# Supplementary material for: Methods for Estimating the Detection and Quantification Limits of Key Substances in Beer Maturation with Electronic Noses
Source: Sensors (Basel). 2024 May 30;24(11):3520. doi: 10.3390/s24113520 (PMC11175341; doi:10.3390/s24113520)
Supplement: Supplementary file 1 [file sensors-24-03520-s001.zip]

Archive with 356 entries (324 files):
- Code.html
- Data/
- Data/2-Phenylethanol/
- Data/2-Phenylethanol/processed data/
- Data/2-Phenylethanol/processed data/2-Phenylethanol.txt
- Data/2-Phenylethanol/raw data/
- Data/2-Phenylethanol/raw data/Day 1/
- Data/2-Phenylethanol/raw data/Day 1/100ppm1.txt
- Data/2-Phenylethanol/raw data/Day 1/100ppm2.txt
- Data/2-Phenylethanol/raw data/Day 1/100ppm3.txt
- Data/2-Phenylethanol/raw data/Day 1/10ppm1.txt
- Data/2-Phenylethanol/raw data/Day 1/10ppm2.txt
- Data/2-Phenylethanol/raw data/Day 1/10ppm3.txt
- Data/2-Phenylethanol/raw data/Day 1/150ppm1.txt
- Data/2-Phenylethanol/raw data/Day 1/150ppm2.txt
- Data/2-Phenylethanol/raw data/Day 1/150ppm3.txt
- Data/2-Phenylethanol/raw data/Day 1/200ppm1.txt
- Data/2-Phenylethanol/raw data/Day 1/200ppm2.txt
- Data/2-Phenylethanol/raw data/Day 1/200ppm3.txt
- Data/2-Phenylethanol/raw data/Day 1/50ppm1.txt
- Data/2-Phenylethanol/raw data/Day 1/50ppm2.txt
- Data/2-Phenylethanol/raw data/Day 1/50ppm3.txt
- Data/2-Phenylethanol/raw data/Day 1/ETH1.txt
- Data/2-Phenylethanol/raw data/Day 1/ETH2.txt
- Data/2-Phenylethanol/raw data/Day 1/ETH3.txt
- Data/2-Phenylethanol/raw data/Day 2/
- Data/2-Phenylethanol/raw data/Day 2/100ppm1.txt
- Data/2-Phenylethanol/raw data/Day 2/100ppm2.txt
- Data/2-Phenylethanol/raw data/Day 2/100ppm3.txt
- Data/2-Phenylethanol/raw data/Day 2/10ppm1.txt
- Data/2-Phenylethanol/raw data/Day 2/10ppm2.txt
- Data/2-Phenylethanol/raw data/Day 2/10ppm3.txt
- Data/2-Phenylethanol/raw data/Day 2/150ppm1.txt
- Data/2-Phenylethanol/raw data/Day 2/150ppm2.txt
- Data/2-Phenylethanol/raw data/Day 2/150ppm3.txt
- Data/2-Phenylethanol/raw data/Day 2/200ppm1.txt
- Data/2-Phenylethanol/raw data/Day 2/200ppm2.txt
- Data/2-Phenylethanol/raw data/Day 2/200ppm3.txt
- Data/2-Phenylethanol/raw data/Day 2/50ppm1.txt
- Data/2-Phenylethanol/raw data/Day 2/50ppm2.txt
- Data/2-Phenylethanol/raw data/Day 2/50ppm3.txt
- Data/2-Phenylethanol/raw data/Day 2/ETH1.txt
- Data/2-Phenylethanol/raw data/Day 2/ETH2.txt
- Data/2-Phenylethanol/raw data/Day 2/ETH3.txt
- Data/2-Phenylethanol/raw data/Day 3/
- Data/2-Phenylethanol/raw data/Day 3/100ppm1.txt
- Data/2-Phenylethanol/raw data/Day 3/100ppm2.txt
- Data/2-Phenylethanol/raw data/Day 3/100ppm3.txt
- Data/2-Phenylethanol/raw data/Day 3/10ppm1.txt
- Data/2-Phenylethanol/raw data/Day 3/10ppm2.txt
- Data/2-Phenylethanol/raw data/Day 3/10ppm3.txt
- Data/2-Phenylethanol/raw data/Day 3/150ppm1.txt
- Data/2-Phenylethanol/raw data/Day 3/150ppm2.txt
- Data/2-Phenylethanol/raw data/Day 3/150ppm3.txt
- Data/2-Phenylethanol/raw data/Day 3/200ppm1.txt
- Data/2-Phenylethanol/raw data/Day 3/200ppm2.txt
- Data/2-Phenylethanol/raw data/Day 3/200ppm3.txt
- Data/2-Phenylethanol/raw data/Day 3/50ppm1.txt
- Data/2-Phenylethanol/raw data/Day 3/50ppm2.txt
- Data/2-Phenylethanol/raw data/Day 3/50ppm3.txt
- Data/2-Phenylethanol/raw data/Day 3/ETH1.txt
- Data/2-Phenylethanol/raw data/Day 3/ETH2.txt
- Data/2-Phenylethanol/raw data/Day 3/ETH3.txt
- Data/Acetaldehyde/
- Data/Acetaldehyde/processed/
- Data/Acetaldehyde/processed/Acetaldehyde.txt
- Data/Acetaldehyde/raw data/
- Data/Acetaldehyde/raw data/Day 1/
- Data/Acetaldehyde/raw data/Day 1/1000ppm6.txt
- Data/Acetaldehyde/raw data/Day 1/1000ppm7.txt
- Data/Acetaldehyde/raw data/Day 1/1000ppm8.txt
- Data/Acetaldehyde/raw data/Day 1/2000ppm10.txt
- Data/Acetaldehyde/raw data/Day 1/2000ppm9.txt
- Data/Acetaldehyde/raw data/Day 1/4000ppm11.txt
- Data/Acetaldehyde/raw data/Day 1/4000ppm12.txt
- Data/Acetaldehyde/raw data/Day 1/4000ppm13.txt
- Data/Acetaldehyde/raw data/Day 1/500ppm3.txt
- Data/Acetaldehyde/raw data/Day 1/500ppm4.txt
- Data/Acetaldehyde/raw data/Day 1/500ppm5.txt
- Data/Acetaldehyde/raw data/Day 1/6000ppm14.txt
- Data/Acetaldehyde/raw data/Day 1/6000ppm15.txt
- Data/Acetaldehyde/raw data/Day 1/6000ppm16.txt
- Data/Acetaldehyde/raw data/Day 1/6000ppm17.txt
- Data/Acetaldehyde/raw data/Day 1/9000ppm18.txt
- Data/Acetaldehyde/raw data/Day 1/9000ppm19.txt
- Data/Acetaldehyde/raw data/Day 1/ETH0.txt
- Data/Acetaldehyde/raw data/Day 1/ETH1.txt
- Data/Acetaldehyde/raw data/Day 1/ETH2.txt
- Data/Acetaldehyde/raw data/Day 2/
- Data/Acetaldehyde/raw data/Day 2/1000ppm10.txt
- Data/Acetaldehyde/raw data/Day 2/1000ppm8.txt
- Data/Acetaldehyde/raw data/Day 2/1000ppm9.txt
- Data/Acetaldehyde/raw data/Day 2/2000ppm11.txt
- Data/Acetaldehyde/raw data/Day 2/2000ppm12.txt
- Data/Acetaldehyde/raw data/Day 2/2000ppm13.txt
- Data/Acetaldehyde/raw data/Day 2/4000ppm14.txt
- Data/Acetaldehyde/raw data/Day 2/4000ppm15.txt
- Data/Acetaldehyde/raw data/Day 2/4000ppm16.txt
- Data/Acetaldehyde/raw data/Day 2/500ppm3.txt
- Data/Acetaldehyde/raw data/Day 2/500ppm4.txt
- Data/Acetaldehyde/raw data/Day 2/500ppm5.txt
- Data/Acetaldehyde/raw data/Day 2/500ppm6.txt
- Data/Acetaldehyde/raw data/Day 2/6000ppm17.txt
- Data/Acetaldehyde/raw data/Day 2/6000ppm18.txt
- Data/Acetaldehyde/raw data/Day 2/6000ppm19.txt
- Data/Acetaldehyde/raw data/Day 2/9000ppm20.txt
- Data/Acetaldehyde/raw data/Day 2/9000ppm21.txt
- Data/Acetaldehyde/raw data/Day 2/ETH0.txt
- Data/Acetaldehyde/raw data/Day 2/ETH1.txt
- Data/Acetaldehyde/raw data/Day 2/ETH2.txt
- Data/Acetaldehyde/raw data/Day 2/ETH7.txt
- Data/Acetaldehyde/raw data/Day 3/
- Data/Acetaldehyde/raw data/Day 3/1000ppm6.txt
- Data/Acetaldehyde/raw data/Day 3/1000ppm7.txt
- Data/Acetaldehyde/raw data/Day 3/1000ppm8.txt
- Data/Acetaldehyde/raw data/Day 3/2000ppm10.txt
- Data/Acetaldehyde/raw data/Day 3/2000ppm11.txt
- Data/Acetaldehyde/raw data/Day 3/2000ppm9.txt
- Data/Acetaldehyde/raw data/Day 3/4000ppm12.txt
- Data/Acetaldehyde/raw data/Day 3/4000ppm13.txt
- Data/Acetaldehyde/raw data/Day 3/4000ppm14.txt
- Data/Acetaldehyde/raw data/Day 3/500ppm3.txt
- Data/Acetaldehyde/raw data/Day 3/500ppm4.txt
- Data/Acetaldehyde/raw data/Day 3/500ppm5.txt
- Data/Acetaldehyde/raw data/Day 3/6000ppm15.txt
- Data/Acetaldehyde/raw data/Day 3/6000ppm16.txt
- Data/Acetaldehyde/raw data/Day 3/6000ppm17.txt
- Data/Acetaldehyde/raw data/Day 3/9000ppm18.txt
- Data/Acetaldehyde/raw data/Day 3/9000ppm19.txt
- Data/Acetaldehyde/raw data/Day 3/9000ppm20.txt
- Data/Acetaldehyde/raw data/Day 3/ETH0.txt
- Data/Acetaldehyde/raw data/Day 3/ETH1.txt
- Data/Acetaldehyde/raw data/Day 3/ETH2.txt
- Data/Acetaldehyde/raw data/Day 4/
- Data/Acetaldehyde/raw data/Day 4/1000ppm6.txt
- Data/Acetaldehyde/raw data/Day 4/1000ppm7.txt
- Data/Acetaldehyde/raw data/Day 4/1000ppm8.txt
- Data/Acetaldehyde/raw data/Day 4/2000ppm10.txt
- Data/Acetaldehyde/raw data/Day 4/2000ppm11.txt
- Data/Acetaldehyde/raw data/Day 4/2000ppm9.txt
- Data/Acetaldehyde/raw data/Day 4/4000ppm12.txt
- Data/Acetaldehyde/raw data/Day 4/4000ppm13.txt
- Data/Acetaldehyde/raw data/Day 4/4000ppm14.txt
- Data/Acetaldehyde/raw data/Day 4/500ppm3.txt
- Data/Acetaldehyde/raw data/Day 4/500ppm4.txt
- Data/Acetaldehyde/raw data/Day 4/500ppm5.txt
- Data/Acetaldehyde/raw data/Day 4/6000ppm15.txt
- Data/Acetaldehyde/raw data/Day 4/6000ppm16.txt
- Data/Acetaldehyde/raw data/Day 4/6000ppm17.txt
- Data/Acetaldehyde/raw data/Day 4/ETH0.txt
- Data/Acetaldehyde/raw data/Day 4/ETH1.txt
- Data/Acetaldehyde/raw data/Day 4/ETH2.txt
- Data/Acetaldehyde/raw data/Day 5/
- Data/Acetaldehyde/raw data/Day 5/12000ppm10.txt
- Data/Acetaldehyde/raw data/Day 5/12000ppm11.txt
- Data/Acetaldehyde/raw data/Day 5/12000ppm18.txt
- Data/Acetaldehyde/raw data/Day 5/12000ppm19.txt
- Data/Acetaldehyde/raw data/Day 5/12000ppm20.txt
- Data/Acetaldehyde/raw data/Day 5/12000ppm6.txt
- Data/Acetaldehyde/raw data/Day 5/12000ppm7.txt
- Data/Acetaldehyde/raw data/Day 5/12000ppm8.txt
- Data/Acetaldehyde/raw data/Day 5/12000ppm9.txt
- Data/Acetaldehyde/raw data/Day 5/15000ppm12.txt
- Data/Acetaldehyde/raw data/Day 5/15000ppm13.txt
- Data/Acetaldehyde/raw data/Day 5/15000ppm14.txt
- Data/Acetaldehyde/raw data/Day 5/15000ppm15.txt
- Data/Acetaldehyde/raw data/Day 5/15000ppm16.txt
- Data/Acetaldehyde/raw data/Day 5/15000ppm17.txt
- Data/Acetaldehyde/raw data/Day 5/15000ppm21.txt
- Data/Acetaldehyde/raw data/Day 5/15000ppm22.txt
- Data/Acetaldehyde/raw data/Day 5/15000ppm23.txt
- Data/Acetaldehyde/raw data/Day 5/9000ppm3.txt
- Data/Acetaldehyde/raw data/Day 5/9000ppm4.txt
- Data/Acetaldehyde/raw data/Day 5/9000ppm5.txt
- Data/Acetaldehyde/raw data/Day 5/ETH0.txt
- Data/Acetaldehyde/raw data/Day 5/ETH1.txt
- Data/Acetaldehyde/raw data/Day 5/ETH2.txt
- Data/Diacetyl/
- Data/Diacetyl/processed/
- Data/Diacetyl/processed/Diacetyl.txt
- Data/Diacetyl/raw data/
- Data/Diacetyl/raw data/Day 1/
- Data/Diacetyl/raw data/Day 1/0,05ppm1.txt
- Data/Diacetyl/raw data/Day 1/0,05ppm2.txt
- Data/Diacetyl/raw data/Day 1/0,05ppm3.txt
- Data/Diacetyl/raw data/Day 1/0,1ppm1.txt
- Data/Diacetyl/raw data/Day 1/0,1ppm2.txt
- Data/Diacetyl/raw data/Day 1/0,1ppm3.txt
- Data/Diacetyl/raw data/Day 1/0,2ppm1.txt
- Data/Diacetyl/raw data/Day 1/0,2ppm2.txt
- Data/Diacetyl/raw data/Day 1/0,2ppm3.txt
- Data/Diacetyl/raw data/Day 1/0,5ppm1.txt
- Data/Diacetyl/raw data/Day 1/0,5ppm2.txt
- Data/Diacetyl/raw data/Day 1/0,5ppm3.txt
- Data/Diacetyl/raw data/Day 1/1,0ppm1.txt
- Data/Diacetyl/raw data/Day 1/1,0ppm2.txt
- Data/Diacetyl/raw data/Day 1/1,0ppm3.txt
- Data/Diacetyl/raw data/Day 1/ETH1.txt
- Data/Diacetyl/raw data/Day 1/ETH2.txt
- Data/Diacetyl/raw data/Day 1/ETH3.txt
- Data/Diacetyl/raw data/Day 2/
- Data/Diacetyl/raw data/Day 2/0,05ppm1.txt
- Data/Diacetyl/raw data/Day 2/0,05ppm2.txt
- Data/Diacetyl/raw data/Day 2/0,05ppm3.txt
- Data/Diacetyl/raw data/Day 2/0,1ppm1.txt
- Data/Diacetyl/raw data/Day 2/0,1ppm2.txt
- Data/Diacetyl/raw data/Day 2/0,1ppm3.txt
- Data/Diacetyl/raw data/Day 2/0,2ppm1.txt
- Data/Diacetyl/raw data/Day 2/0,2ppm2.txt
- Data/Diacetyl/raw data/Day 2/0,2ppm3.txt
- Data/Diacetyl/raw data/Day 2/0,5ppm1.txt
- Data/Diacetyl/raw data/Day 2/0,5ppm2.txt
- Data/Diacetyl/raw data/Day 2/0,5ppm3.txt
- Data/Diacetyl/raw data/Day 2/1,0ppm1.txt
- Data/Diacetyl/raw data/Day 2/1,0ppm2.txt
- Data/Diacetyl/raw data/Day 2/1,0ppm3.txt
- Data/Diacetyl/raw data/Day 2/ETH1.txt
- Data/Diacetyl/raw data/Day 2/ETH2.txt
- Data/Diacetyl/raw data/Day 2/ETH3.txt
- Data/Ethyl acetate/
- Data/Ethyl acetate/processed/
- Data/Ethyl acetate/processed/Ethylacetate.txt
- Data/Ethyl acetate/raw data/
- Data/Ethyl acetate/raw data/Day 1/
- Data/Ethyl acetate/raw data/Day 1/10000ppm ungeaendert2.txt
- Data/Ethyl acetate/raw data/Day 1/10000ppm ungeaendert3.txt
- Data/Ethyl acetate/raw data/Day 1/10000ppm1.txt
- Data/Ethyl acetate/raw data/Day 1/1250ppm1.txt
- Data/Ethyl acetate/raw data/Day 1/1250ppm2.txt
- Data/Ethyl acetate/raw data/Day 1/1250ppm3.txt
- Data/Ethyl acetate/raw data/Day 1/2500ppm1.txt
- Data/Ethyl acetate/raw data/Day 1/2500ppm2.txt
- Data/Ethyl acetate/raw data/Day 1/2500ppm3.txt
- Data/Ethyl acetate/raw data/Day 1/5000 ppm1.txt
- Data/Ethyl acetate/raw data/Day 1/5000ppm2.txt
- Data/Ethyl acetate/raw data/Day 1/5000ppm3.txt
- Data/Ethyl acetate/raw data/Day 1/500ppm1.txt
- Data/Ethyl acetate/raw data/Day 1/500ppm2.txt
- Data/Ethyl acetate/raw data/Day 1/7500ppm ungeaendert2.txt
- Data/Ethyl acetate/raw data/Day 1/7500ppm ungeaendert3.txt
- Data/Ethyl acetate/raw data/Day 1/7500ppm1.txt
- Data/Ethyl acetate/raw data/Day 1/ETH1.txt
- Data/Ethyl acetate/raw data/Day 1/ETH2.txt
- Data/Ethyl acetate/raw data/Day 1/ETH3.txt
- Data/Ethyl acetate/raw data/Day 1/ETH4.txt
- Data/Ethyl acetate/raw data/Day 1/ETH5.txt
- Data/Ethyl acetate/raw data/Day 1/ETH6.txt
- Data/Ethyl acetate/raw data/Day 1/ETH7.txt
- Data/Ethyl acetate/raw data/Day 2/
- Data/Ethyl acetate/raw data/Day 2/10000ppm1.txt
- Data/Ethyl acetate/raw data/Day 2/10000ppm2.txt
- Data/Ethyl acetate/raw data/Day 2/10000ppm3.txt
- Data/Ethyl acetate/raw data/Day 2/1250ppm1.txt
- Data/Ethyl acetate/raw data/Day 2/1250ppm2.txt
- Data/Ethyl acetate/raw data/Day 2/1250ppm3.txt
- Data/Ethyl acetate/raw data/Day 2/2500ppm1.txt
- Data/Ethyl acetate/raw data/Day 2/2500ppm2.txt
- Data/Ethyl acetate/raw data/Day 2/2500ppm3.txt
- Data/Ethyl acetate/raw data/Day 2/5000ppm1.txt
- Data/Ethyl acetate/raw data/Day 2/5000ppm2.txt
- Data/Ethyl acetate/raw data/Day 2/5000ppm3.txt
- Data/Ethyl acetate/raw data/Day 2/500ppm1.txt
- Data/Ethyl acetate/raw data/Day 2/500ppm2.txt
- Data/Ethyl acetate/raw data/Day 2/500ppm3.txt
- Data/Ethyl acetate/raw data/Day 2/7500ppm1.txt
- Data/Ethyl acetate/raw data/Day 2/7500ppm2.txt
- Data/Ethyl acetate/raw data/Day 2/7500ppm3.txt
- Data/Ethyl acetate/raw data/Day 2/ETH1.txt
- Data/Ethyl acetate/raw data/Day 2/ETH2.txt
- Data/Ethyl acetate/raw data/Day 2/ETH3.txt
- Data/Ethyl acetate/raw data/Day 2/ETH4.txt
- Data/Ethyl acetate/raw data/Day 2/ETH5.txt
- Data/Ethyl acetate/raw data/Tag 3/
- Data/Ethyl acetate/raw data/Tag 3/10000ppm1.txt
- Data/Ethyl acetate/raw data/Tag 3/10000ppm2.txt
- Data/Ethyl acetate/raw data/Tag 3/1250ppm1.txt
- Data/Ethyl acetate/raw data/Tag 3/1250ppm2.txt
- Data/Ethyl acetate/raw data/Tag 3/1250ppm3.txt
- Data/Ethyl acetate/raw data/Tag 3/2500ppm1.txt
- Data/Ethyl acetate/raw data/Tag 3/2500ppm2.txt
- Data/Ethyl acetate/raw data/Tag 3/2500ppm3.txt
- Data/Ethyl acetate/raw data/Tag 3/5000ppm1.txt
- Data/Ethyl acetate/raw data/Tag 3/5000ppm2.txt
- Data/Ethyl acetate/raw data/Tag 3/5000ppm3.txt
- Data/Ethyl acetate/raw data/Tag 3/500ppm1.txt
- Data/Ethyl acetate/raw data/Tag 3/500ppm2.txt
- Data/Ethyl acetate/raw data/Tag 3/500ppm3.txt
- Data/Ethyl acetate/raw data/Tag 3/7500ppm1.txt
- Data/Ethyl acetate/raw data/Tag 3/7500ppm2.txt
- Data/Ethyl acetate/raw data/Tag 3/7500ppm3.txt
- Data/Ethyl acetate/raw data/Tag 3/ETH1.txt
- Data/Ethyl acetate/raw data/Tag 3/ETH2.txt
- Data/Ethyl acetate/raw data/Tag 3/ETH3.txt
- Data/Isobutanol/
- Data/Isobutanol/processed/
- Data/Isobutanol/processed/Isobutanol.txt
- Data/Isobutanol/raw data/
- Data/Isobutanol/raw data/Day 1/
- Data/Isobutanol/raw data/Day 1/1000ppm10.txt
- Data/Isobutanol/raw data/Day 1/1000ppm11.txt
[truncated: 56 more entries]
