# Supplementary material for: Methods for Estimating the Detection and Quantification Limits of Key Substances in Beer Maturation with Electronic Noses
Source: Sensors (Basel). 2024 May 30;24(11):3520. doi: 10.3390/s24113520 (PMC11175341; doi:10.3390/s24113520)
Supplement: Supplementary file 1 [file sensors-24-03520-s001.zip › Data/2-Phenylethanol/processed data/2-Phenylethanol.txt]

	0	1	2	3	4	5	6	7	8	9	10	11	12	13	14	15	16	17	18	19	20	21	22	23	24	25	26	27	28	29	30	31	32	33	34	35	36	37	38	39	40	41	42	43	44	45	46	47	48
0	38591.06666666665	34706.36666666664	9076.233333333332	8642.766666666672	20864.866666666687	17216.966666666664	19046.366666666654	18880.1	7223.266666666658	8159.8333333333385	10722.93333333334	13046.000000000004	16219.833333333325	14449.7	50134.03333333335	52062.83333333337	123188.59999999998	115362.20000000011	48498.23333333335	50364.70000000001	17575.933333333323	10469.199999999992	18531.966666666664	11841.96666666667	19979.633333333353	16676.966666666674	15868.266666666672	16545.266666666656	6332.533333333326	9625.766666666654	23542.033333333384	21984.733333333337	56749.86666666658	58536.53333333325	16007.966666666654	14805.93333333334	26334.499999999993	26195.166666666686	34304.49999999998	33398.866666666676	33973.59999999996	33182.76666666671	34840.39999999998	34061.73333333334	31055.19999999999	34049.033333333326	85315.73333333335	93212.53333333337	34926.73333333334
1	32503.06666666671	33112.56666666665	8398.433333333329	8577.766666666672	17579.06666666667	19369.966666666664	18277.166666666686	18171.200000000004	7532.366666666679	7234.43333333333	9961.833333333334	10078.499999999989	15319.733333333348	10960.099999999995	47052.03333333335	51635.63333333336	117309.69999999995	116511.8000000002	47782.73333333335	47353.09999999998	15790.133333333322	10626.200000000006	16604.56666666667	12061.666666666682	19551.033333333333	18720.06666666668	15315.466666666669	15515.066666666657	8967.533333333326	8370.966666666665	22940.233333333337	19934.333333333343	59609.56666666665	52844.23333333344	17138.466666666653	17476.333333333336	25843.6	25575.866666666698	33318.4	32679.466666666653	32196.09999999996	31964.666666666668	33306.39999999998	31873.73333333328	29481.19999999999	34281.533333333326	82260.0333333334	90721.43333333339	33958.93333333329
2	42415.966666666674	40111.666666666686	12842.733333333332	12668.066666666675	22400.566666666684	22513.366666666672	23892.56666666668	23764.4	7437.46666666667	8998.033333333335	13896.43333333334	12137.299999999992	17221.233333333348	18120.000000000004	58471.63333333338	63134.93333333335	151887.79999999993	149486.8000000002	58660.83333333333	60262.69999999995	16847.933333333323	16400.8	18934.366666666672	17783.666666666682	25177.63333333334	22424.366666666654	20744.766666666685	21015.866666666676	10303.333333333328	12358.066666666657	30331.63333333333	25754.43333333332	77029.7666666666	71825.23333333332	24091.966666666653	22967.533333333347	36263.700000000004	36411.76666666669	46712.800000000025	45577.666666666664	43684.40000000001	44658.36666666668	46027.3	44539.833333333314	40096.79999999997	47477.93333333329	106622.23333333335	111054.03333333337	45677.033333333326
3	26454.56666666671	24505.266666666663	5052.43333333333	4472.46666666667	12303.366666666658	9638.466666666664	9392.966666666645	9074.300000000027	2833.96666666667	8519.13333333334	8914.93333333334	3115.5000000000045	12169.933333333345	6851.700000000002	29128.73333333336	34053.033333333384	77808.99999999988	76831.00000000004	33372.83333333333	33497.29999999999	8033.53333333333	8595.200000000006	11053.466666666678	8033.866666666664	10938.633333333337	13353.166666666657	8993.466666666654	9191.96666666668	4789.233333333337	7933.766666666653	16632.93333333329	15944.633333333331	45294.66666666663	44115.73333333332	14003.266666666672	12714.233333333357	20347.000000000022	19459.466666666674	24439.800000000025	23882.76666666664	23425.199999999993	23204.86666666668	24790.399999999983	23476.533333333326	21784.800000000025	24011.43333333335	56520.43333333331	62874.83333333329	25440.033333333326
4	21652.266666666663	18590.86666666664	3067.3333333333235	2914.266666666673	9534.466666666678	9865.866666666672	9820.666666666672	9497.400000000003	3603.766666666673	6126.933333333344	7446.433333333325	6395.299999999993	6924.233333333333	6673.3000000000075	28070.73333333336	28737.233333333395	67858.09999999998	68778.90000000007	28014.233333333355	28564.70000000001	6772.233333333327	6293.600000000001	8562.466666666678	7267.1666666666815	11662.43333333334	11375.366666666669	9110.166666666666	9260.466666666665	3587.4333333333343	6401.866666666659	13269.233333333337	10111.333333333343	35195.8666666667	31804.03333333337	11193.966666666654	10617.233333333328	15510.199999999973	15382.266666666663	19743.499999999978	20722.466666666653	20630.99999999998	18401.86666666668	19420.19999999997	20200.73333333328	17363.69999999999	19994.93333333329	48782.333333333336	50909.233333333315	17164.23333333328
5	34017.26666666666	31034.866666666698	7053.233333333333	8497.066666666675	16346.766666666652	17462.866666666658	16135.166666666657	16184.70000000002	4259.766666666673	9777.033333333335	11449.233333333343	7930.200000000002	15387.733333333334	13191.399999999983	42184.133333333324	42657.533333333384	105393.1000000001	105300.60000000002	43926.03333333334	42670.29999999999	11829.733333333328	11885.999999999995	14345.766666666666	12796.766666666674	16570.233333333344	14020.96666666666	16688.066666666673	13608.666666666662	7628.933333333334	10406.266666666668	23193.033333333384	20329.63333333336	58899.3666666667	53895.23333333344	17451.666666666635	13787.133333333322	25248.399999999987	24826.866666666698	32323.100000000013	31029.366666666676	30227.59999999996	31089.166666666668	32217.19999999997	31154.533333333326	28939.19999999999	33636.93333333329	75241.4333333333	80316.23333333332	33581.033333333326
6	39405.06666666665	37387.966666666674	9780.033333333335	9615.766666666672	19844.366666666672	21222.866666666672	19970.366666666683	19737.700000000004	7589.366666666664	5765.733333333333	10576.233333333343	8417.800000000007	13533.833333333325	14046.2	53708.43333333337	56542.43333333335	130919.09999999986	128784.7	55635.43333333336	56263.40000000002	16735.233333333326	12841.400000000003	17767.966666666678	13786.96666666667	21145.833333333336	20722.96666666666	17122.56666666666	17468.76666666667	10370.43333333332	9529.966666666665	27825.733333333308	22512.533333333326	63204.36666666658	64372.133333333346	19221.366666666647	18906.833333333336	29120.30000000001	29924.166666666686	37915.20000000005	35179.7666666667	30994.29999999997	36103.76666666671	35768.3	34855.833333333314	32708.799999999967	35803.6333333333	89540.9333333333	96158.13333333323	41376.43333333323
7	38461.06666666665	38312.76666666666	11606.333333333338	10687.366666666663	19835.16666666666	22637.566666666655	19315.766666666663	18552.4	8694.266666666672	6134.8333333333385	11982.333333333334	9305.099999999995	17560.933333333345	16429.299999999977	56336.53333333335	59265.63333333336	144461.29999999993	144634.50000000003	56111.23333333335	57866.70000000001	18294.333333333332	15194.299999999997	21086.066666666655	15608.266666666674	20788.233333333344	22606.36666666667	15699.366666666663	15830.466666666665	11282.833333333328	12691.166666666662	32386.93333333332	25863.63333333333	67557.66666666674	66305.63333333335	22786.06666666666	20289.033333333347	33803.29999999998	33409.56666666671	41840.10000000001	41688.666666666664	40608.90000000001	40882.66666666667	42424.000000000015	41309.333333333314	37115.50000000004	43481.6333333333	100692.83333333333	105952.23333333332	47361.333333333314
8	60058.666666666686	56027.466666666674	16286.833333333338	14761.466666666669	24029.366666666658	28447.366666666643	26694.166666666657	26502.700000000004	7784.566666666676	10246.933333333329	16445.933333333338	13268.799999999992	25485.233333333334	23083.2	72466.43333333338	80271.63333333336	189396.29999999993	189346.7000000001	78244.4333333333	78922.5	21314.733333333326	20702.199999999993	23514.266666666666	21492.766666666674	29320.033333333347	27103.166666666657	22240.566666666688	21839.866666666676	14088.133333333331	17115.266666666652	43251.033333333326	37636.43333333335	102833.56666666665	97898.03333333325	30479.466666666653	29671.93333333337	43107.80000000001	44011.966666666674	53163.50000000004	53357.7666666667	52767.90000000001	52418.76666666665	52241.3	52702.833333333314	46265.4	55016.73333333334	134259.33333333334	141918.7333333333	72471.23333333328
9	54826.56666666665	51757.8666666667	14678.53333333332	12109.66666666668	22136.466666666664	26844.16666666666	24201.466666666674	24591.19999999999	7639.96666666667	10109.533333333335	15924.93333333334	15871.899999999998	22778.833333333325	21984.800000000007	73927.43333333338	77311.13333333336	178802.69999999995	178585.2000000001	70978.33333333333	74248.90000000002	19645.53333333333	19681.8	23105.56666666667	21270.166666666668	28087.33333333335	27299.36666666667	22627.36666666666	22769.56666666666	13176.233333333337	16103.466666666665	37303.43333333335	34626.533333333355	92968.3666666667	89421.93333333328	27148.56666666666	25581.73333333336	39431.1	38057.3666666667	50920.70000000005	50459.16666666672	49064.499999999985	48608.86666666668	50585.39999999998	49015.43333333329	43361.10000000001	51979.533333333326	122457.63333333338	132077.63333333333	58766.93333333323
10	50533.86666666664	49998.06666666665	15545.333333333323	13116.16666666668	25709.06666666667	24591.366666666658	27092.06666666668	26767.000000000007	8375.666666666666	10538.033333333335	16815.53333333333	16780.500000000004	24306.633333333342	23397.399999999983	72873.93333333338	79997.53333333333	185149.3999999999	180867.40000000017	74471.83333333333	73973.5	23268.733333333326	21399.900000000005	21566.966666666664	22622.166666666668	29356.233333333344	27816.16666666667	23593.766666666656	23830.26666666667	14260.333333333328	17384.566666666655	37231.533333333326	34660.43333333332	91634.26666666672	89663.73333333332	28902.866666666676	28996.633333333324	43315.400000000016	43405.666666666686	55177.4	53394.46666666671	53868.89999999995	53272.566666666695	54596.8	54547.73333333334	51190.00000000004	57885.833333333314	128134.0333333334	137019.43333333338	61997.6333333333
11	62345.86666666664	61037.26666666666	17508.133333333328	15445.666666666666	30137.76666666668	28879.366666666658	32509.366666666683	31806.900000000016	6861.566666666661	11699.933333333329	18903.133333333335	15566.800000000007	29876.233333333334	27005.10000000001	83099.63333333333	91057.33333333337	211349.69999999995	210331.2000000001	84248.03333333334	86113.79999999999	26998.53333333333	26231.600000000002	24438.266666666666	26341.46666666667	32843.03333333335	29188.366666666683	27539.76666666667	27784.066666666673	16767.233333333323	20130.466666666664	43230.33333333337	41835.43333333332	109948.16666666663	107387.93333333328	34034.56666666663	35111.63333333335	48941.99999999999	48018.166666666686	63548.90000000006	60963.56666666669	60691.7	60870.26666666671	62139.09999999999	61425.23333333334	56733.10000000001	64511.533333333326	147074.0333333334	154697.13333333333	73649.53333333327
12	31528.266666666663	29055.56666666665	7661.033333333336	7296.96666666667	12277.866666666672	15904.566666666655	17118.866666666683	17101.500000000007	4209.666666666667	9897.033333333335	8164.633333333337	11113.099999999995	13430.033333333351	12296.099999999995	39886.73333333336	44328.43333333335	101584.30000000005	102059.50000000016	41908.03333333334	41269.899999999965	15167.533333333331	11228.299999999997	11942.266666666666	12548.166666666668	19344.233333333344	16190.066666666666	12303.866666666678	12876.766666666654	6250.133333333331	10022.066666666657	20761.133333333302	16421.533333333355	53296.966666666674	49295.633333333346	15681.266666666672	14556.133333333351	22639.499999999964	22911.666666666686	29750.100000000013	29356.2666666667	28387.49999999998	28240.666666666668	29300.20000000003	28941.233333333337	25378.200000000048	30405.733333333337	70537.5333333334	76523.13333333335	29719.53333333321
13	25412.166666666686	24434.366666666698	6922.033333333336	6534.96666666667	16188.866666666658	14613.766666666666	12395.866666666654	12005.1	6314.566666666676	7076.533333333336	6324.733333333328	8212.300000000007	12278.733333333334	10793.000000000004	36671.03333333335	38753.73333333334	94300.8999999999	93626.50000000016	36800.53333333334	36175.5	12541.033333333331	7803.900000000004	12986.966666666664	11728.166666666668	15320.133333333337	17350.56666666668	11922.866666666663	11393.266666666668	6136.93333333332	9136.966666666665	17933.133333333302	14811.233333333366	48394.466666666674	41194.53333333337	14615.966666666654	14172.233333333357	23254.899999999987	22103.866666666698	28574.90000000006	27732.666666666664	26691.99999999998	27738.266666666703	29595.50000000002	27193.13333333336	26079.4	29737.833333333314	68177.73333333335	71283.23333333332	24645.033333333326
14	36191.36666666664	33511.8666666667	9026.533333333335	8714.366666666663	16691.866666666672	15012.66666666666	19087.36666666667	19136.70000000002	6572.466666666655	9649.933333333343	9449.733333333328	12352.7	15364.933333333345	14676.899999999998	47353.53333333335	49460.23333333334	118899.79999999993	119091.30000000009	47860.03333333334	48901.0	17355.333333333332	9743.6	15824.56666666667	11679.46666666667	19267.533333333333	18467.966666666674	15212.866666666663	15085.166666666677	5542.03333333334	11213.166666666662	24542.43333333335	19232.233333333337	63983.46666666656	57765.93333333339	18472.966666666653	17929.43333333337	26877.499999999993	26538.966666666704	34173.4	33969.366666666676	33368.799999999974	32596.166666666726	33637.8	32620.63333333336	31114.4	35796.833333333314	82982.43333333342	89885.73333333332	37872.93333333335
15	-7025.333333333314	-6772.733333333337	-2903.266666666668	-2591.53333333333	-3937.5333333333356	-4408.93333333333	-5718.333333333343	-5738.099999999997	-255.73333333332744	-3367.9666666666644	-1825.3666666666782	-3971.7999999999984	-3686.066666666685	-4814.799999999998	-8812.7666666667	-9180.36666666664	-24937.300000000047	-26184.300000000123	-8449.36666666668	-9915.5	-5662.96666666667	-2223.899999999999	-6320.533333333336	-3157.833333333333	-6544.266666666672	-3911.6333333333314	-3717.9333333333398	-3807.9333333333434	-2475.96666666666	-1658.5333333333353	-4756.266666666663	-3437.3666666666395	-15083.533333333326	-10574.066666666607	-4963.633333333322	-4592.266666666672	-8265.699999999992	-8290.733333333337	-8929.399999999985	-9949.733333333299	-8258.300000000007	-10242.833333333332	-12154.199999999993	-8822.766666666663	-8137.999999999964	-12132.666666666686	-21512.466666666594	-25320.966666666638	-354.06666666665114
16	-5860.933333333349	-4078.6333333333605	-180.06666666667059	2232.866666666664	820.8666666666586	-1574.0333333333356	-884.1333333333314	-1847.5999999999967	-1942.1333333333362	160.03333333333535	-1912.2666666666578	-1153.4000000000042	-1271.2666666666673	903.2000000000016	-4302.166666666664	-3700.8666666666977	-10941.600000000093	-8356.20000000003	-5422.066666666691	-4431.700000000012	-17.466666666669582	-395.899999999999	3966.866666666673	-1546.5333333333301	368.2333333333281	-947.333333333343	-1574.9333333333252	-1660.0333333333201	-558.5666666666657	-1423.7333333333324	-2358.4666666666744	-2189.766666666692	-2861.733333333279	-8281.766666666677	-1084.0333333333456	-644.9666666666544	1078.5999999999967	-586.5333333333256	-1255.0999999999967	-483.33333333333394	-2950.1999999999716	409.6666666666679	1336.3999999999833	-2460.0666666667094	-1444.0000000000218	413.43333333334886	-3562.0666666666893	-1347.9666666667526	-5606.266666666605
17	12886.266666666663	10851.366666666698	3083.333333333338	358.66666666666674	3116.666666666676	5982.966666666664	6602.466666666674	7585.699999999992	2197.866666666664	3207.9333333333298	3737.6333333333364	5125.200000000002	4957.333333333353	3911.599999999996	13114.93333333337	12881.233333333337	35878.90000000014	34540.50000000016	13871.433333333367	14347.200000000012	5680.433333333339	2619.799999999998	2353.6666666666615	4704.366666666664	6176.033333333346	4858.966666666674	5292.866666666663	5467.966666666665	3034.5333333333256	3082.266666666668	7114.733333333337	5627.133333333331	17945.266666666605	18855.8333333333	6047.666666666666	5237.233333333328	7187.099999999997	8877.266666666663	10184.49999999998	10433.066666666631	11208.499999999982	9833.166666666668	10817.800000000007	11282.833333333372	9581.999999999978	11719.233333333337	25074.53333333329	26668.933333333385	5960.333333333256
18	45574.76666666668	43849.23333333332	13359.033333333331	11767.099999999997	19001.13333333331	22872.566666666662	24716.5	24489.86666666667	8402.733333333332	7056.233333333342	12850.299999999992	14648.100000000006	17020.899999999987	19795.066666666666	56580.39999999998	65431.5	152963.3333333334	151659.56666666677	60587.83333333329	63864.3666666667	20767.100000000006	14416.633333333326	18578.233333333337	17165.099999999984	20564.033333333355	23431.266666666663	18419.300000000007	20529.533333333326	12951.766666666672	13914.266666666663	31679.833333333332	26573.066666666662	72334.49999999996	76577.83333333333	22130.699999999993	20989.099999999984	33989.46666666663	34947.96666666663	45081.666666666686	43810.46666666664	43343.033333333326	42841.933333333334	43815.166666666664	45201.666666666664	43483.76666666663	46900.69999999999	107002.06666666661	113573.03333333333	51362.700000000084
19	41959.26666666668	41257.933333333334	13187.733333333328	11486.299999999994	19832.73333333333	22471.966666666685	21973.899999999994	22944.36666666667	7886.43333333333	6359.933333333339	11621.999999999989	13890.399999999994	16400.500000000022	19268.46666666666	57503.8	60142.90000000002	144524.63333333345	142978.26666666672	57279.83333333335	57989.76666666666	20050.199999999997	14295.333333333323	19382.53333333334	16768.30000000001	19993.733333333337	22779.666666666657	19084.800000000007	18042.833333333314	12461.166666666666	14861.266666666663	28150.63333333338	24874.86666666665	66514.49999999996	69421.9333333333	22032.50000000001	20767.19999999999	32796.66666666667	34471.56666666664	44074.06666666665	44303.46666666664	43484.23333333334	42528.433333333276	44401.26666666664	45141.366666666676	44135.566666666615	47676.19999999999	104221.46666666675	111410.6333333333	48974.700000000026
20	55717.6666666667	54341.53333333331	13625.833333333334	16502.899999999998	25742.233333333315	24570.166666666682	27373.699999999997	27427.366666666654	10530.03333333332	9148.733333333328	12794.799999999992	18824.800000000003	22168.6	24772.46666666666	71575.50000000001	81733.59999999998	186194.93333333338	184278.8666666667	75609.73333333337	77628.56666666671	22180.100000000006	19380.93333333333	19314.333333333343	22027.4	26570.033333333355	28731.46666666666	24900.099999999995	24704.03333333331	15054.566666666675	15148.266666666663	39562.53333333331	35318.66666666667	90026.3	95691.73333333335	29112.700000000023	27968.499999999978	43081.16666666667	42448.16666666661	54590.06666666665	49460.66666666665	52887.6333333333	52948.433333333334	55235.2666666667	54682.96666666665	51748.466666666696	57502.099999999955	130690.6666666667	139318.33333333326	67108.70000000003
21	19896.566666666607	22002.833333333358	6075.733333333327	8125.699999999987	10904.033333333335	11802.566666666691	13364.599999999977	12050.966666666674	5562.3333333333385	1212.3333333333333	4538.299999999993	9717.5	5642.599999999997	9902.166666666657	27675.09999999999	30126.800000000047	65505.33333333341	68936.06666666665	29666.333333333292	27087.866666666698	8793.199999999983	6632.733333333332	9103.033333333326	9299.9	11455.133333333331	11434.066666666651	8602.500000000004	9093.733333333337	5183.766666666657	5714.266666666663	12942.13333333332	10999.86666666668	37907.39999999998	38024.5333333334	11749.000000000011	11389.199999999992	16320.666666666646	17229.966666666693	21209.06666666665	20591.66666666665	20793.43333333335	20162.033333333307	22291.166666666664	21255.76666666664	20591.16666666665	20279.600000000013	50046.46666666664	57997.6333333333	23012.100000000053
22	15543.266666666677	16721.733333333323	7983.833333333333	6018.500000000005	10288.833333333323	10760.266666666674	12151.899999999994	12251.166666666657	4373.233333333333	485.83333333334787	4354.599999999996	8298.800000000003	7091.399999999985	9840.766666666648	25203.30000000006	29385.399999999965	72107.3333333334	66848.26666666684	24122.33333333335	26276.266666666663	9377.699999999997	6685.933333333329	8517.133333333331	7406.200000000017	10461.333333333343	9713.466666666645	10485.000000000018	9356.333333333328	5043.866666666663	5932.566666666666	9983.833333333332	11698.966666666685	29246.39999999998	31077.23333333335	10284.000000000011	7624.400000000003	16966.466666666693	16800.366666666658	21716.866666666698	21304.466666666638	22351.13333333336	20231.23333333332	22220.46666666671	22945.566666666688	22229.466666666638	24240.000000000036	49119.466666666754	56594.733333333395	19330.99999999996
23	26022.46666666669	24941.53333333331	9227.933333333325	4944.599999999996	9306.233333333317	13678.966666666656	14974.299999999988	15104.666666666657	3263.533333333335	2798.633333333351	6477.299999999993	10184.800000000003	9405.800000000008	11754.96666666666	30133.700000000026	37684.0	87683.13333333345	84098.06666666665	35903.233333333315	35480.26666666666	11161.799999999988	7082.833333333338	8425.633333333331	9977.799999999994	13537.933333333349	14091.966666666674	10325.499999999989	12428.833333333314	6522.266666666672	7929.866666666654	16761.833333333332	15130.166666666668	38445.499999999956	41830.0333333334	12794.400000000005	12134.799999999997	20023.666666666646	20544.06666666661	27064.266666666663	24680.466666666638	24700.13333333336	25336.533333333307	26773.76666666664	26870.166666666606	24998.86666666666	27217.999999999978	61499.46666666664	68283.93333333335	27929.800000000007
24	50239.566666666666	48538.73333333332	14193.533333333331	12315.099999999997	22085.83333333332	20984.866666666665	24314.300000000017	24345.566666666666	8418.433333333329	6702.833333333348	10434.199999999986	14939.800000000003	18563.30000000001	21068.366666666654	66143.10000000005	71330.60000000003	167437.93333333326	166623.56666666665	61740.13333333334	68749.3666666667	22228.0	16088.433333333343	16400.333333333343	19457.799999999996	23858.133333333346	25542.766666666663	21421.10000000001	22041.733333333337	11836.466666666654	15337.466666666674	32102.13333333332	29406.966666666685	83976.99999999996	78757.53333333328	23419.8	21336.799999999996	35595.46666666663	34933.46666666663	47905.466666666674	46619.06666666667	44610.43333333335	46589.13333333329	45022.166666666664	47171.166666666606	44972.16666666665	50040.69999999999	111427.86666666665	115607.53333333344	56176.80000000006
25	44875.16666666664	46690.03333333331	11863.333333333334	11521.49999999999	22202.933333333327	21772.166666666668	24517.5	24932.46666666666	7405.733333333333	6128.233333333327	12928.299999999992	14050.699999999997	17444.600000000013	22552.56666666665	63005.700000000026	70500.70000000001	160016.3333333334	156583.06666666677	65073.933333333385	65338.8666666667	19759.600000000006	17088.33333333334	19794.73333333335	17960.999999999993	24336.833333333343	22083.966666666674	20587.099999999995	20817.233333333337	11027.866666666663	15327.966666666674	35320.13333333332	27261.66666666664	79790.3	77318.73333333335	23255.8	23594.099999999984	33565.96666666663	34080.366666666654	43010.56666666665	43355.3666666666	42694.23333333334	43633.33333333336	44501.26666666664	43184.06666666669	42497.76666666663	46334.4	112022.6666666667	118487.63333333342	50104.19999999997
26	51814.16666666664	50584.13333333329	15087.533333333331	13393.4	26295.83333333332	24277.066666666662	29026.29999999999	29246.86666666667	8531.533333333335	6959.53333333333	13936.2	15738.800000000003	19886.200000000004	23187.066666666666	69609.60000000005	75897.19999999995	177187.13333333333	176902.8666666667	69611.03333333335	73421.06666666665	23812.199999999997	15702.733333333332	22513.533333333355	17445.299999999996	28769.13333333333	23540.066666666666	22924.899999999998	23601.93333333332	12574.266666666672	15994.96666666666	33304.03333333331	30839.166666666697	84841.00000000007	85318.33333333333	24732.699999999993	23337.100000000013	38363.566666666666	38912.16666666661	49325.86666666664	48802.96666666664	48812.73333333334	47819.433333333276	48504.866666666676	50626.06666666663	46735.266666666685	51982.00000000004	124157.46666666663	129189.13333333342	60289.60000000005
27	59152.26666666662	60453.433333333334	14858.93333333334	17940.799999999992	29453.533333333304	30083.96666666667	31362.899999999994	30930.066666666666	10892.233333333332	9554.333333333334	16193.099999999995	20208.300000000003	26615.4	25017.466666666645	84313.00000000001	88371.09999999998	207030.03333333335	209438.8666666667	83117.43333333332	85291.76666666672	25786.40000000001	19453.833333333325	24995.433333333334	22526.6	31786.63333333333	31110.166666666657	29688.500000000004	28729.83333333333	16923.266666666674	15282.46666666666	41350.433333333334	38954.76666666671	105337.39999999998	100036.43333333342	30379.900000000005	29270.299999999996	45222.866666666654	46601.566666666666	59682.86666666664	59067.8666666666	57700.533333333326	57829.13333333329	59896.96666666671	61244.166666666664	56192.36666666666	61819.9	144402.6666666666	151513.83333333337	70808.90000000004
28	62529.96666666663	62255.53333333337	17238.133333333335	19836.300000000007	32485.73333333333	33638.46666666665	33834.3	33897.66666666667	12096.333333333323	10974.033333333346	17676.599999999995	18900.90000000001	26686.299999999996	29110.96666666666	87972.20000000003	95227.79999999999	222653.13333333345	217849.56666666665	84239.23333333331	87876.26666666672	29322.79999999999	22421.233333333334	27630.933333333334	26737.6	31394.433333333334	34236.066666666666	30046.50000000002	30321.033333333326	17405.566666666662	17259.46666666666	46035.93333333336	42676.96666666666	107852.19999999991	110640.83333333333	33870.000000000015	30959.599999999984	51382.66666666664	51824.96666666666	67672.96666666662	66647.56666666661	65784.83333333331	65822.73333333332	68110.86666666667	68247.76666666663	64416.86666666666	70604.1	155918.86666666667	164709.93333333335	70142.49999999996
29	70678.16666666664	69440.33333333336	19124.733333333326	18272.49999999999	33281.633333333324	38970.866666666676	36861.09999999999	34827.26666666666	13104.233333333317	11847.633333333351	19574.799999999992	21927.40000000001	25946.399999999987	33242.366666666654	98620.39999999998	106845.79999999999	247197.8333333334	239575.56666666665	96613.83333333334	102112.8666666667	31769.000000000015	25799.93333333333	30304.53333333334	30593.600000000013	33887.73333333334	38660.66666666666	28751.099999999995	30954.43333333332	18933.766666666674	18880.46666666666	52399.73333333335	48091.26666666668	118477.39999999998	127030.83333333333	36070.90000000001	33357.19999999999	55730.46666666663	55790.46666666663	71203.06666666665	70626.36666666665	69035.43333333335	70256.83333333336	73357.06666666668	71831.06666666668	66630.4666666667	75617.69999999998	170732.46666666665	179740.03333333333	81291.19999999997
30	29324.26666666662	28776.833333333358	9238.233333333328	5910.299999999993	13938.333333333308	12650.666666666668	14636.200000000012	14277.06666666668	4105.133333333341	3833.9333333333393	8244.099999999995	9874.400000000009	11787.100000000011	13206.266666666663	39472.60000000005	42397.0	99211.23333333342	97873.46666666667	38097.733333333315	39290.666666666686	13926.400000000009	8311.833333333338	11222.933333333334	10053.000000000005	14546.13333333336	17330.966666666674	15021.599999999995	12233.93333333332	8329.466666666669	9937.166666666672	18162.233333333355	16263.36666666668	46293.499999999956	49996.63333333326	15617.900000000005	13984.00000000001	22585.666666666646	24314.866666666658	30615.06666666665	30902.966666666638	30703.033333333326	29305.333333333296	29442.26666666664	31232.26666666664	29164.16666666665	32667.999999999978	70602.96666666663	75714.33333333326	35888.999999999956
31	29460.46666666663	28482.133333333346	6073.03333333333	7508.299999999993	17819.733333333315	15312.566666666691	16749.699999999997	17316.666666666657	4071.8333333333235	4090.6333333333364	11209.7	8596.900000000009	9242.199999999988	14549.066666666666	40100.89999999998	45233.100000000035	111576.63333333345	106839.66666666674	41661.43333333333	43689.8666666667	12864.599999999991	12541.633333333326	15644.233333333337	10974.099999999997	16307.333333333343	15298.566666666666	14565.000000000004	15305.93333333332	8450.266666666657	10157.166666666672	17694.833333333332	17699.16666666664	47986.3	50999.23333333335	16840.099999999988	15347.899999999974	23695.466666666634	23996.466666666634	31598.266666666663	30185.766666666626	30587.333333333314	30800.033333333307	33057.96666666665	32631.866666666618	30677.066666666615	34450.19999999999	76724.96666666663	82593.83333333337	31396.20000000003
32	34580.76666666662	32946.13333333329	10366.933333333325	10403.600000000011	18600.53333333332	19481.86666666668	20179.800000000003	20255.66666666667	7414.233333333318	6182.733333333327	11154.300000000007	12607.5	14053.700000000017	17186.06666666665	48986.90000000004	52727.20000000001	128186.13333333345	126685.56666666665	48031.33333333329	49974.26666666666	16353.599999999991	12287.233333333332	15138.433333333349	14562.400000000014	20062.333333333343	20129.86666666667	18766.799999999992	20245.333333333314	11700.166666666666	12679.96666666666	24006.433333333367	23027.466666666685	60886.8	63527.5333333334	20046.700000000023	17753.9	31887.86666666663	32574.766666666623	39699.666666666686	39491.86666666666	40544.13333333336	37985.433333333334	40054.76666666664	41625.166666666664	38992.96666666664	43220.19999999999	90911.56666666661	98970.03333333333	43617.30000000012
33	-13787.033333333311	-12535.96666666663	-1234.3666666666638	-4806.799999999998	-6102.466666666665	-5885.433333333339	-5810.1999999999825	-5749.133333333331	-2593.666666666662	-3916.1666666666665	-6825.400000000004	-2082.5	-6655.400000000003	-7542.233333333337	-17117.999999999985	-15661.599999999977	-44051.56666666673	-43025.733333333395	-16350.16666666665	-17241.733333333337	-6198.100000000006	-2544.066666666656	-7486.266666666663	-4889.800000000012	-5774.666666666657	-6301.433333333349	-6946.299999999999	-6330.666666666657	-4426.133333333337	-3465.4333333333343	-5599.666666666668	-7497.433333333309	-19698.10000000002	-19975.966666666718	-7155.700000000001	-7156.499999999991	-9823.533333333366	-10172.333333333354	-13270.033333333326	-12829.733333333317	-12696.86666666664	-12732.266666666681	-12746.133333333324	-13074.533333333347	-11569.83333333335	-14023.80000000001	-30755.033333333366	-30768.266666666605	-13079.699999999993
34	-9721.333333333358	-8427.366666666712	-2911.1666666666665	-2383.199999999992	-2450.8666666666595	-3887.1333333333214	-5257.100000000006	-5338.233333333337	-2089.1666666666765	559.3333333333333	123.89999999999873	-3481.5999999999913	-2811.4000000000033	-972.0333333333256	-9765.400000000009	-13733.299999999988	-16248.366666666545	-18169.633333333302	-11519.766666666685	-10585.233333333337	-2178.0	-3199.3666666666736	-121.66666666667152	-3951.4000000000033	-3389.4666666666744	-2134.9333333333198	-2382.6999999999935	-3218.766666666663	-2303.5333333333306	-1466.4333333333343	-6170.266666666645	-4345.233333333326	-17382.60000000002	-18448.366666666625	-3044.7999999999774	-2658.7000000000025	-3594.233333333319	-5106.033333333307	-5842.1333333333605	-5994.733333333317	-5350.966666666674	-4497.366666666658	-5536.333333333336	-5825.633333333324	-5247.033333333304	-5214.400000000045	-12406.833333333294	-20176.26666666672	-9563.199999999993
35	23508.366666666654	20963.333333333358	4145.53333333333	7189.99999999999	8553.333333333323	9772.566666666662	11067.299999999988	11087.366666666669	4682.8333333333385	3356.8333333333335	6701.500000000005	5564.099999999991	9466.800000000008	8514.266666666663	26883.39999999998	29394.899999999965	60299.93333333327	61195.3666666667	27869.933333333327	27826.966666666674	8376.100000000006	5743.433333333329	7607.933333333334	8841.200000000017	9164.133333333331	8436.366666666669	9328.999999999989	9549.43333333332	6729.666666666666	4931.866666666669	11769.933333333309	11842.666666666639	37080.700000000026	38424.33333333333	10200.499999999982	9815.199999999992	13417.766666666681	15278.366666666658	19112.166666666686	18824.466666666638	18047.833333333314	17229.633333333342	18282.466666666653	18900.166666666664	16816.86666666666	19238.200000000048	43161.86666666666	50944.533333333326	22642.899999999983
36	42211.59999999998	42905.83333333336	13356.666666666677	12236.000000000005	23992.73333333333	24113.23333333333	25805.86666666668	24224.099999999995	10775.366666666669	7667.8333333333285	12746.833333333338	16830.46666666668	24027.866666666654	22972.100000000013	65140.433333333334	69640.26666666665	170171.3	165722.4333333333	62558.49999999996	67247.56666666668	20146.26666666666	15944.833333333328	19342.6	22782.966666666667	23320.599999999995	24654.166666666653	22919.700000000023	21942.166666666657	13521.733333333334	15823.666666666677	30147.666666666628	29153.70000000002	73227.5666666667	75036.2	26346.933333333338	24871.033333333315	40992.200000000026	40470.366666666625	51076.49999999998	48665.23333333337	52106.43333333335	49956.33333333333	50985.23333333336	52404.66666666663	49230.333333333314	53489.466666666674	116173.10000000002	123716.43333333335	52998.39999999991
37	34346.100000000035	37323.33333333336	8803.866666666674	9725.000000000005	20231.23333333333	18793.333333333336	19239.466666666656	19618.2	8487.066666666666	6126.233333333337	13582.733333333332	13920.366666666674	18492.966666666674	20351.400000000016	55983.73333333332	58995.566666666695	149893.49999999994	143768.53333333327	53669.00000000002	59234.666666666664	19417.96666666667	16508.43333333332	17847.6	17945.066666666673	22706.59999999998	23619.066666666662	19920.400000000005	19333.766666666663	11575.033333333336	13318.266666666668	25270.466666666674	24140.300000000025	61215.76666666665	63779.60000000002	22948.733333333326	20629.533333333344	34565.59999999999	35371.96666666666	45638.9	42630.83333333335	46369.93333333341	45009.53333333334	46114.13333333338	47572.666666666686	45623.43333333335	50994.966666666616	104355.00000000004	106139.43333333335	43163.19999999995
38	49027.19999999995	48906.73333333332	13464.966666666665	15121.9	28372.93333333334	26702.83333333332	29028.36666666668	28002.499999999975	8580.166666666657	10584.933333333334	15183.033333333335	16603.76666666667	27079.566666666666	24426.70000000002	72704.73333333338	79743.5666666667	191604.99999999994	188285.23333333322	71958.49999999997	76581.26666666669	24446.166666666668	19459.433333333334	24707.69999999999	21023.966666666667	28903.19999999997	26092.766666666645	26660.600000000002	26463.166666666657	16634.133333333328	18897.466666666664	35360.966666666674	34806.299999999996	88219.56666666658	88381.2	31892.333333333332	30898.13333333335	47172.60000000005	46507.76666666665	58971.19999999999	57355.733333333315	58553.33333333337	59717.93333333336	60003.23333333336	60863.66666666663	57074.6333333333	66199.96666666667	136472.30000000008	142821.6333333333	64720.69999999995
39	23854.900000000023	26350.833333333358	10714.766666666668	10767.9	16571.833333333336	18068.43333333334	15241.766666666674	15434.399999999983	7550.066666666666	6922.43333333332	10169.733333333332	11478.366666666689	14085.666666666657	15010.900000000014	40316.73333333332	40078.16666666667	102547.79999999989	101539.03333333328	36365.20000000003	38636.366666666676	13640.866666666663	9879.333333333328	14260.300000000008	13297.466666666665	18282.599999999966	15978.766666666674	15625.199999999993	14837.466666666645	10577.233333333334	9215.066666666671	16968.166666666628	17095.9	48428.366666666625	45301.60000000002	19447.033333333344	18427.333333333332	27794.899999999983	27751.566666666633	34236.69999999999	33634.63333333334	35452.43333333335	34576.63333333332	34346.23333333336	35250.966666666674	33281.033333333326	36185.26666666666	73843.39999999995	80321.23333333328	35349.39999999991
40	13896.199999999953	13775.733333333323	6244.56666666667	7645.399999999999	10003.533333333346	14551.533333333316	12582.166666666668	12082.299999999977	8454.166666666672	5346.53333333334	6488.233333333332	6421.966666666665	11575.466666666674	12022.300000000008	25996.733333333323	29450.96666666666	76319.6999999998	77449.43333333319	26986.900000000045	28721.26666666664	11958.766666666672	11124.733333333337	9351.99999999999	12322.066666666671	13091.300000000007	9060.166666666668	12890.600000000017	11964.566666666651	7051.633333333327	8528.96666666668	10655.766666666663	9305.299999999996	30801.4666666666	26506.299999999974	14323.233333333355	12970.333333333332	21302.20000000003	22541.566666666633	26407.799999999967	25802.033333333304	26919.833333333372	27334.63333333332	27678.73333333336	26722.166666666628	28432.13333333336	30839.06666666665	57920.79999999997	62040.83333333337	23687.099999999977
41	30172.5	31399.133333333346	12967.766666666668	12780.4	17767.53333333332	17058.23333333333	20705.666666666668	20851.799999999977	8497.766666666663	9798.933333333334	12248.933333333343	12014.166666666662	16326.766666666663	16613.400000000016	46297.73333333338	49300.26666666671	132463.29999999987	129753.5333333334	45030.199999999975	51137.166666666664	17382.466666666656	14365.533333333326	17789.200000000004	13565.566666666671	21712.7	20986.766666666645	15980.500000000011	14329.466666666645	11412.733333333334	13609.966666666665	21313.666666666686	21536.799999999996	59751.16666666667	55933.299999999974	23363.433333333338	20541.833333333332	33406.3	32643.86666666662	41839.49999999998	39875.93333333333	40269.93333333335	40499.53333333334	42146.333333333336	43429.3666666667	41229.43333333329	44955.666666666686	91955.7	95489.53333333333	44279.0
42	49203.0	49856.83333333336	12720.066666666671	15602.4	27530.433333333327	29567.13333333334	28708.36666666668	28563.599999999995	11116.766666666663	8967.133333333317	16920.533333333333	14639.766666666668	22607.766666666677	22389.6	73257.03333333337	79095.0666666667	192867.89999999997	188580.53333333338	69705.70000000004	76455.76666666663	24489.96666666667	20492.233333333323	24847.700000000004	24294.566666666673	31034.000000000004	26198.366666666665	27088.600000000017	26213.666666666657	16350.433333333345	19378.466666666664	37154.16666666666	33566.70000000002	90324.66666666667	87446.30000000009	30855.733333333355	28840.533333333344	45706.500000000015	44341.76666666665	58605.800000000025	56429.033333333304	60270.83333333337	58205.73333333329	58756.833333333336	60071.86666666664	56693.43333333335	63373.26666666666	132917.90000000005	137601.1333333333	60946.40000000002
43	46509.59999999998	47882.33333333336	12447.266666666654	15133.299999999994	27109.73333333333	27054.833333333336	27043.966666666685	26877.399999999998	10268.566666666666	8264.93333333332	16704.23333333333	14962.96666666668	21146.86666666667	23675.4	71192.23333333338	76833.66666666667	190822.59999999992	186843.53333333327	70771.50000000003	75063.06666666668	27286.36666666665	19643.63333333333	23436.4	22905.566666666673	29386.899999999998	26904.566666666662	24728.800000000014	25421.36666666667	15823.133333333342	17678.766666666666	36222.166666666686	32477.69999999999	84210.76666666665	83753.2	29749.833333333332	28414.033333333344	44225.19999999997	44552.46666666666	57009.800000000025	55054.13333333334	58190.73333333334	56704.83333333333	58202.633333333324	59560.76666666666	58618.93333333329	62816.66666666663	134535.1	139729.13333333342	61775.59999999998
44	57655.90000000002	57461.83333333336	16762.366666666672	18159.099999999995	29809.93333333334	32875.03333333333	32674.766666666674	32773.39999999998	12511.166666666657	10162.233333333337	19756.13333333334	18408.966666666667	27971.466666666674	28714.700000000004	85060.83333333336	91691.16666666667	218082.6999999999	217320.03333333327	82912.6	88419.86666666661	26165.666666666653	24259.13333333333	28769.200000000004	27374.266666666656	31674.899999999998	30681.366666666665	27439.100000000017	27284.666666666642	19582.633333333342	20842.66666666666	41890.466666666645	40288.4	99410.0666666667	103144.20000000011	35760.633333333346	35327.933333333334	52537.999999999956	51764.86666666668	67823.2	65126.03333333336	67514.83333333337	67711.63333333332	67486.03333333335	69486.8666666667	66021.03333333333	74233.06666666665	155550.19999999998	162592.53333333344	77854.89999999997
45	61819.5	62060.133333333346	17706.466666666664	19195.599999999995	30599.733333333315	33912.63333333334	31787.266666666674	31690.09999999998	13688.266666666663	10726.133333333331	20285.833333333336	19647.966666666667	29368.766666666663	30611.700000000004	91596.13333333335	96364.96666666672	231013.39999999997	228576.8333333333	88641.6	92790.4666666667	26999.86666666665	25912.33333333333	30859.499999999993	28017.36666666666	36386.999999999985	32645.166666666653	30398.200000000023	29440.06666666665	20524.033333333336	20201.766666666666	48415.36666666664	43300.799999999996	103817.16666666667	108008.60000000002	35744.33333333333	35887.83333333336	54592.89999999998	54578.16666666661	69864.30000000003	67334.53333333337	68755.13333333336	70494.4333333333	70924.3333333334	71257.16666666669	67479.53333333327	76378.3666666667	161601.00000000003	169791.53333333333	79728.29999999999
46	57993.5	60652.8333333333	18758.866666666672	20238.299999999992	33151.03333333332	34896.93333333333	31657.366666666665	32665.800000000007	14410.766666666663	10979.93333333332	20155.833333333336	19864.666666666664	32027.56666666665	31579.500000000007	90492.83333333336	96501.96666666666	231136.39999999997	224585.4333333333	88299.99999999997	94731.26666666663	29995.166666666653	27312.933333333334	29093.000000000007	29832.466666666667	36015.499999999985	33514.66666666667	31193.199999999993	30454.066666666637	21168.93333333333	21285.466666666664	49822.06666666668	42167.50000000001	114057.86666666662	109305.30000000009	37807.53333333331	34810.933333333334	58702.10000000002	58554.46666666666	72344.79999999997	71472.43333333333	75008.03333333338	75520.33333333333	76239.73333333337	74836.06666666671	73043.93333333329	79518.16666666669	169408.00000000003	174185.03333333344	83734.60000000003
47	68423.89999999997	68220.23333333332	23139.766666666652	23210.500000000004	40549.233333333315	37351.233333333315	39119.76666666668	39326.49999999997	15802.266666666663	13113.033333333326	18025.033333333333	22906.46666666668	33619.466666666674	35559.6	102607.93333333333	110853.2666666667	264294.1999999998	259765.53333333327	99202.70000000004	106773.56666666668	34797.96666666665	33138.23333333332	33849.19999999999	33905.666666666664	39343.999999999985	35524.16666666666	35868.000000000015	35330.76666666666	22606.633333333328	24914.766666666666	52022.56666666668	52048.49999999998	127726.66666666667	125301.80000000009	42080.53333333334	40321.73333333332	64649.499999999985	64386.76666666665	83354.99999999999	80528.73333333338	83317.53333333338	83871.23333333335	84428.73333333337	85516.06666666665	81720.1333333333	91282.16666666663	187940.19999999998	196898.03333333333	91068.29999999993
48	29560.0	31548.933333333393	9920.166666666662	11778.099999999997	18942.73333333333	17271.43333333334	17412.466666666685	17212.299999999977	7882.566666666666	8121.233333333323	11613.533333333335	14405.266666666668	15829.866666666669	16990.900000000016	45564.83333333336	48352.66666666667	128146.89999999975	125639.33333333321	47328.400000000045	50564.366666666676	15641.766666666672	12986.43333333332	16246.200000000003	14753.766666666654	19021.899999999983	19307.066666666662	18315.3	17717.066666666637	8246.133333333328	14403.766666666668	20910.466666666674	19582.300000000025	52177.66666666667	52920.799999999974	21713.63333333332	19968.733333333326	30913.599999999995	30456.86666666662	38953.9	36619.13333333328	40231.033333333326	38389.33333333333	39665.03333333335	38647.166666666686	37382.23333333334	41598.966666666674	88666.99999999993	91986.83333333337	44106.09999999998
49	23663.0	26100.333333333358	8845.866666666674	9825.699999999988	16499.73333333333	16648.833333333336	18054.56666666669	17863.599999999995	10634.766666666663	3839.9333333333343	9703.533333333335	10921.266666666668	13648.166666666672	14772.4	41478.73333333332	41662.46666666666	112477.6999999998	109176.53333333328	42318.20000000003	43505.7666666667	14048.266666666672	16084.633333333331	14651.900000000014	13620.86666666666	18955.400000000012	15517.666666666668	16444.800000000014	15641.666666666642	8150.533333333336	9400.266666666668	17789.166666666686	15169.200000000019	42538.26666666665	43836.10000000002	17956.833333333332	18044.333333333332	27031.50000000002	27417.36666666662	35962.19999999999	33833.733333333315	36738.033333333384	35578.23333333335	36758.333333333394	38227.26666666666	35873.333333333314	40987.966666666674	81310.2	88076.93333333335	35332.90000000002
50	37088.09999999998	40126.03333333331	14396.466666666665	13326.799999999994	24065.73333333333	24315.23333333333	25218.36666666668	24744.2	9179.266666666663	8918.933333333334	13381.633333333326	17962.466666666667	23941.966666666674	22854.799999999996	58454.633333333346	65534.06666666664	163616.2	160001.53333333327	59501.400000000045	64708.06666666663	20637.566666666662	17265.433333333334	19912.500000000007	19775.66666666665	26975.899999999998	23909.766666666674	21547.100000000017	21867.26666666665	13917.633333333328	15492.766666666668	29584.06666666665	26895.499999999978	73630.46666666672	72104.00000000004	28106.63333333335	27359.333333333332	42088.700000000026	41160.96666666666	51565.49999999998	50716.93333333333	52738.93333333335	53321.23333333335	52315.333333333394	52683.06666666671	52326.6333333333	58392.966666666674	117219.39999999995	124063.03333333333	54812.09999999998
51	-5785.200000000012	-4809.366666666654	-5471.43333333333	-4696.299999999998	-5975.56666666666	-8436.666666666666	-5556.933333333338	-5972.699999999993	-1309.3333333333285	-1783.8666666666686	-3153.3666666666595	-5437.233333333346	-6438.033333333326	-4171.199999999992	-12473.466666666689	-13710.133333333375	-38966.60000000002	-34360.96666666672	-10745.499999999978	-11915.333333333336	-6356.333333333319	-5695.466666666674	-5483.600000000015	-4098.933333333329	-5644.000000000011	-9192.733333333326	-7115.599999999995	-7684.233333333337	-4283.766666666667	-4161.233333333332	-3871.433333333349	-3845.6000000000276	-11607.333333333328	-11482.39999999998	-7892.466666666656	-7192.266666666674	-11064.800000000028	-12486.433333333309	-15323.700000000032	-14745.86666666666	-16321.066666666651	-15397.466666666656	-16809.566666666688	-16641.93333333329	-15760.86666666664	-19196.333333333314	-28932.899999999983	-28988.666666666628	-12156.800000000047
52	-14936.5	-15657.266666666677	-3121.3333333333385	-1062.100000000001	-5711.56666666666	-3997.766666666672	-5064.13333333335	-5158.699999999993	-1634.7333333333372	-3578.266666666663	-3810.2666666666682	-1838.4333333333288	-3987.5333333333256	-3419.599999999986	-13661.166666666642	-16011.833333333328	-32359.299999999974	-32497.16666666667	-15169.600000000013	-14972.733333333359	-3139.233333333342	-2368.5666666666657	-2390.7999999999975	-6686.433333333329	-4370.199999999993	-2281.5333333333438	-4111.099999999995	-4657.533333333326	-2417.6666666666615	-1058.2333333333322	-7968.333333333314	-9110.899999999987	-23095.433333333305	-23391.700000000026	-3995.7666666666737	-5079.266666666645	-6508.79999999997	-5485.233333333355	-7915.399999999985	-7301.8666666666595	-5004.266666666663	-7386.8666666666795	-6325.866666666676	-6406.333333333372	-5144.666666666686	-5942.233333333337	-21117.99999999996	-21051.866666666698	-12791.0
53	20721.70000000001	20466.633333333346	8592.766666666668	5758.399999999999	11687.133333333322	12434.43333333334	10621.066666666691	11131.399999999983	2944.0666666666657	5362.133333333331	6963.633333333326	7275.666666666677	10425.566666666651	7590.799999999979	26134.633333333346	29721.966666666718	71325.89999999998	66858.13333333338	25915.1	26888.066666666688	9495.56666666666	8064.03333333334	7874.400000000014	10785.36666666666	10014.2	11474.266666666674	11226.699999999993	12341.766666666663	6701.43333333333	5219.466666666665	11839.766666666663	12956.500000000007	34702.76666666665	34874.10000000002	11888.233333333326	12271.533333333315	17573.599999999995	17971.666666666668	23239.100000000013	22047.733333333315	21325.333333333314	22784.333333333332	23135.43333333337	23048.266666666663	20905.533333333326	25138.56666666665	50050.89999999994	50040.533333333326	24947.800000000047
[truncated: 17 more columns]
