# Supplementary material for: Methods for Estimating the Detection and Quantification Limits of Key Substances in Beer Maturation with Electronic Noses
Source: Sensors (Basel). 2024 May 30;24(11):3520. doi: 10.3390/s24113520 (PMC11175341; doi:10.3390/s24113520)
Supplement: Supplementary file 1 [file sensors-24-03520-s001.zip › Data/2-Phenylethanol/raw data/Day 1/100ppm1.txt]

Time Date R01 R02 R03 R04 R05 R06 R07 R08 R09 R10 R11 R12 R13 R14 R15 R16 R17 R18 R19 R20 R21 R22 R23 R24 R25 R26 R27 R28 R29 R30 R31 R32 R33 R34 R35 R36 R37 R38 R39 R40 R41 R42 R43 R44 R45 R46 R47 R48 R49 R50 R51 R52 R53 R54 R55 R56 R57 R58 R59 R60 R61 R62 T01 H01 Phase
11:31:00 2023-09-26 342843 345514 79867 78136 115918 119671 117206 116933 85177 85309 92158 93096 111387 113540 331686 358938 950085 936540 357296 373115 103096 92681 100242 100959 114946 115221 106095 106440 74406 76429 264794 230232 684322 685442 193445 192375 243922 246642 283030 276546 290680 293066 305599 310543 290123 319530 667074 702513 520824 422029 258604 255121 292177 291681 305599 310534 312057 317480 351956 349760 581062 603595 40.35 68.6 1
11:31:01 2023-09-26 345488 344670 79863 78180 116138 119760 117607 117088 85534 85256 92248 93128 111777 113573 334383 359806 950048 939735 357834 369832 103237 92681 100276 101093 115534 115347 106127 106334 74457 75500 263616 230914 687595 683989 193445 192340 244468 247526 282090 276122 291357 294247 304643 310979 290263 319530 667110 701338 514936 421432 258569 255299 291732 291498 304382 310534 310740 317122 351461 351587 576901 603132 40.35 68.6 1
11:31:02 2023-09-26 346956 342520 79867 78195 116082 119671 117044 116899 85172 85446 91870 92907 111496 116658 331148 359950 948738 936577 358774 373043 103096 92617 100133 100959 114979 115221 106095 106334 74406 76376 263616 230949 687711 683989 193029 192375 243922 246642 282055 276122 291151 294282 306654 310979 290519 319530 667074 701338 514936 421176 258604 255334 292177 291942 305599 310534 310740 318669 351708 349237 576910 605674 40.35 68.6 1
11:31:03 2023-09-26 346238 344937 80271 78130 116015 119535 117382 116994 85382 85277 92151 93065 111701 113474 331650 360855 949411 938238 359649 373124 103237 92385 100167 100820 115567 113302 106474 106082 74304 76376 265089 231345 683987 684019 193310 192375 243922 246642 282341 276316 291357 293770 306739 312469 290123 319494 667074 700348 517027 419647 258569 255513 290670 292155 305599 310064 310985 318451 351461 349760 580088 604391 40.35 68.6 1
11:31:04 2023-09-26 347182 342300 79867 78034 115922 119637 117206 116899 85235 85128 92124 92970 111387 116692 331686 359950 948738 939772 357296 369832 103237 92617 100167 100820 115620 115187 106095 106115 74406 76633 266068 231952 689508 684884 193339 192235 244329 247228 281949 276332 290764 294104 305529 310979 290466 319530 667074 703406 517755 421730 258569 255121 291732 292155 304703 310970 310304 317480 351956 349237 581431 603132 40.35 68.6 1
11:31:05 2023-09-26 346472 342997 80053 78020 116175 119749 117457 116799 85351 85351 92124 92938 111496 116542 331902 360277 949411 939735 356258 369796 103096 92533 100167 100820 114946 115187 106273 106115 74406 76344 264794 230949 684979 683989 193445 192375 243887 247051 282055 276087 291055 294040 304643 311197 289717 319716 667074 700348 522254 420836 258533 255121 292432 291534 305814 310281 312057 318226 350966 349202 576825 603132 40.35 68.6 1
11:31:06 2023-09-26 346468 341493 79871 77998 115729 119603 116849 116899 85025 87278 92124 92970 111464 113593 331417 358938 949411 936880 359142 369832 103025 92714 99857 100889 115481 113634 106255 106495 74542 76488 262354 230807 687014 685854 193304 192200 244499 247193 282055 276510 290535 293422 306955 310082 290255 319979 670628 702330 517027 422029 258462 255266 291485 291414 305599 310534 310775 315658 351510 349237 580834 603020 40.35 68.6 1
11:31:07 2023-09-26 345540 342983 80189 78105 115998 119637 117125 116899 85172 85298 92245 93064 111496 113519 331184 359950 949411 938013 357332 369832 103237 92617 100338 100889 115521 115221 106379 106367 74508 76409 264794 231706 685945 684505 193751 192410 243922 247369 282187 276582 291769 294597 304643 309748 289717 319530 667110 699853 523683 419647 258604 255548 292177 291801 305599 310316 311493 318451 350719 349760 576825 603595 40.35 68.6 1
11:31:08 2023-09-26 346956 342021 79903 78030 115998 119637 117206 116933 85293 85181 92061 93065 111355 116530 331184 359950 948738 939735 356258 371927 103482 92412 100207 100964 115793 115404 106321 106341 74508 76508 264794 230807 690460 683879 193445 192375 243957 246642 282090 276225 291260 294247 304643 311415 290123 320014 671432 702244 514936 420836 258569 255513 292177 291498 305599 310064 310775 318487 351461 349237 576825 603595 40.35 68.6 1
11:31:09 2023-09-26 345732 341498 79867 77998 115758 119764 117506 116899 85177 87245 92158 92970 111528 113540 331902 358938 948240 936577 357045 369832 103096 92748 99857 101233 114979 115336 106095 106440 74406 75216 263616 230555 694383 685442 193480 192375 244468 247144 282090 276617 291151 293834 305634 310979 290263 320239 667110 700626 513527 422029 258569 255121 292248 291498 304882 311188 310775 315262 350174 351623 581468 603595 40.35 68.6 1
11:31:10 2023-09-26 343024 342041 79903 78022 116111 119637 117239 116933 85177 85298 92124 93002 111420 116658 331453 358362 949938 938695 359428 372598 103096 92641 100033 101065 115355 115519 105996 106634 74508 76501 262354 230716 684291 683989 193605 192364 244841 247299 282064 277360 290910 292861 308656 310869 289682 320464 667074 702179 519395 422029 259010 254729 292587 291463 305133 311406 311212 315550 350966 350004 581247 603559 40.35 68.6 1
11:31:11 2023-09-26 344710 342735 80322 77995 115960 119603 117172 116866 85440 85256 92091 93097 111464 116692 331381 358902 950085 937569 359651 372072 103096 92647 100064 101060 115421 115347 106062 106407 74304 76449 262354 230196 683710 684505 193445 192305 244434 246607 282055 276475 290910 294354 306955 311197 290326 319943 667038 701834 517027 422029 258569 255299 291485 291872 305599 310970 310949 317444 351956 349725 581247 603952 40.35 68.6 1
11:31:12 2023-09-26 345488 342623 79839 78002 115721 119603 117172 116544 85114 85383 92091 93191 111777 113639 331363 359662 949301 938532 359685 372561 103237 92479 100138 100825 115481 115313 106062 106301 74406 76449 264794 230772 685094 683989 193410 192340 243887 247469 283030 275700 290798 294005 305316 310979 290123 319943 667038 701115 514936 421432 258569 255299 291697 291463 305599 310926 310704 318153 351708 349237 581247 602632 40.35 68.6 1
11:31:13 2023-09-26 346710 342816 80031 78183 116298 119603 117206 116544 85261 85298 92124 93002 111452 116460 331417 360192 949411 938213 359651 373043 103237 92449 100167 100820 115534 115347 106062 106407 74304 76514 264446 232159 684720 683469 193410 192644 243887 247369 282055 276281 291975 293684 304573 311860 289682 322072 667074 700348 513031 419610 258569 255513 291520 291463 305814 310064 312943 318451 350401 349725 580944 607320 40.35 68.6 1
11:31:14 2023-09-26 347934 341493 79980 78128 115729 119662 117206 117055 85619 85373 92339 93128 111604 113519 331507 359553 949264 938101 359430 372825 103650 92513 100167 100889 115613 113302 106321 106455 74508 76449 264794 230914 697351 683879 193274 192375 243887 247334 282147 276087 291598 294247 304678 311853 291224 319979 667074 700348 516346 421432 258569 255722 291697 292005 304882 310028 310740 318414 351425 349202 582707 603095 40.35 68.6 1
11:31:15 2023-09-26 347674 341498 79867 78101 115922 119603 117125 116866 85051 85240 91837 93065 111420 116658 331148 359697 949411 939735 357296 373379 103237 92583 100133 100959 115421 115187 106095 106301 74457 76376 264794 230914 684828 683989 193410 192375 244434 246607 282178 276087 291151 293926 304678 311415 290696 321752 667038 700348 519395 421432 258533 255299 292141 291801 306029 310534 313448 318153 351956 349237 581247 603094 40.35 68.6 1
11:31:16 2023-09-26 345713 342807 80102 78172 116109 119730 117362 116799 85440 85225 92117 93160 111713 113552 331471 359806 949411 936970 357009 373043 103166 92604 100167 100889 115501 115232 106095 106082 74508 76633 263577 231274 686475 683989 193274 192375 243887 246642 282055 276087 291452 293890 304678 311415 290123 319494 667110 701115 513527 420836 258533 255478 292141 291463 305814 310273 310740 318451 350930 349237 583121 603559 40.35 68.6 1
11:31:17 2023-09-26 347413 342257 79976 77886 116082 119569 117239 116544 85324 85298 92124 92939 111496 116391 331148 359950 949411 939735 357260 369832 103096 92647 100209 100959 114913 115256 105996 106440 74304 76481 264794 232159 683331 681985 192835 192679 243887 247369 282598 276087 292428 294005 305840 309782 289682 319530 667110 700348 517722 418945 258569 255513 290670 291971 305814 310028 311502 317863 349872 349237 585364 604085 40.35 68.6 1
11:31:18 2023-09-26 348312 342925 80163 77963 116285 119432 117708 116732 85534 85446 92312 93128 111701 116553 331399 359950 950085 942228 358921 372072 102884 92681 99824 101233 114847 115301 106029 106407 74304 75184 262354 231670 685896 681985 193139 192814 243887 247873 282055 276316 292296 293763 304608 311113 289242 319979 670920 699853 522254 417064 259150 255548 291697 292147 305814 310281 311756 317081 349872 351587 581427 604450 40.35 68.6 1
11:31:19 2023-09-26 346956 341463 79867 77998 115998 119603 117172 116785 85145 85383 92061 93065 111464 116658 331148 359697 949411 938213 359105 372072 103096 92513 100133 100889 115534 115187 106095 106195 74406 76344 263616 230949 683802 683989 193164 192510 244434 246642 282090 276316 291634 294247 306617 311853 290723 319530 667074 700843 514936 420507 258569 255513 292141 291942 305814 310246 313053 318828 351704 351853 581247 603376 40.35 68.6 1
11:31:20 2023-09-26 346356 342997 80189 78069 116171 119432 117429 116766 85355 85351 92124 92939 111637 113573 331507 359950 950085 938238 357296 373124 103237 92385 100133 100820 115421 115187 106062 106082 74355 76481 264794 231670 699799 682564 193445 192679 244263 247369 282885 276281 291975 294561 306739 312469 290123 319494 667110 700311 517027 419610 258533 255513 291485 291498 305814 310281 311457 318451 350966 349760 580088 603108 40.35 68.6 1
11:31:21 2023-09-26 348161 341756 79867 78030 115998 119569 117206 116511 85504 85351 92124 93034 111496 116542 332452 359950 952023 938238 357260 369979 103096 92258 100167 100995 115454 115232 106095 106082 74406 76429 262354 231670 695198 683989 193445 192679 243922 247334 282090 276319 291769 294247 304643 312469 290123 319979 671432 700348 517549 420538 258604 255513 292378 292104 305813 310215 311323 318494 350786 352033 582899 604352 40.35 68.6 1
11:31:22 2023-09-26 346883 342735 80021 77998 116078 119603 117206 116544 85678 85304 92278 92939 111528 116623 331417 360192 950950 939977 357798 369796 102884 92681 99791 100959 114913 115381 106029 106513 74304 76461 264446 231670 681488 679989 193274 192984 243887 247752 282055 276510 292182 292861 306379 311581 288768 322529 670920 700348 516346 414682 259404 255513 290881 292147 305169 310064 314016 317444 349908 350319 582428 605380 40.35 68.6 1
11:31:23 2023-09-26 346956 342744 80118 77598 116678 119170 117631 116397 85597 87112 92479 92844 111995 116160 331686 356712 949618 940718 358914 371234 102884 92714 99824 100959 114913 115301 105956 106424 74304 76481 262354 231670 680241 676092 193922 192409 244674 247716 281682 277201 291769 293315 305564 312469 288365 322486 667110 701155 514936 418690 261301 254804 292480 292620 304275 310428 312526 317263 351848 352320 583728 604450 40.35 68.6 1
11:31:24 2023-09-26 345447 341498 80118 77661 116657 119233 117597 116477 85503 87092 92285 92970 111745 116426 331650 355356 952972 940755 359456 372253 102884 92681 99824 100959 114946 115221 105956 106407 74304 76461 264794 231670 679500 676092 194093 191734 245429 246607 281984 276617 291769 293066 305564 312469 288768 323963 667038 702476 514936 419647 260792 253913 292658 292565 304919 310970 313671 315658 351956 351932 583121 604812 40.35 68.6 1
11:31:25 2023-09-26 345417 342514 80063 77830 116002 119369 117239 116544 85355 85319 92124 92938 111464 116542 331148 356712 954030 946152 356893 369979 103025 92583 100064 100959 114946 115221 106062 106407 74304 76481 264794 230914 683480 680986 193886 192340 245394 246192 283455 276189 291357 293834 304678 312505 291948 323098 669422 700588 522254 419464 259625 255158 293856 290577 306626 311046 311578 318865 351461 350319 574514 605711 40.35 68.6 1
11:31:26 2023-09-26 346832 342988 80085 77914 116107 119403 117239 116808 85471 85309 92221 92907 111496 116426 331148 356463 953131 946152 355597 369979 103025 92681 100270 100889 114946 115221 106062 106261 74304 76376 262354 230914 684206 679989 193922 192340 245016 246192 283669 275664 291357 293478 304678 312540 288803 320535 668731 700348 516346 419277 259368 254729 293551 290339 306029 310281 311212 317929 350966 350354 576215 603559 40.35 68.6 1
11:31:27 2023-09-26 345976 342746 79871 77728 116078 119369 117239 116511 85020 87178 92124 93160 111898 113531 332176 357250 954820 948135 355164 372036 103237 92513 100171 100892 115514 115232 106062 106261 74304 75153 266068 231492 687931 679953 193751 192340 244639 246360 284792 275700 292047 294247 304678 309748 291294 320535 668731 700348 516346 418353 259769 254729 293515 290542 306460 310316 311212 318414 350966 351638 574478 603595 40.35 68.6 1
11:31:28 2023-09-26 346465 342726 79863 78202 116298 119403 117239 116511 85293 87212 92124 92970 111496 116507 331148 356748 955196 946152 355885 369796 103166 92681 99857 100959 114946 115416 106095 106334 74304 76514 262354 231706 680935 676128 193811 192375 245016 247196 284450 275242 297343 294005 305768 310645 288838 321211 669204 702513 516346 418653 259769 255085 292622 290577 306928 309559 311756 318451 350437 351089 574514 605344 40.35 68.6 1
11:31:29 2023-09-26 346956 341274 80008 77865 116115 119486 117239 116860 85619 85309 92406 93033 111604 113555 333323 356641 955499 947504 355127 372825 103096 92583 99824 100889 114946 113605 106255 106568 74406 76376 262354 231634 685050 683965 193987 192679 244639 246607 284215 275700 291975 294247 304678 309782 288838 321473 669679 701338 515811 418981 259804 254729 292378 290577 306928 310534 311466 318451 351461 351125 574478 604775 40.35 68.6 1
11:31:30 2023-09-26 346528 342550 79867 77945 116078 119486 117239 116544 85293 87212 92158 92939 111572 116426 331148 356748 953843 949033 355848 369979 103166 92583 100242 101060 114946 115187 106095 106407 74406 76376 264794 231274 681391 676128 193751 192375 244674 246678 283533 274821 297261 293798 305316 311147 288803 320571 669408 700662 516346 418021 260206 255121 292622 291744 306928 308658 312705 318414 349908 351125 576925 605417 40.35 68.6 1
11:31:31 2023-09-26 346956 342550 80268 78091 116331 119726 117893 116685 85534 85383 92312 92939 111604 113555 332304 356570 958625 944808 355885 369832 102955 92831 100033 100959 114913 115450 106062 106407 74304 76626 264794 233084 678099 676128 193922 192679 245051 247816 283781 274821 297792 293115 304712 311364 288803 321473 669679 701191 516346 417690 259987 254694 293047 291907 306928 308623 314909 317480 349908 351853 577514 605417 40.35 68.6 1
11:31:32 2023-09-26 344928 342514 80063 77720 116323 119437 117516 116511 85445 87212 92382 92907 111801 116460 331650 354574 957429 945480 358850 370939 102674 94640 99587 101370 114689 115646 105673 107044 74100 76546 264794 232848 671759 682986 194128 192374 245429 246607 282916 276316 292401 292423 307453 310979 289655 322223 669679 709438 525430 422029 260710 253948 293515 292155 305562 310534 312705 315550 351752 351405 577184 606411 40.35 68.6 1
11:31:33 2023-09-26 342361 342848 80098 77971 116015 119466 117105 116799 85440 85309 92151 93180 111572 113507 331148 355107 957945 942190 357905 373043 102884 92714 99824 101093 114913 115473 106029 106440 74304 76514 263577 232194 676027 683989 194093 192241 245051 246399 283441 275700 292401 292904 306026 310543 290635 320535 669679 707365 522254 420662 259332 254729 293515 290626 305741 309594 315729 315622 351225 349760 575771 605380 40.35 68.6 1
11:31:34 2023-09-26 342699 342505 79891 77861 115918 119204 117206 116511 85355 85383 92158 93034 111387 116460 330683 359950 957502 939772 355885 372779 102814 92748 99791 101233 114913 115416 105884 106440 74253 76409 264794 232358 688887 683989 193310 192679 243922 246642 283781 275242 297320 292458 306061 312469 290158 321197 667038 703313 514936 419647 258170 255584 291929 290613 306784 308693 313943 315370 351776 351889 577629 606500 40.35 68.6 1
11:31:35 2023-09-26 342807 342988 80061 77936 116171 119432 117267 116732 85230 85266 92061 92875 111464 116460 330862 359445 957945 936917 355885 369796 103025 92702 99824 101093 114880 115336 105884 106440 74253 76409 264794 232358 679723 683989 192870 193054 243513 247787 282881 275278 296950 292423 306847 312250 289910 319565 670689 707401 514936 419647 259404 255584 290846 292492 306676 308693 313436 315586 351956 350319 580224 607172 40.35 68.6 1
11:31:36 2023-09-26 342952 342030 79903 78030 116111 119364 117206 116544 85177 85351 92158 92875 111387 116507 330647 358326 953843 935549 357296 372253 102955 92714 99791 101127 114880 115416 105706 106440 74202 76514 262354 233084 674368 683023 193786 192375 244674 248170 281161 276582 297297 291885 306559 311415 291886 320535 667146 707437 514936 420836 259404 254769 290881 293066 304882 309998 315396 315442 351956 350739 583448 606092 40.35 68.6 1
11:31:37 2023-09-26 342771 342442 80021 77936 116052 119448 117239 116511 85172 87245 92178 93033 111387 116507 330683 356748 955462 936214 359492 371891 102674 94541 99722 101266 114880 115450 105706 106473 74202 76514 263616 232322 674004 683989 193480 192375 244639 247369 281590 277626 291883 292458 307023 309528 291022 320535 670957 703350 516346 422029 259655 255121 292622 292387 304240 311188 312705 315586 351190 350319 582733 605380 40.35 68.6 1
11:31:38 2023-09-26 342388 342843 79871 78002 116082 119603 117239 116577 85172 85330 92158 92938 111496 116495 330683 356783 948276 937671 359941 369979 102884 92617 99824 100959 114913 115221 105956 106407 74202 76357 264794 231274 676476 683989 193480 192679 244639 247369 282090 276582 290209 294040 306061 310979 290635 320499 667110 701155 517549 422817 259153 255266 292789 292281 305993 311734 311359 317783 351956 352033 580761 602872 40.35 68.6 1
11:31:39 2023-09-26 342397 343213 79839 77914 115763 119730 117139 116785 85025 85383 91837 93033 111279 113597 330683 358902 950273 939735 359142 369832 103166 92519 100167 100820 114979 115027 106062 106115 74406 76376 264794 231345 686993 683023 193480 192714 243957 247369 282881 276316 292401 293962 304678 311603 290599 320014 667146 700348 516346 419647 258604 255584 292177 291978 306230 310316 311247 318974 350966 349795 576825 604812 40.35 68.6 1
11:31:40 2023-09-26 345722 341791 80150 77630 116418 119121 117754 116124 85445 86992 92318 92781 111560 116114 331184 355641 948240 940718 358409 369796 102884 92777 99824 101093 114913 115221 105706 106440 74253 76409 263616 231599 677033 676056 194093 192375 245016 247405 281827 276582 291883 292691 306096 309748 294830 322986 673414 704211 514936 418099 261675 254588 292862 293173 305026 310392 312562 317299 351848 352425 581427 604812 40.35 68.6 1
11:31:41 2023-09-26 344928 342852 80049 77967 116111 119712 117239 116511 85293 85245 92158 93065 111387 116460 330683 353475 948276 943467 359456 369832 103001 92748 99824 101093 114913 115336 105884 106440 74304 76441 262698 231599 677825 676164 194778 191769 246186 246607 282090 277431 291769 293386 306061 309782 290463 322486 667038 701338 514936 419647 260170 254153 293551 291534 305169 311406 311756 317480 351708 351932 577959 603595 40.35 68.6 1
11:31:42 2023-09-26 342952 341244 80176 77724 116304 119204 117550 116511 85293 85182 92158 92875 111496 116495 331184 354538 952295 940791 359492 369832 102884 92714 99857 101093 114946 115256 105989 106440 74304 76409 262354 231670 677886 676092 194708 191804 245464 246642 282019 277431 291975 295572 308656 312219 292255 323251 671579 702330 519395 419501 260795 253772 292339 292245 303954 311188 312916 317480 351956 352249 576910 603559 40.35 68.6 1
11:31:43 2023-09-26 342952 342273 79895 77763 116011 119345 117239 116511 85203 87212 92124 92844 111311 116356 330647 353440 952972 945878 359941 369979 102955 92647 99824 100959 114880 115347 106029 106407 74406 76481 264794 231274 683315 676020 194128 191734 245429 246607 282235 277396 291963 293351 306775 312505 289682 322450 672753 703256 515811 419574 260572 253877 292303 292352 305133 312197 311720 317408 351956 352425 580834 604775 40.35 68.6 1
11:31:44 2023-09-26 344892 342505 80081 77798 116082 119369 117206 116511 85293 85214 92124 93034 111464 116553 330647 356986 952383 946152 356641 372743 103025 92647 100031 100959 114913 115347 106029 106407 74406 76376 263042 230196 682985 679989 194093 192375 245807 246360 283533 276879 291963 294824 308873 311899 290670 323906 669532 701688 514936 419392 259915 255085 293785 290577 306029 311193 313536 318342 351956 351089 574478 603595 40.35 68.6 1
11:31:45 2023-09-26 345831 342505 80023 77918 116275 119569 117239 116511 85445 85351 92285 92970 111528 116623 331417 356677 953058 947498 355848 369979 103378 92550 100100 100959 114946 115381 106029 106301 74304 76481 264794 230914 685317 679989 193751 192375 245394 246537 283746 276510 291804 294247 306955 309748 290304 320535 669679 700348 509977 419574 259769 255006 293160 290930 306029 310534 311212 318414 351708 350809 574442 603020 40.35 68.6 1
11:31:46 2023-09-26 346201 342514 79976 77967 116115 119486 117206 116477 85355 85240 92124 93085 111496 116507 331113 356677 952383 946152 355328 372217 103096 92647 100100 100959 114946 115187 106062 106334 74457 76429 262354 230914 682870 682564 193811 192668 245148 246431 283759 276368 291903 294104 307028 312255 292337 322840 669679 701338 516346 419241 259987 255266 293678 290626 306892 310534 313671 318414 351848 351089 574478 604812 40.35 68.6 1
11:31:47 2023-09-26 345942 342807 79976 77914 116082 119369 117206 116511 85413 85266 92188 93002 111528 116588 330647 356426 953770 947225 355309 372072 103096 92647 100064 100959 114979 115187 106029 106228 74304 76376 262354 230914 682344 679989 194057 192340 245016 246572 284047 276087 291963 293926 306775 311078 289682 321473 669679 701115 509209 419277 259769 255264 293999 290542 306460 311144 311685 318414 351461 351335 574514 606537 40.35 68.6 1
11:31:48 2023-09-26 347298 342566 80208 78095 116167 119432 117496 116799 85566 85245 92278 92970 111713 113486 330576 356391 954030 946152 355702 372072 103096 92519 100031 100959 114946 115439 106029 106301 74304 76344 263616 231274 687773 679953 193886 192644 245016 246572 284215 276087 292182 294247 305564 311827 289858 321473 669679 701338 519395 418945 260170 255085 292954 290577 306748 310534 312980 318414 351461 351370 574478 604812 40.35 68.6 1
11:31:49 2023-09-26 346956 342514 80063 77998 116082 119403 117579 116511 85476 85351 92251 92939 111604 116391 331363 356677 953807 946152 355309 372072 103096 92647 100100 100959 114946 115221 106029 106407 74304 75287 262354 231634 680414 676128 194057 192644 245016 247109 284414 275664 292947 294282 305529 311113 289444 321473 669679 701834 516346 418353 259987 255443 292622 290613 306928 310499 311756 320086 351173 354216 576925 604304 40.35 68.6 1
11:31:50 2023-09-26 346039 342755 80163 78069 116327 119432 117463 116732 85534 85298 92251 92939 111572 116553 331399 356570 956551 946152 355597 369832 103308 92702 100167 100959 114946 115221 106062 106440 74304 76514 264794 232322 682294 676128 194093 192679 245051 247405 284335 275628 297719 294247 305564 313751 289682 321508 669679 703968 517755 418280 259847 255085 292658 290626 305930 309594 312449 318676 351443 351370 574478 605380 40.35 68.6 1
11:31:51 2023-09-26 346956 341239 79867 77914 116078 119204 117206 116511 85324 85266 92413 93002 111496 116426 331417 356712 953770 949033 354771 369979 103096 92385 100133 100889 114946 115187 106062 106334 74406 76429 262354 231436 680789 679722 194057 192679 244845 246572 284552 276087 292182 294247 305564 310611 289682 321247 669679 700843 516346 418945 260170 255085 293515 291801 306820 310873 313943 318437 351317 352038 574369 603840 40.35 68.6 1
11:31:52 2023-09-26 346591 342735 80214 77967 116271 119535 117239 116544 85445 85383 92211 93034 111496 116588 331148 356712 955424 947424 354807 372072 103096 92714 100133 100959 115421 115301 106062 106334 74304 76481 264794 231670 696524 676164 194093 192644 245222 246607 284414 275766 292364 293890 305529 311113 289444 321508 669204 702330 516346 418981 260170 255085 293274 290577 306169 310499 314228 318901 351461 351370 574478 607135 40.35 68.6 1
11:31:53 2023-09-26 345940 341985 80004 77861 116111 119204 117539 116477 85355 85351 92158 93034 111604 116426 332452 356426 953843 944808 354807 372217 102884 92581 99824 100959 114913 115221 106029 106228 74304 76429 262354 231670 680331 676092 193922 192644 245016 247590 284414 275664 293022 294247 305529 311113 289242 321473 669204 701338 517549 418653 259919 255266 292994 291215 306892 310139 312526 318755 351281 353771 574332 604626 40.35 68.6 1
11:31:54 2023-09-26 346429 342505 80118 77798 116082 119204 117558 116511 85324 85351 92188 93002 111464 113353 331095 356426 955196 946152 355633 372217 103096 92681 99857 100959 114946 115381 106029 106407 74521 76481 264794 231670 691784 676128 194093 192644 245548 247369 284450 275628 297306 294282 305564 311329 289682 321961 669679 704005 523683 418390 260170 255478 293309 290613 305930 310028 313906 318938 351173 351370 575771 605380 40.35 68.6 1
11:31:55 2023-09-26 347177 342505 80039 77918 116115 119403 117239 116511 85476 85319 92285 92939 111528 116426 330647 356176 956587 944808 355885 369796 102955 92681 99824 100959 114913 115416 105884 106440 74304 76461 261212 232393 677246 678594 194093 192679 245222 247369 284215 275242 297297 294740 306811 311616 288838 321508 669459 704211 516159 418026 260062 255337 293132 291357 306892 309382 315532 318719 350504 351862 577068 606275 40.35 68.6 1
11:31:56 2023-09-26 347674 341204 80244 77949 116082 119369 117206 116511 85293 85091 92312 92907 111464 116507 330379 356176 953843 946152 354807 373043 103025 92714 100167 100959 115508 115381 106062 106440 74406 76376 263577 231634 684437 676128 194057 192679 245222 246642 284774 276087 292778 294282 305564 311113 289682 321508 669679 703772 516346 418317 260170 255121 292622 290626 306676 310281 311720 318901 351213 351370 574478 604915 40.35 68.6 1
11:31:57 2023-09-26 346395 342032 80114 77826 116082 119238 117239 116511 85293 85351 92124 92939 111387 116391 330379 356176 953807 945480 355346 372779 103096 92604 100133 101093 114913 115221 106029 106334 74304 76429 263616 231472 680102 676128 194093 192679 245016 246360 284650 275700 297050 294282 306919 313134 292250 324583 668948 701761 516346 418799 260027 255337 294006 290436 306892 310970 311756 318938 350966 351335 576925 606142 40.35 68.6 1
11:31:58 2023-09-26 346174 342036 79899 77945 116107 119364 117396 116511 85324 85240 92124 92970 111604 113320 330683 356712 953843 946152 355058 372253 102955 92583 99962 100959 114913 115187 105989 106334 74572 76376 262354 231634 688307 676128 194057 192410 245205 246642 284450 275664 296840 294247 306955 311113 289682 321508 669679 701834 517027 418945 260170 255085 292303 290577 305468 310281 313461 318901 351173 351370 574514 604812 40.35 68.6 1
11:31:59 2023-09-26 346221 342027 80034 77833 116111 119403 117239 116511 85445 85214 92124 93002 111420 116426 331148 356462 955232 944880 354807 372779 103025 92681 100064 100959 114946 115381 106029 106407 74304 76461 262354 231670 680331 678521 194093 192679 245051 247369 284543 275996 292937 295247 306919 313169 290017 322342 669605 702294 516346 418135 260027 255337 292658 290577 305503 310064 312881 319133 350643 351862 575328 605417 40.35 68.6 1
11:32:00 2023-09-26 346465 342546 80195 77914 116144 119520 117401 116511 85413 85383 92285 92970 111496 116426 330647 356426 956587 945206 355346 372779 103025 92681 99824 101266 114913 115301 105989 106440 74304 76461 264794 231706 677901 676092 194093 192644 245016 247369 284685 274821 293534 293478 305564 311616 289479 321508 669679 702112 517755 418021 260206 255299 292622 290613 305503 310020 312669 318938 350966 351405 574514 605417 40.35 68.6 1
11:32:01 2023-09-26 346465 341239 80118 77914 116082 119369 117239 116511 85324 85319 92285 92844 111496 116426 330647 356176 953807 946152 354771 369979 103025 92668 100064 100959 114979 115187 106062 106228 74406 76357 262354 230949 681655 676128 193846 192703 245183 248572 284836 276174 292200 293939 306135 313169 290017 322078 669532 702330 519395 418981 260170 255121 293899 290472 306892 310499 313571 318938 350966 353988 576925 603595 40.35 68.6 1
11:32:02 2023-09-26 345940 340970 79867 77830 116078 119286 117206 116544 85230 87125 92124 92939 111496 113386 329684 355641 951036 946152 356893 369979 102955 92714 99857 100889 114913 115187 106062 106261 74470 76376 262354 230555 679815 676128 194093 192679 245205 246572 284251 276316 292465 294282 305599 311113 289858 321508 668731 700348 516346 418981 260023 255299 293551 290577 306244 310534 313053 318451 351704 351370 574478 603132 40.35 68.6 1
11:32:03 2023-09-26 345732 342226 80071 77967 116115 119395 117239 116511 85355 85351 92158 93002 111496 116426 330647 356176 953807 946228 354807 369979 102955 92519 99857 100820 114979 115187 106062 106115 74304 76429 262354 231420 682473 682018 194566 192843 245253 246466 284543 276368 292246 295319 307100 313169 289682 321508 669679 701338 516346 418835 260170 255478 293999 290577 306928 310939 312850 318938 351461 351370 574514 604487 40.35 68.6 1
11:32:04 2023-09-26 345972 340252 80012 77892 116082 119403 117239 116544 85355 85128 92158 93002 111496 116460 330683 356462 953095 947647 356893 372253 103096 92681 100064 100959 115587 115256 106062 106261 74406 76376 262354 230232 681081 680026 194708 192410 246014 246364 283583 276582 291357 294247 306955 310680 289717 321544 669204 702244 517027 419610 260170 255334 293678 290648 306029 311406 311720 318451 351740 354061 576925 604552 40.35 68.6 1
11:32:05 2023-09-26 345708 342023 79867 77833 116082 119403 117239 116511 85261 87125 92124 92875 111387 116426 330415 356176 953807 946152 355597 369979 102955 92519 100031 100889 114946 113441 106255 106568 74508 76600 265985 230772 681540 679844 193952 192639 245288 246431 283728 276546 291769 294247 305599 310680 291948 324286 669679 701338 516346 418981 260206 255302 295521 290626 306676 311188 311720 318487 351956 351370 574514 603595 40.35 68.6 1
11:32:06 2023-09-26 346197 342032 80008 78030 116115 119613 117273 116511 85355 87245 92221 92875 111496 116460 330647 356426 953095 949071 355885 369796 103385 92714 100064 100959 114913 115221 106062 106261 74304 76409 262354 230914 680903 679989 194128 192679 245222 246607 284251 276546 292015 293962 306026 310680 290375 321997 669679 700843 516346 419610 260206 255722 294447 290648 306820 311158 313943 318872 351740 351756 575182 604769 40.35 68.6 1
11:32:07 2023-09-26 346004 342446 80163 78073 116222 119432 117239 116511 85293 85383 92158 93033 111637 113555 330612 356677 953843 948358 355200 369727 103096 92681 100064 100959 114946 115221 106062 106407 74406 76514 261209 231309 685780 679989 194128 192849 245429 246642 284721 276316 297014 294732 305599 312081 290263 321997 669679 702476 514936 418981 260422 255513 293963 290613 305503 310534 311756 318938 351461 351405 574514 604487 40.35 68.6 1
11:32:08 2023-09-26 346221 342023 80031 77830 116111 119403 117239 116511 85382 85351 92158 93002 111496 116426 330647 356176 953843 946152 354557 372816 103096 92617 99857 100820 114913 115221 106062 106261 74406 76409 264794 231309 691215 675862 194093 192679 245222 246678 284685 276122 297329 293997 305599 311147 289506 321508 669679 701338 517755 418353 260321 255266 293025 291624 306856 310535 312562 319017 351317 351721 574332 604732 40.35 68.6 1
11:32:09 2023-09-26 346591 342023 79867 77630 116111 119403 117239 116699 85619 85298 92124 92875 111464 116229 330361 356427 956587 945480 354844 372072 103096 94541 100064 101104 114946 115221 106062 106334 74304 76514 264794 231634 682903 676128 194128 192714 245051 247405 284770 275998 297297 294282 305599 311581 289717 322032 668731 702513 517755 418353 260206 255156 292658 290577 305503 309630 311792 318938 350966 351405 574514 605147 40.35 68.6 1
11:32:10 2023-09-26 346465 342983 80067 77724 116111 119403 117273 116544 85445 87212 92158 93034 111420 116426 330920 355641 955232 944808 354844 372779 102955 94476 99857 101093 114913 115301 105916 106407 74304 76514 263616 231996 682294 676092 194128 192984 245222 247405 284685 275471 297370 294247 306775 311581 292155 321997 669495 704211 516346 418026 260867 255372 292962 291357 306892 309064 313257 318981 351317 352201 576142 605417 40.35 68.6 1
11:32:12 2023-09-26 345649 340970 80240 77967 116410 119369 117273 116577 85418 87278 92312 93002 111496 116460 330647 355677 953843 946152 354844 372716 103096 92617 99857 100959 114946 115221 106095 106367 74304 76409 262354 231309 682870 676164 194128 192668 245257 246642 285156 276122 297087 293962 305813 312333 289682 321997 669679 702476 516159 418981 260458 255513 293551 290613 305503 310534 314016 319199 351461 351405 574514 604524 40.35 68.6 1
11:32:13 2023-09-26 345976 342032 80004 77857 116111 119399 117239 116544 85355 87125 92285 93002 111420 116264 330647 356176 953843 949071 355346 369796 103025 92617 99857 101093 114913 115301 105916 106115 74304 76409 262354 231670 678984 675898 194128 192714 245257 247405 284721 275700 297297 294282 306919 314015 292155 324284 670555 702221 517549 418467 260027 255337 292378 291286 306892 310109 312378 318901 351708 351370 576925 604636 40.35 68.6 1
11:32:14 2023-09-26 345576 341708 79998 77914 116271 119316 117463 116477 85534 85383 92124 92970 111496 116391 330612 356140 955424 946152 354807 369979 103096 92614 100100 100959 114913 115347 106029 106407 74304 76481 262354 231634 685279 676092 194057 192948 245394 247369 284650 275664 297746 294247 305991 312735 289682 322414 669679 702330 523683 418612 260170 255478 293274 290577 308325 309993 312633 318901 350966 351370 574442 606105 40.35 68.6 1
11:32:15 2023-09-26 346956 342018 80063 77967 116275 119452 117539 116785 85387 85383 92285 93097 111604 116553 332105 356140 956551 944808 355597 372072 102955 92777 100031 100959 114913 115301 106029 106407 74304 76481 262354 232159 684532 676056 194093 192948 245016 247816 284800 275766 293352 294766 306811 313610 290185 322306 669569 703786 516159 418135 259991 255264 293217 291746 306928 309776 315357 319389 351177 351816 574478 605344 40.35 68.6 1
11:32:16 2023-09-26 346445 342329 80067 77833 116082 119452 117239 116477 85324 85240 92124 92970 111464 113419 330647 356140 955910 944808 355346 369979 103096 92681 99824 100959 114913 115347 105956 106334 74521 76566 263616 231670 677469 676056 194093 192779 245646 247369 283313 275242 292396 293315 305599 311616 289444 321961 669679 703205 516346 417064 260206 255085 293068 292147 306928 308376 315288 318153 351137 351897 579600 607172 40.35 68.6 1
11:32:17 2023-09-26 344616 342023 80254 77724 116271 119369 117516 116477 85534 85319 92285 92939 111496 116391 330612 354538 957356 946152 357905 372072 102814 94672 99757 101373 114847 115577 105673 106693 74253 76651 265089 233048 675400 680986 195006 192703 246320 247851 283617 276403 293425 294587 308279 311899 290423 323814 671030 710441 514936 421432 261011 254694 293571 292210 306892 310970 315343 315550 352033 353343 577923 607172 40.35 68.6 1
11:32:18 2023-09-26 340811 342735 80059 78168 116078 119569 117206 116544 85355 85320 92124 93001 111528 116623 330647 353971 959305 943430 357652 369979 102955 92681 100031 101303 115335 115381 105956 106440 74304 76514 264794 231634 674073 683506 194708 192340 246151 246607 283781 276546 293289 293315 307918 311415 290635 321961 669679 710335 515811 420958 260170 255085 293643 291823 306928 310708 313401 317444 352315 351370 576995 606537 40.35 68.6 1
11:32:19 2023-09-26 341843 341244 80085 77998 116078 119603 117172 116544 85266 85214 92124 92970 111464 116658 330647 354574 959305 943430 357652 372072 102955 92681 99824 101099 114946 115381 106029 106440 74304 76514 264794 232072 684856 684505 195011 192469 246425 247575 283640 276368 293236 293926 310113 311853 290599 323693 669679 710441 517027 421587 260536 254872 294833 291907 306928 310357 313401 315622 352280 351616 576179 606546 40.35 68.6 1
11:32:20 2023-09-26 340846 341244 80085 78132 116107 119862 117206 116544 85413 85245 92124 93065 111496 116542 330647 353971 959305 943430 357652 369979 103069 92681 99791 100959 114913 115381 105884 106407 74304 76514 263616 231634 676018 683506 195117 192340 246186 247334 283781 276546 297948 293763 308134 311415 292148 322187 669679 709438 519395 422628 259987 254971 293963 291907 306460 310534 313145 317444 355450 354488 578719 608493 40.35 68.6 1
11:32:21 2023-09-26 342915 342500 79980 78030 115889 119603 117206 116980 85503 85298 92285 93021 111604 116692 330379 359697 959305 939273 355848 369979 102955 92681 99791 101093 114913 113758 106222 106601 74508 75670 264794 232215 689170 685332 193987 193248 245253 247539 284507 276475 291193 293102 306524 309748 292126 321587 670628 703277 517549 422029 258569 256194 292990 291463 305930 310534 314539 318153 350664 350284 577477 606537 40.35 68.6 1
11:32:22 2023-09-26 342920 342807 80067 77833 116115 119486 117239 116511 85503 85214 92285 92970 111572 116623 329684 359950 958625 937671 355885 372779 103025 92842 99824 101373 114946 115416 106062 106440 74304 76514 264794 231670 678164 683989 193445 193629 243922 248135 284038 275700 294257 292861 308583 311113 290564 320499 667110 708249 522254 420538 260170 256731 292141 292387 306820 310677 314361 318087 351812 351194 582899 607025 40.35 68.6 1
11:32:23 2023-09-26 344126 342032 80114 77995 116111 119569 117239 116544 85413 85272 92285 93065 111496 116623 330612 356426 955196 936880 359492 372779 102814 92863 100071 101381 115256 113827 105931 106700 74304 76659 262354 232869 673619 683807 194531 193389 245359 247925 282209 278017 292900 293066 309529 312072 290723 321997 673646 709256 520824 422029 260170 255548 293309 293663 305133 311406 313657 315622 351752 351405 583662 606275 40.35 68.6 1
11:32:24 2023-09-26 342981 342018 80118 77998 116111 119603 117524 116511 85261 85214 92124 93002 111540 116542 330647 356712 952420 941110 359420 372072 102814 92830 99824 101233 114880 115381 105884 106407 74304 76566 262354 231436 675618 683989 194093 193019 245222 247752 283428 278213 291769 293720 307453 311853 290635 322221 670920 703241 520824 422628 259919 256018 295314 293031 305813 312282 312526 318269 355057 351194 581136 604267 40.35 68.6 1
11:32:25 2023-09-26 342397 342731 79867 78136 115885 119603 117125 116866 85261 85309 92091 92938 111701 116692 329648 357787 950085 942492 358811 371891 103238 92705 100033 100926 114880 115404 106215 106488 74508 76593 266068 230161 692545 683989 194093 193019 245526 247993 283313 277786 291787 294282 309092 312148 292303 321211 667110 701155 514936 422029 259769 255548 293033 292033 305706 312496 311720 319156 351225 350319 581468 604450 40.35 68.6 1
11:32:26 2023-09-26 342952 341244 80034 78030 116078 119603 117239 116899 85387 85309 92124 93065 111387 116692 329684 356748 953009 938238 359685 369979 102955 92714 100133 101233 114913 113460 105956 106407 74304 76481 264794 230196 680361 684019 194093 193019 245016 247752 283547 277396 291769 295290 306524 309748 291485 320535 671432 702148 518938 422780 259883 256194 292789 292281 306892 312246 312226 318755 351920 350949 581247 604345 40.35 68.6 1
11:32:27 2023-09-26 342722 342190 80118 78030 116078 119624 117206 116785 85535 85277 92124 93033 111496 116623 332193 358651 949629 939541 358667 372036 103482 92513 100343 101101 115547 115450 106321 106374 74508 76409 262354 231952 685744 683989 194057 192948 245222 248170 283216 277110 292036 295182 306026 309782 291520 320535 672385 701338 516346 421432 259368 256300 292658 292210 306460 310970 311720 319425 351956 350844 581468 603559 40.35 68.6 1
11:32:28 2023-09-26 345000 342023 80035 78030 116082 119603 117239 116511 85476 85330 92158 93033 111420 116542 329684 358902 949411 939735 358667 369979 103411 92385 100305 100959 115454 115107 106062 106228 74406 76461 264794 231309 684172 683506 194128 193459 245016 248135 283313 276546 297014 294617 307348 313098 291681 323522 673414 701265 517755 420726 259225 256159 294475 292861 306856 311046 314016 319425 351956 350844 580731 604304 40.35 68.6 1
11:32:29 2023-09-26 346687 342032 80031 77971 116444 119603 117239 116511 85445 85373 92372 93128 111810 113498 330504 358759 950048 940887 359176 372235 103166 92769 99824 101199 114913 115381 105956 106440 74508 76659 263577 231599 679657 680986 194057 193643 245148 248170 283348 277201 297370 294939 305564 313022 290361 320535 671904 700348 518938 417985 260239 256731 292174 293280 306676 310970 313401 319425 350930 351370 581842 604812 40.35 68.6 1
11:32:30 2023-09-26 347674 341787 80118 77945 116309 119403 117239 116511 85566 85351 92285 92958 111604 116391 330647 358867 948276 940681 359595 372253 103025 94606 99857 101370 114946 115256 106337 106586 74304 76546 262354 231634 688813 676128 194164 193629 245016 248554 283498 277145 293023 293962 306919 312921 290458 322306 674629 701229 519164 417867 260393 256554 292141 293074 306029 311406 313370 319243 351425 351862 583145 605380 40.35 68.6 1
11:32:31 2023-09-26 347204 342478 80163 77883 116389 119369 117435 116511 85566 87212 92318 93002 111604 116194 330647 356748 948276 940755 358374 369979 102955 92681 99824 101060 114913 115301 105956 106407 74304 76514 264794 231634 681257 676092 193922 193594 244468 248206 283000 276582 292864 293351 305599 312555 289401 321997 670957 701338 520574 417028 260242 256121 292177 293031 306245 311368 313145 318414 350930 351932 582697 604915 40.35 68.6 1
11:32:32 2023-09-26 342915 342032 80114 77998 116271 119569 117239 116544 85534 85277 92318 93065 111528 116460 330647 352416 948276 946152 359941 372217 103025 92748 99857 101233 114946 115381 106062 106407 74304 76494 262354 231158 679120 680026 195351 192703 246700 247469 284166 277910 292182 295039 308583 313610 290458 322306 671866 702294 517027 419610 260242 255334 293884 292104 307145 311844 312414 319163 352173 352179 576033 604831 40.35 68.6 1
11:32:33 2023-09-26 342952 341771 80118 77998 116111 119486 117239 116544 85597 85245 92158 93097 111496 116460 330415 356176 953770 946428 358667 372072 103096 94606 100064 101266 114946 115450 106062 106440 74406 76494 263616 230752 682557 676092 195360 192375 246601 247369 283583 278213 293305 293926 306524 311364 290670 323729 671800 702513 516346 419647 260608 254694 294833 292147 305490 309739 312705 318901 350174 352425 577923 604812 40.35 68.6 1
11:32:34 2023-09-26 342988 342489 80063 78002 116115 119403 117239 116511 85387 87192 92158 92970 111769 116460 329720 355677 953770 949071 356641 373074 103096 92681 100031 101060 114946 115221 106062 106391 74406 76481 264794 231952 686782 682564 194733 193194 246425 246537 283675 277217 292246 294967 306384 313169 290564 322450 671763 702476 516346 419464 260393 255513 294483 291498 306928 310939 315020 318610 351956 351897 576215 604487 40.35 68.6 1
11:32:35 2023-09-26 342952 342032 80146 78022 116111 119599 117239 116544 85566 85245 92285 92970 111496 116460 330647 356176 953807 950460 355309 369979 103237 92681 100133 101060 114946 115141 106062 106334 74406 76409 264794 230232 680186 679989 194163 192984 245464 246607 284765 276582 293058 294860 306524 311616 290599 322486 669679 701338 516346 419610 261011 255548 293991 290577 305468 311406 312916 319425 351956 352214 576925 608022 40.35 68.6 1
11:32:36 2023-09-26 346442 341551 80146 77910 116309 119569 117273 116511 85767 85214 92158 93034 111496 116426 330647 356176 956587 946152 354807 369796 103166 92681 100167 101202 114946 115381 106255 106601 74508 75670 263616 231527 682524 680631 194566 193283 245667 247993 285178 276989 290379 294318 305599 311581 290263 322342 671096 703968 516159 418353 260206 256053 293160 291498 306964 310534 312705 319425 351956 352179 575771 605147 40.35 68.6 1
11:32:37 2023-09-26 345976 342023 80067 77967 116115 119403 117239 116544 85597 85214 92158 92907 111496 116426 330647 355914 956587 944808 355382 369979 103096 92714 100133 101093 114946 115221 105956 106440 74406 76546 264794 232194 681833 676092 194163 193019 245429 247787 284685 275664 291229 294282 306275 312520 290158 325350 669679 701155 515811 418353 260827 255548 293856 292360 308628 310215 313919 319133 351776 352320 576033 606500 40.35 68.6 1
11:32:38 2023-09-26 346691 341070 80150 77861 116336 119403 117516 116511 85503 87125 92318 92970 111560 116426 330647 355641 957392 946152 355687 372452 102955 92863 100104 101451 115289 113827 105963 106667 74406 76659 262354 232940 675079 680631 194874 193389 245979 247787 283781 277201 292188 293422 307488 313751 289910 323466 667074 709329 516522 418981 261091 255121 293586 292352 306928 310316 315164 315658 350440 352531 579600 608034 40.35 68.6 1
11:32:39 2023-09-26 344371 341542 80122 78014 116111 119403 117239 116511 85355 87158 92285 92970 111464 116460 330683 354042 957392 945480 357722 372253 102744 94640 99757 103247 114689 115450 105383 106652 74202 76631 264794 232613 672262 681023 194733 192679 245842 247405 283676 277396 291229 292904 308812 309782 290635 323502 667074 710441 513527 421846 260723 255266 294162 293031 306820 311300 313991 317068 352245 352355 577739 607025 40.35 68.6 1
11:32:40 2023-09-26 340811 341001 80008 77995 116107 119520 117239 116544 85476 85128 92158 92970 111604 116623 330415 353759 957392 946266 357758 371891 103096 92769 100033 101238 115441 115473 105996 106561 74406 76626 262354 231634 675888 683023 195360 192679 246320 247263 284215 276546 290791 294040 307953 311929 292098 322486 671800 711592 519395 420994 260206 254729 294098 291907 306856 311188 313693 317965 352350 351686 576215 605454 40.35 68.6 1
11:32:41 2023-09-26 340846 342027 79867 78030 115725 119637 117011 116577 85324 85256 92061 93064 111355 116727 329684 355107 958625 942797 356893 369979 102814 92714 99824 101266 114913 115336 105884 106440 74304 76514 264794 232094 683876 683506 195188 192679 246221 246678 284459 276617 291264 294040 309529 311415 291520 322259 669188 710186 517549 423791 260321 255407 294020 292662 306892 311300 313991 318233 352209 351756 576179 606105 40.35 68.6 1
11:32:42 2023-09-26 341602 341279 80027 78132 116111 119862 117206 116899 85445 85309 92158 93002 111420 116692 330898 354326 959586 943282 357362 372072 103553 92641 99999 101168 114847 115599 105963 106440 74406 76494 262354 231670 681673 683879 194708 192814 246049 246678 284570 276685 293672 294247 307453 312031 293111 321997 671763 709438 523683 421030 260206 256151 294483 291801 305503 310534 313657 318451 352315 350354 576215 606312 40.35 68.6 1
11:32:43 2023-09-26 342397 342550 80004 78302 116290 120033 117239 117128 85503 85288 92318 93128 111725 116762 329720 358110 959305 940718 355885 369607 102955 94476 99857 101127 114913 115336 105884 106424 74304 76441 264794 231472 674454 683989 194093 193665 245051 247787 285121 276546 291264 293798 309201 313610 293068 323098 672422 707220 517027 420726 259798 256984 293124 292210 308628 310357 314134 318451 350980 350354 577629 607411 40.35 68.6 1
11:32:44 2023-09-26 342947 341771 80008 77861 115955 119603 117239 116544 85355 85341 92211 93064 111681 113609 330504 358435 956477 936569 358667 372000 103096 92769 100033 101406 114913 115290 105884 106619 74508 76659 261209 232848 677806 682058 194708 193313 245561 248974 282341 277431 294466 292762 309092 310680 290635 322521 672927 710335 514936 420836 260827 255584 292417 294247 306245 311144 315128 317444 351787 352179 583635 607172 40.35 68.6 1
11:32:45 2023-09-26 342361 342059 80063 77998 116115 119603 117239 116544 85324 85272 92158 93065 111464 116460 329684 356426 955462 936880 359492 372816 102814 94640 99722 101440 114913 115450 105738 106726 74202 76579 265089 232358 672742 683989 194163 193324 245429 248170 282090 278033 293596 294247 309108 311934 291485 322378 672270 708756 514936 422628 260429 256159 293757 293763 305584 312241 314170 317638 353911 351897 583699 606686 40.35 68.6 1
11:32:46 2023-09-26 343090 342032 80004 78026 116111 119764 117586 117088 85471 85352 92248 93064 111464 113507 329541 357644 950048 939511 358921 369979 102955 92702 100064 101266 115481 115439 106029 106374 74304 76481 262354 230161 689004 683989 194093 193289 245429 247851 283781 278213 292182 293890 307918 311853 291929 322185 667074 703169 513527 422628 260170 255548 294184 292387 306029 312496 312194 318901 352280 351370 581431 604450 40.35 68.6 1
11:32:47 2023-09-26 341843 342027 80035 78140 116049 120187 117172 116899 85324 85373 92091 93033 111464 113729 329648 357752 950085 936880 357905 372072 102955 92681 100133 100959 115421 115381 106029 106407 74624 76481 261209 229964 683398 683952 194389 193584 247768 248618 284144 278069 292145 295003 307777 312291 292356 322306 673487 705818 513527 422628 260170 255548 293515 292995 306100 312282 311685 318676 353802 351370 581210 604450 40.35 68.6 1
11:32:48 2023-09-26 344928 342591 80373 78180 116298 119896 117463 116960 85682 85373 92312 93033 111713 113564 330433 359408 950085 938238 358413 371854 103585 92614 100305 100959 115421 115232 106062 106308 74406 76409 264794 230949 682229 682564 194128 193594 245222 248135 283746 277396 297297 295986 306992 311581 291725 321437 670920 701338 523683 420836 259733 256336 293274 293038 306892 311188 314849 319425 351956 350844 580088 604450 40.35 68.6 1
11:32:49 2023-09-26 344928 342032 80118 77998 116078 119599 117206 116511 85503 85272 92251 93065 111420 116588 330379 358902 950085 937634 357905 369979 103378 92681 100133 100959 115534 115187 106062 106334 74457 76514 263616 231420 685945 684019 194425 193724 245288 248028 283640 277253 293387 295870 306349 313610 291485 321401 670957 702757 523683 420543 259808 256875 293033 292833 306208 311581 312562 320104 351956 351335 581053 604450 40.35 68.6 1
11:32:50 2023-09-26 346737 341951 80199 78105 116369 119432 117463 116766 85709 85309 92312 93065 111616 116507 330415 358867 949901 939273 358667 372072 102955 94606 100242 101308 114913 115381 106029 106407 74406 76514 262354 231634 679618 679989 194128 193900 245016 248554 283746 277360 291920 293926 305599 312302 290599 322221 670957 701338 519164 418280 260170 257126 292969 293280 306928 311406 313693 319877 351461 351370 581838 604915 40.35 68.6 1
11:32:51 2023-09-26 346956 342023 80118 77998 116275 119644 117401 116511 85597 85272 92285 93002 111572 116472 330612 358326 948240 940681 357296 372072 103210 92974 99962 101303 114913 115381 106222 106601 74508 75701 264794 231492 679261 680148 194531 193454 245288 249320 283370 277643 291158 294211 307238 313026 290463 323706 673414 703968 516346 417064 261599 256510 292197 293969 306460 311406 313657 318451 351708 352496 583667 605380 40.35 68.6 1
11:32:52 2023-09-26 346337 341791 80347 77879 116818 119170 117631 116397 85597 87212 92446 92970 111777 116356 330647 354574 948276 940718 358914 371854 103096 92842 99857 101303 114913 115416 105956 106440 74406 76566 262354 231599 687861 676020 194672 193424 245394 248938 282916 277822 297755 294247 309201 313240 289647 323466 671904 701155 517027 417064 261265 255513 292303 293763 306460 311630 313883 320503 351740 353803 582999 605525 40.35 68.6 1
11:32:53 2023-09-26 344727 341787 80118 78002 116304 119603 117239 116785 85534 85245 92349 92938 111496 116623 330379 353440 951000 947099 359420 372072 103025 94672 100242 101244 115448 113792 106222 106594 74508 76626 262354 231492 683668 679667 195148 193078 245944 248135 282174 278213 292864 294824 307312 311546 289682 324223 670920 702710 517755 419610 261856 255121 293515 293697 306029 311841 313180 318865 352100 353520 581838 604915 40.35 68.6 1
11:32:54 2023-09-26 342627 341551 80118 77995 116107 119603 117239 116544 85534 85245 92285 93034 111572 116507 330647 352416 951628 946152 358921 371810 102955 92681 100133 101233 114946 115301 106062 106407 74304 76481 262354 230716 681445 676056 195325 192340 246601 247369 283348 278213 293022 294282 306524 311364 290564 325129 667074 704233 517549 419647 260975 255231 294361 292995 305992 312175 313037 318981 351956 352355 579416 604589 40.35 68.6 1
11:32:55 2023-09-26 342627 341767 80259 78030 116304 119603 117720 116511 85566 85245 92349 92938 111528 116460 330379 355641 955196 949033 355305 372416 103753 92831 100376 101135 115547 115484 106321 106561 74508 76678 263616 231131 684206 679917 194708 193424 245979 249463 285379 277129 293229 295597 306489 311616 292876 323057 669679 702476 517755 419574 261011 255548 295535 291463 305930 311406 312669 319425 351956 352461 574514 604915 40.35 68.6 1
11:32:56 2023-09-26 344892 342489 80110 78030 116144 119603 117239 116511 85534 85245 92285 93002 111637 113461 330647 356140 956587 946152 355309 372816 103166 92647 100133 101093 114946 115221 106062 106407 74572 76514 262354 231274 678356 676128 194743 193424 246306 247787 285321 276510 297792 295182 306955 311616 290564 322521 669679 703142 509977 419282 260723 256053 293124 291765 308665 311081 313478 319957 351330 352320 576142 605637 40.35 68.6 1
11:32:57 2023-09-26 345940 340676 80258 77998 116304 119560 117273 116511 85534 85414 92382 93034 111604 116460 332488 355891 959586 946280 355739 372598 103096 92705 100204 101205 115322 115599 105963 106667 74304 76514 262354 232322 676055 681047 195016 193389 245944 248170 284783 276510 292697 295247 306489 312590 290361 322521 671763 703241 516159 418317 261011 255548 293551 292210 306784 310064 314384 319389 351708 352496 577886 607172 40.35 68.6 1
11:32:58 2023-09-26 345903 341762 80263 78030 116502 119486 117597 116544 85597 85186 92349 93065 111637 116426 330647 356140 961572 946152 358125 373379 102955 92876 99824 101303 115236 115416 105851 106440 74304 76546 262354 233084 675281 676092 195016 193019 246186 248170 284486 277360 293264 292869 307488 314051 292155 324199 672899 711410 517549 418799 261675 255443 293742 294005 306892 310357 315464 317856 350945 353555 580423 609028 40.35 68.6 1
11:32:59 2023-09-26 342146 342032 80118 78164 116115 119637 117206 117109 85387 85256 92178 93318 111637 113606 330361 356687 959231 943282 357869 372000 103237 92769 100033 101373 114913 115416 106029 106619 74457 75733 265489 231634 678005 683989 195016 193289 246665 247610 285058 276582 291920 294247 307453 312469 292409 321961 671763 708400 516346 420994 259987 256336 294519 291907 305468 310970 313693 318451 352315 351370 577207 606705 40.35 68.6 1
11:33:00 2023-09-26 341555 341782 79859 78140 115918 119637 117044 117094 85261 85309 92124 93065 111355 116658 329613 358326 958625 940681 355885 372779 102955 94606 99824 101266 114946 115416 105956 106473 74457 76546 262354 231634 689289 683989 194708 193459 245807 247405 285205 276879 294079 293997 307922 313062 293380 321818 671579 703169 516346 423227 259590 256979 294269 292005 305965 310970 313693 318901 353947 351230 577440 607172 40.35 68.6 1
11:33:01 2023-09-26 342843 341546 80114 77998 116111 119637 117639 116860 85678 85288 92211 93064 111713 113564 330504 359264 959194 936768 356783 372072 102955 92876 99824 101336 114880 113713 106116 106586 74406 76514 260160 232358 677171 682986 194093 193629 245016 249534 283781 276582 293506 294175 309601 311364 290635 322521 672452 710441 516346 420836 260792 256300 291520 293763 306928 310534 315451 317929 351260 352179 583145 608034 40.35 68.6 1
11:33:02 2023-09-26 342325 341479 80063 78006 116115 119603 117239 116899 85445 85272 92124 92970 111496 116623 329684 356140 955196 939460 358409 372072 102955 94705 99824 101440 114913 115646 105884 106726 74304 76579 263616 233048 677586 683023 194708 193313 245940 249003 283065 277997 293657 293620 308314 312949 291379 322796 676104 709256 514936 422029 260792 256300 293963 294247 305813 311841 314613 317929 352315 352425 585321 608268 40.35 68.6 1
11:33:03 2023-09-26 342388 341263 80240 78211 116302 119931 117396 117332 85503 85325 92215 93318 111604 113639 330433 358172 950085 937241 356222 369979 103585 92705 100376 100959 114946 115221 106095 106407 74508 76626 264446 230196 683826 683989 194708 193629 245464 248170 284069 277431 292815 296121 307418 310645 292409 323135 670957 704503 515811 422029 260206 256695 292303 293280 306928 309739 311756 319425 351752 351370 580712 604812 40.35 68.6 1
11:33:04 2023-09-26 342988 342023 80012 78172 116082 119637 117206 116899 85445 85309 92285 93065 111528 116658 329648 358326 949411 937241 356222 369979 103237 92583 100338 100959 115454 115187 106313 106082 74508 76481 262354 230590 685015 684505 195041 193925 245667 248796 283675 277253 292912 295906 307062 313610 292862 321925 670957 701338 517755 421432 259883 256617 293515 293386 306928 311406 312705 320257 352136 351335 580124 604487 40.35 68.6 1
11:33:05 2023-09-26 346504 341776 80053 78158 116369 119466 117415 116766 85682 85341 92312 93211 111560 116472 330183 358902 948240 941557 359048 372072 103096 94606 99857 101311 114847 115416 106158 106440 74304 76599 262354 231634 679730 680986 194436 193936 245051 248728 283817 277431 291264 294617 306061 312555 290635 321473 671941 701338 523683 419009 260206 257126 292658 293280 306712 311406 316065 320104 351708 351370 581874 604487 40.35 68.6 1
11:33:06 2023-09-26 346468 341070 80150 77857 116309 119437 117273 116511 85566 85383 92318 93034 111496 116391 329684 358326 948240 940718 356258 372217 102955 94606 99857 101370 114913 115256 106062 106634 74508 75701 266068 231420 682387 679396 194566 193760 245253 249531 283604 277874 293743 294247 307023 312590 289506 322521 674923 700626 516346 417064 261415 256300 292339 293827 306460 311586 313693 318938 351461 352496 583594 605380 40.35 68.6 1
11:33:07 2023-09-26 342807 340927 80049 78105 116365 119715 117463 116766 85566 85414 92158 93065 111387 113531 331148 352416 950327 945480 359941 372598 102955 92714 99857 101233 114913 115256 106062 106407 74304 76494 262354 231274 681488 676056 195360 192984 246221 248170 282709 278213 297719 294282 307453 311616 290158 324259 670689 702179 515811 420538 261856 255085 293231 294020 306029 312460 313436 318938 350945 354051 582825 605674 40.35 68.6 1
11:33:08 2023-09-26 342915 341542 80067 77998 116115 119603 117506 116544 85324 85304 92318 92970 111496 116460 331870 352452 951000 946152 359941 369979 103025 92777 100100 101277 115448 113599 106222 106601 74508 76711 264794 231329 678461 682080 195630 192843 246806 247851 284450 278213 297224 293997 307672 311616 290599 323430 667038 704005 516159 420095 261011 255121 295535 292147 306460 309739 312705 319163 350210 353879 577477 604487 40.35 68.6 1
11:33:09 2023-09-26 344747 341816 80218 78026 116304 119599 117273 116544 85471 85288 92312 92970 111540 116426 329720 355641 955462 945721 358413 369979 103025 92748 100064 101336 114946 115336 106062 106440 74406 76546 262354 230914 690435 676164 195843 192849 246982 247787 283817 278213 297297 293962 307878 311650 291520 323994 667110 701155 520221 419319 261047 255334 295383 292423 306712 309773 314983 319834 351225 352461 577923 605500 40.35 68.6 1
11:33:10 2023-09-26 342952 341708 80258 78034 116309 119599 117273 116544 85503 85414 92318 93097 111572 116460 329684 354574 953843 949798 357432 371891 103378 92897 100276 101238 115388 113618 106321 106521 74508 76731 263616 230772 680269 680038 195188 193629 245807 247405 285708 277110 297522 296120 306559 312302 290635 323323 667038 702513 516159 419610 260827 255584 294483 291498 305965 311406 313172 320140 352173 352425 575771 604952 40.35 68.6 1
11:33:11 2023-09-26 346201 341062 80263 78034 116690 119466 117401 116544 85740 85245 92285 92939 111713 116542 329684 355641 956587 946152 354844 372253 103096 92748 100167 101236 114946 115221 106062 106334 74406 76651 262354 231670 679271 676092 195016 193629 245842 248170 285592 277558 291264 294617 306524 311650 290599 322521 668438 700133 516159 418981 261047 255584 293999 292360 306463 310534 313436 319425 352136 352496 576179 606005 40.35 68.6 1
11:33:12 2023-09-26 346201 341542 80118 78002 116115 119403 117239 116544 85566 85214 92382 93034 111496 116426 329684 356164 958221 946941 355091 372072 103237 92769 100135 101238 115434 115599 106215 106594 74508 76566 265489 231670 682294 676092 195041 193278 245464 248135 285356 276122 291708 295003 306240 314201 290670 323670 671763 701155 517755 418981 261011 255584 293373 291942 306463 310534 315431 319425 351956 352496 576215 606312 40.35 68.6 1
11:33:13 2023-09-26 346691 341551 80154 78026 116148 119403 117239 116511 85382 85214 92158 92939 111496 116426 329684 355107 956587 944808 355095 369979 103378 94606 99857 101093 114946 115256 106029 106440 74304 76546 262354 232031 683696 676128 195051 193629 245464 248206 285121 276352 291771 295182 306955 312590 291900 323251 671432 705245 517027 418208 261271 256404 293124 292281 309101 310357 313991 319877 351956 352496 576215 606537 40.35 68.6 1
11:33:14 2023-09-26 345613 341070 80004 77998 116304 119437 117273 116544 85534 87212 92318 93180 111765 113498 330397 356034 957871 946078 355215 372561 103237 92769 100033 101238 114913 115381 106191 106440 74355 75701 262354 232358 681257 676056 194780 193324 245905 248444 285232 276122 291912 294732 306524 312555 290599 323011 671800 703277 519164 419341 261415 255584 293999 292259 306463 310534 314427 319425 351956 352531 577105 606742 40.35 68.6 1
11:33:15 2023-09-26 345940 341070 80292 77995 116304 119437 117597 116511 85534 85214 92318 93034 111528 116264 329684 354538 957945 948321 355885 369796 102955 94606 99824 101266 114913 115336 105738 106440 74304 76441 264794 232358 674707 675862 195087 193494 245842 247961 283817 276546 295093 293514 307922 314937 290317 323850 672532 703241 520259 418171 261639 255407 293124 292245 306928 310250 315609 317638 351812 352249 580423 608927 40.35 68.6 1
11:33:16 2023-09-26 341843 340448 80150 77861 116304 119238 117592 116860 85767 85341 92245 93001 111604 113555 330504 353865 959268 944660 357832 372000 102814 94640 99899 103280 114722 115922 105640 106766 74100 76631 261209 232250 670397 680878 195360 192984 246601 247961 284130 277431 291920 293351 309391 311113 290635 323994 666808 710441 514936 422029 261635 255513 294483 293500 306928 311406 314613 317516 352386 353520 577593 607172 40.35 68.6 1
11:33:17 2023-09-26 340296 341515 80004 78030 116111 119633 117539 116544 85445 85245 92158 93033 111420 116495 329363 353475 957392 943467 357399 369796 102955 92777 99824 101300 114913 115336 105956 106440 74304 76546 262354 231634 678024 683506 195396 193054 246735 247674 284401 277145 293841 294175 308314 312291 292303 323585 671579 710332 519395 420994 260939 255548 295535 291942 306820 311335 313693 318676 352386 352461 577068 606595 40.35 68.6 1
11:33:18 2023-09-26 342915 342059 80240 78211 116336 119764 117396 116994 85682 85256 92379 93096 111713 113531 329506 358723 961535 939977 355885 369538 103025 92897 100033 101269 114913 115416 105884 106440 74304 76659 262354 231670 678663 683989 194128 194071 245051 248206 285121 276582 291948 294005 308103 311616 290670 321473 667146 707401 509977 420836 260023 257162 292303 292245 306428 310534 314685 319156 351260 351089 579600 608022 40.35 68.6 1
11:33:19 2023-09-26 343549 341070 80204 78030 116115 119520 117239 116544 85355 87245 92191 93065 111420 116460 329684 358938 957945 939066 355885 369538 102955 94541 99857 101300 114913 115290 105884 106440 74304 76494 262354 232322 681885 683734 193881 193996 245148 248761 284907 276368 295015 294796 308208 314051 291308 324165 667074 707365 516346 420836 259883 257525 293444 292352 306358 309710 314863 319097 353947 351370 580423 608034 40.35 68.6 1
11:33:20 2023-09-26 343451 341499 80240 78109 116209 119466 117429 116960 85651 85341 92278 93096 111604 116507 329648 356677 955196 938238 358556 369979 102814 92906 99824 101269 114781 115599 105851 106586 74304 76566 264794 232896 677070 681985 194844 193559 245429 249324 282978 277786 292152 293315 308385 311546 291344 322486 674905 709438 520221 420836 260975 255548 292587 294760 306676 310970 315350 318153 351998 352425 583558 610358 40.35 68.6 1
11:33:21 2023-09-26 341807 341542 80118 77998 116111 119569 117206 116544 85445 85245 92285 93033 111604 116588 329648 356140 953807 936880 359456 369979 102955 92876 99791 101440 114847 115577 105706 106619 74475 75487 265089 232761 678323 683843 195046 193454 245838 248551 282740 278925 293633 293706 308385 311329 291485 323237 672891 708756 517549 422029 260975 255584 294006 293962 305957 311844 314613 317444 352315 352425 584834 606537 40.35 68.6 1
11:33:22 2023-09-26 341183 342406 80053 78215 116544 119711 117429 117122 85566 85341 92158 93001 111789 116658 330361 356427 950085 938880 357905 372775 103237 92714 100133 101406 114946 115542 106062 106391 74406 76566 263616 230196 677706 683989 194708 193665 245429 248170 283817 277822 293118 296085 307453 311078 292658 322223 670920 703968 516346 422029 260710 256911 293551 293074 306928 312496 312449 320104 351225 351370 583121 604414 40.35 68.6 1
11:33:23 2023-09-26 342906 342032 80031 78002 115922 119637 117206 116785 85471 85256 92285 93180 111387 116692 329648 358578 949411 941073 357905 369979 103378 92681 100133 100959 115640 113302 106474 106389 74508 76593 264794 230610 687782 682804 194839 193724 246046 248725 283883 278017 297261 295762 306988 313795 292982 322414 672415 702476 517755 421846 260027 256911 292339 293031 306928 311844 313393 320367 351190 351405 580088 603595 40.35 68.6 1
11:33:24 2023-09-26 346015 341883 80309 78130 116389 119569 117435 116544 85767 85267 92312 93033 111604 116553 329613 358867 949901 939273 359105 372072 103378 92714 100305 101202 115454 115301 106062 106440 74508 76546 263616 231599 685501 681468 194708 193936 245429 248903 283817 277661 291264 296085 306489 312520 291894 321961 670957 701338 519164 419610 260170 256911 293274 293280 306964 311406 313145 320367 351956 351616 581039 605110 40.35 68.6 1
11:33:25 2023-09-26 346687 341551 80146 78026 116115 119603 117239 116544 85503 85214 92285 93097 111464 116426 329648 359685 950269 939310 357905 371891 103418 92863 100276 101347 115514 115519 105996 106667 74508 76678 266928 231527 682786 681949 194637 194071 245394 248728 283781 277962 294496 295805 309127 312555 291485 324054 675587 701338 523040 419241 260206 257126 292303 293727 306928 311406 315283 320330 351956 351616 582285 604812 40.35 68.6 1
11:33:26 2023-09-26 345599 341035 80259 77886 116697 119296 117693 116477 85862 87178 92479 92844 111975 116380 329684 355605 951000 940718 360088 369572 103025 92876 100133 101373 114946 115416 105884 106391 74304 76546 263616 231634 687863 676020 194708 193700 245429 249499 283781 277822 291672 294318 307453 313279 290263 323502 671941 702476 516346 417064 261635 256300 292622 293763 307361 311406 313657 318160 351956 353237 583672 605380 40.35 68.6 1
11:33:27 2023-09-26 344819 341062 80150 77830 116498 119170 117631 116284 85714 87145 92446 92895 111604 116160 330379 355071 952639 944206 360359 371854 103096 92769 100033 101238 114847 115599 106238 106561 74457 76698 262354 231401 681859 675984 194780 193890 245324 249288 283710 277822 291672 294282 310003 313358 289682 323502 672891 704503 517027 418049 261599 256300 291894 293763 306460 311406 313657 318901 351956 353520 583558 606105 40.35 68.6 1
11:33:28 2023-09-26 344765 341270 80242 78002 116271 119569 117239 116511 85534 85288 92312 93002 111508 116553 329684 352381 954531 946152 358667 369979 103025 92714 99824 100959 114913 115221 105956 106334 74304 76514 262354 230914 681718 676020 195945 192948 246982 248170 283348 277926 297962 295146 307488 311616 290635 324487 670884 701155 516346 420241 261820 255085 294447 293280 306663 309773 313621 319199 350980 353767 580834 607172 40.35 68.6 1
11:33:29 2023-09-26 342879 341479 80114 77998 116045 119399 117239 116544 85476 85240 92251 92907 111757 113531 330361 354944 952676 948135 359612 369871 103166 92769 100171 101205 114814 115565 106029 106407 74355 76514 262354 232117 679240 676092 195599 193019 246947 247334 284632 278105 297261 295146 308656 311616 290670 322521 666772 702330 516346 419647 261011 255548 295383 292733 306964 310637 312705 319425 350210 352461 577032 604487 40.35 68.6 1
11:33:30 2023-09-26 344892 341542 80150 78002 116336 119776 117239 116511 85566 85214 92285 93034 111464 116426 329648 355605 953807 946152 354270 369979 103650 92714 100167 100959 114946 115221 106062 106301 74406 76514 262354 230914 683846 676092 195325 193594 246284 247752 285557 277165 291264 294824 306988 312520 291260 323239 669679 702476 516346 419610 261415 256900 294412 292155 305965 311406 313145 320104 352100 352461 575328 605380 40.35 68.6 1
11:33:31 2023-09-26 345188 341062 80114 77918 116444 119569 117239 116511 85709 85256 92372 93033 111637 113612 329506 355463 958444 946041 354589 369582 103237 92647 100133 100959 114946 115221 106062 106422 74508 76481 263616 230914 680173 676056 195077 193454 246186 248170 285557 276122 292330 294725 306524 314937 290635 324477 671763 702179 517755 418353 261231 256300 293963 292387 306784 310534 314392 320104 349951 352496 577068 606537 40.35 68.6 1
11:33:32 2023-09-26 347080 340927 80254 78030 116380 119603 117435 116511 85566 85298 92446 92907 111572 116426 330379 355107 957945 946266 355885 369979 103025 94606 99824 101406 114913 113758 105884 106440 74406 76546 262354 232358 677548 678521 195188 193459 246186 248170 284414 277396 293044 293699 309674 313026 290158 323958 667110 707401 517027 418353 261783 255548 293231 292423 305468 310534 315451 318451 352136 353520 579600 608418 40.35 68.6 1
11:33:33 2023-09-26 342807 340806 80122 77665 116331 119330 117754 116665 85767 85128 92312 92939 111713 116484 330469 354361 959194 946152 357905 369979 102814 92876 100071 101238 115408 115542 105673 106586 74304 76599 265089 233489 687975 676128 195360 193019 246566 248135 284255 277431 292782 292245 308455 311616 290361 323994 667038 712636 516346 420241 261856 255513 294412 293280 306928 311406 315609 317929 352033 353555 579600 608034 40.35 68.6 1
11:33:34 2023-09-26 341567 341070 80114 78026 116111 119603 117239 116511 85382 85277 92285 92938 111464 116426 330647 353475 957356 946152 356893 369979 102674 94705 99791 103209 114847 115416 105706 106619 74406 76651 261209 231808 673006 682564 195660 193143 246735 248270 284507 277253 294107 294140 309250 312291 292027 324271 673896 710944 520824 420994 261415 255513 295061 292853 306928 311406 314392 317965 353409 353414 577923 608034 40.35 68.6 1
11:33:35 2023-09-26 342109 342287 80181 78211 115898 119897 117072 117108 85413 85320 91990 93318 111496 113618 330348 357787 959305 940718 355593 372036 103096 92809 100064 101440 114913 115336 105963 106440 74406 76546 262354 231634 677171 683989 195016 194207 245429 248206 285428 276546 292152 294282 309310 311616 292161 321508 667074 707401 516346 420836 260170 257739 293551 292210 306463 310144 314649 318938 351752 351638 579600 607172 40.35 68.6 1
11:33:36 2023-09-26 343632 342027 80150 78168 116115 119603 117273 116544 85476 85277 92318 93002 111464 116623 329684 358902 958625 938250 355885 369691 102955 94672 99824 101440 114913 115381 105884 106440 74406 75733 264794 232470 676557 682564 194566 194101 245253 249603 283675 277217 292902 293926 311539 313980 291485 324247 672415 710441 517549 420580 261379 257091 291894 294211 306676 310392 315386 318901 352090 352461 582733 608455 40.35 68.6 1
11:33:37 2023-09-26 342839 340927 80163 78109 116175 119466 117348 116766 85503 85341 92124 92970 111464 116507 329648 356427 955462 936880 359203 369979 102955 92928 100104 103280 114880 115450 105738 106619 74304 76546 263616 231599 671873 683506 195016 193936 246186 248554 283313 278800 291511 293962 308455 310680 291964 323011 672927 707365 514936 420958 260792 256336 293999 293315 306245 311069 314575 318451 353374 352461 583145 605674 40.35 68.6 1
11:33:38 2023-09-26 341690 341735 80059 78172 116111 119637 117239 116577 85382 85256 92221 93001 111572 116658 329648 356426 948276 937007 358921 369979 102955 94606 100064 101233 114946 113792 106255 106601 74508 75701 262354 230772 679001 683843 195046 193760 246010 248761 284721 278213 293107 296121 309310 311113 293177 322378 670920 704794 516346 422628 260242 256589 293792 293315 306928 311317 312669 319425 351998 351370 576915 604487 40.35 68.6 1
11:33:39 2023-09-26 342771 341414 80163 78211 116171 119715 117058 117003 85355 85309 92124 93128 111572 116588 329613 356463 949411 940400 358266 369979 103237 92681 100406 101093 114979 115221 106062 106301 74508 76409 264794 230196 682196 682022 195016 193765 245464 248554 284338 277822 290762 296121 306559 311616 292409 322223 670957 702476 520824 422029 260206 257126 293551 293536 305255 309739 312705 320930 351225 351370 582788 604487 40.35 68.6 1
11:33:40 2023-09-26 342952 341526 80067 77998 116111 119637 117613 116544 85534 85446 92318 93002 111464 116426 332253 357823 948738 939772 358596 369979 103237 92604 100587 101034 115481 113302 106321 106235 74508 75279 264794 230772 698012 681804 194839 193900 245394 248712 283905 277822 293352 295798 306489 313026 292409 321544 670957 701083 516346 421134 260170 256731 293551 292620 306928 312424 312705 319061 350945 354543 580124 604487 40.35 68.6 1
11:33:41 2023-09-26 342843 340927 80118 78030 116111 119633 117044 116974 85534 85277 92285 92970 111387 116460 330504 358902 950085 936540 357905 369979 103237 92583 100305 101060 115454 115152 106062 106082 74406 76409 263616 230985 681885 681504 194708 194071 245429 248554 283817 277822 290414 296121 309625 311616 292151 321508 670957 701338 517755 420543 260206 256731 293551 293315 306928 311406 312705 320697 350210 351405 580224 604487 40.35 68.6 1
11:33:42 2023-09-26 342952 340676 80071 78030 116115 119633 117125 116544 85534 85298 92255 92939 111387 116460 329613 357823 949411 938013 358302 369763 103308 92513 100343 100959 115547 115439 106288 106308 74508 76626 262354 231309 693509 681560 194708 193936 245905 248554 283781 277822 297370 295534 308474 312416 291964 321997 670957 700348 517027 420836 259987 256731 292753 293280 306928 311406 313172 320367 350664 351370 580160 604831 40.35 68.6 1
11:33:43 2023-09-26 344738 341062 80240 78109 116082 119603 117206 116511 85715 85330 92184 93034 111387 116460 329613 358362 948240 939772 358596 369979 103237 92519 100200 101029 114979 115072 106062 106082 74406 76409 264794 230949 681362 682022 194743 194207 245429 248554 283928 278340 297297 295877 306524 311616 291964 321508 672385 701338 516346 420836 260206 256731 293309 292620 306928 311406 312705 320367 350699 351370 580088 604645 40.35 68.6 1
11:33:44 2023-09-26 344701 341062 80122 77998 116082 119603 117239 116577 85293 85330 92158 92970 111387 113498 329435 358387 951814 940887 358921 369943 103166 92769 100033 101238 114847 115599 105963 106407 74304 76514 264446 231309 677648 678594 194672 194071 245222 248938 283892 277910 291264 294247 306559 313314 290361 325087 672927 702476 521983 417064 261047 256946 292622 293491 306928 312022 314392 319199 351956 352531 583325 605417 40.35 68.6 1
11:33:45 2023-09-26 342843 340511 80146 77945 116567 119364 117639 116350 85293 85414 92158 93002 111387 116426 329684 352381 953009 940718 358409 369763 102955 92681 99824 101093 114913 115256 105738 106407 74304 76514 262354 231309 676676 676020 195396 193019 246636 248170 283348 278213 297297 293962 307953 314229 290635 324523 670957 702215 516346 420538 261495 255121 294098 294005 306460 309739 316214 319425 351563 354334 580980 605417 40.35 68.6 1
11:33:46 2023-09-26 342915 340826 80067 78227 116115 119520 117239 116544 85445 85341 92211 93128 111681 113498 329541 352275 952787 946115 359062 372000 103237 92769 100133 101199 114946 115336 106062 106440 74508 76441 263616 231238 684043 676056 195315 193318 247017 248206 283583 278604 291264 295182 307913 311650 291538 324523 667146 702215 516346 419319 261856 255299 294483 293763 306029 309739 313693 319156 351260 354618 576915 604487 40.35 68.6 1
11:33:47 2023-09-26 342879 341203 80163 77998 116140 119637 117239 116544 85471 85277 92158 93065 111387 116426 329648 352452 950327 945487 360930 369979 103025 94640 99857 101266 114913 115256 105884 106440 74406 76579 261209 230914 690003 675984 195396 193324 246221 248764 283781 278213 293987 295182 307953 312337 290670 324559 670957 705245 516346 419647 261856 255513 294447 294005 305276 310416 314170 319425 351260 354122 581942 605380 40.35 68.6 1
11:33:48 2023-09-26 342686 340811 79899 77949 116111 119647 117396 116860 85944 85320 92184 92970 111496 116519 330201 352275 952787 945331 359941 369979 103025 94606 99824 101236 115448 113634 105956 106407 74406 76441 262354 232117 683311 676020 195670 193629 246636 248764 283348 277269 297444 294975 307953 312119 290635 324559 671432 702710 518938 420836 261856 255334 293678 294005 306460 309773 313693 319425 351260 354618 580980 605399 40.35 68.6 1
11:33:49 2023-09-26 342915 340676 80150 78042 116148 119628 117239 116544 85503 85214 92158 93034 111387 116426 329421 354042 952420 944419 358921 372217 103025 92748 99857 101404 114946 115256 105884 106334 74406 76494 264794 230949 678762 679989 195980 193054 247052 247405 284486 278213 297297 295425 307488 311650 292771 323502 667074 702513 516346 419647 261415 255266 295591 292423 306928 310888 313401 319425 351260 352496 577514 605417 40.35 68.6 1
11:33:50 2023-09-26 342663 340739 80232 78180 116665 119466 117463 116766 85534 85341 92278 93096 111604 113498 330201 354538 953058 947498 356641 371601 103237 92647 100100 100959 114946 115301 106029 106488 74508 76514 262354 230196 683513 676092 195772 192703 246947 247334 284650 278213 297297 295597 309638 313206 291450 323466 671104 702330 524273 420241 261229 255548 294783 292352 306928 310637 313145 319425 351190 352461 577440 605683 40.35 68.6 1
11:33:51 2023-09-26 342681 341066 80118 78105 116115 119569 117239 116544 85566 85225 92285 93097 111604 116507 329613 355570 953807 947099 357795 369979 103096 92842 100133 101303 114913 115347 106029 106407 74508 76619 262354 230196 678622 676092 195153 193594 246566 247369 285201 277822 292827 296085 307453 312268 291485 323466 670628 702330 517755 419610 261011 256695 295383 292259 306144 312534 313145 320367 351225 353732 578158 607984 40.35 68.6 1
11:33:52 2023-09-26 345286 340891 80250 78126 116369 119466 117463 116766 85709 85288 92278 92970 111496 116391 329613 355356 958437 946152 354484 369979 103096 92681 100276 101104 114913 115381 106029 106407 74457 76546 264794 231599 685633 676020 195325 193629 246151 248518 285557 276546 292117 295075 306524 313944 290635 323502 670628 701155 523040 418945 261415 256300 293231 292352 309671 311406 313693 320330 351956 352496 576179 608418 40.35 68.6 1
11:33:53 2023-09-26 345125 340515 80118 77967 116304 119569 117573 116511 85566 85245 92446 93097 111528 116391 329328 355071 957945 945480 355346 369979 103025 92777 100031 101303 114913 115381 105884 106407 74406 76651 262354 232322 680912 676020 195325 193900 246186 248654 285192 276510 292598 295146 307203 313244 290635 323466 671763 703205 516159 418945 261820 256300 294220 292856 308592 310250 315062 320074 351776 355382 576885 606988 40.35 68.6 1
11:33:54 2023-09-26 344710 340855 80301 78073 116365 119432 117482 116477 85566 85298 92285 92939 111842 113443 329613 355036 958625 946152 355775 372072 103096 92842 100031 101373 114913 115381 105956 106407 74572 76566 262354 232358 692185 676020 195290 193629 246687 248170 285485 276546 292598 293966 306524 313463 290635 323466 667038 703241 517755 418317 261415 256300 293892 292833 306463 310499 314253 319425 351704 352496 577923 607172 40.35 68.6 1
11:33:55 2023-09-26 342915 340802 80356 77998 116498 119369 117516 116477 85566 85214 92446 92970 111496 116356 329648 354006 959305 946266 357652 372779 102955 94672 99791 101406 114880 115577 105851 106619 74406 76651 265089 233084 687975 676092 195670 193594 246566 248170 284450 278017 292152 293663 309356 312302 290670 324523 667074 710944 516346 420538 261856 256018 294198 293442 306532 311772 315271 317783 355669 354406 579453 608750 40.35 68.6 1
11:33:56 2023-09-26 341111 341263 80081 78026 116111 119482 117206 116860 85767 85309 92251 93002 111464 116426 329648 353334 962218 945878 357652 369979 102674 94640 99791 101440 114880 115577 105673 106553 74304 76566 262354 231436 676525 681985 195670 193289 246947 248135 284752 277396 294221 294247 310551 313164 292658 323994 670628 710372 519395 422927 261599 255478 294483 292259 305468 309519 314134 318153 353338 353484 577886 607172 40.35 68.6 1
11:33:57 2023-09-26 340231 341062 80122 78002 116082 119603 117206 116544 85683 85277 92124 93065 111387 116623 329346 352452 962218 944206 356674 369727 103237 92702 100171 101101 114814 115519 105963 106488 74457 76678 262354 231492 682543 681468 195807 193424 246982 248618 285272 277948 292081 293890 309356 311113 292268 324223 670883 711592 514936 420994 261599 255478 295347 292423 305538 311844 314613 318414 353374 354086 577923 608465 40.35 68.6 1
11:33:58 2023-09-26 340577 341537 80085 78456 116015 120063 117058 116899 85235 85373 92091 93318 111355 113573 329079 355641 958625 940718 355885 369979 103315 92681 100064 101233 114913 115336 105851 106440 74406 76566 261212 231634 675535 683989 195325 194207 246151 248135 285557 277396 291975 294903 307918 311616 293533 321961 667074 703350 516346 422029 259951 257373 294447 292352 306428 311406 315092 319425 351998 351897 577923 607172 40.35 68.6 1
11:33:59 2023-09-26 344490 341062 80118 77998 116275 119603 117206 116511 85413 85309 92124 93002 111528 116460 332289 358616 963196 940738 354662 369907 103096 92769 100138 101205 114847 115565 105931 106553 74406 76481 262354 231599 675215 683843 194672 194207 245016 248938 285419 276582 293420 294104 308169 314015 291520 323713 667110 709438 516346 421432 261011 257919 293515 293062 306712 311188 315350 319389 352090 351932 576825 608455 40.35 68.6 1
11:34:00 2023-09-26 342663 341035 80368 78136 116279 119603 117592 117055 85566 85341 92349 93033 111464 116623 329648 355641 956587 936900 358914 372072 102884 94705 99824 101440 114880 115450 105706 106693 74304 76599 264794 232358 684196 683023 195360 193900 246186 248728 282916 278997 292117 294740 309356 311616 291929 323239 674391 709939 516346 422029 261011 256695 294447 294211 306029 309739 315343 318414 352386 352496 583631 607172 40.35 68.6 1
11:34:01 2023-09-26 340811 341479 80150 78030 116111 119603 117172 116544 85445 85335 92372 93191 111745 113540 330361 356284 957007 941953 360964 372000 103096 92897 100033 101373 114880 115450 105989 106586 74406 75765 263616 231401 677567 683989 195325 193900 246425 248938 284472 278997 293107 295389 310551 311329 292409 325087 672379 706208 514936 420994 261011 256695 294205 293315 306460 312037 313621 319163 353338 352425 583121 605344 40.35 68.6 1
11:34:02 2023-09-26 342915 341062 80199 78140 116148 119637 117206 117050 85566 85309 92318 93065 111496 116542 329648 358328 950085 937942 356222 369979 103237 92583 100545 101060 115454 115187 106062 106228 74508 76514 262354 230752 680643 681985 195325 194207 246151 248938 284538 278213 291264 296538 306988 312555 292855 322486 672891 701834 515637 421432 260206 257126 293195 293727 306928 311406 313180 320038 351225 351897 582697 605466 40.35 68.6 1
11:34:03 2023-09-26 344928 341062 80154 78136 116115 119730 117607 117021 85799 85320 92506 93096 111713 113588 332068 358183 950011 940217 358921 369979 103237 92714 100305 101093 115640 115404 106281 106407 74406 75271 262354 231634 684418 682022 195016 194207 245979 249482 284215 278213 292125 296538 306524 312337 292409 322259 672891 701834 517755 420836 260206 257162 293551 293798 306928 311844 313401 320001 350210 354757 580124 604915 40.35 68.6 1
11:34:04 2023-09-26 345708 341070 80150 78235 116115 119603 117239 116544 85534 85245 92285 93065 111528 116507 329115 357787 950085 940404 357685 369979 103237 92681 100167 100959 115421 115267 106095 106115 74457 76546 262354 231274 681852 682022 195041 194207 245464 248903 284477 277822 291229 295726 307909 312302 292409 321961 670957 701338 517755 421437 260206 257162 293757 293315 305503 312424 314983 321158 351190 351897 580124 604450 40.35 68.6 1
11:34:05 2023-09-26 342397 340743 80240 78180 116302 119730 117267 116799 85440 85277 92440 93064 111572 113555 330981 358147 950085 941109 358089 369979 103888 92769 100477 100959 115647 113535 106095 106568 74508 76546 263616 230752 683826 684019 195188 194207 245979 248974 284650 278213 291264 296574 307238 312302 292303 322486 672891 701834 517755 421432 260206 257126 293963 293315 306964 311844 313180 321158 351225 352144 580210 604487 40.35 68.6 1
11:34:06 2023-09-26 342988 341062 80118 77998 116111 119637 117239 116544 85566 85330 92285 93097 111464 116623 329613 358326 949411 937241 358596 369979 103237 92617 100305 100959 114979 115027 106240 106115 74457 76546 262354 231274 681247 682022 195325 194207 245807 248938 284095 277822 291560 296121 307203 311650 292169 322223 672147 702476 523683 420836 260206 257126 293551 294020 306928 311844 312705 321194 351225 354739 584946 606686 40.35 68.6 1
11:34:07 2023-09-26 344674 340923 80167 78162 116365 119749 117472 116766 85534 85341 92215 93001 111387 116426 331312 357787 950273 939977 357905 369979 103025 92777 100064 101451 114847 115416 106029 106440 74406 76546 263616 231274 677985 676128 195016 194207 245464 249003 283830 278213 292117 295633 306524 313279 291894 322747 672927 701338 519164 418353 261011 257739 294220 293763 306928 312460 314613 320821 351956 352461 582385 605417 40.35 68.6 1
11:34:08 2023-09-26 345976 340815 80150 77998 116304 119520 117273 116511 85534 85245 92382 93097 111604 116391 331363 357823 950269 937942 358596 369979 102955 94640 99995 101336 114913 115381 105956 106622 74406 76579 264794 231436 688901 676128 195016 194207 245429 248938 284215 277822 292330 296085 306524 313279 291929 324054 672927 700348 519164 418649 260608 257522 293551 293315 306928 312175 314397 321019 351740 352214 584744 604769 40.35 68.6 1
11:34:09 2023-09-26 346167 341699 80188 78077 116256 119432 117382 116477 85413 85383 92124 92939 111713 113521 329079 357787 950269 937942 357758 369871 103096 92714 99824 101336 114913 115221 105884 106407 74304 76494 262354 231076 689004 679989 194743 194207 245464 248938 283910 278017 291912 295762 306489 314051 292169 321997 671904 701338 517755 420241 260206 257162 293551 293031 306928 311844 313428 320821 352136 351405 580980 604487 40.35 68.6 1
11:34:10 2023-09-26 344697 340712 80118 78087 116111 119603 117206 116544 85831 85245 92285 93065 111355 116507 330893 358362 947971 938238 358596 369979 103307 92681 100338 101405 115487 115221 106240 106407 74457 76546 263616 230665 683826 681985 195016 194207 245842 248938 284450 277822 291264 296574 307453 311650 292303 322486 673414 702476 517755 421432 260206 257419 294162 293926 306793 312282 313293 320784 353947 352320 582899 604304 40.35 68.6 1
11:34:11 2023-09-26 342762 340891 80114 78221 116115 119637 117239 116899 85709 85384 92251 93001 111387 116460 329613 357537 949411 936577 358089 369979 103378 92583 100338 101093 115454 115107 106095 106050 74508 76514 264794 230232 683941 683023 195188 194207 245807 248938 284414 277822 297755 295762 309419 311650 293096 323237 670957 702476 517027 422029 260572 256731 294006 293315 306928 309773 312705 320930 351752 351897 580124 604822 40.35 68.6 1
11:34:12 2023-09-26 342686 341066 80008 78172 116002 119637 117206 116899 85445 85309 92158 93096 111866 116658 329613 357823 950233 936577 358850 369979 103166 92714 100167 101093 114946 115187 106062 106082 74508 76481 263577 229838 682985 683023 195188 194071 246186 248938 284561 278213 297682 296574 310112 311616 293337 322521 672415 704211 516346 423154 260723 257380 294305 293648 306892 313601 313257 320638 355345 352320 580092 605380 40.35 68.6 1
11:34:13 2023-09-26 342397 341070 80240 78211 116302 119969 117206 116899 85413 85341 92158 93318 111604 116611 329613 356783 950085 937241 357399 369979 103237 92681 100200 101093 114979 115187 106095 106082 76102 76514 262354 229838 681508 682527 195188 194071 245807 248764 284450 278017 297334 296856 307953 311616 293096 322976 671941 702179 516159 422628 260827 257091 294447 293351 305503 310637 315940 320367 352315 351932 576861 604487 40.35 68.6 1
11:34:14 2023-09-26 342735 341062 80118 78034 116111 119603 117239 116544 85534 85309 92158 93002 111464 116426 329648 358362 949411 937942 357399 369979 103237 92617 100338 101093 114979 115187 106062 106228 74457 76461 262354 231158 682459 682022 195188 194207 246014 248938 284770 278017 291264 296574 306988 312555 292982 325124 676363 702148 517755 421657 260464 257020 293821 294140 306892 312246 313514 321422 351225 351897 580124 605674 40.35 68.6 1
11:34:15 2023-09-26 342843 340891 80146 78136 116144 119803 117239 117055 85534 85245 92318 93002 111496 116460 329381 358674 949411 937906 357905 369979 103237 92519 100338 101093 114979 115221 106095 106115 74508 76579 264446 230985 689048 683023 195360 194207 246186 249149 284650 277822 291264 295888 307023 313547 292855 325124 672415 702513 519164 420836 260206 257558 294043 293763 305538 309773 315621 321459 351260 351932 580980 604952 40.35 68.6 1
11:34:16 2023-09-26 344964 340795 80150 77995 116352 119603 117239 116544 85566 85214 92318 92939 111725 116460 329381 357823 950269 937979 358850 369572 103378 94476 100338 101127 115647 115221 106095 106391 74406 76579 262354 231599 685390 682022 195325 194486 246014 249359 284685 278213 294675 296704 310879 315080 292303 322868 672270 702294 517549 420690 260831 257561 293611 293727 305503 312460 313436 320411 353875 352355 581390 604812 40.35 68.6 1
11:34:17 2023-09-26 344964 340811 80244 78105 116144 119637 117239 116544 85534 85309 92285 93021 111420 116426 329381 358362 950085 938644 358834 369979 103237 94575 100133 101093 114946 115256 106062 106440 74457 76579 262354 231274 682084 680986 195051 194207 245979 248974 284486 277822 292125 295347 306559 312590 292205 323061 671941 701338 517755 420538 260242 257197 293586 293557 305503 309739 314096 321495 350945 352179 581838 604812 40.35 68.6 1
11:34:18 2023-09-26 344964 340483 80162 78034 116148 119637 117592 116974 85799 85288 92372 93065 111713 113588 329506 358219 950048 941953 357905 369979 103237 92714 100167 101127 114946 113634 106255 106407 74406 76579 262354 231436 684307 681359 195188 194207 245464 248974 284357 278213 294257 296574 306524 312590 292445 322521 672927 701338 516346 419647 260242 257197 293999 293031 305503 311876 313436 318533 350945 352461 581838 604952 40.35 68.6 1
11:34:19 2023-09-26 345696 340712 80259 78140 116304 119633 117273 116995 85445 85277 92382 93002 111496 116623 329150 358280 948240 939310 359142 369979 102955 94575 100098 101370 114913 115416 106062 106619 74508 76631 265489 231634 682064 680026 195051 194207 245499 248974 284450 278017 291948 296121 306524 313061 291929 324663 672415 702476 519164 419314 261011 257955 293586 293798 306856 309739 314685 321459 350210 352461 583412 604952 40.35 68.6 1
11:34:20 2023-09-26 345723 340779 80272 78211 116577 119730 117530 116766 85682 85277 92345 93128 111713 113465 332032 357644 950233 940014 356222 372217 103378 92769 100031 101406 114913 115450 105989 106473 74508 75251 262354 231274 682982 679989 194879 194207 245464 248974 284650 278213 291708 295633 307023 313532 291344 322486 672927 701338 523040 418353 260827 257739 292378 293798 305503 312496 314649 320930 351956 353294 581874 605674 40.35 68.6 1
11:34:21 2023-09-26 345672 340555 80178 78010 116342 119403 117469 116477 85566 87212 92416 92875 111592 116194 329684 355605 951036 940791 358774 372253 103025 94606 99857 101404 114946 115256 105884 106440 74406 76579 261209 231472 686638 676056 194733 194207 245464 249745 283817 278213 292152 295218 307913 313532 290723 324030 672963 700662 517755 416738 261856 256946 293345 294318 306928 309773 314649 320097 350139 354122 586224 606448 40.35 68.6 1
11:34:22 2023-09-26 346803 340739 80309 77936 116402 119398 117774 116377 85947 85272 92601 93065 111777 116322 329684 354538 954493 946152 361663 369979 103025 92873 100031 101373 115434 115416 106029 106407 74406 76599 262354 230914 680460 676020 196393 193424 247017 248728 283781 278997 291672 295275 308134 312520 291947 324559 670884 701119 516346 420836 261856 255478 294483 293933 306892 311321 315018 320330 352280 354583 581247 604812 40.35 68.6 1
11:34:23 2023-09-26 342686 341035 80314 77998 116389 119603 117401 116785 85767 85245 92349 92970 111572 116588 329613 352381 955159 947099 359941 369979 103096 94606 100167 101236 114946 115577 106062 106440 74508 76599 263616 230878 677330 676056 196567 193424 247745 248693 284658 279374 292191 296085 308169 313026 292134 324487 667110 704503 517755 420836 261820 255513 296215 293280 306663 311321 314361 320074 353838 354264 578595 606287 40.35 68.6 1
11:34:24 2023-09-26 342735 340658 80218 78207 116327 119432 117429 117030 85503 85414 92285 93097 111464 113531 329506 354835 953058 948996 357325 369727 103237 92876 100339 101233 114913 115267 105956 106407 74406 76514 262354 230519 684506 676056 196429 192984 247745 248135 284538 278997 291229 295633 307918 312555 291964 324487 667074 704467 517755 420836 261599 255513 295799 293080 306928 311321 314134 320104 351752 354051 580423 605344 40.35 68.6 1
11:34:25 2023-09-26 343587 341531 80142 78136 116331 119603 117401 116511 85534 85309 92349 93001 111572 116460 329613 354503 953770 947099 358921 371854 103166 92906 99857 101099 114913 115416 106029 106407 74508 76566 262354 230914 681603 676056 196567 193072 247745 248693 283866 278997 291233 295633 308169 313240 291929 324559 670884 701155 516159 420836 261301 255231 295720 293855 306748 313565 314469 319731 354447 354476 580724 605160 40.35 68.6 1
11:34:26 2023-09-26 342699 341663 80268 78136 116385 119603 117401 116785 85826 85288 92379 93148 111528 116623 329648 354693 953770 946152 358901 369979 103096 92842 100133 101406 114946 115416 106337 106407 74508 76514 264794 230555 677964 679953 195983 193936 247017 247752 285557 278213 291229 296121 310382 313026 292339 324451 667074 701119 517027 420942 261820 256911 295026 292387 306393 311069 313657 320594 351752 353767 577032 605674 40.35 68.6 1
11:34:27 2023-09-26 342618 340790 80150 78030 116275 119569 117206 116511 85534 85245 92318 92970 111496 116472 329613 354538 955424 948996 354234 369979 103237 92681 100305 101303 114946 115301 106062 106374 74508 76514 264794 230914 680384 676092 195360 194207 246566 248170 286315 277464 291672 296121 307453 313026 291929 323958 670628 702148 517755 420246 261495 256843 295620 292210 307456 312282 313514 320938 353947 353378 575996 608034 40.35 68.6 1
11:34:28 2023-09-26 342915 340515 80158 78105 116336 119730 117206 116808 85534 85272 92382 93159 111745 116507 329613 357140 953807 948996 354234 369979 103096 92681 100339 100959 114913 115187 106029 106407 74457 76514 262354 230716 686133 676056 195635 194071 246221 247752 287010 277822 291229 295518 307453 312555 291520 323958 671763 704005 517755 419647 261820 256695 295347 292565 306428 312460 313621 320821 351225 353520 577170 605380 40.35 68.6 1
11:34:29 2023-09-26 345713 340520 80259 77995 116302 119603 117239 116511 85534 85277 92382 93097 111496 116426 329613 354574 956587 947498 354521 369727 103096 92681 100167 101303 114946 115381 106062 106440 74508 76514 262354 231238 681081 676056 195360 194071 246601 248170 286231 277396 291672 296085 309419 313310 292126 324235 671432 704174 517027 419428 261157 256554 293984 292210 309319 312211 314212 320821 351225 353520 576215 606350 40.35 68.6 1
11:34:30 2023-09-26 346272 339961 80227 77998 116469 119603 117239 116766 85534 85272 92349 93085 111528 116426 329648 354538 956587 946152 354786 369979 103237 92714 100133 101303 114946 115381 106370 106334 74508 76546 262354 231436 685333 676092 195708 194207 246566 248938 286468 277396 292396 296121 307238 313279 291520 323958 667038 702179 517755 420566 261820 256695 294447 292387 307391 311844 314649 321385 350699 354051 577032 607172 40.35 68.6 1
11:34:31 2023-09-26 344602 340520 80122 78030 116304 119603 117401 116511 85566 85245 92285 93097 111496 116426 329613 354538 956784 946152 354521 369979 103096 92681 100133 101406 114913 115381 105884 106440 74406 76546 264794 231634 679257 676020 195635 194071 246566 248938 286195 276261 295093 295547 310148 316005 291787 326107 671579 706194 519164 419095 261639 256913 294925 292833 309501 311406 314649 320367 351956 354015 576995 606537 40.35 68.6 1
11:34:32 2023-09-26 344892 340515 80240 78158 116275 119486 117435 116511 85597 85272 92285 92907 111464 116391 329648 354538 957266 944808 354807 369979 103096 92714 100133 101406 114913 115416 106029 106440 74508 76579 263616 232420 679558 676056 195396 194207 246774 248938 285557 276546 292803 295633 308619 313498 291947 324451 666844 703241 519164 418981 261820 256731 294447 293663 307356 310970 315128 320367 350174 354051 577923 607172 40.35 68.6 1
11:34:33 2023-09-26 342843 340488 80292 78030 116498 119486 117631 116544 85597 85214 92446 92970 111669 116426 329648 354538 958747 946152 357905 369979 103166 94672 99824 101440 114880 115577 105706 106619 74304 76684 262602 233048 677159 676128 195945 193925 246735 249039 284800 277962 292795 294069 311972 312921 292309 324415 673010 711337 517027 420836 261856 256151 294126 293521 306253 310637 315609 318190 352386 354618 579343 606351 40.35 68.6 1
11:34:34 2023-09-26 340535 340712 80150 78034 116568 119594 117239 116544 85597 85245 92382 93065 111866 116460 329684 352416 962218 946152 357399 369607 102814 94606 99824 103352 114880 115416 105738 106864 74406 76546 264794 231274 676400 682022 196291 193630 247052 248206 285321 278213 292152 294582 309825 311113 292445 324487 667074 711592 520824 421623 261590 255548 295591 293280 305965 312460 315092 319163 354472 353520 577886 607172 40.35 68.6 1
11:34:35 2023-09-26 342413 340748 80118 78274 115889 119920 117091 116933 85387 85277 92382 93096 111496 116588 329346 357787 959305 940409 355346 369979 103096 94606 100064 101406 114946 115370 106029 106440 74406 76546 263577 231634 679261 683697 195077 194883 246046 249181 285664 277253 295475 295003 310113 314895 292713 322223 670920 709328 516346 420836 260688 258032 293963 293074 309428 309519 315609 319279 352033 351932 580423 608034 40.35 68.6 1
11:34:36 2023-09-26 342325 341062 80154 77995 116148 119603 117239 116544 85413 85214 92285 93033 111528 116588 329648 358902 958903 939735 355885 369979 102955 92681 99824 101440 114880 115416 105884 106407 74304 76651 262354 231706 675425 679989 194743 194207 245394 249745 284774 277822 293080 294282 308420 312555 292169 323502 672854 710441 516346 421432 261635 257739 292134 293442 308592 312191 315284 319425 352280 353520 585390 609496 40.35 68.6 1
11:34:37 2023-09-26 341837 340790 80154 78034 116304 119637 117558 116544 85566 85245 92221 92970 111496 116460 329648 355605 955873 936880 358950 369979 102814 92992 99824 101474 114880 115577 105884 106634 74508 75519 264794 232072 679512 682804 195528 194101 246806 249146 283657 279784 293841 293926 309825 311616 292409 324293 676363 708255 519395 423227 261599 256731 294762 293712 306928 311355 315128 319425 353905 353520 584457 606105 40.35 68.6 1
11:34:38 2023-09-26 340296 341070 80110 78217 116111 119879 117239 116577 85413 85288 92285 93064 111464 116658 329150 355641 951036 937942 359941 369979 103586 92748 100133 103280 114913 115416 105884 106440 74406 76599 263616 230878 687961 683023 195635 194207 246186 248974 284685 278997 297370 296121 309356 311616 293685 323502 671941 703277 520824 420994 261047 256843 294447 293969 305255 311572 313883 320111 355953 353237 582825 605234 40.35 68.6 1
11:34:39 2023-09-26 341459 342217 80163 78243 116027 120033 117105 117122 85413 85256 92158 93064 111387 116658 329506 356677 950085 937241 358560 369727 103237 92714 100200 101336 114979 115221 106095 106440 74508 76441 262354 229481 683975 683506 195396 193890 246221 248974 284765 278213 297755 296782 308420 313872 293302 323239 671904 703205 516346 420958 261045 257126 294483 293442 305930 311572 313401 320930 352386 352461 580088 605344 40.35 68.6 1
11:34:40 2023-09-26 341879 340472 79871 78034 116078 119999 117125 116899 85382 85225 92285 93065 111355 116542 330893 356783 949411 941071 358596 369979 103237 94541 100338 101266 115454 113570 106095 106334 74508 76514 263616 229999 685665 684505 195396 194207 246221 249359 284650 278213 291229 296991 308169 311616 293124 323239 672891 702179 517755 422628 261011 257162 294162 293926 306568 313125 313442 320747 352209 352390 582899 605160 40.35 68.6 1
11:34:41 2023-09-26 342726 340891 80163 78243 116082 119637 117239 116899 85445 85299 92191 93001 111387 116658 329115 356748 950199 937942 357905 369979 103096 94541 100167 101303 114913 115301 105956 106440 74457 76546 262354 231274 681160 680026 195325 194207 246186 249324 284357 278213 292152 296782 307023 313061 292445 323011 672891 702513 517755 420241 261011 257739 293785 293442 306820 309773 315954 321495 351190 352461 581838 605674 40.35 68.6 1
11:34:42 2023-09-26 345676 340546 80122 77995 116115 119603 117506 116511 85503 85245 92318 92938 111528 116426 329381 358326 953009 939310 356222 369979 103237 92777 100133 101404 114913 115416 105916 106440 74508 76579 263616 231472 695042 679989 195188 194207 245979 249214 284450 278213 292152 296991 306988 313279 292303 322974 672927 701834 519164 419319 261127 258032 294798 294069 306892 312282 314505 321202 351920 352320 584143 605380 40.35 68.6 1
11:34:43 2023-09-26 345713 340520 80150 77995 116275 119613 117239 116511 85597 85309 92446 92938 111745 114797 329381 357823 948240 939310 358850 369979 102955 94606 100064 101336 114913 115301 105956 106440 74572 76546 264794 231274 682234 679989 195051 194207 246342 249324 284685 278213 292152 296574 308692 313314 292409 322521 672927 701338 517027 419610 261011 257955 293231 293969 305930 309704 314206 320638 351546 352425 582285 605674 40.35 68.6 1
11:34:44 2023-09-26 345125 340555 80150 78026 116300 119603 117239 116511 85566 85245 92379 92970 111420 116426 330425 357823 950085 940069 359178 369979 103096 92748 100167 101336 114946 115666 105989 106440 74406 76546 262354 231634 681604 682564 195188 194207 246014 249359 284765 278213 292188 296574 307238 313498 292409 323251 675402 701615 517755 419464 260867 257777 294063 293855 306892 312282 314248 321202 351956 352496 581838 605380 40.35 68.6 1
11:34:45 2023-09-26 345685 340748 80150 78132 116271 119603 117239 116511 85767 85224 92318 93065 111496 116426 329648 357823 950269 937979 359105 369979 103025 92748 100029 101370 115587 115256 105884 106440 74406 76579 262354 231634 678087 679989 195325 194207 246186 249359 284650 278213 292152 295518 307203 313314 292409 322521 672963 698884 519164 419277 261047 257739 293999 294211 305930 309739 314649 321422 352136 352179 581838 604952 40.35 68.6 1
11:34:46 2023-09-26 345088 340555 80178 77995 116304 119637 117639 116511 85413 85214 92285 93034 111420 116426 329648 357823 948276 940718 359142 372253 103096 92777 100133 101474 114913 115256 105989 106440 74406 76599 262354 231274 681240 676128 195051 194207 246014 249353 284650 278213 294466 296250 309456 314269 292161 323129 672745 702257 517027 418171 261455 258139 293757 294069 305930 309773 315128 321459 352136 352390 582697 605683 40.35 68.6 1
11:34:47 2023-09-26 345696 340811 80150 78207 116398 119730 117435 116511 85566 85214 92318 92970 111420 116345 329150 356748 948240 940718 358089 369979 103347 94606 99857 101266 114913 115221 105956 106440 74406 76599 262354 231274 691312 676128 195188 194615 245698 249534 284650 278213 292740 296085 306988 313602 292183 323011 673439 701338 519164 418353 261047 258524 293551 294211 305930 309773 315386 321459 352136 352496 583145 605417 40.35 68.6 1
11:34:48 2023-09-26 342915 340197 80255 77945 116532 119233 117631 116317 85745 87178 92479 92970 111604 116194 329648 354538 950327 940755 360162 369979 103096 94640 100064 101370 114913 115290 105989 106440 74457 76546 262354 231274 675435 676020 195843 194071 246700 249424 283657 278853 294257 295583 308314 312921 290529 324487 675550 706318 523683 419132 261856 256336 293785 293926 306928 313161 315090 320104 352245 355151 582733 605982 40.35 68.6 1
11:34:49 2023-09-26 342458 340802 80146 78168 116148 119603 117273 116544 85445 85341 92158 92970 111355 116426 329417 351853 948276 943467 360125 369979 103166 94606 100167 101370 115256 115336 105956 106407 74406 76579 264794 230914 678025 676056 196291 193629 247780 248728 283852 278997 293987 295877 308385 312590 291964 324595 670920 703142 515811 420836 261856 255513 294162 294211 306928 311351 314649 320140 351787 354618 580124 605674 40.35 68.6 1
11:34:50 2023-09-26 343852 340041 80150 77995 116115 119520 117239 116544 85355 85383 92158 93065 111464 116345 329150 352452 952420 944419 359430 369979 103096 94541 100242 101266 114946 115336 105884 106334 74406 76546 262354 230752 681718 679630 196317 193654 247498 248832 283860 278997 294097 295698 308279 312887 291823 324451 671637 703241 516346 420836 261856 255443 295347 294525 306928 310671 314649 319170 355203 355187 582825 605417 40.35 68.6 1
11:34:51 2023-09-26 343637 340578 80154 78136 116144 119637 117239 116544 85413 85245 92285 92970 111387 116460 329648 351888 951000 947647 359430 369979 103025 92748 100064 101266 114946 115256 105884 106440 74406 76546 262354 230914 691113 675984 196291 193629 247052 248938 283852 278997 291672 294824 308420 313026 291964 326770 670993 702710 517755 420836 261856 255548 295248 294282 306928 310671 314392 319425 351752 354654 582788 605919 40.35 68.6 1
11:34:52 2023-09-26 342879 340822 80150 78136 116338 119637 117435 116544 85534 85245 92382 92970 111866 116460 331782 354042 953843 947136 359430 369979 102955 92748 100167 101266 114946 115290 106029 106440 74508 75765 264794 232117 690949 678704 196496 193489 248022 249181 284507 279390 293841 295942 308173 312590 292205 324595 667146 704320 517549 420836 261856 255548 294198 293962 306892 311572 314392 320331 352069 355436 581431 605674 40.35 68.6 1
11:34:53 2023-09-26 343362 340587 80272 78148 116422 119637 117273 116577 85566 85277 92318 93065 111464 116460 329381 352416 951746 944419 358409 369979 103096 94606 100167 103176 114946 115336 105956 106440 74457 76546 263616 230949 684351 677744 196016 193936 247017 249359 283817 277297 292117 295570 308420 313061 290670 324667 672927 703313 516159 420836 261856 255584 294305 294282 306928 311139 314832 320111 354948 355437 584559 605270 40.35 68.6 1
11:34:54 2023-09-26 342915 340811 80154 78030 116144 119637 117239 116544 85831 85414 92318 93065 111496 116495 329648 351888 950766 944382 358445 369979 103096 94640 100167 101381 115448 115852 106255 106634 74508 76724 263616 232835 688099 678704 195803 194101 246841 249603 283781 278800 292188 295669 308173 313393 291485 324631 674978 703313 517755 419501 263337 256731 294483 294824 306784 311139 314685 320367 352315 355721 583690 606742 40.35 68.6 1
11:34:55 2023-09-26 342879 340811 80150 78136 116418 119637 117435 116577 85566 85277 92318 93002 111464 116460 329648 351853 950327 944808 358409 369979 103096 94640 100100 101373 114913 115381 106062 106440 74508 76566 264794 231076 682506 676020 196567 193594 248092 248903 284730 279390 291877 296049 308385 312991 292374 325910 670884 701155 525112 421134 261820 255513 295713 293904 306820 314042 315062 320257 354698 354476 580312 606485 40.35 68.6 1
11:34:56 2023-09-26 342602 340090 80122 78140 116649 119599 117597 116866 85862 85277 92446 93033 111975 116426 329346 352416 953770 950385 357399 372711 103488 92863 100276 101347 115514 115565 105963 106871 74508 76764 263616 231623 679099 679917 195909 194551 246947 248170 285272 278585 292330 296919 308349 313463 291964 326264 673010 703968 517755 420241 261590 257126 296215 292352 306428 311069 313657 321385 351752 354015 577032 605380 40.35 68.6 1
11:34:57 2023-09-26 342879 339970 80118 77998 116275 119603 117206 116511 85566 85309 92285 93148 111637 116588 329613 355570 953807 947498 354771 369979 103237 94606 100338 101168 115454 115267 106062 106407 74508 76546 264794 230232 683975 676092 195807 194207 246601 248135 286548 278213 291912 295762 308134 313498 292374 326650 672717 701119 519164 420543 261567 257419 295720 292825 307681 312721 316956 321202 354447 354406 576812 606537 40.35 68.6 1
11:34:58 2023-09-26 344857 340786 80255 77998 116469 119603 117401 116785 85566 85245 92349 93001 111560 116426 329613 354538 959807 949798 357758 372036 103237 92998 100204 101448 115322 115726 105963 106700 74508 76684 264794 233048 676813 676056 196144 193960 246947 249252 285557 278213 293733 293890 309683 315458 291520 324559 670920 711446 525112 419610 261856 256911 295347 293969 309015 312460 317575 319163 352315 355151 580834 608639 40.35 68.6 1
11:34:59 2023-09-26 343637 339608 80259 78030 116465 119603 117516 116544 85566 85277 92446 93065 111572 116588 329648 352416 959426 946152 357399 369979 102814 94968 99791 103528 114880 115646 105851 106799 74457 76716 263616 231980 672381 681949 196567 193900 248128 248938 285775 278213 293151 295146 309980 311616 292445 324343 673142 713316 514936 423828 261711 256159 296107 294418 308628 312282 315464 318981 354437 354547 578742 608465 40.35 68.6 1
11:35:00 2023-09-26 340882 340739 80309 78189 116432 119637 117605 116866 85476 85267 92251 93064 111464 116623 329613 353440 959305 944808 356893 369979 103096 92928 100133 101440 114913 115416 106062 106473 74406 76546 262354 231634 678902 683989 195945 194207 247017 248554 285592 278213 292839 295347 308455 311581 293536 324293 667074 709438 516346 422217 261379 257091 296892 292833 308701 312496 315386 319877 354153 352461 577923 608455 40.35 68.6 1
11:35:01 2023-09-26 342325 341290 80118 78189 116078 120003 117125 116899 85534 85309 92382 93001 111801 116588 329115 358075 959305 940681 355309 372475 103096 94705 100133 101474 114946 115416 105956 106831 74508 76599 262354 231634 677171 683989 195153 194895 245979 249499 286195 277822 293044 295339 309542 314937 293465 323059 673487 709256 517755 421285 260831 258321 294269 293549 307356 312460 315609 319097 352315 353237 581210 608897 40.35 68.6 1
11:35:02 2023-09-26 342325 340448 80150 78136 116365 119599 117401 116544 85597 85309 92382 93247 111604 116658 329381 358867 961535 941073 355885 369979 103096 94770 100133 103352 114913 115577 105956 106619 74457 76579 263616 232358 676933 680986 195360 194752 245979 250519 285085 278213 293562 293926 308455 312555 293274 326213 673878 710944 516346 421432 261820 257668 293515 294903 306463 311406 317018 319425 352350 354051 583631 605871 40.35 68.6 1
11:35:03 2023-09-26 342389 341026 80154 78221 116275 119803 117239 116577 85566 85283 92158 93097 111431 116542 329381 355356 956587 939735 361149 369979 102955 94770 99857 101417 114913 115531 106062 106766 74508 76651 262354 231634 678803 683506 195945 194207 246774 249424 284516 279459 294257 295762 310118 314266 293195 324307 676511 707147 514936 424430 261599 257126 294447 293442 305707 314042 315350 319425 354401 353520 583113 606841 40.35 68.6 1
11:35:04 2023-09-26 341434 341066 80150 78278 116275 119920 117239 117232 85597 85320 92285 93128 111464 116599 329115 356356 950327 937942 358593 369979 103237 94672 100372 101406 114913 115416 106062 106407 74457 76599 264794 230196 679500 683023 195635 194207 246601 249359 285236 278213 291158 296322 310587 312302 293749 323239 671904 702179 517027 421587 261011 257162 293678 294640 306179 311538 313657 321385 352350 352425 582752 605674 40.35 68.6 1
11:35:05 2023-09-26 342591 341062 80259 78274 116304 119671 117239 116899 85534 85256 92382 93096 111528 113461 329115 358075 950233 937942 357905 369979 103746 92681 100511 101233 115567 115221 106313 106407 74830 76546 262354 231309 685397 684505 195696 194883 246700 249460 285490 278961 292697 297302 308244 314643 293607 323323 676511 704467 517755 421432 261379 258353 294198 293881 306393 310637 315880 319463 353875 352390 581838 605380 40.35 68.6 1
11:35:06 2023-09-26 344892 341035 80288 78168 116304 119637 117631 116899 85714 85309 92285 93001 111496 116588 329613 358326 948240 939310 356258 369979 103237 94606 100133 101440 114979 115577 106062 106440 74508 76651 264794 231634 683753 679989 195360 194752 246221 249745 285521 278604 292385 296215 310331 313532 292571 323011 673878 702330 519164 419574 261415 258136 294305 293890 306428 310888 314649 320170 351190 352496 583109 608022 40.35 68.6 1
11:35:07 2023-09-26 342807 340412 80438 78002 116565 119603 117827 116544 85893 85414 92641 93034 111669 116310 330612 354538 951709 944535 358914 369979 103237 94770 100338 103385 114946 115577 106062 106619 74508 75622 264794 231909 678243 680594 196496 194101 247986 249567 284543 279784 294528 296358 309179 313498 292356 326504 672891 703241 517755 421730 263337 256265 295383 295110 306928 314225 317417 320930 352315 355685 581468 606275 40.35 68.6 1
11:35:08 2023-09-26 344371 340483 80343 78221 116418 119633 117435 116819 85597 85225 92446 93001 111604 116588 329648 352381 953807 949746 359430 369979 103237 94770 100167 101417 114946 115416 106062 106473 74508 76579 262354 230914 685331 676092 196567 193629 248337 249534 284685 279446 292152 296121 310929 313279 292445 324631 670957 703205 524273 421432 261856 256121 295061 294211 305672 311607 314649 321385 355450 355401 580613 607843 40.35 68.6 1
11:35:09 2023-09-26 342875 341035 80288 78302 116502 120003 117516 116899 85628 85204 92479 93064 111637 116542 330134 354574 955196 948517 359615 371810 103237 94640 100338 103280 114979 113792 106255 106634 74508 75254 262354 230772 679359 679844 196424 194101 247951 248376 286351 278997 292117 296991 308455 313532 292982 324523 667074 702179 517755 420836 261567 257020 296215 293031 306463 311572 314392 320038 352280 354606 577886 606705 40.35 68.6 1
11:35:10 2023-09-26 342879 340546 80154 78221 116469 119637 117597 116577 85745 85288 92446 93001 111528 113338 329684 355356 956587 947136 357289 369979 103237 92748 100167 101406 114946 115416 106095 106440 74508 76546 262354 230232 677588 676128 195980 194207 246982 248170 286871 278604 292152 296179 308420 315969 292445 326552 667110 701191 523683 420836 261856 257162 296215 293386 308992 313089 314840 321849 352972 354441 577294 606537 40.35 68.6 1
11:35:11 2023-09-26 345676 340795 80240 78132 116502 119637 117516 116544 85745 85256 92479 93033 111604 116426 329648 355107 956587 947498 354807 372816 103656 92928 100587 101485 115481 115599 106321 106667 74508 76744 262354 231527 679068 680631 196113 194615 247017 249359 286871 278017 295696 297167 310295 314479 292374 324523 667110 706464 524273 419610 261856 257126 294162 293763 308107 312460 315415 319463 351506 354334 577923 608455 40.35 68.6 1
11:35:12 2023-09-26 345137 340797 80292 78168 116502 119803 117631 116933 85745 85341 92446 93001 111604 116460 329648 354574 958625 946152 355633 372779 103096 94705 100167 103280 115620 115416 106062 106693 74508 76579 262354 232358 681718 676056 195980 194207 246982 249359 286432 277396 293779 296121 307918 314040 291964 324244 667074 707784 520574 419610 261603 257238 295512 293962 307966 311554 315500 320975 351956 354441 578595 607887 40.35 68.6 1
11:35:13 2023-09-26 345256 340032 80343 78172 116532 119637 117631 116899 85597 85225 92446 93002 111604 116623 329684 355379 959586 950515 355629 372452 103585 93032 100307 101378 115434 115634 106288 106667 74508 76789 266928 232358 682589 676056 196429 193960 247462 249674 286432 277431 293769 296121 308173 316361 291964 324271 667110 703313 519164 419314 261856 257126 294198 294247 307892 311406 315320 321459 351225 355151 579600 608897 40.35 68.6 1
11:35:14 2023-09-26 344892 340551 80402 78168 116532 119637 117665 116577 85803 85309 92479 93001 111637 116588 329648 354574 957429 949033 355152 369832 103418 94640 100167 103314 114946 115646 106029 106619 74457 76611 262354 233084 680031 676092 195980 194207 246982 249359 285646 277822 293837 295182 308455 315602 293075 324595 673450 710519 519164 419319 261783 257266 295133 293855 309538 311772 317394 320674 353947 355650 580088 609045 40.35 68.6 1
11:35:15 2023-09-26 340811 341767 80296 78221 116532 119637 117516 116899 85628 85225 92382 93128 111701 113606 330129 356094 961922 946078 357869 372598 103096 92897 100204 101519 114880 115830 106095 106660 74508 76684 262354 231634 678769 683989 196567 194207 248337 248938 286231 278800 293044 295311 310330 311650 293785 326121 670920 713682 520824 422288 261856 256946 296215 293763 306927 309773 315162 320930 355539 354583 578779 607923 40.35 68.6 1
11:35:16 2023-09-26 339782 340676 80259 78310 116275 120196 117273 117209 85566 85357 92443 93318 111464 113672 329613 355641 957392 946152 356641 372253 103237 94738 100338 103314 114979 115485 106095 106726 74508 76716 263616 231634 675672 685657 195980 194752 246982 249570 286871 278213 293562 296085 309577 316005 293984 323706 672270 709293 525112 422927 261271 258573 295620 293827 308182 312104 315645 320930 353374 352531 581062 610814 40.35 68.6 1
11:35:17 2023-09-26 342336 339914 80292 78172 116502 119671 117597 116899 85628 85363 92533 93318 111745 113663 329541 355499 957834 938138 359941 372000 103237 93194 100133 103385 114946 115646 105956 106667 74508 76789 258888 233084 676354 682986 196042 194580 247017 249781 283897 277525 293044 294939 309542 312590 293337 324487 676142 711592 516346 420958 261856 257558 295347 295534 306928 311355 315681 319425 354188 354086 586844 608465 40.35 68.6 1
11:35:18 2023-09-26 342389 340546 80351 78274 116469 119954 117516 116966 85597 85320 92446 93128 111604 116692 329648 355677 953843 940681 361149 369979 103096 93026 100167 103314 114946 115646 106062 106799 74508 76684 262354 231309 674107 683989 196016 194207 247017 249745 285307 279712 293841 296208 312460 312416 294091 324185 672781 708506 517549 424430 261675 257703 295456 294247 305965 312328 314397 321239 354437 353520 580160 606537 40.35 68.6 1
11:35:19 2023-09-26 341638 341070 80118 78310 116336 120166 117592 117088 85799 85299 92345 93318 112169 113540 329470 357609 950048 940887 357905 369979 103237 94606 100338 101311 115487 115347 106387 106334 76082 76546 262354 230413 695530 683023 195843 194207 246601 249745 285432 278604 291708 297410 308173 314141 293785 323502 672927 702179 517755 420994 261047 257955 294305 293684 306428 311607 313657 319945 352386 352496 580160 605417 40.35 68.6 1
11:35:20 2023-09-26 342879 341070 80429 78306 116304 119920 117273 117128 85628 85288 92479 93128 111496 116692 329648 358362 948276 939578 356258 369979 103546 92909 100511 101370 115647 115221 106419 106440 76135 76546 262354 230949 684022 682564 196006 194883 246735 250198 285936 279390 292697 297275 308314 314085 294055 324042 673733 704540 516159 422029 261415 257991 295061 293890 306393 311104 314863 319534 352315 353414 581874 606312 40.35 68.6 1
11:35:21 2023-09-26 345942 341515 80272 78215 116686 119867 117530 116994 86066 85262 92601 93128 111874 113576 329684 357787 951073 940755 358811 371927 103166 94737 100167 101550 114946 115416 106248 106652 74457 76631 264794 231472 675654 676020 195843 194752 246601 250343 284801 279213 292633 296157 308455 314988 291520 324559 674905 702215 517755 418390 261856 257739 293999 294824 306428 311355 315645 320930 351225 355436 585321 607762 40.35 68.6 1
11:35:22 2023-09-26 342843 340472 80430 77991 116840 119516 117665 116511 85893 85245 92513 93034 111874 116264 329648 354845 951746 943467 358409 369796 103237 94770 100338 103314 114979 115450 106095 106619 76102 76749 266928 231456 676994 680112 196496 194137 248022 249638 284543 279784 292902 296812 309683 313532 292374 324343 672927 703277 527451 422029 263337 256300 295110 295597 305751 312407 315386 321422 352350 355721 582465 606537 40.35 68.6 1
11:35:23 2023-09-26 342638 340546 80292 78221 116502 119671 117550 116899 85597 85256 92479 93064 111637 116576 330134 352381 953095 947136 361186 372217 103237 94738 100372 103385 115567 115485 106095 106726 76102 75404 263616 231274 681373 676056 196429 194207 247780 249781 284685 277525 292188 296157 309391 313532 293238 327038 674905 703313 517755 421432 263337 256336 295799 295182 305503 313540 315386 321194 355450 356280 585390 606878 40.35 68.6 1
11:35:24 2023-09-26 342906 340077 80178 78221 116536 120038 117435 116899 85745 85288 92479 93243 111604 116576 329684 352381 952420 944419 360022 372779 103096 94770 100167 103385 114979 115726 106271 106667 74508 75487 262354 231492 676876 679667 197133 194066 248160 249567 284543 277912 292562 296574 309356 313532 293124 327269 672891 703277 517755 421432 261856 256194 295799 294211 307429 311642 315320 320967 352350 355721 580224 606312 40.35 68.6 1
11:35:25 2023-09-26 342609 339675 80292 78168 116502 119920 117550 116899 85597 85309 92446 93065 111604 116460 329648 352416 953131 948517 358950 372253 103166 94606 100167 103209 114979 115450 106095 106473 74508 76611 262354 230949 679381 676128 196843 193936 248373 249359 285356 277952 294257 296574 308490 313532 292480 324667 670993 702710 515811 421432 261856 256371 295964 294247 308628 314447 315098 321092 352245 354476 579490 606500 40.35 68.6 1
11:35:26 2023-09-26 344097 339755 80259 78270 116502 119637 117597 116899 85862 85320 92446 93128 111604 116623 329648 355071 955159 947099 358884 369979 103624 92928 100549 101451 115720 115599 106215 106634 74508 76764 262354 231096 682788 680631 197013 193865 248511 248903 284973 277490 294675 296892 311210 313463 292409 326468 673377 705818 524273 421432 261856 256300 295476 294604 305930 311607 314613 320821 352315 355365 580128 606537 40.35 68.6 1
11:35:27 2023-09-26 344126 340511 80259 78168 116385 119603 117687 116819 85597 85309 92446 93064 111572 116588 331363 352416 953733 950385 357832 369979 103237 93059 100305 101580 115421 115577 106062 106586 74508 75519 264794 230196 693222 676092 196567 194036 248476 249126 285321 279390 292330 296746 308455 313532 292409 324244 670884 703169 525112 421730 261603 256843 296870 293926 308628 314222 314948 321239 355669 357003 579006 606055 40.35 68.6 1
11:35:28 2023-09-26 342843 340511 80259 78436 116465 119886 117482 116899 85597 85309 92412 93096 111560 116623 329613 352452 954030 951441 358409 371891 103656 92897 100376 101378 115547 115795 106288 106667 74508 75385 264794 230843 678461 676128 195625 194207 247427 248761 286835 278800 292117 296179 308993 313428 292855 324523 667074 701155 519164 420507 261856 257522 295964 293280 307356 311572 314613 319685 352315 354618 577886 606705 40.35 68.6 1
11:35:29 2023-09-26 342915 340515 80510 78201 116502 119637 117597 116899 85772 85373 92446 93064 111669 116658 329613 355071 956587 947617 354771 369979 103378 94606 100511 101406 115534 115416 106095 106440 74508 76599 263616 231274 686248 680001 196256 194207 247017 248938 287072 278213 292152 297311 308420 314259 292303 324523 673414 705208 516159 420543 261711 257561 296071 293137 308182 313161 315198 321922 354698 354583 577440 607172 40.35 68.6 1
11:35:30 2023-09-26 345391 340811 80402 78274 116494 119637 117597 116866 85863 85288 92446 93033 111777 113507 331649 355357 960893 949259 355739 372036 103378 93026 100343 101691 115481 115795 106029 106766 74508 76716 262354 232072 680621 676056 196531 194207 246982 249710 287072 277678 293769 296538 308420 314479 292409 324559 673377 703350 520574 419574 261856 257487 295383 294247 308288 311220 315681 321459 351225 355650 579600 608897 40.35 68.6 1
11:35:31 2023-09-26 342915 340811 80414 78225 116536 119603 117631 116785 85772 85341 92446 93128 111669 116426 329613 355059 957356 948996 356893 373343 103166 94770 100167 103352 115454 115611 106062 106619 74508 76651 262354 233084 675079 676056 196429 194207 247017 249534 285557 278604 293975 294282 310047 315573 292303 328813 672745 711373 523683 420392 263301 256949 295441 294069 308411 312424 315392 319425 352315 355685 581099 611793 40.35 68.6 1
11:35:32 2023-09-26 340681 341035 80292 78274 116624 120003 117597 116933 85714 85299 92436 93318 111810 113639 329470 353334 962033 947804 357832 371709 103482 92897 100374 101580 114913 115611 106062 106634 74508 76789 262354 231599 679881 683989 196567 194137 247986 248903 286195 278213 293044 296085 309789 314229 294269 324487 667110 711446 515811 422288 261459 257126 295530 294005 307106 309773 315645 320330 355241 354051 577923 609323 40.35 68.6 1
11:35:33 2023-09-26 340551 341066 80118 78531 116082 120204 117206 117323 85476 85363 92349 93318 111496 113639 329346 356176 962218 943467 355593 369979 103166 94672 100167 101440 114946 115611 106062 106693 74508 76651 263577 231634 681978 683989 196282 194615 247745 248938 286821 278817 295821 296459 310509 312416 294783 324343 673487 709256 517755 425488 261639 257884 296215 293727 307356 311069 315392 320747 354437 353449 579189 608034 40.35 68.6 1
11:35:34 2023-09-26 342519 340546 80292 78225 116686 119931 117788 117088 85916 85480 92537 93191 111689 113474 329470 358687 959231 939511 356893 372072 103237 94770 100338 101485 115946 115795 106029 106733 74508 76684 263824 232470 689170 683506 195360 195162 246186 249745 286432 278017 293527 295841 309391 313532 292891 323466 673878 712330 517027 422029 261856 258787 293884 294211 309465 312496 315717 320367 352350 353520 580160 606804 40.35 68.6 1
11:35:35 2023-09-26 343149 340546 80263 78274 116498 119637 117631 116899 85597 85256 92446 93064 111604 116623 329648 358614 959305 939735 357399 372072 103237 94705 100305 103385 114946 115611 106062 106693 74508 76822 262354 232884 675350 681504 196006 194848 246700 250974 285485 278961 293868 294766 311730 313358 293160 324379 676438 714656 517755 422029 261856 257739 293785 296568 309101 310602 318024 320104 353905 354299 586273 608897 40.35 68.6 1
11:35:36 2023-09-26 341690 341546 80276 78460 116653 120363 117496 116994 85740 85299 92312 93191 111637 113585 329470 355855 953058 939310 361186 371854 103450 93004 100133 103352 114946 115416 106062 106667 74508 76684 262354 231238 681540 683506 195980 194752 246982 249745 285557 277912 291566 296991 309825 312520 293721 324487 673402 703313 522254 421919 261820 257734 295347 294247 306856 312546 314649 321194 354437 353555 580224 606705 40.35 68.6 1
11:35:37 2023-09-26 340811 340927 80146 78306 116678 119999 117516 117128 85628 85236 92446 93128 111898 116727 329613 356712 953009 937942 357905 369572 103237 94640 100338 101406 115454 115381 106095 106424 74508 76651 264794 231787 692680 683697 196149 194789 246841 249603 285414 279784 293841 296848 309648 314930 294198 324259 673402 703277 524802 424430 261820 257919 294126 294247 306463 314042 314804 320674 354437 353520 581390 606105 40.35 68.6 1
11:35:38 2023-09-26 342767 340604 80305 78274 116402 120033 117496 117156 85799 85384 92412 93128 111528 116576 329613 357536 949938 939668 357905 369979 103579 92842 100549 101336 115613 115187 106346 106228 76187 76599 262354 230232 687437 683506 195980 194752 246982 249745 285664 278800 294675 297619 309966 313026 294233 323730 672927 702112 517755 422029 261599 258317 295312 293926 306463 312255 314392 319499 352315 353520 581613 605380 40.35 68.5 1
11:35:39 2023-09-26 342325 340786 80292 78274 116502 120003 117239 116899 85597 85288 92446 93096 111604 116658 329648 358075 951036 939273 359105 372072 103849 94672 100511 101347 115647 113713 106613 106601 74817 75448 264794 231365 683791 681840 195803 195298 246806 250129 285414 279229 292803 296668 307953 313532 293749 324271 673842 704503 519164 421730 261820 258431 294990 294211 307132 311321 314649 319947 352280 353520 582697 607762 40.35 68.5 1
11:35:40 2023-09-26 346582 340820 80337 78270 116643 119833 117631 117061 85714 85341 92479 93191 112060 113621 329115 357823 950327 942760 358737 373079 103727 94705 100338 103385 114946 115450 106062 106619 74508 76631 262354 231599 677567 676020 195670 194752 246774 250555 285241 278997 292803 295906 308490 314988 291900 324559 674905 702179 517755 418649 261856 257528 294447 294789 306428 311538 315645 320821 351260 355685 585321 607172 40.35 68.6 1
11:35:41 2023-09-26 345785 340511 80438 78030 116565 119603 117861 116511 85862 85383 92607 93002 111906 116356 329684 354538 951036 943467 360930 372072 103237 93026 100448 101485 115640 115922 106321 106700 74508 76776 262354 231456 681554 679667 196460 194752 247710 249781 285085 277525 292803 296208 309789 315969 292409 326178 674905 703205 525714 420836 263337 256731 294162 295597 306712 311642 315609 321385 354211 356506 583594 606537 40.35 68.6 1
11:35:42 2023-09-26 342699 340994 80488 78314 116502 119803 117597 117088 85916 85341 92446 93065 111637 116495 331128 354290 955196 948970 357399 369979 103238 94640 100338 103280 114979 115416 106095 106586 74508 76579 263616 230196 682179 680557 196567 194207 248547 248554 285610 277490 292152 297101 308490 313567 292713 324559 670884 702215 523392 421134 261856 257162 297086 293763 306463 311642 315085 318980 352315 354618 577923 606705 40.35 68.5 1
11:35:43 2023-09-26 342843 340412 80320 78217 116498 119637 117631 116933 85745 85320 92479 93064 111604 116658 329684 355356 955910 951203 356637 371891 103856 93026 100410 101448 115580 115599 106321 106634 74508 76744 264794 230574 690832 676128 196429 194207 247809 248761 286396 279193 294821 297410 308526 314234 293195 324559 670920 703105 517027 421134 261856 257522 295928 293315 306463 312037 314613 318980 352315 354618 577923 606537 40.35 68.5 1
11:35:44 2023-09-26 342650 340811 80296 78221 116418 119671 117435 116544 85863 85341 92446 93096 111637 116507 331436 354574 956316 948480 358413 372779 103378 94640 100338 103352 115454 115611 106062 106473 76082 76684 261209 231952 684410 676092 196567 193936 248511 248938 285592 277525 292152 296991 308455 313532 292713 324595 673450 705744 517755 421212 261603 256589 297050 294069 306604 314700 315206 321239 355632 354974 579600 607172 40.35 68.5 1
11:35:45 2023-09-26 342879 341526 80351 78168 116465 119637 117435 116819 85745 85373 92479 93001 111496 116623 329399 355107 958221 951553 356820 372072 103824 93032 100618 101378 115547 115599 106354 106586 74508 76599 264794 230232 697186 681985 196567 194207 248511 248867 286468 279712 293151 297410 309356 313567 293970 324559 670957 702710 525112 421730 261856 257770 296841 293763 306498 311642 314649 319463 352315 354654 577959 607172 40.35 68.6 1
11:35:46 2023-09-26 342879 340172 80292 78217 116711 119916 117631 116819 85893 85341 92513 93128 111898 116542 329613 355356 956587 948517 358413 369572 103237 94705 100338 103209 115454 115450 106095 106864 74508 76684 262354 230914 680841 680026 196429 194931 247745 248728 286982 278997 292188 297410 309108 314708 293742 324307 673450 704819 519164 421694 261820 257742 297014 293442 308182 314186 315092 321129 352350 354654 577629 609758 40.35 68.5 1
11:35:47 2023-09-26 342906 341286 80292 78225 116502 119637 117631 116819 85597 85299 92533 93318 112027 113540 329506 355499 956477 950876 355666 372036 103856 92897 100511 101440 115799 115336 106240 106440 74817 75519 262354 230555 690473 676128 196291 194752 247745 248938 286570 278800 292817 296991 308490 313532 293096 324559 667146 703277 519164 420836 261856 257162 296215 293080 307426 311607 314649 319463 352315 354654 577923 607172 40.35 68.6 1
11:35:48 2023-09-26 344688 340037 80438 78172 116569 119671 117631 116819 85767 85277 92446 93065 111669 116495 329648 355605 958625 949190 357146 372816 103237 94705 100511 101550 115454 115611 106419 106619 76102 76611 264794 230232 695581 680026 196567 194207 248511 248938 286182 279482 294790 297403 309144 314304 293195 324451 673266 705318 519164 421657 261747 257522 297050 293763 306927 311607 315356 322077 352350 355401 577959 607172 40.35 68.6 1
11:35:49 2023-09-26 344665 341062 80351 78310 116885 120294 117822 117250 86064 85325 92634 93191 111906 113441 330469 355499 959194 950876 355597 369832 103999 94770 100511 101485 115739 115577 106387 106619 76135 76716 263577 231527 693551 676128 196567 194752 247462 249781 287274 278213 293527 296495 308455 314514 293111 324595 671941 703313 520574 420836 261856 258524 296007 293798 308358 309773 315410 319947 351787 354654 578779 608465 40.35 68.6 1
11:35:50 2023-09-26 346201 340831 80379 78302 116536 119920 117665 116819 85893 85341 92479 93001 112290 116623 331510 355107 957392 949709 355885 369796 103237 94837 100408 103418 115454 115485 106095 106897 76102 76749 263616 232557 679071 676092 196317 194883 247498 250198 286763 278105 294559 296603 310405 315068 292713 324451 673487 707365 520574 419647 261856 257739 295856 294681 310231 311086 315753 321812 351752 355579 580423 607273 40.35 68.6 1
11:35:51 2023-09-26 346585 340515 80529 78211 116881 119867 117889 116799 85830 85224 92601 93159 111971 113621 329506 354538 957356 946428 355633 372716 103617 94770 100511 103352 115853 115450 106533 106700 76167 76611 266256 231670 694059 676128 196291 194752 247017 249781 287184 278213 293080 296991 308420 316041 293096 324595 670920 703012 527971 420241 261856 257197 295799 293031 310158 309773 315645 319983 352280 355436 579189 608034 40.35 68.5 1
11:35:52 2023-09-26 344602 340555 80434 78306 116527 119920 117665 116933 85835 85341 92513 92970 111701 116460 329648 355356 957356 947498 355633 369832 103237 94804 100338 103314 115487 115565 106095 106619 74508 75510 264794 232604 679185 680631 196460 194888 247604 249638 286991 278069 293868 296035 310368 315208 292855 324631 672147 703386 517549 419647 261856 257919 295799 295011 308358 312282 315717 319463 351822 355685 579600 609082 40.35 68.6 1
11:35:53 2023-09-26 345343 340376 80365 78274 116820 119867 117889 117075 85830 85325 92479 93001 111745 113485 329648 355357 957392 947498 355885 369832 103237 93026 100307 103314 114979 115485 106095 106726 74675 76854 264794 232756 675452 676092 196567 194207 247966 249781 285646 278800 294011 295218 309391 314549 292409 324667 672927 711592 523040 419647 261856 257693 294925 294282 306498 309739 318321 320367 352350 356256 580124 610851 40.35 68.5 1
11:35:54 2023-09-26 342807 340546 80438 78310 116565 119671 117665 116577 85745 85256 92513 93033 112290 116495 331363 353475 961538 947136 356222 369796 103166 94738 100167 103418 114979 115991 106222 106667 74508 75550 263616 233468 678423 680631 196460 194681 247951 249603 286253 278997 293975 295182 310118 314005 293017 324379 672891 710180 517755 421730 263192 257020 296007 294247 307176 311607 318060 319805 353940 356542 576825 607273 40.35 68.6 1
11:35:55 2023-09-26 341205 341335 80337 78519 116673 120003 117597 116933 85803 85294 92479 93381 111604 116658 329613 352452 960178 948843 357615 369796 103237 94738 100338 103385 114979 115450 106062 106619 76050 76664 262354 231634 679141 683989 196567 194207 248163 249359 286468 278800 295512 296121 309900 311650 294925 324523 670993 713140 517027 422919 261856 257162 295720 294211 307391 313301 315681 320271 355539 354086 578779 605917 40.35 68.6 1
11:35:56 2023-09-26 340560 340748 80150 78341 116107 120269 117239 117323 85566 85331 92318 93318 111496 113639 329381 356462 961538 943467 356641 369796 103617 93026 100309 101633 115640 115830 106175 106733 74508 76829 264794 231527 679001 683879 195803 195025 246947 249781 286871 278585 293797 295547 309860 313532 294027 323502 672927 710907 517755 422029 261451 258787 295383 294247 308134 309773 315753 320967 353409 352496 581468 608203 40.35 68.6 1
11:35:57 2023-09-26 342429 341021 80347 78253 116342 119705 117607 117088 85857 85256 92446 93064 111572 116658 329381 355499 956587 935251 358158 369796 103096 93034 100167 103385 114913 115450 106062 106799 74508 76716 263577 233012 686467 682022 196153 194752 247052 250621 284450 277525 293527 295633 310366 312624 292919 324595 675014 713140 516159 420958 261856 257558 295742 296085 306964 311390 315753 319425 354224 353768 586735 608034 40.35 68.6 1
11:35:58 2023-09-26 342146 340826 80150 78221 116309 119920 117469 116933 85628 85288 92479 93064 111496 113617 329150 355107 955910 940812 361955 371927 103237 93026 100238 101620 114880 115783 106248 106700 74778 76809 262354 231492 681645 683989 196291 194752 247654 250198 285717 278370 292117 296574 310330 312555 294020 324415 674905 707401 514936 421659 261856 257991 295383 293926 305965 312581 315164 320967 355005 354086 582697 606742 40.35 68.6 1
11:35:59 2023-09-26 342952 340826 80292 78456 116653 120082 117564 117061 85597 85367 92349 93318 111745 116588 328618 357500 950085 937942 358850 369979 103682 92842 100511 101373 115647 115381 106387 106407 76239 76651 264794 231112 683067 681985 195945 195025 246947 250308 285557 278997 292945 297577 308385 315530 293749 325522 673878 701119 525112 422029 261599 258317 294198 294867 306463 311286 315379 320433 352280 354051 583145 606239 40.35 68.6 1
11:36:00 2023-09-26 342915 340448 80310 78302 116498 120003 117597 116866 85566 85341 92446 93064 111637 116623 331363 358040 952639 941878 358921 372561 103688 92897 100376 101519 115706 115760 106288 106700 74508 76789 262354 231599 681714 682564 195660 195162 246911 250308 285668 278997 295932 297050 308385 314479 293337 323958 673878 702075 520574 420836 261820 258716 295104 293890 306856 311317 315350 319947 351260 353520 583558 606239 40.35 68.6 1
11:36:01 2023-09-26 345306 340412 80402 78083 116532 119564 118148 116411 85893 85214 92479 93002 111810 116356 329613 354538 952347 944808 358374 372072 103166 94705 100305 103423 114979 115577 106095 106693 74508 76631 262354 231238 680121 675984 196567 194207 247745 249745 284685 277490 292803 295888 309356 315170 292658 327209 674868 703350 517755 420836 263709 257091 294198 295561 306179 311572 315248 321385 353338 356757 583594 607172 40.35 68.6 1
11:36:02 2023-09-26 342843 339996 80351 78278 116502 119969 117631 116899 85803 85256 92661 93318 111842 113639 331921 352275 954141 948810 360964 372525 103585 92897 100376 101651 115501 115531 106062 106619 74508 75388 266068 231203 676975 679953 197120 194207 248786 249340 285592 277912 292330 296991 309825 313567 293337 324631 672379 702710 525112 421432 261856 256695 297050 294211 306428 312511 315350 321422 353338 355366 579600 606705 40.35 68.6 1
11:36:03 2023-09-26 342559 340551 80341 78543 116502 120003 117631 116866 85597 85341 92479 93064 111637 116692 329613 352416 953770 948517 360816 372072 103378 94804 100305 103352 115454 115611 106240 106619 74508 76684 263616 231238 681488 676020 197182 194207 248511 249745 285325 277912 293009 296991 310757 313532 292356 327233 673366 703277 517755 421846 263337 256695 296215 295110 306928 312041 315609 321422 353374 356757 581468 607172 40.35 68.6 1
11:36:04 2023-09-26 342618 340511 80539 78306 116502 120131 117788 117055 85916 85331 92537 93191 111745 113564 329506 352275 955499 949573 359830 372072 103237 94705 100305 103352 115640 113792 106288 106586 74508 76684 262354 231274 687776 678521 197397 194207 248896 249534 285521 278335 292598 297347 309825 313567 293302 327002 672891 703205 517027 422029 261856 256695 295928 294211 305965 312511 315343 321385 352386 355685 580423 606537 40.35 68.6 1
11:36:05 2023-09-26 342614 340484 80259 78286 116469 119886 117631 116899 85597 85288 92446 93033 111637 116576 329613 352381 953770 947136 359167 369979 103237 94770 100167 103352 114946 115416 106062 106586 74508 76651 264794 230914 679261 676020 196982 194071 248511 249710 285152 278340 292152 296782 311210 313532 292855 326504 672659 703205 515811 421432 261856 256480 295733 295011 305965 312546 315609 321385 353374 356221 580092 606537 40.35 68.6 1
11:36:06 2023-09-26 344135 340463 80525 78211 116885 120131 117687 116960 85830 85236 92473 93191 111810 113687 329470 352381 953733 947136 361149 371854 103624 93092 100374 101477 115454 115577 106062 106634 74817 76756 263616 231238 684737 675984 196567 194752 248128 250198 284885 277912 292803 296538 309356 313532 292303 327269 673878 703313 516159 421432 263337 256695 295005 295561 305503 311607 315609 321422 353374 355829 583631 607172 40.35 68.6 1
11:36:07 2023-09-26 342614 340005 80338 78221 116469 119637 117597 116819 85714 85341 92349 93001 111528 113440 329648 352135 952383 949033 358374 372072 103237 94672 100305 103247 114946 115496 106062 106586 74778 76684 262354 232117 684648 680075 196941 194101 248492 249567 284543 279784 292902 296812 311321 313393 293061 326504 672927 703277 517027 421846 263156 256265 295441 295146 305503 311607 315500 319463 355684 356506 581838 606537 40.35 68.6 1
11:36:08 2023-09-26 343977 340341 80474 78243 116668 119867 117659 117041 85830 85294 92503 93064 111669 116495 329613 352416 957539 948970 358376 369979 103237 94705 100517 101448 115454 115450 106240 106619 74508 76716 262354 230752 679359 679989 196567 194752 247745 248938 286468 278997 292188 297347 308455 313567 292713 324559 667146 702179 520045 421134 261856 257919 296841 293315 309574 311607 315085 319463 352315 355151 577923 609656 40.35 68.5 1
11:36:09 2023-09-26 342879 340766 80296 78221 116532 119637 117516 116899 85745 85224 92446 93096 111701 116495 329346 355071 956587 948480 357652 369979 103378 94770 100511 103280 115820 115577 106507 106634 74920 75519 266256 230448 683480 681597 197048 194066 248334 249146 286253 279784 292117 296387 309391 313532 293337 324307 672927 702903 517755 421432 261856 257126 297468 293763 308628 312041 314649 321951 352315 354618 577923 606275 40.35 68.6 1
11:36:10 2023-09-26 345246 340332 80341 78243 116753 119950 117516 116866 85772 85373 92446 93033 112027 116623 329577 352416 955196 947136 359941 369979 103237 93034 100408 101440 114979 115450 106095 106619 74508 76651 264794 231238 676264 676164 196982 194207 248547 249178 285592 277912 292152 296423 309356 313567 293096 326200 671904 702710 517755 421432 261856 256695 297448 294211 306428 312546 315128 321495 352350 354654 579600 607172 40.35 68.6 1
11:36:11 2023-09-26 342879 340806 80347 78337 116498 120014 117516 116899 85745 85256 92446 93096 111637 116692 329613 354042 955910 948480 359430 372072 103682 93026 100587 101485 115720 115887 106321 106700 74508 76829 262354 231294 682788 680631 197536 194066 248961 249710 285690 278335 293044 297367 309900 313532 293302 326504 672891 706318 517755 422029 261856 256865 296632 293904 306179 312511 315609 321459 352350 355436 580423 606742 40.35 68.6 1
11:36:12 2023-09-26 342699 341281 80506 78274 116498 119671 117597 117055 85767 85341 92379 93033 111528 116623 330425 352311 953807 948970 359430 372072 103307 94770 100338 103352 115534 115611 106062 106586 76082 76684 264794 230914 691271 679520 197120 194207 248931 249534 285668 278370 293506 297311 309356 313567 293337 326540 672891 703205 523392 422029 261856 256695 296841 293890 306179 312294 315415 321459 353374 355650 580423 606742 40.35 68.6 1
11:36:13 2023-09-26 342602 340448 80347 78306 116532 120038 117631 116899 85803 85256 92479 93096 111637 116658 329613 352487 955910 951203 358229 371891 103824 93026 100410 101519 115547 115795 106321 106667 74817 76829 264794 230772 680008 679989 196429 194752 247017 249249 287839 278800 294675 297410 311132 314479 292982 324595 667146 702179 524273 421432 261856 257919 295928 293727 307857 313778 315128 319983 352315 355685 577923 606537 40.35 68.6 1
11:36:14 2023-09-26 342879 340162 80272 78243 116753 119969 117597 116899 85803 85277 92500 93191 111637 116495 329613 356163 956587 948480 356893 369979 103378 94705 100408 103280 115454 115370 106095 106440 74508 76684 262354 230196 680840 676164 196567 194752 247745 249359 287274 278800 292874 297829 308455 314479 293337 325910 670957 703241 523040 420836 261856 257919 295928 293763 308323 311538 315609 320208 352315 355685 577923 607984 40.35 68.6 1
11:36:15 2023-09-26 342915 340511 80292 78306 116536 119980 117665 116899 85714 85256 92479 92970 111701 116576 330094 355357 961102 948847 355200 372335 103856 92998 100410 101519 115547 115714 106288 106660 74508 76664 262354 232159 680124 681597 196567 195025 247745 249781 287274 277962 293975 297410 308455 314988 293970 324595 670920 703313 523683 420538 261856 257770 296007 294211 308358 309773 315681 319947 352280 355436 579189 608897 40.35 68.6 1
11:36:16 2023-09-26 345079 340511 80438 78253 116536 119920 117923 116819 85893 85277 92513 93084 111745 116542 329648 354538 959462 947099 356623 369832 103378 94673 100338 103314 114979 115450 106436 106619 76187 76716 266256 232358 682820 676092 196567 194752 247745 249745 286871 277822 294042 296782 308385 314514 292409 324235 667146 703350 520574 419647 261856 257739 295799 294211 308358 312460 315162 319463 352280 355436 579600 606804 40.35 68.6 1
11:36:17 2023-09-26 345147 340193 80351 78225 116536 119671 117665 116544 85803 85325 92533 93191 112343 113498 329506 354432 959305 948573 357362 372861 103237 92897 100305 103494 114946 115450 106062 106726 74817 76716 275948 232884 681833 676056 196429 195025 247745 249781 286535 278213 295053 296121 308455 314988 292445 324595 671904 709328 520574 419610 261856 257919 295383 293904 308323 309519 317575 319204 352033 355721 581468 609082 40.35 68.6 1
11:36:18 2023-09-26 342662 341689 80337 78274 116532 119637 117631 116544 85803 85256 92479 92938 111745 116576 329648 352452 960141 945758 357905 372743 103096 94869 100339 103385 114946 115519 106062 106799 74508 76749 263616 233048 673791 676164 196567 194752 248128 249745 285272 277297 293975 295146 311309 313532 292445 327269 672622 711180 517755 422029 263337 257522 296215 295785 309392 311572 318321 319425 354472 356757 580613 610851 40.35 68.5 1
11:36:19 2023-09-26 340648 340032 80430 78306 116532 119965 118090 117088 85916 85325 92570 93191 111777 113630 331833 353334 964771 947424 357652 369832 103096 92777 100305 101485 115481 115577 106062 106693 74508 76631 264794 231527 676409 683023 196567 194207 248547 249214 286731 278997 293527 296574 310801 312337 293948 324401 670920 710144 519395 422586 261856 257197 297239 293969 307356 311104 315681 320930 355539 354654 578779 608465 40.35 68.5 1
11:36:20 2023-09-26 342361 340811 80320 78253 116498 119920 117435 116933 85597 85320 92479 93064 112420 116576 329381 358902 957356 940681 355885 369796 103237 94738 100338 103352 114913 115611 106062 106619 74508 76664 262354 231670 675079 683506 195670 198912 246186 250343 286432 278213 294011 296121 309976 313567 293337 323994 674428 711592 517027 422029 261856 258787 293678 294069 308107 309773 317575 319237 353940 354086 583182 607739 40.35 68.6 1
11:36:21 2023-09-26 341591 340951 80662 78456 116686 119897 117693 116960 85830 85320 92537 93318 111810 113564 329470 357752 958625 938238 356258 371891 103166 94770 100167 103385 114946 115485 106062 106700 74508 76684 262354 232756 676218 681504 196567 194752 247052 251297 284685 278997 293975 295570 310330 313498 293480 324559 674941 713177 516159 422029 261856 257739 294205 296085 306428 309773 318278 320140 354224 354654 586638 610454 40.35 68.6 1
11:36:22 2023-09-26 340551 340546 80154 78274 116502 120038 117273 116933 85863 85309 92382 93128 111528 116692 329648 356140 955873 940681 359941 372253 103237 94770 100167 101550 114946 115485 106062 106440 76154 76716 262354 230914 677925 683989 196291 195025 246982 249781 285628 278261 292152 296991 310077 312555 293948 324523 673414 703350 516159 422252 261856 258353 295383 294939 308701 312581 314685 319239 354472 354335 584521 607504 40.35 68.6 1
11:36:23 2023-09-26 342402 339898 80337 78302 116402 120185 117463 117189 85830 85299 92345 93191 111528 116599 329381 357022 952676 939273 358413 369979 103237 94640 100511 101378 115567 115290 106313 106473 76135 76579 264794 230035 686281 683989 196291 195025 247052 249781 285592 277297 292152 297829 309391 313279 294269 324005 674428 703277 523040 421623 261856 258353 295097 295146 307141 312328 314649 319947 353905 353555 581427 606537 40.35 68.6 1
11:36:24 2023-09-26 342627 340555 80292 78302 116795 119920 117435 116866 85597 85341 92479 93064 111572 116658 329150 357859 950327 940681 356258 371891 103682 94673 100544 103243 115567 115290 106062 106473 76102 76664 262354 231634 685168 681504 196016 195121 246982 249816 285682 278997 293115 297619 308420 314985 293337 324487 674941 701155 516159 420836 261337 258787 295383 294582 306927 313601 315392 323066 354698 354335 583485 606595 40.35 68.6 1
11:36:25 2023-09-26 345306 340412 80333 78270 116432 120067 117693 116899 85776 85256 92479 93211 112310 113507 329346 357787 951073 940755 359340 372598 103096 94640 100338 103385 114979 115485 106370 106619 76050 76684 264794 231634 682452 676164 196054 198877 246809 250555 285628 277490 293080 296291 308455 315243 293337 324523 674978 701191 520574 420269 261856 258787 294519 295182 306463 311607 315681 320208 351260 354654 584907 607172 40.35 68.6 1
11:36:26 2023-09-26 344964 340041 80414 78172 116536 119671 117631 116819 85714 85225 92479 92938 111560 116426 329648 356677 952457 944535 359578 372253 103166 94770 100517 101485 115481 115910 106255 106700 74508 76829 263616 231527 678124 679667 196424 194989 246982 250519 285121 277490 295093 296740 310082 315173 291929 324631 674941 703350 517549 419647 263337 257955 294483 296085 306214 313778 315681 321459 352069 356792 585357 608034 40.35 68.6 1
11:36:27 2023-09-26 342217 340304 80333 78302 116532 119633 117273 117109 85916 85331 92446 93064 111496 116565 329648 354425 954141 946428 359167 372217 103237 94804 100372 103243 114946 115646 106095 106619 74508 76716 264446 231274 676520 676056 196567 194207 248373 249781 285121 277947 292598 296991 309860 313567 292480 326675 673915 703313 523040 421432 263337 256336 295124 295146 305965 312328 315645 319239 353409 356792 581606 606574 40.35 68.6 1
11:36:28 2023-09-26 342325 340162 80292 78221 116532 120029 117516 116577 85597 85277 92479 93001 111528 116495 330384 351853 953095 947136 360927 371891 103720 93026 100517 101519 115547 115668 106215 106733 74508 76829 263616 231492 679120 676056 197120 194207 248931 249781 285307 278335 292945 296991 309073 313567 293500 327355 672452 703277 517755 421432 261856 256731 296215 294282 305965 314042 315645 319463 353445 356565 580423 607172 40.35 68.5 1
11:36:29 2023-09-26 342879 340037 80434 78500 116724 119901 117665 116933 85803 85288 92479 93096 111842 113486 328653 354574 955232 948517 358811 372253 103378 94804 100372 103243 115454 115370 106401 106619 76050 76716 262354 230232 678300 680026 196731 194752 248337 248938 287112 277490 292188 296708 310140 313602 293337 324559 670993 702746 519164 421511 261856 258172 297086 293386 307176 312076 315128 319534 352386 355151 577959 606742 40.35 68.6 1
11:36:30 2023-09-26 342726 340068 80535 78306 116502 119671 117273 116933 85628 85309 92479 93001 111560 116460 329648 355392 958221 951478 355629 372598 103920 93065 100582 101448 115819 115599 106500 106667 74817 76684 263616 231309 680903 680557 196353 195025 247745 249324 287274 277490 293080 297131 309214 314549 292919 324631 670993 703241 523392 421432 261856 257991 296215 293351 310012 311607 315415 319983 352386 355721 577959 607172 40.35 68.6 1
11:36:31 2023-09-26 344898 340723 80369 78274 116502 119969 117597 117041 85830 85373 92479 93128 111637 116588 329613 354574 957945 947099 356893 369979 103514 94737 100477 101580 115454 115381 106387 106586 74508 76756 261212 230196 685701 679953 196567 194752 248511 248938 286548 279390 292562 297619 309356 314444 293302 324595 672111 702215 517755 421432 261856 257919 297050 293592 307356 312511 315092 319947 352350 355151 579958 606705 40.35 68.6 1
11:36:32 2023-09-26 345028 340520 80402 78278 116502 119886 117754 116899 85803 85288 92479 93318 111886 113585 332488 355428 956403 951553 355415 371963 103856 92933 100515 101378 115534 115381 106240 106440 74508 75765 264794 230807 682985 676092 196567 195025 247017 249246 287072 278997 292803 296632 309320 314259 293302 324559 670920 702674 523392 420836 261856 257919 297239 293315 307356 312007 315350 320397 352315 354796 577923 607172 40.35 68.6 1
11:36:33 2023-09-26 344371 339996 80276 78243 116532 119637 117631 117061 85803 85230 92446 93064 111604 116588 329577 355071 957266 948443 357905 369979 103378 94770 100477 103385 115534 115416 106062 106586 76154 76651 264794 230914 684738 676128 197120 194207 248896 249499 285592 278141 293151 297410 309785 313567 293337 326468 672854 703241 517755 421139 261856 257126 297086 294247 308520 312546 315609 320170 353374 355401 579600 606705 40.35 68.6 1
11:36:34 2023-09-26 343637 340280 80539 78270 116498 120003 117754 117088 85884 85299 92597 93191 111745 113564 329506 354432 958407 950968 357795 369979 103443 94705 100477 103352 115534 113792 106321 106586 74508 76684 264794 230196 679815 682080 196567 195025 247745 249324 287552 278997 293044 297577 308455 316492 293124 324631 670920 703205 519164 421432 261856 257955 295441 293727 308323 311572 315451 320433 352315 355650 577886 607172 40.35 68.6 1
11:36:35 2023-09-26 344855 340041 80430 78333 116532 119637 117631 116899 85862 85256 92479 93033 111669 116542 329613 354538 962218 949033 355885 373043 103237 94705 100305 103385 114946 115450 106062 106586 74508 76684 261087 232532 677330 676056 196567 194752 247780 249745 286432 278213 294874 295275 309825 314988 292374 326504 675402 709939 519164 419610 263337 257739 296215 294903 307356 309773 318546 321385 352350 356757 580124 610814 40.35 68.5 1
11:36:36 2023-09-26 342771 340204 80635 78211 117076 119896 117889 116799 85830 85256 92570 93128 111745 113465 329470 353829 961502 950385 359105 369832 103347 93026 100343 103561 114913 115680 106029 106799 74508 75542 263616 233412 671508 679989 196982 194752 248302 249710 286432 278997 293629 295182 311746 313532 293302 327440 671904 711180 517755 422628 263337 257091 295928 294247 307356 311572 317575 319425 354472 356221 580423 610380 40.35 68.5 1
11:36:37 2023-09-26 340681 341030 80263 78330 116275 120204 117239 117128 85534 85325 92349 93318 111355 113672 329115 355605 960141 945480 356893 371818 103096 94770 100338 103423 115454 115646 106062 106766 74508 76789 262354 231634 681027 683989 196567 194752 248337 249499 287274 278997 293939 296991 310295 314671 295169 324559 672891 711446 523040 422883 261495 257955 295959 294211 308072 311572 315717 321422 355811 354051 579343 609931 40.35 68.6 1
11:36:38 2023-09-26 341551 340743 80250 78686 116402 120303 117463 117466 85799 85389 92312 93318 111604 113618 329115 356748 958711 946266 355484 372072 103508 94770 100305 101485 115481 115611 106062 106619 74508 76789 262698 231634 676539 683989 195625 195298 246982 250308 287274 278604 294011 295726 310726 314444 294233 323958 674905 711446 519164 421809 261856 259333 295799 294282 308358 311104 317539 319237 353905 354051 580092 610814 40.35 68.6 1
11:36:39 2023-09-26 342662 340193 80347 78274 116532 120003 117631 116899 85597 85256 92479 93064 111528 116623 329613 355605 958625 937671 359492 369832 103096 94804 100133 103561 114913 115680 106062 106832 74508 76822 262354 232848 675860 683989 196567 194752 247745 250519 284930 278335 296537 296121 310700 313498 293795 324595 676890 713590 520824 421623 261856 258317 296007 296049 306928 312760 315464 320111 355290 355366 586104 608355 40.35 68.5 1
11:36:40 2023-09-26 340403 339853 80337 78243 116398 120033 117463 117156 85863 85373 92479 93191 111540 113639 329541 355570 956587 940681 359420 373124 103237 94804 100305 101691 114946 115611 106062 106693 74508 76684 264794 231112 674230 683989 196429 195025 247017 250484 285717 279518 292152 297410 310330 313026 294718 324523 674355 707328 517755 422252 261856 258317 295133 294546 306882 313017 315314 321951 355539 354618 581801 608194 40.35 68.5 1
11:36:41 2023-09-26 341879 340802 80296 78337 116498 120204 117809 117209 85803 85352 92641 93191 111613 116646 332525 357787 950963 940681 359105 372072 103882 94640 100753 101614 115680 115416 106632 106407 76219 75271 263616 230914 687552 683506 196291 195162 247017 251032 286432 279390 293919 297829 309356 313532 293948 324487 674905 703205 519164 422628 261856 258787 295512 295518 309247 314042 315356 321856 353232 357385 583095 606988 40.35 68.6 1
11:36:42 2023-09-26 342771 341623 80341 78306 116465 120003 117516 116899 85745 85299 92479 93191 111669 113527 329346 358326 953464 940681 358921 369796 103649 94770 100511 103280 115613 115416 106313 106440 74508 76716 264794 231634 683380 680986 196291 195298 246982 250519 286195 277525 293527 297829 308420 316077 293785 324487 674941 701155 515811 421432 261856 258752 294162 295146 307141 311607 315609 320433 354680 354051 583558 606537 40.35 68.6 1
11:36:43 2023-09-26 345452 339648 80571 78306 116532 120003 117827 116899 85835 85225 92607 93033 111689 116623 329613 357536 953807 942116 360125 369832 103237 94738 100511 103490 115454 115611 106095 106652 74508 76716 262354 231634 676420 676020 196291 195162 247017 251297 285557 277525 293527 296704 310295 316203 292303 327002 676890 703350 519164 419319 264009 258249 294198 295942 308665 312407 317872 321657 355884 356650 586524 608897 40.35 68.6 1
11:36:44 2023-09-26 342298 340802 80438 78310 117080 119931 117794 116866 85893 85299 92479 93001 111810 116542 329648 352452 952420 946152 359492 369796 103166 94869 100408 103352 115620 115496 106062 106693 76154 76789 262354 231436 682836 676020 196567 194752 247745 250943 285521 277912 293783 296782 310295 314953 292169 327269 674941 709438 517027 420538 263895 257162 294162 295870 306179 311642 315681 321459 353657 356792 585321 608418 40.35 68.6 1
11:36:45 2023-09-26 342654 339758 80292 78274 116502 120003 117516 116899 85597 85256 92479 93064 111681 116658 329648 352156 953807 947099 359456 373043 103237 94804 100408 103490 114979 115646 106346 106693 76154 76664 263577 231472 686400 676020 196567 194752 247780 250908 285321 278340 293080 296179 310330 314953 293053 328709 677325 709328 517549 420131 264268 257777 295664 295906 308665 314700 315536 321841 353905 356828 585362 608927 40.35 68.6 1
11:36:46 2023-09-26 342438 340755 80373 78306 116502 120080 117631 117088 85830 85288 92479 93064 111669 116658 329648 352381 953770 949033 359203 372217 103967 94770 100372 103385 114979 115646 106240 106799 74508 76664 264794 231274 680983 676128 197397 194207 248612 249745 286195 278370 293080 296704 309860 313567 293764 327233 672927 703277 517755 422029 261856 257657 297086 294903 306463 312581 315609 319463 353409 355721 580423 607172 40.35 68.6 1
11:36:47 2023-09-26 343637 340515 80402 78310 116536 120003 117435 116899 85803 85320 92479 93306 111637 116542 329150 354609 956587 949901 359669 369979 103378 94804 100408 103385 115454 115450 106601 106799 76187 76611 266256 230914 684391 676128 197120 194207 248931 249745 286231 278370 295302 297079 310082 315183 293849 327124 672745 707503 517549 421993 263264 256984 297468 295075 306748 312799 315428 319947 356819 355401 581247 607172 40.35 68.6 1
11:36:48 2023-09-26 342843 339675 80309 78567 116532 120038 117631 116899 85803 85288 92479 93128 111713 116576 329613 353475 956587 949666 359941 372779 103237 94770 100338 103352 114979 115450 106095 106619 74508 76611 264794 231112 683458 676056 197120 194207 248931 249781 285682 278370 295461 296991 310077 314259 293785 327500 672927 706281 517755 422029 263709 257091 296632 294789 306428 313048 315645 321914 353905 356792 580980 607172 40.35 68.6 1
11:36:49 2023-09-26 342577 340520 80430 78274 116532 120003 117788 117088 86151 85331 92661 93191 111810 113519 331252 352311 958132 956534 359320 372072 103237 94738 100477 101691 114979 115876 106095 106660 74508 76611 264794 230914 695058 680026 197120 194207 249141 249710 286195 278370 292839 296423 310077 314514 294027 327002 675402 703277 526542 422029 261856 257126 296589 295110 306463 312581 315609 319499 353374 355721 580834 607172 40.35 68.5 1
11:36:50 2023-09-26 342325 340524 80434 78306 116565 120114 117631 116933 85745 85294 92479 93191 111604 116658 329417 352416 953843 947136 358914 372217 103237 94804 100408 103352 114979 115611 106062 106726 74778 76684 264473 231238 683283 676020 196567 194752 248037 250519 285125 277947 293217 296991 309825 314259 292445 327537 674941 707365 517755 421432 264082 257126 296215 296049 306428 312546 315717 319463 355953 356828 583631 607603 40.35 68.6 1
11:36:51 2023-09-26 341807 339994 80525 78452 116716 120048 117530 116994 85772 85288 92634 93318 111777 113540 329506 352240 953058 946428 359203 372253 103617 94705 100305 103385 115454 115646 106127 106652 74508 76716 262354 231436 681027 676020 196282 194752 247745 250695 285561 277947 293115 296991 310255 314988 292409 327500 676411 707401 523040 419282 263895 257919 294162 296538 306463 311642 315681 319685 353940 356792 586186 609398 40.35 68.6 1
11:36:52 2023-09-26 341879 340448 80375 78302 116532 120038 117631 116852 85628 85262 92479 93033 111637 116623 329613 352416 955232 949629 360125 369979 103237 94705 100200 103385 114979 115485 106095 106652 76102 76789 264794 231309 682123 676020 196567 194207 248373 250343 285241 278335 294762 296991 310077 314479 293096 328036 674905 703350 517755 422029 263895 256946 296007 295275 306214 314662 315717 319463 353409 356507 586224 607776 40.35 68.5 1
11:36:53 2023-09-26 344541 341699 80369 78306 116465 120067 117693 117156 85830 85331 92634 93318 111733 116658 329648 352135 955424 948517 361149 373043 103237 94869 100408 101662 115720 115611 106095 106693 74508 76664 262354 231274 683520 676056 196567 195025 247780 250943 285356 278183 293562 296991 309860 314953 292205 328036 676363 707365 516159 419647 263895 257919 295799 296085 306463 312546 315717 319463 353940 356828 585357 608810 40.35 68.5 1
11:36:54 2023-09-26 342602 340401 80288 78302 116532 120033 117435 116933 85628 85309 92479 93033 111560 116495 329421 352452 955232 948517 360125 372253 103307 94738 100338 103385 115454 115450 106095 106473 76102 76611 262354 231309 678418 679989 197120 194207 249141 249359 286432 278370 292223 297619 310295 314259 295642 326540 672927 703241 515811 421432 261856 256843 296870 294282 306498 315515 315392 322077 355953 355437 580349 607835 40.35 68.5 1
11:36:55 2023-09-26 342762 340399 80369 78488 117089 120067 117774 116933 85597 85256 92479 93096 111765 113606 329506 354574 956587 949901 358921 372307 103237 94804 100441 103385 115454 115611 106095 106619 76187 76664 263616 230914 682442 676092 197120 193890 249316 249781 285628 278518 293044 297410 310330 315240 293124 327269 672963 703277 509209 422029 263296 257162 297295 295146 306428 312616 315681 319463 353409 356256 580423 607172 40.35 68.5 1
11:36:56 2023-09-26 342320 340157 80434 78306 116536 120003 117665 116933 85597 85320 92479 93096 111701 116658 329648 352416 953843 948246 359456 369796 103443 94738 100441 103314 114979 115450 106095 106619 76082 76696 262354 231274 687861 676056 196982 194752 248547 250555 285682 278370 296301 296991 310366 314479 292891 327573 674941 707821 517755 422029 263895 257454 296661 295561 309065 313197 315573 321959 354082 356685 586410 607923 40.35 68.5 1
11:36:57 2023-09-26 344342 340332 80406 78306 116536 120038 117631 116933 85916 85288 92479 93128 111560 116658 329648 354443 956587 947136 359456 372253 103378 94804 100372 101761 115454 115646 106095 106652 76135 76664 262698 231472 676283 676128 197120 194207 249141 250168 285592 279385 293080 296704 309860 314259 293373 327537 673450 703350 516159 422029 263337 256766 296877 295039 306214 313052 315645 319499 353409 356792 580124 607762 40.35 68.5 1
11:36:58 2023-09-26 342726 340555 80292 78302 116536 119920 117631 116933 85803 85256 92479 93064 111637 116692 329684 354609 956587 949938 359685 369832 103791 94804 100511 103418 115454 115485 106095 106726 76135 76611 263577 230949 678418 679989 196982 194752 248582 248974 286871 277912 292839 297829 310077 314514 293721 324631 672927 706318 517027 421883 263192 258288 296726 294104 307751 313131 315464 322416 353763 355508 579189 607984 40.35 68.5 1
11:36:59 2023-09-26 342361 340032 80402 78456 116791 120087 117631 116899 85714 85341 92513 93191 111810 116495 329648 355107 956587 949227 357399 371891 103237 94837 100511 103385 115454 115450 106095 106619 76219 76716 263616 230232 678980 679989 196567 195025 248128 248974 287274 277868 292945 297829 309391 315020 292945 324595 670957 703277 519164 421432 263296 258353 297086 293763 307857 312076 315609 320208 352421 355721 577959 607172 40.35 68.5 1
11:37:00 2023-09-26 344928 340032 80434 78306 116532 119671 117631 116852 85835 85277 92651 93033 111874 116460 329684 354574 957429 947845 355633 369832 103378 94640 100511 103280 115567 115370 106273 106619 76135 76611 264794 231670 678612 675898 196567 195025 247816 249816 287917 278604 293837 297122 309391 315253 293806 326250 673450 703169 519164 421359 263337 258427 296143 293890 309152 313642 315681 321738 352386 356256 578779 610043 40.35 68.5 1
11:37:01 2023-09-26 345599 340448 80402 78274 116777 119969 117794 117156 85862 84975 92479 93159 111745 116588 329613 355605 959305 947498 355885 372072 103378 94770 100477 103423 115787 115577 106419 106799 76291 76822 263616 232322 678128 676020 196567 195025 248128 250484 287274 278213 294011 297410 308455 315464 292972 324595 671904 707097 520574 419610 263337 257955 296215 293962 310378 313191 315717 319947 352315 355685 580423 610343 40.35 68.5 1
11:37:02 2023-09-26 344757 340811 80430 78306 116887 119637 117794 116705 85862 85341 92446 93128 111810 116588 329613 353440 962219 948996 357905 373306 103096 93283 100133 103561 114880 115680 105996 106832 74508 76822 262602 232613 675077 680986 197120 194752 248547 250308 286835 279676 294588 295583 314010 314339 293643 328122 673487 715485 517027 424129 264082 257525 296778 295075 307821 311607 317539 320337 356467 356721 581247 608565 40.35 68.5 1
11:37:03 2023-09-26 338757 340676 80337 78306 116498 120197 117597 116899 85597 85236 92446 93191 111637 116727 329648 352452 962219 946152 357905 373043 103682 94836 100408 103385 114946 115611 106062 106766 74508 76789 264794 231599 680623 683989 197120 194888 248192 249674 287072 278997 293975 295879 311019 313026 295771 324595 671868 711144 525112 423516 261856 257951 297086 294211 308323 311572 315753 321951 356038 354618 579600 608897 40.35 68.5 1
11:37:04 2023-09-26 342582 340511 80434 78306 116502 120003 117597 116933 85862 85262 92479 93128 111701 116611 329613 358902 960068 939273 356893 373343 103237 94836 100305 103385 114946 115646 106062 106799 74508 76789 273359 232322 674842 681949 195980 196086 246735 251576 286146 279246 295217 295762 310877 314339 293948 327334 676671 714473 517755 422927 263151 258752 294447 296179 310450 311286 318887 321422 354472 355721 586118 608565 40.35 68.5 1
11:37:05 2023-09-26 343512 340631 80406 78310 116502 120087 117597 116933 85803 85294 92607 93191 111777 116692 329613 355605 959305 937634 358914 369832 103237 94869 100305 103561 114946 115646 106062 106799 74508 76822 262354 233048 675367 683506 196567 195025 247954 250908 284770 278370 295512 295841 311273 313498 294233 324595 676890 713608 516346 421587 261856 258317 296215 295695 306358 314662 317575 320821 355503 355685 587054 608897 40.35 68.5 1
11:37:06 2023-09-26 340811 340790 80296 78341 116498 120406 117435 117209 85803 85357 92446 93318 111637 113651 329381 356748 951000 940644 358667 373043 103546 94770 100511 103352 115613 115450 106419 106619 76239 76684 264794 231787 683826 683697 196317 195639 247951 250764 286079 279784 293562 297793 310153 313393 295197 324487 674672 703313 519164 424430 261603 258716 296215 296690 307821 312982 315320 322571 354437 354618 584521 607172 40.35 68.5 1
11:37:07 2023-09-26 342361 340520 80402 78333 116494 120239 117539 117128 85803 85325 92446 93191 111701 113540 331510 357752 949618 939977 359105 373043 103985 93034 100683 103352 115680 115496 106599 106440 76272 76684 264794 230914 682655 683989 196567 199120 247017 250762 286539 279390 293044 297829 309356 313567 295133 324523 674905 703205 516159 422927 261856 258752 295950 294789 307356 311607 315092 320433 353374 355812 585390 606878 40.35 68.5 1
11:37:08 2023-09-26 342663 341663 80337 78519 116753 120328 117693 117156 85947 85331 92601 93318 111745 116658 329648 357787 952639 945067 359651 372072 104349 94672 100544 101378 115680 115416 106387 106619 76154 76749 262354 231634 682459 682022 196567 195298 247427 250519 286432 277525 294745 297577 308455 314514 294905 324523 676411 703205 525112 422029 261856 259982 295799 295561 307391 312294 315645 320504 352350 354583 583594 607603 40.35 68.5 1
11:37:09 2023-09-26 344928 340412 80430 78302 116806 119965 117631 116866 85745 85309 92641 93065 111625 116391 329381 356748 953807 944137 360125 373079 103378 94804 100408 103385 115454 115646 106240 106799 76187 76716 264794 231634 679761 676056 196567 195298 247572 251297 285682 278141 293939 297122 310330 315464 293274 326540 676375 703313 525112 419574 263709 258534 294198 295691 307391 314042 317987 322077 355702 356543 586871 608823 40.35 68.5 1
11:37:10 2023-09-26 342654 340627 80590 78243 117033 119999 117889 116866 85979 85320 92671 93033 111810 113654 330576 353440 953095 946152 359492 372716 103378 94804 100511 103385 115833 115611 106313 106799 76187 76854 264794 231599 676283 676056 197120 195025 248582 250908 285557 278405 296264 296991 310330 314514 293302 328036 674905 708322 515811 422029 264082 257126 295751 296049 306428 313013 315681 319499 354188 356828 583558 609323 40.35 68.5 1
11:37:11 2023-09-26 342325 340511 80434 78306 116536 120204 117665 117394 85745 85373 92479 93128 111810 116658 329613 354406 953807 947099 359420 372779 103378 94770 100682 103490 115534 115646 106062 106766 74508 76716 262354 231634 690244 676020 196982 195025 248128 251120 286606 278370 293527 296495 310330 315208 292409 328000 676411 707401 525112 420538 264082 258032 295964 296668 309283 314485 315573 322150 354330 357438 586600 608787 40.35 68.5 1
11:37:12 2023-09-26 342690 340341 80397 78337 116536 120204 117631 117209 85916 85320 92446 93064 111616 116623 329684 354944 953807 949033 361406 369796 103378 94770 100511 103385 115567 115680 106419 106799 76239 76854 263616 231599 677232 676128 197675 194752 249666 250308 286432 278405 293562 297829 310366 314953 294936 327500 674391 703313 519164 422029 263337 257167 297504 295561 306463 313270 315681 319947 353905 356471 581431 608034 40.35 68.5 1
11:37:13 2023-09-26 342361 340032 80347 78472 116536 120003 117631 116933 85862 85288 92479 93128 111669 116692 329613 355356 957945 949864 358664 372072 103443 94804 100511 103490 115647 115611 106387 106693 76187 76749 262354 230914 681948 676164 197568 194615 249316 249745 286660 278405 293151 297158 311011 314479 293785 327233 673878 706281 519164 422823 263156 257635 297888 295003 307286 313384 315500 322644 354295 356578 581247 608034 40.35 68.5 1
11:37:14 2023-09-26 344126 340555 80470 78595 116962 120204 117794 116933 85803 85320 92642 93444 112310 113507 331363 354609 957945 951441 357399 373079 103476 94804 100511 103385 115647 112883 106452 106799 76272 76716 264794 230716 685201 682564 197120 195025 248931 249710 287184 278335 292839 297829 310295 316041 294233 326504 672891 703241 519164 422029 263337 258752 297504 293855 308072 312581 315609 320433 353905 356256 579189 607172 40.35 68.5 1
11:37:15 2023-09-26 342879 340520 80462 78337 116806 120204 117794 116933 85893 85288 92641 93191 111669 116658 329613 355321 959305 949864 356893 369832 103714 94738 100511 103385 115680 115646 106419 106693 76219 76716 262354 230949 683100 680986 196982 195298 248547 249745 287023 278335 293080 297829 310295 315183 294020 326711 675609 708506 519164 421993 263337 258573 297888 294467 308217 312843 315645 320433 353409 356221 577593 608207 40.35 68.5 1
11:37:16 2023-09-26 342952 340484 80430 78306 116565 119954 117932 117365 86064 85373 92513 93191 111777 116576 331363 355107 957945 949864 357399 372072 103585 93102 100511 103456 115647 115416 106419 106619 76187 76822 262354 230555 683860 680026 197120 194752 249281 249816 287072 278335 293151 297829 310295 314514 293785 326504 671904 703241 517755 421730 261856 257955 296870 294247 307606 313017 315609 319983 353940 355401 579189 608034 40.35 68.5 1
11:37:17 2023-09-26 342915 340811 80430 78337 116806 120322 117631 116933 85893 85373 92705 93128 112225 116658 331363 354574 957945 949901 356893 372072 103378 94738 100511 103385 115647 115450 106313 106693 76239 76716 264794 230878 682409 680026 197397 194752 249316 249324 286871 279748 295418 297649 311689 315288 294091 326359 672745 707466 519164 421993 263673 258139 297714 294867 307391 313489 315645 322536 354330 356185 579600 607172 40.35 68.5 1
11:37:18 2023-09-26 343637 340802 80681 78333 116532 120204 117631 116966 85803 85341 92705 93128 111689 116692 329648 355356 957945 949938 359068 369796 103585 94804 100511 103418 115647 115646 106387 106693 76239 76749 262354 230914 681948 680520 197397 194752 249316 249745 286432 278405 293044 297347 310295 314514 294269 327233 672927 703277 526211 422029 263337 257558 297324 295146 307356 313270 315487 319947 353940 356221 580423 609398 40.35 68.5 1
11:37:19 2023-09-26 342686 340483 80434 78310 116557 120200 117631 116933 85895 85373 92479 93128 111669 116495 329613 355641 961535 948480 356893 372779 103476 94770 100511 101691 115647 115485 106346 106726 76219 76749 262354 231952 679912 676128 196567 195501 248228 250198 287940 279518 293868 297829 309250 315323 293948 326323 673229 707968 519164 421432 263337 258570 296071 294617 309515 312041 315681 320468 353374 356256 578632 608465 40.35 68.5 1
11:37:20 2023-09-26 342952 339684 80434 78306 116565 119999 117631 116899 85893 85256 92479 93064 111669 116495 329648 354574 958625 947099 355885 372779 103649 94804 100511 103314 115647 115611 106346 106619 76219 76716 264794 230949 683331 679989 196982 195298 248163 249710 287274 278997 293044 297577 310077 314988 294098 327232 671941 703241 519164 421432 263337 258353 297514 293763 308323 312294 315609 320208 353409 355721 578779 608493 40.35 68.5 1
11:37:21 2023-09-26 342566 340037 80434 78337 117101 120038 117631 116933 85893 85288 92513 93064 111842 116692 329381 354574 956587 949901 358921 369572 103540 94770 100441 103385 115487 115646 106346 107077 76187 76716 265141 232117 682903 681597 197882 195037 249524 249638 286289 279784 293975 297721 310188 314813 294198 328000 674428 703277 525112 422780 263156 257522 297714 295146 307141 313052 315536 322077 353905 356792 581247 607172 40.35 68.5 1
11:37:22 2023-09-26 342879 340555 80434 78333 116569 120155 117665 117128 85745 85373 92479 93128 111669 116658 329613 353511 956587 949901 359941 369796 103508 94869 100511 103456 115487 115611 106240 106693 76135 76716 264794 230914 680983 679989 197397 194207 249316 249534 286982 278370 293080 297194 309860 314953 294233 324271 672891 703277 519164 422029 263337 257558 297714 293926 307141 313052 315162 319983 353905 355971 580165 608268 40.35 68.5 1
11:37:23 2023-09-26 342618 340032 80470 78337 116569 120239 117746 116933 85916 85256 92479 93128 111637 116542 329648 352416 956587 948517 361186 373079 103378 94837 100511 101691 115534 115485 106507 106667 74920 75573 264794 231527 679001 680631 197675 194681 249174 250341 286378 279706 293044 297829 310077 314479 293991 327708 675329 703241 519164 422029 263337 257635 297318 294824 306891 313524 315681 319912 354188 356792 581468 606607 40.35 68.5 1
11:37:24 2023-09-26 342618 340551 80442 78341 116536 120038 117631 116933 85862 85288 92479 93128 111745 116692 329613 353250 956587 949190 359941 369796 103443 94804 100441 103385 115454 115531 106095 106726 76187 76749 264794 231274 680983 680026 197397 194752 249316 249710 286468 278370 293044 297122 310330 314988 294027 326941 672927 703277 519164 422029 263151 257739 297570 295110 309065 315996 315428 322608 357144 355828 580349 607923 40.35 68.5 1
11:37:25 2023-09-26 342686 340001 80434 78341 116536 120038 117631 117128 85893 85288 92641 93128 112258 116646 331128 352416 956587 949901 361149 369796 103378 93026 100620 101519 115833 115956 106500 106700 74868 76895 263577 231492 683398 680148 197536 195025 248896 250555 285592 278988 294595 297613 310082 314479 293151 328304 674905 703205 519164 422029 263895 257162 296215 295311 306428 313017 315753 320952 354472 357868 583150 608465 40.35 68.5 1
11:37:26 2023-09-26 343567 340546 80631 78337 116569 120239 117665 117128 85862 85236 92674 93033 111777 116727 329381 352416 955232 948554 361700 372816 103476 94804 100372 103418 114979 115450 106095 106726 76187 76749 263577 231634 676520 676128 197536 194207 249316 249816 285731 278636 293080 297613 310330 314708 294269 328000 674391 703350 519164 422029 263973 257635 297816 295511 309501 313384 315343 322298 354330 356650 581247 607887 40.35 68.5 1
11:37:27 2023-09-26 344274 339767 80434 78337 116802 120239 117665 117094 85893 85288 92641 93128 111777 116727 329648 353546 956587 951516 357685 372716 103920 93130 100652 101653 115852 115703 106573 106733 74817 75582 263616 232173 683134 680026 197397 194752 249032 249496 287274 278518 293080 297829 310113 315218 294829 326504 674709 703277 519164 422029 263337 257991 297714 295102 307391 314491 315681 320468 353905 356292 579600 607172 40.35 68.5 1
11:37:28 2023-09-26 343393 340511 80458 78341 116565 120038 117788 116933 85893 85288 92513 93064 111777 116611 329684 355356 957266 949901 357763 369796 103443 93264 100511 103418 115487 115450 106346 106799 76187 76696 264794 230914 679457 680026 196567 195162 248931 249424 287274 278141 293080 296610 310330 314514 293821 326770 675402 706318 517027 421883 263600 258609 297442 294069 308182 312878 315464 322644 353798 356721 579600 608493 40.35 68.5 1
11:37:29 2023-09-26 342879 340005 80525 78456 116536 120080 117665 117128 85803 85288 92634 93191 111777 113630 329381 355107 957945 949938 358413 373079 103546 94772 100544 103418 115647 115485 106379 106693 74881 76749 263616 230914 689123 680026 197397 194752 249754 249781 286871 278510 293080 297829 310113 314514 293536 327038 672963 703350 519164 421730 263337 257774 296906 295146 309647 313305 315352 319983 357181 356256 580423 608034 40.35 68.5 1
11:37:30 2023-09-26 342879 340811 80571 78333 116561 120072 117631 116966 85745 85288 92513 93064 111777 116611 329648 355641 957945 950050 356641 369796 103682 94738 100544 103418 115680 115485 106452 106652 76219 76716 264794 230752 682870 680557 196567 198877 248931 249781 287274 278141 293151 297455 310082 315218 294020 326747 673769 703133 516159 422029 263337 258609 297888 294069 308217 313017 315451 320504 353940 356542 579343 609174 40.35 68.5 1
11:37:31 2023-09-26 342843 340412 80466 78341 116722 120166 117788 116966 85893 85320 92513 93128 111701 116692 329648 355641 957945 949702 357399 372253 103714 94837 100544 103418 115680 115485 106419 106652 76167 76664 264794 230752 683134 681023 197397 194752 249316 249570 287072 278405 296398 297829 310366 315023 294269 326540 673439 706244 524273 422029 263337 258389 297324 294903 307426 313301 315681 320468 353940 356256 580011 605945 40.35 68.5 1
11:37:32 2023-09-26 342915 340448 80430 78330 116840 120234 117665 117128 85803 85320 92513 93128 111810 116495 329648 355392 957945 949938 357905 369796 103817 94804 100578 103456 115680 115680 106452 106693 76219 76749 264794 230914 685812 682022 197397 194752 249316 249781 287059 279784 295733 297433 310659 315103 294126 327622 672818 707466 517549 422927 263709 257919 297550 295146 307426 313052 315428 320540 354188 356506 580011 605014 40.35 68.5 1
11:37:33 2023-09-26 342627 340569 80466 78337 116806 120222 117665 116933 85803 85262 92513 93191 111733 116692 329920 355392 957945 949938 359685 369867 103579 94837 100544 103418 115680 115680 106379 106799 76272 76749 263616 230949 683167 676164 197675 194752 249316 249816 286468 279106 293425 297829 310366 314988 294619 327537 673951 703350 519164 420367 263337 257408 297714 295597 306927 313524 315753 320243 354472 356792 581431 608034 40.35 68.5 1
11:37:34 2023-09-26 342875 340764 80434 78337 116536 120204 117942 117094 85862 85320 92446 93128 111810 116739 329613 355321 957945 949901 358921 372072 103714 94869 100511 103528 115647 115726 106387 106799 76324 76822 263616 230914 692744 682564 197882 194848 249417 250198 286692 279784 293590 297239 310153 315253 293948 327781 677029 703277 516159 422029 263337 257703 297527 295132 309137 313489 315415 319947 355953 356472 580834 607172 40.35 68.5 1
11:37:35 2023-09-26 342834 340811 80402 78341 116536 120288 117794 117094 85803 85203 92607 93128 111906 116611 329648 353475 957945 949864 361149 373079 103443 94836 100477 103456 115754 115611 106419 106586 76219 76789 266256 231238 685719 676056 197397 194752 249106 250519 285557 278370 293491 296632 310295 314479 294198 328232 674868 707061 519164 422029 264082 257091 296632 296013 306712 313017 315681 319947 354401 356792 583072 607739 40.35 68.5 1
11:37:36 2023-09-26 342577 340515 80438 78310 116502 120121 117631 117061 85745 85256 92479 93128 111733 116623 329613 352416 955196 949190 360930 373379 103514 92992 100511 103456 115534 115611 106313 106799 76154 75573 264794 231420 682442 680631 197397 195298 248405 250830 285379 279784 293832 297187 310842 314918 293302 328304 676375 709328 519164 422029 264455 257703 297239 295870 309501 313384 315717 319947 354472 357868 585284 608897 40.35 68.5 1
11:37:37 2023-09-26 342614 340511 80438 78341 116810 120204 117665 117094 85862 85352 92705 93191 111701 113461 329613 352381 953807 947136 359420 373343 103378 94869 100511 103490 115534 115611 106387 106799 74881 76749 262354 231599 684024 676020 196567 195162 248128 251297 285664 278370 293939 297410 310330 315078 292409 328268 676890 708400 519869 420836 264082 257955 296007 295726 307141 312546 315992 322040 356815 357546 589378 612540 40.35 68.5 1
11:37:38 2023-09-26 342217 339996 80434 78306 116697 120121 117631 117094 85862 85352 92705 93191 111689 113630 329613 352381 955159 949901 361149 373343 103378 94869 100408 103418 115833 113162 106580 106667 74920 75510 263616 231527 679034 680631 197953 194681 249488 250305 286253 279183 293562 297541 310330 314988 294640 328354 674832 703277 517755 422029 263936 257635 297504 295561 307356 313489 315162 320208 354437 356792 582670 608455 40.35 68.5 1
11:37:39 2023-09-26 343149 340193 80434 78302 116879 120204 117665 117094 85862 85299 92705 93191 111745 116658 329648 353440 956587 949666 361186 369832 103649 94902 100511 103561 115833 115611 106346 106799 76239 76749 264794 231436 677588 680026 197675 194752 249666 249745 287184 278405 296264 297829 310330 314953 294233 327464 673402 706208 525112 422029 263337 257955 297924 295511 310158 313967 315428 322800 354330 356078 580349 608355 40.35 68.5 1
11:37:40 2023-09-26 342915 340005 80430 78330 116806 120003 117631 117198 85893 85288 92479 93064 111777 116623 329613 357646 959305 948517 356388 373079 103953 93026 101336 101800 116026 115795 106679 106733 74920 75550 263616 231096 681623 682080 197120 195298 248547 249710 287819 279748 295659 297829 310295 315429 293742 327002 675402 703313 519164 422029 263337 258752 296834 294211 310523 313017 315645 320468 353869 356221 580151 608465 40.35 68.5 1
11:37:41 2023-09-26 342879 340005 80434 78337 116565 120038 117794 116933 85862 85288 92479 93064 111745 116623 329421 354574 959305 949901 357905 372743 103682 94935 100511 103456 115647 115646 106419 106693 76239 76749 264794 230914 682294 679989 197397 194752 249316 249710 287274 278370 293191 297331 310330 314988 294905 327002 672891 703241 519164 422780 263973 258751 297852 295518 308217 313384 315500 323250 354330 356328 580275 608318 40.35 68.5 1
11:37:42 2023-09-26 342879 340506 80434 78337 116565 120239 117827 117128 85893 85294 92641 93191 111810 116727 329648 354290 960269 951478 358520 372716 103888 93194 100721 101687 115819 115991 106573 106733 74920 75510 264794 230878 685969 679989 197536 195192 249666 249710 287274 278370 293044 297419 310659 315464 293991 326504 672927 703241 516159 422029 263337 257955 297924 294903 307391 313052 315451 320433 353940 356221 580423 608034 40.35 68.5 1
11:37:43 2023-09-26 342843 340479 80434 78337 116565 120204 117827 117014 85862 85320 92641 93191 111733 116658 329613 355605 957945 949666 359430 369979 103476 94804 100511 103528 115613 115646 106419 106799 76272 76749 262354 230914 691907 679989 197675 194752 249316 250343 286548 278405 296338 297829 310330 314479 294233 327940 676363 709247 517755 422927 263337 257597 297678 295127 309538 313818 315500 322150 354437 356757 583121 608034 40.35 68.5 1
11:37:44 2023-09-26 342602 340806 80466 78369 116565 120239 117827 117094 85925 85320 92641 93191 112310 113672 330361 354944 956403 951553 359904 373124 103920 93161 100688 101519 115706 115611 106387 106726 76219 76716 262354 231420 683398 676056 197675 194615 249842 250519 286387 279183 294331 297194 310366 314953 294269 329234 674905 703313 519164 422029 263895 257162 297550 294860 307141 313489 315717 320208 354472 356828 583121 608493 40.35 68.5 1
11:37:45 2023-09-26 342602 341771 80430 78369 116565 120204 117909 117128 85893 85325 92641 93191 111765 116727 329648 352487 956587 949901 360452 372779 104031 94869 100511 103490 115647 115646 106240 106799 76187 76716 262354 231436 679479 680026 197675 194752 249842 249745 286871 278405 292795 297324 310771 315218 295312 327781 673257 703133 519164 422628 263709 257989 297888 295382 307356 313454 315464 320243 354188 356186 579343 608034 40.35 68.5 1
11:37:46 2023-09-26 342602 340437 80434 78337 116806 120200 117631 117284 85916 85331 92661 93381 111765 113585 329506 352275 958407 951553 359830 372525 103920 94869 100511 103456 115567 115646 106434 106667 76291 76822 264794 230914 680361 682080 197218 195025 249316 249710 287274 278370 293080 297577 310330 314953 294198 326504 672927 703241 523040 422029 263337 258752 296870 294247 307857 313017 315162 320433 353905 356256 579600 609361 40.35 68.5 1
11:37:47 2023-09-26 342843 340703 80470 78341 116569 120038 117631 117128 85776 85288 92479 93064 111669 116658 329613 355107 957945 949702 358921 372779 103476 94804 100544 103456 115647 115646 106346 106799 76272 76822 263616 230914 678839 679989 197120 195298 249106 249460 287940 279748 295364 297829 311505 315323 294126 326359 675587 707230 519164 422591 263337 258716 297714 294247 310394 314441 315645 320433 353905 356221 578779 607776 40.35 68.5 1
11:37:48 2023-09-26 342654 339996 80438 78595 117080 120367 117822 117421 85947 85357 92668 93318 111939 113573 329506 357463 958514 949153 356893 369979 103443 93026 100967 101519 115647 115577 106419 106693 76219 75510 267279 230752 684617 679989 197120 198841 248547 249745 288080 277530 293975 297613 309860 315208 294233 326504 672891 703277 520574 422029 263337 258752 297086 294211 308394 312328 315681 320504 353409 356256 580423 608034 40.35 68.5 1
11:37:49 2023-09-26 344624 340041 80430 78333 116810 120038 117665 116933 85745 85373 92479 93128 111810 116623 330420 354574 958625 949901 356641 369796 103985 94770 100683 103490 115647 115485 106346 106619 76272 76716 263577 230752 682524 682564 197254 195537 249067 249603 287306 279784 293384 297829 311946 315288 295118 326784 672854 703277 519164 422029 263337 258466 297324 293855 308288 314007 315681 320504 354330 357353 579600 608034 40.35 68.5 1
11:37:50 2023-09-26 342397 340515 80466 78337 116966 120072 117827 116933 85893 85320 92641 93191 111777 116611 329648 355605 957945 949938 358413 372716 103817 94869 100511 103418 115680 115646 106419 106693 76239 76822 263577 230716 683824 676164 196982 195157 248511 249745 287881 278645 293080 297613 310330 315937 293991 326540 672927 703277 516159 421730 263704 258787 297924 294247 308358 312546 315681 320504 353409 356256 579189 608639 40.35 68.5 1
11:37:51 2023-09-26 344616 339758 80434 78306 116806 120003 117665 116899 85803 85341 92575 93064 111733 116623 329648 354574 957392 949901 355309 372779 103682 94770 100511 103209 115567 115416 106419 106619 74920 75542 264794 231420 697353 679613 197120 195298 248405 249603 288454 279784 293412 297829 310042 315464 293778 326504 672415 706281 517027 421730 263337 258353 296417 294247 308253 314441 315645 320504 353374 356221 577959 608493 40.35 68.5 1
11:37:52 2023-09-26 345256 340032 80434 78337 116565 120038 117861 117128 85745 85315 92479 93191 111810 116542 329613 355107 957539 949901 357399 372253 103649 94804 100511 103385 115567 115611 106419 106693 76219 76749 263616 230555 696301 679989 197397 194888 249316 249745 287274 278518 293080 297829 310295 316005 293742 326504 672927 703277 519164 422029 263337 257955 297924 294247 309889 313052 315681 322571 357144 356472 579343 609136 40.35 68.5 1
11:37:53 2023-09-26 342361 340005 80434 78341 116565 120239 117932 117128 85745 85320 92513 93064 111669 116658 330893 352381 953843 947136 359456 372816 103378 93034 100511 101519 115753 115956 106507 106667 74817 75510 264794 231527 682268 680631 197953 194989 249735 250566 285633 279319 293527 297619 310366 315253 293948 328500 674428 703350 516346 422817 264455 257162 297086 295841 306463 313270 315717 319983 354472 356436 580228 608034 40.35 68.5 1
11:37:54 2023-09-26 342361 340811 80430 78333 116565 120281 117746 116933 85803 85288 92479 93191 111777 116658 329648 352381 955196 948517 359420 372816 104161 94738 100544 103418 115567 115646 106240 106799 74920 76854 262354 231436 683074 676092 197120 195025 248944 251297 286432 278405 293975 296708 311055 314953 293337 328537 676411 707401 519164 421432 264455 257955 296906 296704 309501 314928 319459 322755 355880 358012 586040 608787 40.35 68.5 1
11:37:55 2023-09-26 342602 340811 80571 78333 116561 120322 117827 116966 85893 85320 92738 93191 111701 116599 329648 352381 956587 951911 359941 373015 103920 93026 100620 101519 115819 115864 106321 106700 74817 75550 264794 231492 679837 681985 197536 195025 249316 249745 286920 279784 293080 297613 310330 314708 294233 326978 674246 703277 519164 421730 263337 257991 297924 293935 307857 313270 315487 320208 354472 356256 579600 608034 40.35 68.5 1
11:37:56 2023-09-26 342602 340448 80426 78333 116887 120200 117665 116933 85862 85288 92513 93128 111701 116565 329648 354609 957945 952403 359685 369761 103682 94837 100544 103418 115567 115646 106346 106799 76187 76716 262698 230914 678124 680026 197397 195025 249316 249745 287521 278405 295659 297613 309759 315208 294269 327038 672927 705708 519164 422817 263973 258466 297852 295003 308217 314142 315536 323213 354330 356364 579453 608897 40.35 68.5 1
11:37:57 2023-09-26 342870 340555 80466 78341 116810 120239 117827 116933 85893 85320 92738 93191 111733 116634 329684 352452 958221 951478 359246 372598 103817 93228 100582 101653 115819 115830 106500 106733 74868 76854 264794 230878 683629 681023 198232 195298 249666 249745 286871 278405 293527 297360 311273 315464 294269 327403 672927 703313 519164 422029 263337 257955 297780 295146 307391 313305 315681 320468 354188 356256 580423 608034 40.35 68.5 1
11:37:58 2023-09-26 342843 341062 80438 78365 116569 120131 117665 116966 85628 85341 92513 93128 111745 116530 329648 354042 956587 949938 360088 369796 104031 94804 100544 103418 115567 115646 106419 106652 76187 76696 264794 231274 681488 676092 197675 194752 249628 250555 286351 279218 293733 297829 310801 314988 294883 328245 676844 708322 519517 423227 264082 257948 297678 295583 309319 313384 315573 321930 354472 356864 581838 607600 40.35 68.5 1
11:37:59 2023-09-26 342654 340068 80438 78341 116569 120239 117665 117014 85893 85288 92513 93274 112027 113507 330361 355591 955763 951553 359340 372072 103778 93161 100618 101519 115819 115611 106419 106726 76219 76749 266068 232117 685237 676128 197675 194752 249666 250233 286875 278514 293115 297829 310330 314988 294002 327537 674428 703313 519164 422029 263337 257774 297714 295182 306820 313270 315464 320208 354472 356792 581247 607172 40.35 68.6 1
11:38:00 2023-09-26 342654 339679 80434 78333 116536 120038 117665 116933 85714 85256 92479 93064 111701 116611 329648 352487 956587 949702 360162 369832 103378 94869 100511 103418 115487 115646 106346 106799 76187 76822 263577 231309 677370 679989 197675 194752 249316 249781 287112 278405 295401 297685 312277 315218 294883 327355 673769 706134 517027 422628 263709 257777 297390 295526 307356 313336 315717 320208 357144 356221 581247 607984 40.35 68.5 1
11:38:01 2023-09-26 343637 340546 80470 78337 116565 120239 117822 117455 85916 85394 92695 93318 111810 113597 329506 354871 955012 951553 359830 372561 103476 94869 100718 103418 115487 115956 106613 106766 76187 76716 262354 230949 677727 682564 197397 195025 249316 249745 287463 278335 293425 297829 310366 314953 294233 326540 672927 703277 525112 422029 263337 258787 297714 294529 308107 313524 315681 320468 353940 356292 579343 608034 40.35 68.5 1
11:38:02 2023-09-26 342879 340068 80438 78337 116598 120239 117876 116933 85925 85236 92641 93064 111874 116576 330361 355356 957945 949938 358921 369796 103649 94837 100544 103418 115487 115646 106419 106652 76187 75214 264794 231274 679338 680026 196567 198877 249032 250282 287738 279784 293511 297505 310188 315323 294126 326820 672745 706318 519164 422029 263337 258787 297714 294247 310414 315515 315645 320468 353940 355936 578779 608306 40.35 68.5 1
11:38:03 2023-09-26 342952 340041 80668 78591 116914 120166 117822 117108 85979 85331 92702 93318 112574 113519 330237 355499 959305 949901 356893 369796 103585 93026 100755 103456 115680 115485 106419 106726 74920 75510 264794 230914 682870 681023 197120 198912 249316 249781 287274 278370 293425 297649 310771 315464 293984 327269 673915 703350 519164 422029 263337 258787 297924 293890 308394 313305 315681 321701 354472 356792 579600 608034 40.35 68.5 1
11:38:04 2023-09-26 342952 340041 80604 78365 116598 120273 117861 117128 85925 85325 92674 93191 111874 116611 329648 355641 959526 950050 355346 369832 103953 94837 100578 103347 115680 115519 106452 106652 76252 76782 263616 231670 686012 681047 197429 195847 248405 250341 288693 279784 293868 298993 310153 315985 293948 326965 672854 703277 516159 422029 263973 258752 297468 294211 311986 312511 317272 323287 353621 356757 579600 608897 40.35 68.5 1
11:38:05 2023-09-26 342433 340204 80337 78274 116753 120151 117855 117122 86066 85352 92601 93318 111725 116658 331363 355071 959033 951756 355309 372072 103617 94737 100649 101483 115739 115611 106419 106766 76272 76822 266068 232447 684819 679917 197120 195298 248476 249745 288084 277490 294331 297829 310042 315173 293536 326504 673377 703241 516346 421432 263337 258716 297050 294175 308358 312546 315645 320468 353905 356757 578742 608465 40.35 68.5 1
11:38:06 2023-09-26 342879 340806 80438 78306 116532 120003 117794 116899 85862 85288 92607 93064 111777 116623 329613 355071 959305 949864 356893 373306 103682 92992 100511 103423 115647 115611 106419 106634 74920 75510 264794 232117 693387 682080 197397 195298 249103 249947 287571 279784 294331 297541 310295 314988 294233 327196 675402 703277 526542 422029 263709 258752 297622 294789 308323 313489 315645 320468 353905 356757 579600 608034 40.35 68.5 1
11:38:07 2023-09-26 342735 340304 80585 78484 117029 120230 117855 117175 86010 85352 92705 93128 111874 113573 329648 355534 957945 949864 357146 372598 103817 94673 100649 103528 115647 115646 106452 106619 76291 76716 264794 230555 689362 679989 197532 195298 249316 249710 287516 278335 293044 297577 311011 314953 294233 326504 672891 703277 519164 423080 263337 258752 297924 294247 308323 313489 315645 320468 354437 356757 579600 609796 40.35 68.5 1
11:38:08 2023-09-26 342843 340640 80402 78341 116806 120112 117827 116899 85862 85352 92608 93191 111810 116658 331399 355605 958625 951478 355273 372779 103849 94836 100793 101519 116106 113996 106613 106700 74920 76822 263616 231329 681362 682417 197361 195847 248370 250448 288084 278335 293733 296610 310735 316020 293948 327196 673366 703313 519164 422444 263709 258787 297504 294247 309258 312546 315681 321406 354188 356757 579189 608465 40.35 68.5 1
11:38:09 2023-09-26 342695 339791 80700 78551 116777 120239 117631 116933 85863 85394 92668 93191 111874 116692 329648 355321 960678 949901 357652 369796 103682 94836 100544 103528 115680 115611 106419 106799 76324 76749 264794 231122 682640 680986 197397 195025 249666 249745 287386 278370 293080 297829 310330 314988 293984 326504 674905 703277 519869 422029 263337 258752 297924 295175 308323 313489 315645 320468 354153 356757 579600 610794 40.35 68.5 1
11:38:10 2023-09-26 342843 340236 80470 78310 116536 120038 117794 116899 85803 85256 92446 93128 111777 116739 329613 354574 957945 949901 358955 373015 103953 93190 100863 101519 115819 115830 106500 106733 74920 75542 264794 231131 684241 676092 197675 194752 249842 249986 286786 281367 293769 297829 310330 314953 294233 328085 674868 703313 526542 422029 263895 257919 296584 295561 309392 313489 315681 320433 354437 356757 580834 608034 40.35 68.5 1
11:38:11 2023-09-26 342325 339996 80426 78337 116536 120204 117631 117094 85893 85288 92607 93191 111777 113494 329346 353475 957945 949864 359941 369796 103378 94869 100544 103385 115613 115646 106313 106766 74881 76749 264794 231274 680722 680986 197675 195025 249754 249745 287386 278405 293080 297829 310330 315208 294269 326540 672891 705744 519164 422780 263973 258431 297888 294681 308217 313419 315536 323213 357703 356578 580275 608897 40.35 68.5 1
11:38:12 2023-09-26 344661 340005 80631 78333 116891 120239 117794 117094 85862 85320 92671 93064 111810 116704 329613 355891 960953 951478 355702 372561 103985 93194 100721 101519 115932 115910 106646 106667 76239 76822 263616 230914 681738 682080 197218 195298 248476 249745 288084 277947 293761 299029 310295 315464 293948 327269 672854 703241 523392 421730 263337 258787 297714 294211 310450 312546 315451 320504 353905 356506 579189 608465 40.35 68.5 1
11:38:13 2023-09-26 342361 340766 80438 78337 116536 120038 117827 117094 85893 85287 92607 93128 111701 116576 329613 355321 957945 949190 357399 369796 103546 94804 100544 103528 116126 115646 106452 106766 76376 76716 266256 230716 682870 680986 197120 198841 249316 249745 287274 278370 293080 297613 310330 315429 294883 327209 676363 708051 519164 422029 263895 258573 297888 294932 309793 313349 315500 320468 354437 356757 579600 608207 40.35 68.5 1
11:38:14 2023-09-26 343637 340005 80434 78337 116527 120204 117827 117094 85862 85299 92695 93413 112169 113738 331980 354432 956440 951553 357832 372561 103888 93161 100721 101519 115647 115646 106419 106799 76272 75573 264794 230519 682409 680026 197397 198806 249417 250022 287274 278370 293044 297577 310330 315208 294269 327232 673402 703277 519164 422029 263337 258570 296584 295110 307857 313270 315645 320468 353940 356221 579600 608034 40.35 68.5 1
11:38:15 2023-09-26 342879 339007 80438 78333 116840 120204 117631 117094 85803 85256 92479 93128 111777 113572 329648 355071 957945 949901 358921 372779 103378 94869 100544 103456 115534 115611 106313 106799 74881 76854 262354 230914 682448 679989 197120 198877 249404 249745 287274 279784 296364 297685 310735 315880 294568 326856 672781 703133 519164 422591 264082 259154 297888 294211 310523 313052 315284 320468 357357 356614 579563 608897 40.35 68.5 1
11:38:16 2023-09-26 342915 340005 80434 78341 116565 120239 117822 117365 86064 85363 92858 93318 111765 113597 331289 355428 957798 953047 356783 369832 103953 94869 100544 103456 115833 113996 106613 106766 76324 76822 263616 230752 683710 685167 197120 199087 249316 249745 287679 278518 293527 297829 310330 315243 293948 327002 673915 703277 519164 422029 263337 258787 297714 294247 308358 313270 315681 320504 354472 356792 579600 608465 40.35 68.5 1
11:38:17 2023-09-26 342915 340775 80434 78333 116532 120204 118024 117128 85893 85234 92705 93191 111810 116658 329648 355605 958625 949901 357905 372779 103920 94837 100511 103490 115853 115646 106485 106799 76324 76822 266256 230555 697186 680026 197675 195192 249803 250022 287073 281168 293832 297545 310659 315323 294540 327087 673696 702867 519164 422628 263709 258570 297924 295275 309721 313489 315681 320468 354472 356792 580202 608465 40.35 68.5 1
11:38:18 2023-09-26 343637 340488 80635 78595 117076 120166 117889 117156 85979 85352 92668 93318 112092 113474 329506 355178 957945 949938 358667 372072 103953 93163 100477 103561 115680 115646 106346 106799 74868 76716 262354 230914 694819 680026 197675 195025 249666 250198 287274 278645 293080 297331 310366 314988 294233 327500 673878 703277 516159 422029 263337 257955 297658 295146 307391 313524 315717 320468 354437 355401 580423 608034 40.35 68.5 1
11:38:19 2023-09-26 342843 340806 80434 78369 116920 120131 117827 117094 85803 85267 92479 93128 111733 116658 329381 354006 957945 949938 359941 372217 104031 94869 100511 103418 115647 115611 106346 106799 76272 76749 262354 231420 696061 681597 198512 195025 249625 250764 286418 279538 293832 297793 311095 315323 295320 328500 674905 703350 517549 423154 264082 258132 298681 295275 307391 313559 315609 320433 355005 357868 580124 608465 40.35 68.5 1
11:38:20 2023-09-26 343488 341699 80709 78573 116820 120269 117889 117189 85947 85331 92634 93318 111689 116611 329648 354574 959586 951553 357905 373043 103785 94804 100544 101653 115680 115646 106419 106832 76304 76854 263616 230878 683744 680986 197536 198841 249666 249745 287274 278523 293733 297419 310330 315464 293948 327537 672927 703313 509120 422029 263709 258752 297924 293926 310231 313524 317272 320504 354437 356792 579600 608034 40.35 68.5 1
11:38:21 2023-09-26 342843 340412 80462 78333 116565 120200 117827 117014 85862 85267 92802 93191 111874 116692 329648 355356 957945 951727 358667 369832 103682 94935 100544 103490 115647 115485 106613 106667 74920 75636 264794 231329 680697 681322 197397 195710 248928 250129 288286 279784 296290 297829 309794 315464 294269 327209 674391 705671 517549 422029 263337 258787 297212 294247 308394 313336 315681 320504 354437 356792 579600 609361 40.35 68.5 1
11:38:22 2023-09-26 342767 340855 80732 78515 117066 120269 117889 117175 85893 85352 92705 93191 112169 113618 329613 355321 959305 949901 357289 369832 103546 94804 100544 103385 115680 115646 106452 106619 76272 76749 262354 230752 698194 680986 197120 198912 249316 249745 287274 278370 293527 297613 310330 315208 294269 327999 672963 703277 524273 422029 263709 258787 297586 294282 308323 313270 315681 320504 354437 356792 580011 606878 40.35 68.5 1
11:38:23 2023-09-26 342915 340032 80438 78302 116569 120483 117631 117128 85862 85320 92641 93254 111810 116658 329648 355356 957945 949938 357905 372072 103746 93026 100620 101485 115866 115910 106500 106733 74984 75542 263616 230772 679576 681597 197361 195847 249083 249781 287881 278370 293835 297757 310047 315429 294091 327038 672927 707319 519164 422029 263337 258752 297924 294211 308358 313017 315681 320540 355953 356792 579600 608465 40.35 68.5 1
11:38:24 2023-09-26 342510 340571 80737 78337 116925 120239 117942 117480 86064 85294 92671 93128 111689 116658 329648 355499 957945 949974 357905 372779 103649 94837 100544 103418 115680 115680 106273 106799 76239 76854 263616 230914 677944 680026 197120 199016 249316 249781 287679 278370 293562 297721 310366 316041 294269 327269 672927 703277 519164 422029 263337 258787 297324 294247 308394 313489 317793 321441 354472 356792 579189 608897 40.35 68.5 1
11:38:25 2023-09-26 342726 340811 80466 78369 116891 120322 117827 117128 85893 85394 92641 93191 111906 116692 329648 355641 959453 954269 355593 373015 104445 93026 100928 101620 116152 115830 106606 106733 74920 75542 262354 231492 692306 680026 197120 198912 248547 250621 289009 278335 294810 296610 310330 315789 294883 327500 672927 706318 520574 422029 263709 258787 297504 293890 309294 313232 315717 321477 353905 356792 579600 608897 40.35 68.5 1
11:38:26 2023-09-26 342627 340041 80434 78595 117062 120204 117909 117501 85893 85325 92759 93476 111765 116681 329648 355878 958625 949938 357652 372253 103753 94804 100544 103528 115680 115646 106419 106693 76272 76716 264446 230232 680150 679989 197120 198912 248547 250343 288205 278141 294011 296610 310330 315464 294269 326141 672891 703277 520574 421730 263337 258752 297504 293895 309294 312581 315717 320540 354188 356792 579329 608034 40.35 68.5 1
11:38:27 2023-09-26 342591 340032 80470 78333 116565 120038 117827 117014 85893 85262 92641 93064 111810 116658 330361 355357 959084 954456 355739 373124 103953 93194 100721 101620 115899 115830 106573 106799 76291 76749 264794 231706 681049 682080 197120 199156 248547 250519 288120 279712 295257 297613 310366 315499 294583 327269 672927 703350 520574 421432 263337 258431 297050 294282 309763 312546 315753 321477 353409 356792 579600 609082 40.35 68.5 1
11:38:28 2023-09-26 342879 340484 80494 78575 116920 120200 117855 117128 85893 85352 92641 93191 111689 116576 329613 355356 957945 949938 357722 372253 103849 94804 100717 103418 115647 115646 106613 106619 76324 76749 264794 230752 680577 680026 197568 199016 248547 249745 288124 278141 294011 297613 311046 315464 294269 327038 672415 703313 519164 422481 263709 258787 297714 294247 308394 312581 315681 321216 354224 356792 579600 608465 40.35 68.5 1
11:38:29 2023-09-26 342952 340520 80430 78333 116806 120072 117827 116966 85803 85331 92956 93381 112310 113705 329541 355499 959268 953047 355702 373124 103985 93194 100753 103561 115713 112805 106452 106726 74920 76782 263616 231634 681164 681597 197120 195710 248582 250519 288120 277525 294046 297252 310077 315499 293948 327269 672415 703350 518636 421730 263709 258787 297086 294282 311545 312581 315753 320540 353940 356828 578779 608034 40.35 68.5 1
11:38:30 2023-09-26 342915 341183 80622 78341 116802 120038 117698 116966 85893 85320 92513 93128 111874 116658 329648 354609 957392 949190 355885 369796 103985 94837 100786 103418 115713 115646 106452 106652 76272 76749 263616 231407 682114 680026 197120 198912 248582 249781 288336 278141 294331 296610 309688 315499 294002 327038 673646 703313 519164 422029 263337 258787 297504 294561 308429 312581 315717 320540 354188 356828 579600 608465 40.35 68.5 1
11:38:31 2023-09-26 345416 340806 80498 78337 117076 120166 118340 117088 86064 85352 92668 93318 111939 113552 329506 355463 959268 951553 355885 369832 103953 93200 100717 101800 116219 115646 106599 106799 76272 76854 264794 231527 687963 679989 197120 199052 248582 250198 288526 277560 294046 297060 310077 315499 294305 327768 673439 703313 517027 421730 263709 258787 297059 294903 310015 312546 315753 321251 353940 356828 579600 608207 40.35 68.5 1
11:38:32 2023-09-26 342952 340448 80466 78337 116925 120234 117861 116933 85893 85357 92738 93128 111906 113461 329648 355356 957392 949901 355885 372779 104049 94837 100856 103418 115713 115519 106452 106652 75088 76749 263616 231472 683100 680026 197429 195847 248647 250233 288610 279784 293868 297829 310188 315969 294568 327355 672745 703277 523683 422029 263709 258787 297852 294717 310523 313052 315356 320540 357650 357187 579189 608465 40.35 68.5 1
11:38:34 2023-09-26 344701 340508 80920 78599 117114 120303 117923 117223 85979 85299 92668 93318 112310 113606 329506 355071 961572 949938 355885 372452 103953 94869 100856 103418 115872 115922 106646 106667 76304 76749 263616 231309 685780 681597 197120 198912 248582 249816 288120 278518 293975 297322 310366 315499 293948 327537 672963 703350 518636 422029 263895 258787 297714 294282 308429 313017 315717 320540 354224 356828 579189 608465 40.35 68.5 1
11:38:35 2023-09-26 342906 340041 80466 78337 116810 120273 117827 117128 85893 85003 92674 93191 111689 116576 329684 355107 958625 949938 358052 369832 103746 94837 100717 103490 115680 115680 106485 106799 76324 76749 264794 231060 684163 682564 197536 195298 249559 249603 287238 279784 293832 297541 310188 315464 294269 326178 672927 703048 519164 422481 263709 258752 297924 295146 310414 313419 315753 320540 354507 356792 579600 605908 40.35 68.5 1
11:38:36 2023-09-26 342740 340128 80402 78519 116986 120269 117889 117189 85862 85331 92607 93191 111592 116576 329381 355107 961140 949901 357905 369796 103682 94837 100721 101653 115680 115646 106419 106832 76272 76749 264794 230752 683583 679989 197120 198912 248582 249781 288120 277912 293562 300284 310330 315499 294269 327403 672927 703313 523040 421730 263337 258787 297816 294211 308429 313052 315717 320540 354188 356792 579600 608465 40.35 68.5 1
11:38:37 2023-09-26 342690 340041 80466 78369 116569 120166 117827 116966 85893 85373 92513 93064 111701 116495 329648 355142 958625 949901 357399 369832 104174 94837 100717 103418 115680 115864 106613 106634 74920 75573 266068 230807 685701 679881 197953 195298 249414 249603 287449 278510 293527 296610 310366 315464 295187 327537 673878 703313 526542 420367 263973 258957 297924 294832 308323 313524 315717 320468 354472 356792 580423 607172 40.35 68.5 1
11:38:38 2023-09-26 342469 339858 80373 78278 116952 120288 117827 116966 85835 85320 92513 93529 112213 116692 329613 352416 956587 950124 359484 369832 103649 94837 100544 103418 115567 115485 106436 106726 76219 76782 263616 230949 678601 680026 197653 198877 249316 249781 287274 278405 293217 296645 310793 315278 294305 327038 672963 703313 519164 421394 263337 258787 297924 295146 308323 314963 315717 320504 354472 356792 579600 608034 40.35 68.5 1
11:38:39 2023-09-26 343852 339695 80402 78337 116891 120204 117631 116933 85772 85288 92479 93191 111777 116692 329613 355321 957945 951963 358921 372072 103920 93026 100760 101766 115799 115910 106500 106700 74817 75510 264794 231096 684009 681113 197953 194888 249666 250484 287099 279218 296700 297730 310482 315394 294269 328232 675365 708630 523040 422628 263337 257739 297288 296049 307356 314686 315717 320433 354472 356792 580301 609323 40.35 68.5 1
11:38:40 2023-09-26 344126 339603 80438 78337 116916 120406 117822 117446 85979 85299 92735 93318 111745 116658 330469 352346 953807 949190 359962 373343 103785 94935 100718 103561 115647 115646 106346 106799 76291 76854 264794 231634 676856 676092 197675 195162 249666 251084 286548 279643 293837 297829 311237 315429 294890 329002 674905 707328 524273 420958 264082 257919 296589 296690 307321 313489 315717 320433 354472 357868 584484 609323 40.35 68.5 1
11:38:41 2023-09-26 341843 340001 80434 78337 116887 120406 118203 117290 86042 85236 92705 93191 112092 113564 332488 352381 956821 951478 359756 372716 103920 93161 100721 101653 115739 115979 106540 106700 74920 75277 264794 231599 679837 681468 197675 195192 249767 250442 287274 279148 293939 297613 311237 315800 294925 327233 673915 703277 526542 422029 263895 258752 297780 295110 308358 313524 315681 322481 354437 356924 580423 608465 40.35 68.5 1
11:38:42 2023-09-26 342843 340524 80778 78897 116887 120371 117909 117290 85893 85384 92668 93318 111971 116646 329648 354574 957945 949901 359756 369832 103682 94935 100683 103666 115839 115761 106419 106799 76376 76822 264794 231436 678440 681468 197496 198877 249666 250484 287274 278405 293939 297613 311163 315429 294683 327464 673878 703277 519164 421809 263337 258787 297924 295146 308323 313524 315717 321665 354437 356792 580011 608034 40.35 68.5 1
11:38:43 2023-09-26 342843 340806 80792 78337 116920 120406 117909 117128 85893 85267 92769 93318 111689 113684 330862 356141 961102 953047 355739 373124 103985 93161 100861 101620 115932 115910 106566 106766 76324 76749 263616 232117 695530 681003 197259 199191 249316 250308 288585 281168 294331 299174 311019 316417 293948 327500 672891 703313 523392 422029 264082 259151 297924 295110 309294 313489 317308 321441 354472 356792 579600 609045 40.35 68.5 1
11:38:44 2023-09-26 344624 340172 80466 78337 117271 120328 118024 117128 86064 85405 92769 93191 111939 116658 329613 355071 958747 949864 355848 369832 104017 94935 100856 101761 115952 115680 106599 106799 76324 76749 263616 230914 683331 679989 197120 199191 248931 249781 288084 279070 293975 297060 310330 315464 293948 327500 673340 703277 516159 422029 263709 258787 297924 294247 310450 313052 315681 321216 354437 356757 579189 608625 40.35 68.5 1
11:38:45 2023-09-26 342879 340233 80462 78337 116565 120200 117827 117128 86064 85363 92759 93381 112278 113474 329506 355201 959231 951553 355666 372825 103920 94869 100822 103385 115647 115611 106599 106634 74920 76789 264446 230949 685665 679989 197397 198877 248547 249781 288526 278141 293975 297829 310295 316492 294305 327209 672891 703241 523040 422029 263895 258787 296870 294247 308394 313017 315289 321441 354188 356757 579600 609361 40.35 68.5 1
11:38:46 2023-09-26 342726 340005 80466 78337 116810 120322 117827 117094 85893 85320 92641 93191 111669 116658 329613 355071 958625 949938 358921 371891 103682 94935 100544 103490 115647 115646 106419 106799 76291 76854 264794 230878 678677 679989 197120 198877 249316 250308 288084 278370 293527 297060 310801 315877 294269 327500 672891 703313 524273 422029 263936 258787 297743 295110 308358 313524 315717 320504 354992 356792 579600 609833 40.35 68.5 1
11:38:47 2023-09-26 342875 340001 80470 78750 117047 120166 118182 117446 86064 85299 92668 93318 111765 113597 329470 355463 959194 949901 358119 372743 103985 94837 100966 101485 115680 115772 106580 106799 76324 76854 263616 230914 683398 680986 198071 195025 249842 250308 287274 279292 293975 297829 311483 315208 293948 327500 673915 703277 519164 421654 263895 258353 297924 295561 310085 313524 315753 320468 354437 356757 580834 608465 40.35 68.5 1
11:38:48 2023-09-26 342325 339996 80466 78337 116891 120204 117827 117128 85893 85352 92513 93191 111810 116658 329613 355356 958221 949901 358921 372743 103682 94902 100544 103561 115680 115646 106419 106832 76324 76749 263616 230914 694340 676164 197953 195025 250017 250519 287552 281330 293769 297829 311273 315464 293984 328268 674391 703350 526542 422029 263337 258317 297924 295662 308098 313524 315717 320468 355005 356828 581247 610481 40.35 68.5 1
11:38:49 2023-09-26 342397 340707 80723 78519 116986 120303 117923 117522 85979 85394 92634 93318 112169 113552 329613 356598 957945 950764 358774 373006 103953 94902 100751 103418 115647 115864 106419 106766 76272 76716 263577 230914 695102 681023 197675 195162 250017 249745 287639 278405 293733 296610 311273 315464 295133 327233 673915 703313 517027 422628 263709 258787 297780 295146 308323 313524 315717 320504 354472 356828 583158 606841 40.35 68.5 1
11:38:50 2023-09-26 344097 340005 80466 78333 117047 120239 117861 117128 85893 85384 92641 93191 111765 116692 329648 355107 959305 952000 359941 372979 103714 94968 100683 103418 115839 115680 106452 106799 76239 76854 263577 231274 683629 676128 197953 195157 249842 250908 287274 279839 293975 297613 311273 316158 295169 328537 674905 703350 519164 420958 264373 258353 297924 296049 307391 313559 315717 323066 355254 357295 581099 608823 40.35 68.5 1
11:38:51 2023-09-26 342546 340376 80622 78515 117033 120269 117923 117189 85979 85299 92641 93370 111689 116692 330361 354538 959305 949974 360240 369796 103985 94902 100544 103561 115680 115680 106436 106832 76357 76887 263577 231634 678202 681504 197967 198877 249842 249781 287679 279288 293939 297060 311273 315464 293984 327537 674905 703313 519164 422628 263895 258787 297924 294582 308358 313559 315464 321180 354472 356828 580011 608465 40.35 68.5 1
11:38:52 2023-09-26 342591 340041 80434 78337 116887 120406 117827 117128 85862 85299 92738 93191 111745 116658 329613 355071 958221 949974 358921 369832 103778 94902 100544 103561 115680 115715 106419 106799 76324 76749 262354 231274 683123 680026 197953 195162 250017 250519 287184 280084 293975 296610 311309 315218 295133 328500 674905 703350 519164 420958 263895 258353 297924 295511 310694 314664 317285 321334 355397 357438 581247 610006 40.35 68.5 1
11:38:53 2023-09-26 344579 339942 80700 78765 117078 120322 117942 117242 86042 85521 92857 93318 111971 113507 329648 355641 961140 952676 359430 369832 104017 95001 100933 103561 115680 115715 106452 106799 76219 76887 262354 230949 695821 676164 197675 195025 250017 250908 286987 279253 293975 296575 311746 315464 294305 328232 674636 703313 519164 420958 263709 258353 297924 296690 307857 313559 315753 320504 354507 356792 581025 608897 40.35 68.5 1
11:38:54 2023-09-26 342555 340032 80470 78337 116887 120322 118211 117242 85893 85352 92641 93318 111689 116727 329328 355392 959305 952000 359941 372752 103953 93452 100863 101800 115932 115899 106606 106733 74868 75573 264794 231294 693742 679953 198093 195162 250017 250674 287023 279769 293939 297829 311746 315499 295133 327708 676844 703386 524273 420958 263895 257955 297780 296049 307857 313559 315753 320504 355005 357295 582707 606841 40.35 68.5 1
11:38:55 2023-09-26 342566 340786 80470 78587 117114 120451 117889 117290 86010 85267 92705 93318 112343 113771 329648 353511 958625 952000 360816 369867 103953 94837 100753 103595 115680 115761 106452 106832 76324 76782 264794 231634 680099 681504 197532 198841 249842 250519 287679 279218 293975 297060 311453 315499 295169 327537 674868 703350 523040 421846 264082 258787 297780 295841 308358 313559 315717 321214 354472 356828 580423 608897 40.35 68.5 1
11:38:56 2023-09-26 342843 340005 80682 78333 116920 120322 117942 117290 85893 85294 92769 93191 111701 116727 329648 355641 963196 952971 356674 372861 103985 93262 100755 101687 115932 115830 106646 106700 74920 76822 264794 230914 681999 681560 197568 196398 249281 249745 288124 278370 293975 299597 311131 315499 295133 327500 673878 703350 523392 422029 263709 258787 297924 295146 309294 313524 317308 321216 354472 356792 579600 608897 40.35 68.5 1
11:38:57 2023-09-26 342663 340739 80470 78583 116958 120440 118024 117209 85979 85363 92802 93191 111810 116692 329648 355641 959489 952676 357905 369832 103985 95001 100889 103595 115952 115680 106632 106832 76409 76920 263616 231371 686317 681468 197675 198912 249666 250343 287895 279310 293975 297060 310011 315499 293984 327537 674672 703386 519164 422628 263895 259515 297924 295462 310450 313559 315753 321441 355005 356828 579600 608897 40.35 68.5 1
11:38:58 2023-09-26 343637 340005 80494 78369 116954 120440 117976 117209 85893 85331 92802 93476 112375 113672 330397 355392 959268 952528 358630 373124 103985 93311 100721 101935 115839 115807 106452 106832 76357 76887 264794 230949 680554 680986 197397 199227 249141 250376 286816 278370 294046 297829 311019 316452 294305 328304 673915 703313 523040 422029 264082 259333 297689 295146 310268 313017 315753 321965 354472 356828 579600 606768 40.35 68.5 1
11:38:59 2023-09-26 342952 340806 80498 78734 117109 120440 118024 117242 86042 85267 92802 93191 112444 116692 329684 355641 957392 949938 355885 369832 104017 94968 100856 103523 115872 115715 106632 107077 76304 76920 264794 231670 686396 681504 197397 199262 249316 250519 288526 278370 294046 297649 311273 316196 295169 327768 674391 703350 519164 422029 264082 258787 297924 295146 309546 313270 315753 324320 354507 356828 579600 610417 40.35 68.5 1
11:39:00 2023-09-26 344616 340806 80774 78373 116920 120356 118216 117480 86096 85426 92857 93381 112266 113573 329541 355499 962033 951553 356494 373124 104049 94936 100856 103628 115872 113082 106712 106832 76409 76920 263616 232393 681425 681597 197536 199262 249316 251297 292780 277912 295783 299174 310401 316452 293984 328036 673915 708937 523392 422029 264082 259333 297504 296049 310268 312511 318801 321477 354224 357868 581468 609063 40.35 68.5 1
11:39:01 2023-09-26 345708 341290 80715 78583 117115 120440 118058 117323 86278 85299 92802 93318 112036 116692 332216 355356 962741 949901 355885 369867 103985 94936 100856 103628 115713 115680 106452 106832 76357 76782 264794 232470 680445 679989 197397 198983 249141 251297 288815 277947 295575 297060 310366 316452 295169 327537 676363 707365 520574 422029 264082 259515 297086 294860 310304 312546 318546 323029 354188 357868 579600 607273 40.35 68.5 1
11:39:02 2023-09-26 344855 341290 80806 78734 117143 120367 118182 117223 86127 85394 92863 93444 112343 113540 330237 354929 961538 948517 355885 369832 104017 93224 100856 103595 115999 115680 106599 106799 75023 75533 262354 231670 683480 679989 197397 199262 249316 250974 287216 278645 294595 297510 310401 316196 295169 327537 674428 707365 523392 421730 263895 259333 297239 295146 310233 312546 317612 321477 354188 356436 579600 607309 40.35 68.5 1
11:39:03 2023-09-26 342952 340811 80466 78369 116920 120239 117942 117128 85925 85352 92769 93191 111810 116692 329684 355356 957392 949974 356893 369832 104017 94837 100786 103561 115680 115680 106632 106726 76357 76782 263616 230949 692665 681023 197397 199087 249316 249781 288120 278510 294331 297060 311198 315499 293993 327537 673915 703350 519164 421846 263709 258787 297924 295146 308394 313524 315753 321701 354507 357616 580202 608713 40.35 68.5 1
11:39:04 2023-09-26 342663 341035 80752 78523 117129 120303 117923 117189 86096 85389 92830 93413 111874 116727 329648 355392 961102 953514 356388 369832 103985 94837 100889 101800 116139 115680 106632 106799 76409 76782 264794 231274 682229 681523 197259 199123 249141 250343 288526 278370 294011 299881 311055 316452 295169 327573 673915 703350 524273 422029 264082 259151 297534 295146 310015 313052 317793 321513 354507 356864 580011 608207 40.35 68.5 1
11:39:05 2023-09-26 345708 339648 80751 78337 116954 120440 118091 117242 86064 85352 92738 93191 111874 116692 329684 355107 961575 949227 355885 369867 103953 94837 100889 101761 115713 115680 106632 106832 76357 76782 264794 231309 683710 679989 197120 199262 249141 250591 293121 278995 294011 300284 310801 316452 294925 327537 673414 703350 526211 422029 264082 258787 297324 295146 310015 314928 317285 324630 354756 357582 579526 610750 40.35 68.5 1
11:39:06 2023-09-26 342834 340372 80622 78630 117181 120303 117957 117290 85893 85352 92802 93191 111939 113705 329541 355379 957392 949974 356388 372452 104049 94902 100786 103561 115952 115680 106599 106832 76357 76782 266068 230949 683100 681023 197397 199262 249316 250343 288372 278510 294046 297829 311055 315975 293948 328304 674428 703386 519164 422029 264082 259333 297622 295182 309980 313559 315789 321477 354507 356864 579600 610417 40.35 68.5 1
11:39:07 2023-09-26 342911 340041 80466 78365 116844 120440 117942 117323 86042 85267 92738 93318 112476 116715 330415 355641 957356 952713 358667 369867 103882 94936 100786 103595 115680 115680 106632 107111 76357 76887 264794 230949 697306 682058 197953 198912 250017 250943 287795 279253 293975 297267 310842 315940 295655 327573 674941 703386 519164 420698 263895 258538 297888 295511 309046 316194 317467 323947 355432 356685 581173 608823 40.35 68.5 1
11:39:08 2023-09-26 342726 340372 80470 78373 116958 120440 118058 117323 86096 85458 92802 93318 111689 116762 329684 355748 961572 952713 358086 369867 103778 94902 100578 103628 115647 115680 106452 106832 76357 76782 264794 231112 683513 680594 197953 198877 250017 250943 287274 279678 293975 299174 311781 316196 295620 328573 675933 707401 516159 420994 264082 258570 296807 296121 308107 314470 317829 321477 355574 356828 580088 607273 40.35 68.5 1
11:39:09 2023-09-26 345152 340551 80466 78337 116925 120356 117976 117128 86129 85325 92802 93318 111765 116692 329684 355071 960178 949974 355885 369867 104017 94968 100889 101934 115713 115715 106665 106799 76442 76782 263577 231309 681999 682022 197397 199123 249316 250555 292780 278422 294011 297649 311344 316196 295204 328036 675402 708322 520574 423154 264455 259444 297924 295003 309621 313419 315573 321822 354863 357689 580423 609082 40.35 68.5 1
11:39:10 2023-09-26 344738 340555 80498 78734 117214 120406 117990 117290 86010 85299 92769 93413 112027 113585 330344 356378 962181 952676 357905 370869 104017 95033 100856 103561 115952 115807 106778 106799 76376 76854 263577 230914 683975 681468 197536 199262 249666 250484 288201 279613 293975 299303 311273 316417 295584 329002 674868 703313 519164 423227 264455 259515 299269 294789 309727 313559 315717 321894 354969 357294 580423 606768 40.35 68.5 1
11:39:11 2023-09-26 344370 340520 80719 78551 116925 120406 117942 117323 85893 85294 92769 93318 112411 113597 329648 355605 957356 949901 356641 369832 103985 94968 100856 103561 115839 115726 106599 107096 76461 76887 264794 231274 682870 681468 197397 199262 249316 250308 288201 278405 293975 297649 310553 316614 295297 327708 676844 703133 520574 423227 264455 259773 297888 295096 309803 314295 315681 324172 354969 356828 580011 608676 40.35 68.5 1
11:39:12 2023-09-26 345599 340475 80687 78583 116920 120440 118182 117642 86042 85299 92802 93318 112092 113585 329648 355605 959305 951963 357652 369832 103953 94968 100856 103595 115680 115761 106599 106799 76409 76854 264794 230716 684091 681468 197675 199191 250017 250519 288084 279218 293975 299174 311237 315464 295133 327464 674391 703313 519164 420958 264082 259333 297924 295561 308394 313524 317756 321441 355254 357832 580423 608897 40.35 68.5 1
11:39:13 2023-09-26 344765 340811 80462 78579 117115 120440 118024 117290 85893 85351 92823 93476 112529 113705 330826 355998 959231 955818 356747 373652 103953 93161 100861 103599 116247 115646 106599 106799 75126 75605 264794 231274 686898 680986 197536 195949 249346 250308 288205 278370 293975 297267 311019 315464 295133 327537 674868 708133 520574 422628 264082 259515 297924 294546 309294 313489 315717 321477 354472 357581 580423 608897 40.35 68.5 1
11:39:14 2023-09-26 345085 340515 80820 78555 117200 120440 118312 117290 86042 85352 92802 93318 111874 116634 329613 355605 957356 949901 356388 369832 103985 93329 100856 103561 115952 115646 106599 106766 76324 76854 264794 230914 681362 681504 197397 199402 249281 250585 288611 278636 294011 297510 311273 316417 295133 327537 674355 703313 516159 422628 264082 259333 297550 294546 309294 313489 315717 321441 354969 356436 579600 610380 40.35 68.5 1
11:39:15 2023-09-26 342807 340001 80466 78583 117115 120512 118182 117642 86096 85405 92894 93413 112343 113573 330433 355463 961313 954269 355848 370869 104654 94968 101029 101800 116125 115841 106778 106799 75126 76887 264794 232215 688358 679989 197675 199262 249505 251297 288933 278370 294909 297649 311019 316417 295133 328000 674905 708400 520574 422029 264268 259515 297504 295354 310704 313017 318024 321929 355953 357581 580423 610888 40.35 68.5 1
11:39:16 2023-09-26 342915 340775 80825 78583 117082 120406 118058 117290 86042 85415 92802 93318 111874 113507 329648 355321 957392 949901 356893 370904 104049 94968 100856 103633 115952 113162 106672 106832 76409 76887 262354 231274 683067 682564 197536 194039 249316 250519 288729 278405 293975 298189 311273 316417 295169 328000 674905 707328 518636 422628 264082 259515 297924 295110 309727 313489 317539 321929 355005 357832 580423 610380 40.35 68.5 1
11:39:17 2023-09-26 342663 341227 80782 78702 117109 120269 117923 117223 86096 85363 92796 93413 112343 113606 330433 355605 961498 949666 357399 373579 104413 95066 100856 103633 116186 115646 106646 107182 76376 76887 264794 230914 683710 681504 197536 199227 249316 250484 288084 278370 294810 297060 311237 316161 295584 328000 674428 707784 524273 422628 264082 259515 297743 295561 309258 314212 315717 321667 355254 356792 580423 607702 40.35 68.5 1
11:39:18 2023-09-26 342915 341290 80498 78694 116925 120406 118024 117290 86042 85352 92705 93318 111689 116565 329648 355641 961535 952000 357399 369867 103953 94869 100856 103595 115952 115646 106599 106799 76324 76854 264794 231274 684091 681985 197675 199262 249842 250519 288526 279218 294952 297829 311273 316382 295169 328304 674905 703313 523040 422927 264082 259515 299369 294789 309294 313524 315753 321477 355290 357295 580202 609931 40.35 68.5 1
11:39:19 2023-09-26 342771 341423 80740 78662 117168 120554 117889 117547 86096 85458 92735 93444 111906 116692 329648 355891 960953 951926 357905 369832 104349 93283 100966 103595 115680 115761 106599 106799 76324 76854 263616 230914 683975 680986 197953 199156 250017 250519 288084 279740 295095 297475 311746 316161 295520 328000 674905 706830 519164 420958 264082 259330 297924 296013 308358 313996 317575 321441 355254 357832 580834 608897 40.35 68.5 1
11:39:20 2023-09-26 342879 340448 80466 78583 116920 120318 117990 117128 86010 85320 92705 93191 111874 113564 329577 354574 959305 952000 357652 369832 104017 94968 100856 103666 115952 115680 106452 106799 76357 76887 263616 231274 681366 680026 197536 194039 249316 251120 286981 278335 294869 297829 311019 316196 295169 327441 673915 703350 520574 422029 264082 259515 297504 295561 310926 314928 318218 324326 355112 357689 580349 610006 40.35 68.5 1
11:39:21 2023-09-26 344710 341084 80728 78712 117176 120406 118024 117290 86042 85352 92933 93444 112201 113687 329613 355605 957356 951478 356421 369832 103985 95001 100856 103595 115680 115680 106452 106832 76324 76887 264794 232720 679812 680682 197675 199298 249316 251828 287460 277525 295812 297267 310801 316452 293984 328000 674905 708901 520574 421730 264082 259515 297086 295239 310233 314485 318546 323168 353905 357868 581247 609027 40.35 68.5 1
11:39:22 2023-09-26 342915 340005 80466 78587 117119 120406 118024 117556 85893 85405 92705 93128 111939 116658 329648 356167 960105 948517 355885 370904 104017 94968 100785 103418 115872 115680 106452 106799 76304 76854 264794 231634 687048 680986 197536 199227 249316 250908 287831 278370 294666 297545 311019 316452 295584 328000 674391 703350 524273 422029 264793 259666 297491 295691 310926 313349 317430 322275 355112 357402 580901 610006 40.35 68.5 1
11:39:23 2023-09-26 342762 339970 80466 78587 116925 120406 118590 117446 86159 85267 92802 93191 112330 116692 332488 354965 962255 949901 355848 372779 104049 94935 100856 103561 115872 115646 106599 106799 76357 75285 266068 231274 686165 679989 197397 199191 249281 250308 288084 278518 294011 297510 311019 316417 293948 328000 674391 703313 520574 422029 264082 259515 297924 295146 311110 313524 315753 323545 354472 357282 579600 608897 40.35 68.5 1
11:39:24 2023-09-26 342690 340032 80466 78746 116925 120440 117942 117094 85893 85299 92802 93191 111939 116692 329648 355605 962255 949901 355557 369832 104017 94902 100889 103452 115952 115680 106599 106799 76357 76854 263616 231274 683331 681468 197393 199262 249316 250519 288526 278514 294011 297510 311198 316417 294640 327500 676363 708322 520574 422823 264455 259408 297924 295454 309874 314260 317358 322046 355361 357258 580423 608897 40.35 68.5 1
11:39:25 2023-09-26 342717 340795 80953 78702 117053 120406 118058 117242 85893 85299 92830 93476 111906 116634 329648 355356 957356 949938 357652 369832 103985 95001 100856 103666 115952 113171 106632 106832 76461 76887 264794 230949 684322 682564 197675 199052 249666 250519 288120 279218 293975 299260 311273 315499 295169 328000 674868 703350 518636 422628 264082 259515 297924 295039 308394 313524 315753 321477 355005 356792 580011 609045 40.35 68.5 1
11:39:26 2023-09-26 344370 340005 80466 78337 116925 120239 118058 117128 85925 85236 92802 93191 111874 116692 329648 354538 960141 948480 355885 370940 104017 94968 100856 103595 115839 115646 106419 106799 76357 76854 264794 231670 691257 679989 197397 199227 249106 251120 288788 278141 294874 297649 310771 316614 295297 327977 674490 703205 524802 422029 264268 259372 296794 296057 310562 313017 317539 321929 354472 357581 581464 610020 40.35 68.5 1
11:39:27 2023-09-26 342591 340511 80502 78583 116920 120504 118058 117290 85925 85267 92705 93191 111874 116692 329613 355071 957392 949901 355885 369867 103985 93219 100856 103490 115952 115680 106599 106799 76357 76782 263616 231274 681508 680026 197397 199123 249316 250162 288729 278518 294011 297510 310801 316196 293984 328268 673915 703350 519164 422628 264082 259515 296999 295146 309727 313524 315753 321477 354472 357616 579600 608897 40.35 68.5 1
11:39:28 2023-09-26 342915 340068 80502 78369 116954 120406 118024 117209 86042 85352 92802 93191 111689 116692 329648 354574 958747 949901 356388 369832 104017 94902 100889 103523 115713 115680 106705 106799 76357 76854 263616 231274 681852 680986 197397 199227 249316 250555 288824 279784 294445 299937 311573 316312 294775 327854 674686 703133 520574 422628 264455 259515 297924 294689 311403 313524 317285 323206 354437 356757 579600 608465 40.35 68.5 1
11:39:29 2023-09-26 344126 339675 80806 78337 116920 120356 117942 117128 85893 85267 92802 93318 111765 116692 330147 355356 962255 951404 355885 370904 104049 94902 100889 103595 115872 115680 106452 106832 76409 76782 264794 231670 683446 680594 197536 199262 249316 251120 287007 278370 294909 299845 310801 316452 295133 327537 674391 707365 526211 422029 264082 259515 296870 295146 310268 313017 318314 321929 354437 357581 579600 610814 40.35 68.5 1
11:39:30 2023-09-26 344661 340520 80498 78369 116920 120406 118024 117323 86278 85415 92802 93318 111765 116611 331363 355605 959193 949938 356893 369867 103953 94935 100786 103490 116065 115680 106452 106799 76357 76854 264794 231385 697353 682564 197603 196122 249592 250621 288490 279113 293904 297577 311603 316277 294990 327818 677214 703313 519164 422628 264082 259265 297888 295110 309258 313524 315753 321477 355290 357582 580011 610851 40.35 68.5 1
11:39:31 2023-09-26 342915 340041 80466 78365 116916 120440 118024 117161 85893 85320 92836 93318 111874 116692 329648 355605 959526 949938 357652 369832 103953 94902 100822 103595 115680 115715 106452 106799 76357 76887 262354 230949 683134 680026 197675 199016 250017 250519 287795 279218 293975 297829 311309 315940 295169 328304 674905 707365 519164 422628 264082 259333 299305 294824 309294 313559 315717 321441 355254 356828 580423 610006 40.35 68.5 1
11:39:32 2023-09-26 342627 340508 80811 78734 117176 120547 117923 117385 85979 85394 92796 93318 112343 113672 329613 355641 959305 952676 359830 370940 104349 94968 100786 103666 115680 113016 106613 106832 76357 76887 262354 230949 679294 680986 197675 199262 248996 250519 288120 279023 294046 297685 311309 316196 295807 327768 674905 703350 520574 420994 264082 259982 297924 295146 309294 313524 315717 321513 355005 356828 580423 609045 40.35 68.5 1
11:39:33 2023-09-26 345246 340535 80494 78583 116920 120440 118058 117323 85893 85352 92802 93191 111906 116658 329648 354574 957356 952676 359430 369867 103817 95001 100717 103595 115680 115680 106452 106832 76357 76782 264794 230914 683860 681560 198093 198841 250017 250555 287274 279678 293975 299174 311273 315940 295169 328000 674941 703386 523392 420958 263895 258752 296807 296049 308358 314216 318278 323103 355825 357582 581099 608860 40.35 68.5 1
11:39:34 2023-09-26 342735 340304 80769 78662 117062 120303 117957 117547 86037 85299 92769 93318 111874 116646 329399 355392 959305 953794 359941 369832 103953 93283 100856 103628 115680 115680 106452 106832 76357 76887 262354 231670 677985 680986 197675 198912 249842 250519 288205 279218 294735 297510 310700 316196 295863 328073 674391 706244 519164 420994 263895 259333 297924 295275 308394 315196 317539 321477 355005 356864 580423 609045 40.35 68.5 1
11:39:35 2023-09-26 342915 340448 80498 78369 116920 120352 118024 117242 85893 85352 92802 93191 111906 116692 329648 355605 957392 952000 356893 369832 104017 94837 100856 103523 115713 115680 106632 106766 76357 76887 264794 231309 688253 681985 197675 199262 249666 250519 288205 279218 294011 297829 311781 316417 295620 329002 674391 703350 513379 420958 264455 259515 299305 295511 309985 314225 317285 322311 355432 356685 580349 610081 40.35 68.5 1
11:39:36 2023-09-26 342771 340533 80784 78793 117115 120566 118024 117323 86042 85352 92857 93318 112266 113585 329648 355641 957392 953919 357905 369832 104375 94936 100856 103595 115872 115680 106632 106832 75075 76782 264794 230914 682063 679989 197397 199262 249032 250555 292915 278370 294046 297685 310801 316452 295133 327768 674905 703386 520574 422029 264082 259616 297924 295182 310015 313489 315753 321477 354507 357616 579600 607273 40.35 68.5 1
11:39:37 2023-09-26 342915 340032 80502 78583 116925 120440 118024 117242 85925 85267 92802 93318 111874 116681 329684 355356 959305 949974 357905 369867 103953 94968 100786 103523 115680 115680 106452 106832 76357 76887 264794 230914 679316 680986 197536 199262 249316 250908 292987 278645 294460 299441 311273 315880 295169 328036 674905 703386 520574 423117 264455 259301 297563 295418 309874 313419 318133 322084 354863 357438 580312 608860 40.35 68.5 1
11:39:38 2023-09-26 342834 340811 80494 78614 116958 120440 118182 117513 85893 85394 92802 93318 111874 113672 330361 355641 957392 952000 357399 369867 103753 94902 100856 103595 116006 115680 106485 106799 76357 76887 262354 230752 685201 681985 197675 198948 250017 250519 288205 279218 293975 297060 311273 316161 295204 328036 674905 708169 519164 420958 264082 259333 297924 294860 308394 313593 315753 321477 355290 357616 580423 609082 40.35 68.5 1
11:39:39 2023-09-26 342690 340072 80502 78606 116925 120440 118058 117242 85893 85299 92802 93318 111906 116692 329684 355914 957392 952713 358089 369832 104017 95001 100889 103595 115713 115715 106632 106832 76337 76782 262698 230949 691071 681504 197675 198912 250017 250555 288205 279915 294011 297510 311781 316452 295620 328686 676844 708825 517755 423227 264455 259444 297780 295132 309152 314330 317430 321786 355290 357616 581431 610380 40.35 68.5 1
11:39:40 2023-09-26 342438 340260 80470 78579 116925 120534 118058 117128 86127 85394 92738 93191 111906 116692 329684 355641 959489 952676 358921 369832 104206 94936 100683 103595 115680 115680 106452 106832 76304 76782 264794 231274 688526 681504 198232 198877 250017 250943 287679 279678 293975 296645 311781 316196 296749 328537 676411 707437 519164 421030 264082 258748 296807 295870 308358 314470 317612 321251 355610 357868 581431 608897 40.35 68.5 1
11:39:41 2023-09-26 342686 340555 80531 78614 117119 120440 118091 117323 85925 85331 92802 93433 111874 116727 329648 355356 958625 952000 359853 369867 103746 94902 100889 103595 115680 115715 106667 106832 76442 76920 263577 230914 683364 681059 197953 198877 250017 250943 287274 279683 294869 299478 311497 316171 295369 328391 674795 707220 519164 423227 264642 258609 297924 295906 310378 314505 317770 321441 355539 357582 581431 608897 40.35 68.5 1
11:39:42 2023-09-26 342690 340153 80498 78734 117114 120440 117942 117357 85925 85331 92738 93191 111874 116681 329648 354645 958625 952440 361149 369867 103953 94936 100889 103628 115680 115715 106632 106865 76357 76814 261212 231670 685066 680026 198232 198877 250053 251297 287274 280109 295017 297060 312255 315975 295863 329271 676411 708322 523040 421030 264082 258752 297780 296538 307857 314721 317575 320540 355574 357868 580985 609045 40.35 68.5 1
11:39:43 2023-09-26 342627 340555 80498 78369 116954 120440 117942 117323 85925 85299 92802 93191 111874 116692 329648 355641 957392 949974 357905 369867 103953 94870 100933 103452 115680 115715 106485 106832 76389 76782 262354 230949 683249 681504 198093 198912 249839 250797 287688 281963 294623 297829 311639 316312 295333 327854 674526 703169 519164 423227 264082 258787 296807 295498 308182 314699 317539 321406 355254 356828 580613 608897 40.35 68.5 1
11:39:44 2023-09-26 344126 339996 80687 78583 117111 120440 118293 117290 86010 85331 92769 93318 111906 113573 331363 354574 959305 952639 359941 373343 103920 93292 100683 103595 115647 115841 106419 106799 76324 75533 264794 231274 694220 676128 198093 195162 250017 251027 287274 279839 293975 300284 311746 315464 295133 329504 676375 707365 519164 423227 264455 258282 297924 296466 307356 314216 317575 322865 355503 358324 581801 608897 40.35 68.5 1
11:39:45 2023-09-26 342325 340005 80434 78583 116887 120440 117990 117290 85893 85299 92769 93318 111971 116715 329613 353440 959305 949938 360523 369832 103849 94968 100856 103666 115680 115726 106419 106799 76429 76887 262354 231670 686108 681597 198399 195776 249946 251897 287162 279964 295217 297793 312727 316241 294990 330475 677849 709402 519164 424055 265580 258573 297924 297374 307426 314216 318285 323066 356431 358876 585284 608897 40.35 68.5 1
11:39:46 2023-09-26 342325 340511 80470 78583 116925 120440 117909 117290 85893 85357 92899 93318 111765 113540 331363 352346 956587 951441 361149 370904 103985 95033 100856 103561 115839 113003 106419 106832 76376 76854 264794 231599 685719 681564 198093 199016 250017 251297 287184 279643 294011 296610 311746 315464 295169 329504 676375 707401 519164 420958 264829 258317 297324 296179 307821 314435 318285 321216 355539 358876 585390 610010 40.35 68.5 1
11:39:47 2023-09-26 342843 340531 80466 78337 116887 120406 117909 117209 85893 85320 92705 93191 111777 113597 329613 352416 956587 949938 359456 369832 103746 95001 100822 103561 115647 115680 106452 106832 74920 75493 264794 232107 683934 680631 197953 195847 249735 251897 286808 279929 295181 297829 311710 315464 294269 329504 677323 709939 526542 422628 264829 258716 297295 297239 307857 313524 318285 320504 355503 358623 587477 608934 40.35 68.5 1
11:39:48 2023-09-26 342325 339746 80462 78369 116887 120406 118096 117209 85893 85299 92769 93318 111733 113552 331363 352099 956551 948480 359456 369832 103746 93394 100753 103595 115647 115761 106419 106832 76324 76887 262354 231996 682625 676056 197675 199191 249666 251878 287072 279874 295575 297613 311965 315940 294269 329504 677886 709438 526542 420662 264829 258752 297504 297583 307857 313559 318255 323066 356324 359167 586871 610195 40.35 68.5 1
11:39:49 2023-09-26 341807 340101 80462 78369 116887 120401 117827 117209 85893 85267 92705 93318 111810 113630 329648 352381 955873 949901 359998 369796 103920 94968 100753 101941 115866 113093 106613 107215 74920 75533 264794 231563 683703 680631 198232 195710 249910 251650 287274 279643 293837 297829 311720 316136 294397 329971 676890 708937 524273 423828 264829 258353 297288 296740 307391 314435 318285 321927 356074 358876 583594 607702 40.35 68.5 1
11:39:50 2023-09-26 342325 339612 80825 78369 117082 120444 117990 117209 86010 85357 92769 93286 111898 113585 329648 352381 956587 950727 361149 370904 103985 95001 100856 103666 115872 115761 106632 106832 76357 76887 259958 231634 682448 682022 197675 199191 250017 250872 288084 279849 294011 299537 311746 316312 295620 328036 674868 703350 526542 420994 264082 258787 299573 295762 309480 314699 317987 322048 355646 357725 581210 608823 40.35 68.5 1
11:39:51 2023-09-26 342582 340786 80470 78587 117086 120440 118058 117323 86278 85331 92769 93318 111874 113540 331363 354006 961945 952000 359793 373015 104237 93283 100863 101969 115899 116026 106679 106766 74920 75533 264794 233110 684053 676056 198093 199156 250017 251297 287673 279999 294595 297829 312000 316161 296036 329715 679106 708400 519164 421587 264642 258317 297924 297374 307606 314216 318285 322497 355574 358876 583109 608897 40.35 68.5 1
11:39:52 2023-09-26 342602 340511 80502 78694 116925 120440 117942 117209 85893 85331 92769 93318 111874 116727 329613 352416 956587 949938 360216 370904 103849 93413 100753 103666 115680 115841 106452 106832 76324 76887 264794 231670 691032 676092 197675 199191 249666 251540 286871 279678 294874 296610 311965 316161 294269 329971 677886 709438 517027 423154 265580 258466 297369 297475 307716 313419 318364 323213 355896 358804 586871 608602 40.35 68.5 1
11:39:53 2023-09-26 342320 340041 80498 78341 117114 120534 117827 117256 85893 85325 92769 93191 112375 115559 329648 352381 955836 948517 359998 369867 103785 94968 100753 103666 115647 115761 106452 106832 74984 76887 263616 231634 682506 676056 197675 199191 249754 251650 286871 279678 294662 297829 312000 315499 294233 329504 676890 708937 519164 422628 264829 258534 297086 296704 307821 313524 317213 320540 356074 358876 586150 608897 40.35 68.5 1
11:39:54 2023-09-26 342614 340005 80778 78583 117086 120440 118058 117290 85893 85325 92769 93318 111689 113507 329613 352381 956587 949901 360288 369832 103579 95001 100511 103561 115647 115646 106452 106832 76357 76887 263577 231670 683220 678521 197675 199227 249281 252005 286871 279656 294802 297455 311746 316452 293948 329715 678590 710186 516159 421359 265580 259372 296481 297721 308182 314260 318844 320468 355503 358876 587095 608207 40.35 68.5 1
11:39:55 2023-09-26 342366 340347 80466 78551 116891 120322 117990 117284 85916 85255 92705 93318 111681 116692 329648 352416 955196 949071 359456 369832 103746 94968 100544 103633 115940 115715 106419 106832 76324 76887 264794 231634 682211 676092 197675 199262 249666 252005 286973 279643 294909 296610 311965 316639 293975 329504 678846 711177 519164 421432 264829 258787 297050 296632 308323 313524 318546 320954 356074 358876 587091 610851 40.35 68.5 1
11:39:56 2023-09-26 343149 340546 80470 78583 116920 120440 118058 117323 86042 85267 92705 93318 111689 116634 329648 352416 957945 949938 359998 369867 103953 95001 100753 103666 115647 115761 106452 106832 76357 76920 263616 231634 681673 676128 198232 195298 250017 251297 287274 279678 295284 297433 311715 316171 295476 330131 676229 707220 517549 423828 264829 258538 299160 296919 308037 314470 317575 320504 356074 357546 581801 607702 40.35 68.5 1
11:39:57 2023-09-26 342361 340551 80470 78769 116925 120483 117942 117290 85893 85294 92738 93318 111689 116599 329613 352452 957945 952713 360252 369867 104278 95001 100856 103595 115713 115715 106599 106832 75075 76887 264794 231670 680361 679989 198232 198841 250577 251297 287386 280069 294011 296610 311746 316417 295169 329271 676890 707365 519164 420994 264082 258524 297816 295691 308323 314470 318060 321441 355574 357868 580124 608897 40.35 68.5 1
11:39:58 2023-09-26 342843 340806 80796 78587 117035 120440 118058 117323 86042 85325 92802 93318 111971 116692 329648 354255 959305 952676 359941 369867 103985 95133 100786 103595 115680 113138 106419 106832 76357 76887 264794 231472 692744 680520 198093 198877 250401 251576 287153 282162 295217 298049 311858 316277 295928 329861 676707 707220 518636 423227 264642 258353 297924 295726 310414 314365 318024 320504 355539 358371 584521 610043 40.35 68.5 1
11:39:59 2023-09-26 342566 340448 80494 78369 117115 120440 118058 117323 85893 85357 92802 93318 111689 116681 329684 352416 958625 952676 360506 370940 103882 95001 100786 103700 116006 115715 106485 106865 76357 76887 264794 231670 682387 680026 198232 198877 250017 251120 287274 279874 295726 297649 311965 316196 295828 329504 676890 709868 526542 421030 264082 258353 297924 296711 308107 314251 318060 321441 356074 358623 580944 610814 40.35 68.5 1
11:40:00 2023-09-26 344253 340448 80747 78722 117115 120401 118346 117242 85925 85299 92802 93318 111906 116727 329720 355641 959489 952713 359941 369867 103920 93461 100856 103595 115680 115715 106452 106832 76409 76887 264794 232447 683629 682564 198791 195847 250720 251645 287643 280218 294731 297505 312041 316277 295892 329504 676927 707365 523392 420994 264793 258431 300527 296919 308358 314470 317575 321822 355574 357475 580980 607237 40.35 68.5 1
11:40:01 2023-09-26 342843 340126 80498 78583 116925 120423 118024 117357 85893 85299 92836 93286 111874 113671 329648 354006 959489 952713 361406 369867 103985 95001 100717 103595 115680 115715 106632 106832 74984 76920 264794 231274 690832 676128 198232 198877 250493 251297 287386 280104 294666 296610 312255 316417 296071 329541 677369 709438 519164 422252 264829 258716 297924 296387 308072 314505 318583 321441 356133 358876 585390 608713 40.35 68.5 1
11:40:02 2023-09-26 344147 340520 80774 78610 117119 120440 118058 117357 85925 85325 92802 93286 111971 113540 329684 354609 962218 952713 360125 369832 103953 95001 100786 103666 115872 115715 106599 107322 75126 75545 265141 231980 679532 681322 198093 195847 249946 250729 288897 280069 294731 300020 311781 316931 294847 328537 674795 707328 516159 420994 264455 259880 299573 295547 310890 313593 318053 321929 355574 357868 580423 610814 40.35 68.5 1
11:40:03 2023-09-26 342879 340802 80723 78614 117119 120440 118024 117323 86042 85298 92802 93317 111906 116762 329684 355641 962255 952713 358667 369867 103985 94968 100856 103595 116273 115761 106632 106865 76494 76887 266256 231112 681271 681023 197675 199333 249316 250908 287016 278405 294874 297545 311309 316452 295828 328304 674905 708633 523040 420958 264082 259515 297780 295039 310233 314928 317322 324824 355290 357546 580349 610006 40.35 68.5 1
11:40:04 2023-09-26 342722 340515 80502 78587 117119 120440 118327 117323 86042 85299 92641 93318 111939 116646 329648 355641 957356 952713 358413 369867 104017 93394 100966 101941 116219 113082 106646 106766 74920 75533 264794 231167 698194 681840 198512 195847 250017 251098 288120 279643 294011 299151 312112 316417 296036 328268 674905 707401 527451 420994 264082 258787 297222 295662 308394 314505 317575 321965 355539 357546 581247 608787 40.35 68.5 1
11:40:05 2023-09-26 342654 340546 80470 78694 116958 120440 118024 117323 86042 85325 92802 93318 111689 113626 329648 355356 959305 952713 359685 369867 104017 95001 100856 103666 116032 115715 106485 106832 76442 76920 264794 231472 695701 680026 198232 195298 250017 251297 287391 280069 294011 297060 312219 316576 295620 329038 676411 707365 519164 421030 264346 258466 297888 296344 310268 315174 317915 321334 355954 358228 582899 610158 40.35 68.5 1
11:40:06 2023-09-26 342654 340005 80742 78365 116958 120440 118024 117323 85893 85299 92769 93349 112003 116727 329684 355641 959305 952713 359793 373015 104270 93283 100928 103780 115966 116014 106712 107241 74920 75636 263577 231456 684738 680594 198232 198912 250053 251046 287795 280083 294011 299174 312255 316452 295541 329271 676890 708437 516159 421030 264455 258787 297049 295726 308358 314505 318314 321477 355539 357868 580129 610380 40.35 68.6 1
11:40:07 2023-09-26 342686 340806 80498 78583 116925 120440 118058 117323 86100 85330 92836 93286 111971 113618 329720 354574 957356 952713 361149 370904 103985 94968 100820 103595 116046 115680 106632 106832 76442 76920 263577 231670 680817 682022 198093 199087 250017 250908 288120 279678 294046 297685 312036 316452 296071 328537 674941 712341 526542 424430 264829 259845 297924 295942 309621 314839 317879 322311 355931 357725 580834 610888 40.35 68.5 1
11:40:08 2023-09-26 344371 340032 80498 78583 116954 120440 118058 117357 86042 85331 92802 93318 111939 116727 330862 356177 959121 955631 357579 373124 104017 95098 100964 101969 116092 115945 106712 106799 76409 76782 262354 230914 685665 681840 197675 199262 249842 250943 293121 279253 294659 297689 311746 316452 295655 329271 674941 703386 520574 420994 264455 259880 299305 295633 309798 314251 317575 321513 355574 358371 580834 607309 40.35 68.5 1
11:40:09 2023-09-26 344126 340551 80498 78729 117107 120483 118058 117357 86042 85363 92836 93318 111971 116727 329684 355641 957356 952713 357905 369867 104511 95001 100856 103595 115985 115795 106811 106865 75126 76920 264794 231274 679912 680026 197675 199298 249592 250943 287112 278510 294909 297545 311781 317128 295451 328245 677325 707220 520574 423227 264642 259982 297888 295626 310562 313419 318024 322192 354507 357868 580423 611788 40.35 68.5 1
11:40:10 2023-09-26 342915 340271 80841 78618 116958 120440 118091 117357 86042 85267 92857 93444 112343 113672 330504 356034 961350 953047 356494 373124 104302 93228 101068 103595 116065 115680 106632 106832 75126 75542 263616 231599 688275 681597 197536 196398 249417 250943 286990 278510 294015 300093 311055 316452 294604 328537 674905 703422 523392 420662 264082 259515 297924 295146 310233 313524 318053 322001 355040 357868 580423 607273 40.35 68.5 1
11:40:11 2023-09-26 342952 340439 80494 78579 116954 120356 118058 117161 85893 85294 92738 93318 111689 116646 329684 355392 957429 952440 356893 369867 103985 94870 100889 103628 115713 115715 106632 106832 76389 76782 264794 230949 684437 681023 197675 199333 250017 250908 288734 281367 297196 299188 313053 316790 295928 328159 674759 707135 520574 423227 264642 259773 297222 295633 309763 314976 317612 324593 355432 357868 580423 607309 40.35 68.6 1
11:40:12 2023-09-26 342879 340555 80527 78614 116987 120569 118216 117513 86096 85490 92894 93413 112233 113606 330504 355463 959268 953882 358921 369867 104017 94968 100889 101941 116125 115876 106599 106832 76357 76920 264794 231492 683744 681540 198232 198912 250053 251120 287679 279874 294042 297829 311781 316452 295620 329737 676411 707401 526542 420994 264082 258787 299305 296121 308394 314505 318060 321477 355539 357868 580088 606841 40.35 68.5 1
11:40:13 2023-09-26 342915 340555 80494 78365 117115 120601 118091 117323 85925 85384 92738 93318 111765 116634 329684 354609 957356 952713 360088 369867 104310 94936 100889 103595 115952 115715 106632 106832 75126 76887 264794 231507 684125 676164 198791 195674 250839 251435 287517 280034 294766 297829 312112 316241 295684 329861 676707 708400 524802 421066 264455 258524 297635 297158 308288 314470 318321 321441 355574 358660 582697 610888 40.35 68.5 1
11:40:14 2023-09-26 342361 340068 80502 78373 117119 120440 118024 117357 85893 85352 92802 93318 112639 116727 329648 352381 958625 952000 359492 369867 103817 94936 100683 103557 115680 115715 106452 106832 76357 76814 263616 231599 682211 676092 197953 199191 249666 251650 287072 280214 294664 296645 311970 315975 293984 330117 677886 709438 526542 420698 264829 258787 297714 297158 308072 314286 318583 321701 356109 359019 586292 607309 40.35 68.5 1
11:40:15 2023-09-26 342289 340448 80466 78579 117078 120440 118024 117290 85893 85331 92802 93318 112003 113639 329648 352381 957945 952366 359998 370869 103785 95001 100856 103738 115839 115876 106452 106832 76461 76920 266068 232107 688526 681560 198232 196260 249910 252324 287167 280083 297954 297829 312077 316719 293948 330241 678846 710335 519164 423227 265580 258716 297504 297793 310687 314881 318705 321180 356038 359778 587127 610814 40.35 68.5 1
11:40:16 2023-09-26 342614 340775 80466 78583 117196 120440 117942 117323 86097 85352 92769 93318 111810 113663 329648 352381 958625 949901 359998 370869 103985 95133 100856 102044 115839 115761 106452 106799 76376 76887 262354 231634 681847 676056 198232 199227 250017 252005 287274 280468 295575 297829 312219 316382 295584 330007 678289 709402 523040 420994 264829 258716 297288 297793 307857 314470 318808 321406 356074 359201 587477 609931 40.35 68.5 1
11:40:17 2023-09-26 342566 341526 80502 78583 117082 120440 118024 117290 86010 85331 92769 93318 111906 113507 330647 352346 956587 949864 360034 370904 104349 95067 100856 103771 115680 115910 106613 107322 75126 75525 264794 232215 684291 680631 197675 196398 249138 252680 287167 279964 296134 297577 312985 317374 295320 329751 678700 710944 517755 421730 265204 259731 296481 297793 308323 314216 318546 321441 355539 358876 588794 608131 40.35 68.5 1
11:40:18 2023-09-26 342566 340811 80683 78583 117492 120440 118024 117323 86100 85331 92802 93318 112399 113618 330147 352416 956551 947099 359167 371199 103985 95133 100856 103700 115680 115876 106672 107332 76324 76887 265141 232322 678124 676056 197675 196135 249666 252360 287274 279944 295360 297060 312255 316382 293948 330007 678846 710441 519164 421730 265204 259333 297050 297793 310012 314664 318705 322844 356324 358840 587850 610629 40.35 68.5 1
11:40:19 2023-09-26 342602 340640 80466 78583 117082 120427 118024 117357 85893 85299 92899 93317 111939 113573 329684 352381 957266 952676 359998 370904 103985 93413 100966 102082 116026 113115 106679 107208 74920 75493 266068 231980 680840 682292 198512 195847 250017 251650 287274 280104 294802 299405 311715 316382 294811 330241 677886 710335 519164 421030 264829 258716 297924 297158 308072 315174 318546 323471 356074 358876 583594 610814 40.35 68.5 1
11:40:20 2023-09-26 343628 340520 80719 78583 117086 120440 118058 117323 85893 85357 92769 93318 111874 113585 329613 352416 958903 952000 361957 369832 103953 95099 100889 103666 115680 115795 106599 106865 76357 76920 264794 231634 681103 679989 198512 199052 250017 251297 287386 282162 294874 297475 312255 316417 295333 329504 676890 707365 519164 421587 264268 258466 299573 296380 309688 315280 318140 321370 356467 358516 583728 611932 40.35 68.5 1
11:40:21 2023-09-26 342654 340511 80723 78726 117119 120440 118327 117485 86042 85299 92769 93318 111906 113573 329648 355605 957392 955631 357685 374144 104588 93483 101101 103852 116319 116014 106712 106733 75075 75502 266068 231131 683826 681468 197675 194511 250580 251590 287908 280069 294874 297475 312219 316101 295785 329504 676890 708364 526542 420958 264455 258787 297257 295691 308358 314505 318321 321477 356074 357797 581247 608897 40.35 68.5 1
11:40:22 2023-09-26 342618 339996 80723 78694 117119 120607 118058 117323 86159 85331 92802 93318 111906 113569 330379 354538 959305 952676 360708 370869 103985 95067 100856 103595 115919 115715 106599 106832 76376 76887 264794 231634 683167 679989 198512 199016 250017 251297 287274 280069 294802 297267 311746 316797 295620 329504 677325 710482 519164 424393 264501 258609 297924 296913 308217 315245 318328 321786 356204 358768 581354 609910 40.35 68.5 1
11:40:23 2023-09-26 342361 340520 80746 78618 117119 120440 118058 117357 86159 85394 92802 93318 111939 113618 330397 355392 961202 953919 360708 373652 103985 95163 101068 102076 116092 116049 106679 106832 76461 76920 263577 231436 685701 680373 198512 195572 250544 251297 287679 282162 295632 299597 312219 316452 295828 329504 676890 707401 523392 421587 264455 258752 297257 296955 308323 314945 318765 321477 356109 358371 580948 609910 40.35 68.5 1
11:40:24 2023-09-26 342690 340806 80719 78722 117153 120440 118024 117323 86042 85298 92769 93318 112003 113696 329648 353511 959489 952676 361663 369832 103882 94968 100786 103628 116173 115841 106778 106865 76494 76887 263577 231634 692798 676092 198232 199191 250017 251297 287274 280104 294909 297475 312006 317092 295785 329751 676598 709024 524802 424430 265204 258573 297644 297223 310012 315165 318510 321406 356324 358983 585807 608713 40.35 68.5 1
11:40:25 2023-09-26 344342 340520 80498 78771 117200 120440 118058 117323 86042 85405 92857 93571 112716 113771 330469 354468 961350 955781 358339 373916 104270 93474 101029 103704 116032 115715 106778 106865 75126 75565 264794 230914 683290 681468 197675 194612 250017 251120 288611 279874 294874 299514 312000 316417 295828 329234 674941 707365 520574 420958 264829 259515 299305 294789 309510 314470 317575 321929 355574 358371 580834 610380 40.35 68.5 1
11:40:26 2023-09-26 344126 340546 80723 78722 117115 120685 118058 117323 86042 85331 92931 93413 112036 116762 329648 355605 957356 952676 358921 369832 103953 95067 100889 103700 115952 115876 106632 106832 75088 76920 264794 230914 683975 682986 198232 199191 250666 251297 288788 282162 295492 299937 311970 316719 295928 328391 675750 707183 526542 423828 264829 259515 297257 296085 308358 314945 318255 322311 356039 358371 581247 610417 40.35 68.5 1
11:40:27 2023-09-26 342843 340786 80792 78722 117467 120569 118379 117676 86096 85490 92830 93476 112594 113672 330469 355463 961996 953882 360964 370940 104017 95035 100889 102082 115966 113181 106745 106832 76461 76952 266068 231527 683398 682080 198512 199052 250756 251297 287881 280223 294945 298189 312255 316417 295333 329504 677406 707365 518636 420994 264455 258752 297292 296955 308358 314980 318060 321477 356074 358371 580197 610888 40.35 68.5 1
11:40:28 2023-09-26 342843 340770 80719 78690 117115 120440 118058 117519 86042 85272 92802 93286 112068 113573 329684 354290 959305 954067 359962 369867 103985 95001 101029 103700 116240 115795 106705 106865 76494 76920 266256 231634 682809 682022 198651 196122 250613 251010 288897 279964 294766 299937 312112 316976 295892 328354 675714 709134 524273 421623 264455 259515 297635 295762 309727 314470 318060 322192 356324 358264 581247 607702 40.35 68.5 1
11:40:29 2023-09-26 342627 340472 80811 78734 117176 120303 118505 117466 86096 85426 92924 93444 112561 113672 331598 355605 962976 953390 360816 373124 103985 93394 100889 103738 115872 115795 106679 106832 76409 76920 264794 231436 688372 680986 198232 198877 250017 251488 287679 280104 294874 297649 312255 316452 296036 329541 676890 708437 520574 421030 264455 258787 300371 296955 308323 314945 318060 321477 356074 358660 580124 610851 40.35 68.5 1
11:40:30 2023-09-26 342879 340520 80715 78722 116954 120440 118058 117357 85925 85384 92802 93318 111939 113569 329648 353511 959305 952713 361663 370904 103882 95001 100856 103628 115713 115795 106632 106832 76409 75525 267279 232107 681056 684019 198512 196122 250720 251153 288693 280069 294731 299937 312041 316832 295302 328537 676890 708322 517549 421587 264756 259515 297257 296085 311147 315174 318060 321965 356347 357868 581247 610851 40.35 68.5 2
11:40:31 2023-09-26 342735 341178 81006 78905 117244 120672 118447 117614 86127 85521 92931 93444 112375 113614 330647 355891 960821 955631 359142 372052 104367 95328 101304 104015 116486 113034 106877 107373 76665 76957 266068 231670 686244 685479 198512 194680 251462 252360 287260 282103 296717 299095 313938 318370 297678 329110 680957 713104 520045 423552 264075 260246 298682 297613 310704 317401 320426 323471 358835 359013 586150 612231 40.35 68.5 2
11:40:32 2023-09-26 346465 343059 81241 79424 118558 124508 119748 119283 86788 85764 93881 94462 113661 114568 333812 356712 967152 961239 366553 376613 105457 95996 102602 104929 118701 115008 109195 109552 77645 75823 268565 235871 690117 688847 198806 197333 252526 254391 290833 284716 301298 302203 314269 323697 300991 332170 685101 718768 517517 427371 267339 263887 301485 302627 315726 320969 323338 329472 361186 362937 598836 619653 40.35 68.5 2
11:40:33 2023-09-26 353920 348872 82292 80532 123243 122664 124585 124256 87455 86343 96964 96410 115630 117152 337979 366725 980784 965524 368408 382056 107017 94376 104231 104053 123508 117683 113676 114081 76493 76684 271956 237821 702623 703712 200827 199405 254940 258153 295973 288395 305746 305980 321132 323705 303111 336079 699137 738272 535118 435194 272402 267629 306937 308942 319530 324654 329349 332433 368727 368875 608634 632296 40.35 68.5 2
11:40:34 2023-09-26 360881 359498 86000 82270 123822 127500 126285 125833 88367 87469 95999 98903 119251 120264 346915 371897 1011750 996000 379420 394361 109708 96915 107003 108340 124900 125384 114570 115547 77526 79192 277156 245209 709267 712344 204441 203021 260425 260047 304764 293908 309648 312072 322751 328915 306613 341538 707143 739368 539406 440718 275864 270922 312237 310078 324898 329644 331278 338135 369613 372831 608906 639637 40.35 68.5 2
11:40:35 2023-09-26 366204 360849 86210 82643 125084 128805 127644 127152 88553 87437 97174 99308 122167 120939 350634 374466 1008777 1002299 383160 394504 110647 97244 107928 109175 126223 122260 115659 116452 78001 79352 276840 243594 715316 711809 206058 204161 260425 262480 302034 296764 311845 312731 324839 330894 306901 339313 715517 746474 546910 440145 277311 272928 313009 313760 326758 330488 333384 338947 372602 373808 619185 642962 40.35 68.5 2
11:40:36 2023-09-26 366741 365647 86492 82822 126182 129730 129888 129037 88521 87529 97779 100641 122829 122008 354895 384279 1026231 1006072 381591 399157 111262 97845 109632 110865 128311 124536 117697 118410 78746 80083 279253 246433 719935 726563 206638 204591 261214 262847 305630 297811 310749 312731 326996 331260 308456 341407 715011 756185 547180 445551 279345 272236 315951 313939 325915 330389 333636 337584 375297 376537 616375 646830 40.35 68.5 2
11:40:37 2023-09-26 369350 367589 86682 82818 126994 130092 132900 129396 88706 87286 98349 102642 123102 122197 354925 381127 1022393 1014126 378713 399627 113336 97743 110173 112926 128908 124603 118129 118676 79057 79947 279439 246085 724259 724030 206638 204976 261283 262882 305200 297355 309807 313688 327709 331942 308493 343632 717548 751092 547446 441543 279329 272667 315915 314716 327219 331880 332590 338614 372720 375708 619884 645777 40.35 68.5 2
11:40:38 2023-09-26 369956 369591 86403 82708 126454 133386 132992 130355 88448 87492 98318 101030 119705 122846 356173 384422 1026119 1004603 387601 401529 112966 97878 110207 113408 129087 125669 118649 119798 78939 80340 279253 248184 720569 727291 206493 203778 259623 262515 306492 297329 310313 312986 324698 328880 308819 339126 712106 754890 548630 444222 277172 274553 315470 313462 327132 328906 333329 337584 372162 371716 619629 648998 40.35 68.4 2
11:40:39 2023-09-26 369993 370038 86403 82704 126876 133412 133339 132767 88307 87318 98450 103162 123136 125204 356351 382543 1030138 1012928 385409 399200 113000 97910 110393 113599 129267 125876 118804 119886 78971 80372 282085 248888 720686 721404 206638 208401 261896 264556 306816 296967 312176 313832 324947 331511 306505 340782 715371 751624 547180 441543 278684 273069 315685 312986 329577 331502 332014 339130 371015 373986 616555 647361 40.35 68.4 2
11:40:40 2023-09-26 374304 373975 86747 82833 127449 131184 133898 133577 88577 87557 98993 103594 120228 125905 359406 388006 1027149 1008153 387691 403808 111407 98279 110956 113926 132269 126535 119616 120672 79251 80547 281922 248888 719220 732816 207221 204378 259588 263688 306492 296722 310784 313198 324018 328651 305643 338646 718342 756185 543158 443896 278488 275202 315026 314896 326635 329365 333636 337621 372720 372344 623762 651219 40.35 68.4 2
11:40:41 2023-09-26 375364 373146 86547 82932 127594 133958 133885 133564 88432 87621 99093 103614 120063 125851 360672 385756 1036317 1016677 385227 401062 113146 98547 110990 111251 132658 127164 119650 122944 79337 80832 284643 249950 720544 730899 207805 203710 261109 263987 306924 297545 311587 313760 324947 329833 305930 338289 718456 755898 545124 441219 279775 274325 315951 315598 329075 331502 333636 338614 371015 374618 620058 653141 40.35 68.5 2
11:40:42 2023-09-26 381228 374417 86902 83393 128041 130732 130645 130458 88885 88045 99499 104000 120945 126290 363153 390776 1031563 1014440 392239 404388 111001 99093 111978 111478 133132 127653 122837 123303 79933 81151 282085 247851 728375 737048 207513 206203 260997 265754 306960 297355 311801 313022 324960 328915 306901 338289 723660 762865 538014 447944 279617 276082 315951 315700 327393 330389 335632 338135 374172 374654 629174 657044 40.35 68.5 2
11:40:43 2023-09-26 377724 376514 87083 85273 128602 134891 130555 130918 88739 88138 99739 104067 121191 122828 364508 389373 1035987 1024919 387655 405604 114046 98714 112574 111804 130247 128261 121324 120393 80151 81453 285735 249950 731346 737059 207805 204310 262747 264164 306960 299933 312458 314445 326749 330397 305921 340304 722636 763980 552436 446484 282063 275202 316224 315820 327428 331950 336179 337621 375297 376802 626457 655440 40.35 68.5 2
11:40:44 2023-09-26 382010 378970 87456 85548 130019 131219 132552 131865 89561 88263 100527 104312 122455 123064 365228 396804 1030138 1020687 392276 406034 111257 99358 115264 112034 131108 128748 120370 120506 80643 81760 285735 248234 742297 739152 206253 205369 262922 266323 305534 300492 311801 314459 327490 329638 308855 339313 727396 766143 546135 450203 281864 277391 316956 316982 326899 333986 335668 339130 377593 375386 635664 656477 40.35 68.5 2
11:40:45 2023-09-26 378452 378769 87459 85702 132666 131599 132801 132295 89511 88295 100628 101697 122455 123415 366879 396413 1047003 1029085 392183 409664 111527 99907 115642 112980 131831 129286 120601 121214 80832 82178 287530 251291 736683 744529 207185 206468 264327 266358 307852 299479 312969 315412 328021 332180 308638 340927 721156 766373 554248 450593 283594 276541 318881 316912 329448 333951 336416 339721 378464 375981 627289 660350 40.35 68.5 2
11:40:46 2023-09-26 381689 378835 87555 85790 133378 132071 133453 132453 89698 88295 101079 101717 123262 123415 368574 397020 1042100 1037401 390508 407468 111756 99903 115723 113200 132361 129459 120932 121131 81105 82187 288493 250585 744530 742732 207508 205083 265386 266643 307172 301339 312458 315476 326047 330928 306261 341683 730324 765199 555336 452089 283863 276399 319517 318246 328507 335826 335487 341653 376546 377068 632856 658876 40.35 68.5 2
11:40:47 2023-09-26 383420 383132 85824 86134 133547 133377 134420 133721 90010 88877 101354 102174 123909 124910 371669 402757 1054494 1032537 394503 411021 112062 100774 113076 114111 133127 130958 121953 122895 81426 82730 285735 253783 742071 750982 207577 206187 266202 267514 309723 301797 314436 315039 329049 329902 307189 341407 728534 773070 556650 454678 283863 278172 320853 317942 330983 335028 337716 338330 379141 378857 631030 664217 40.35 68.6 2
11:40:48 2023-09-26 382987 383464 85806 86251 133880 133562 134647 133788 90323 88909 101914 102105 124108 124599 373083 398782 1050037 1042100 394297 414920 112634 100796 113183 114209 133696 131223 122823 122961 81715 84519 288493 252644 748143 747104 208192 206192 267056 267499 308424 303888 314406 318992 327772 332677 309912 342298 732595 766033 562534 453834 285205 278652 321875 319801 329911 337762 337167 340344 378104 381291 636566 664180 40.35 68.6 2
11:40:49 2023-09-26 385518 387558 85831 86619 130446 134470 135967 135382 90498 89763 102344 103073 124794 125805 375997 405926 1060236 1039919 397666 414831 113196 101455 113381 114971 134440 132429 122973 124113 82005 84908 291303 255549 746197 757807 208482 207332 267619 268324 311679 302714 315654 316912 329974 330928 308191 341924 733297 779880 556650 458051 284668 278296 323068 319836 333379 337016 339190 340344 378685 377666 634726 667816 40.35 68.6 2
11:40:50 2023-09-26 387166 388060 86022 86615 131054 134470 136163 135468 90637 89308 102617 102939 125219 125805 374895 403252 1060724 1044975 395301 414939 113449 101455 113849 115004 134605 134479 123751 124351 82297 85115 291097 255549 769142 752047 208878 208061 268346 268603 311903 305926 315215 318505 328569 333749 309948 344425 735401 770492 564006 455873 284024 278331 322710 320557 332544 339020 337680 341893 378997 378760 638302 665520 40.35 68.6 2
11:40:51 2023-09-26 387984 391911 86357 85227 131848 135706 137190 136339 90820 89709 102905 103870 125652 126990 377045 407503 1062204 1043506 400218 418358 114107 102154 114266 115930 135529 135181 124397 125471 82765 85390 290502 257000 751417 760675 210165 208339 268596 269151 314128 304566 317584 317906 329782 332387 309559 341407 738248 779810 564006 459268 284223 280126 324471 320843 333933 338070 340336 341893 379817 378230 636307 669518 40.35 68.6 2
11:40:52 2023-09-26 390179 391877 86353 86909 132394 135796 137316 136342 90886 89529 103253 103934 125820 126672 378361 406034 1068427 1053325 398985 419943 114552 104182 115003 116157 135916 131425 124602 125413 82688 85456 293305 258462 764813 758474 210048 208200 268938 269612 313984 305458 317136 319730 329333 334661 308120 342478 735930 774163 562042 456678 285165 280065 324929 320843 333933 340213 339190 342519 378997 379963 637243 669481 40.35 68.6 2
11:40:53 2023-09-26 394480 393347 86485 85221 132743 136828 137821 137231 91070 89840 103499 104316 126443 127547 378808 408684 1068390 1041731 404317 418451 114558 102790 115499 116933 136411 132061 125219 126277 83211 85790 296162 258230 754266 761535 209531 209061 269124 270743 315049 305531 318555 318870 330045 333925 311780 341131 736195 775387 565477 461383 284259 281580 324700 321853 333652 339020 338352 342447 381840 378530 641042 673437 40.35 68.7 2
11:40:54 2023-09-26 392092 395037 86367 85284 132872 136756 138028 137436 91143 89996 105625 104348 126686 127581 382137 406968 1074509 1057421 404706 418817 114743 104644 115612 116966 136842 133096 125812 126666 83241 85960 294168 260304 751629 760027 210972 208817 268902 270671 315938 305746 318069 319908 329013 335693 311265 342406 738681 775259 560229 458173 286517 281187 324929 321853 334423 339020 339430 342555 378997 380531 639157 673437 40.35 68.7 2
11:40:55 2023-09-26 398357 396268 86879 85290 133461 137239 138358 138340 91334 90393 104076 104986 127070 128182 383256 411272 1072858 1049641 405574 421321 114966 104784 116393 117749 137342 133482 126168 127147 83441 86040 296162 259611 753522 765997 210188 209715 268974 270743 315708 306393 319530 318941 331009 334696 309559 340340 742495 782124 566948 459570 285165 282713 324929 322867 334657 339020 338423 342483 379817 378830 645514 674123 40.35 68.7 2
11:40:56 2023-09-26 395665 397061 86728 85288 133746 137659 139023 138457 93261 90186 106055 105051 127524 128428 382684 410046 1079164 1064864 408064 422329 115754 105303 116352 117926 137533 133633 126222 127398 83637 84533 293305 260490 757372 761535 210847 208991 269588 272238 315613 306609 319530 320843 330009 336011 308050 342550 740847 775279 564006 459351 286987 281623 324965 323585 335702 340189 338387 345332 381359 381172 642061 674159 40.35 68.7 2
11:40:57 2023-09-26 398138 396858 87257 85426 134145 138012 139324 138954 93358 90393 106464 105371 127735 128675 382983 414719 1076070 1051660 405574 423582 115541 105177 116808 118176 138168 134137 126950 127813 83786 86225 296162 260634 759634 770382 210188 209973 269388 269524 315974 306500 319530 319872 331045 333960 310029 340855 740517 784106 566948 462968 285802 282709 324965 323848 336736 338009 338423 342519 382167 380531 645328 677088 40.35 68.7 2
11:40:58 2023-09-26 396889 398104 87234 85361 134622 138046 142712 138974 93455 90186 106453 105371 128097 128827 387624 415288 1079127 1066236 405752 423773 116020 105366 117626 118075 138789 134137 127160 128024 83902 86317 296162 261418 764601 767660 211177 209499 269038 270743 315672 306753 318555 320914 330045 335001 308156 342478 740517 775315 566948 459534 287832 281848 325660 323848 334189 339600 338352 344529 380084 382313 647064 674636 40.35 68.7 2
11:40:59 2023-09-26 402717 398131 87234 85345 134727 138423 142907 142018 93455 90186 106522 105548 128123 128854 385285 416473 1069944 1057838 407977 423881 116119 105211 117427 118209 141507 134171 127737 128058 84351 86291 298117 258013 767874 771689 210882 209680 269768 271139 314827 307720 319275 319623 332769 336654 309453 342334 748840 787711 573864 463826 287652 282963 326767 326672 333933 339600 340990 342447 385390 380852 655006 680130 40.35 68.7 2
11:41:00 2023-09-26 404792 399996 87581 85496 134723 138678 140495 139926 91829 90617 106898 106016 128267 129179 386916 413592 1077418 1066493 412875 423953 116153 105424 117624 119011 139600 136042 128037 128874 85990 84536 296162 260821 773451 768204 211212 210043 269388 271623 315974 309433 319530 320593 329974 337061 308156 340891 746667 775315 562276 460655 287832 284241 324965 324834 334433 339600 337841 346138 378720 380531 652614 677345 40.35 68.7 2
11:41:01 2023-09-26 401652 401183 87569 85478 134719 139087 143115 142635 93552 90499 106704 106009 128863 129385 387677 418265 1080514 1058612 405682 426460 116153 102903 117657 119200 141876 135494 128071 129053 85990 84579 296162 261549 764482 776967 210930 210420 270874 273162 317725 308561 320362 320736 331601 334555 310357 341504 744198 784328 567892 466509 287936 282893 328655 324834 335667 339565 339447 342483 385661 382947 646346 682172 40.35 68.7 2
11:41:02 2023-09-26 408544 405265 87744 85641 134732 139545 143607 143507 91772 90683 104313 106341 128747 129996 387749 418336 1079164 1065658 414672 427666 116186 105599 117657 119531 139717 136028 128495 129447 86115 84579 301021 261549 766330 777076 211543 210008 269388 272074 315974 306327 321197 319943 331816 335001 308191 341407 747760 788123 566948 463332 288752 284476 324965 325164 335702 340595 340474 342555 380990 381172 655006 682172 40.35 68.7 2
11:41:03 2023-09-26 404994 403628 87569 85542 135645 139420 143533 143299 91970 90690 106921 106326 131279 130212 390603 415818 1087821 1069760 409276 428756 116573 105673 118051 119614 142341 135972 128860 129523 84600 84658 299075 264519 767797 773665 211437 209868 270910 272275 318660 309215 319530 322341 330509 336011 308156 342226 746901 780948 594532 459679 288788 283839 327260 324365 336244 339635 338352 345332 379817 381974 648395 679648 40.35 68.7 2
11:41:04 2023-09-26 405941 405588 87965 85704 135881 139700 143992 143407 93682 90847 107065 106633 129480 130177 391155 424025 1088384 1069540 410834 427022 116573 105707 118446 119833 142643 136007 129032 132017 86360 84569 301021 263138 774935 778998 211543 209026 269483 271209 315223 307720 320388 319388 333238 335001 308892 342550 745577 791214 566948 463608 290599 283538 325959 324709 334728 339057 340990 344565 378720 382886 650778 682657 40.35 68.7 2
11:41:05 2023-09-26 409536 405485 87905 85669 136046 139704 144062 143337 93746 90752 104342 106505 131712 130212 392372 416473 1081316 1075202 415260 430019 117118 103195 119002 120127 138624 136505 129391 129953 86532 84727 301021 262920 774771 774764 212207 209715 270148 272645 315188 310309 320700 320914 330741 337061 306296 341960 749842 781836 568419 459606 288919 284476 324965 325690 334693 340362 339447 346138 381359 381172 655949 680686 40.35 68.7 2
11:41:06 2023-09-26 404297 405831 88178 85629 136786 140000 140248 143821 93812 90690 107311 106633 129872 130212 393309 421168 1086841 1078264 409240 427827 117353 105848 119192 122239 143216 136551 129605 132531 86427 84658 301021 263546 778135 777345 211543 209715 269964 271209 315223 309157 318678 321888 331547 335036 307966 342514 747797 783820 560229 464424 288824 283063 327473 325164 334693 341678 338423 344565 380385 383459 658025 682657 40.35 68.7 2
11:41:07 2023-09-26 411311 406083 88178 85759 136269 143137 140058 143778 93908 90847 107392 106863 131780 130645 393858 423845 1085459 1069696 415113 431532 117138 103337 119138 120363 139307 136988 129966 132672 86665 84727 302568 261585 775869 783984 211226 209680 269038 272906 315974 311481 319601 319872 332756 334966 307689 341407 752200 792370 572371 466275 288788 285018 324965 325690 335702 339329 341602 342555 380723 380531 655006 685793 40.35 68.7 2
11:41:08 2023-09-26 411859 406385 88178 85759 137019 140668 140644 140285 93876 90847 107346 106863 132190 130805 393034 427557 1080514 1069686 412987 429076 117386 105990 119857 122646 139665 137021 132636 132715 86765 84790 302179 261585 782020 783638 211395 210043 269038 272038 315974 309626 320435 319908 332085 334462 308120 342472 752189 792370 603163 466509 288824 284476 326803 326709 334693 339600 341026 342591 380990 381172 656486 683752 40.35 68.7 2
11:41:09 2023-09-26 410503 407667 88174 85822 136531 143507 141197 140825 92215 91183 104616 107158 132261 131528 396465 421986 1097456 1078957 412839 430284 117319 103222 119309 122748 139307 137560 132544 132994 86546 84916 301021 266168 772944 779550 211543 209715 269073 270984 317167 309360 319530 322902 330045 336799 307189 341407 747797 784375 575591 464424 289973 284476 327437 324834 336786 340654 338387 345369 380154 382010 651192 682657 40.35 68.7 2
11:41:10 2023-09-26 410731 407410 88242 85817 136974 143237 141495 139981 93974 90847 104649 106896 132283 130680 393935 426566 1082119 1072876 413314 430320 117975 105950 120110 122680 140575 137255 132788 132775 86799 84821 301021 263918 783242 782762 210917 210126 270874 273818 317725 311666 319421 322006 332409 333819 310569 341227 753571 792337 566396 468864 288829 284712 325959 328059 336772 342191 340474 342483 382167 380888 661654 683752 40.35 68.7 2
11:41:11 2023-09-26 412907 411313 88504 86161 137195 143983 141896 141022 94036 91157 104682 107158 128589 131376 395395 424061 1086841 1075820 417626 431569 117386 103333 119875 122987 140509 137767 133098 133098 86765 85126 301021 265227 778184 781906 210734 210372 268851 272038 316176 308222 319530 322902 330045 334228 309365 339313 752189 786743 568419 467868 288883 285036 325959 325690 335737 341404 337841 342627 381899 380875 658346 683232 40.35 68.7 2
11:41:12 2023-09-26 410731 409453 88242 85874 137004 143642 141690 141089 93941 90913 104616 107257 128600 131114 394284 428545 1094494 1077498 415482 431641 117420 103346 119909 122987 140542 137871 132730 133236 87078 85242 301021 266094 779985 785785 211508 209540 270910 271898 318660 308116 321344 319612 332432 335001 306685 342201 750141 793418 569890 465259 290531 283870 325994 327596 335737 339057 340235 345088 381395 382278 653150 683269 40.35 68.7 2
11:41:13 2023-09-26 410695 411831 88695 86157 137286 144241 141886 141512 93974 90946 104675 107323 128873 131849 396619 426628 1094458 1069760 414966 432930 117697 103437 120220 123260 140769 138324 133007 129625 86892 85242 301021 266545 780268 788718 210734 210043 269929 271209 316978 308257 321601 320914 332049 332957 308156 340340 749988 793342 584128 467158 290599 283609 328003 325427 336244 340619 341230 342483 381061 383190 655006 687330 40.35 68.7 2
11:41:14 2023-09-26 416594 411397 88517 86012 137462 144026 142149 141512 94007 90946 104845 107356 132420 131708 396691 424074 1091287 1082085 419588 432689 117969 103572 120474 120155 141955 138731 129249 129722 87152 85242 301021 265979 779869 783428 211437 209680 268255 272906 315955 308909 320743 321888 329475 336480 306901 339826 754140 784375 574304 463696 288572 285383 325432 326709 334763 340654 338423 345649 377820 380034 659855 685793 40.35 68.7 2
11:41:15 2023-09-26 414881 412270 88517 85976 137830 144175 142374 141545 94103 91322 104878 107356 129050 131743 396799 425371 1091509 1086783 418258 432967 118090 103437 120513 123431 141064 138648 133180 129803 86985 85242 304908 265415 791692 783121 212242 209061 269073 272906 315223 309812 319982 320950 330813 336011 305643 341167 754905 784328 577246 463732 290531 285347 325432 326709 335477 340654 339447 345613 378120 379999 660396 683483 40.35 68.7 2
11:41:16 2023-09-26 411752 413866 88634 86098 137722 144114 142346 142037 93974 91515 105022 108014 132604 132059 396511 430811 1098485 1072746 418185 433142 117874 103901 120375 120187 141286 139097 129459 130320 86952 85358 305516 267682 776144 790956 210847 210666 268851 273549 317203 310090 321234 320914 330081 333995 307189 340828 751124 792370 576850 468584 288788 284627 327967 324709 336751 339635 339411 342519 382775 381696 654541 687817 40.35 68.7 2
11:41:17 2023-09-26 417069 414522 88698 86066 137946 140252 142783 142448 93974 91356 104845 108014 132570 134721 399116 428846 1095271 1072671 417078 435525 118090 103643 120547 123534 141487 139193 133214 130386 86985 85358 308521 267682 788826 791033 210223 209715 269894 271174 317132 308222 320435 320914 331045 331958 307189 338325 751087 793342 577955 467158 288964 283609 327473 327061 335737 342374 339411 342447 381863 381136 655006 687854 40.35 68.7 2
11:41:18 2023-09-26 417506 413893 88521 85917 137905 143948 142742 142197 92731 91249 105258 107931 129069 131849 399854 429040 1099216 1089031 418221 435343 118205 103572 120952 123362 141813 139866 130093 130345 87105 85358 302929 266131 796865 786414 211578 208519 269483 272454 315223 309661 319530 320950 330009 333995 306469 340412 752199 784436 568419 465408 290941 284911 325468 329184 334728 341166 338423 344602 378997 380567 664577 683788 40.35 68.7 2
11:41:19 2023-09-26 419551 414845 88670 86098 138135 144250 142875 142037 94072 91323 105048 108014 129355 134557 400920 426601 1094494 1083697 422080 435615 118239 103643 120952 123620 142280 139388 129646 130664 87052 85475 303982 266734 780543 785375 210930 209680 270148 272074 316176 308292 319982 320914 328751 335036 306901 338254 752466 784375 574304 466275 288861 285383 325432 325760 334763 340654 337403 345613 379250 378865 661838 685947 40.35 68.7 2
11:41:20 2023-09-26 415154 416974 88905 86497 138194 140170 143203 142790 94361 91538 105331 108362 129311 132531 401131 433057 1097604 1075966 417330 436756 118138 103785 120952 120250 142157 139555 130052 130976 87233 85527 305095 266474 781674 793308 210847 208810 269859 271209 317097 308222 320435 319872 331511 332620 306901 340304 751619 793306 575357 466289 291347 284006 327402 325655 336454 340550 340439 342447 378997 381136 656413 687547 40.35 68.7 2
11:41:21 2023-09-26 419811 417191 88792 86158 138448 144509 143178 143062 94201 91448 105363 108163 129435 134874 401488 426566 1094421 1082085 422080 437020 118566 104044 120986 120315 142040 139695 129909 131517 85517 86009 308521 267682 790872 788681 210776 210161 270683 274907 319110 309413 320326 322305 327914 334427 306901 339606 755746 786597 601553 466472 288757 285383 325660 328291 335667 340312 339190 345088 378685 381612 659819 685726 40.35 68.7 2
11:41:22 2023-09-26 421262 418344 89096 86347 138323 140423 143820 143161 94299 91482 105574 108163 129435 132508 402340 427836 1096048 1086708 423020 436761 118239 103856 121324 120315 142405 139743 130173 131103 87266 85531 308521 266287 782340 788447 210699 209680 270148 272003 316618 308257 319238 321401 327950 334931 306865 339366 756114 784094 562276 465118 288788 285383 325923 326639 335667 342591 338387 344529 378997 378830 663247 684756 40.35 68.7 2
11:41:23 2023-09-26 417105 416092 88792 86284 138362 144694 143304 142959 94408 91482 105147 108379 129459 135133 402625 432461 1102202 1075966 414660 437374 118330 104141 121166 120646 142433 139980 130088 131584 85485 85648 303982 269699 784405 793199 210153 208956 269859 271174 319300 310968 319056 320582 330974 330894 306901 341275 752042 793342 573864 469196 290941 283573 327437 325655 335702 340585 340439 341376 378685 381101 658113 687817 40.35 68.7 2
11:41:24 2023-09-26 414881 416419 88699 86503 139141 140367 143503 142833 94136 91482 105291 108346 129409 132636 402625 435747 1099944 1082332 417363 438175 118566 103856 121493 120480 142405 140155 130778 131108 87326 85828 305095 267143 784116 795066 210223 208305 269448 271174 316176 310419 319530 319588 330741 332387 305894 339277 751505 793306 569423 466509 290941 283573 326908 325655 334728 339329 339447 342411 378997 380531 656413 687817 40.35 68.7 2
11:41:25 2023-09-26 422002 416455 88792 86225 138366 144623 143769 142925 94299 91482 105357 108238 129353 135004 403620 431458 1097714 1088297 423805 437956 118465 103999 121593 120646 142731 139980 130889 131617 87353 85738 308643 267072 789433 790846 210664 209429 269388 272038 316140 309586 320216 320843 327455 334462 305715 338646 752961 786597 575635 465118 288788 285383 325432 325760 334728 339600 339190 344529 378997 378495 662271 685762 40.35 68.7 2
11:41:26 2023-09-26 423195 417665 88792 86252 138923 140630 143803 142993 94234 91482 105389 108379 129418 135039 400773 429854 1096048 1085239 423278 436308 118600 103856 121493 120480 142635 140351 130988 132131 87300 85738 304908 266920 789319 789807 209496 209026 270148 271588 316176 308222 318519 321888 328427 331888 306901 338646 754324 784364 584874 470492 288716 284476 325959 327183 334189 341642 338079 341663 379853 378795 665642 688792 40.35 68.7 2
11:41:27 2023-09-26 419218 417696 88796 86130 138487 144720 144619 143956 94620 91694 105910 108578 129872 132800 404626 436756 1106215 1086398 419405 436571 118765 103856 121577 120563 142731 140372 131029 131864 87360 85796 308766 267143 784712 793203 210699 208339 269038 271174 316176 307720 319079 318870 327985 333423 304071 340513 752189 793491 569890 465118 288824 284131 325959 325655 336715 338515 339670 342555 378997 378865 655006 687901 40.35 68.7 2
11:41:28 2023-09-26 420478 418977 88638 86316 138366 141335 143571 143789 94136 91994 105357 108778 129386 133404 401972 431749 1106824 1091620 421409 436607 118566 103999 121324 120811 142635 140547 130832 132261 85272 86135 307000 269622 798711 789843 209859 208339 270719 269559 317132 310419 318330 320522 327455 333996 304999 339126 751505 784328 575357 467868 288464 283140 327932 324674 334189 341130 339190 342134 378997 379999 661296 689483 40.35 68.7 2
11:41:29 2023-09-26 424291 420707 88974 86374 138683 140697 144168 143752 94556 91538 105837 108470 130271 135228 402501 435311 1093645 1085290 425805 436535 118566 103999 121577 120811 142734 140477 131070 132079 87266 85828 304908 267143 786218 796590 209859 208374 269388 272038 315223 307720 320209 319610 328711 331657 304999 338406 758747 793306 569339 468532 288594 285347 325170 325199 335702 338279 340372 341376 378997 376542 658493 687817 40.35 68.7 2
11:41:30 2023-09-26 424213 418358 88792 86166 138483 144716 143973 143558 94169 91448 105553 108528 130003 134980 403175 435134 1091287 1078943 424443 436229 118600 104141 121662 120811 142900 140547 131054 131897 87326 85828 305516 267107 791672 796756 209496 208305 268974 273549 316140 307685 319530 318646 327720 330928 304284 336590 753255 795176 575357 469196 287481 284911 325888 324834 337726 340824 340042 343600 378745 378641 657803 687670 40.35 68.7 2
11:41:31 2023-09-26 418149 420456 89003 86252 139101 140530 144236 143423 94234 91482 105521 108511 130271 135441 403175 433075 1105255 1091410 420234 439783 118997 103856 122005 120563 142934 140351 131087 131897 87393 85770 304908 267179 795940 792151 209496 207192 270528 270725 315974 309157 318069 319388 326996 330928 303146 339643 752189 784364 594900 464752 288861 283140 326803 325725 333969 339531 338710 343488 376690 377701 664226 685762 40.35 68.7 2
11:41:32 2023-09-26 421070 420263 88824 86229 138401 140630 143837 143755 94234 91704 105527 108745 129937 135558 404099 435113 1100454 1078919 422080 440479 118726 104356 121777 121143 143228 140864 131021 132444 85412 86253 303982 269478 788709 800150 208843 208159 270528 269524 318174 308045 319006 318870 328021 329868 304676 337288 751245 793342 572371 468548 288788 281883 325994 326672 334657 341351 339190 339795 378685 378795 658025 689880 40.35 68.7 2
11:41:33 2023-09-26 422199 421523 88792 86257 139603 140912 144283 143854 94299 91737 105870 108844 130393 135428 405026 435418 1102051 1078943 420813 437907 118997 104070 121662 120811 142934 140919 131120 132328 87393 86467 307000 269243 790790 797885 208913 207655 269038 269524 316140 309470 318555 318905 328021 329373 304462 337653 751532 793378 570878 468864 288861 282857 325959 326672 334423 339057 338352 340309 378694 378830 658382 689354 40.35 68.7 2
11:41:34 2023-09-26 423858 420232 88828 86224 138980 140763 144304 143922 94332 91515 105698 108778 130674 132995 407945 432876 1100834 1091434 426255 440663 118895 104284 122001 121060 143460 140709 131844 132510 87400 85923 305516 267930 789005 793272 210760 208339 269388 270914 318399 310309 318592 320357 325716 331923 304071 335569 756114 786743 578343 467598 287832 284583 326803 325199 333921 339022 336690 342411 378997 376542 661801 686770 40.35 68.7 2
11:41:35 2023-09-26 423894 422558 88824 86561 139724 140797 144404 144117 94267 91674 105870 108778 130214 135238 405062 432714 1097604 1090067 423565 437907 119031 104141 124405 120977 143397 141446 131877 132510 87460 86167 308067 268379 791463 793345 208517 208305 269388 270760 315223 307936 315726 320392 326012 329902 304534 336227 754324 784400 572371 468584 288274 283609 327923 324674 333969 340619 338710 340034 381286 376542 667721 689880 40.35 68.7 2
11:41:36 2023-09-26 422974 421559 88824 86256 139168 141127 145075 144632 94687 91790 106041 108978 130500 133388 405488 438250 1106676 1088256 422531 438415 118997 104141 122245 121060 143625 143983 131877 132726 87460 86072 305516 270358 789924 795629 209350 207413 269388 270347 316176 306327 319304 318870 325520 332164 302402 337341 751124 790061 576327 467206 288631 283140 325432 324834 334763 338279 337680 343244 377859 377103 655006 686807 40.35 68.7 2
11:41:37 2023-09-26 424360 423446 88784 86351 139033 141353 144270 144389 94299 91834 105731 109263 130247 135793 405705 436322 1111232 1088200 423278 439937 118798 104213 122040 121807 142934 143602 131087 132760 87360 86257 310078 270455 787616 793381 208843 207297 269388 270743 316211 309470 315762 319872 325485 330628 302614 336554 752583 784256 573864 468532 288310 281812 326943 324582 333969 339600 337753 340860 378428 378230 664577 690465 40.35 68.7 2
11:41:38 2023-09-26 428306 422491 89035 86374 139169 141286 144671 144453 94623 91667 106333 108945 130491 135582 408243 437763 1097604 1086933 427655 439211 118915 104213 124383 121649 143659 143567 131877 132635 87427 86104 304908 268568 792534 799017 208843 207690 268157 270760 316176 306327 319042 317906 326012 329937 302848 333573 753255 797049 573864 468476 286952 284250 325432 324834 334728 340667 338710 340069 378428 377742 655949 687854 40.35 68.7 2
11:41:39 2023-09-26 423858 423525 88788 86224 138786 141088 144673 144419 94299 91800 105942 109112 130459 135533 405705 436571 1102833 1078943 421933 439937 118915 104141 124210 121143 143647 143803 132125 132760 87407 86348 308067 270527 787010 798921 208012 207332 269768 270743 316140 307255 317621 318423 326012 330991 304071 335569 752189 793378 570504 468584 288274 281848 326943 326527 336761 340860 338454 341469 378961 378930 658270 693424 40.35 68.7 2
11:41:40 2023-09-26 426209 422639 89003 86335 139173 140924 144807 144407 94430 91770 106333 109037 130883 135463 408109 437500 1102962 1094511 426293 439247 119230 104141 124452 120977 143630 141152 131910 132635 87433 86167 307907 268379 790210 793381 208878 207009 268408 273045 315974 308888 315762 318388 324471 330963 301237 333645 753565 786780 569423 465154 288395 283573 324699 325199 333969 338515 337478 341376 375525 377648 664226 686807 40.35 68.7 2
11:41:41 2023-09-26 428057 423780 89007 86224 139390 141125 144603 144255 94332 91515 105975 108811 130524 135309 408109 433823 1098824 1089852 423637 439902 119031 104141 124418 121143 143397 141471 132092 132760 87427 86135 307907 269432 790806 797321 207832 207332 268596 269559 315188 307470 315654 318941 324995 330991 302898 333501 753035 791030 580985 471867 287140 283431 326803 326672 335822 341196 335451 340956 377679 377224 660323 686807 40.35 68.7 2
11:41:42 2023-09-26 423356 424079 89158 86410 139168 140895 144820 144355 94719 91737 106293 108811 130500 135731 408145 442052 1106824 1087557 422080 441250 119031 104141 124452 121649 143630 143803 131943 132793 87460 86316 305516 270744 793608 799522 208843 206365 269199 270743 315188 307255 318817 316433 327709 329868 300323 336079 752984 794760 576850 465922 288626 282709 324942 325395 334423 338307 338710 339795 375560 376542 658196 687817 40.35 68.7 2
11:41:43 2023-09-26 428021 424120 89007 86284 139312 141125 145223 144255 94430 91548 106074 109037 130997 133546 410087 436684 1100725 1088293 427996 440449 119142 104356 122342 121714 143727 143803 132307 132793 87373 86526 305880 270744 795017 797321 207867 207009 268596 270635 317652 308186 315431 318905 325713 330295 302598 333537 754324 790619 571438 471092 287427 283289 326803 324546 333933 339329 338470 338258 378730 378007 663578 689880 40.35 68.7 2
11:41:44 2023-09-26 426815 423827 88942 86193 139382 141222 144807 144423 94365 91674 106253 108811 130793 135533 409372 438085 1097269 1086783 423601 439614 119031 104141 124539 121143 144718 143689 132307 133302 85508 86348 307907 270074 801491 797758 207577 206365 268632 269524 315493 308222 315690 316947 326012 330295 301731 336253 752466 795053 570878 467158 287630 281993 324821 325655 333717 340189 338710 338223 378428 378043 664552 691450 40.35 68.7 2
11:41:45 2023-09-26 423894 423858 88670 86470 139017 141939 144568 145475 94523 91860 106041 109196 130459 131975 408576 439783 1113130 1091294 425909 441908 118634 104460 122040 122282 143414 144245 131753 133444 87366 86529 306349 270346 784456 796756 208192 206330 268596 270743 316211 306292 315726 318682 323983 329868 302124 334939 751505 784292 573864 467868 288043 281883 328655 324341 333969 338550 336179 339281 376160 376244 658382 687854 40.35 68.7 2
11:41:46 2023-09-26 421335 424115 89007 86197 142156 140863 145143 144423 94365 91674 106147 109112 130793 135568 409372 436820 1106411 1093694 421482 440305 119312 104141 124660 121143 144262 141076 132523 132897 85540 86348 304908 270264 795979 800219 208012 206365 269388 270362 314748 307755 315395 318423 324018 328880 300323 333537 752189 784328 603350 468532 288513 280990 325660 324834 333933 340860 336179 339281 376425 376507 662499 690465 40.35 68.7 2
11:41:47 2023-09-26 444566 423899 89003 86347 139173 141646 145141 144756 94558 91634 106399 109129 130916 135663 409987 441728 1098860 1085091 428594 441872 119065 104284 124487 122208 143994 143873 132374 133193 87467 86348 307907 269658 790351 801857 207543 206365 267655 269524 314968 306257 317621 316725 324733 328617 302124 332455 752466 795922 573864 468512 286074 283843 324965 324582 334423 338782 337239 338294 376725 375744 656449 689843 40.35 68.7 2
11:41:48 2023-09-26 428731 426514 88824 86643 139416 141713 144807 144758 94267 91834 106074 109112 130524 131884 409661 440737 1105255 1081317 426899 441944 119031 104317 124487 121812 143897 143973 132606 133227 87407 86380 304908 272130 788075 802461 209008 206330 269199 269981 315223 306327 315726 316982 324733 329191 302190 332995 751124 793342 570504 468620 287630 280955 325695 324834 335750 339557 337170 340428 378853 377562 658270 690711 40.35 68.7 2
11:41:49 2023-09-26 428001 426486 89040 86378 139562 141353 144875 144423 94528 91674 106465 109171 131396 135652 410604 439104 1103688 1097676 426070 441944 119230 104213 124660 121283 144481 143838 132739 133227 85525 86316 308067 269432 795711 796756 208012 206043 267843 269524 315974 307220 315690 316982 323009 329868 299133 332995 752466 785631 572833 465118 287086 282709 324712 324834 333753 339020 336453 338294 373314 376802 666300 688502 40.35 68.7 2
11:41:50 2023-09-26 428927 424727 88824 86162 142156 141429 145278 144658 94365 91834 106253 108811 130949 135723 410604 437835 1102088 1092957 428667 441908 119031 104141 124452 121143 143897 143838 132340 132826 85422 86104 307907 269243 794906 795629 207219 206330 267467 270743 315938 306327 315618 317906 325163 329938 299413 331180 753255 784192 569890 467244 286302 282999 324929 324798 333933 338985 335487 342418 374030 375529 663284 686807 40.35 68.7 2
11:41:51 2023-09-26 425877 424682 88824 86524 142775 141484 144807 144758 94332 91548 106366 109418 130916 135793 410314 442088 1105255 1084468 423278 441980 119031 104141 124452 121780 143863 143873 132340 133193 87373 86289 307907 270599 794574 802497 207185 205083 268596 270552 315974 306292 315690 315697 325030 329191 299342 333537 750971 793342 572371 466545 287868 280990 324965 324834 333933 338070 337753 339130 374471 378043 658382 689391 40.35 68.7 2
11:41:52 2023-09-26 429959 427353 88824 86225 142256 141386 145004 144692 94333 91737 106286 109112 130949 132008 410348 439014 1105392 1091434 428218 441836 119259 104427 122482 121714 144194 141512 132523 133193 87440 86348 308889 272098 795571 797885 207805 206187 267843 270743 315938 307040 314215 317942 324766 328960 300815 331180 755307 784400 569385 470011 286110 281848 324965 323927 332994 338314 335705 339130 376725 375744 665967 689843 40.35 68.7 2
11:41:53 2023-09-26 428357 426904 88824 86374 142255 141345 145278 144658 94365 91548 106253 109112 130916 135758 411767 442088 1097269 1086583 426899 441836 119478 104141 124730 121218 144504 143838 132772 133231 87474 86348 310965 270563 804516 801327 208981 205688 267843 270743 315049 309542 315618 315735 324995 328729 301271 331484 753569 793636 572371 467587 286548 281901 324965 324709 333463 338070 336327 339721 375596 375744 663614 689880 40.35 68.7 2
11:41:54 2023-09-26 427680 428895 88517 86502 139451 143170 145424 145562 94653 92014 106260 109531 131039 132233 411039 438723 1114715 1094549 423601 441980 118963 104753 124418 122450 144445 145223 132489 133629 85540 86647 314708 273490 796629 797885 207805 205654 267843 269756 315223 306257 315101 317906 322974 330116 299133 332455 749988 789048 577955 467868 286916 281686 327265 323812 335483 339020 333636 339246 374101 376802 655006 689483 40.35 68.7 2
11:41:55 2023-09-26 428321 426677 88792 86374 139425 142676 145175 145158 94332 92024 106253 109414 130736 132099 411767 438702 1112809 1094511 423601 441692 118997 104356 124591 122147 144062 144311 132614 133629 85540 86647 314708 273745 794987 799017 206862 205514 268596 269151 315974 306292 314143 318658 322748 329653 298888 331413 750971 787894 573864 467868 286477 281484 325432 323812 333933 339020 333564 340076 374400 376272 658122 690465 40.35 68.7 2
11:41:56 2023-09-26 430298 428253 89223 86252 139854 141286 145986 144722 94721 91601 106872 109095 131343 135617 412350 443959 1097604 1085101 426034 441908 119395 104388 124782 121780 144526 141732 132806 133444 85519 86316 306779 268792 803168 804705 206862 205654 267396 270743 315049 306861 315690 315856 323947 329155 300772 331449 755406 793270 572371 468864 286477 282673 324471 324834 333933 336697 336380 339094 374435 375408 663284 689843 40.35 68.7 2
11:41:57 2023-09-26 441550 426517 88824 86252 142393 141582 145933 144892 94495 91704 106465 109112 131343 135758 412789 443648 1097604 1086783 428485 441980 119395 104284 124834 121980 144364 144074 132739 133503 85519 86617 307907 270455 795477 804771 207805 205049 266575 270743 315938 306825 315726 315700 324730 329191 301312 331413 753645 795885 572371 469196 285129 282949 324965 324281 335750 337750 335852 339354 374293 373843 660615 689659 40.35 68.7 2
11:41:58 2023-09-26 423786 427551 88970 86465 142440 141448 145579 144756 94430 91834 106366 109263 131033 131611 413118 440701 1113478 1096849 423278 442016 119395 104284 124869 121714 144330 144004 132772 133411 85572 86380 311584 270527 804409 797758 207805 203812 268408 270362 315049 307185 314143 316620 323202 329191 298471 333194 753255 784364 572371 466275 287697 280919 324700 324834 332958 338782 333636 339611 373314 376802 666115 687780 40.35 68.7 2
11:41:59 2023-09-26 428212 427596 89040 86257 142587 141386 145785 145174 94593 91737 106465 109263 131376 131850 410874 441800 1106824 1099193 426899 444553 119478 104284 124730 121947 144564 144074 133172 133536 85498 86380 306349 270264 797983 798921 207508 204730 267396 270743 315493 306292 314658 315956 325163 330116 299827 333975 752998 786451 572371 464789 287199 281671 324604 324834 333590 338878 333528 339501 373101 376658 666588 687780 40.35 68.7 2
11:42:00 2023-09-26 432476 428478 88938 86529 139736 141844 145278 145735 94430 92057 106399 109775 131343 132552 410838 445363 1106824 1084431 428704 445217 119230 104460 124626 122213 144330 144346 132739 133847 85572 86679 310965 273551 790253 804771 207659 206904 267843 269151 315974 305794 315137 315956 322974 327936 299413 330107 751087 797013 579281 468620 286450 280723 326803 323848 333933 338034 333708 339094 376690 375408 655913 690896 40.35 68.7 2
11:42:01 2023-09-26 430947 427925 88824 86410 142354 141844 145514 145397 94430 91994 106465 109414 131343 132108 411488 445363 1108580 1085239 426745 441692 119395 104460 124695 122246 144802 144412 132772 133662 85572 86679 310965 273781 792327 805911 207513 205015 267843 269151 315974 306033 315365 318244 324839 326926 299307 333248 751393 796866 572557 471867 286535 280552 326767 324305 333933 338034 333672 337621 376403 376093 656376 691876 40.35 68.7 2
11:42:02 2023-09-26 431426 427850 89158 86257 142492 141811 146171 145228 94528 91800 106465 109263 131376 131884 411813 441800 1106824 1097629 429614 444553 119395 104427 124904 122213 144564 144311 133206 133662 85498 86649 310965 270563 795850 798921 206253 204838 266202 270743 315493 306257 314658 315956 322979 330116 299887 330375 756114 784375 571361 465154 285900 282050 324471 324834 333463 338545 333672 340722 371570 375444 667247 687293 40.35 68.7 2
11:42:03 2023-09-26 430825 427930 88824 86529 142978 142136 145848 145596 94753 91887 106432 109380 131723 132233 414107 445496 1109109 1086746 423637 445532 119395 104753 124695 122652 144492 144412 132772 133696 85519 86616 308889 273442 792327 805911 207659 204412 267843 269115 315938 306825 314622 315921 323724 326223 298888 330875 752189 793414 579462 468318 286952 280065 324965 324341 333933 338070 333636 337584 375596 375708 656449 691876 40.35 68.7 2
11:42:04 2023-09-26 429000 429143 88824 86596 142354 141878 145649 145527 94430 91834 106465 109414 131343 132108 411523 444299 1106824 1085239 423601 445847 119395 104721 124839 122180 144564 144311 133432 133662 85493 86588 311097 273394 794713 807053 207805 204378 267843 269151 315938 306043 314658 315039 323947 326223 298192 333263 751656 793378 579470 468864 286714 280030 324857 324341 333698 337797 335632 337309 374435 375708 660615 693612 40.35 68.7 2
11:42:05 2023-09-26 435473 431066 89035 86529 139952 142219 145986 145462 94786 91987 106725 109347 131343 132199 411813 440413 1107003 1097826 431174 445847 119561 104721 124817 122432 144698 144311 133172 133662 85550 86588 310965 272130 796679 798885 207659 205015 266611 269981 315493 305794 314401 316947 323122 328644 297948 329110 755578 787894 573864 467868 286287 281812 324700 324834 333463 338070 333058 338223 371901 373128 664226 687817 40.35 68.7 2
11:42:06 2023-09-26 444060 429165 88946 86320 142393 141844 146022 145228 94528 91834 106498 109263 131376 132017 412138 440724 1106824 1094511 431553 445847 119561 104962 124851 122610 144833 144412 133206 133662 85519 86647 310965 272130 796458 800050 207513 205049 266611 269981 315715 306043 314179 316947 323122 328233 298400 329110 755284 784328 580188 468548 284929 281383 324965 324546 333681 338806 332302 340538 374257 373843 662160 690689 40.35 68.7 2
11:42:07 2023-09-26 428854 430316 89003 86588 142686 142074 146338 145397 94528 91920 106465 109607 131376 132199 412755 448318 1112339 1091331 423637 444891 119561 104858 124904 122414 144662 144412 133298 134044 85583 86950 310965 272972 793500 807053 207805 203744 267431 269223 315493 305794 315618 315856 324766 328198 297671 331413 752189 793306 572371 466509 286916 282520 324965 324341 333698 336509 336143 338614 371866 375708 660360 689880 40.35 68.7 2
11:42:08 2023-09-26 429911 430316 89040 86438 142544 142775 145883 145461 94561 91994 106974 109414 131409 132142 413081 448354 1111195 1094238 426106 447328 119561 104460 125113 122498 144833 144482 133239 134066 85498 86829 308521 272972 796236 806482 207805 203778 267843 269981 315938 305368 315460 315856 324489 329191 297888 331413 753569 795593 575357 466216 286445 281242 324929 324654 333933 336332 335487 338947 371950 375672 656449 689880 40.35 68.7 2
11:42:09 2023-09-26 432642 430701 89247 86711 142591 142438 146225 145630 94593 91887 106946 109414 131409 132233 413408 441381 1105255 1092920 431247 447328 119829 104962 123324 122246 144833 144583 133683 134066 85615 86711 310965 272972 796790 802497 207221 204412 267021 269791 315493 306292 312714 316469 324033 326223 298192 330218 753789 788910 578523 468620 285165 280955 324965 324605 331951 339020 334276 338374 375525 373723 664552 690896 40.35 68.7 2
11:42:10 2023-09-26 442488 431458 89101 86379 142591 142074 146123 145634 94561 91834 106498 109872 131409 132300 414027 442088 1106039 1093734 430905 446259 119829 105034 125060 122498 144662 144777 133511 134204 85615 86679 310965 273201 799043 805849 207221 204378 267021 269981 315493 309433 313415 318505 324803 326926 301063 331884 756467 791069 576439 471867 285695 281308 324965 324834 331448 338771 333600 338082 375382 373950 665492 691876 40.35 68.7 2
11:42:11 2023-09-26 431900 431259 89035 86406 142778 142074 146018 145634 94626 91994 106531 109414 131409 132233 413372 447688 1114461 1094685 427384 447291 119561 104995 124938 122775 144867 144619 133331 134133 85551 86889 310965 272718 799129 805911 207805 203778 267431 269602 315493 305638 315654 315856 323805 329191 297599 330375 752314 792370 576850 467206 286039 280955 324965 323979 333969 337016 333636 339721 371570 374547 656647 689843 40.35 68.7 2
11:42:12 2023-09-26 430262 431506 89007 86347 142557 142304 146022 145735 94528 91994 106531 109699 132095 132175 413991 447688 1112809 1094511 428364 444475 119643 105067 124973 122615 144867 144619 133423 134133 85530 86679 311956 273394 801922 805691 207805 205888 267146 269422 315938 306321 315509 315856 323660 328747 297816 332119 751087 791214 603910 467598 286848 281385 324965 322867 333969 336780 333564 339574 371050 373986 658062 687854 40.35 68.7 2
11:42:13 2023-09-26 441582 431479 89101 86474 142591 142172 146157 145735 94528 91960 106564 109699 131409 132266 414610 445036 1104471 1091405 429991 447291 119643 104929 125113 122615 145283 144857 133549 134099 85562 86679 310965 273588 815124 805911 207221 203778 266611 269187 314163 307005 314992 315004 322039 326188 301197 328879 752502 793222 570878 468584 285165 280723 324965 324834 330357 338070 333636 337071 374471 373701 669400 692287 40.35 68.7 2
11:42:14 2023-09-26 433200 432687 89190 86715 140157 142433 146325 146408 94754 91987 106979 109699 131442 132175 413408 448376 1115470 1096069 428667 446927 119395 105106 121833 122854 144730 144989 133721 134407 85626 86679 311097 273394 791526 804771 207221 203427 266798 269187 315974 305962 314179 315856 322596 328694 297888 331538 750556 784436 572371 467537 285165 280179 324784 322341 333933 337016 334499 339130 371015 373426 658025 687817 40.35 68.7 2
11:42:15 2023-09-26 431582 432935 88934 86715 142458 143170 145579 146070 94365 92121 106498 112186 131376 133159 414318 442990 1116044 1097676 428704 445484 119395 105204 124869 122934 144598 140906 133114 134445 85540 86980 317895 275336 792920 804705 207221 203461 266202 268324 315974 306825 312749 315956 322596 327244 297888 328879 751124 784328 572371 468532 285272 279869 326767 323297 332706 338485 332302 338984 372021 373843 659676 688645 40.35 68.7 2
11:42:16 2023-09-26 441739 431618 89313 86320 142860 141844 146633 145634 94594 91854 107233 109414 132200 131884 414718 450395 1103784 1088163 429955 444787 119863 104460 125182 122643 145338 144583 133675 134007 85626 86620 309768 270527 809814 806822 206929 203427 266202 270362 314163 305368 314694 315856 324033 326223 297888 328879 755770 793306 579470 469196 285200 281615 323559 324546 333933 336038 333708 337621 372756 373426 666263 691876 40.35 68.7 2
11:42:17 2023-09-26 444377 431798 89133 86647 142661 142074 146497 145699 94594 91834 107005 109548 131985 132099 414682 450395 1100491 1088163 432717 446927 119897 105067 125217 122531 145064 144782 133876 134204 85594 86679 313566 272166 799909 807998 207357 208654 265386 269981 315049 306393 314694 315856 323805 326258 297888 331127 755247 796720 570878 469752 284187 281804 323979 323477 333861 336332 336334 337438 372840 371681 662344 691876 40.35 68.7 2
11:42:18 2023-09-26 430825 435404 89190 86561 142578 142074 146293 146142 94561 92054 107053 109884 131442 132400 414718 443683 1116044 1096567 423673 445484 120147 104962 125217 122615 145722 144619 133708 134133 85626 86679 310965 273201 803409 804202 207075 204448 267431 269151 314128 306292 313189 315856 323122 327173 297678 330411 753255 788643 572371 466179 286750 280065 324015 324834 331431 338070 333058 338374 372162 374654 665059 690465 40.35 68.7 2
11:42:19 2023-09-26 430825 432831 89255 86320 143120 142250 146770 145735 94758 91994 107152 109414 132233 132108 414754 447109 1109659 1102216 430259 445519 120215 105067 125095 122615 145540 144619 133708 134133 85508 86679 305516 272166 815049 804202 207513 208401 265758 269981 314318 306753 313928 315424 322871 328502 296381 331413 755394 786560 579470 465959 287919 280999 324015 324834 331986 337087 333311 337475 373497 374547 665565 689880 40.35 68.7 2
11:42:20 2023-09-26 437947 433021 88857 86660 142527 142765 146259 146414 94561 92121 106531 112306 131442 133226 414754 448354 1108015 1086783 433269 446181 119643 105171 124973 123018 144867 144857 133641 134605 85583 86980 310965 275336 795477 806870 206058 203778 266202 268359 315974 306177 313702 314745 323122 325960 297671 329271 751505 797086 579470 468656 284294 280100 324965 322867 333463 336780 332590 337621 373839 372273 656449 691876 40.35 68.7 2
11:42:21 2023-09-26 435235 433124 89040 86592 142661 142667 146240 146379 94594 92121 106531 112076 131442 132616 416464 447373 1109585 1086783 430028 445519 119863 105171 124973 122648 145203 144892 133708 134352 85525 87128 311956 274946 799463 811643 206314 205310 266878 267957 315679 306825 313523 315784 323661 324768 299722 330475 752189 793378 579281 471534 285058 281326 324965 322472 332760 336816 333077 336413 374137 373128 656486 691876 40.35 68.7 2
11:42:22 2023-09-26 435429 433133 89101 86628 142890 142304 146429 145699 94659 91994 107005 109842 132681 132424 414754 448376 1107979 1099833 433590 445555 119897 105139 125147 122615 145303 144654 133675 134352 85594 86711 310965 273781 803728 804202 206821 203744 265386 269187 315049 306320 313702 315956 321168 327244 297144 329271 756018 784328 570878 468354 283462 280723 324471 323848 332490 337833 332382 338651 374185 371729 663968 690465 40.35 68.7 2
11:42:23 2023-09-26 437079 433129 89137 86470 142656 142304 146531 146326 94627 92121 107152 109876 132233 132424 417173 446368 1106824 1096069 433958 445519 119897 105171 125182 122817 145536 140906 133910 134403 85637 86916 309306 273745 804829 804661 206421 205310 265616 268972 314827 305120 311801 316104 320883 326082 297888 329737 753789 784364 580038 468548 284294 280100 324699 323848 331986 338070 331010 337657 373017 371716 663284 690406 40.35 68.7 2
11:42:24 2023-09-26 431322 433133 89040 86470 142917 142304 146668 146142 94594 91994 107005 111998 132233 132558 414790 450814 1114461 1094511 428364 448974 119863 105139 125217 122817 145338 144892 133675 134572 85658 86829 310965 273781 803280 806858 207075 205047 266202 268701 314827 306825 314694 314932 323122 327209 296107 328879 751505 794760 573864 466875 285200 280477 324784 323561 333446 334746 333528 337110 372077 373319 658236 691202 40.35 68.7 2
11:42:25 2023-09-26 437206 433021 89313 86533 142492 142337 146770 146036 92788 92020 107005 109808 132233 132491 417173 447255 1106824 1094549 432472 446963 119897 105171 125217 122817 145266 140692 133771 134542 85658 86980 310965 273781 806276 806870 206058 208507 265793 268773 314827 305829 311729 315039 322859 324979 297888 329038 755615 791214 576439 468656 284729 280205 324700 323621 330947 337785 331547 337107 373314 372012 665565 691386 40.35 68.7 2
11:42:26 2023-09-26 435429 433210 89040 86442 142769 143071 146425 146001 94789 92057 106972 109851 132200 132767 419378 447266 1106824 1093734 431859 450426 119726 105139 125357 122784 145403 144887 133675 134411 85626 86829 308521 274363 804314 808198 206348 208622 265439 268288 313138 306292 311765 315856 323805 324908 297622 329212 755210 793314 564006 471867 284551 281053 324857 324125 330464 337857 332338 336340 373208 371681 665529 691349 40.35 68.7 2
11:42:27 2023-09-26 436093 433354 89101 86438 142790 142501 146599 146511 92882 92121 107005 110070 132200 132424 414754 451030 1115252 1096069 431176 446809 119726 105171 125357 122901 145308 144923 134267 134504 85562 86679 310965 274363 798371 808198 206812 208329 266131 268324 315715 304636 314143 315856 321132 327667 295749 330241 750933 790619 570878 467537 284693 280030 324471 321817 333933 335967 333801 338374 369871 372273 658493 688829 40.35 68.7 2
11:42:28 2023-09-26 444836 435575 88824 86624 142492 142765 146259 147007 94658 92121 107005 112186 132200 132909 416843 449011 1118423 1097629 431211 447473 119395 105526 124938 123051 144833 141101 133457 135012 85498 86980 309306 275299 795018 807053 206348 204735 265758 268324 315757 305710 313415 315676 320990 327067 296798 329801 749806 788828 573864 467721 286287 280030 324448 322305 333933 335028 334975 338395 372077 372309 657988 689317 40.35 68.7 2
11:42:29 2023-09-26 435899 437260 89088 86624 142860 142698 146390 146001 94691 92121 107005 110070 132200 132675 418390 448354 1106824 1094511 432472 446844 122370 105139 125391 122817 145776 144821 134112 134693 85572 86829 314708 274363 811050 806822 206058 204735 265723 268288 313174 306257 312678 315634 323577 325344 297678 329271 756614 793491 576439 468512 284356 279834 323559 324834 330911 336509 333329 335501 373017 371681 665565 691876 40.35 68.7 2
11:42:30 2023-09-26 436982 435194 89255 86284 143120 141844 147075 145735 94888 91960 107218 109548 132540 132142 418426 451102 1105255 1092920 432165 446844 122404 105034 125479 122615 145810 144821 134112 134099 85722 86679 310739 273307 811262 811643 206133 204735 265616 269422 312995 306825 313523 314974 322322 325485 296978 329234 753298 797013 577955 468792 284693 280030 322578 324568 331986 334710 333347 336011 371570 371977 664005 691349 40.35 68.7 2
11:42:31 2023-09-26 436361 435575 88824 86651 142790 142765 146531 146821 94593 92121 106972 112186 132171 133260 418158 445626 1118753 1097420 427384 447824 120071 105171 125357 122985 145540 144958 134078 134572 85594 86980 314708 275336 805879 806482 206348 204591 267580 267464 314128 305794 311729 315856 321881 325661 296524 329971 752189 784328 579470 467868 285280 278331 324471 323848 329947 337052 333262 336559 373629 373141 663968 692436 40.35 68.7 2
11:42:32 2023-09-26 433090 436013 89121 86406 143090 142501 146735 145905 94758 92121 107185 109884 132233 132830 418426 449011 1112845 1102999 429918 446844 120230 105171 125479 122887 145975 140906 134348 134775 85786 86916 311956 273672 809699 807017 207075 204412 265174 269079 313138 305602 312642 315856 322274 328063 293948 330205 755944 784292 576850 468551 284472 280065 323068 323848 331722 335967 331511 337035 369984 371161 667758 689572 40.35 68.7 2
11:42:33 2023-09-26 435466 435107 89007 86561 142669 143170 146425 146308 94626 92121 106531 112153 132200 133226 418426 449725 1109585 1090067 430601 448139 119863 105508 125182 122985 145338 144892 133675 134605 85626 86980 311584 275921 796777 811577 205444 204161 266166 268024 314827 306393 312714 315856 322859 323670 297888 329038 750971 793378 576439 468584 286287 279743 324784 322544 332167 335861 331906 336161 372875 375053 660145 691729 40.35 68.7 2
11:42:34 2023-09-26 432872 437360 89317 86624 142995 142427 146597 146583 94691 92121 107078 112119 132200 132750 418722 451102 1114640 1096187 428412 449390 119976 105139 125427 122952 145673 143605 133977 134881 85669 86916 311956 275336 800354 813337 205913 204090 266166 267428 314163 306393 312678 314351 323553 324193 295856 330241 752189 793378 579470 467868 285200 278597 324471 322831 331681 336248 333564 333541 371015 373128 660323 691876 40.35 68.7 2
11:42:35 2023-09-26 453574 434150 89101 86502 142990 142765 146770 146583 94691 92121 107185 112109 132233 132750 419090 445698 1109585 1099379 432615 448229 119863 105171 123583 122615 145165 144989 134057 134639 85594 86829 310965 274557 800291 805911 205480 204448 264503 267499 314562 306393 311729 315856 320161 324944 297144 327672 754103 788123 587994 469862 285072 280351 323835 323369 331269 335826 332567 337548 369871 370017 663954 690465 40.35 68.7 2
11:42:36 2023-09-26 432728 436811 89064 86533 142860 142810 146425 146239 94691 92121 107078 112076 132200 132967 418462 450741 1112020 1091331 428667 448174 119863 105171 125357 123018 145303 144857 133675 134572 85508 86948 314083 275336 809391 811613 206058 203590 266131 267428 314163 306393 314026 313939 323122 324592 295584 330241 752189 793342 570878 467537 285352 278366 324015 322831 330625 334957 333600 333577 370789 372309 660323 691876 40.35 68.7 2
11:42:37 2023-09-26 435114 434785 89101 86592 142990 142633 146597 146379 94725 92121 107185 112032 132233 133193 419683 451853 1116044 1094685 429955 448139 120181 105171 125357 122841 145675 144962 133986 134605 85626 86980 310965 275226 799759 811577 206493 203875 265758 268002 314318 306608 314370 314274 322489 326047 294829 330402 753297 795103 573864 466986 284693 279179 324015 323260 332688 334710 333456 336248 372258 372309 660578 691729 40.35 68.7 2
11:42:38 2023-09-26 439980 435059 89101 86502 142627 143170 146494 146273 94725 92121 107152 112153 132366 132942 420639 445662 1106824 1096069 432543 448174 120181 105421 125357 123018 145810 145130 134078 134605 85658 86861 314708 274946 818965 806822 205444 204448 265439 268288 313990 306825 311256 315640 321168 324228 297468 327537 753789 788874 574924 468620 284121 279604 324015 322867 329947 337560 330473 336047 374149 370087 666115 691386 40.35 68.7 2
11:42:39 2023-09-26 438043 437706 89101 86502 143025 142833 146839 146615 94758 92121 107185 111998 132540 132683 419720 448022 1106824 1094511 431947 448174 120264 105171 125357 122985 145776 144927 134019 134572 85594 86889 311956 275226 804194 811606 205301 204161 265174 267957 313763 306428 313062 315712 322417 324839 296733 328036 756114 791810 573408 471421 284201 279179 324015 323848 329399 336697 331511 333541 371866 370087 665565 691605 40.35 68.7 2
11:42:40 2023-09-26 437815 435095 89101 86502 142895 142765 146735 146583 94725 92121 107185 112076 132266 132909 419054 451102 1116044 1100162 432165 450604 119863 105572 125217 123018 145300 145179 134099 134673 85626 86889 314083 274946 798384 808569 205480 203875 264573 267738 315049 305066 312678 315856 319641 325960 295133 328537 750025 784436 572371 467537 283825 279284 324700 320878 332994 335028 330473 337329 371932 374007 658627 689207 40.35 68.7 2
11:42:41 2023-09-26 437779 435976 88974 86747 142656 143626 146289 146580 94561 92311 106972 112331 132200 133956 419387 448318 1118753 1102540 432472 449545 119726 105558 123445 123664 145536 144127 133910 135352 85658 87218 317895 276902 795362 811068 205915 204126 264538 266572 315493 305962 311729 315640 320019 325171 295133 328268 749988 784328 592730 469196 283909 278366 324965 320522 331484 336733 330241 336017 369613 371161 657378 689843 40.35 68.7 2
11:42:42 2023-09-26 438801 435135 89133 86257 143159 142304 147248 146345 92554 91994 107514 109548 132665 132391 419720 451853 1104983 1091331 433577 448174 122404 105139 125426 122817 145845 144958 134331 134538 85754 86711 312814 273562 805857 811613 205444 203590 264318 268926 312918 306393 314955 313939 320811 324193 296071 328268 752199 793342 579849 468134 285881 280708 321803 324244 331664 334313 332410 333433 373129 371019 665812 691729 40.35 68.7 2
11:42:43 2023-09-26 441541 435972 89040 86592 143038 143170 146459 146511 94725 92121 107078 112153 132935 133226 419720 453654 1110159 1091359 437414 449366 119976 105710 125427 122985 145605 141296 134196 135318 85669 86980 314708 275726 799706 811613 204909 204591 264063 267428 315049 305066 312678 314644 321558 324228 296071 324631 752189 793491 577955 468426 284265 279214 324471 320878 331986 334957 331010 335501 369907 368913 656486 691876 40.35 68.7 2
11:42:44 2023-09-26 432714 437970 89133 86316 143164 142337 147248 146345 94758 92057 107366 112032 132665 132525 420909 449330 1114461 1103784 433700 449611 122319 105171 125426 123018 146334 145196 134432 134690 85626 86980 309768 273781 805091 807053 206058 203021 264098 268359 313174 306609 311729 315412 320871 325976 293984 330011 759829 787441 579849 465008 284587 279499 322399 323633 330482 335826 330974 333541 369984 371716 665529 690204 40.35 68.7 2
11:42:45 2023-09-26 441167 436083 88946 86569 142691 142765 146632 147346 94594 92311 107185 112253 132266 133477 420611 450741 1111232 1088163 432656 452988 119726 105204 125217 123084 145504 145033 134078 135046 85530 87012 312319 276705 796012 811577 204152 203875 264573 266420 315049 305962 314026 314932 320871 324875 297014 326214 751656 793342 573408 468620 283427 278632 324784 321853 331448 334992 331278 333577 372127 370087 656449 691876 40.35 68.7 2
11:42:46 2023-09-26 439980 436549 88824 86715 142990 142833 146770 146890 94725 92311 107005 112253 132233 133696 419720 451102 1112845 1088297 431367 450215 119897 105558 125217 123084 145810 141669 133893 135046 85658 87012 314083 276902 796814 813951 204152 204018 265475 266768 314797 305710 313952 314788 320990 323079 296870 327051 750941 797431 564906 468656 284024 278296 324965 321627 331664 335578 331010 333541 371866 370087 656449 691803 40.35 68.7 2
11:42:47 2023-09-26 446888 435471 89166 86596 143164 142765 147282 146583 94758 92121 107514 112109 132665 132591 420909 451102 1114461 1103784 435135 448913 122438 105493 125426 123420 145810 144892 134145 134605 85690 86980 314708 274946 802270 807053 205444 203875 263693 267535 313650 305962 311765 315856 319158 325696 294925 324631 754703 787894 579470 466509 283157 280148 323068 322091 329983 335028 330509 337071 369984 369758 663614 688866 40.35 68.7 2
11:42:48 2023-09-26 453253 436278 89137 86379 139102 143229 146494 146308 94758 92121 107185 112032 132748 132900 420909 450395 1109622 1102216 435262 449545 120264 105204 125217 123018 145845 145165 134365 135238 85658 87154 311956 276080 806270 809234 204655 204161 264362 267357 313948 306285 311551 315748 319921 324193 296071 324631 754471 788673 577955 469678 284668 280065 323104 322867 331305 336038 329475 337352 369984 368913 664226 689880 40.35 68.7 2
11:42:49 2023-09-26 435502 437848 89133 86656 143025 142765 146839 146890 94758 92121 107185 112220 132665 133260 421652 453866 1114461 1094238 431247 450251 122234 105237 125339 123018 145707 145134 134145 134919 85690 87012 314083 276117 804288 815066 205444 202985 265758 266678 314128 305962 311538 313462 322143 323184 295133 328573 752189 793378 578523 467868 284729 278331 323787 322341 330947 334489 332302 333253 372530 371990 662499 691803 40.35 68.7 2
11:42:50 2023-09-26 436806 436375 89044 86506 143038 143141 146528 146546 94692 92121 107185 112220 132548 132942 420909 454719 1116044 1096567 433885 450215 120181 105572 122108 122919 145908 141571 134356 135097 85722 86948 334354 276117 797615 811643 205266 202985 264468 267053 314827 304601 315514 315346 319158 325665 294269 327537 750437 791251 577955 466545 284533 278366 323559 321627 332760 333682 330545 336047 369984 370052 655486 688866 40.35 68.7 2
11:42:51 2023-09-26 440333 436807 89101 86592 142964 142799 146873 146856 94758 92121 107218 112186 132449 133193 421987 451030 1106411 1096111 432543 449545 120298 105237 125252 123051 146082 141296 134145 134639 85658 86980 310965 275336 809817 811643 204474 203590 264098 267053 312224 305333 310784 314453 321881 322248 294883 326577 752502 792930 580038 470529 285476 279743 323272 324053 328809 335578 331404 333361 373766 369876 668961 691729 40.35 68.7 2
11:42:52 2023-09-26 439710 436584 89259 86406 143172 143170 147400 146273 94921 92057 107547 111921 132964 132675 421919 456871 1107003 1096111 434822 450071 120530 105638 122106 122985 146147 141101 134483 135097 85786 86889 312162 273781 806417 816268 204690 203021 263781 268324 312918 305746 313523 314011 321132 323219 294905 327038 752466 793378 569385 469196 283462 279841 321863 322604 331484 333916 331547 333577 369871 369758 666300 691876 40.35 68.7 2
11:42:53 2023-09-26 437497 436620 89133 86569 143090 142799 146839 146890 94594 92121 107185 112253 132573 133603 421652 449689 1118790 1100614 429770 450923 122234 105204 125496 123018 145874 144984 134725 135126 85690 87012 314083 275726 811046 808606 204797 202666 265351 266643 312260 306825 310820 313617 320586 324436 294883 330031 754140 791251 579849 469196 284587 279546 324399 322651 329537 336745 332110 333613 368803 371161 664005 690465 40.35 68.7 2
11:42:54 2023-09-26 432980 437875 89137 86470 143159 142765 147522 147007 92851 92208 107563 110020 132931 133536 422103 450669 1119217 1106415 430454 452131 120393 105204 125496 123051 145975 145196 134877 135029 85669 86980 312319 276117 811473 811643 204978 202701 265386 266678 312954 306825 310784 314094 320125 324228 294305 329271 753789 784400 577955 467206 284964 277908 323750 323357 329448 335063 329546 333613 368768 371196 665529 690896 40.35 68.7 2
11:42:55 2023-09-26 441331 438143 89129 86687 142994 142833 146839 146890 94692 92121 107185 112143 132698 133477 421652 453194 1108800 1091447 437437 450764 122200 105809 125252 123117 145845 141296 134019 135472 85626 87012 314083 276117 797761 813913 204188 203758 263851 266991 314354 304779 311658 313868 320504 323826 294775 324379 753571 793418 581175 468620 283863 279179 324015 320593 331807 334454 330509 334979 369871 367848 660801 691386 40.35 68.7 2
11:42:56 2023-09-26 435538 436584 89288 86506 143364 142972 147211 146308 94791 92121 107532 112032 132956 132767 422323 451102 1114461 1104997 433700 450251 122319 105204 125496 123018 146183 144962 134365 134639 85637 86980 312814 274557 826874 807767 205480 202985 263693 267535 312954 305962 313680 314453 320196 325206 292445 327269 752466 785302 577955 465154 283935 278401 321863 322902 329448 334803 329582 333577 369463 370087 665602 689391 40.35 68.7 2
11:42:57 2023-09-26 439357 436834 89166 86624 143359 142765 147522 146856 94791 92121 107218 112143 132847 132942 419584 451102 1112882 1103784 436475 450215 120391 105237 125374 123051 146285 145064 134145 134639 85850 86916 315084 275689 808547 809344 204690 203484 263820 267321 312995 305818 311587 314752 318640 325206 293177 324631 754570 784328 579470 469862 283863 279214 322578 322460 329983 334957 330319 336321 369731 368655 664226 688866 40.35 68.7 2
11:42:58 2023-09-26 437538 436584 89137 86753 142973 143170 146494 146580 94627 92121 107185 112220 132922 133444 422249 455684 1115252 1094511 430977 450850 122404 105526 125601 123051 146250 141101 134648 135199 85722 86980 314708 276117 809591 816221 204582 202313 264538 266198 313614 304636 311475 313360 321845 324453 293991 327732 752189 793342 569423 467206 284112 277873 323559 321817 329947 334640 332775 333181 369803 373770 661618 691729 40.35 68.7 2
11:42:59 2023-09-26 437815 438724 89133 86651 143294 142833 147248 146856 94888 92121 107514 112220 132847 133696 422921 454575 1116044 1097629 431859 450886 120324 105942 122157 123461 146247 141198 134416 135097 85669 86916 311956 276509 803363 815533 204942 202596 264503 267201 313138 304743 313046 312659 320575 324158 292855 327500 752351 793491 572371 466509 283391 278102 323068 321817 331448 332913 331010 336071 369427 372902 658382 690859 40.35 68.7 2
11:43:00 2023-09-26 449323 438063 89259 86565 141011 142799 147282 146511 94725 92121 107185 112186 132893 133226 422885 449653 1109971 1099342 432615 451933 120348 105526 125461 123018 145738 141074 134521 135281 85658 86921 313814 275726 804085 810930 203760 202985 263658 266643 313138 306825 309772 314932 319805 322213 295133 324595 754324 791178 574924 472170 285476 279743 322781 323674 328277 336367 332567 333131 373129 370060 669437 691876 40.35 68.7 2
11:43:01 2023-09-26 440346 437813 89137 86502 143364 143170 147283 146546 92851 92121 107185 112186 132735 133260 423190 454792 1109786 1099244 435552 450741 120865 105460 122305 122952 146623 141101 134889 134978 85722 86980 314708 276509 814776 814956 204082 202915 263693 266607 311679 306644 312768 313427 321132 322213 294269 324595 754399 795176 576439 469862 284668 278331 321601 323715 328915 334454 331511 333162 369871 369429 666840 691876 40.35 68.7 2
11:43:02 2023-09-26 440333 438755 88824 86747 142860 143427 147023 147574 94561 92375 107078 112409 132631 134133 421249 451066 1122039 1100540 431254 453353 122404 105776 125426 123084 145738 141171 134415 135343 85690 87458 314083 276832 806276 809140 204439 202808 264503 265347 313871 305962 311515 315088 319841 323912 295069 324379 751473 787711 579849 468790 285072 279261 324628 320664 329769 334957 328444 333577 369984 369916 659676 689806 40.35 68.7 2
11:43:03 2023-09-26 439714 441969 89133 86743 143094 143228 147248 147400 92819 92432 107381 110325 132872 134066 423301 450886 1122403 1103901 433393 452168 120196 105526 125391 123051 146334 141979 134529 135309 85722 87012 311956 277689 819077 810994 204152 202313 264538 265347 313614 306393 309807 314932 319606 323219 293749 324235 752189 784098 569385 469196 283391 278956 323571 322305 329092 335967 330356 333541 369984 370052 662271 690465 40.35 68.7 2
11:43:04 2023-09-26 443211 439064 89133 86502 143146 142765 147488 147247 94888 92121 107440 112220 132881 133260 420438 457518 1106824 1093734 437674 450922 122404 105671 125426 123051 146285 141101 134550 135012 85722 86980 312319 275336 802278 815643 204117 202668 263009 267214 314951 304636 312315 312961 319983 323044 293742 326092 753571 797431 576439 469862 283863 279604 323750 321531 331951 333647 330437 333469 369984 367777 662027 691876 40.35 68.7 2
11:43:05 2023-09-26 444369 440436 89186 86984 143285 143591 147349 147676 94886 92533 107896 110460 132964 134032 423485 453194 1112845 1091058 438810 453196 120196 105849 125391 123117 145536 141979 134462 135543 85626 86980 314083 277689 798957 814489 202835 202950 264063 265382 314092 305030 310967 313683 319158 321729 295133 324487 751087 793076 570377 468620 284265 279153 324015 320582 329359 333951 329475 333433 369907 368877 656449 692436 40.35 68.7 2
11:43:06 2023-09-26 441063 439409 89101 86624 143164 142799 147728 147023 94758 92121 107547 112186 133006 133260 421102 454077 1114461 1103784 437747 450958 122404 105526 125549 123051 146285 141101 134803 135612 85770 87154 306349 276080 824607 810493 204011 202844 262747 267250 312046 305316 313062 314639 317233 324193 293337 323969 755210 787821 572371 466509 284265 279179 321506 322162 329644 334454 329510 335464 367762 368327 664516 689317 40.35 68.7 2
11:43:07 2023-09-26 438079 438737 89101 86715 143229 143516 146971 146989 94758 92375 107152 112331 132735 134078 421030 453158 1116044 1093697 433885 450922 122319 105526 125391 123051 146149 141101 134365 135233 85657 87012 314708 276902 802115 816221 203475 201995 264538 265754 313174 305066 310784 313462 321097 323660 293821 326504 751656 793414 576439 468864 286084 279349 322590 320878 329947 334675 333328 335116 371669 372906 660176 691803 40.35 68.7 2
11:43:08 2023-09-26 439028 439440 89101 86651 143133 142799 147211 146925 94888 92121 107440 112297 133006 133696 421066 456924 1118790 1097420 432507 450958 120275 105750 122172 123631 146282 141474 134449 135318 85701 87186 311956 276791 801090 813730 204117 202136 263474 266198 314128 303816 311622 313939 319981 324193 292855 324631 754630 788910 588707 466477 284467 278296 323104 320615 330983 333951 328480 333577 369427 368877 657654 689354 40.35 68.7 2
11:43:09 2023-09-26 441583 439409 89288 86438 143464 142633 148366 146856 94921 92121 107547 112186 133097 133260 424129 456152 1106824 1097629 432701 450958 122727 105204 125775 123018 146761 145130 134897 134605 85701 87155 314083 275336 811811 816221 203796 202348 263474 266607 311206 305962 313026 312731 320646 322213 293721 324523 752466 793306 576439 470933 285476 279455 321542 323118 329769 333810 331368 333289 369947 372190 668961 691876 40.35 68.7 2
11:43:10 2023-09-26 444364 442633 89133 86592 143129 142799 147488 146925 94888 92121 107514 112220 132881 133477 423828 458962 1112684 1095957 439078 450814 120309 105671 122073 122985 146162 141804 134449 135199 85637 86980 315084 275726 821964 816221 203760 202313 262049 267017 313138 304422 314992 312986 319677 322213 293302 326348 753255 793040 580038 469862 283061 278984 320829 320843 331395 332948 331565 333469 369984 367229 660360 693574 40.35 68.7 2
11:43:11 2023-09-26 438079 440786 89133 86624 143159 142833 147728 147247 94791 92375 107547 112375 133097 133477 422027 453436 1116343 1103784 431247 450922 122642 105526 125706 123018 146761 145165 134854 135012 85754 86980 312319 275336 821089 811577 204618 201643 263693 266643 311679 305351 310531 314761 319357 323912 292303 327976 754682 784328 576439 465996 285274 279743 322135 322687 328915 334688 329475 333469 368316 372943 668011 689843 40.35 68.7 2
11:43:12 2023-09-26 441228 439485 89280 86647 143459 142799 147931 147263 92820 92335 108093 110020 133340 133503 424688 455580 1115896 1110085 438773 453675 122608 105526 125496 123084 146278 141568 134673 135296 85754 86980 315084 275921 812784 811371 203974 202348 262450 266643 312224 305102 313457 313975 317233 324193 292445 324487 752466 788224 579089 466509 284265 279179 321114 321853 329413 334463 328977 333541 367762 367812 665529 689354 40.35 68.7 2
11:43:13 2023-09-26 441399 440755 89133 86747 143164 143262 147522 147369 92492 92375 107440 112409 132698 133914 421102 455508 1115772 1092920 432297 453618 122404 105703 125461 123084 146285 141296 134457 135488 85637 86980 315084 278206 802540 815851 203228 202067 264256 265541 313947 304887 313026 313539 321974 323158 294091 324415 751771 793414 574924 470382 283391 278956 322781 322160 329876 333916 329510 331884 369907 372009 663705 691876 40.35 68.7 2
11:43:14 2023-09-26 441514 441471 89280 86920 143459 143393 147624 147436 92851 92469 107448 110155 132997 133881 421102 453866 1116044 1091359 433479 450994 120465 105703 125426 123051 146316 141728 134754 135233 85690 86980 314083 276056 807903 817378 203429 201678 264318 265347 313138 305066 310531 313462 320125 321176 293337 324595 751124 793378 574924 469196 283391 278956 323104 320878 329911 333951 332382 331453 369613 369758 659819 691876 40.35 68.7 2
11:43:15 2023-09-26 441958 440782 89137 86438 143194 142799 147728 146890 94791 92121 107547 112220 132972 133477 421102 450778 1114461 1102216 437747 451030 122438 105703 125496 123084 146576 141871 134584 135566 85775 87186 314708 276902 809630 811643 202730 202525 263114 266465 312046 304600 309807 314572 318194 322248 294233 324199 755394 784328 574924 468620 283663 278296 322519 321710 329399 335028 330035 333505 372258 367229 664226 691943 40.35 68.7 2
11:43:16 2023-09-26 442892 440571 89317 86715 141323 142765 147693 146890 94758 92121 107547 110325 133564 133696 422324 454184 1108015 1099976 435135 454027 122642 105421 125618 123051 146796 140906 134618 135000 85605 86980 317263 275175 812842 815066 202871 202313 263290 266234 311242 306609 310531 312731 319581 321694 293124 324523 753529 795885 576439 468146 284265 277908 321114 322245 328419 333449 329510 333203 370128 367812 667524 691876 40.35 68.7 2
11:43:17 2023-09-26 440270 440391 89043 86747 143125 143964 146971 147400 94791 92503 107348 112476 132943 134142 421730 453334 1123631 1103784 432660 453328 120359 105783 122073 123664 146147 141541 134449 135386 85690 87186 313218 278876 801157 811308 202871 201713 263693 264164 313364 304815 311686 314674 318675 322248 292409 324415 752189 786341 576439 468532 283863 277258 324015 319836 329448 334732 330723 333505 368907 367777 658346 689317 40.35 68.7 2
11:43:18 2023-09-26 440499 440750 89255 86351 143359 142765 147762 146856 94921 92121 107729 112186 133097 133159 421730 457317 1106824 1094511 435026 451030 122676 105526 122289 123051 146659 141101 134584 135012 85658 86829 315920 274557 827902 816221 203475 201713 262084 267053 311961 304601 311256 312037 319158 322178 292445 324487 748197 797321 581175 469715 284467 281326 320936 321448 330536 332808 332604 333253 369839 369916 663954 691876 40.35 68.7 2
11:43:19 2023-09-26 444530 440359 89133 86958 143129 143865 147176 147297 94758 92503 107547 112409 133160 134032 424503 455860 1115470 1096298 439998 454150 120059 105816 125637 123731 146113 141871 134369 135488 85690 87012 314708 278281 799659 816221 202800 202666 262852 265382 313984 302821 310784 313617 319158 324069 293785 322521 752189 793491 561445 468656 283061 277486 323787 319908 329947 333717 329247 333469 370164 366682 657917 691876 40.35 68.7 2
11:43:20 2023-09-26 440021 440791 89288 86561 143433 142799 148106 146925 94955 92121 107547 112220 133131 133260 422360 453194 1116302 1106566 436402 450597 122506 105558 125583 123084 146247 141074 134690 135372 85669 86980 312814 275726 810503 811577 203974 201678 262450 266643 312188 305697 313062 313652 318874 324436 291681 324415 755794 787711 572557 465959 285072 279743 320901 322568 328880 333986 328977 333469 368029 369359 665529 690406 40.35 68.7 2
11:43:21 2023-09-26 442842 441453 89166 86557 139660 143059 147966 147092 92852 92369 107811 109944 133031 133536 423444 456225 1115933 1108468 437747 453581 122642 105558 125496 123084 146347 141394 134584 135233 85754 86980 314708 276902 810285 811003 203475 201713 262049 266643 310922 305066 310313 313022 318191 323705 291964 323994 752502 786780 573864 466179 284265 278479 321114 321853 328915 333951 328977 333505 367762 367812 665565 689354 40.35 68.7 2
11:43:22 2023-09-26 440355 441160 89133 86779 143320 143228 147522 147506 94758 92311 107399 112409 132881 133914 422063 454575 1116044 1092684 432615 453654 122438 105703 125461 123084 146282 141837 134550 135488 85626 87044 315084 278084 801380 817811 202589 201714 264221 265320 313031 303709 310678 312843 319051 322560 293536 324307 750252 793148 573408 468584 284265 278812 322925 320357 328631 332983 328480 331453 371968 369323 658419 693574 40.35 68.7 2
11:43:23 2023-09-26 440456 441557 89186 86683 143355 143438 147589 147436 94986 92308 107448 110494 133064 133914 422360 458170 1116044 1096737 433085 450778 122438 105558 125461 123579 146416 141773 134584 135360 85667 87012 314083 276056 806382 817689 202871 201221 263729 265382 312260 304851 310531 312037 320125 323432 292445 324631 751656 793414 579281 467868 285476 278760 321803 320843 328951 332983 330473 331417 369984 368913 661801 691876 40.35 68.7 2
11:43:24 2023-09-26 445875 442111 89133 86651 143398 142833 147762 147369 94921 92121 107473 112373 133006 133696 422396 450814 1114461 1100651 438786 450597 122438 105703 125496 123117 146319 141296 135008 135472 85796 87154 315084 276902 806848 813226 202659 202137 262712 266243 312046 304100 311293 314968 318158 321729 293124 323970 754066 784400 574924 468620 283863 279707 323068 320878 327994 334640 329568 333469 370128 367264 665642 691386 40.35 68.7 2
11:43:25 2023-09-26 441584 441931 89313 86715 143364 142799 147953 147369 94824 92311 107778 110189 133131 133914 425747 451889 1109823 1100614 435822 453618 122710 105558 125688 123051 146830 141101 134652 134952 85786 87012 311584 274754 814981 816221 202835 201678 262607 265790 310988 305962 309843 312001 319901 321211 293075 323538 753602 795922 574924 467852 283863 277845 320889 322604 327923 332983 329546 331453 369984 367777 667524 691876 40.35 68.7 2
11:43:26 2023-09-26 441191 442147 89072 86976 142994 143727 147282 147814 94758 92375 107218 112520 132698 134133 422396 452558 1123668 1102216 438573 454781 120275 106001 122106 123645 145941 141941 134878 135680 85786 87218 315084 279273 802875 813337 202871 201361 262887 264728 313507 305030 309338 313688 317269 322213 292161 326348 751124 784364 577955 468532 283863 278172 323787 319908 328685 334758 330086 333469 369463 367812 660360 689916 40.35 68.7 2
11:43:27 2023-09-26 444155 441877 89255 86438 143364 142799 148003 146925 94824 92316 107547 112220 133131 133293 423326 458678 1106824 1094511 436256 453654 122472 105526 125565 123084 146796 141101 134618 135267 85669 86980 315920 275336 810571 815923 202835 201537 262049 266678 311496 304515 311256 312001 318675 321246 292098 323994 755720 796793 569423 469752 284668 279074 320936 320771 329840 332738 332567 332315 369803 367777 664226 691876 40.35 68.7 2
11:43:28 2023-09-26 446491 442147 89101 86624 143064 143228 147762 147609 94791 92311 107547 112331 133603 134032 425408 457066 1111549 1094400 439920 454930 120226 105816 122108 123645 146246 141783 134690 135602 85690 87012 315084 277689 806958 815887 202871 201748 261283 265683 313430 303213 310784 312072 318896 321729 292205 322259 753255 793306 574924 468426 282861 277908 322125 319872 329983 332948 328480 332423 369463 369091 659388 691876 40.35 68.7 2
11:43:29 2023-09-26 439453 441813 89259 86502 143359 142799 148003 146959 94791 92121 107581 112253 133131 133477 423624 453901 1118790 1109518 432507 451030 122540 105526 125531 123084 147224 145236 134685 135233 85791 86921 314186 275726 819465 813913 203796 200870 262668 265825 311242 305459 312103 313176 318357 324839 290494 324451 755893 788828 576439 466326 285476 279277 321809 322270 328365 333916 329779 333145 369283 369136 665492 692436 40.35 68.7 2
11:43:30 2023-09-26 440291 442066 89251 86474 139574 143605 147931 147297 92757 92308 107811 110020 133398 133805 423480 456871 1115933 1109295 438186 450597 122557 105671 122338 123018 146280 141269 135075 135445 85786 86980 315084 276117 811157 811540 203475 201011 262014 266198 311206 305030 309772 312915 317233 323412 290564 324223 754324 786041 578712 465118 283130 279349 320818 321853 328383 333682 331228 332387 367174 368584 665529 689806 40.35 68.7 2
11:43:31 2023-09-26 446222 442147 89101 86743 143229 143427 147590 147814 94758 92503 107366 112564 132881 134167 422991 455890 1116044 1093008 437528 454937 122455 105881 125479 123627 146285 142331 134550 135488 85658 87250 315084 277720 802785 819027 201917 201996 263412 264798 312995 303959 312619 312772 318017 322560 293571 324643 752152 797013 570377 471756 284265 278956 323032 319801 329377 333843 328480 333145 372077 367194 656413 691876 40.35 68.7 2
11:43:32 2023-09-26 445472 442039 89031 86683 143459 143625 147983 147641 92788 92469 107596 112530 133031 134133 424466 455890 1119180 1093697 432615 454616 122404 105881 122106 123731 146488 141938 134550 135454 85690 87220 314083 277684 804512 818231 201987 201010 262852 264128 312224 302857 309843 312037 320083 320179 294269 323430 750465 793342 577552 468584 283863 277814 322805 319836 328915 332948 331228 331381 369984 367707 658382 691876 40.35 68.7 2
11:43:33 2023-09-26 441886 441358 89137 86533 143364 143170 147416 146580 94888 92121 107547 112331 133428 133771 423660 455569 1114425 1106928 439797 454259 122608 105526 125601 123051 146520 142033 134788 135532 85882 86948 315084 276902 810067 811643 202377 201467 262275 265648 311206 304066 309736 313427 315982 324381 291787 322414 754324 786707 569385 468925 283061 278296 320818 320843 328419 332948 330686 333469 366622 368724 666115 688829 40.35 68.7 2
11:43:34 2023-09-26 445642 441958 89280 86442 143324 142799 147728 147590 94855 92335 107629 112341 133064 133662 422991 454755 1115433 1102999 439060 453618 122557 105671 125461 123051 146488 141905 134550 135454 85722 86980 312319 276902 810498 813913 201529 201467 262014 265347 311715 303562 310414 313325 317163 320953 292303 322974 752574 784328 574924 468548 283061 278956 322314 320357 327428 334454 328637 332153 369984 369019 666115 690859 40.35 68.7 2
11:43:35 2023-09-26 441587 441669 89105 86592 143172 143626 147426 146989 94888 92375 107547 112375 133160 133956 423624 459684 1118753 1102396 435478 455774 120644 106074 122106 123612 146623 141905 135473 135934 85733 87186 314708 278084 807714 816221 202835 201068 263412 265205 311898 303177 310784 311492 317233 324381 293165 323958 752189 792370 579470 466472 284265 278956 321827 320357 329947 330920 328941 335557 367174 367777 657415 690859 40.35 68.7 2
11:43:36 2023-09-26 442763 441895 89133 86715 143429 142799 147762 147574 92586 92342 107514 112297 133097 133696 423326 458925 1118519 1099796 432651 454295 120112 105881 125147 123627 145776 142300 134112 135710 85594 87012 314083 278998 801605 813913 202198 200695 262450 264128 312010 302396 309303 313206 317648 321953 290670 323466 750716 789048 570878 467537 283863 278956 321566 319290 329947 332878 329568 333433 367210 367486 656647 689843 40.35 68.7 2
11:43:37 2023-09-26 441922 442142 89101 86624 143594 142765 148210 146925 94888 92375 107547 110325 133331 134032 425644 457137 1111549 1100759 436329 454149 120865 105605 122305 122952 146485 141292 134706 135130 85690 87154 311956 275949 814875 816221 202163 200695 264460 265506 310264 305531 312175 311492 318899 320248 291908 322486 756688 793491 583707 469862 283061 277230 320108 321853 327393 332414 329208 330880 369427 369611 667016 691876 40.35 68.7 2
11:43:38 2023-09-26 441394 442147 88958 86980 142994 143693 146839 147814 94692 92503 107218 112520 132881 134201 423290 453158 1124466 1103784 436171 454937 122404 105703 125549 123084 146285 142202 134941 135488 85658 87282 314083 278574 806923 813913 202329 201010 262887 264093 315321 304743 311111 313652 316987 322074 291823 323359 750941 787675 576439 468790 284265 278956 323032 318834 328915 333682 329056 333325 367727 367451 656413 689880 40.35 68.7 2
11:43:39 2023-09-26 441696 442142 89101 86952 140946 143524 147450 148141 94953 92630 107340 112808 132997 134505 423480 455956 1127353 1105355 431898 453255 122523 106074 122172 123527 146213 141471 134706 135581 85754 87305 315084 277294 820193 813337 202340 201010 263658 264988 311715 305531 310414 312986 317198 321211 290635 323466 752189 784292 576439 468864 284467 277781 322089 320843 325985 333449 329568 332153 368871 369880 665642 690369 40.35 68.7 2
11:43:40 2023-09-26 445533 442138 89255 86502 141139 143228 147728 147574 94888 92121 107514 112297 133097 133914 423326 458642 1109585 1096069 441665 455312 122438 105776 125426 123084 146319 141871 134584 135631 85722 87012 315084 277886 811083 820207 202553 201362 261109 265426 312046 302999 312619 311823 319521 323014 291485 321473 753109 795176 576439 471830 282661 277451 321079 320876 329911 331915 330503 333203 368575 367322 657880 691386 40.35 68.7 2
11:43:41 2023-09-26 448791 442034 89048 86865 143255 143591 147554 147985 92555 92533 107514 112486 133131 134133 423624 460338 1113019 1091294 440415 454937 120264 106074 122139 123117 146149 142432 134457 135710 85658 87012 317263 277491 802879 815851 201494 201502 261831 264128 312588 303177 309772 312001 317233 321176 292169 321473 752189 792930 578523 468656 282861 278564 322578 318870 328915 332379 330723 332153 369984 367839 658149 691876 40.35 68.7 2
11:43:42 2023-09-26 440238 442147 89251 86466 143433 143059 148210 147369 94955 92121 107729 112109 133440 133570 423696 458642 1116044 1110309 437765 454295 122472 105703 125636 123664 146520 142067 135229 135660 85907 86948 315084 276902 811048 812543 202659 200835 261874 266021 311206 304102 309303 312037 316241 324658 290316 322521 754956 784375 575357 466661 284467 278956 320072 320878 327888 332681 330035 332153 366624 367229 665565 689354 40.35 68.7 2
11:43:43 2023-09-26 446101 441967 89251 86510 143364 142799 148003 147537 92788 92316 107547 112264 133131 134330 423696 456459 1113019 1109481 440415 454937 122523 105776 125461 123051 146523 141296 134584 135454 85690 87012 315920 275562 810825 811613 202163 201186 261249 265347 311460 304837 309303 312986 315729 321953 290635 321508 753645 785485 569423 466509 282861 277486 320368 320357 327923 332681 330686 333198 366329 369019 664552 689317 40.35 68.7 2
11:43:44 2023-09-26 440189 441813 89105 86497 143377 143626 147381 147263 94758 92375 107547 112409 133189 134142 423732 456924 1116044 1096893 434896 456006 120359 106123 122106 123731 146589 142432 134483 135668 85733 87218 317895 278479 804961 818303 201564 200730 263149 264128 311934 303213 309555 312001 318615 321061 291344 323466 751051 793342 573408 469196 284265 278172 322089 319612 327959 332913 328444 330344 369984 368103 659855 691876 40.35 68.7 2
11:43:45 2023-09-26 441743 441561 89007 86596 143159 142833 147762 147609 94986 92311 107366 112375 133097 133914 423696 460080 1116044 1099887 431988 454937 122472 105703 125671 123084 146485 141739 134584 135360 85690 86980 317263 276832 825736 818267 202163 199752 262633 264128 311715 304102 311367 310113 318194 320248 290158 323994 751087 793076 574924 464826 283863 278172 321114 319612 329344 330920 329208 330880 367504 367777 661333 691450 40.35 68.7 2
11:43:46 2023-09-26 446931 442147 89101 86652 143364 142833 147762 147537 94758 92121 107563 110248 133331 134032 427108 453328 1113130 1100759 438950 455938 120393 105783 122193 123051 146213 141269 134715 135581 85828 87186 317336 277492 809849 813913 201177 200870 261249 264164 311206 303213 310195 313462 316684 320990 291520 324054 753255 784364 580630 468620 282661 278760 320758 319872 326670 333951 328637 331417 369984 367982 667210 691876 40.35 68.7 2
11:43:47 2023-09-26 446118 441845 89101 86592 143064 143170 147278 147023 94888 92121 107547 112450 133168 133956 423732 453194 1111195 1097420 437187 450633 122676 105421 125741 123018 146796 145033 135058 135046 85637 86980 317263 275175 813906 815964 201529 200380 261831 264164 311399 305066 310159 310802 318158 319768 290635 322223 755578 795322 574924 469196 283061 278172 319140 320914 326899 333373 328941 330844 368611 369091 666544 691876 40.35 68.7 2
11:43:48 2023-09-26 444369 444648 88970 86980 140754 143856 147242 148157 94821 92630 107119 112842 132997 134818 423516 456225 1125264 1103784 432615 455259 120560 105849 125426 123084 146523 141608 134457 135488 85669 87012 317895 280069 812455 813337 201846 200380 262852 263285 311277 304138 310195 312986 318637 320283 290599 322486 751918 787931 574924 467868 283061 278172 322841 319325 327923 333951 328637 332153 367210 366682 658590 689843 40.35 68.7 2
11:43:49 2023-09-26 441403 442138 89255 86502 143433 142799 148576 146925 94857 92121 107729 112109 133164 133477 423444 460080 1106824 1094511 436329 454295 122642 105736 125531 123051 146761 141296 134618 135267 85701 87188 311956 276509 812029 820244 201882 200241 261109 265648 310157 302999 311368 310878 317092 322560 291686 322259 754331 797086 574924 469862 283061 278691 319140 319872 328951 331775 328977 331148 367798 368500 664226 691876 40.35 68.7 2
11:43:50 2023-09-26 448083 446272 89035 86861 143389 143591 147554 147676 94919 92496 107218 112409 133006 134133 427108 459360 1113635 1092957 440415 454289 120226 105881 125304 123117 146129 142101 134668 135619 85690 86980 317336 277489 808924 817958 201212 201045 261249 264093 312260 302716 309338 311274 316941 321025 291485 320535 751656 792370 574924 468620 282262 278172 322578 318870 329417 331915 329568 331417 369427 367322 656449 694779 40.35 68.7 2
11:43:51 2023-09-26 441642 442142 89288 86438 143464 142765 148003 147559 94921 92121 107547 112186 133164 133603 423768 457052 1116044 1106603 437710 450669 122642 105526 122271 123461 146520 141837 135008 135386 85733 86948 315084 276902 810072 811395 202023 200241 261179 265617 310299 303675 311476 313039 316066 322178 289647 321997 755578 784375 573864 465118 283061 278564 319140 320321 326935 332414 329335 331417 365522 368436 665529 687854 40.35 68.7 2
11:43:52 2023-09-26 446588 441818 89255 86466 143359 142799 147450 147400 92757 92248 108029 112331 133164 133729 423516 457353 1115252 1109206 440415 454004 122557 105736 125496 123084 146247 141487 134715 135581 85690 86980 317263 276020 810067 813913 201212 200450 261249 264199 311024 303675 310414 312986 315218 320953 290635 320535 753789 784062 567892 468548 282262 278760 320593 319872 328610 332948 327637 332459 367762 367322 663755 689974 40.35 68.7 2
11:43:53 2023-09-26 440148 444639 89101 86656 143164 143228 147762 147502 94758 92121 107218 112409 133097 133914 423732 459719 1122867 1100647 435515 455544 120530 105816 122193 123018 146623 141871 135110 135540 85733 86980 317336 276868 809630 818303 202377 199927 262014 264093 311242 303853 309807 310660 318158 321702 289655 323970 751505 793491 574924 466179 283663 277977 320794 319612 328419 330654 328977 330916 366365 367194 660396 691386 40.35 68.7 2
11:43:54 2023-09-26 450651 444648 89043 86439 142964 143228 147828 147572 94791 92121 107547 112331 133131 134133 423696 457317 1121207 1100610 435171 454004 122234 105809 125252 123117 145570 142582 134673 135581 85658 86980 314083 276056 807357 816038 201529 199752 261249 264128 312224 301797 308870 312001 315253 321246 289717 321997 749988 784364 582168 467868 283061 278172 321863 317906 328951 333843 328637 332423 366365 369055 655949 688829 40.35 68.7 2
11:43:55 2023-09-26 445634 444644 89443 86347 143634 142765 148416 146925 92567 92241 107744 110020 133800 133813 426057 459899 1111549 1099156 437601 454792 123085 105605 122338 123051 146864 145165 135245 135217 85764 86889 315084 276902 818611 818267 201741 200136 261283 264164 309325 304816 308905 310149 319473 319768 290723 321544 752199 792747 573408 469057 283061 278172 319140 322077 326935 330955 328480 330379 367798 368500 667936 691876 40.35 68.7 2
11:43:56 2023-09-26 444530 442142 89133 86374 143429 142799 148106 146925 94921 92121 107581 112032 133587 133293 423768 460116 1110193 1096849 437092 454937 122506 105526 125496 123018 146796 141101 134652 135360 85754 86980 315920 275921 814428 818303 201353 199752 260850 265382 310046 303213 309807 310113 316973 319990 290361 321508 753255 795958 578523 466893 282861 277451 319105 319872 327959 330885 327984 330415 367798 367839 664226 691876 40.35 68.7 2
11:43:57 2023-09-26 441692 445506 89247 86833 139155 143190 147624 147710 94986 92375 107448 110384 133432 134133 426057 454719 1122076 1103784 433138 454683 122506 105526 125671 123051 146796 141003 135229 135284 85690 86861 317263 276056 812063 813913 201388 199093 262450 264128 309794 303709 310195 311563 316241 320990 290263 323502 751505 784364 573864 466179 283863 277781 320143 320617 327132 332414 328637 331417 367762 367264 665565 691605 40.35 68.7 2
11:43:58 2023-09-26 448499 441886 89040 86683 142973 143865 147416 147727 94627 92542 107473 112520 133214 134201 423732 459742 1112845 1092957 441352 456085 122438 105881 125304 123117 146183 142168 134457 135522 85626 87154 317895 279273 804064 819699 201107 200905 261109 266016 312010 301759 311514 312568 317163 320213 290635 320014 751656 795792 564006 470195 281466 283160 320851 318388 328809 330920 329568 330916 367504 365313 658419 690896 40.35 68.7 2
11:43:59 2023-09-26 445751 445897 89190 86869 143385 143591 147830 147639 94758 92375 107498 112476 133719 134835 423804 457281 1116044 1094511 437242 456225 122438 105703 125286 123084 146319 141871 134618 135522 85594 87012 314083 278378 803434 818035 200721 200066 262049 263285 311750 302929 311355 311528 316719 321382 290670 321473 751124 795519 576014 470382 283061 277391 321863 318905 327658 331915 329102 330147 369723 368795 657917 691876 40.35 68.7 2
11:44:00 2023-09-26 446186 442151 89133 86308 143364 142833 147797 147403 92618 92121 107547 112253 133197 133729 426202 457317 1115772 1106966 441040 455259 122472 105750 122238 123664 146520 142101 134889 135386 85754 86948 314708 278206 810176 813154 201353 200345 260780 264164 310739 303213 309903 312588 314998 320953 289717 320499 753255 785766 576439 467537 282262 278956 319623 319645 326935 331683 328637 332459 364974 366806 666914 687854 40.35 68.7 2
11:44:01 2023-09-26 449505 441854 89068 86871 143377 143964 147872 146989 94855 92121 107514 112264 133177 134032 423732 455471 1114461 1102142 440232 455259 122438 105526 125636 123084 146625 141905 134996 135454 85786 87012 317336 277689 808839 816221 200827 200171 261179 264093 310953 302750 309501 313140 316171 320432 290635 320499 756049 784364 561445 468584 282661 278172 320818 319577 325915 333414 328332 330844 368871 367322 666115 691349 40.35 68.7 2
11:44:02 2023-09-26 441813 447674 89068 86438 143350 143194 147450 147334 94855 92282 107514 112341 133097 134099 423732 459863 1123630 1102217 434990 456152 120393 105816 122124 122985 146313 141932 134940 135744 85690 86948 315084 276832 809682 818391 202023 199648 261179 263873 310953 302360 312103 312422 315694 321211 288803 321961 749988 790025 577955 466472 283061 278172 320593 318834 329417 330815 329335 331884 365230 367839 655449 689608 40.35 68.7 2
11:44:03 2023-09-26 450904 444288 89072 86747 141046 143824 147590 148021 94725 92734 107185 112709 133097 134572 423696 454503 1125264 1103784 432615 457504 122404 105776 125479 123084 146523 141905 134584 135887 85658 86980 317263 278574 809412 815066 201353 199683 262049 262480 310988 304066 309975 312001 317720 320179 289858 321473 750933 784256 574924 468532 283061 276470 321114 320766 325915 332948 328100 332122 366622 369055 662271 689317 40.35 68.7 2
11:44:04 2023-09-26 448860 441818 89109 86592 142964 143566 147450 147260 92725 92335 107911 110248 133486 134032 423588 459935 1109897 1097518 441132 456152 122574 105849 125461 123084 146285 141296 134975 135949 85690 86980 317895 276902 813850 820591 201318 199683 260166 264128 311206 301973 311796 312236 316206 322322 289682 320239 752189 795005 574924 468864 282661 278956 318622 319388 327923 330628 330035 330344 366622 366770 663755 691876 40.35 68.7 2
11:44:05 2023-09-26 449505 444390 89072 86465 143164 144419 147416 147314 94888 92121 107514 112297 133172 134049 423768 461572 1112562 1094511 441665 455580 122234 105881 125426 123084 146285 141905 134584 135488 85657 86980 317895 278084 806611 818845 200897 200345 260382 264093 311679 302185 309303 310766 316206 322189 289682 319979 752189 793491 574924 468548 281610 278564 321894 316947 327923 330885 329335 330344 366622 365670 656449 689880 40.35 68.7 2
11:44:06 2023-09-26 442684 445756 89247 86651 139445 142731 148071 147196 94986 92181 107629 110020 133398 133813 426020 456531 1119402 1108505 438624 454537 122608 105849 125671 123084 146451 142165 134982 135539 85669 86980 315920 275526 812138 816268 201846 199544 260780 264940 309794 303213 310414 311055 316206 321211 288566 321997 754324 786743 579281 465118 283061 278172 319105 320357 325950 333373 328637 330844 365230 366682 665529 689806 40.35 68.7 2
11:44:07 2023-09-26 445086 445263 89101 86288 143559 142799 148263 146649 94988 92121 107729 112186 133804 133935 426513 457317 1116044 1106928 440415 455580 122523 105703 125461 123051 146523 141706 134618 135420 85690 86980 314708 276020 811371 812762 200862 199683 261860 264093 310011 303142 310414 311746 314743 321211 289423 320239 753255 784375 577955 466472 282063 279369 319105 319612 325950 330920 328345 334327 364689 367035 666078 687670 40.35 68.7 2
11:44:08 2023-09-26 441394 446536 88991 86683 143489 143458 147589 147780 94855 92375 107514 112409 133131 134437 423444 458606 1116044 1094511 435515 456188 122489 105881 125426 123084 146523 141574 134550 135454 85690 86980 317263 277720 805745 820656 200955 199370 262014 263250 310770 303142 310414 311020 317198 320303 290723 321961 750400 793306 575113 469196 283462 277125 321043 318834 326899 331648 329312 329310 368316 369055 659315 691876 40.35 68.7 2
11:44:09 2023-09-26 448463 446150 88828 86320 143368 143170 147794 146580 94888 92311 107514 112186 133189 133956 426165 456043 1114461 1103784 440511 455580 122438 105783 122238 123664 146520 142199 134889 135574 85616 86948 315084 278084 810353 816111 200687 200031 260962 264093 310264 302750 309429 313104 315183 320954 290564 320428 753109 788269 569385 470195 281466 278172 320072 319353 329308 331880 327600 332387 365522 366477 664226 690428 40.35 68.7 2
11:44:10 2023-09-26 446867 444288 89101 86474 143359 143524 148071 147330 94888 92311 107514 112297 133698 134032 427153 454539 1114461 1099759 439060 454098 122574 105703 125461 123051 146523 141296 134584 135725 85658 87012 317263 276832 810935 816221 200232 199718 260815 263688 310264 304066 309028 311782 317720 320753 290670 320464 753109 788874 571893 468548 282262 277977 319848 320312 325388 332681 328136 330616 368575 367322 665565 691876 40.35 68.7 2
11:44:11 2023-09-26 444263 444385 89011 86474 143364 143566 147656 147263 94955 92311 107678 112297 133210 134142 426202 462811 1122292 1105477 438037 456871 120530 105816 122190 123018 146589 141804 134856 135540 85786 86980 317895 277294 810373 817385 201565 199509 261179 264058 311987 301303 312066 312126 316185 320953 288768 321473 749988 789836 576439 466142 282861 277781 320108 318905 327923 330628 330035 330844 364938 368760 657880 690859 40.35 68.7 2
11:44:12 2023-09-26 445209 444293 89101 86561 143129 143809 147624 147604 94791 92375 107547 112409 133164 134344 423768 457317 1122002 1102179 437437 456407 122404 105914 125391 123745 145845 142168 134331 135898 85562 87282 316421 278967 818738 815066 200862 199370 260997 262515 311934 302469 309975 312001 314778 319958 289453 320535 749261 786743 574924 467868 283193 277781 321079 316947 327923 330920 327600 331453 365558 367839 658455 687817 40.35 68.7 2
11:44:13 2023-09-26 445860 445276 89247 86221 143629 142765 148416 146890 92820 92335 107744 110020 133800 134066 426695 459971 1109971 1100030 437601 454428 121068 105493 122220 123018 146485 141625 135561 135203 85850 86829 318274 275791 818849 819589 200757 199127 260815 264058 308389 304102 310414 309573 316941 320753 289682 320535 754324 793491 582168 469196 282262 277781 318622 320357 325879 330850 330035 329345 367210 367580 665565 691876 40.35 68.7 2
11:44:14 2023-09-26 445824 444385 89133 86252 143747 143170 148166 146584 94955 92121 107803 111998 133636 133444 426513 462392 1106824 1096849 437888 455902 122642 105703 125671 123051 146761 141198 135025 135233 85669 87069 312162 276509 832380 819461 200267 199127 260417 264164 308424 302681 311073 309573 316206 320753 291886 320499 754471 797049 582168 467538 282262 278509 318141 320708 327358 329894 329568 329381 366622 367322 664226 691386 40.35 68.7 2
11:44:15 2023-09-26 441732 447091 89092 86802 141131 143359 147624 147676 94919 92342 107448 110426 133432 134471 427298 455854 1123668 1103784 432507 457489 120530 105526 125601 123051 146247 141171 134706 135479 85690 86948 317263 277294 812737 815643 200721 198746 262049 263250 310409 304102 309975 311055 316425 321417 288803 322223 752189 784292 573408 467267 283061 276541 319623 319872 325388 331648 328136 330379 366365 369091 664552 689843 40.35 68.7 2
11:44:16 2023-09-26 441624 444324 89040 86470 143364 142833 147762 147502 94888 92121 107514 112297 133239 133914 427142 458490 1118790 1105355 432543 455259 122676 105558 125618 123018 146796 141101 134618 135046 85669 86829 315065 275562 826173 816221 201318 198435 260815 264093 308424 303177 309975 310113 315253 320213 294685 324814 753255 784364 582168 465081 282661 278172 320898 319872 328523 330920 328309 332286 364178 368436 668011 688682 40.35 68.7 2
11:44:17 2023-09-26 448072 446904 89003 86829 143385 143671 147554 147365 94691 92375 107218 112442 133356 134657 426840 460191 1116044 1092920 439133 456225 122438 105809 125426 123051 146183 141905 134584 135522 85567 87012 316961 279235 809583 819461 199848 199093 261032 262444 310735 302221 310414 310548 315288 319756 290158 319979 749458 795176 581014 468548 282516 276541 320272 317906 326899 330885 328637 329345 368316 366806 656449 691876 40.35 68.7 2
11:44:18 2023-09-26 444369 444324 88828 86351 143094 143228 147416 147712 94791 92375 107440 112331 133131 134167 427480 460008 1117133 1094685 432651 456261 122404 105881 125426 123619 146044 141783 134685 135585 85626 87044 317263 279273 819076 820693 200232 198781 261249 262515 310299 302221 309247 310078 316719 319854 289717 321473 751386 793342 580630 469012 283626 277069 320794 320877 326793 331740 329728 331344 367583 367731 660392 691692 40.35 68.7 2
11:44:19 2023-09-26 449170 444319 89040 86406 143364 143524 148397 147574 94888 92121 107547 112220 133131 134066 425875 455961 1115252 1103784 441352 453688 122472 105558 125461 123084 146761 141296 134618 135488 85658 87220 317263 276868 812133 815643 200197 199579 260417 263688 310011 302716 306424 312001 314778 320978 290375 319530 752189 792792 574924 469862 281466 278244 319140 318870 325950 330920 326640 331381 365522 365705 664226 688829 40.35 68.7 2
11:44:20 2023-09-26 441705 445715 88950 86465 143359 143566 147381 147263 94791 92375 107514 112409 133754 134142 427178 463882 1119485 1102578 436320 456225 120309 105816 122142 123731 146589 142101 134483 135352 85658 86948 317895 277684 813112 823197 202190 199058 261249 263066 311546 302256 310159 310771 317009 319854 289479 320571 749988 793378 571893 467587 283061 276541 320143 318388 326899 330920 329568 328848 367798 369019 659819 691876 40.35 68.7 2
11:44:21 2023-09-26 441850 446438 89044 86438 143164 144024 147697 147659 94791 92311 107440 112331 133206 134142 427480 462501 1116044 1100162 432615 453688 122438 105703 125461 123084 146319 141773 134584 135488 85605 86980 314708 277524 810825 820693 200686 197884 260997 263066 310011 302221 310414 308204 316241 320753 294758 324851 751087 795885 574924 466509 282861 277161 320308 318388 328109 329859 330218 329345 365010 367839 660396 690896 40.35 68.7 2
11:44:22 2023-09-26 454260 444324 89133 86406 143164 142799 148003 147329 92725 92466 107670 110020 133678 134560 427033 454432 1113130 1100759 440893 455107 122438 105526 125461 123051 146523 141394 135008 135962 85626 86948 320170 276868 809958 816268 200023 199127 260200 263285 309794 302681 308556 311782 314778 320715 290158 319530 752189 784364 571893 468548 281994 277391 319588 318870 324898 332681 326640 329381 367762 365705 667758 689880 40.35 68.7 2
11:44:23 2023-09-26 448207 444324 89040 86379 143164 142799 147797 147609 94791 92121 107366 112297 133197 133948 426840 454575 1111401 1097383 437783 454683 122557 105558 125549 122952 146451 141074 134685 135483 85690 86889 317263 276904 813370 817076 200232 199127 260417 263285 308389 304302 308810 309174 316206 320078 288759 320014 753035 792370 571893 469196 281864 277355 318176 319872 324898 330654 329102 328812 366658 366512 665565 691386 40.35 68.7 2
11:44:24 2023-09-26 446370 448165 88938 86833 140955 143625 147536 147951 94788 92503 107086 110681 133031 134725 426804 455890 1123668 1102999 437600 454361 120230 105703 125426 123051 146319 142331 134788 135488 85594 87220 317263 279468 812467 815066 200232 199093 261249 262043 310299 303177 308592 311055 316397 321382 291294 320499 750025 784375 573408 467868 282063 276541 321079 316947 325915 331950 326604 330415 365522 367058 657880 687854 40.35 68.7 2
11:44:25 2023-09-26 441886 445497 88946 86347 143159 142799 147762 147712 94758 92121 107698 112253 133131 134133 427178 455925 1121207 1105081 432579 454683 122472 105526 125618 123018 146349 141292 135024 135143 85605 86829 315920 276056 815838 816221 200232 197849 261032 263285 308389 303177 309501 310113 315033 320753 294513 321544 752189 784135 574924 465118 282661 277161 318141 319388 327147 333373 327346 332286 364178 367659 667536 688316 40.35 68.7 2
11:44:26 2023-09-26 450420 446977 88942 86719 143389 143591 147450 147846 94659 92375 107185 112409 133971 134555 426202 459647 1116044 1091368 440310 454042 122404 105881 121994 123117 146285 141938 134584 135522 85562 86980 317336 279039 809965 819461 199257 198919 260417 262261 310299 301303 309975 310078 315253 318604 289858 321616 748766 793491 576014 468548 281864 276312 320343 316982 325915 330424 328136 328387 367762 366512 656449 691386 40.35 68.7 2
11:44:27 2023-09-26 444369 444359 88824 86402 143159 142833 147452 147506 94888 92121 107218 112220 133168 134133 426876 462719 1119439 1095255 432687 454646 122438 105671 125461 123084 146319 141871 134584 135360 85647 86829 311956 277755 807281 820826 200197 197884 261214 262515 309794 302256 309975 308239 316277 320303 294758 321247 749988 792153 580417 466583 283025 276221 319859 318728 325809 331251 329495 330838 365380 367767 660176 690859 40.35 68.7 2
11:44:28 2023-09-26 449514 447095 89040 86406 139279 143420 147416 147574 94791 92121 107514 112253 133432 134133 427516 454539 1115252 1099796 440379 453723 122353 105558 125286 123051 146557 141296 134584 135267 85594 86980 317263 278998 809849 815851 199883 199093 260417 263101 310409 303213 306820 310584 316546 319406 289910 319530 753371 788910 574475 469974 281864 277355 319175 319610 324671 331915 327637 328883 367762 365705 667899 691386 40.35 68.7 2
11:44:29 2023-09-26 446527 444324 88979 86193 143433 142765 148210 146925 94791 92121 107514 112032 133570 133511 428157 460116 1106411 1100162 438709 455580 122710 105204 125565 123018 146830 145064 135058 134605 85722 86679 317263 275175 823209 818303 200023 198470 260200 263320 310258 302716 309975 310327 318394 320054 291124 322146 753752 793381 580417 469590 281990 277177 319503 319730 325915 329859 328309 328848 365594 365420 667062 691386 40.35 68.7 2
11:44:30 2023-09-26 445824 448113 88824 86533 143385 143594 147522 147814 94725 92509 107218 112442 133006 134201 426876 456115 1122076 1103784 432615 454042 122438 105558 125426 123051 146557 141296 134584 135360 85562 86948 317263 278378 814206 815066 200057 198435 261214 262043 308389 302325 308556 310584 314339 319535 294989 320535 749335 786743 573408 467868 282262 275660 320593 318352 327645 331417 326640 329381 364974 366806 660323 690465 40.35 68.7 2
11:44:31 2023-09-26 449766 444359 88857 86224 143164 142799 147966 147572 92819 92208 107563 110155 133432 133847 426093 463068 1109934 1094363 441518 453896 122404 105703 125496 123084 146010 142031 134677 135535 85594 86711 318274 276444 816276 820693 199918 198919 260425 263586 309360 300811 310195 309139 314998 320303 294966 320963 751124 792930 573408 468146 279847 277781 319140 316912 326935 329859 328136 329114 365266 364253 656486 689354 40.35 68.7 2
11:44:32 2023-09-26 448229 445751 89011 86410 143429 143566 147416 147327 94627 92311 107381 112331 133177 134142 426274 458714 1115252 1093734 436511 453723 122438 105558 125252 123084 146285 141706 134584 135488 85594 86829 317895 278610 802715 820424 199396 198470 260417 262043 311325 301303 309648 309608 316185 318441 289242 319494 747833 795681 576014 468584 281466 276118 320628 316982 325915 330663 327637 329114 367210 365705 656413 691091 40.35 68.7 2
11:44:33 2023-09-26 447006 447091 89060 86588 143677 142731 148071 147401 92788 92275 107670 110020 133398 134184 427443 458642 1116044 1107055 440728 456225 122539 105493 122325 123018 146316 141403 134584 135233 85658 86798 315920 275984 825596 815066 200232 198712 261159 263285 309064 302185 309501 309825 313323 319956 288969 321454 752574 783230 572371 465997 282063 277746 317181 318834 325388 330584 327600 330076 363264 366512 667960 687257 40.35 68.7 2
11:44:34 2023-09-26 448805 445073 88824 86252 143346 142731 147762 147369 94758 92121 107514 110257 133131 134099 427142 455925 1114425 1102962 440672 454578 122404 105703 125426 123051 146625 141296 134584 135454 85658 86829 317263 277258 809950 816268 199361 199023 259985 263250 311215 301973 306748 311020 314489 319854 289647 320853 751656 789011 571893 470195 279883 277355 318622 318352 325879 333843 324442 332994 366043 365235 663100 688645 40.35 68.7 2
11:44:35 2023-09-26 454998 446515 88970 86469 143533 143824 147381 147228 94725 92375 107440 109986 133490 134142 427443 464209 1118753 1103366 435584 457737 122404 105703 125426 123453 146319 141296 134550 135488 85626 86948 317895 277684 811044 818231 200197 197849 260417 262444 309289 301303 310414 308169 314743 321346 289099 320464 751656 788874 577955 465081 282063 276506 319105 320312 327393 331251 328136 329381 363009 366477 654524 688829 40.35 68.7 2
11:44:36 2023-09-26 452874 445613 89007 86615 142994 143460 147488 147780 94758 92121 107440 112220 133131 134133 427480 458925 1122835 1100577 439449 454396 120264 105776 125357 123084 146149 141972 134818 135488 85498 86980 320170 279432 803343 816221 200057 198712 260382 261425 310264 300984 308556 312089 314015 320753 294975 321019 748160 787664 583707 467575 281845 276609 320901 318730 325809 330780 325937 332322 364760 365491 658701 687744 40.35 68.7 2
11:44:37 2023-09-26 446527 446790 89105 86524 139187 142563 148210 146856 94921 92057 107514 109953 134337 133444 427480 464173 1106824 1097629 437984 455289 122608 105526 125549 122985 146844 141390 135092 135330 85722 86829 319088 276902 818280 820040 200023 198712 259588 264058 308354 301973 310414 308204 315253 320078 294758 319494 753789 795615 573408 468532 281864 277977 317181 318352 328610 329365 328600 331565 365522 365705 664226 691450 40.35 68.7 2
11:44:38 2023-09-26 449771 445421 88792 86474 143090 143506 147453 147814 94659 92311 107185 112409 133131 134539 427142 460044 1115252 1092920 441766 454042 120264 105776 125357 123084 146149 142202 134457 135943 85625 86980 317263 279199 804737 818267 198945 198885 260347 262043 310299 301268 308738 310987 317720 320219 292155 319923 747651 793345 576014 471867 281031 276292 320379 319407 325915 329894 327637 329345 367498 365420 658924 691840 40.35 68.7 2
11:44:39 2023-09-26 445826 445644 89101 86588 139320 142765 147762 146925 94888 92121 107547 112306 133164 134133 427480 459684 1116044 1110271 441665 456225 122523 105558 125461 123051 146523 141296 134584 135233 85626 86829 314708 276638 813005 813951 199848 198746 260792 263285 308389 301762 309247 310758 316113 322060 294893 321153 752574 784375 577386 465118 281466 277977 318105 318352 325616 330354 327564 330344 363009 365121 667247 687817 40.35 68.7 2
11:44:40 2023-09-26 441597 445331 88824 86374 143159 143228 147691 147572 92725 92496 107381 110121 133432 134099 427939 459863 1120772 1097826 434990 454361 122523 105703 125426 123453 146485 141871 134550 135454 85626 86980 318274 278574 813222 821854 199848 197815 260815 262226 309289 301303 309501 308204 316206 319111 294985 320499 750400 795885 580630 467206 282661 276047 319105 320085 325879 330389 329102 330209 365522 367322 659819 691876 40.35 68.7 2
11:44:41 2023-09-26 445158 444983 88824 86304 143237 142799 147728 147574 94855 92311 107366 112297 133570 134133 427480 463518 1118790 1100577 438661 454432 120147 105881 125182 123117 145810 142168 134331 135676 85557 86980 314708 278538 799818 816221 199988 197849 259623 262043 310299 300811 308592 310548 316149 320753 289054 319494 747760 786743 580630 467267 281466 276506 319140 316620 327393 329859 324730 330379 363299 365670 658455 690465 40.35 68.7 2
11:44:42 2023-09-26 447681 447500 89154 86406 139320 142698 148105 147196 92819 92308 107596 110020 133616 133914 428121 460116 1110119 1102540 438503 457377 122727 105493 125706 123018 147084 141003 135025 135012 85637 86711 320508 276020 818955 818267 199570 197884 259985 263066 307387 302645 309283 308169 315253 319370 294971 321454 753109 793222 571893 468532 281466 276506 317145 318905 327646 328872 328637 330590 365487 365670 664552 690465 40.35 68.7 2
11:44:43 2023-09-26 450142 444676 88820 86162 143364 142799 147762 147369 94758 92121 107218 112186 133164 133750 428460 464209 1111735 1096849 442495 457053 122404 105703 125426 123051 146523 141296 134584 135454 85653 86829 319088 276020 810254 820656 199744 197849 260425 263285 310482 300811 310414 308239 314743 320041 294685 320963 752189 793491 569945 469196 279617 277977 318846 316912 329577 331430 327309 331234 365237 364396 660764 689696 40.35 68.7 2
11:44:44 2023-09-26 450904 447159 89223 86469 139254 142799 148072 147334 94888 92121 107514 109986 134240 134007 428460 458642 1118790 1106942 432674 454361 122557 105526 125549 123051 146796 142049 134652 135233 85690 86679 317263 277294 813582 816001 199570 197746 260417 262444 307887 302681 308520 309825 314269 320078 289054 320499 751656 784292 573408 466071 282462 276047 317181 321002 324863 332904 326640 330728 363299 367322 668233 687817 40.35 68.7 2
11:44:45 2023-09-26 446794 445331 88824 86284 143359 142799 147762 147369 94758 92121 107218 112109 133164 133914 429477 459684 1115252 1108691 441665 454361 120290 105526 125461 123051 146523 141198 134584 135233 85562 86829 315920 276868 811590 815066 199570 198435 261594 262480 310482 301339 308592 310548 315044 320303 294893 320136 752189 784094 574924 467244 279522 277459 317999 318469 327718 331968 324550 332433 364593 364104 664226 686770 40.35 68.7 2
11:44:46 2023-09-26 444268 446702 88824 86856 143634 143566 147416 147336 94725 92121 107366 110155 133742 134142 428157 464209 1116044 1097629 436171 454396 122438 105703 125426 123051 146316 141296 134816 135267 85626 86921 317895 277755 809849 820693 199766 197471 260417 262043 309289 301303 308556 308098 315288 319335 289054 320464 749421 793491 573408 466142 282063 276047 318881 316947 325388 328608 328309 330553 363335 366770 660323 689880 40.35 68.7 2
11:44:47 2023-09-26 446574 445644 88824 86193 143294 142799 147625 147487 94758 92121 107185 112143 133131 133914 427516 462465 1117961 1100577 437401 454361 119726 105849 125147 123084 145810 142134 134377 135522 85487 86980 312319 279199 801982 816221 199570 197815 259588 261677 310335 302266 306532 310735 315789 320539 288775 321426 746989 784302 574924 466326 281357 276292 321353 318505 326635 329894 324730 330112 363299 365527 656869 687744 40.35 68.7 2
11:44:48 2023-09-26 447195 445421 89101 86347 139599 142415 148210 146890 94888 92057 107407 109808 133164 133260 428157 462719 1106824 1099379 439060 454967 122676 105171 125531 122817 146451 145400 135113 134702 85604 86529 315920 275562 821238 820076 198980 197815 259588 263250 307422 301762 309501 309124 314998 319051 289090 320106 752189 792930 571893 467868 279558 276541 317110 318423 325879 328872 328368 330590 365260 365670 664226 690896 40.35 68.7 2
11:44:49 2023-09-26 448364 445461 89040 86189 143429 142799 147968 147369 94955 92121 107514 111998 133131 133662 427516 462046 1107979 1094474 440269 456371 122472 105526 125461 123415 146010 141269 134698 135470 85658 86829 318274 277689 810089 820863 199953 198228 261123 263881 308283 300915 310305 308098 315933 319901 289072 321234 753679 793491 580630 467868 279847 277781 317999 320275 326864 331681 328100 331095 364427 364140 660360 690406 40.35 68.7 2
11:44:50 2023-09-26 444691 445715 88824 86252 143164 142799 147916 147609 94791 92248 107185 112143 133131 134133 428157 457317 1121207 1103784 432615 457090 122523 105421 125461 122817 146796 145165 134685 135046 85658 86918 317263 276020 815085 816221 199848 197162 259657 262480 309679 302221 308556 309139 315272 319854 288622 320499 752189 784328 569945 464060 281864 276149 317181 318646 324671 330354 326604 328812 362791 365705 666914 689974 40.35 68.7 2
11:44:51 2023-09-26 449624 448426 88885 86565 143385 143492 147589 147468 94886 92469 107448 110460 133419 134167 428157 460116 1116044 1096298 439824 454325 120264 105558 125217 123084 146147 142015 134550 135488 85583 86829 320170 279432 805463 820693 200340 198746 261159 261642 311325 300354 309283 308239 314520 319406 288768 319457 747833 790619 573408 468390 279883 276047 319848 316876 325879 329859 326640 331095 366622 364538 655949 690896 40.35 68.7 2
11:44:52 2023-09-26 445195 447136 88824 86379 143159 143262 147762 147468 94758 92121 107185 112331 133131 134167 427516 459683 1116044 1094511 435253 454432 122404 105736 125344 123018 146319 141938 134550 135360 85626 86948 317336 278610 807730 823055 198945 197780 260417 261642 308460 300846 306496 309139 315253 317445 294758 321807 747797 797049 573408 467868 282262 275624 318785 316947 328145 331968 329310 329719 365416 366627 659205 690711 40.35 68.7 2
11:44:53 2023-09-26 452062 447796 89003 86438 143394 143409 148003 147369 94758 92121 107563 110020 133131 134403 428157 456995 1114461 1103635 441352 454042 122404 105703 125339 123051 146319 141706 134584 135713 85626 86829 321146 277489 816847 816221 198910 198193 261159 262444 308389 301303 306712 310113 313323 319109 294966 320399 751124 788489 571893 469862 281199 276541 318141 316982 325388 330920 324622 329381 364974 364027 663284 687854 40.35 68.7 2
11:44:54 2023-09-26 459211 446734 88828 86224 143168 143170 147450 147023 94758 92121 107218 112220 133214 134142 427516 456602 1112845 1097383 439188 454042 122608 105526 125461 123420 146523 141198 134618 135139 85530 86711 317263 277720 823484 818882 198980 197815 259407 262226 307387 302716 306424 308204 315253 318406 294721 321190 748197 793425 571893 470455 279594 276328 318481 320312 324920 330745 326459 328960 365380 364396 665529 689880 40.35 68.7 2
11:44:55 2023-09-26 446527 445461 89092 86343 143289 142765 147916 147471 94888 92121 107448 112220 133131 134133 426513 460116 1118827 1097420 437783 456261 119897 105703 125182 123051 145502 141683 134440 135615 85493 87220 319690 279468 800800 816221 199396 197780 259588 260878 310264 300846 306784 310113 315668 319854 288464 321454 746704 784375 578144 466509 279883 275726 319848 315921 325950 329894 324694 329381 363299 365121 658025 687817 40.35 68.7 2
11:44:56 2023-09-26 446564 446786 88792 86316 143090 142833 147522 147609 94725 92121 107698 112253 133131 134201 428460 457281 1122039 1105081 432615 454396 122438 105526 125461 123051 146214 141101 134618 135267 85562 86829 317895 277755 814450 816221 198980 197471 260815 261642 307887 302469 308470 311574 315825 320054 288874 322787 750373 788828 564906 467758 282226 274639 318998 316912 323921 330920 324730 328848 364178 366369 662234 687854 40.35 68.7 2
11:44:57 2023-09-26 451158 445715 88974 86433 143164 142833 147762 147369 94758 92121 107218 112220 133164 134133 428194 464209 1109585 1096069 442836 454361 122404 105526 121827 123051 146285 141198 134584 135488 85530 86829 317263 277294 809372 820729 198945 197815 260242 262480 308424 301193 309975 308204 314269 319406 289126 318940 750989 792930 571893 469862 279775 277355 318176 316655 325985 328906 327138 328351 364391 363481 658149 690896 40.35 68.7 2
11:44:58 2023-09-26 449112 446691 88792 86280 143129 143228 147625 147609 94758 92311 107185 112253 133097 134167 428157 460116 1116044 1092957 438476 455970 122404 105703 125426 123051 145773 141723 134652 135590 85615 86921 315084 279504 820404 823271 200481 198815 261491 261572 310122 300248 308883 309205 315933 318970 290919 319311 749372 792370 579281 468584 279883 275991 319930 316398 325424 328906 326604 331095 366079 364282 655486 690896 40.35 68.7 2
11:44:59 2023-09-26 446586 446123 88979 86130 143359 142765 147797 146925 94791 92121 107440 112032 133197 133696 428836 460080 1119402 1109518 441665 454042 122438 105526 125339 122874 146319 141101 134584 135267 85589 86711 317263 278281 810076 815066 199292 197815 260425 262480 308354 300527 308556 309104 314159 320753 288969 320399 752849 782160 572371 465118 279883 276577 317181 320085 324934 329894 324766 329345 361129 364573 665930 689483 40.35 68.7 2
11:45:00 2023-09-26 449478 445528 88824 86193 143151 142799 147762 147369 94725 92121 107440 112109 133553 133914 428799 456995 1114461 1102216 441352 454042 122438 105558 125426 123051 146319 141932 134822 135566 85722 86884 320170 278876 811371 817958 198806 197711 261159 262339 308283 301268 306712 310113 313101 318664 290436 319909 751087 784328 571703 468354 279594 276221 317251 316947 324956 330920 324658 330590 365558 364282 667284 689880 40.35 68.7 2
11:45:01 2023-09-26 446927 448431 88824 86308 143164 142833 147762 147369 94692 92121 107218 112220 133164 134133 428194 462117 1118790 1100577 437820 454432 122200 105703 125182 123051 145993 141739 134179 135488 85530 86829 314083 277720 806129 815923 199257 197471 259192 261642 310046 300980 308592 309139 314823 320078 288765 320963 747099 784062 564579 466545 279883 275695 319175 318208 328427 331968 324406 331851 363158 364467 657335 688316 40.35 68.7 2
11:45:02 2023-09-26 448353 446904 89158 86189 143573 143229 147828 146837 94791 91920 107744 109884 133616 133260 428836 463882 1106750 1096849 439444 454361 122506 105237 125496 122849 146796 145130 134618 134639 85541 86529 315065 275562 824090 820729 198910 197643 259407 262515 306922 301303 309065 307667 314304 318052 288874 320596 752189 792930 571893 467868 279883 276541 318601 317906 324934 328643 328136 330590 364427 364573 664226 689880 40.35 68.7 2
11:45:03 2023-09-26 446721 447495 88905 86130 143168 143170 147416 146580 94791 92057 107473 112032 133528 133771 428836 462082 1106824 1096111 441279 454361 122438 105526 125461 123051 146319 142000 134618 135080 85562 86711 311956 275791 817508 823197 198910 197780 260242 262515 307923 299514 309538 309488 313358 318888 288874 320508 751363 793235 571893 467648 279667 277248 317075 316841 325809 329751 327187 330333 363993 363446 660396 689880 40.35 68.7 2
11:45:04 2023-09-26 448244 449384 88727 86189 143129 142799 147625 147403 94758 92305 107381 112220 133164 134040 428836 457997 1122076 1103784 432687 457554 122472 105526 125356 122709 146247 145187 134749 135126 85626 86679 315920 276904 817879 815887 199396 196547 259588 262043 307422 302009 306784 308239 313358 319406 288083 320014 752189 784364 573408 464388 281864 276082 316923 318621 323921 329859 324766 328351 362177 365741 664083 687817 40.35 68.7 2
11:45:05 2023-09-26 447880 447095 88987 86338 143364 143170 147485 146580 94791 92121 107547 112032 133268 133771 428836 460080 1115252 1108691 442071 453723 122438 105204 125426 123018 146557 145170 134788 135046 85557 86647 315920 276868 811371 813913 199383 197780 260425 262261 307923 301055 306279 309829 313944 320090 288802 319311 750978 782015 573408 464935 279667 276363 317145 316947 323956 329365 324406 331778 364220 363481 664226 686844 40.35 68.7 2
11:45:06 2023-09-26 445473 449432 88849 86343 143125 142799 147590 147437 94691 92121 107185 112297 133131 134133 428763 462719 1116044 1094474 435321 454361 122404 105671 125357 123018 146231 141574 134517 135233 85647 86798 317263 278538 806977 823055 198876 197128 260166 260843 310482 301021 308520 308098 314998 317410 288874 321417 747724 794907 588323 467169 281864 274781 318551 316876 327378 329594 327600 328970 364391 365670 659315 692436 40.35 68.7 2
11:45:07 2023-09-26 446491 448353 88792 86252 143164 143714 147381 147228 94790 92311 107333 112341 133607 134357 428763 462730 1117925 1100540 437852 455391 122285 105671 125357 123018 146013 141296 134331 135420 85668 86798 318274 277684 807734 820244 201049 197539 261712 262121 308213 301193 309793 310364 315416 320869 287846 321873 747687 784364 567892 467774 281812 275624 317145 315886 325915 330107 326567 331344 364957 364538 655006 687293 40.35 68.7 2
11:45:08 2023-09-26 449505 446970 88901 86252 143294 142765 147728 147437 94855 92121 107333 112186 133131 134007 428799 460008 1109622 1099244 439097 457737 122574 105526 125357 123018 146590 141373 134550 135233 85583 86679 317263 277720 821126 819589 198737 197746 260976 261607 308624 302221 306712 308134 314269 317410 288874 320136 752189 790025 578523 469196 279811 275624 317110 318834 324920 330858 327333 329472 364647 364800 667899 692436 40.35 68.7 2
11:45:09 2023-09-26 449505 445680 88812 86130 143129 142765 148157 146890 94888 92024 107407 109884 133499 133570 427757 462082 1106824 1094511 439847 454361 122404 105526 125391 122985 146278 141568 135072 135318 85690 87091 318274 277492 814413 820511 198806 197471 260390 262925 308319 299444 309028 307667 315602 318052 288175 320706 751619 792930 571893 466473 279522 277634 317110 319046 325879 330107 326604 329472 363299 363156 660323 689843 40.35 68.7 2
11:45:10 2023-09-26 441597 447041 88792 86252 143289 142799 147728 147263 94691 92121 107185 112264 133968 134133 429747 458283 1120376 1103784 435824 457700 122608 105204 125601 122985 146488 145130 134584 134605 85562 86679 315920 276638 815935 816221 201049 197128 260166 260878 307852 300949 306712 309104 313101 319111 288969 321947 749385 784375 573408 468593 281466 274325 319339 319407 324848 332904 324370 330370 363158 365491 660176 690652 40.35 68.7 2
11:45:11 2023-09-26 453025 448170 89003 86252 143194 142765 147625 147334 94888 92208 107448 110256 133131 133914 428763 464209 1110760 1094511 443151 456798 122404 105526 125391 123018 146334 141292 134664 135543 85647 86829 317263 277453 807810 820656 198910 197780 260059 262444 308389 299444 309247 308134 313323 318852 289135 319195 749421 793222 571893 469196 279345 277161 318105 316398 328610 330107 324694 329939 363335 362358 656449 690465 40.35 68.7 2
11:45:12 2023-09-26 452218 446656 88792 86193 142994 143477 147488 147814 94725 92121 107185 112375 133131 134032 428763 464136 1109585 1093734 444091 454396 120147 105776 125357 123051 145704 141367 134529 135539 85497 86829 317263 278147 804557 820656 198599 197780 260425 261642 309325 299408 308556 308169 316113 318754 288874 318933 751505 793314 572082 468274 278913 277177 319313 318280 328646 330000 326422 330296 363987 362866 658382 689843 40.35 68.7 2
11:45:13 2023-09-26 441633 449560 88942 86461 143424 142761 147728 147334 94758 92238 107381 112417 133532 134133 429443 460228 1118790 1106141 435099 454396 122608 105204 125514 122934 146761 141101 134618 135012 85658 86588 315920 276020 817559 817430 199361 196512 260976 262444 306494 300738 306748 308843 315891 319335 287270 319494 750400 783704 573408 463696 279883 276047 316631 317871 324956 329330 324694 330209 361129 365377 668233 686807 40.35 68.7 2
11:45:14 2023-09-26 456993 447005 88979 86252 143464 142765 148019 146890 94823 92121 107514 112186 133532 133729 428836 460116 1115252 1106928 442292 455575 122404 105526 125391 123018 145975 141074 134668 135322 85647 87037 315920 277294 813880 815643 198910 197780 260425 262043 310446 301020 306496 309794 314350 320161 288284 319238 752042 782495 579281 464899 279631 276855 317110 316947 324636 328872 324694 331741 364148 363410 664226 686807 40.35 68.7 2
11:45:16 2023-09-26 445824 447527 88824 86284 143125 142833 147488 147369 94855 92311 107185 112264 133394 134133 428799 462719 1116044 1094511 435244 454396 122404 105703 125391 123018 146285 141508 134457 135267 85583 86829 317263 279003 809049 823055 198737 197128 259985 260843 308389 300811 306424 308134 314995 317410 288874 320853 747099 795176 571893 468593 281466 274781 318141 316876 324863 329365 327564 328505 364427 365670 658849 691386 40.35 68.7 2
11:45:17 2023-09-26 441647 447005 88824 86225 143077 142799 147488 147263 94725 92121 107185 112186 133131 134133 428799 465195 1120994 1100983 435786 455391 122438 105526 125484 123018 146386 141101 134584 135233 85626 86829 317336 278538 822347 823197 199674 197264 261527 263210 308248 302046 308810 309233 315933 318615 287940 321543 748729 792930 582168 464826 281646 275360 319991 316876 324863 329876 327809 329719 362177 365377 659352 689317 40.35 68.7 2
11:45:18 2023-09-26 450776 447719 88824 86166 143177 143170 147278 146546 94725 92121 107440 112220 133210 134386 429747 456924 1111983 1097420 440479 455933 122438 105526 125182 123018 146285 141198 134550 135233 85562 86798 317263 278147 815970 819461 198564 197230 260792 261642 307422 302221 305776 310400 314234 317887 289054 319457 752189 788874 570377 469862 279617 275624 317181 317906 324920 329894 324730 329472 364689 364253 667936 693612 40.35 68.7 2
11:45:19 2023-09-26 449244 447005 88824 86158 143364 142534 148001 146890 94758 92121 107185 112109 133164 133914 429747 462719 1109585 1100983 439755 454361 122676 105204 125583 122841 146554 141198 135008 135217 85722 86825 318274 278876 817388 820863 198772 197471 261123 263210 306816 301726 306748 307703 314743 318158 288861 319457 753645 792370 580630 469159 279811 275624 316154 320766 324956 331251 327101 329239 364391 364282 665529 690859 40.35 68.7 2
11:45:20 2023-09-26 448780 449061 88792 86379 142830 143964 146528 147537 94561 92375 106972 112409 133189 134572 430390 458678 1124466 1103784 436556 455747 120290 105671 125182 123018 146149 141574 134424 135360 85557 86829 317263 279540 811149 816221 198599 197128 261860 261729 310190 301021 305884 309104 314823 318852 288467 320136 747797 784375 571893 467206 279847 275499 319823 318433 327451 332400 324442 331109 363158 364396 658738 690652 40.35 68.7 2
11:45:21 2023-09-26 448145 449468 88731 86533 142864 143865 146528 147537 94626 92375 107185 112442 133193 134759 429443 458678 1124466 1105477 439462 458815 120040 105816 125392 123051 146059 142233 134416 135762 85615 87186 317895 279396 800235 816221 198737 197162 261123 260808 309289 299444 306424 309139 313908 319051 288061 319020 747232 784106 573408 466509 279847 275395 318622 314969 328145 328872 324358 328812 362177 363481 655006 688428 40.35 68.7 2
11:45:22 2023-09-26 448841 447005 89011 86066 143564 142337 148210 147144 94888 92057 107366 112076 133565 133729 429747 463809 1106824 1097383 439371 454361 122523 105526 125426 122985 146625 145099 134584 135457 85562 86588 315390 275984 814320 820693 198599 197162 260425 262480 306494 300389 308556 307202 313393 318370 288879 320260 755480 793235 571893 467795 279667 276363 318978 317730 326468 330000 327151 329829 363299 364282 664226 689880 40.35 68.7 2
11:45:23 2023-09-26 446721 449473 88759 86280 143085 142799 147625 147572 92756 92311 107185 112297 133164 134628 428836 458852 1123668 1103784 432651 457371 122438 105526 125426 122934 146285 141003 134550 135233 85466 86679 317263 278574 814663 816221 198772 196341 259985 260843 307172 301020 306640 308204 314823 319074 288562 321454 749298 786780 579091 467206 280836 273941 318622 316912 324920 330354 324622 330553 363299 365121 660323 687817 40.35 68.7 2
11:45:24 2023-09-26 445634 449487 88792 86220 143138 142799 147416 146925 94725 92121 107185 112297 133532 134133 430051 459360 1122076 1103784 434792 456115 122642 105204 125426 122817 146554 145165 134618 135012 85562 86588 317263 278876 815414 815851 198910 196205 260976 261642 309533 301936 306460 310327 314392 318711 287037 321726 751735 787711 571893 464935 281990 274710 317145 320042 324920 329594 324406 330333 362684 365377 666000 687780 40.35 68.7 2
11:45:25 2023-09-26 452108 448399 88796 86280 143225 143566 147176 147193 94725 92121 107185 112220 133223 134167 429781 464209 1109585 1093734 441521 455747 120264 105703 125182 123084 146047 141296 134331 135488 85498 86679 317895 278574 804907 820693 197737 197780 260318 260878 310409 299444 308520 309998 315704 318370 288874 318221 749458 790656 571893 468512 278916 275624 318141 315444 325388 330982 324694 329742 365069 362901 655449 689354 40.35 68.7 2
11:45:26 2023-09-26 458121 449702 88812 86316 142990 143228 147488 147814 94725 92375 107152 112409 133131 134201 428836 459791 1116044 1091368 441762 455426 122200 105558 125095 123051 146066 141101 134457 135360 85583 86829 317336 281269 806736 823197 198791 197746 260390 261572 309183 301157 306424 308028 315230 318229 288874 318410 749298 790061 580630 471867 279129 275553 318881 315886 327877 329929 324478 329975 363845 362322 655449 690475 40.35 68.7 2
11:45:27 2023-09-26 444526 447041 88824 86102 143364 142534 148003 147559 94791 92121 107440 112109 133565 133729 429747 459850 1116044 1106566 440030 455970 122438 105526 125391 123018 146010 140879 134690 135322 85594 86679 315920 276868 811708 816221 198945 196991 260059 264433 307172 300846 306748 308169 314823 320303 287144 319909 752189 783267 579281 464060 279883 275624 316189 316982 324956 328837 324694 329975 364002 366553 665930 689483 40.35 68.7 2
11:45:28 2023-09-26 457060 447041 89039 86193 143364 142799 147762 146925 94758 92121 107218 112109 133565 133914 430051 460116 1115252 1107055 441040 457554 122438 105237 125339 122919 146278 143954 135076 135348 85626 86766 318274 278084 812575 818593 199257 197059 260390 262226 309424 300389 306712 307918 314829 320303 286907 319457 752189 782160 580630 464242 279883 275660 316154 316982 324956 330893 324658 329509 360805 364282 663614 686807 40.35 68.7 2
11:45:29 2023-09-26 450544 447706 88796 86347 143025 143262 147522 147058 93072 92248 107152 112409 133343 134201 428836 462719 1116044 1092920 440200 455747 122184 105703 125182 123051 145810 141296 134331 135267 85551 86679 320170 280868 811785 821891 197634 196991 260425 260047 308354 299444 306748 307918 313800 316931 289126 318933 747002 793491 568862 468570 279811 274497 320444 319138 326758 331036 324514 328359 365123 364396 660427 689696 40.35 68.7 2
11:45:30 2023-09-26 448499 448152 88792 86162 142890 142833 147625 147609 94659 92121 107185 112220 133520 134133 429443 460116 1116044 1094512 437628 458778 120157 105816 125427 122952 146147 141296 134449 135352 85615 86884 315084 279468 819976 822473 197668 196785 261676 261729 309315 299479 306424 307918 315595 316906 288874 319457 747232 793491 571893 468246 279883 273941 318141 315921 323956 328872 324694 328041 364974 364573 656449 689880 40.35 68.7 2
11:45:31 2023-09-26 450638 449066 88788 86098 143164 142765 147728 146925 94725 92121 107185 112032 133131 133729 429747 460116 1114461 1103784 443141 454432 122268 105526 125217 122817 146265 145236 134584 135516 85583 86679 317895 277720 810830 816221 197703 197471 260059 261642 307422 300354 306676 309356 313938 318370 288874 319206 751505 786236 571893 468458 278808 275940 319088 318956 326540 331036 323913 331344 362177 362358 663755 687938 40.35 68.7 2
[truncated: 149,841 more chars]
