# Supplementary material for: Methods for Estimating the Detection and Quantification Limits of Key Substances in Beer Maturation with Electronic Noses
Source: Sensors (Basel). 2024 May 30;24(11):3520. doi: 10.3390/s24113520 (PMC11175341; doi:10.3390/s24113520)
Supplement: Supplementary file 1 [file sensors-24-03520-s001.zip › Data/2-Phenylethanol/raw data/Day 1/100ppm2.txt]

Time Date R01 R02 R03 R04 R05 R06 R07 R08 R09 R10 R11 R12 R13 R14 R15 R16 R17 R18 R19 R20 R21 R22 R23 R24 R25 R26 R27 R28 R29 R30 R31 R32 R33 R34 R35 R36 R37 R38 R39 R40 R41 R42 R43 R44 R45 R46 R47 R48 R49 R50 R51 R52 R53 R54 R55 R56 R57 R58 R59 R60 R61 R62 T01 H01 Phase
11:51:00 2023-09-26 340296 340811 79304 77525 114734 118342 116007 114971 84869 87112 91451 92781 110881 115964 329381 355356 947394 931535 358737 369646 102353 92004 98467 99994 113331 112047 104580 105306 73694 76038 263616 230878 678463 676128 191586 190460 242323 244815 279845 274401 288310 290613 306509 308165 290557 319457 665825 698336 516536 418653 256514 252324 289013 291234 302110 308341 311102 314702 349693 348823 575996 601382 40.45 68.5 1
11:51:01 2023-09-26 342915 340448 79304 77189 114767 118011 116007 115004 84869 87052 91451 95045 114018 115768 328653 357787 941192 931226 355885 369386 102744 91737 99217 99865 113988 111978 104580 105096 73831 76149 264794 230969 677359 678704 191551 190495 241951 245021 279681 273144 288288 291864 303030 310002 289059 319195 667578 695306 517027 414646 256119 253099 289048 288781 302783 307431 311064 314998 346930 348685 577923 598542 40.45 68.5 1
11:51:02 2023-09-26 345464 340037 79308 77162 114929 117982 116167 115004 85167 86958 91451 95078 113928 115894 329115 357787 944639 931535 356893 369979 102455 92004 98975 100167 113364 111969 104645 105162 73694 76038 262354 230914 677281 676785 191284 191096 241580 245056 279419 274332 288865 290613 304303 310543 288874 319457 667578 693214 516346 416390 257092 253667 291161 291646 302889 309264 312167 315334 346509 349559 579006 601964 40.45 68.5 1
11:51:03 2023-09-26 342100 339996 79553 77182 114995 117948 116200 114938 85020 87112 91484 95046 110914 115929 329613 352099 946189 941482 358192 369655 102513 91870 98977 100032 113642 112168 104723 105241 73799 76168 262602 230519 679889 674873 192227 190218 243373 244675 279472 274593 288685 290648 304945 309285 288428 319494 665318 694300 519395 414682 256944 252702 289752 289360 301476 308156 311064 314040 347768 348159 573594 594843 40.45 68.5 1
11:51:04 2023-09-26 344282 340032 79336 77273 114738 118016 116200 115004 84958 87112 91451 95046 110969 115929 329381 352416 947394 940681 355812 368435 102507 92004 99008 99892 113708 112047 104645 105234 73897 76005 262354 230196 677290 677744 191621 190495 242358 243552 281126 273109 288721 291251 304767 309754 288874 319794 666156 697113 517549 414430 257198 252254 290670 288779 303704 307264 311284 315334 348412 350549 567775 599456 40.45 68.5 1
11:51:05 2023-09-26 342952 339043 79308 77183 114925 117982 116007 115512 85020 86958 91577 94980 110902 113788 331487 354326 952676 940921 353625 369835 102481 91870 98977 100068 113799 112401 104580 105162 73694 76038 262354 232107 675860 674618 192023 190195 242393 244815 282299 272898 291151 289436 306236 310543 288151 319270 664848 699149 505908 414574 257773 252113 289453 288746 303280 305800 311247 313307 347768 348229 574478 601781 40.45 68.5 1
11:51:06 2023-09-26 341290 340535 79336 77189 114958 117982 116200 115004 84994 85339 91451 95013 110969 115687 329648 352452 953131 937942 355885 369907 102364 92004 98401 100268 113524 112488 104262 105371 73644 76122 262602 231670 668423 675508 192192 189896 242765 244233 280141 273074 288315 289255 306847 309966 288694 321616 663691 705098 517966 419132 257595 252150 290228 290508 303102 307396 309763 312575 350437 348159 574469 600858 40.45 68.5 1
11:51:07 2023-09-26 340882 340748 79222 77305 114548 118372 115655 115592 85078 85319 91537 92844 111010 116114 328972 356641 952787 934036 353589 369799 102513 91970 98942 99892 113364 112047 104541 105241 73831 76005 262354 230914 675384 676164 191377 191154 240909 245021 280341 272622 288865 289800 305196 308737 288874 318860 665825 703543 519395 414718 256155 253913 291161 288781 304276 306263 312905 313563 348818 348930 576215 601319 40.45 68.5 1
11:51:08 2023-09-26 341602 340041 79304 77322 114817 118501 116200 115004 84962 87112 91451 95046 110881 115768 329381 358326 948276 928749 355885 369979 102437 92004 98467 100027 113364 112047 104580 105306 73694 76038 263616 231634 672231 675984 191586 190495 241951 245641 281503 273698 290751 291683 306487 308561 290241 320289 667639 705318 512118 418171 256803 253126 288137 290930 302359 306691 313720 315334 349345 349667 581431 601781 40.45 68.5 1
11:51:09 2023-09-26 341418 340032 79272 77529 114797 118501 116114 115539 85136 85371 91351 92749 111001 116183 329435 355998 945554 932902 355557 369682 102437 91844 99076 99899 113741 111736 104788 104952 73897 75901 262354 230802 680361 676092 191342 190495 242155 245021 279919 273144 288685 291534 304716 308667 294721 319457 667785 694228 513527 417990 256119 253099 289048 289611 303316 307690 310405 315284 347768 348930 577068 594843 40.45 68.5 1
11:51:10 2023-09-26 342109 340032 79466 77211 114846 118016 116007 115512 84900 86992 91484 95079 110849 115929 328618 356712 941192 932998 355885 369682 102539 91844 99076 99686 113897 111736 104645 104952 73694 76005 262354 230590 679529 677524 191813 190853 243869 245567 282299 273804 288685 293089 304196 309426 288874 319275 667602 693667 509209 414682 256119 253134 291366 289590 302996 307225 309068 315514 347209 349349 577959 594843 40.45 68.5 1
11:51:11 2023-09-26 344638 340162 79588 77441 114855 118173 116261 115380 85288 85255 91604 92781 111118 113893 329577 356641 944639 934184 357395 369727 102513 91937 98874 99928 113364 112047 104548 105201 73846 76110 262354 232339 674147 674873 191586 190460 242289 245571 279445 273683 288721 290542 305626 310543 287782 321910 669679 698300 512118 414210 258099 252289 288978 292059 302075 307405 311725 314225 347697 348958 579600 599053 40.45 68.5 1
11:51:12 2023-09-26 341254 340224 79336 77242 114962 117948 116327 114971 85020 87112 91611 92717 110969 115894 329346 352346 944602 936880 358921 369943 102481 91990 98874 99961 113364 112047 104580 105129 73694 76025 265089 232117 677190 674618 192659 190022 243748 244881 279705 274608 288541 290225 304694 310002 288874 320237 665752 694264 517027 417028 257450 251833 291951 289387 302323 308446 311284 316232 348502 351079 573999 598957 40.45 68.5 1
11:51:13 2023-09-26 342695 339314 79407 77290 114863 118337 116147 115380 84989 85223 91640 92749 111108 115814 329346 356887 950085 941743 351600 369641 102545 92024 99217 99961 113708 111736 104613 105289 73897 76025 263616 230555 675967 676306 191586 190805 242358 244268 281126 273039 288757 291463 305196 310507 288969 320853 663295 694264 514936 414574 257305 252324 289655 288273 303919 306726 312424 315189 347453 350549 572211 599053 40.45 68.5 1
11:51:14 2023-09-26 342843 338971 79308 77242 114929 117982 116167 114971 84926 87078 91577 95045 111065 115779 329079 354503 952295 939735 351708 369943 102481 92004 99010 99961 113364 112031 104659 105208 73802 76260 262602 231329 676500 676197 192017 190356 243869 244881 281379 272205 290427 291659 304945 309683 288622 321087 663764 698264 517549 414538 257305 252959 289932 290117 305133 305765 310478 314519 346651 350831 571903 601662 40.45 68.5 1
11:51:15 2023-09-26 342278 339791 79597 77385 114863 118173 116361 115004 84989 87112 91611 92812 110978 115975 329310 352381 953733 939363 356133 369943 102332 92194 98434 100168 113298 112203 104437 105306 73846 76005 263616 231122 678318 676020 192630 190161 243478 244609 280271 273144 288928 290577 304643 308130 289320 321417 665825 703205 515107 420538 256909 252254 290811 290304 303280 307155 309798 314004 350966 350549 571023 599973 40.45 68.5 1
11:51:16 2023-09-26 339721 340475 79276 77367 114734 118342 115894 115671 84806 85319 91418 92907 113985 116241 328618 354810 950290 936214 353698 369907 102417 92121 99217 100037 113766 112187 104723 105241 73799 76168 264735 231096 678493 681597 192017 190760 242323 244609 281126 272848 290173 290436 306056 309532 295402 318831 665282 702257 519395 418908 256119 253488 289893 288746 304668 306726 311988 314225 348782 348930 572747 600858 40.45 68.5 1
11:51:17 2023-09-26 341387 340739 79304 77273 115140 117982 116167 115698 85051 85339 91544 92781 111033 115975 331708 355321 949411 930067 359651 369655 102353 92004 98874 100234 113298 112203 104509 105339 73694 76142 262602 232123 682080 676092 192023 190495 242358 244986 278536 274785 288757 289695 306847 309776 289018 320399 668731 704503 517027 419277 257587 253064 289858 290507 301405 308372 310451 315334 350647 349913 580423 599465 40.45 68.5 1
11:51:18 2023-09-26 339508 340172 79521 77330 114888 118338 115894 115671 84989 87178 91451 92769 110937 116091 328618 355356 944602 934195 358528 369358 102814 92024 99316 99999 114021 111944 105122 105241 73951 76136 262354 230802 689578 676092 192260 190495 242323 245531 281176 273074 288409 291836 306402 308632 290513 319457 665825 694300 512118 419013 256514 253099 289655 289387 303280 308121 309821 315478 348782 348930 576995 601567 40.45 68.5 1
11:51:19 2023-09-26 342952 339722 79537 77441 114830 117948 115974 114971 84900 85450 91537 92844 114007 115894 328582 356712 941155 931498 356893 369350 102461 91907 98942 99961 113331 111969 104613 104985 73694 76057 262354 230716 675499 676785 191418 191096 241951 245399 280236 273109 288757 290613 304303 310543 288874 318794 667748 693401 515811 414502 256694 253453 289048 290523 302923 307405 309798 315442 346687 349421 579189 598532 40.45 68.5 1
11:51:20 2023-09-26 344665 338980 79300 77269 114929 117948 116167 114971 85020 87078 91484 94946 110849 115699 331128 356427 946189 937569 358630 369206 102481 91837 98944 100034 113610 112100 104548 105201 73814 76005 262354 230652 674437 674727 192122 190258 242731 245021 278571 274502 288468 290965 304623 309603 288467 319979 667515 698300 515811 414682 258352 251868 289858 291790 302323 308623 309763 314483 348782 349237 577886 599419 40.45 68.5 1
11:51:21 2023-09-26 342662 338971 79308 77242 114813 117982 116007 114971 84900 87112 91451 95013 114018 115894 329115 351291 944602 937906 357869 369350 102449 91970 98874 99961 113331 111969 104580 105129 73694 75973 262354 230196 679203 674873 192665 189299 243478 246470 279419 274365 288833 290648 305196 309719 288694 322789 668052 699313 513527 416919 257957 251939 291703 291234 302181 308446 311284 314519 348782 351079 573594 601382 40.45 68.5 1
11:51:22 2023-09-26 342843 338976 79336 77158 114925 117948 115974 114971 84869 85287 91537 92876 111118 113718 329203 354397 948628 941557 351492 369466 102572 91837 98977 99928 113708 111736 104613 104952 73853 76084 262354 230519 675714 674873 191621 190460 242761 244609 281555 272657 288793 291498 304409 310543 288874 320963 663800 694264 517027 414574 257305 252324 289655 288273 304919 306726 309546 314960 347733 351114 567775 599419 40.45 68.5 1
11:51:23 2023-09-26 344304 339007 79521 77214 114892 117982 116007 114971 84989 87078 91451 95013 110969 115779 328618 353971 950085 939735 351672 369907 102417 91907 98907 99961 113364 111891 104405 104985 73694 76005 262602 231238 673987 674873 191586 190460 242358 244986 281126 272792 290322 293483 304909 310837 288802 320779 663655 698119 516346 414358 257560 252924 289893 288746 305133 306228 310478 315225 347067 349913 571059 600009 40.45 68.5 1
11:51:24 2023-09-26 343393 339074 79304 77127 114925 118299 116227 114839 85167 85287 91574 92812 111010 113734 329008 352275 955499 939511 356352 369907 102332 92258 98434 100070 113466 112203 104229 105306 73579 76142 262602 233276 666949 676785 192192 190328 243104 244815 280354 274082 288793 289211 304678 308632 288879 319494 663837 703241 512118 418317 257737 251903 290334 288956 303941 307225 309798 313015 350930 348194 572747 602862 40.45 68.5 1
11:51:25 2023-09-26 338713 339726 79276 77312 114817 118342 116007 115732 84989 87178 91451 92781 110872 115964 328618 354676 951000 936880 355597 369350 102481 92004 99043 99994 113364 112047 104580 105129 73694 76038 262009 230914 675622 676092 192192 190818 245248 244776 281513 273769 290318 290507 306020 308490 291124 320179 664630 702221 517549 420836 256514 252359 290670 291454 305133 307155 310233 314483 350647 348930 574196 601198 40.45 68.5 1
11:51:26 2023-09-26 342095 339719 79702 77473 115398 118467 116181 115380 85047 85287 91574 92812 110946 116114 329203 356712 950085 928749 356641 369618 102502 92004 98874 100132 113331 112047 104509 105241 73564 76110 261209 231634 673449 675984 192192 190495 242358 245813 278571 273144 290612 290965 304608 309457 289090 321417 668731 702179 513527 418317 258628 253064 288978 290542 302819 307190 311212 313527 350136 350585 580834 601319 40.45 68.5 1
11:51:27 2023-09-26 341653 338980 79272 77493 114734 118309 115894 115004 84900 87145 91451 92717 110925 115929 328618 354609 948738 930800 358700 369646 102321 92131 98467 100165 113331 112203 104509 105306 73694 76110 262354 232447 671759 681560 192285 190824 242796 244951 279705 274679 288541 290472 306437 308455 289101 320362 667748 700348 516536 421158 256803 252853 289858 289387 301864 308623 312057 314924 350966 349667 577886 598208 40.45 68.5 1
11:51:28 2023-09-26 341690 341414 79497 77539 114751 118603 115874 115605 85047 85277 91444 92781 110937 115964 328618 356426 943430 934184 356893 369871 102539 92004 99043 100037 114203 111969 104580 105129 73694 76005 262354 230555 677276 677744 191586 191096 241986 245399 280275 273144 291089 291427 304767 310543 288874 319457 667785 695037 509209 414574 256729 253523 289013 289660 303280 307655 312265 315514 346687 349421 579600 598208 40.45 68.5 1
11:51:29 2023-09-26 342915 338980 79300 77158 114813 117982 116007 114971 85356 86958 91484 95045 114086 115779 328653 356712 944368 934221 356893 369646 102417 92004 98975 99994 113364 112047 104835 105208 73802 76293 263616 232944 673657 674763 192052 190957 243869 246016 280096 274188 288734 290613 305841 311197 288061 321947 669844 694336 512118 413300 257737 252888 290955 290330 302783 307655 309834 314483 347488 349237 580423 599090 40.45 68.5 1
11:51:30 2023-09-26 341735 340090 79489 77389 114859 118367 116181 114971 84989 87145 91484 92717 111042 116114 329243 352099 946722 939310 355812 369763 102475 92004 99076 99994 113864 112047 104613 105162 73846 76005 262354 229838 678164 676785 192058 190530 242900 244268 281262 273144 288721 291534 303946 310037 288694 321190 663837 694228 513527 414610 257340 252359 290811 288553 304240 307089 311945 315478 347768 347937 572027 598208 40.45 68.5 1
11:51:31 2023-09-26 343569 338980 79521 77246 114797 118016 116007 115004 84962 86958 91484 95045 110969 115814 328352 354042 948738 937906 351600 368507 102545 92004 99217 99968 113922 111841 104835 105064 73799 76064 262354 230484 681603 676197 192052 190714 242865 244609 281196 272883 288793 292245 305124 311773 288874 321417 663837 694300 502266 417575 257804 252324 289928 288273 305169 306761 309546 315514 347733 351114 567775 598281 40.45 68.5 1
11:51:32 2023-09-26 342541 338838 79521 77267 114929 117982 116200 114971 85377 85243 91577 95013 110969 115699 328653 353475 954141 939310 355382 369943 102379 92004 98907 99994 113364 112047 104580 105234 73694 76005 273359 232159 670509 674604 192192 190495 242900 245021 280350 273144 291598 289660 304395 310543 288896 319979 665318 701155 513527 414610 258352 252324 290369 289765 303316 307114 311720 313563 349345 349237 574478 601781 40.45 68.5 1
11:51:33 2023-09-26 341418 338980 79304 77221 114929 118016 116167 115004 84958 87112 91484 95079 114086 115929 329115 352099 952639 936577 355593 369655 102385 92218 98844 100203 113266 112359 104444 105273 73748 76253 262602 230772 670651 676020 192835 190195 243139 244776 280789 273109 288829 290613 306955 308380 290436 322109 663837 703205 509977 419647 257521 252113 290670 288781 303919 307190 311984 315968 350966 348194 571059 601235 40.45 68.5 1
11:51:34 2023-09-26 340775 339726 79308 77193 114826 118016 115981 114971 84900 86958 91451 92781 111042 115929 329650 357823 951036 931461 351744 369907 102487 92132 98940 100063 113364 111969 104509 105129 73694 76038 261209 231238 671501 676020 191284 191734 241580 246290 280271 272657 291055 290374 304148 309603 289054 320399 667785 701191 516346 417101 256980 253877 288755 289660 304240 306691 311247 314261 349626 349380 579600 601781 40.45 68.5 1
11:51:35 2023-09-26 340296 339778 79304 77326 114846 118467 116007 115004 84900 87112 91451 95046 110881 115964 328618 355357 949864 930138 357905 369835 102577 92191 98944 100170 113532 112168 104548 105273 73662 76090 262602 231634 670555 678594 192087 190795 242358 245813 278571 274365 290427 292095 304643 308702 288790 321454 669204 701191 516536 418945 256944 253374 289690 290577 301122 308121 310704 313527 350437 348159 580834 600894 40.45 68.5 1
11:51:36 2023-09-26 341201 339970 79304 77361 114548 118376 115655 115506 85078 87145 91388 92781 113895 116044 328121 355641 941894 933073 355885 368830 102481 91844 99076 99892 113708 111736 104613 104776 73694 75869 262354 228769 676539 676020 191621 191096 242323 245056 280271 273946 288865 291659 304981 310073 294758 319564 666804 693178 515811 414682 256514 253523 289453 289660 303280 307655 311787 315550 347733 348930 577959 598532 40.45 68.5 1
11:51:37 2023-09-26 342911 338655 79304 77238 114738 117982 116007 114971 84837 86958 91451 92781 111054 113788 330893 356605 944882 935164 357869 368910 102481 91870 98977 99999 113331 112047 104405 104985 73694 75986 273359 230807 673169 674396 191924 190530 242358 246051 279419 273981 288468 290648 306200 310979 288264 319979 667785 698336 508778 413919 258533 252359 289123 290577 302819 308081 309763 314554 348818 349237 579600 599456 40.45 68.5 1
11:51:38 2023-09-26 342138 338971 79308 77217 114925 117982 115894 114971 84931 86958 91484 94980 113928 115733 328352 351853 944675 937942 355739 368830 102417 92004 98975 99961 113364 111736 104509 104985 73694 75953 261209 229935 675232 675828 192157 190530 242900 244233 281126 273144 288842 291534 304409 310290 289090 321454 663605 694228 514936 414646 256944 252888 290811 290073 304240 307725 311982 315478 347768 348159 567775 598208 40.45 68.5 1
11:51:39 2023-09-26 342962 338976 79304 77242 114925 117982 116034 115506 85083 85255 91537 92876 111001 115952 329008 354148 948591 940887 351528 369170 102513 91990 99076 99961 113708 111736 104867 105064 73694 75953 262354 230196 675260 676748 192192 190795 242358 244644 281280 273074 288829 291251 305196 309719 288874 319752 663332 694300 513527 414610 257737 252359 291986 288553 305169 306761 309546 315478 347733 348194 567775 599973 40.45 68.5 1
11:51:40 2023-09-26 342879 338753 79304 77127 114925 117982 116007 114971 85020 86958 91484 95012 111108 115733 329150 353475 951000 937906 355382 369943 102353 92004 98467 99994 113331 112047 104437 105162 73694 76038 263616 232322 672036 674873 192227 190495 243069 245021 280075 273144 291466 289457 305804 310543 288467 319979 664848 701721 513527 414610 258135 252289 289928 288781 303316 306691 311720 313930 348854 349237 574478 601817 40.45 68.5 1
11:51:41 2023-09-26 340890 339146 79546 77410 114826 118299 116114 114905 85078 85307 91511 92686 110881 113893 329203 354124 953770 937241 355346 369646 105026 92057 98401 100234 113046 112262 104197 105306 73701 76260 259958 230914 666380 675508 192835 190362 243478 244815 280271 273144 290499 290436 305564 308632 294803 321014 663873 703241 517966 419647 257737 252113 290846 288781 303030 307440 312782 313563 351461 348194 571059 602238 40.45 68.5 1
11:51:42 2023-09-26 342221 339007 79304 77273 114738 118016 116007 114971 84989 87025 91484 95046 113962 115929 327626 356783 949901 931498 351708 369126 102353 91907 98500 99994 113331 112047 104405 105129 73694 76005 264794 230949 670415 676020 191551 191734 240909 245606 280306 272827 290946 290577 304148 310073 294269 320508 667785 701155 515811 417101 256980 253523 288719 289695 304905 306477 310811 313599 349380 348194 578522 603655 40.45 68.5 1
11:51:43 2023-09-26 342389 338731 79425 77326 114830 118207 116067 115579 85047 85255 91604 92749 110946 115906 328582 357030 950085 930064 357722 369314 102493 91970 99108 99961 113577 112187 104580 105306 73662 76057 262602 231599 674073 678704 192157 190928 242865 245778 281199 274330 290499 290206 304608 309568 290484 320853 669204 702143 512118 418945 257305 253064 289858 290542 302040 307655 310704 313527 350401 349913 583121 599936 40.45 68.5 1
11:51:44 2023-09-26 340648 338707 79272 77269 114701 117982 115974 114971 84869 87112 91418 92781 110753 115894 329083 354503 947357 931461 358921 368794 102321 91970 98467 99961 113331 112047 104509 105306 73802 75413 263616 231952 676969 680631 192320 190957 242965 245602 280523 275029 288613 291765 307064 308632 288698 320853 667239 698155 510708 419574 256909 253453 289858 291646 303030 308623 311064 315442 350647 347937 576142 601567 40.45 68.5 1
11:51:45 2023-09-26 342771 338802 79489 77473 114859 118337 116181 115539 85109 87078 91451 95045 113962 115779 331399 355856 944565 934221 357146 369350 102545 92004 99043 99994 113364 112047 104580 105129 73796 76110 262354 230519 672800 674873 192192 191096 242358 245813 279515 274330 288802 290577 305840 311415 288467 319530 667748 698300 513527 413300 258533 252324 289013 290577 302783 307690 309798 315248 348502 349237 579600 599513 40.45 68.5 1
11:51:46 2023-09-26 341764 339472 79442 77273 114921 118342 116167 115004 85083 87145 91611 92812 110881 115975 328618 351291 944602 937531 358413 368794 102417 91970 99043 99961 113844 112187 104730 105175 73802 76116 262354 231294 674013 674727 193269 190322 244429 245223 280201 274785 288721 291878 304837 310259 289672 322366 665752 694228 517027 416774 257850 252078 290670 289185 303031 308623 309502 316868 348818 351079 572307 598994 40.45 68.5 1
11:51:47 2023-09-26 342501 338766 79648 77322 114929 117948 116200 114971 85225 86958 91726 92718 110969 115825 328582 353971 949901 937906 351636 369610 102557 92004 99043 100031 113675 112047 104580 105129 73694 76110 261209 231436 672682 674873 192460 190726 242900 245056 280271 273367 291466 290577 305626 311197 288874 319494 665752 702476 514936 414502 258099 252289 289928 290117 303905 306442 311720 314447 347768 349237 574478 603252 40.45 68.5 1
11:51:48 2023-09-26 342023 338904 79304 77250 114896 117948 116361 115493 85025 87078 91514 95046 111001 115733 328618 354676 952383 937906 355560 369618 102525 92218 98877 100070 113266 112324 104197 105241 73564 76221 275948 231420 665369 676712 192495 190460 243443 244986 281254 274082 289437 290065 305529 308667 289140 320464 664630 703205 517966 419574 257737 252289 290740 288746 302959 307655 310269 313527 351708 349202 572479 600009 40.45 68.5 1
11:51:49 2023-09-26 341653 338971 79304 77277 114925 117982 116194 114971 85051 87112 91451 95079 114052 113848 330608 357500 950290 931461 353698 368830 102385 92004 98874 100132 113331 112047 104509 105129 73828 76005 265089 231401 675503 678704 191551 191734 242068 246157 280271 273074 291357 290542 307100 310037 294721 320853 667748 702179 515811 417064 257340 253877 289048 290304 304205 306726 312943 314261 349550 350549 580423 602089 40.45 68.5 1
11:51:50 2023-09-26 339746 338936 79312 77277 114817 117982 115974 114971 84900 87078 91418 95046 113940 115894 328352 353971 951777 932790 359320 369026 102417 92094 98944 100101 113298 112212 104515 105241 73766 76221 262602 230843 668913 676020 192157 191119 242761 244986 279775 274821 288685 290613 306559 309250 295174 320853 667785 700348 515811 419610 256944 253099 289932 289625 302359 309524 309763 314924 350930 350056 576179 599419 40.45 68.5 1
11:51:51 2023-09-26 340535 341353 79457 77378 114701 118304 115622 114971 84780 85287 91504 92749 113940 115894 327591 356176 941155 931226 355848 368794 102534 91810 99110 99619 113897 111736 104860 104633 73897 75921 262354 230196 676850 675984 191621 191096 242323 245571 280359 273946 288504 292387 305196 310507 295138 320399 667239 694192 519395 414646 256909 253842 289453 289765 303280 308045 309763 315550 347733 350020 579189 601604 40.45 68.5 1
11:51:52 2023-09-26 342663 338695 79549 77225 114925 118342 116007 114938 84931 87078 91611 95046 111194 113718 330893 356463 944492 933336 356820 369799 102513 92061 98911 99903 113298 111944 104372 104952 73662 76005 262354 232117 678257 674836 192023 191096 242323 245813 282299 276721 288793 290613 304945 311853 288467 319459 668258 694300 509977 413883 258135 253099 289048 290542 303977 308086 310269 314678 347768 349272 580423 601235 40.45 68.5 1
11:51:54 2023-09-26 342876 338707 79300 77242 114896 118405 116161 114971 84869 87078 91451 95046 110937 115779 328316 351361 947394 937942 355309 368794 102449 92034 98975 99961 113364 111969 104509 104952 73846 76005 263616 229446 675707 674873 192460 191096 242865 246121 281787 273144 288897 292600 305626 310543 288874 319268 663837 694264 513527 414646 257702 253064 291436 288273 305169 307655 309763 315514 347733 348194 572248 599513 40.45 68.5 1
11:51:55 2023-09-26 343637 338707 79549 77154 114925 117948 116007 114971 85141 85319 91537 92749 111042 113743 328440 353369 950011 938806 351492 369170 102539 91970 99043 99961 113364 111969 104580 105208 73864 76077 262354 230878 675195 674873 192589 191119 243221 245056 281245 272657 290946 290683 305196 311197 288874 321983 663800 698300 514936 414538 257737 253064 289893 289814 305169 306228 311984 315478 347447 348229 571903 600858 40.45 68.5 1
11:51:56 2023-09-26 341334 338797 79533 77305 114896 118016 115974 114971 84958 87112 91484 95046 113928 115894 328582 351361 952347 940441 355058 368794 102364 91907 98467 99961 113298 112047 104405 104985 73694 76110 262602 230196 674972 676020 192835 190495 243683 244815 281135 273144 290463 292509 304643 308632 288803 319494 663837 703205 515107 420538 257521 252324 290846 288746 304205 307440 313226 314776 351461 350585 571059 602238 40.45 68.5 1
11:51:57 2023-09-26 338211 338690 79268 77420 114760 118781 115808 115891 85015 85245 91318 92844 110872 116264 328937 355463 954141 936606 353662 368830 102379 92004 98911 100037 113597 112047 104613 105234 73694 76038 263616 231131 673316 676092 192023 191398 242323 245056 281126 273074 290583 290613 304148 310507 294966 319311 665789 704503 512118 417101 256514 253913 289893 289422 305169 307114 310775 314519 349626 349667 574514 601319 40.45 68.5 1
11:51:58 2023-09-26 338757 338624 79272 77221 114738 117982 115894 115004 84869 87145 91451 92717 110904 115929 328086 354006 944675 931498 357832 368830 102353 92004 98874 99961 113298 112047 104437 105129 73694 75953 262354 230652 675877 676056 192227 191096 242393 245571 280271 274593 288685 291978 305338 308702 289505 320853 667515 694300 512118 419610 256944 253488 289893 291790 303955 308658 311064 315514 349872 349667 576179 601604 40.45 68.5 1
11:51:59 2023-09-26 341874 338686 79525 77557 114830 118439 116094 115572 85020 85351 91477 92907 110914 116194 327591 355605 940489 930103 355593 369206 102604 92001 99076 99653 113897 111736 104900 104633 73897 75869 262354 229481 678670 676020 192192 191432 242358 245531 280236 273946 288721 292423 304409 310073 295247 320692 667785 694228 517027 417690 256909 253877 290410 290523 303316 307690 309294 315550 347804 349667 577923 599419 40.45 68.5 1
11:52:00 2023-09-26 344593 337928 79304 77189 114896 117982 116007 114938 85020 86958 91484 94946 110881 115699 328582 355071 944639 934221 356893 368830 102385 91970 98907 99994 113364 111969 104405 104985 73694 76005 262354 230519 671462 673919 192227 191096 243069 246192 279845 274593 290717 291781 306559 311197 288765 320535 667785 698373 513527 414246 258569 252324 289893 290401 302110 308372 309834 315284 349550 351889 579379 602163 40.45 68.5 1
11:52:01 2023-09-26 342307 338286 79489 77305 114859 118371 115874 115380 85083 85351 91451 92781 110849 115733 328618 353657 944808 939273 355812 368830 102373 92057 99353 99994 113331 111736 104613 104952 73846 76038 262354 229481 674977 676306 192495 191096 243273 244268 281161 273946 288757 291864 305626 310543 294563 320750 663837 694264 514936 414682 257737 253099 290811 288308 303670 308372 311823 315514 347804 348159 572248 599493 40.45 68.5 1
11:52:02 2023-09-26 342614 338433 79300 77211 114846 117982 115974 114938 85271 86958 91451 94980 114018 115699 328121 352452 948276 939029 351672 368830 102449 92004 98874 99857 113331 111891 104580 104952 73694 76005 262354 230914 672314 674873 192495 191096 243139 245399 280306 273912 291769 290613 304148 311415 288874 319979 666082 702476 516346 414574 258135 252359 290334 289660 304732 306480 315020 314931 348532 351641 574332 601402 40.45 68.5 1
11:52:03 2023-09-26 341147 338539 79597 77326 114892 118173 116247 114938 85025 87018 91451 92749 111001 115825 328086 352121 952383 938695 355593 369386 102332 92004 98434 100234 113078 112047 103848 105339 73694 76174 263042 232123 667685 676785 192800 190530 243513 245056 280306 273946 288951 290136 305564 309568 294685 322566 664306 703241 512118 419277 257773 252289 290811 289185 303955 307655 310704 313563 351956 349202 572515 601744 40.45 68.5 1
11:52:04 2023-09-26 340775 338971 79308 77277 115061 117982 116007 115004 84989 87112 91451 95046 113973 115894 327662 356748 950327 931498 353448 369618 102525 92004 98907 99961 113331 111969 104437 105129 73694 76057 262602 231274 672710 676020 191551 191734 241951 245813 280812 273109 291769 290613 304608 309962 294758 321454 668731 701685 513527 417101 259732 254448 291366 292155 304846 307049 311613 314411 350275 350899 579453 604998 40.45 68.5 1
11:52:05 2023-09-26 341448 338900 79308 77462 114738 118016 115974 115506 85025 87178 91451 95079 113895 115814 330425 355072 949411 928054 356637 369386 102321 92004 98874 100165 113298 112047 104262 105162 73694 76038 262602 231634 674944 676020 192227 190963 242900 245813 279189 274821 290748 290136 306883 310037 294966 321491 668731 702710 517027 419277 257521 253099 289858 290401 302359 308623 311212 314732 350966 348159 581468 601235 40.45 68.5 1
11:52:06 2023-09-26 341205 338757 79304 77301 114544 118342 115655 115004 84900 85106 91388 92781 113861 115964 327626 355641 941192 930103 355848 369350 102475 92004 99076 99823 114059 111736 104613 104633 73897 75869 263616 228769 680621 676020 192227 191131 242900 245606 280306 273946 288757 292458 306703 310073 289048 320399 667312 699353 513527 418653 258628 253772 289787 289995 302816 308411 311248 315406 349411 349841 577032 601604 40.45 68.5 1
11:52:07 2023-09-26 341690 338460 79308 77469 114826 117948 115622 114971 84869 87112 91537 92749 114018 115894 327626 356712 941192 931498 355885 368499 102545 91844 99110 99790 113897 111736 104613 104809 73694 75953 262354 230232 678699 677744 192192 191432 242358 245813 282698 273981 290499 292458 305196 310543 295174 320399 668461 694192 515811 414682 256909 253913 289655 290317 303316 308156 309798 315586 347768 350056 577593 598994 40.45 68.5 1
11:52:08 2023-09-26 340260 338757 79272 77363 114734 118303 115974 114971 84900 86992 91388 95045 113973 115768 327626 350275 943265 935251 357905 368830 102577 92004 98907 99994 113364 111969 104509 104985 73694 75953 262354 229999 683529 674396 192835 190795 243513 245813 279845 274821 288892 291498 304148 310259 290820 323098 670142 694192 513527 416919 258462 254403 290635 290401 302853 308446 310233 315184 349380 350004 577477 600586 40.45 68.5 1
11:52:09 2023-09-26 340811 339710 79308 77225 115260 118016 116294 114905 85051 87145 91484 95013 110904 115768 328121 350275 944675 939310 356893 369713 102455 92004 99008 99892 113331 111891 104613 105289 73694 75901 262354 229838 676098 675828 192800 191164 243853 244268 281161 274401 288793 291978 306703 310543 294998 319494 664812 694264 513527 414682 257872 253099 290881 288308 303991 308658 309294 315478 348818 348194 567811 598994 40.45 68.5 1
11:52:10 2023-09-26 340811 338624 79304 77242 114925 117978 116007 114938 84989 86992 91537 92674 111065 113788 328475 353865 947283 942228 351528 368651 102674 91837 99182 99859 113708 111736 104613 104952 73969 76064 262354 229803 679702 675828 192495 191119 243869 244644 281590 273946 288829 292139 304945 310543 294685 319494 663837 694228 509977 414646 257737 253099 290670 288273 305169 307690 310007 315586 348782 348194 567775 599493 40.45 68.5 1
11:52:11 2023-09-26 342686 338659 79674 77269 114929 117982 116007 114971 85419 87112 91484 95013 110881 115733 328618 352452 951036 936577 351672 369386 102417 92004 98907 100167 113364 111891 104437 104985 73694 75986 262602 231274 673672 674873 192530 191131 243139 245571 280306 273821 291975 290613 304148 311415 289113 320275 665825 703543 514936 414574 258569 252359 290369 290523 303030 306761 312449 314519 348854 349760 574478 602862 40.45 68.5 1
11:52:12 2023-09-26 342064 338460 79308 77150 114929 118140 116227 115347 85141 85287 91574 92781 110946 115952 328937 353038 954820 940887 355702 369054 102397 92004 98434 100268 113201 112256 104165 105339 73662 76070 275948 231599 665732 676785 192835 190530 243853 245021 280825 273946 290946 290409 306026 309603 294758 322640 663837 703241 512118 419647 258135 252289 290811 289814 304240 307690 310740 313563 351708 348958 571671 600930 40.45 68.5 1
11:52:13 2023-09-26 340480 338971 79164 77371 114517 118574 115622 115479 84806 87112 91388 92844 113906 116044 327626 355356 950327 934221 351672 368507 102385 92004 98907 99994 113331 111969 104405 104985 73694 76005 262354 230716 673065 676056 192058 191467 242358 245606 281161 273109 290946 290643 304395 309998 295174 320172 665825 702513 512118 417101 258261 253948 289893 288816 305169 307225 311247 314554 350172 350092 574514 600894 40.45 68.5 1
11:52:14 2023-09-26 339818 338690 79533 77750 114826 118419 115907 114905 85051 85287 91511 92844 110925 115998 327979 356570 948240 928785 351420 368830 102475 92004 98874 100132 113331 112047 104262 105129 73831 76038 261209 231599 674788 677744 192192 191566 242358 246607 280271 273981 291466 290409 306883 310325 294721 319530 668731 702746 512118 418317 257773 253134 289013 290401 303351 307440 311756 315212 349944 349202 581468 601817 40.45 68.5 1
11:52:15 2023-09-26 338211 338396 79300 77297 114767 118338 115622 115004 84931 87145 91388 95079 113940 115929 327626 354006 943265 931535 356710 368830 102411 92004 98975 99994 113331 111736 104437 104985 73694 75953 262354 228804 675503 675826 192192 191432 242900 245606 280416 273981 289000 292458 304148 309638 288877 320963 667785 694300 513527 419610 256944 253523 289928 289765 303351 308411 311945 315194 349872 350621 578794 600808 40.45 68.5 1
11:52:16 2023-09-26 342192 338655 79461 77473 114830 118405 115874 115539 85078 85351 91507 92812 110849 115894 327591 355605 946528 937087 356604 369314 102443 91970 98975 100070 113642 112047 104580 105129 73694 76057 262354 230484 673999 674873 192192 191566 242323 246364 280328 274750 290463 290648 306056 312072 288874 319979 669204 694264 513527 413883 258135 253453 288733 290577 303883 308336 311984 315220 347733 349237 580834 601198 40.45 68.5 1
11:52:17 2023-09-26 341418 338389 79308 77242 114896 117982 115974 114938 84989 87145 91451 92717 113985 115779 327626 352132 943229 937906 357362 368204 102411 91990 98942 99961 113331 111891 104580 104952 73694 75973 262354 229803 681306 674396 193274 190495 243887 245496 280271 275242 288861 291498 306883 310543 295102 321209 665789 694300 514936 417064 258316 252254 291880 289625 302996 308623 312758 315225 349550 351816 577148 600919 40.45 68.5 1
11:52:18 2023-09-26 342344 338255 79561 77447 114826 118371 116067 114938 84989 87145 91544 92686 114018 113956 328440 351256 945941 939977 355702 368507 102572 91970 99043 99961 113675 111891 104580 104985 73963 75973 262354 229446 677467 674873 193445 190460 244758 244986 280372 274785 288757 291942 306883 310507 294758 320464 665752 694264 513527 417028 257737 252324 291662 289814 303280 309524 311028 315478 349550 348194 571866 598208 40.45 68.5 1
11:52:19 2023-09-26 343105 337923 79584 77294 114892 117948 115974 114938 84958 87078 91451 95046 110817 115699 327626 352416 948738 938213 351600 368794 102449 91907 99043 99961 113708 111891 104580 104952 73694 76005 262354 230914 675879 674873 192800 191398 243443 245606 282002 273074 291466 292754 305626 310850 294721 319979 664775 698300 516346 414574 257737 253099 292414 291646 305777 307374 312298 315370 347590 351393 573653 603094 40.45 68.5 1
11:52:20 2023-09-26 342663 341049 79593 77242 114892 117982 115974 114905 85020 85319 91537 94980 110893 115664 328086 352416 954568 937634 355309 369314 102327 92004 98467 99994 113188 112047 104262 105129 73694 76090 261209 232286 668054 674873 192835 191061 243478 245364 280306 273910 290994 289695 305529 310507 289054 320499 665789 703205 512118 414682 258533 252324 290334 289625 304205 308045 311756 314004 350930 350004 574036 601744 40.45 68.5 1
11:52:21 2023-09-26 337393 338900 79264 77424 114548 118342 115622 115004 84869 87152 91418 92812 114143 116091 327591 352452 949618 936214 353698 368794 102353 91970 98500 99961 113331 112047 104372 104985 73694 75973 262354 231843 675145 676056 192495 191398 243069 244986 281673 273109 291151 290648 304608 310037 289506 320136 667239 701338 513527 419282 258444 253667 290670 290232 305026 307514 313682 315298 349657 349805 574469 601282 40.45 68.5 1
11:52:22 2023-09-26 339981 338389 79499 77273 114830 118207 115941 114938 85051 87112 91611 92781 110957 115848 327555 356426 948276 931461 351636 368794 102417 92024 98907 99961 113331 112047 104509 105129 73694 76005 262602 230878 671016 678704 191551 191769 242155 245813 281126 273109 291357 290436 306631 310979 294966 319232 667276 701155 517027 417690 257737 254481 291716 290065 305169 306761 311685 316868 349908 348194 578779 602517 40.45 68.5 1
11:52:23 2023-09-26 339370 338433 79268 77273 114752 118261 115894 115004 84958 87112 91611 92844 111185 116091 327626 354538 944639 931498 357542 369677 102481 91970 98907 99961 113331 111969 104580 105289 73694 76038 262354 229481 672328 676056 192630 191768 243104 245778 280698 274750 288757 292294 304608 310290 289717 321124 667419 699129 513527 419464 257549 253772 290431 290366 304026 309382 310919 315370 349836 350831 577032 601604 40.45 68.5 1
11:52:24 2023-09-26 341690 338802 79489 77305 114734 118309 115655 114971 85199 85414 91451 92737 113985 115894 327591 355605 939160 930103 356079 368794 102604 91810 99110 99790 113708 111736 104947 104633 73897 75953 261209 228804 677815 678704 192734 191432 242731 245778 280894 274365 288793 292458 305841 310543 289453 320853 667785 694228 514936 418676 256909 253877 290819 289660 302959 308372 309546 315622 348782 350056 577886 598208 40.45 68.5 1
11:52:25 2023-09-26 344126 338175 79553 77158 114958 117948 116361 114905 85261 87045 91644 94946 110989 115503 328352 353440 944771 936880 357905 369350 102449 91970 98907 99961 113364 111969 104580 104952 73694 76038 262354 230196 672814 674396 193445 190495 243887 245056 280337 275207 288793 292139 306811 309976 290399 321365 665606 694156 513527 416883 258355 252185 291520 290577 302696 308658 310233 315478 349836 351889 574442 602312 40.45 68.5 1
11:52:26 2023-09-26 340499 338659 79463 77557 114826 118011 115974 114971 84931 87112 91451 95013 113985 115860 327591 350275 944639 938644 355775 368759 102437 91970 98975 99961 113364 112047 104580 104985 73846 76005 262354 229446 680125 674873 193445 190495 244604 245021 282698 274856 288793 291836 304608 310543 294721 320464 665556 694264 520824 414682 257737 252324 291732 290282 303280 308658 309763 315514 349590 349202 573542 601604 40.45 68.5 1
11:52:27 2023-09-26 341322 337914 79304 77211 114738 117948 115974 114938 84958 87112 91451 95077 113973 113778 327591 352416 948738 937906 351600 368794 102513 91907 99076 99961 113675 111736 104613 104952 73963 76038 262354 230196 679587 674873 192800 191131 243426 245910 282700 273855 290861 292281 306020 311781 290508 322219 663655 694156 514936 414430 258099 253134 290369 288956 306029 308090 313941 315550 348758 349202 567775 601013 40.45 68.5 1
11:52:28 2023-09-26 342654 337914 79553 77214 114929 117982 116007 114971 85083 87145 91611 95045 111001 115733 327591 352416 950269 939735 351636 368794 102417 92004 99043 99961 113675 111891 104405 105129 73694 76005 263577 230914 671593 674396 192800 191131 243139 245742 280929 273109 292182 290613 306509 311853 289090 320239 665825 702476 517027 416982 258533 253099 290466 290101 304205 306726 312449 315248 349345 350039 574514 602517 40.45 68.5 1
11:52:29 2023-09-26 338651 338615 79308 77330 114734 117982 115974 115004 84931 87145 91451 95046 110904 115894 327626 351291 951000 936606 354771 369090 102411 92004 98975 99994 113364 111969 104509 104985 73897 76038 261209 230519 673065 679593 193164 191287 243678 244916 281449 274224 290715 291801 306919 309139 289982 321726 664775 701155 513527 420836 256944 253632 291344 289185 304668 308045 310740 315478 351353 350831 567811 599973 40.45 68.5 1
11:52:30 2023-09-26 340480 338698 79186 77399 114201 118540 115588 115512 84806 87212 91133 92781 113917 116044 327097 354290 951036 934221 351672 369090 102385 92004 98975 100037 113331 112047 104437 104985 73694 76005 262354 230716 671016 676056 192495 191734 242731 245056 281603 273698 291357 291251 304643 311197 289858 320399 665789 702513 513527 417690 256729 254303 290369 288781 304618 307440 311212 315256 349908 349913 573594 605399 40.45 68.5 1
11:52:31 2023-09-26 341690 338365 79421 77269 114892 118405 115907 115466 85109 85287 91477 92717 110969 115860 327520 355856 951000 931426 351564 369314 102417 92004 99108 99994 113298 112168 104405 104985 73694 76038 262354 230878 672710 676785 192192 191769 242358 246572 280915 273144 291769 290613 304678 310543 295174 319530 668258 702179 520824 417985 257737 253877 288978 290366 304668 307655 311720 314998 350401 348229 580165 601781 40.45 68.5 1
11:52:32 2023-09-26 337938 338588 79300 77269 114925 118338 115814 115004 84905 87145 91451 92812 113985 116101 327626 353475 946015 931498 357869 368830 102347 92004 98500 99961 113298 112047 104294 104985 73694 76005 262602 229999 681484 676020 192530 191432 243478 245778 281126 275664 288757 291836 304643 309719 288838 321947 667748 699853 516536 419647 257340 253488 290572 290101 303316 310028 309763 315262 351186 350262 578794 601382 40.45 68.5 1
11:52:33 2023-09-26 340230 338528 79453 77469 114830 118569 115907 115572 84989 85319 91418 92749 113940 115964 329957 355392 941821 931498 355848 368794 102744 92057 99110 99961 113708 111891 104613 104952 73846 75921 261209 228769 682705 676020 192519 191566 243104 245813 280698 274401 288757 292869 306545 310290 289910 321491 665825 694264 512118 418617 256944 253913 289928 290101 303360 308658 309511 317176 349908 348124 577477 601140 40.45 68.5 1
11:52:34 2023-09-26 342654 338722 79304 77273 114738 118016 115927 114971 84900 85211 91484 92781 114052 115814 327591 355641 941858 931535 356388 368830 102385 92004 98975 99961 113713 112047 104437 104985 73846 75986 273359 230232 675135 674873 192495 191769 242731 246192 280929 274401 291198 292182 305196 311853 294758 321491 668731 694300 516346 414574 257521 253913 289893 290330 303919 309921 313497 315334 347626 350899 580349 601382 40.45 68.5 1
11:52:35 2023-09-26 342510 337745 79597 77389 114929 117982 116200 114971 85025 87052 91604 92812 110925 115664 327626 355071 944675 937569 356641 368830 102385 92004 98907 99961 113331 111891 104405 105162 73846 76038 262354 231843 673421 673883 192835 191566 243104 246572 280040 274821 291151 292190 304608 312214 288973 320535 667038 700348 520824 414246 259332 253134 289928 291180 302746 308658 310740 315514 349380 350319 580423 599549 40.45 68.5 1
11:52:36 2023-09-26 340296 337959 79521 77279 114958 118531 115974 115004 85047 87145 91484 95079 113895 115814 327626 351291 946685 939273 354735 368794 102577 92004 98975 99961 113331 111736 104613 104952 73694 75901 262354 229481 677309 675828 192800 191432 243513 244815 282019 273981 289059 292423 306667 311197 289185 319979 664812 694300 517549 416774 258284 255845 291894 291234 305026 308517 312167 315478 349166 351393 572027 599272 40.45 68.5 1
11:52:37 2023-09-26 341531 337888 79332 77242 114818 118016 116194 115506 85114 87078 91644 95013 111153 113718 330425 352452 948738 939310 351600 369713 102513 91907 99076 99892 113708 111969 104613 105289 73694 76005 262354 230232 674505 674873 192835 191803 243513 245813 282064 273180 291260 292458 304148 311415 294758 320464 664812 694372 514936 414610 258135 253134 290572 288746 305814 306874 310740 315298 348537 349237 567811 600470 40.45 68.5 1
11:52:38 2023-09-26 340739 337850 79340 77211 114958 117914 115974 114905 85020 86992 91484 94980 110849 115584 327662 351853 952420 938373 355309 368830 102289 92004 98434 99994 113046 112047 103880 105234 73644 76142 262602 231670 670448 675559 192870 191131 243683 245399 281030 273981 291168 290136 306026 310543 294685 320535 667578 706318 513527 418026 258462 252959 290705 290374 304062 308839 312271 314339 351281 350249 573594 602554 40.45 68.5 1
11:52:39 2023-09-26 339407 340175 79485 77357 114925 118011 116007 114971 85020 85383 91537 95110 113940 115814 327591 350800 953843 939735 354771 369386 102283 92004 98907 100037 113331 112047 104437 104985 73694 76005 262354 230196 671484 676020 193310 191096 243887 245056 281555 274537 290946 291251 306847 309568 289682 320239 664848 703241 518284 420836 257737 253099 291485 289422 305764 308156 311247 315514 351956 348958 571096 603108 40.45 68.5 1
11:52:40 2023-09-26 340551 338424 79308 77221 114738 118016 116302 115004 84962 86992 91484 95079 114007 115768 327591 356712 950327 931461 351672 369646 102449 92165 99008 100165 113331 112047 104613 105129 73694 76038 261209 230949 675384 677264 192227 192206 242358 246325 280929 273754 291883 290683 306883 310948 291294 322826 668621 706464 513527 418171 258391 254483 290136 290472 304954 307264 312669 315034 350966 349237 581099 601781 40.45 68.5 1
11:52:41 2023-09-26 341381 337959 79336 77340 114850 118207 115974 114971 84958 87145 91484 95079 114052 113918 327626 353475 948738 928749 358089 369943 102321 92004 98874 100268 113298 112375 104197 105306 73793 76174 265089 231599 668669 676020 192870 191432 244137 245848 279845 275700 291357 290683 306061 310507 289655 320014 669679 702215 512118 419610 257737 253488 290369 290613 302003 308728 311720 314554 351420 349237 581468 600009 40.45 68.5 1
11:52:42 2023-09-26 339782 337954 79304 77252 114846 118376 115814 115004 84989 87092 91484 95112 113895 115929 327097 355356 941228 930800 355885 368535 102577 91844 99110 99686 113897 111736 104645 104633 73897 75953 262354 229481 679071 676020 192835 191734 243104 246157 281352 274537 290209 295646 306487 310082 289576 321271 667639 698285 513527 418135 257198 253877 290123 290136 304704 308407 312782 315586 349309 350056 577923 598208 40.45 68.5 1
11:52:43 2023-09-26 341555 338240 79332 77211 114767 117982 115814 115004 84926 86992 91451 95046 113940 115733 327361 355641 939160 931226 355848 368794 102604 91844 99110 99892 113708 111736 104613 104881 73694 76038 261209 230716 690435 676785 192665 191804 243104 245848 280556 274593 291066 292423 304413 311415 289101 321491 668731 695032 514936 414646 257340 253913 289928 290136 302959 309334 310740 315658 348537 348194 578779 599126 40.45 68.5 1
11:52:44 2023-09-26 341459 337377 79581 77127 114991 117862 116200 115268 85172 86958 91707 95013 110881 115538 327591 354425 943970 935549 357652 368794 102493 92004 99076 100027 113364 112047 104509 105129 73846 75986 262009 230196 672933 673919 193504 191456 244394 246290 280761 275522 290354 292041 306235 311273 290513 322080 667093 698264 517027 417064 259186 252324 291485 290401 303244 308693 310740 315550 350683 351265 578918 599493 40.45 68.5 1
11:52:45 2023-09-26 340287 337919 79553 77221 114929 118016 116007 114938 84931 87112 91484 95013 113906 115733 328391 349996 944639 937979 356242 368794 102341 92004 99008 99994 113364 111891 104509 104952 73694 76222 259958 229481 679180 673919 193445 190530 243922 245606 280271 275242 288973 292218 304643 310979 290436 321473 665862 694372 513527 417101 258170 252324 291493 290101 303316 309811 310740 315550 349908 350585 574036 598244 40.45 68.5 1
11:52:46 2023-09-26 340566 337959 79304 77462 114929 117982 116007 114971 84958 87112 91484 95046 113973 115653 327097 352452 947394 939310 353698 368571 102513 91877 98940 99994 113675 111891 104613 104985 73846 76156 262354 230802 678498 676602 193499 191328 243783 244916 281910 274644 288649 292656 306654 311415 295247 320014 664812 694264 512118 416774 258135 253700 292177 288514 304704 309417 313531 315586 349380 349237 567811 598244 40.45 68.5 1
11:52:47 2023-09-26 341306 337950 79610 77242 114850 118016 115894 114971 85051 87145 91484 94980 113973 115699 327626 352416 947394 939347 351564 368535 102469 91940 99076 99994 113708 111736 104613 104952 73846 76005 261209 229517 692185 674873 192835 191601 243513 245021 282055 274401 290499 293215 304148 311415 294989 320239 664812 694300 516346 414718 258170 253665 291662 288746 305599 308623 310478 315586 349550 351853 571879 602126 40.45 68.5 1
11:52:48 2023-09-26 343637 336892 79557 77242 114925 117948 115974 114905 85051 87045 91451 94980 110937 115584 327591 352346 948240 939697 353734 368759 102461 91970 98975 99961 113331 112031 104730 105175 73853 76260 260160 233167 670757 674727 192964 191490 243713 246016 280950 274294 292182 290339 306847 311415 288910 323245 667712 705075 517027 414538 258569 253348 290670 291852 304205 306761 312669 316531 349836 350284 574442 602089 40.45 68.5 1
11:52:49 2023-09-26 339710 337606 79525 77189 114925 117948 115974 114905 85025 87078 91418 95077 114018 115664 327591 351594 952347 939549 355309 368830 102332 92004 98401 100201 112980 112203 103848 105306 73662 76142 260160 231563 669040 676785 193274 191096 243887 245571 281126 274558 291357 290613 306454 309431 294758 323787 664812 703205 513527 418945 258533 252324 291989 289660 304703 308341 313166 314710 351740 352033 575286 605035 40.45 68.5 1
11:52:50 2023-09-26 338175 338646 79272 77420 114550 118540 115588 115671 84780 85319 91259 92844 113917 116010 327061 354255 950290 934184 351636 369026 102417 92024 99217 100037 113577 112031 104548 105208 73799 76201 262602 230772 674519 680148 192659 191700 243069 245778 281984 273946 291963 292005 305281 311305 289858 320853 665789 704320 513527 417690 258628 254659 290537 289484 304846 307655 311685 315442 351195 350056 574478 601781 40.45 68.5 1
11:52:51 2023-09-26 338722 338052 79300 77305 114925 117944 115894 114971 84958 87078 91451 95078 113940 115699 327591 356677 948276 930067 351672 368794 102277 92004 98907 99994 113298 112047 104262 104952 73694 76005 262602 230878 671749 676785 192227 191769 242323 246572 280786 273910 292182 290613 306811 310979 288759 319979 669679 702179 520824 417654 258284 254412 291366 291801 304632 307514 312781 317837 350750 351393 580275 603952 40.45 68.5 1
11:52:52 2023-09-26 338206 338140 79272 77273 114738 117982 115974 114971 84958 85106 91451 92718 113940 115894 327555 353440 947357 932865 358664 368507 102507 92158 98944 100170 113680 112168 104515 105208 73900 76221 262602 230161 671763 676020 193239 191700 243643 246325 281091 275628 290196 291836 305564 310224 292155 319494 668731 702330 519395 420836 257702 253877 290811 290304 303280 310028 309798 315514 351461 351114 576179 598208 40.45 68.5 1
11:52:53 2023-09-26 338499 337923 79272 77217 114581 118342 115622 115004 84900 87145 91388 92749 113951 116010 327591 354006 940489 930103 355309 368204 102449 91907 99043 99928 113364 111736 104613 104952 73897 76110 263616 230366 673761 678704 192800 191734 243069 246157 281126 274785 288906 293422 306667 311197 289304 321417 667456 697113 512118 418026 257453 254553 290635 292022 304489 308411 312167 317711 349657 350616 577849 601604 40.45 68.5 1
11:52:54 2023-09-26 343149 337888 79529 77437 114826 118309 115941 114971 84926 87112 91537 92812 110937 115779 327361 356105 939160 931424 355560 368240 102577 91810 99076 99823 113364 111547 104580 104633 73662 76057 262354 230161 676790 677744 192495 191734 243069 246192 280803 274558 291151 292281 305626 310730 289444 319716 668221 694192 520221 417028 257340 254268 291922 290577 304205 308587 309798 317408 349028 351079 577923 602719 40.45 68.5 1
11:52:55 2023-09-26 339746 336870 79553 77189 115485 117948 116361 114971 85025 87145 91611 92717 111001 115894 327626 350765 943933 936880 357869 369641 102373 92004 98907 99994 113331 111891 104405 105289 73694 76057 262354 229803 675622 673919 193445 191129 243922 245778 280271 275664 290504 292147 306847 311420 291294 324054 669628 694156 517027 417840 259325 252924 291894 290401 303102 309382 310704 315550 349908 350284 575735 599345 40.45 68.5 1
11:52:56 2023-09-26 340224 338682 79312 77246 114896 117982 116100 115004 85020 87025 91577 92812 110849 115860 327626 350240 944675 937906 355848 368794 102443 92004 99076 100132 113675 111969 104405 104952 73694 76057 262354 229446 679180 674873 193751 190928 244639 245571 280698 275435 290567 292068 304643 311197 288768 322301 665282 694300 513527 417064 258170 252324 292141 289660 304240 310028 312967 315550 349908 349202 571866 599493 40.45 68.5 1
11:52:57 2023-09-26 341685 337370 79308 77162 114896 117982 115974 115004 84958 87112 91611 95045 114018 115699 327555 352381 948922 938213 351636 368794 102449 91844 98975 99961 113298 111736 104405 104952 73694 76057 262354 230878 680081 674396 192835 191566 243478 245813 282108 273663 291963 292139 306343 310989 290508 323016 664630 699141 516346 414394 258391 253737 290599 290374 306194 307440 311720 315334 348818 349725 571866 602592 40.45 68.5 1
11:52:58 2023-09-26 341254 338577 79624 77242 114929 117982 116007 114938 84931 87078 91611 95044 110881 115664 327555 351853 950085 936880 351744 368759 102353 91970 98907 99961 113298 111969 104262 104985 73694 76005 265089 230914 671122 672931 192835 191131 243478 245778 281114 273946 292182 290577 305804 311853 289054 320464 666535 703470 515811 414574 258533 253099 290466 291790 304668 306761 312669 314962 348818 350039 574478 602089 40.45 68.5 1
11:52:59 2023-09-26 339684 336941 79272 77211 114813 118531 115622 114971 84989 87112 91355 95012 114052 115814 327520 350275 952383 936880 354234 368240 102297 92004 98467 100132 113111 112047 104262 105129 73694 76057 263616 230196 671601 677744 193445 191421 244736 246290 281737 274537 291101 292041 306384 309391 289987 323135 664593 706318 516536 420538 258099 253162 290881 289590 304739 308552 311212 314519 351956 349237 573542 600858 40.45 68.5 1
11:53:00 2023-09-26 337840 337879 79272 77273 114752 118342 115894 115479 84931 87178 91418 92717 111144 115929 327097 351853 950269 935549 353698 369085 102353 91940 98467 99994 113298 111891 104405 105289 73694 76005 262354 230196 670898 676020 192835 191768 243478 245021 281590 273981 291357 291498 304608 309603 290263 321454 664775 701834 513527 420538 257440 253523 291838 289185 305169 307690 311247 315478 351461 350092 571023 600009 40.45 68.5 1
11:53:01 2023-09-26 338686 337665 79438 77189 114846 117982 115894 114971 84869 87112 91451 92781 114109 115814 327326 355570 950085 931076 354234 368240 102353 91970 98500 99994 113298 111969 104405 104985 73694 76057 262602 231385 673687 678077 193029 191892 243373 247193 280659 274644 292073 293275 306919 311273 291124 320203 668731 702179 516346 417690 258391 253842 289620 291392 304205 307655 313106 315189 350930 349202 580834 602089 40.45 68.5 1
11:53:02 2023-09-26 339758 337886 79300 77242 114958 118338 116007 114971 85051 87145 91644 92654 114143 115814 327591 352381 948738 928441 358596 368794 102364 92004 98434 99994 113013 112047 104229 105129 73694 76142 260160 230914 667319 677744 192800 191566 243139 246192 279419 275242 291030 290648 306937 310543 288803 319979 669204 702143 509977 419610 258135 253523 290466 291463 302783 309449 311685 316794 351708 349202 581099 601950 40.45 68.5 1
11:53:03 2023-09-26 337479 337642 79276 77361 114548 118342 115622 115645 84806 87145 91355 92717 113793 115929 327097 356094 941858 930103 355309 367686 102443 92004 99278 99994 113364 111736 104613 104952 73969 76260 263616 230148 680673 678224 192729 191630 243543 246396 283594 274644 290409 293585 304608 310979 289647 321491 668052 694120 512118 418908 257521 254303 290369 290106 304846 308376 309798 315658 349908 348194 579619 598208 40.45 68.5 1
11:53:04 2023-09-26 342146 337414 79304 77357 114738 118342 115974 114971 84989 87112 91451 92749 113973 115894 327555 355356 939160 930103 355812 368535 102604 91927 99076 99823 113708 111736 104613 104633 73694 75901 262354 229838 676448 676785 192495 191769 243104 246290 281201 274821 291151 293315 305626 311197 289647 319232 667748 694228 514936 417064 257305 253948 290586 290577 304240 308623 312094 317154 349022 350755 577593 601382 40.45 68.5 1
11:53:05 2023-09-26 342325 336901 79304 77273 114925 117982 115974 114938 84989 87112 91451 95110 113928 115699 327097 355071 941894 931498 355885 368240 102449 91907 98975 100070 113577 112031 104659 105175 73799 76149 263616 230574 673872 674727 192659 192165 242965 246537 280271 274401 291392 292423 305840 312148 291589 321417 668731 694228 516346 417279 258067 254338 289893 290401 304205 308623 311212 318183 348537 348958 579600 598244 40.45 68.5 1
11:53:06 2023-09-26 342843 337414 79637 77242 114846 117982 115974 114938 84989 87112 91484 95013 113973 115618 327361 354574 943265 932790 355885 368535 102379 92004 98975 99994 113331 111736 104262 104952 73694 76038 262354 230196 674162 673919 192665 191769 242935 246607 280398 274856 291357 292528 304643 313235 288874 320499 668731 694336 509209 413919 258569 253700 292191 292005 303954 308376 313671 315406 348639 350214 580761 602666 40.45 68.5 1
11:53:07 2023-09-26 341448 337639 79336 77242 114938 118007 115894 115004 85051 87145 91484 95046 113928 115733 327591 350275 947394 939310 355812 369062 102604 92057 99148 100248 113675 111900 104548 105064 73882 76116 262354 230802 676456 676306 193104 191700 243853 245021 281787 275553 289176 292281 305872 311415 295174 320203 666156 694228 517027 417064 258569 253700 291894 288781 305764 309559 310269 315622 349872 349237 567811 601235 40.45 68.5 1
11:53:08 2023-09-26 340811 337405 79332 77263 114929 117982 116007 115261 85020 87112 91484 95013 113928 115733 327591 354944 948065 939977 351636 368794 102502 91907 99311 99994 113364 111891 104613 104776 73846 75953 262698 228804 680912 674873 193139 191601 243853 245021 283087 274365 290612 293110 304395 311415 294830 320499 663837 694300 517755 416774 258319 254235 291894 288676 305455 308517 312610 315478 349693 351889 574196 601382 40.45 68.5 1
11:53:09 2023-09-26 342100 337405 79553 77273 114850 117982 116007 114971 85083 87145 91484 95046 113973 115904 327361 352381 951814 939400 351456 369502 102443 92031 98977 100203 113642 112134 104515 105241 73799 76110 262602 230914 675145 674396 193029 191630 243643 245778 281236 274593 297261 291781 305673 312112 294685 320535 667276 701191 514936 414610 259368 253488 290811 290422 305169 307690 313216 315256 349849 350319 574514 601817 40.45 68.5 1
11:53:10 2023-09-26 341653 337677 79553 77242 114958 117948 116200 114971 85025 87025 91644 95013 113962 115699 327591 351046 952420 937241 354807 368794 102397 92131 98467 100303 112980 112453 103848 105339 73694 76207 262602 231599 664511 676785 193515 191432 244298 245813 281555 274821 291598 290648 309092 310543 295039 324054 668052 707821 510491 419464 259007 252994 291560 290189 304954 308482 311578 315104 351956 350284 572747 603020 40.45 68.5 1
11:53:11 2023-09-26 337665 338361 79308 77455 114544 118574 115622 115592 84837 85319 91451 92844 110978 114336 329490 354326 952787 935829 351564 369206 102589 92158 98977 100170 113642 111969 104509 105129 73694 76038 261209 231952 675264 676056 192835 192072 243513 246192 282138 273946 292000 291534 306739 311197 289682 321454 666804 703793 514936 418317 256944 254729 290811 289660 306029 308433 311756 315514 350683 348159 573630 601781 40.45 68.5 1
11:53:12 2023-09-26 339554 338171 79553 77294 114925 118294 115974 115004 85271 87025 91484 95112 114052 115814 327326 356176 951036 930800 351672 369386 102373 92004 98907 100200 113298 112047 104509 105129 73796 76038 262354 230914 669895 676306 192530 192375 242731 246642 281126 274240 292364 292139 306919 311202 291425 322640 669095 705318 513527 418171 258391 254553 289787 291286 305169 307655 312705 315478 350930 351889 580423 603252 40.45 68.5 1
11:53:13 2023-09-26 339272 337410 79585 77340 114929 118376 115894 115004 85293 85277 91570 92812 111010 116148 328213 353334 947246 932902 358884 368615 102545 92194 98907 100165 113331 112047 104469 105530 73966 76110 262602 230519 670770 676020 193304 191769 243683 246192 280929 276352 288829 292218 306847 310543 292155 320014 668731 701338 509977 420241 257954 253913 290670 290542 303316 309241 310740 315189 351956 349014 577923 599456 40.45 68.5 1
11:53:14 2023-09-26 338989 336941 79336 77336 114797 118376 115622 115592 84869 87178 91388 92812 113827 116044 327097 353511 943229 930800 354807 368212 102443 92004 99076 99994 113364 111969 104437 104952 73846 75934 262354 228734 672918 675984 192835 191734 243139 246360 281540 275186 290209 293939 306919 311234 290017 321763 667602 699313 513527 419392 257850 254268 290811 290577 304704 309745 311800 317444 351159 348229 577068 598208 40.45 68.5 1
11:53:15 2023-09-26 342615 336892 79308 77473 114797 118337 116034 115506 85136 85319 91796 92781 110969 115998 328268 355463 943541 935528 355885 368276 102417 92004 99217 100065 113331 112001 104262 104985 73897 76038 262354 230196 672710 673344 192835 191769 242935 246607 280306 274821 291357 293089 304643 310645 289190 320535 668731 694336 512999 413919 258604 253913 289928 290330 303030 308693 311247 315550 348818 350319 580423 600009 40.45 68.5 1
11:53:16 2023-09-26 340739 336901 79585 77158 114991 117867 116200 114747 85230 85083 91611 94881 110946 115469 327626 352381 943970 935549 357399 368535 102373 92004 98907 100027 113877 111969 104541 104952 73966 76070 266256 230035 672874 674780 193675 191525 244429 247087 280672 275557 291248 292316 306919 311781 288874 322342 668584 700080 513527 414646 259586 253243 291022 290626 303280 309594 311247 315550 350643 353988 579600 599549 40.45 68.5 1
11:53:17 2023-09-26 338793 336937 79553 77305 114958 118016 115974 115004 85020 87145 91484 92654 113973 115814 327662 350240 944639 936540 357905 368276 102481 92004 99008 100027 113364 112047 104437 105162 73846 76038 262354 229803 674043 674396 194128 191096 245051 245813 281354 275700 290540 292458 306523 311415 288838 321508 667515 694336 515811 418021 258569 253099 291894 290106 304240 310316 310775 315622 350437 350284 573630 599235 40.45 68.5 1
11:53:18 2023-09-26 340811 337876 79340 77234 114925 118281 115655 114971 84989 87145 91451 95078 114052 115733 327626 352452 948738 940681 351600 367722 102718 92004 99110 99925 113708 111736 104613 104952 73897 76208 263616 231294 682863 674654 193339 191665 245595 245672 282775 274644 290764 293173 306919 311853 289598 320499 664812 698138 513527 417064 258135 254188 292141 288781 305813 309311 310522 315658 349626 349795 567847 599549 40.45 68.5 1
11:53:19 2023-09-26 340846 337677 79340 77193 114850 118016 116007 115004 85020 87025 91484 95078 110729 115733 327097 352416 948738 940014 351600 368565 102513 91877 99076 99961 113364 111736 104613 104967 73897 75953 257604 229517 678041 673919 193310 191838 243717 246399 282174 273144 291769 292423 304183 309748 288803 320499 665318 698373 520221 414610 258569 253700 290846 289968 306029 307690 311720 315370 349094 351889 574877 602295 40.45 68.5 1
11:53:20 2023-09-26 341474 337528 79557 77221 114962 117982 116167 114938 85083 87078 91611 94980 111001 115664 327591 351291 952347 937634 355022 368794 102347 92194 98942 100201 113298 112221 104483 105530 73802 76430 262602 231492 673199 674763 193575 191560 244464 246360 282064 274785 291890 290613 306847 311415 291052 322306 665752 706171 513527 418317 259368 253560 291697 290304 305133 309767 315071 314519 351956 350809 574442 602669 40.45 68.5 1
11:53:21 2023-09-26 339377 337651 79521 77305 114925 118309 115941 114938 85109 87112 91514 92812 114143 115779 327591 350240 953993 938880 354735 368759 102493 92131 98975 100132 113331 112047 104509 105201 73897 76142 261209 230161 669179 678224 193751 191398 244604 245778 281555 274365 291466 291942 306240 309188 289647 321437 665752 703277 517966 420836 258498 253453 292346 289625 305261 310396 313943 315225 351956 351889 574061 602835 40.45 68.5 1
11:53:22 2023-09-26 340092 337378 79336 77504 114734 118424 116001 115004 84989 87145 91418 92844 114018 115940 327097 354574 951709 934847 351636 368759 102674 92111 99183 100070 113577 112168 104580 105241 73831 76201 266928 230736 674653 680148 192659 192305 243069 246157 282130 274330 292638 292068 305529 311415 289444 319716 667239 704320 513527 417690 257485 254907 291189 290219 306029 308156 311720 315478 350894 348194 574442 603094 40.45 68.5 1
11:53:23 2023-09-26 338722 337665 79553 77451 114925 118467 115974 114971 85025 87145 91484 92749 113895 115814 327061 356140 948240 933816 351708 368794 102642 92004 99043 100270 113331 111969 104405 105201 73694 76110 262602 230914 671028 676785 192495 192340 243069 246642 281555 274365 292985 291498 306026 311415 291886 320464 669679 703205 517549 418317 258319 256478 291869 291624 305562 307980 313257 315370 351281 351997 580761 602835 40.45 68.5 1
11:53:24 2023-09-26 338175 337370 79304 77750 114929 118342 115974 115004 85109 87178 91577 92876 113985 115860 327326 352452 948738 932828 359947 368471 102642 92158 98977 100203 113610 111978 104548 105208 73900 76221 262602 229929 673687 675984 192835 191734 243678 246431 281126 275628 289063 292245 306919 310259 292387 320203 667748 699287 513527 420241 258135 253913 290811 291053 304668 310534 309798 317213 351956 348923 576995 598208 40.45 68.5 1
11:53:25 2023-09-26 338463 337883 79582 77487 114548 118376 115622 115479 84958 87145 91451 92812 113985 116010 327097 354255 941858 931461 355309 367686 102469 92004 99076 99994 113708 111969 104613 104952 73897 76057 263616 228698 677925 678224 193139 192305 243478 246572 281161 274821 291251 293663 304608 311853 290123 322212 667492 699129 502266 418358 258248 254945 290705 290472 304990 309347 312782 317972 349693 350899 577886 599090 40.45 68.5 1
11:53:26 2023-09-26 343393 337414 79557 77385 114925 118342 115974 114971 85083 87145 91611 92844 110925 115894 329920 355357 944771 936768 356783 368615 102610 92094 99182 100137 113610 112100 104515 105096 73897 76110 262354 231679 672564 672750 193274 191734 243683 246642 280402 275664 291871 292387 305529 312505 289352 321997 670628 700348 518988 414538 259769 253488 290334 292289 303991 309524 311212 315550 349908 350844 580423 599973 40.45 68.5 1
11:53:27 2023-09-26 339710 336870 79549 77305 114958 117948 116167 114971 85051 87145 91611 92781 114018 115814 327591 350240 943933 936880 357905 368240 102411 92151 99043 100132 113331 112047 104509 104952 73897 76038 262354 230196 675384 673919 194057 191398 244674 246364 280306 276087 291357 292281 306937 312112 291742 323933 667456 698119 509977 417840 259590 252959 293579 291251 303990 310069 311212 315550 350930 351335 577477 599373 40.45 68.5 1
11:53:28 2023-09-26 340260 337815 79553 77273 115636 118338 115974 114971 85020 87145 91570 92781 111042 113788 330104 352275 947246 942229 351492 368617 102674 92158 99420 100099 113708 111969 104645 104985 73969 76168 263616 229410 688524 675828 193445 192026 244534 245056 282055 275207 290499 293351 304678 312242 289453 320499 665282 694300 513527 417064 259687 253913 292587 289185 304838 310028 310704 317408 350401 350284 571023 599973 40.45 68.5 1
11:53:29 2023-09-26 340260 337497 79553 77389 114933 118338 116007 114971 85025 87145 91484 92737 110904 115894 327326 352452 948738 940644 351528 368794 102674 92004 99076 99961 113708 111891 104613 104952 73897 76038 262354 229481 689884 674873 193410 191734 243683 245399 282881 274537 290861 293506 306847 312291 291512 322117 665136 694120 517549 416883 258426 254483 291894 289590 306029 309342 313671 317935 350930 350249 571023 600771 40.45 68.5 1
11:53:30 2023-09-26 342389 336901 79557 77242 114929 117982 116194 115393 85256 85319 91760 92371 110989 113734 329637 352275 950838 939511 351528 368759 102545 92004 99043 100132 113331 112187 104835 105129 73897 76038 261209 230914 671680 674214 193445 191734 243887 246192 281126 274365 297751 290683 305103 309748 295174 321473 665825 700662 516346 414574 259332 253877 290705 290542 304846 307655 315283 315514 349836 350319 575364 603020 40.45 68.5 1
11:53:31 2023-09-26 341307 336599 79585 77162 114962 117948 116167 114938 85261 86992 91611 95045 110937 115584 327591 351291 952383 937942 354807 368794 102321 92004 98874 100132 113046 112047 104229 105273 73694 76070 262602 231599 669039 674873 193445 191892 244771 246325 281980 275151 292109 290507 306703 311309 290603 322270 665374 705818 513527 414682 259368 253099 290846 290919 304882 309272 313145 314554 351461 350809 576925 601671 40.45 68.5 1
11:53:32 2023-09-26 337455 337331 79616 77473 114826 118501 115907 115492 85167 85383 91637 92812 110925 116079 329490 351952 951673 936880 354234 368240 102814 92094 98975 99961 113331 112047 104509 104985 73799 76260 262354 230196 675638 676020 193716 191531 244434 245606 281984 274558 291357 292182 307122 310073 293310 320499 664812 703205 517931 420836 258135 253597 291485 289660 305169 308658 311720 315514 352136 349237 571059 600771 40.45 68.5 1
11:53:33 2023-09-26 337840 337665 79300 77336 114587 118376 115622 115559 84837 87092 91166 92812 113793 116010 326603 351853 948276 935549 351636 369062 102461 92004 99043 100165 113331 111969 104405 104985 73796 76090 262698 230196 672091 680112 193504 192119 243748 245672 282704 274644 291660 292294 306919 311519 290458 321910 665789 702476 516346 420836 259828 254553 291697 289590 305814 308587 314228 315406 351708 348194 571096 601319 40.45 68.5 1
11:53:34 2023-09-26 340722 337599 79489 77357 114863 118405 115907 114905 85225 85319 91729 92781 110959 115860 327061 355641 948240 932734 351528 368794 102417 92004 98975 100132 113532 112262 104509 105129 73694 76038 262354 230914 671749 676529 192530 192679 242900 246642 281823 274365 293193 292197 305599 311415 289655 319979 668258 703205 512999 418317 258533 254729 289453 290577 304632 307690 312669 315514 350966 349272 579189 601355 40.45 68.5 1
11:53:35 2023-09-26 338722 336897 79308 77242 114738 117982 115894 114971 84900 85074 91292 95013 114018 115894 327097 354538 948738 927396 355597 368794 102411 92004 98975 100234 113561 112047 104437 105208 73936 76345 266227 231420 684100 678224 193339 192200 243783 247784 281078 275258 292145 291498 306240 311415 289682 320499 669459 703084 513527 418945 258533 253913 289893 292259 304668 308623 313180 315478 351956 349760 576793 601817 40.45 68.5 1
11:53:36 2023-09-26 339297 337500 79634 77535 114826 118603 116067 115572 85020 87212 91451 92781 110937 114176 329490 353688 944602 931498 357252 367399 102674 92004 99076 100165 113708 112047 104580 105129 73897 76070 262354 229481 673065 675984 193274 191769 243683 246607 281590 275664 288829 293066 305564 310543 290564 320272 667785 698300 512118 419647 258135 253948 291597 290577 305169 310534 310233 315622 351708 349237 577477 599549 40.45 68.5 1
11:53:37 2023-09-26 338484 336932 79308 77455 114738 118681 115622 115004 85020 87178 91451 92812 113940 115929 327555 354538 941192 931461 355848 367722 102858 91907 99246 100070 113955 112031 105011 105143 74067 76149 263616 230475 680391 678704 193304 192469 245942 246537 281555 274821 290499 293798 306883 311090 290463 319943 667785 694336 514936 420690 258135 254722 290811 290542 305169 310064 309798 317480 351461 348958 577477 598244 40.45 68.5 1
11:53:38 2023-09-26 341031 336755 79747 77330 114813 118376 115814 115004 85020 85414 91611 92686 110969 115894 327326 355071 945554 934221 355885 368535 102417 92004 98975 100165 113708 112047 104437 104985 73897 76090 262354 230196 674043 674396 192870 192340 243139 246642 281161 275242 291357 292549 306955 311329 294758 320464 669679 694336 509977 414538 259186 254303 289858 290613 304919 309342 312405 315262 348818 350319 581431 601235 40.45 68.5 1
11:53:39 2023-09-26 340739 337341 79553 77162 114999 117944 116314 114905 85293 86898 91707 94946 111065 115503 327626 352381 944639 936606 357399 368507 102604 92154 99217 100311 113642 112013 104580 105241 73831 76221 262602 231458 679864 673883 193410 192340 243853 247369 281563 275522 291684 292423 306739 311113 294758 324054 671763 700618 514936 414574 259804 254303 290811 291907 304668 310273 311720 315622 350437 351370 581431 600894 40.45 68.5 1
11:53:40 2023-09-26 340510 336551 79748 77221 115024 117986 116314 114971 85409 87145 91484 92844 114018 115929 327591 350275 946052 936880 357652 368830 102481 92004 99076 100200 113364 111969 104437 104985 73897 76070 262354 230196 670768 673919 194093 191432 245051 246572 281403 276225 291151 292281 305564 311853 289858 322486 667785 698300 513527 418026 259700 253455 292339 290507 303548 310392 311578 315442 350786 351721 576440 601512 40.45 68.5 1
11:53:41 2023-09-26 340586 336897 79557 77367 114962 118376 115974 114971 85020 87112 91611 95046 113940 115814 327329 352416 950273 939400 351348 368651 102604 92094 99215 100032 113799 111978 104548 105064 73933 76090 262354 230232 678526 674396 193640 192200 243887 246537 282916 273981 291769 294247 306919 309782 291473 320571 665789 698300 515811 414646 258569 253667 290745 289660 306460 308623 311466 317929 349908 350319 567811 601198 40.45 68.5 1
11:53:42 2023-09-26 343149 336897 79581 77336 114958 118049 116007 114971 85051 87112 91644 95078 113962 115733 327097 351853 950269 936577 351600 368276 102475 92004 99076 100165 113364 111969 104613 105129 73897 76070 264794 230752 676500 673919 193480 191804 243922 246607 282881 273946 292460 293110 304643 311360 288838 323098 669189 701262 516159 414502 259475 254197 292035 290472 306892 308195 312526 317299 349836 350319 572784 601817 40.45 68.5 1
11:53:43 2023-09-26 338686 336870 79585 77273 114958 118016 116167 114971 85230 87145 91833 95013 111194 113788 329957 351880 953623 942228 355415 368687 102385 92318 98944 100203 113266 112281 104093 105339 73694 76207 262602 231420 666214 678434 194093 191734 244674 246360 281918 275242 291769 291534 307453 311415 289479 322223 666841 703350 519395 419647 259368 253488 292177 290577 305169 308341 311720 315514 350980 350879 574036 601853 40.45 68.5 1
11:53:44 2023-09-26 339441 338175 79553 77514 114958 118376 116007 115512 85172 87212 91484 92749 114052 115964 327097 350275 951963 936880 354807 368830 102481 92004 99076 100165 113675 112047 104509 104985 73897 76174 262354 230196 670992 676092 193786 192206 244639 245813 282055 274821 291975 293031 306631 309976 291681 323282 665716 705318 517027 421657 258391 254518 292303 290401 305979 308658 312449 315262 352136 351605 572711 603136 40.45 68.5 1
11:53:45 2023-09-26 339680 336932 79585 77309 114962 118342 116227 115539 85319 85414 91823 92844 111033 115987 329673 356284 952787 932902 354125 369170 102513 92132 99043 100234 113364 112047 104659 105241 73897 76174 263616 231274 674177 677597 193234 192644 243139 247816 281358 274856 297554 291534 306061 311415 289682 321733 669679 703277 514936 418981 258604 254303 290586 291942 305169 308623 313657 315550 351708 350039 577055 601817 40.45 68.5 1
11:53:46 2023-09-26 338211 336937 79336 77389 114929 118016 116007 115004 85020 87145 91518 92749 113973 114042 327555 352416 948738 928749 357652 368830 102385 92194 98907 100199 113331 112341 104262 105306 73996 76155 262602 231040 666952 677744 193445 191804 244172 246396 280880 276261 291757 291801 307097 311380 290466 323319 670555 705318 513527 419464 258533 253913 290881 291730 302959 310215 313943 315514 351776 349760 576892 603057 40.45 68.5 1
11:53:47 2023-09-26 339648 337642 79336 77598 114826 118569 116034 115572 85083 85414 91511 92781 110937 116229 329490 354148 944281 931461 355848 368535 102674 91940 99557 99994 113864 111736 104645 104952 73998 76240 266928 229517 676904 677744 193174 192375 243717 246607 281787 275242 291357 293102 304643 312250 290158 321596 669204 694300 515811 418390 258170 254729 290670 290613 305169 309594 313448 318414 350683 348993 578779 599456 40.45 68.5 1
11:53:48 2023-09-26 340846 338104 79557 77305 114958 118376 116040 115004 85051 87145 91484 92686 113973 115733 327097 355641 941858 933911 355885 368830 102502 92004 99076 100165 113675 112047 104437 104985 73846 76070 262354 230035 681587 676602 193504 192703 243678 247469 282103 275557 291854 293898 305625 312291 289982 322219 669679 695980 516346 414682 258352 255266 290635 290613 304346 310273 311720 318226 349304 350284 579600 599549 40.45 68.5 1
11:53:49 2023-09-26 342662 337381 79815 77406 115434 117881 116327 114562 85503 85307 91670 92654 111098 113506 327591 351844 944675 936214 357905 368463 102507 92004 99243 100165 113597 112047 104509 105129 73846 76018 262354 230196 682106 672931 193480 192375 243887 247369 281281 275700 291769 292458 306955 311147 294758 321997 671324 699853 517027 414610 260023 253948 290670 292126 304954 310064 311756 315622 350719 351441 581062 601662 40.45 68.5 1
11:53:50 2023-09-26 338793 337192 79585 77248 114987 117982 116569 114971 85114 87178 91644 95046 110937 115848 330191 350275 944602 939772 357399 368240 102405 92004 99076 100165 113364 111969 104580 105162 73897 75437 262602 231458 675605 674691 193952 191595 245253 247412 281379 276332 291175 293115 305991 311853 289647 322450 667748 701225 515113 417949 260098 253099 292587 290613 304026 310499 314228 315586 351461 353879 576142 599936 40.45 68.5 1
11:53:51 2023-09-26 341685 337469 79652 77864 114896 118569 116261 115539 85351 85255 91577 92749 110925 115894 328414 354944 948738 940644 352682 368794 102572 92158 99281 100201 113864 112047 104613 105129 73897 76142 261209 230196 680451 673883 193445 192340 243922 246537 282881 274365 292424 293315 306811 310611 289858 321437 665752 698300 514936 414610 259114 253913 291697 289484 305777 308587 311685 318633 349836 350284 571023 600858 40.45 68.5 1
11:53:52 2023-09-26 341290 336826 79723 77357 114929 118227 115974 114971 85083 87145 91611 92812 110969 115699 327555 352099 953009 938238 351564 368759 102545 92004 99076 100132 113922 112187 104802 105175 73936 76286 262602 230772 677783 674214 193881 192165 244464 246431 281949 274330 291193 292733 305316 311546 291921 322414 667675 704503 516159 414610 259847 254518 291697 290577 306029 308336 313870 315586 349872 351370 576179 603559 40.45 68.5 1
11:53:53 2023-09-26 338911 337464 79601 77504 114892 118342 115941 115004 85109 87178 91570 92844 110978 115975 327555 350275 953770 940887 354771 368794 102475 92258 99076 100165 113364 112047 104613 105129 73897 76142 262354 232173 672770 678704 194057 191769 245016 246157 282019 275207 291975 292254 306524 310543 289911 321437 667785 703313 510708 421432 258533 253700 292622 292059 305599 309559 311756 315586 351190 349760 572711 601744 40.45 68.5 1
11:53:54 2023-09-26 336613 337370 79308 77473 114734 118540 115622 115671 84958 85383 91451 92781 113906 116160 327061 352192 950963 936880 351672 368759 102674 92184 99217 100103 113844 112134 104867 105241 73984 76253 265489 230736 672682 680631 193987 192340 243887 246192 283079 274785 292123 292683 305991 311415 290635 322036 668052 701649 514936 420538 257666 254694 292453 290065 306676 308623 313943 315586 351461 349202 573188 601744 40.45 68.5 1
11:53:55 2023-09-26 340722 338100 79499 77389 115169 118342 116194 115380 85025 87092 91611 92781 113985 115894 329490 355285 952295 928749 354807 368507 102449 92004 98907 100303 113298 112047 104405 105201 73846 76174 262602 230914 671014 676785 193445 191769 243683 247752 281236 275242 297224 291942 306489 311814 289717 321473 670628 703277 513527 418945 258828 254303 290334 292005 305133 308623 313401 315514 351690 350284 576825 603020 40.45 68.5 1
11:53:56 2023-09-26 338211 337603 79553 77676 114925 118334 116167 115004 85083 87178 91611 92717 110881 115894 327097 352416 950085 932790 359985 369062 102539 92158 98977 100203 113610 112246 104548 105241 73933 76253 257763 230161 672887 675984 193480 192305 244394 246360 281218 276475 290910 292423 308656 311055 290361 320499 669679 702330 519395 420836 258533 254481 291662 290577 304205 310534 311685 316814 350909 349760 579153 600433 40.45 68.5 1
11:53:57 2023-09-26 340551 338408 79674 77735 114896 118622 115894 115638 85051 85245 91637 92749 114018 115894 326568 354538 941858 931461 355560 368794 102744 92004 99416 99961 114249 111736 104932 104952 74100 76090 262354 228839 681833 678224 193445 192340 243887 246607 281787 275628 291404 294211 304643 312469 290564 320464 669204 698300 514936 418945 258135 255085 290846 290613 305169 308376 310740 318414 350930 349237 578742 599053 40.45 68.5 1
11:53:58 2023-09-26 342389 336870 79549 77447 114929 118376 116007 115004 85025 87178 91611 92876 110948 114106 329920 356141 944808 936768 356783 369206 102610 92191 99250 100170 113799 112134 104548 105273 73897 76174 261209 231679 678448 676219 192800 192779 243513 247369 281752 275522 292182 292423 304608 311581 289858 320499 666772 694264 520221 414574 258569 255085 290776 291864 303883 308270 311720 317444 349063 350284 580423 604865 40.45 68.5 1
11:53:59 2023-09-26 341205 336857 79831 77389 115024 118317 116327 114938 85230 87112 91737 95046 111033 115618 327626 351256 944639 936880 358850 368794 102577 92004 99110 100303 113364 112047 104580 105273 73998 76174 262354 230161 672578 673883 194093 191734 244639 246572 281126 276510 291598 292869 305778 312433 289863 322486 668258 698300 515811 418353 260170 253374 291560 291463 304205 310499 311685 315586 351461 351370 578779 599456 40.45 68.5 1
11:54:00 2023-09-26 338757 336649 79336 77322 115509 118342 116007 115004 85025 87145 91823 92844 111346 113718 330104 351916 949071 942940 355378 369172 102642 92158 99283 100132 113675 111891 104613 104985 73969 76221 262354 229410 673155 674873 193751 192026 244499 245778 282881 275207 291428 293798 306811 311325 289647 321473 665825 694336 518938 417064 259218 254303 292378 289660 306029 310064 311212 318153 350894 350284 571059 599493 40.45 68.5 1
11:54:01 2023-09-26 341562 336906 79738 77531 114962 118342 116167 115004 85083 87145 91833 92812 111001 115733 327591 352381 951000 941781 351636 369350 102507 92004 99076 100234 113675 112001 104580 105129 73897 76174 261209 230878 670756 674780 194022 192340 244604 246607 281984 274785 291511 293053 306026 311078 288803 322223 667785 701119 515817 414646 259951 253948 291732 291746 305814 308587 313693 315586 350683 351370 576179 603559 40.45 68.5 1
11:54:02 2023-09-26 340452 336866 79698 77336 114995 118016 116468 115426 85556 85117 91857 92812 111042 113734 330374 351952 955499 942228 355666 369314 102513 92258 99076 100337 113713 112256 104515 105306 73897 76227 273359 232123 680217 676566 194093 191769 245016 246572 282019 275664 297448 291498 307453 311853 289910 322486 667276 708400 513527 418981 259769 253877 292346 290577 304954 309559 313145 315478 350174 351370 574478 603559 40.45 68.5 1
11:54:03 2023-09-26 338308 336897 79589 77305 114929 118376 116007 115004 85025 87098 91611 92812 110969 115929 327555 350240 953095 937241 354484 368830 102469 92258 99076 100234 113331 112047 104613 105162 73897 76174 262354 231843 672530 676020 194057 192061 245183 246325 282722 275380 292145 292727 307312 310118 290317 322044 668548 706318 516536 421730 258569 253877 292622 292059 305813 309887 312633 315550 351225 350284 574395 605035 40.45 68.5 1
11:54:04 2023-09-26 338757 337634 79706 77571 115143 118535 116261 115572 85319 85319 91637 92812 110946 113813 329257 355463 950963 931498 351672 368830 102955 92191 99043 100099 113364 112047 104613 105201 73933 76253 262602 230681 672591 677744 192835 193019 243104 246642 282019 274365 297261 292294 306275 311853 291886 319979 669204 703241 522254 418945 258604 255196 290776 290577 306460 308658 314983 315586 351461 349760 579189 601817 40.45 68.5 1
11:54:05 2023-09-26 338757 337121 79553 77389 115282 118342 116007 115004 85025 87178 91484 92781 110904 115814 327097 355071 952295 928749 355346 368507 102379 92194 99008 100303 113331 112203 104580 105234 73897 76174 263616 231436 682958 678077 193811 192353 243783 247993 281217 275522 293119 292210 307062 312906 290423 321437 671800 703277 509209 419277 260939 254945 290776 292352 305133 308658 313657 315406 351956 350284 576825 603132 40.45 68.5 1
11:54:06 2023-09-26 339167 337594 79688 77571 114863 118603 115907 115605 85230 85414 91796 92844 110893 116056 327326 352452 944639 934182 357432 368759 102513 92194 99076 100234 113610 112210 104580 105201 73897 76174 262354 229446 674162 678594 193445 192375 243922 246642 281901 276316 290946 294883 306275 311197 290599 320535 668731 700348 512999 420538 258533 254694 290881 290577 305599 310534 310522 317480 351956 349760 577923 599973 40.45 68.5 1
11:54:07 2023-09-26 338206 337370 79553 77504 114738 118690 115894 115705 85051 85065 91451 92749 110925 116010 327061 354574 941894 931461 355309 368830 102674 92004 99110 99994 114092 111736 104645 105071 73969 76260 262698 230475 677251 677744 193610 192843 244294 247193 281878 275909 292533 294211 304608 309782 290361 320464 669459 699817 522413 417654 258352 255121 290670 291765 305599 309594 311466 318901 349872 349760 579600 599488 40.45 68.5 1
11:54:08 2023-09-26 344342 336728 79738 77508 114929 118405 116261 115380 85413 87145 91770 92812 110914 113718 329957 355036 944639 935549 355885 368507 102674 92248 99076 100234 113675 111891 104405 105129 73897 76070 262354 230196 675932 674873 193139 192984 243683 247433 281682 275664 292182 292458 304643 311581 289479 321209 669679 694336 511989 414610 259368 255085 291472 291392 305169 309594 312194 317444 349590 350354 581468 601781 40.45 68.5 1
11:54:09 2023-09-26 342625 336634 79726 77305 115020 118342 116280 114971 85445 87025 91770 95013 111001 113461 327626 353475 946015 936214 356893 368794 102405 92194 99076 100103 113766 112221 104763 105208 74082 76286 262354 230448 672078 673701 193916 192469 245298 247716 281126 276316 291769 293110 306667 313169 288768 323167 669679 701338 517027 414538 260608 253913 290670 292147 304668 310281 311792 315622 351420 351897 576789 601198 40.45 68.5 1
11:54:10 2023-09-26 340717 337201 79824 77447 114958 118342 116007 115004 85020 85245 91611 92844 110904 115894 327097 350240 948628 940718 355775 368499 102539 92194 99076 100165 113675 112047 104645 105129 73998 76174 261209 229446 674994 674873 193751 192340 244604 245813 282881 275471 291466 293962 305351 311639 289682 321508 665825 694336 514936 417101 258604 254303 293068 289625 306029 310281 311457 317965 350966 350319 571059 600009 40.45 68.5 1
11:54:11 2023-09-26 339782 337377 79553 77392 114950 118376 115974 115004 85051 87178 91611 92844 113985 115814 327326 352381 948738 940446 351564 368543 102814 92057 99455 100101 113799 111866 104795 105064 74067 76221 262354 229858 681373 674873 193751 192375 244434 246192 283609 275293 291694 293763 305564 309748 289682 322306 665825 698138 519395 417064 259186 254516 291858 290219 306460 310273 311466 317965 350683 350354 567811 600009 40.45 68.5 1
11:54:12 2023-09-26 340499 336516 79557 77340 115334 118535 116100 114971 85109 87145 91644 92749 111118 113788 327361 353215 948240 937942 351600 368794 102577 92004 99110 100165 113364 111891 104613 104985 73897 76122 263042 230232 674131 673919 193922 192375 244639 246607 282090 274365 297293 292458 305316 311581 289444 323061 667785 699149 517755 414646 259368 254516 291732 290613 306460 308623 313180 317444 349908 351370 575982 603559 40.45 68.5 1
11:54:13 2023-09-26 340766 336906 79694 77322 114962 118016 116536 114971 85355 87112 91804 95013 111010 115699 329957 351880 955462 941445 355593 369206 102539 92318 99146 100203 113610 112246 104515 105241 73900 76307 257763 232358 670674 674873 193846 192370 244810 247172 282019 275664 297297 291664 307203 309782 289048 322521 667748 703277 514936 417064 260206 253913 291972 291746 304954 309559 314170 315514 351956 355026 575328 603595 40.45 68.5 1
11:54:14 2023-09-26 338198 337808 79557 77746 114929 118574 115894 115512 85083 87125 91611 92812 114018 116044 327097 351046 950327 936880 354228 368276 102513 92194 99076 100234 113331 112047 104437 105129 73897 76174 262354 230232 672828 676020 193445 192714 243887 246399 283005 274785 292642 292423 308656 312540 290529 319530 667785 701191 514936 419277 257773 255334 291697 290383 306460 308693 312705 317922 351708 349237 574478 601817 40.45 68.5 1
11:54:15 2023-09-26 338757 336941 79752 77420 114958 118342 116040 115004 85025 87058 91518 92781 111042 113788 329221 355891 952787 932902 351528 368651 102534 92191 99146 100170 113610 112047 104613 105129 73846 76174 262602 230772 671749 676785 192835 193019 243139 247887 282598 274856 297297 292733 306955 309748 289717 320499 669679 703241 509977 418981 259186 255513 289858 290683 306029 308623 313906 315586 351708 350319 579600 603099 40.45 68.5 1
11:54:16 2023-09-26 337948 337697 79726 77623 114925 118376 116007 115004 85283 87178 91644 92781 113940 115929 326639 352416 950269 931498 358413 368794 102411 92258 99008 100511 113266 112375 104262 105339 73897 76174 261209 230716 669780 676020 193751 192679 243922 246607 281161 277074 291471 292281 307238 311415 290361 321247 669679 701191 519395 420836 258604 254694 290881 290613 304690 310970 311792 315586 351225 350284 580423 601548 40.45 68.5 1
11:54:17 2023-09-26 337840 337815 79332 77451 114958 118570 116007 115805 85377 85225 91760 92939 110914 116148 329637 356183 946412 932902 355702 368615 102814 92004 99957 100096 113741 111969 105083 105175 74049 76110 263616 228734 682474 678558 193811 192679 243922 246642 281830 275700 290946 294247 305599 311415 290670 320499 669679 699323 520824 420241 258352 254729 291493 290648 304810 310534 310993 318451 351956 349760 578918 599973 40.45 68.5 1
11:54:18 2023-09-26 342221 336897 79698 77336 114962 118342 116007 114971 85025 87145 91644 95079 113928 115778 327097 354574 944639 935549 355885 368240 102405 92004 99008 100165 113331 112047 104437 104985 73897 76070 259958 229999 671855 673919 193480 192679 243887 247752 281161 275700 291975 292691 305564 314051 295039 323812 667038 698336 515811 414538 259622 254516 290670 291534 303847 309594 311792 315622 350701 351370 576798 601235 40.45 68.5 1
11:54:19 2023-09-26 341198 336359 79748 77764 115530 118269 116582 114839 85503 85275 91670 92717 111010 113427 330104 352240 949145 938880 357905 368794 102437 92004 99250 100165 113364 112047 104613 105162 73897 76325 262354 229838 670886 673919 194708 191734 245464 246572 281590 276582 291357 293110 306883 309748 289717 322557 668258 699323 517722 418353 259404 253134 291969 290648 304704 310970 311720 317855 351461 351405 574514 599493 40.45 68.5 1
11:54:20 2023-09-26 339782 336547 79581 77451 114958 118376 116007 115037 85051 87145 91644 95046 113895 115768 327132 352416 948738 940483 351600 368535 102674 92004 99110 100165 113597 111736 104788 104985 73998 76038 261209 229481 677528 674873 194093 192410 244468 245848 283592 275471 291757 294040 306739 309782 289910 321508 665862 698102 516346 417101 259368 254551 292658 289695 306029 311144 311247 318451 350966 350354 571096 603094 40.45 68.5 1
11:54:21 2023-09-26 341771 337568 79706 77535 114892 118487 116067 115572 85768 85383 91763 92781 110966 113858 327555 352381 952935 940644 353873 368651 102610 92224 99076 100444 113675 112109 104548 105129 73897 76142 262602 230878 671855 673883 194057 192305 244639 246607 281984 275115 291229 292068 305991 311546 289655 322187 667748 701119 516346 414610 259951 254303 291414 290577 306411 308587 313657 315550 350683 351370 576179 605344 40.45 68.5 1
11:54:22 2023-09-26 339911 336866 79585 77432 114929 118342 116167 115037 85324 85319 91737 92812 110849 115894 327555 350730 953807 937906 354735 368794 102405 92312 99110 100303 113364 112047 104580 105306 73998 76174 262354 230196 671354 675984 194093 192171 245394 246537 282881 275628 292182 292691 309419 311197 290599 322221 667239 703313 509977 421432 259332 253948 294006 290542 306029 309559 312669 315586 353875 351889 575286 602723 40.45 68.5 1
11:54:23 2023-09-26 337835 337232 79489 77567 114863 118908 115874 115798 85167 85277 91544 92844 113940 116322 327326 355446 953021 938213 353662 368794 102931 92191 99316 100201 113597 112047 104613 105201 73936 76174 262354 230161 670886 676056 194057 192948 244942 246572 283755 274821 292182 292245 306489 312469 290423 320203 667748 701155 514936 420502 257737 255288 292106 290507 306892 309524 314983 317408 351956 349202 574036 603132 40.45 68.5 1
11:54:24 2023-09-26 339611 336870 79553 77483 114958 118342 116007 115004 85293 87178 91674 92781 111001 115894 327555 354503 950085 930067 355885 368830 102513 92258 99076 100337 113331 112125 104613 105273 73897 76174 262602 231599 671643 677744 194093 192644 244434 247752 281091 276087 293266 291659 307203 311853 290263 323061 670628 703277 514936 419574 259332 254694 290846 292387 305598 309962 316807 315298 351920 351230 582899 602909 40.45 68.5 1
11:54:25 2023-09-26 339240 339203 79706 77567 114859 118309 115941 115004 85051 85287 91611 92907 111010 115940 327290 352381 949411 931078 359430 369350 102277 92258 99043 100370 113331 112203 104437 105306 73897 76207 262602 230681 670523 676020 194022 192375 244639 246607 281245 277360 291030 292458 307453 311415 290599 321473 670628 702179 519395 421432 259150 254694 292248 291441 304205 311622 311756 315586 351190 350319 580834 601282 40.45 68.5 1
11:54:26 2023-09-26 339130 336906 79553 77567 114925 118540 115974 115671 85051 85383 91611 92844 114052 116010 327290 353440 946115 931461 355848 368499 102534 92184 99524 100070 113988 111996 104900 105064 74100 76116 262354 230148 690200 678704 193881 192609 243887 246607 281984 275664 291066 294140 306883 311780 290635 320499 669204 699141 525714 420538 258533 255085 291560 291427 305943 310970 311176 318414 351956 350004 577923 602089 40.45 68.5 1
11:54:27 2023-09-26 341205 338100 79525 77487 114925 118540 116215 115539 85471 85351 91737 92876 110914 115894 329417 355499 943229 931498 355848 368499 102814 92004 99416 100132 114053 111891 104860 104952 73998 76287 262354 229838 682634 678224 193751 192984 243887 247664 282116 276051 291975 294247 305316 310645 290599 320464 669679 694264 520824 418317 258316 255085 290846 291392 305599 309559 311212 318901 350930 350096 579600 599090 40.45 68.5 1
11:54:28 2023-09-26 340535 337234 79581 77420 114958 118372 116007 114971 85109 87145 91611 92812 110849 115894 327061 355605 943229 935565 355593 370275 102814 92218 99316 100203 113910 112168 104867 105241 74034 76338 262354 231787 679509 676785 193445 192984 244359 247784 281984 276051 292182 293939 304678 313787 292982 320499 669679 694336 516346 417028 258782 255513 290846 291463 306029 310064 314016 318901 349872 349760 580423 600009 40.45 68.5 1
11:54:29 2023-09-26 341459 336870 79970 77557 115530 117948 116361 114938 85471 86958 91770 92749 111194 115584 327591 352346 946015 937569 357905 369610 102507 92258 99076 100337 113364 112187 104613 105129 73998 76174 262602 230196 673065 673344 194093 192340 244639 247369 281161 276582 292182 293663 306489 310645 289858 323466 669679 701338 516346 417101 260975 253700 292177 292565 303670 310534 312405 317444 351956 352425 580834 601282 40.45 68.5 1
11:54:30 2023-09-26 339483 337393 79557 77434 114929 118342 116007 115004 85025 85138 91611 92781 114018 115894 330191 351771 947573 942190 355629 368651 102604 92158 99283 100137 113993 111944 104691 104952 73897 76142 259958 228804 674266 676050 193775 192510 244981 245813 283313 275664 292740 294247 305564 309782 290263 321508 665789 700121 516346 417690 259332 254694 293515 290101 305276 310534 311720 318414 351461 351089 572307 600009 40.45 68.5 1
11:54:31 2023-09-26 341432 336826 79698 77424 114958 118376 116007 115380 85261 87178 91644 92844 110925 115814 327326 352156 950085 940644 351600 368499 102572 92004 99076 100132 113675 111891 104580 104985 73998 76142 262009 230196 687554 674396 194057 192644 244639 246572 283583 274821 292089 294005 305316 312041 289682 324017 665789 698300 516346 414682 259368 254659 291520 290101 306928 309559 313428 318451 350683 350844 571059 600858 40.45 68.5 1
11:54:32 2023-09-26 340739 336625 79557 77359 114958 118376 115974 114938 85172 87145 91760 92812 111042 113718 329920 352275 950048 940887 351420 368615 102955 92158 99283 100270 113864 112047 104613 104985 73969 76430 262354 230519 686578 674873 194093 192644 244911 247369 283852 274785 297224 294040 305564 311581 290375 322223 665825 700348 517755 414682 259368 254936 292248 290577 306928 308623 312449 318414 349908 351089 572307 601781 40.45 68.5 1
11:54:33 2023-09-26 339710 337665 79770 77567 114987 118342 116200 114971 85261 87025 91707 92749 111001 115779 327591 351291 953807 939310 355309 368830 102385 92258 98975 100337 113298 112341 104262 105339 73694 76259 260160 231563 664515 676785 194128 192206 245222 246607 282055 275700 292364 291836 308169 311853 289682 324737 667748 703350 517966 419647 260170 253913 292622 290613 306029 309559 314060 315514 351260 351370 574036 603141 40.45 68.5 1
11:54:34 2023-09-26 337840 337260 79553 77451 114929 118522 116034 115426 85351 85330 91953 92781 110881 116033 329870 351952 955499 940887 354589 368723 102475 92004 99076 100165 113766 112221 104580 105096 73897 76174 261209 230196 684243 675898 194093 192340 245187 246572 282055 275242 292296 293110 307453 310543 290635 321508 665825 703313 516536 421432 259150 253913 293068 290577 306029 309276 313145 317444 351506 350319 572747 601781 40.45 68.5 1
11:54:35 2023-09-26 339244 337090 79694 77420 114929 118540 116007 115479 85172 87125 91644 92844 114052 115848 326603 355641 952383 934184 351636 368794 102469 92258 99076 100337 113675 112047 104509 105306 73897 76174 273359 230878 671264 675984 192835 193629 243478 247752 282196 274821 297370 292423 306847 309748 290564 320499 669408 703277 522254 418945 259150 255548 290599 292642 306892 308658 313621 315622 351956 350039 579600 603559 40.45 68.5 1
11:54:36 2023-09-26 340414 337358 79706 77757 115338 118699 116181 115572 85382 85266 91670 92781 110914 113927 329490 355178 950085 930067 355885 369350 102674 92345 99043 100303 113331 112047 104509 105234 73933 76174 262602 231599 668914 677744 194057 192679 243922 248170 281555 275700 290238 291659 306988 309748 290158 322747 671763 703277 515811 419610 259368 254694 291951 292423 305169 309559 314134 315550 352136 350844 580124 603915 40.45 68.5 1
11:54:37 2023-09-26 337840 336870 79553 77455 114925 118540 115974 115037 85051 85287 91548 92812 110957 116091 327097 352416 946052 931498 357289 368529 102469 92258 99076 100165 113364 112047 104613 105321 73897 76174 261209 229446 675503 676020 193922 192884 244639 247369 282055 276546 291256 294247 306524 311415 290635 320535 669679 700348 513527 420836 258569 255085 292141 291463 305814 311406 310775 317154 352136 350004 577629 602592 40.45 68.5 1
11:54:38 2023-09-26 340239 337886 79489 77567 114855 118637 115907 115605 85083 85277 91637 92844 113973 116044 327061 353971 943742 933520 355848 368499 102814 92004 99348 100070 114223 111736 104645 104952 73998 76038 261209 229838 677615 677744 194093 192984 243922 246642 282019 276087 292401 294824 305351 309782 290723 321211 669679 694336 522254 418353 258569 255513 291316 291498 306029 310499 312441 319389 351213 350284 579600 599973 40.45 68.5 1
11:54:39 2023-09-26 343149 336516 79585 77420 114958 118364 116007 114971 85025 87145 91518 92781 110937 115814 327097 354574 944771 935549 356893 368794 102405 92004 99076 100268 113364 112047 104580 105129 73897 76070 259958 230161 672091 672931 194057 192510 243957 247752 281590 276316 292182 293315 306955 312112 288768 323011 669679 701338 517027 414646 260608 254338 290670 292387 305083 310534 313370 318946 351704 352214 581247 602872 40.45 68.5 1
11:54:40 2023-09-26 340717 338195 79738 77567 114929 118405 116261 114971 85083 87178 91644 92844 114052 113788 327591 352096 944639 936540 357905 368651 102507 92004 99076 100337 113675 112047 104580 105129 73897 76174 262354 229838 673065 673919 194708 191769 245429 246642 281814 276582 291975 293115 306992 309748 290361 323502 669408 699359 514936 418317 260170 253523 292658 291842 304954 311188 314090 317480 351956 352144 577886 600009 40.45 68.5 1
11:54:41 2023-09-26 341690 336634 79694 77389 114958 118342 116007 115004 85203 87178 91611 92717 110969 113883 327097 352381 948738 940718 351600 368794 102674 92004 99348 100165 113708 111891 104613 104952 74181 76038 262354 228769 675571 674873 194093 192644 244890 246642 283781 274785 292778 294247 305564 311364 289858 321961 665862 699853 516346 417064 259550 254729 292339 290330 306496 309745 312562 318530 350535 351265 573653 603094 40.45 68.5 1
11:54:42 2023-09-26 342418 336684 79738 77424 114958 118016 116007 114971 85172 85214 91857 92749 111108 115894 327097 352346 950085 937906 351636 368830 102534 92194 99110 100234 113741 112047 104613 105129 73897 76122 262354 230196 675423 674396 194093 192679 244639 246642 283786 274593 297050 293798 306847 311581 290123 322223 667785 700348 515811 414682 259404 254729 291560 290577 305468 308693 312449 318530 350683 351125 571096 602126 40.45 68.5 1
11:54:43 2023-09-26 340224 336582 79690 77353 114991 117982 116167 114938 85261 86992 91770 95144 111001 115699 327326 351291 953807 939075 354807 369350 102481 92258 99008 100337 113331 112047 104262 105306 73897 76207 261209 231634 681988 674873 194093 192340 245051 246642 282055 275700 292900 291942 307453 310645 289444 322976 668731 703350 514936 418026 260504 254839 292161 291357 305957 309812 314505 315406 351884 352284 575552 603559 40.45 68.5 1
11:54:44 2023-09-26 339611 337701 79553 77392 115447 118501 116007 115004 85261 87145 91611 92781 110946 116033 327326 350275 955462 939310 355346 368830 102289 92258 98907 100370 113078 112531 104294 105339 73897 76227 262354 230196 667643 677744 194708 192375 245464 246607 282683 275700 297187 292494 307953 310627 290670 322521 667785 707365 512118 420836 259769 253913 293309 290613 306446 310064 312705 315586 352033 351370 574036 605748 40.45 68.5 1
11:54:45 2023-09-26 341362 336932 79698 77598 114929 118772 116007 115592 85261 87245 91707 92749 110881 115964 326639 355641 952420 934221 351672 368830 102577 92282 99110 100370 113364 112047 104613 105234 73998 76227 259958 230519 673065 676056 193480 193459 243887 247369 283313 274821 297297 292281 308764 310680 293129 323551 669459 706318 509977 419132 258462 256159 292976 292155 306892 309417 313514 317263 351956 349760 577477 603976 40.45 68.5 1
11:54:46 2023-09-26 340934 337393 79752 77483 114962 118647 116007 115004 85288 87145 91518 92781 113928 115883 327097 355641 951000 931461 354270 368830 102647 92194 99076 100370 113675 112341 104580 105339 73998 76207 273359 231274 672473 676785 193922 192984 243609 248170 282019 275471 291264 292245 306988 309782 290375 321925 667074 703350 508111 419610 259404 255324 290599 292387 306029 308693 314134 315622 352173 350844 576825 604610 40.45 68.5 1
11:54:47 2023-09-26 339340 336398 79585 77479 114962 118540 116040 115004 85172 87178 91707 92876 111237 114141 329344 355195 950048 932902 357869 368687 102572 92416 99215 100547 113610 112281 104613 105611 73897 76376 263616 232778 668669 678224 194093 192984 244639 247887 281614 276582 297329 291730 307488 312469 290599 321508 667074 703241 513527 419647 259368 254907 292177 292387 304419 310534 313693 316814 351225 350354 580160 602705 40.45 68.5 1
11:54:48 2023-09-26 338557 338708 79549 77725 114892 118656 116007 115671 85020 85319 91484 92844 113895 116160 327097 353475 943265 933948 355848 368535 102674 92194 99110 100337 113708 111969 104613 105162 74049 76070 262354 228734 675486 676020 194093 193019 244468 247369 282160 275700 291066 294318 306061 312540 291520 320535 669204 698336 514936 419647 258569 255121 291732 291441 306029 310895 311176 318974 351956 349795 577923 599973 40.45 68.5 1
11:54:49 2023-09-26 341205 337701 79553 77504 114958 118690 116007 115539 85288 85245 91570 92844 110978 116264 329024 355214 946340 934036 355739 368651 102674 92258 99110 100337 113364 112047 104867 105241 73998 76142 262354 230196 674090 674618 193811 193324 243922 247752 282055 275766 296840 294247 304678 311616 290599 320571 667074 694336 515811 414682 258604 255584 290745 292387 306663 310534 312740 318938 349908 350319 580834 603020 40.45 68.5 1
11:54:50 2023-09-26 341427 335883 79871 77269 115028 117982 116582 114938 85324 86958 91740 94980 111010 115423 327097 351853 944675 936214 357399 368535 102539 92356 99110 100234 113364 112047 104613 105129 73897 76070 263616 230161 673065 672968 194128 192679 245222 247752 281196 276582 292451 293102 306524 311113 288838 324257 671800 700843 514936 414682 261047 254303 292077 292387 305169 310534 312705 317929 351956 352461 581468 601781 40.45 68.5 1
11:54:51 2023-09-26 338757 336625 79589 77672 115338 118874 116227 115539 85261 85298 91670 92781 111042 116114 330337 351916 945831 937906 357905 368535 102718 92282 99316 100203 113675 112203 104613 105234 74049 76430 262354 229838 671227 674396 195051 191769 246014 246607 282055 276617 292010 293834 306489 310645 291277 323502 668258 699359 514936 418981 259769 254188 293309 291498 305169 311188 311756 318190 351956 351932 574514 600470 40.45 68.5 1
11:54:52 2023-09-26 341690 336897 79589 77778 114991 118574 116200 115004 85261 87178 91644 92686 113928 115929 327132 352416 949411 940755 353472 368830 102604 92004 99279 100337 113708 112047 104613 105234 73998 76174 262354 230232 678411 674873 193811 192849 244674 246642 283781 274821 296840 294247 308388 311616 290158 322521 666841 700348 517027 417575 259804 254694 291485 290577 306928 308693 312449 319156 350719 351370 571939 602788 40.45 68.5 1
11:54:53 2023-09-26 342662 336649 79909 77623 114892 118241 116261 114938 85382 85182 91860 92876 111042 116033 327326 352135 948276 941109 351384 369466 102534 92258 99110 100370 113708 112049 104835 105162 73897 76155 259958 230555 674756 673344 194128 192714 244709 246678 282090 274856 291708 293706 306061 312119 289479 322486 667785 701155 516159 414682 260206 254338 292453 290648 306676 308623 314420 317929 350719 351897 577068 603595 40.45 68.5 1
11:54:54 2023-09-26 339247 336644 79557 77451 114958 118540 116247 114971 85625 87178 91737 92718 111001 115860 327290 352132 955159 937906 355273 368499 102277 92385 98975 100649 113298 112359 104405 105661 73897 76194 265089 230196 669905 677744 194981 192340 245429 246607 282881 276319 292985 293315 308169 311415 290670 323203 667578 703313 516346 421432 260134 253913 293033 290577 305526 310246 313145 315550 354661 354739 576105 605399 40.45 68.5 1
11:54:55 2023-09-26 337803 340088 79734 77630 114859 118598 116227 115572 85440 85214 91737 92876 110937 116125 327290 354676 953696 938213 354484 368794 102502 92191 99455 100303 113597 112047 104580 105129 73897 76194 264446 230161 675010 676020 194093 192644 245016 246537 283415 275628 293229 293074 306489 311415 292658 324017 666768 703133 522254 422029 258569 254694 293238 290626 306676 310028 312669 317408 351717 350249 573730 601781 40.45 68.5 1
11:54:56 2023-09-26 338717 336870 79662 77598 114995 118540 116007 115004 85083 87212 91674 92718 110893 116101 326568 355605 951673 931498 351636 369314 102513 92194 99076 100303 113331 112047 104580 105306 73897 76174 260160 230196 671264 678704 193239 193629 243818 247716 282881 274821 297755 292656 306524 313062 290599 322456 669679 703241 514936 418981 259150 256300 291697 291463 306352 309241 314325 317154 353680 350214 579490 604812 40.45 68.5 1
11:54:57 2023-09-26 340451 336693 79706 77852 114896 118342 116134 114971 85083 87212 91611 92907 110978 115940 326990 354538 948240 931426 354517 368499 102539 92258 99076 100337 113675 112203 104580 105306 73998 76174 261209 230878 675400 676785 194057 192984 243887 248170 282019 275664 292125 293011 310282 311113 290599 322450 670628 703313 514936 418581 259368 255264 290572 292387 306029 309524 314392 317176 352136 351089 580088 603559 40.45 68.5 1
11:54:58 2023-09-26 338557 337384 79557 77483 114958 118622 116167 115004 85109 85117 91674 92718 110937 115929 327061 352416 948738 931461 358921 368794 102481 92258 99043 100303 113713 112047 104509 105306 73998 76174 259958 230161 670274 676020 194057 192814 244639 247334 282072 277396 292959 293315 307453 312072 290635 321508 669679 702674 512118 421432 259082 255196 293068 292210 304489 311554 312526 315478 353947 352105 580724 603094 40.45 68.5 1
11:54:59 2023-09-26 338797 336835 79553 77451 114925 118622 115974 115891 85114 85330 91674 92812 110904 116056 329454 353334 945978 931498 355666 367686 102545 92258 99076 100201 113597 111969 104580 105129 73897 76174 262354 231185 674043 676020 194057 192984 244434 247369 282846 276510 291375 294247 308764 311853 291344 321211 671763 700348 517027 421432 258569 255299 291485 291828 306460 311406 311685 318414 354165 350284 577923 599493 40.45 68.5 1
11:55:00 2023-09-26 337665 337341 79332 77483 114925 118738 115894 115671 84989 85214 91451 92749 113906 114237 327061 353971 943229 931498 355885 367686 102604 92004 99246 100234 113708 111969 104788 104952 74199 76142 259958 228538 673982 676785 194057 192984 244855 247369 282055 276087 292182 294939 305564 310645 291485 320535 669459 699129 514936 419282 258426 255407 291823 292210 305132 310357 313276 319206 351560 350249 579153 599549 40.45 68.5 1
11:55:01 2023-09-26 339782 336590 79710 77528 114929 118506 115974 115004 85051 87245 91670 92844 110957 115733 326832 354538 943229 931498 355885 369381 102744 92004 99416 100063 113708 111891 104756 105289 73998 76174 262354 229999 678127 677264 193751 193370 244434 247334 282019 276087 292182 294282 305529 310645 290635 320535 669679 694300 515811 418945 258533 255513 291560 291907 306029 310534 311720 319024 351461 350284 579189 599456 40.45 68.5 1
11:55:02 2023-09-26 342389 338427 79784 77273 114995 117948 116361 114938 85324 87078 91770 95077 110914 115388 327097 351818 944639 936606 357652 368794 102534 92194 99076 100234 113364 112047 104509 105162 73998 76142 262354 230161 675384 672931 194093 192814 244639 247925 281792 276546 291963 293066 306595 313538 292419 323970 670408 701004 514936 414538 260831 254909 291964 293066 304954 312019 312669 317929 351956 352461 581099 603131 40.45 68.5 1
11:55:03 2023-09-26 340340 336288 79698 77420 114958 118501 116227 115004 85535 87178 91674 92781 110925 115929 327061 351456 946015 936540 357905 368759 102469 92194 99246 100374 113675 112047 104613 105129 73998 76174 261209 229999 675622 673919 195153 192171 245979 247369 282055 277235 292089 294005 306524 311078 290564 323502 668731 699853 514936 418353 260170 253877 293515 291463 305133 311188 311756 317929 351956 352425 576179 601475 40.45 68.5 1
11:55:04 2023-09-26 338722 336599 79694 77567 114991 118540 116167 115004 85261 85351 91707 92749 113973 115894 327061 351456 947394 940681 355739 367722 102814 92194 99110 100165 113708 112047 104580 104985 73998 76142 262354 229446 678707 674873 195051 191769 245979 246607 282634 277074 292237 293890 309092 313169 291526 323323 667639 699141 522254 418763 259590 254795 293927 291463 305169 311406 314090 318755 351956 351827 574478 600433 40.45 68.5 1
11:55:05 2023-09-26 338722 337483 79738 77367 115485 118458 116200 115004 85261 87145 91804 92686 111153 115894 327061 350275 947394 940718 355236 369345 102604 92194 99314 100337 113708 112047 104613 105289 74049 76142 261209 228769 674384 674873 194093 193054 245016 246192 283547 276087 291672 294282 306026 311078 290361 322223 665789 698300 516346 417101 259941 254694 293515 290304 306460 310970 311720 319163 351461 351335 571903 600433 40.45 68.5 1
11:55:06 2023-09-26 339782 338493 79698 77420 114958 118454 116007 115004 85172 87145 91833 92717 110946 115894 327326 352381 950085 943430 351600 368794 102744 92004 99348 100132 113708 111969 104645 104952 73998 76142 262354 229803 678870 674604 193881 192703 245183 247087 284166 275522 292182 293890 306349 313610 290458 322342 665643 699287 513527 417064 259769 254729 293231 290436 306892 310180 311720 319163 351708 354561 571903 600894 40.45 68.5 1
11:55:07 2023-09-26 341201 335857 79553 77416 114962 118376 116007 115004 85114 87178 91770 92844 110957 115814 326603 352135 950273 937906 351708 368794 102539 92258 99076 100303 113675 112047 104580 105306 73998 76174 262602 230716 675458 674396 194093 192679 245016 246642 282055 274856 291912 292245 306559 312485 289682 324514 667785 702480 516346 414682 260206 254694 292622 291463 305777 308623 314649 317480 351461 351932 577477 604812 40.45 68.5 1
11:55:08 2023-09-26 337621 335857 79694 77479 114958 118540 116007 115004 85230 87125 91484 92749 111001 115929 327326 350240 953807 936540 354771 369386 102443 92194 99076 100303 113331 112047 104613 105306 73948 76259 262602 231952 673934 678631 195041 192504 246046 247193 283207 276102 293010 293300 308244 312000 291894 323237 668731 707365 517966 421846 260134 254694 293899 290613 306892 309998 313406 317444 352033 351089 572784 602669 40.45 68.5 1
11:55:09 2023-09-26 337840 336897 79557 77745 114929 118928 115814 115705 84900 85245 91518 92907 113985 116275 326603 352381 951709 936880 351672 368499 102718 92258 99246 100337 113708 112047 104613 105306 74205 76174 259958 230232 672459 676056 194128 193019 245113 246642 283901 275664 297297 293351 306953 311113 291929 320535 668731 702179 514936 420538 258533 256075 292658 290577 306928 310064 313657 317480 351956 351889 576925 605674 40.45 68.5 1
11:55:10 2023-09-26 340722 336764 79738 77567 115400 118671 116294 115572 85471 85414 91860 92781 111150 115929 326603 355605 955424 934184 351636 368830 102534 92258 99110 100237 113708 112203 104613 105201 73998 76207 262354 230878 672828 677744 193445 193629 243853 247752 282881 275435 291233 293315 309310 311113 290599 321508 667038 703313 517027 419574 259951 256121 290670 292387 306928 309594 314392 317855 352136 351405 581468 604826 40.45 68.5 1
11:55:11 2023-09-26 338797 337270 79585 77483 114958 118648 116007 115512 85020 85351 91644 92718 114007 116010 327061 352381 950085 931263 358921 368794 102475 92258 99076 100337 113331 112203 104509 105306 73998 76207 261209 230878 669780 676056 194128 192984 245016 247369 282025 277822 292413 293315 309529 312469 290670 322450 667074 702075 519395 420836 259769 255121 292382 291907 305133 312570 313370 317638 354661 351230 581210 604101 40.45 68.5 1
11:55:12 2023-09-26 339483 336728 79770 77784 115405 118637 116294 115671 85256 87245 91484 92781 111130 116264 326568 352416 947394 931498 356491 368830 102539 92004 99110 100408 113675 112047 104613 105162 73897 76174 262354 229446 675622 676020 194093 193019 244639 247369 282090 276580 291357 294282 306524 311853 291485 321247 669679 700348 520824 420836 259150 255121 291732 292155 305311 311406 311466 318414 350210 350284 578779 601050 40.45 68.5 1
11:55:13 2023-09-26 342146 336390 79698 77451 114962 118574 116200 115512 85177 87058 91770 92718 110946 116010 327097 355356 943265 933520 355848 368830 102674 92004 99314 100303 113897 112047 104613 105234 73998 76174 262354 230196 680797 676785 193922 193459 244639 247752 282090 276546 297224 293962 305564 311616 291766 321473 667038 694336 516346 417690 258604 256908 292339 292585 306532 310828 312597 319279 350540 350214 580312 603094 40.45 68.5 1
11:55:14 2023-09-26 342551 336728 79807 77483 115481 118574 116200 115004 85619 85277 91770 92781 111162 115894 327097 355463 944639 935549 355885 369641 102469 92194 99110 100337 113708 112047 104541 105433 73897 76174 261209 230196 679509 676785 193922 193595 244434 248170 282090 276546 297224 294282 305351 311616 290670 321473 667038 694336 517755 414682 259368 255584 291768 292147 306029 310534 312960 318683 350966 351125 581431 600894 40.45 68.5 1
11:55:15 2023-09-26 340703 337954 79867 77420 115692 118016 116427 114971 85566 87145 92061 95046 111042 115653 327361 351326 946722 936269 357399 368794 102539 92258 99110 100337 113675 112125 104613 105306 73998 76174 262354 229999 673065 672931 194708 192679 245429 247752 281161 276582 292036 293763 308764 310680 289682 323538 669679 701615 517027 417731 261127 254839 292303 293137 305455 311698 313037 318233 351884 352355 581247 602052 40.45 68.5 1
11:55:16 2023-09-26 340685 337429 79698 77792 114925 118656 116247 115004 85230 87178 91804 92844 110914 115964 327097 351848 948738 939310 357615 368830 102604 92385 99110 100380 113708 112047 104645 105234 73998 76174 262354 229838 681634 672968 194743 192644 245394 247752 281590 277271 297114 294005 306594 311581 290158 323994 669679 700843 516346 418981 261047 253948 292622 292387 305549 311188 312705 318451 351956 352496 580423 602436 40.45 68.5 1
11:55:17 2023-09-26 338793 336590 79698 77403 114995 118574 116040 115512 85261 87212 91644 92749 110881 115929 329921 350275 948738 940718 355236 369386 102674 92258 99279 100337 113708 112047 104613 105129 73998 76320 262354 228804 678493 674873 194128 193019 245394 246347 283689 276546 291975 294318 306524 313574 291237 323215 667456 699672 516346 418171 260062 255372 294233 290577 306676 311300 312526 318501 351956 354830 572747 602909 40.45 68.5 1
11:55:18 2023-09-26 341695 336590 79694 77535 114995 118574 116200 115572 85230 87212 91644 92781 111001 116008 327097 352381 950085 940718 351600 368535 102674 92004 99416 100337 113897 111969 104860 104952 74100 76103 262354 228839 678727 674873 194128 193019 245222 246607 283817 276122 292815 293962 306275 314051 290599 324017 667748 698336 516346 418021 259987 255121 293551 290930 306424 310970 311756 319425 349916 351405 571939 602238 40.45 68.5 1
11:55:19 2023-09-26 342876 336363 79726 77487 114995 118376 116200 115004 85324 87212 91804 92781 110946 115929 327097 351888 951036 937979 351672 368866 102674 92258 99246 100337 113741 112047 104613 105306 73998 76207 262354 230555 675334 674396 194163 193019 245051 247752 283914 275380 293841 294646 308656 314494 290494 323359 667602 701761 517755 416883 260027 255337 292339 290577 305503 309594 314384 318124 351209 351897 572747 601817 40.45 68.5 1
11:55:20 2023-09-26 342418 337393 79957 77692 114991 118574 116280 115512 85293 85383 91770 92812 110925 115768 327061 352099 951073 939310 351708 369646 102572 92194 99279 100370 113902 112375 104613 105306 73998 76207 259958 230752 672341 673919 194672 192948 245222 247369 283115 275700 292817 292869 308474 312520 289717 322976 668731 705818 517027 414682 260242 254729 291894 291907 306676 308693 314685 317480 351461 352461 577923 604812 40.45 68.5 1
11:55:21 2023-09-26 337840 336670 79722 77563 114991 118574 116200 115004 85172 85214 91770 92781 114086 115964 327097 350275 953843 937942 354771 368866 102437 92258 99110 100403 113364 112453 104645 105339 74049 76239 261209 230232 674711 675508 195188 192679 246320 247469 283498 276261 293119 293514 308314 311817 291823 324077 667602 707183 516536 422029 260206 254694 293864 290648 306784 309281 313657 317444 352350 351897 575286 604382 40.45 68.5 1
11:55:22 2023-09-26 337601 338448 79557 77633 114958 118806 116007 115738 85025 85245 91611 92907 113861 116079 326603 351853 952420 935214 353771 368830 102814 92258 99246 100370 113708 112375 104613 105234 74100 76239 259958 230232 672459 676092 194743 193324 245394 246642 283817 275735 297407 294005 307453 309782 293594 321508 668731 703205 516346 421730 258604 255266 292445 290648 306964 310534 313693 318451 350174 350039 574072 603915 40.45 68.5 1
11:55:23 2023-09-26 338722 336897 79780 77894 114995 118690 116200 115037 85324 87245 91644 92844 111001 115964 327097 355641 951036 931461 355382 369682 102534 92519 99110 100337 113364 112375 104613 105339 73998 76207 262602 231309 670392 678114 194213 193313 244806 248796 281949 276368 294686 293137 310136 313169 291344 322378 667038 703386 517549 419209 259955 255302 290745 293798 306460 310064 314685 317855 351956 351405 580124 604812 40.45 68.5 1
11:55:24 2023-09-26 338226 336398 79752 77567 114962 118574 116200 115512 85172 87212 91707 92781 111001 115964 327097 352452 948276 931498 359068 369386 102507 92258 99076 100611 113331 112375 104437 105371 73897 76292 273359 231238 668054 676020 194708 193054 245257 247925 281590 277431 297297 293763 308420 309782 290423 322521 667110 703313 514936 420836 259769 255156 292658 293074 305169 311406 314096 315658 351787 351125 583691 604196 40.45 68.5 1
11:55:25 2023-09-26 338890 336861 79557 77661 114925 118738 116007 115671 85261 85330 91611 92907 111001 116287 327061 353440 944734 934147 355848 369314 102955 92194 99587 100132 114086 111969 105141 104952 74340 76397 263616 230802 680923 678704 194531 193418 244876 247957 283136 276368 292145 295418 306454 311078 291947 323425 668911 700954 516346 419574 258533 255513 292587 292104 306424 311406 311720 319425 351956 350284 579600 601198 40.45 68.5 1
11:55:26 2023-09-26 339746 336835 79827 77567 114958 118622 116167 115671 85261 85214 91770 92844 110989 116091 326568 355071 944639 934184 355885 368794 102955 92004 99449 100234 114053 111969 104965 105096 74100 76174 262354 230293 677843 677744 194093 193594 244639 247752 282899 276546 293494 295146 306847 311546 291929 321473 666844 698264 517027 419574 259150 256265 291894 292662 306460 310970 313943 320074 351740 351889 580613 601941 40.45 68.5 1
11:55:27 2023-09-26 341326 337117 79807 77661 114991 118830 116167 115479 85293 85383 91770 92718 110946 115894 327061 355321 944639 935549 355848 368794 102858 92194 99076 100380 113955 112221 104835 105497 74067 76338 262354 230574 677754 676675 193952 193689 246464 247993 282112 276510 297297 294282 306847 314015 291900 321437 670628 698264 517755 417990 259482 256865 291697 292054 306460 310534 312669 319425 350894 350284 580423 599973 40.45 68.5 1
11:55:28 2023-09-26 340775 337630 79690 77535 114991 118540 116167 115004 85261 85383 91737 92781 111141 115894 326568 354538 944602 935549 355885 369085 102610 92258 99076 100337 113675 112047 104613 105506 74100 76311 262354 230161 678338 676785 194093 193947 244639 248099 282881 276510 297297 293962 306026 312050 290635 321473 667074 698264 517755 417985 259368 256515 292339 292754 306748 311158 314948 319439 350786 351194 581173 603094 40.45 68.5 1
11:55:29 2023-09-26 338677 338468 79831 77447 115584 118342 116361 114971 85351 85182 91770 92749 111042 115929 327326 352168 946015 937634 357905 369026 102814 92345 99524 100552 113799 112324 104795 105273 74202 76390 263616 231458 681280 674359 194637 192984 245222 248170 282213 277074 292961 293969 308583 312302 289910 324223 670408 703256 513031 414646 261379 255085 291937 293038 305814 312162 313145 318414 352064 353484 576906 606158 40.45 68.5 1
11:55:30 2023-09-26 340377 336319 79752 77567 114995 118574 116361 115004 85261 87038 91770 92781 111022 116010 327555 352096 948738 937906 357905 369350 102572 92322 99416 100380 113708 112047 104613 105306 74049 76174 262354 230161 674637 674396 195325 192340 246186 247369 282090 277659 293022 293585 306524 311546 290635 324223 669679 701338 517755 419282 261091 254448 293678 292210 306374 311808 313257 318233 351884 353343 577703 604196 40.45 68.5 1
11:55:31 2023-09-26 340199 336901 79780 77602 114962 118898 116167 115612 85261 85351 91707 92844 111118 114141 327061 351204 946685 940681 357289 368794 102604 92258 99586 100303 113708 112047 104645 105234 73998 76174 262354 229767 672639 674873 195290 192340 245979 246572 283264 276582 292010 294247 308692 311581 290599 322940 668731 698336 517027 418317 259769 254481 293231 291646 306029 311844 311756 318639 352100 351862 576105 600771 40.45 68.5 1
11:55:32 2023-09-26 340775 336328 79803 77487 115500 118656 116361 115004 85293 87178 91770 92844 110978 114077 327061 352381 948240 938571 351600 368499 102674 92258 99246 100337 113708 112047 104613 105306 74232 76227 262354 230232 674555 674873 194128 192984 245892 247543 283317 275435 292405 293066 306883 312555 290123 323706 668948 704211 511989 414538 260062 255337 293132 292210 306892 308482 316554 318233 350042 352390 576179 603559 40.45 68.5 1
11:55:33 2023-09-26 340739 337059 79831 77531 115467 118458 116394 115004 85736 85446 91804 92812 111636 115733 327555 351818 953770 940681 355597 369646 102674 92583 99246 100337 113897 112419 104788 105339 73998 76344 261209 231634 670662 674873 194708 192984 245429 247752 283313 276546 292330 292423 307918 311616 290123 323958 669679 703350 516346 417064 261011 255085 293068 291942 306676 310281 315609 317558 352136 352496 577032 605344 40.45 68.5 1
11:55:34 2023-09-26 337601 337305 79690 77661 114991 118768 116280 115671 85382 85245 91770 92844 110914 116160 327591 350275 953807 939039 354771 369350 102642 92258 99246 100337 113708 112203 104613 105306 74100 76207 262354 230196 673184 676020 195016 192948 246014 246642 283658 276510 293315 293962 308138 312112 293017 325161 667602 703205 512118 421993 259991 255302 294027 291849 306892 310824 313621 318414 352315 353879 574478 603522 40.45 68.5 1
11:55:35 2023-09-26 338131 336861 79557 77833 114863 119034 115894 115705 85083 85277 91611 92875 114052 116241 326568 352416 954030 936880 353698 368830 102642 92258 99110 100578 113708 112531 104645 105234 74049 76279 262354 230555 673065 676092 194672 193594 245222 247369 284614 276087 291229 294005 307453 312744 292409 321473 669679 703205 515811 421432 258604 256300 292378 291905 308289 310281 314392 318414 350174 350319 574478 605674 40.45 68.5 1
11:55:36 2023-09-26 340414 336363 79694 77598 114995 118738 116280 115479 85261 85383 91770 92907 110914 116010 327591 354538 951000 931461 356388 369350 102610 92537 99246 100578 113675 112531 104613 105339 74049 76292 263616 231634 675660 676785 194708 193289 245187 249039 281773 277110 293932 292889 308244 313169 291379 323585 673010 703169 514936 420355 260134 255478 292042 293521 306029 310250 315320 317408 351190 351405 580980 604915 40.45 68.5 1
11:55:37 2023-09-26 338468 336861 79690 77571 114991 118846 116200 115592 85293 85214 91611 92781 110914 115929 327326 352416 952972 931461 358921 368830 102577 92258 99110 100647 113331 112531 104613 105371 73998 76259 262354 230878 670523 676020 194708 193019 245222 247369 281590 277822 293246 293351 308420 309782 292095 322259 667074 703241 514936 421730 259769 255722 292622 292387 305169 311844 313621 317444 352280 351897 580201 601817 40.45 68.5 1
11:55:38 2023-09-26 337665 337665 79694 77873 114971 118772 116007 115705 85083 85277 91644 92876 110969 116125 327097 354255 944639 932821 355848 368794 102674 92131 99416 100303 113897 112047 104645 104952 74100 76174 262698 228734 676933 678558 194460 193754 245183 247887 283171 276403 293010 295454 308933 313610 292232 324239 671543 698264 517027 419246 259150 255584 292303 292514 306460 310534 311756 320097 351956 351889 580011 601235 40.45 68.5 1
11:55:39 2023-09-26 340021 338682 79974 77483 114958 118570 116280 115671 85261 85351 91644 92812 111001 115929 327097 354503 944639 932828 355885 368794 102814 92194 99416 100337 113897 112040 104860 105129 73998 76207 262602 230232 679185 676050 194093 193594 244639 248135 282916 276510 297526 296273 306026 311616 291520 321473 671763 694336 515817 419241 259368 256300 292141 292147 306460 310970 312449 319425 351708 350809 580423 603057 40.45 68.5 1
11:55:40 2023-09-26 342064 336625 79835 77630 114995 118540 116361 115479 85715 87245 91804 92749 111065 115894 328377 354503 947122 936232 356893 368830 102577 92258 99110 100825 113708 112203 104645 105306 74100 76463 262602 231787 671960 675739 193987 193454 244911 248761 282704 277343 293425 294069 307312 312555 289682 323239 670408 699526 517549 414610 260939 255513 291560 293386 306029 311335 313657 318414 351461 352496 580124 602784 40.45 68.5 1
11:55:41 2023-09-26 339893 335866 79867 77305 115504 118016 116427 114971 85566 87145 91804 92749 110978 115699 327326 351558 946722 936577 359105 368794 102604 92258 99348 100337 113897 112453 104860 105306 74100 76259 263577 230196 674519 673919 195188 192984 246014 247961 282055 277822 297050 293684 307238 311581 290396 324235 671763 702330 516346 418945 261379 254303 293551 292833 305599 311406 314835 319163 351812 353803 580613 604812 40.45 68.5 1
11:55:42 2023-09-26 340407 336354 79694 77514 115677 118574 116280 115512 85413 87092 91770 92812 111130 115894 326603 352135 949411 943430 353698 369381 102674 92004 99314 100337 113864 112221 104867 105512 74205 76482 262354 230475 673982 674763 194566 193354 245288 247228 284472 276245 297297 293962 306524 311650 292098 323466 667748 699853 516346 418353 260458 255302 293963 290577 305503 310970 312705 319425 351956 351897 572747 601781 40.45 68.5 1
11:55:43 2023-09-26 340535 336630 79831 77782 114991 118540 116200 115512 85235 87125 91770 92812 111001 115814 327591 352381 948240 940681 353658 368830 102572 92258 99110 100337 113708 112203 104613 105306 74100 76239 259958 231238 672710 674873 194743 193019 245464 247752 283313 276316 293506 292904 307878 312302 290519 323502 669679 703277 516346 417575 260975 255085 292622 292182 306784 309781 317308 317892 351776 352355 577739 604769 40.45 68.5 1
11:55:44 2023-09-26 337362 337377 79831 77598 114991 118570 116200 115592 85324 85214 91707 92812 110806 115929 327061 350205 955196 939002 354807 368794 102577 92345 99455 100380 113922 112256 104900 105273 74100 76423 262354 231623 671365 678704 195183 192984 246151 246642 283547 276316 293315 293997 309894 312072 291929 322976 667785 708322 509977 422029 259769 254729 293231 291463 306892 310895 313401 318451 352315 351370 573594 602983 40.45 68.5 1
11:55:45 2023-09-26 337414 336861 79557 77630 114929 118806 115974 115671 84989 85245 91611 92844 113861 116160 326603 351853 953807 939735 353734 369350 102572 92385 99246 100380 113708 112203 104613 105306 74049 76207 259958 230196 671382 676092 194571 193019 245016 246607 283817 276225 291229 293066 307453 309782 292445 321473 668258 702215 516346 421432 258319 256018 293714 292565 308361 310392 315806 318305 351956 350914 577111 605197 40.45 68.5 1
11:55:46 2023-09-26 340340 336634 79780 77479 114962 118540 116200 115512 85203 87158 91770 92781 110946 115964 327400 355605 952383 935565 354553 369618 102814 92379 99350 100547 113642 112281 104723 105273 74067 75326 262602 231096 672236 676785 194093 193900 243922 249039 283663 276087 292117 293315 307488 311581 291894 323011 667110 703386 522254 419610 260170 255584 290846 292869 306244 310064 315128 315298 350945 355332 580215 604487 40.45 68.5 1
11:55:47 2023-09-26 338614 336625 79698 77487 114995 118574 116280 115671 85172 87125 91707 92781 110989 114077 326603 352452 949618 931461 357399 369943 102545 92258 99110 100370 113364 112531 104613 105339 73996 76239 262602 231599 669038 675508 194163 193459 245927 248554 281893 277431 291264 292458 308455 311113 291485 323011 670920 708322 514936 421212 259955 255407 292516 293904 305706 311335 315731 317299 354480 352284 581801 603595 40.45 68.5 1
11:55:48 2023-09-26 337988 336649 79670 77688 114954 118772 116007 115738 85025 85298 91644 92844 113928 115964 328951 356131 947573 935565 355739 368096 102884 92191 99487 100203 114021 111978 105076 105136 74100 76142 259958 228769 677469 677597 194566 193594 244639 248170 282916 276546 293352 295511 306811 311616 291520 321473 667038 698336 515811 418353 259368 255584 291485 292387 306460 310534 312921 320140 351956 350319 580423 601235 40.45 68.5 1
11:55:49 2023-09-26 340811 336551 79694 77535 115037 118557 116200 115037 85293 87212 91930 92718 110902 115883 326603 354538 943265 936214 355885 368794 102674 92194 99246 100337 113675 112047 104613 105162 73998 76207 262354 230161 678448 676515 194057 193629 244468 247961 282147 276546 297316 295182 305599 314051 292658 323824 671432 694192 517755 418135 259261 256554 292445 292245 306640 310980 312669 319425 351461 350844 580423 603094 40.45 68.5 1
11:55:50 2023-09-26 338459 337767 79839 77424 115028 118342 116427 115004 85355 87125 91857 92844 111194 113788 329957 351952 944529 938880 357832 368651 102814 92318 99316 100303 113675 112047 104645 105234 74100 76463 261212 230161 673302 673883 195051 192984 246081 247961 282271 277431 297187 294247 308656 311364 290723 324487 666772 701338 516346 419018 261415 253948 292658 292733 305169 311406 313145 318451 352136 353520 580011 601781 40.45 68.5 1
11:55:51 2023-09-26 340414 336354 79585 77514 114962 118574 116200 115592 85293 87125 91644 92844 114052 115929 327361 350962 946722 940681 357579 369090 102604 92345 99143 100337 113708 112047 104645 105306 74100 76207 259958 229803 673344 674873 195396 192375 246221 246642 283005 277535 292036 294753 310185 313359 291379 324149 669095 700239 516346 418799 260062 254553 294655 291801 306029 312241 312669 318901 351812 352425 574478 601781 40.45 68.5 1
11:55:52 2023-09-26 339782 335888 79780 77518 114995 118574 116227 115539 85619 85362 91857 92876 111237 116148 330140 352275 950011 946453 351492 368794 102814 92131 99416 100337 113988 112143 104900 105129 74100 76207 259958 229481 678356 674873 195016 193324 245429 246642 284450 276546 297531 295218 308656 311616 290635 322521 667785 699853 516346 418353 260206 255513 293757 290401 305468 311406 312705 320924 351956 352179 572784 601781 40.45 68.5 1
11:55:53 2023-09-26 340535 336634 79970 77451 114991 118492 116234 115004 85324 87178 91804 92781 113962 115768 326603 352381 948240 940738 351600 368794 102674 92258 99416 100268 113897 112047 104821 104985 74100 76207 262354 229481 680912 675259 194743 193348 245940 247469 284925 276261 293010 295390 306419 312416 291344 323323 668548 699672 516159 418317 260206 255513 293551 291392 306892 310970 312881 319425 351956 352179 575434 601817 40.45 68.5 1
11:55:54 2023-09-26 339782 336361 79726 77567 114991 118574 116200 115037 85324 87212 91707 92781 111001 115768 326639 352381 950269 942487 351600 368866 102814 92004 99416 100234 113897 112047 104788 104985 74100 76207 262354 229838 676702 674873 194708 193324 245257 247196 284912 276122 293420 293962 306883 312085 290635 322521 667785 700121 517755 418353 260206 255513 293515 290613 305538 312197 312705 319425 351956 352179 572379 601817 40.45 68.5 1
11:55:55 2023-09-26 340296 336325 79831 77598 115024 118570 116234 115004 85293 87212 91707 92781 110969 115929 327361 352192 949655 940681 351600 368830 102674 92194 99348 100370 113708 112047 104788 105234 74100 76239 262009 231787 675765 674618 194768 193489 245324 247855 284507 275557 293425 294104 308692 313836 290494 325819 667785 700348 517027 417436 260321 255299 292098 290613 305965 310064 314650 319389 351461 351932 572784 603020 40.45 68.5 1
11:55:56 2023-09-26 340535 337995 79780 77483 115024 118574 116280 115004 85324 87131 91707 92781 110978 115768 327365 351853 951036 940014 351672 368866 102674 92258 99348 100370 113708 112047 104645 105234 74049 76207 262354 230232 674740 673919 194708 193289 245429 247752 284947 275471 297554 294318 306811 312555 293617 323011 667785 701338 511989 417064 260792 255513 292409 290648 306000 308305 313436 319425 351461 351989 575286 605674 40.45 68.5 1
11:55:57 2023-09-26 339974 336359 79803 77742 115471 118309 116361 114971 85413 85351 91770 92876 111086 115860 327061 351010 953807 939977 355560 369314 102577 92385 99076 100337 113675 112203 104580 105530 73969 76548 273359 232434 682080 676712 194864 193283 246010 247957 283467 276368 293841 292833 308812 311581 290599 324451 669385 707292 516346 418617 261011 255085 292982 292259 306892 310970 315092 317625 351752 352461 576142 605344 40.45 68.5 1
11:55:58 2023-09-26 338860 336590 79748 77630 114995 118540 116361 115559 85293 85245 91770 92812 110881 116010 327061 352132 956551 939273 354771 368759 102411 92258 99076 100303 113331 112203 104613 105273 74049 76174 262354 230161 675874 678224 195290 192948 246186 247334 283313 276510 297297 293514 308420 312072 291787 325496 668731 707328 508778 422029 260206 254659 293195 291872 306928 310215 316807 317863 355450 355062 574296 604196 40.45 68.5 1
11:55:59 2023-09-26 340612 337374 79807 77771 115024 118738 116394 115671 85445 85383 91770 92844 110989 116010 326568 355605 955424 935549 351672 369610 102674 92385 99524 100552 113955 112256 104978 105490 74202 76423 263616 230772 676850 679667 193916 194066 244841 248135 283710 275664 292330 293763 308138 312776 291485 321925 671763 703313 514936 419282 260170 256911 292346 292352 308289 310281 314870 318414 351190 351370 580423 606537 40.45 68.5 1
11:56:00 2023-09-26 339277 338455 79831 77626 114991 118738 116200 115671 85293 85240 91737 92781 110881 116010 327061 354538 951000 931461 355597 369350 102604 92385 99491 100578 113708 112281 104613 105339 74049 76207 260160 231401 670397 677264 194743 193594 245051 248938 282563 276546 292050 293315 308385 311546 291538 322486 670653 707365 520221 420538 260756 255513 292339 295011 306712 310686 315428 317747 353947 352284 583506 608754 40.45 68.5 1
11:56:01 2023-09-26 337393 338733 79694 77802 114958 119045 116167 115705 85293 85193 91770 92939 110969 116322 326603 354255 944639 933483 356348 368507 103321 92345 99591 100444 114021 112134 105076 105208 74304 76390 262354 230475 679240 678224 194672 193900 245394 248170 283604 277396 291158 295561 306489 312520 293004 322342 672753 698300 516346 418908 259733 256546 292622 292210 306892 311188 313180 320367 351956 351089 581247 601319 40.45 68.5 1
11:56:02 2023-09-26 341567 336826 79839 77553 115604 118772 116361 115479 85534 85240 91770 92844 110881 115860 327061 354538 944639 935565 356893 369353 102674 92385 99416 100337 113864 112203 104788 105306 74100 76259 262354 230519 674885 676785 194128 193925 245016 248170 283313 277360 291193 293939 306275 313240 290635 321997 667074 698336 519164 417363 262057 256807 292445 293386 306856 311772 315806 320184 351564 352249 582899 601781 40.45 68.5 1
11:56:03 2023-09-26 340860 337771 79835 77510 115504 118376 116361 115004 85324 85214 91770 92812 111001 115894 327326 351771 948247 944641 357575 368651 102814 92479 99453 100411 113877 112324 105044 105241 74253 76279 263616 229803 677783 676515 195660 192948 246911 247299 283512 277396 293095 295003 307453 311581 291344 323430 669204 700348 516346 418649 260170 255085 294447 291907 306676 312534 312705 319425 352136 352461 573999 601781 40.45 68.5 1
11:56:04 2023-09-26 341169 336354 79698 77661 115024 118622 116280 115671 85413 85414 91770 92781 111010 116091 327555 352381 950273 940718 351636 368794 102814 92258 99553 100303 114053 112047 104932 105306 74100 76311 261209 230196 681725 674873 194981 193459 245429 247716 284650 276087 290379 295146 306489 312520 290670 325435 668438 700815 511989 417840 260612 255407 293480 291286 308447 311046 313478 319921 351956 352425 572747 603094 40.45 68.5 1
11:56:05 2023-09-26 340811 336649 79831 77479 115024 118540 116690 115004 85534 85351 91770 92812 111346 113788 328623 354443 955499 942228 351564 369466 102884 92511 99453 100514 113988 112203 104613 105306 74100 76311 259958 231385 672578 674836 195153 193559 245464 248373 283207 276546 292152 293066 307488 312555 290529 323994 669679 703277 516346 417064 261047 255299 293736 292139 306892 310499 315645 318414 352136 355528 577923 605380 40.45 68.5 1
11:56:06 2023-09-26 338686 338646 79835 77567 115024 118536 116394 115479 85413 85351 91770 92718 111065 114042 327326 350240 955873 940681 355597 368794 102481 92449 99076 100681 113331 114696 104437 105693 74097 76376 263616 231527 666705 677744 195360 193019 246440 247752 283781 276546 291511 293478 311248 313062 292658 324235 669058 708756 520824 421993 260831 254945 293821 292210 306892 311188 314134 315622 353838 353237 575735 604842 40.45 68.5 1
11:56:07 2023-09-26 337701 336861 79585 77883 114962 118772 116007 115977 85471 85341 91857 92970 111042 116229 329257 354397 955499 936029 351492 368615 102744 92258 99383 100337 113708 112203 104613 105530 74154 76279 262354 230519 671501 676056 194425 194066 245016 247787 283905 275857 291672 293514 307453 311581 291485 322721 669679 703277 516346 419610 259368 256731 292587 291801 305930 310534 315054 318414 351190 350319 577886 604812 40.45 68.5 1
11:56:08 2023-09-26 338970 336573 79835 77696 114995 118738 116361 115671 85324 85272 91804 92749 111033 115929 327061 355605 952383 931226 353734 369090 102604 92258 99110 100370 113675 112203 104580 105306 74049 76311 262602 231238 669036 677744 194128 193900 244639 249039 283481 276261 294835 294247 310295 313974 291823 323095 672532 707637 517027 420022 260134 255478 290670 293280 306676 310677 315356 317856 351190 352179 580124 605674 40.45 68.5 1
11:56:09 2023-09-26 338557 336866 79752 78099 115334 119097 116227 115891 85351 85341 91670 92970 111010 116542 329490 354078 949071 934184 355848 369350 102955 92258 99866 100380 114367 112047 104965 104985 74202 76174 262354 229983 678071 675984 194708 193629 245051 248170 283524 276546 297297 295239 306988 311581 292374 322450 666808 699853 516346 419610 259404 256695 292622 293465 306892 311406 314983 320367 352136 351089 580165 601319 40.45 68.5 1
11:56:10 2023-09-26 340535 336323 79776 77598 115024 118738 116369 115592 85324 87178 91770 92749 110989 115894 328377 355036 944639 935549 355848 369350 102814 92454 99348 100370 113942 112600 104932 105306 74100 76311 261209 230555 674530 676566 194460 193960 245148 249139 283171 276403 293425 295039 308837 314895 291894 322306 672532 698264 516159 417064 259769 256412 292969 292387 305670 311188 313436 319425 351137 351636 581247 601319 40.45 68.5 1
11:56:11 2023-09-26 341616 338427 80149 77668 116043 118401 116843 114905 85799 85266 92117 92781 111367 113813 327555 351291 947394 939735 357722 369713 102674 92258 99348 100337 113741 112256 104835 105611 74100 76207 262354 230161 675622 674396 195188 193019 246186 248135 282019 277822 297224 294247 307418 311616 291022 324523 669679 701338 515811 418981 261590 254481 292378 293038 305814 312205 313621 319127 350699 353520 580834 602089 40.45 68.5 1
11:56:12 2023-09-26 338202 335852 79698 77571 114962 118540 116200 115004 85203 85266 91644 92769 110969 116010 327097 350962 946685 940681 357579 368794 102674 92258 99314 100337 113708 112047 104613 105306 74100 76482 262354 231294 676456 676087 195528 192674 246633 247228 283171 277607 292109 294510 307742 311581 290670 325583 668731 700121 517755 419132 260170 254659 294519 291907 306029 312246 313106 319163 352136 352425 574514 602666 40.45 68.5 1
11:56:13 2023-09-26 340823 336453 79770 77602 114929 118603 116261 115572 85440 85245 91737 92812 110914 115894 326603 354693 953273 940681 351564 369350 102814 92345 99555 100337 114086 112047 104965 105129 74100 76207 262354 229803 678341 674873 194708 193289 245429 247369 284796 276510 297023 295633 306524 313503 291485 323466 668731 699853 516346 418317 260608 255513 293515 290577 308797 311188 313401 319425 351956 352425 572747 603915 40.45 68.5 1
11:56:14 2023-09-26 341418 338197 79835 77630 115028 118656 116394 115512 85413 87158 91804 92844 114210 115929 327097 352099 948276 940681 351600 368830 102814 92258 99524 100337 113864 112221 105011 105530 74205 76463 262354 230090 675033 674763 194839 193418 245838 247993 285093 276051 291566 293970 306524 312590 291681 325124 667748 701338 517755 417690 260723 255407 293309 291433 306179 310534 315841 319877 351708 352425 575249 602669 40.45 68.5 1
11:56:15 2023-09-26 341205 336689 79989 77739 115597 118540 116394 115004 85445 87245 91804 92876 110978 113778 327555 351291 955873 945104 355848 369350 102539 92681 99076 100681 113708 114536 104613 105661 74130 76376 262602 231599 668053 676785 195396 193019 246546 247787 283547 276582 291672 292869 309356 311581 290670 324523 669204 708937 516346 420836 261379 254729 293586 291942 306856 311188 315092 317444 355450 353520 576215 605344 40.45 68.5 1
11:56:16 2023-09-26 337601 336870 79776 77692 114991 118772 116394 115705 85440 85214 91804 92812 111033 116079 327326 351046 956551 937942 355273 369386 102955 92379 99557 100585 113955 112359 104900 105306 74100 76456 262354 230736 672209 680148 195183 193289 246186 247369 283888 276546 293859 294140 309529 312291 293096 323203 669204 707183 516346 422029 260170 255548 294447 291392 306928 310626 314392 319061 352315 351370 573630 603595 40.45 68.5 1
11:56:17 2023-09-26 336649 337665 79694 77914 114958 119204 116007 116090 85051 85256 91611 92939 113928 116322 326603 353440 953807 939735 353698 369350 102674 92258 99279 100337 113741 112375 104645 105306 74100 76259 262354 230555 672341 676056 194128 193664 245394 247752 284650 276087 291672 293926 309346 311581 292409 321473 669679 703241 517549 420241 259518 256878 293124 292104 308665 310863 314982 318755 353947 351194 576440 604626 40.45 68.5 1
11:56:18 2023-09-26 339194 336363 79776 77594 114995 118772 116394 115592 85293 85298 91770 92781 110969 115964 327097 352416 953134 934898 359246 369098 102674 92479 99316 100686 113675 112359 104795 105563 74067 76456 262602 230878 671720 676056 195051 193629 245940 248618 282055 278213 297087 293478 308455 311863 292126 323011 667110 703241 514936 421432 260170 255548 293515 293386 305548 309739 313693 318414 352350 352144 580124 604382 40.45 68.5 1
11:56:19 2023-09-26 338292 338464 79784 77665 114995 118772 116200 115705 85413 85277 91770 92844 110957 116160 327061 352452 947394 933520 356747 368794 102674 92258 99416 100370 113708 112203 104821 105339 74100 76207 261209 229446 674281 676056 194879 193629 245394 248135 283561 277396 292296 295633 309529 311113 292445 322486 671161 701579 514936 421846 259919 256194 293167 293243 306892 312282 312562 319243 354447 351721 579600 601319 40.45 68.5 1
11:56:20 2023-09-26 341690 336354 79839 77602 115028 118846 116280 115512 85382 85351 91770 92781 110946 115929 329454 355072 948247 941109 357579 369242 102999 92416 99453 100514 113910 112324 104867 105306 74100 76207 259958 230196 672947 675259 194981 193594 245429 248764 282055 277396 293590 294247 307488 312590 290463 323574 667110 699149 516346 414682 261635 255722 292658 293763 306029 311406 313693 318938 350174 354086 580237 602705 40.45 68.5 1
11:56:21 2023-09-26 338722 335857 79835 77661 115907 118376 116461 115004 85503 85182 91804 92844 111270 115964 327361 350240 947394 937942 358413 369381 102674 92258 99348 100370 113741 112341 104788 105611 74100 76292 262354 229838 671240 673919 195670 193054 246601 247787 282174 278017 297087 294282 307453 314051 292161 324307 670408 702257 516346 419428 261445 254909 293821 292825 305921 312246 313621 319163 350699 353555 579600 604812 40.45 68.5 1
11:56:22 2023-09-26 339543 336658 79748 77665 115496 118764 116394 115671 85293 85341 92177 92939 111194 114061 329907 352275 950048 946041 351528 368651 102955 92352 99624 100337 114086 112203 104965 105129 74238 76463 262354 229446 678727 676515 195188 193619 245940 246642 284650 277201 297540 295633 307238 312085 292376 323466 668731 699853 516346 418353 260608 255548 294412 290401 306928 311885 312705 319024 352173 352425 572784 601817 40.45 68.5 1
11:56:23 2023-09-26 341402 336363 79780 77661 115028 118574 116280 115512 85293 87178 91804 92781 111033 115929 327326 352381 951777 939310 351636 368830 102744 92258 99449 100403 113897 112341 104860 105339 74100 76344 261209 230878 679180 674873 195188 193629 245807 248170 284921 275940 294466 295311 309092 313358 291485 323359 668111 702221 517755 417508 260612 255407 293274 291702 308869 310534 314170 320111 351704 352461 573225 606742 40.45 68.5 1
11:56:24 2023-09-26 340510 336394 79871 77665 115696 118815 116776 115539 85767 85277 91990 92781 111194 115952 328213 351952 956403 942228 355702 369610 102610 92519 99110 100681 113766 112290 104613 105661 73998 76376 262602 231634 674169 676785 195396 193324 246186 248135 283781 276617 291264 293422 308208 311616 291717 324523 669204 707401 515811 420538 261047 254729 293231 291942 306928 310180 314649 317480 352350 353825 576179 604812 40.45 68.5 1
11:56:25 2023-09-26 337621 335883 79726 77567 114991 118608 116200 115705 85261 85383 91707 92781 110914 115964 327326 350240 956587 939310 355346 369350 102674 92322 99348 100370 113708 112341 104645 105339 74049 76207 262354 230196 683989 676056 195360 193178 246700 247887 284401 277074 294478 293890 308314 312691 292919 324042 669058 707183 521080 422029 259883 255334 294483 291926 306856 311188 314134 318938 353396 352179 574332 603595 40.45 68.5 1
11:56:26 2023-09-26 338484 336622 80120 77900 115559 118898 116327 115638 85471 85245 91704 92876 111118 116194 329257 355463 952383 931535 354844 369350 102814 92513 99314 100509 113741 112566 104645 105339 74100 76324 261209 231238 672960 676785 194743 193900 244674 249359 282916 276582 292330 293962 308455 312771 291520 323466 670920 707401 508111 420538 260242 255548 291450 294005 306928 310534 315487 318451 351787 352461 581463 605902 40.45 68.5 1
11:56:27 2023-09-26 337701 336325 79839 77696 115028 118806 116314 115705 85355 85383 91707 92844 110978 116010 327097 352381 948276 931263 356258 368830 102469 92583 99110 100681 113364 112566 104613 105371 74049 76239 260160 232613 673892 680323 195077 193789 245667 248412 281949 278177 293875 293577 309179 313169 292303 323466 670957 703313 513527 421432 260504 255548 293274 293066 305814 312139 314397 317616 352350 352179 581509 603915 40.45 68.5 1
11:56:28 2023-09-26 341448 337322 79774 77900 115405 118917 116261 115731 85503 85277 91924 92907 110946 116056 326568 354538 944565 935364 355848 368759 103096 92258 99587 100380 114334 112047 104965 105234 74202 76311 262354 230519 679558 677744 194708 194207 245394 248693 283427 277324 291672 296049 308692 312302 292055 322223 666844 699287 517027 419574 259951 256875 292303 293948 306892 311406 312705 320821 351956 351300 580576 602089 40.45 68.5 1
11:56:29 2023-09-26 341546 336563 79803 77598 114995 118738 116610 115559 85266 85351 91770 92781 111033 116010 327097 354538 944602 936214 356893 369350 102814 92581 99416 100545 113897 112203 104860 105530 74205 76600 263577 231952 677171 677191 194839 194066 245218 248983 283569 277607 293951 295526 306454 312555 291929 322187 672385 699781 509120 417654 260170 256695 292969 293407 306676 311406 313693 320330 351956 351816 583121 601781 40.45 68.5 1
11:56:30 2023-09-26 341469 336177 80025 77602 115865 118487 116649 114872 85682 87112 91804 92686 111258 113604 328086 351291 947357 938213 357905 369026 102955 92258 99314 100337 113708 112047 104613 105306 74100 76259 259958 230161 674162 673883 195188 193289 245772 248099 282143 277786 297297 294247 309310 311581 290326 324523 673231 703470 516346 417690 261783 255085 293068 293031 306029 310833 313657 319024 350909 354051 583084 601744 40.45 68.5 1
11:56:31 2023-09-26 339758 336092 79831 77661 114991 118738 116361 115671 85355 85214 91770 92801 110914 115929 327097 351456 947357 940681 358650 369350 102674 92258 99383 100552 113955 112221 105478 105530 74304 76423 266256 230802 674756 674727 195767 192773 246770 247681 283278 277786 293266 295146 309966 312520 291485 324451 669679 700843 517549 419392 260206 254481 293884 292352 306029 312460 315059 319389 351190 352461 576142 602089 40.45 68.5 1
11:56:32 2023-09-26 341506 337448 79993 77661 114991 118656 116314 115671 85445 85288 91670 92781 111010 116010 327290 352346 952835 940681 351600 369350 102814 92258 99416 100370 113864 112203 104860 105306 74100 76311 262354 230196 673376 674873 195325 193594 245979 248135 283746 275664 292803 293478 307418 315086 290599 323994 669679 703205 517755 417064 260975 255513 293515 292387 308289 309993 315573 318901 351956 352531 577923 606612 40.45 68.5 1
11:56:33 2023-09-26 340188 337776 79867 77518 115696 118532 116394 114971 85566 87178 91837 92781 111042 115860 327591 351291 955873 940681 355812 369618 102814 92570 99524 100547 113799 112359 104795 105595 74253 76528 263616 232604 671028 676306 195325 193424 246151 248099 283498 277181 292945 293074 310405 312050 290599 324235 670796 707365 516346 418945 261599 255478 293551 292733 306892 311406 315609 317444 351717 353520 577032 605344 40.45 68.5 1
11:56:34 2023-09-26 337575 336866 79780 77865 114962 119404 116227 116024 85141 85245 91770 92907 111118 116461 327061 352099 953770 941073 354234 369350 102999 92385 99449 100370 114053 112419 104965 105306 74205 76364 261212 230519 671855 676092 195290 193629 246284 247369 284725 276510 291672 294005 307918 311113 293302 322414 669204 702710 516346 422029 259332 256649 293963 291392 306179 311188 314613 319389 351717 351335 574442 604487 40.45 68.5 1
11:56:35 2023-09-26 340377 336826 79835 77830 114995 118772 116280 115671 85503 85272 91770 92876 111589 116125 327097 355605 957539 938238 353444 369727 102814 92479 99487 100514 113988 112324 104867 105563 74304 76344 262354 230878 673065 676020 194425 194137 244604 248518 283781 276510 292152 293997 310514 312050 291520 322223 667074 703277 517027 419610 260206 257126 291894 292387 305930 310534 315092 318792 351260 351862 581431 605688 40.45 68.5 1
11:56:36 2023-09-26 338797 339444 79835 77802 114962 118738 116200 115705 85678 85288 91770 92844 110978 116044 327061 352416 948240 931226 358413 368794 102502 92513 99246 100681 113364 112566 104613 105628 73998 76344 263616 231203 668423 676020 195153 193900 245807 248170 282266 278213 293559 293798 310551 311113 291929 322976 667074 706208 516346 422029 260206 255548 293274 293280 305814 311031 314613 317929 352315 352390 581586 603559 40.45 68.5 1
11:56:37 2023-09-26 339007 336644 79867 77767 114987 118772 116314 115671 85471 85383 91770 92876 111194 114336 329417 355446 949974 934699 357648 369170 102814 92479 99453 100721 113877 112281 104613 105339 74100 76259 262354 231458 673743 676020 195016 193900 245807 248518 284251 277626 292985 295633 308385 311113 292303 322486 672753 702330 516346 422029 260170 256336 293309 292387 306964 310637 312633 319389 352315 351897 579600 603289 40.55 68.5 1
11:56:38 2023-09-26 341281 336359 79835 77692 115630 118738 116394 115705 85566 85245 91804 92749 111010 116010 329884 354538 946685 936880 356641 369350 102674 92385 99416 100647 113897 112531 104613 105306 74100 75437 262354 230519 672209 674873 194708 194207 245359 249482 283313 277822 291672 294903 307453 313532 290599 323502 667110 700348 515811 414682 261599 255548 291969 293763 306460 311406 314392 318573 351956 353719 580369 603878 40.45 68.5 1
11:56:39 2023-09-26 340387 336363 80063 77563 115696 118342 116702 115506 85767 85240 92080 92781 111194 115962 329490 353943 950460 942228 357795 368615 102814 92385 99416 100337 113708 112203 105011 105530 74304 76311 263577 229999 675503 674873 195838 192984 246982 247716 283313 278213 297261 295146 307418 313610 291520 324487 669679 701338 515811 419574 260792 254694 293651 292387 306460 312496 314835 319389 353802 353484 576995 602554 40.45 68.5 1
11:56:40 2023-09-26 340934 336354 79835 77630 115504 118656 116361 115671 85351 85330 91804 92876 110946 115929 327097 350240 948738 943430 355524 368204 102744 92258 99416 100370 114053 112203 104965 105306 74100 76259 262354 229446 680317 675828 195016 193594 245979 247642 284800 277499 293352 295547 309711 312887 291414 323850 669021 700166 517755 419059 260939 255513 295104 290613 306928 311885 314761 319994 351956 352461 572747 603131 40.45 68.5 1
11:56:41 2023-09-26 339746 338703 79835 77873 115522 118781 116261 115539 85503 85245 91704 92844 111010 116194 329490 355126 950048 944535 351600 369350 102884 92194 99591 100337 114053 112047 104965 105306 74100 76463 264794 229838 681027 674873 195325 193594 245979 247369 285530 276546 293767 295633 308764 312555 291929 323502 668731 700121 517027 418353 260792 255548 293231 290613 306179 309485 313145 320367 352136 352496 572747 602983 40.45 68.5 1
11:56:42 2023-09-26 340546 336363 79863 77688 115613 118772 116394 115479 85646 87212 91804 92749 111033 115929 327061 352381 951036 940718 351564 368830 102814 92258 99416 100511 113975 112047 104821 105306 74100 76207 262354 230161 674643 674618 195077 193925 245905 247993 284983 277184 293535 295698 307277 312887 291752 323814 668052 701338 516346 418021 260975 256412 292886 290577 306393 310970 313401 320367 351920 352496 573594 602862 40.45 68.5 1
11:56:43 2023-09-26 341690 336873 79989 77883 115593 118637 116649 115605 85651 85277 91957 92907 111194 115975 328320 352099 952420 943824 351456 369314 102744 92322 99449 100370 113708 112359 104788 105371 74100 76259 262602 231238 671593 674873 195325 193629 246186 248170 283746 276546 292188 293351 307918 313061 292775 324223 669679 703241 515811 417064 261415 255478 292775 292387 306928 310064 315645 318901 351956 354357 577923 604812 40.45 68.5 1
11:56:44 2023-09-26 340480 338370 79835 77518 115028 118372 116394 115004 85324 87125 91837 92749 111042 115894 327555 350800 956587 940718 355597 368435 102577 92681 99279 100681 113597 112566 104613 105661 74049 76633 262602 232107 673689 676748 195493 193454 246425 247993 284282 277181 293841 293066 309789 314015 292248 326818 669679 709147 516159 420836 261783 255299 294412 292387 306496 311406 315573 317929 353148 354051 576995 605674 40.45 68.5 1
11:56:45 2023-09-26 337575 336755 79909 77932 114896 119034 116227 115957 85293 85309 91674 93002 114018 116356 328145 355843 953770 941110 353698 368794 102955 92379 99416 100370 113741 112341 104645 105306 74100 76311 262354 230232 672710 676056 194743 193936 245429 247752 284685 276510 291672 294525 307488 311616 292713 321961 669204 703241 516346 421432 259332 256336 293999 291872 306179 310970 314863 318938 351225 350844 574514 604915 40.45 68.5 1
11:56:46 2023-09-26 338494 336649 79831 77724 114995 118772 116394 115592 85387 85117 91804 92781 111065 115929 326568 355641 953807 935549 351672 369943 102604 92258 99314 100370 113902 112256 105011 105675 74205 76495 262354 230969 672828 678704 193987 194681 245047 248761 284348 276475 293229 294247 308420 312302 292197 324054 673194 709438 516346 420836 260723 257600 292141 292620 305965 310534 315609 318901 351752 352425 583121 605380 40.45 68.5 1
11:56:47 2023-09-26 338797 336720 79774 77936 115480 118738 116361 115671 85324 85330 91770 92970 110946 116091 327326 352192 950085 935438 358921 368830 102572 92583 99279 100681 113364 112419 104645 105339 74100 76344 262354 230196 670520 676056 195325 193936 245807 248170 283348 278213 297261 293926 308455 312750 292445 325624 667110 702179 514936 422029 260206 256300 293631 293038 306029 310637 316960 318938 352386 352179 580423 601781 40.45 68.5 1
11:56:48 2023-09-26 337840 336594 79702 77692 114991 119053 116200 115705 85025 85362 91770 92907 114018 116160 326603 353475 945978 934184 355597 368794 103307 92379 99557 100413 113955 112168 104932 105241 74253 76371 263616 230148 674724 679667 194981 193900 245429 248170 283547 277360 292550 295583 307418 311581 292791 322223 671396 701338 517755 420836 259769 256412 292658 292423 306928 312460 312705 320367 351225 351370 579600 601319 40.45 68.5 1
11:56:49 2023-09-26 340260 337358 79835 77661 115500 118772 116261 115638 85324 85414 91804 92801 110978 115929 329637 354574 944675 935549 356367 369386 102955 92258 99449 100370 114086 112125 104947 105339 74100 76239 262354 230161 692034 676306 194815 194071 245429 248554 283781 277431 291672 294896 306489 312555 291929 322223 667074 699323 517755 419378 259769 256731 292622 292833 306928 311406 315766 320930 351956 351370 581468 601781 40.45 68.5 1
11:56:50 2023-09-26 340846 336361 79839 77696 115024 118768 116427 115512 85445 87212 91804 92844 110978 115929 327097 354574 946226 940069 357469 369062 102955 92416 99487 100514 113831 112168 104795 105241 74253 76423 262354 230161 673302 674604 195224 193629 245905 248935 282881 277822 297792 293926 307672 314937 290361 324523 667110 704005 516346 417101 261856 255513 292658 293763 306460 311630 313693 319425 351225 354583 580124 603132 40.45 68.5 1
11:56:51 2023-09-26 338494 335892 79957 77598 114995 118738 116200 115512 85476 85309 91704 92781 110946 115964 327326 349751 948738 943467 355848 368535 102674 92258 99416 100578 113897 112375 104645 105306 74100 76292 261212 229935 675979 674873 195325 193629 246566 246642 284215 277396 297261 295633 309310 312555 291947 323538 669408 700348 523683 419610 260975 256121 295347 291842 305503 312460 313401 319877 350699 352496 573594 601817 40.45 68.5 1
11:56:52 2023-09-26 341427 336354 79839 77630 115028 118772 116361 115512 85324 87125 91804 92844 110989 114061 329957 354693 951963 943282 351492 368651 102955 92372 99624 100411 114021 112134 104965 105273 74100 76259 262354 229481 678956 676785 195290 193936 246014 247433 285739 277074 297297 296121 309201 312555 291485 324221 668731 700348 517722 419277 261011 255584 293935 290648 305965 311406 313180 319133 350210 352496 572784 603108 40.45 68.5 1
11:56:53 2023-09-26 340224 335848 79835 77598 115024 118637 116361 115592 85261 87212 91804 92718 110978 115848 326603 351853 951036 940681 351636 369386 102814 92258 99449 100509 113897 112047 104965 105306 74100 76259 262354 230232 673879 674873 195360 193629 246221 248206 283817 276122 292590 294247 308138 313498 291485 324030 669679 702215 519164 417101 261011 255548 293480 292245 306856 310534 315609 320097 351956 352531 577959 605380 40.45 68.5 1
11:56:54 2023-09-26 340224 335857 80034 77483 115500 118574 116427 115512 85445 85330 92114 92781 111270 113718 330140 354124 955049 942940 355739 369466 102674 92479 99110 100370 113597 112203 104613 105530 74154 76344 262602 232159 674549 674873 195386 193454 246221 248135 283892 277396 292188 293627 308455 312555 290635 324559 669679 707401 516346 418945 261820 255121 293551 292210 305468 311406 315451 317929 351471 354051 577923 605417 40.45 68.5 1
11:56:55 2023-09-26 337657 338943 79780 77918 114995 118802 116314 115897 85261 85245 91644 92970 110957 116194 327097 351361 955462 937942 354270 369943 102674 92519 99381 100403 113975 112453 104788 105339 74100 76344 262354 230590 676116 676128 195325 193936 245842 247787 285121 276617 292117 293926 308420 313467 293892 322521 670775 703277 516346 422029 259769 256731 294447 291942 309015 311188 315128 319199 351787 351405 576179 606649 40.45 68.5 1
11:56:56 2023-09-26 338722 336897 79871 77696 115028 118932 116582 115924 85678 85341 91894 92907 111118 116148 329024 356534 957725 936066 351672 369350 102674 92519 99449 100681 114144 112566 104645 105306 74100 76324 263616 231122 673184 676020 194128 194207 245016 248974 284215 276546 292945 294318 308420 312119 291752 323239 671941 708437 516346 419647 261011 257126 292622 293407 305965 310970 315609 319425 352033 352496 576861 605417 40.45 68.5 1
11:56:57 2023-09-26 337953 336363 79831 77626 114995 119045 116200 115705 85324 85214 91804 92844 110946 115998 327097 352416 948276 934884 358921 369386 102788 92553 99348 100611 113930 112566 104821 105371 74238 76344 262354 230196 670023 676092 195360 193936 246284 248206 283472 278213 297261 294247 308455 311147 292891 323466 667110 702710 513527 422029 260242 256649 293551 292210 306460 310671 313436 319425 352386 352461 580423 601853 40.45 68.5 1
11:56:58 2023-09-26 338651 336613 79957 78126 115526 119131 116327 115990 85503 85277 91704 92970 111226 116496 329490 354113 946015 935549 356388 369386 103096 92513 99449 100370 113897 112184 104893 105208 74373 76207 262354 228769 674336 676020 195188 194207 245464 248764 284083 277431 297719 296157 309201 312337 292891 322521 667146 700348 524273 420538 260206 257126 292339 293315 306928 312531 313472 320785 350699 351932 581468 603103 40.45 68.5 1
11:56:59 2023-09-26 340811 336640 79871 77830 115504 118772 116394 115671 85293 85304 91837 92812 111010 115929 327097 354538 947394 939772 356893 369386 102674 92617 99449 100681 114092 112453 104645 105339 74100 76239 262354 230196 677089 673919 195016 193936 245464 248974 283587 277822 294404 295182 308169 313532 290670 324259 670957 701083 516346 414682 261820 256336 292622 293763 306029 310416 314170 319425 352136 354086 584559 605674 40.45 68.5 1
11:57:00 2023-09-26 341344 336351 80049 77531 115659 118439 116682 115492 85800 85383 91957 92781 111042 115699 327097 350800 948738 940106 357905 368759 102674 92392 99381 100544 113910 112375 104645 105339 74100 76239 262354 229999 673065 673919 195670 193629 246221 248728 283014 278732 291233 295182 307953 312302 290705 324595 669422 700169 516159 419610 261856 254729 293999 293031 306029 309739 314134 319425 351225 354618 580423 602862 40.45 68.5 1
11:57:01 2023-09-26 338757 337780 79835 77630 115024 118802 116394 115705 85503 87278 91804 92812 110946 115929 327365 352381 948276 943467 351672 368830 102814 92392 99620 100370 114008 112047 104997 105162 74202 76135 262354 229481 677171 674873 195360 193936 246014 248206 285592 276546 291912 294896 308656 313061 292197 323994 668731 702513 517755 418353 261415 255584 293999 291498 306463 310840 314361 320601 351776 353542 576105 603449 40.45 68.5 1
11:57:02 2023-09-26 342220 336221 80021 77826 115816 118637 116568 115605 85534 85414 91804 92749 110946 115929 329490 352346 953058 940718 351672 369062 102884 92385 99416 100370 113975 112419 104860 105339 74100 76449 261209 230914 677238 674873 195325 193900 246186 248170 285085 276051 292152 295182 306524 315667 291538 323958 668731 704503 516346 417028 260688 255548 293515 292387 306891 310499 315092 320104 351871 353520 574478 604915 40.45 68.5 1
11:57:03 2023-09-26 340775 336319 79835 77947 115584 118738 116394 115671 85566 85383 91804 92812 111042 115894 327326 352346 955873 940718 354266 369386 102674 92583 99416 100681 113988 112256 105011 105708 74205 76456 262602 231492 669569 674727 195173 193724 246390 248551 283848 277360 293009 293315 308812 315380 291308 324487 669679 706866 517755 416738 261675 255513 293963 292210 306928 310534 315681 319120 350945 354051 577886 605344 40.45 68.5 1
11:57:04 2023-09-26 337475 337479 79989 78073 114991 118903 116280 115705 85324 85373 92017 92876 110946 116091 327061 350240 956587 940738 354484 369350 102674 92385 99348 100681 114059 112531 104613 105306 74100 76311 262354 230555 673065 676020 195635 193765 246566 247752 284650 276582 294404 293917 308420 310645 293337 323466 669679 707747 516346 422029 260206 255584 294447 291942 305930 312197 314613 319425 352350 352179 574478 604487 40.45 68.5 1
11:57:05 2023-09-26 337403 336590 79662 77914 114925 119170 115974 116057 85504 85309 91644 92970 110925 116356 326603 352452 956587 936880 351672 369062 102955 92540 99557 100620 114021 112359 104900 105273 74304 76561 263616 230736 672947 680631 194844 194207 245429 248170 285307 277466 292330 294247 308385 312555 292445 322187 671388 703313 516346 419610 259368 257126 293480 292147 306428 310215 315092 319163 351260 351370 577068 605110 40.45 68.5 1
11:57:06 2023-09-26 339517 337152 79871 77692 115028 118898 116891 115638 85534 85277 91804 92876 110978 114141 329308 352416 951000 931535 357905 369943 102572 92583 99246 100611 113708 112600 104645 105371 73998 75500 262602 231238 675159 678704 195325 193900 245842 250363 282165 278017 292117 293798 308455 311581 292409 323502 670920 707365 516346 421432 261011 255584 293551 293855 306029 311406 315609 318190 352315 352179 581874 604812 40.45 68.5 1
11:57:07 2023-09-26 338318 338952 79863 77661 114958 118768 116200 115705 85382 85330 91804 92876 110946 116170 327326 352416 949864 938238 359209 369618 102744 92513 99487 100547 113831 112359 104867 105563 74169 76561 262354 230161 677023 676056 195325 193960 246320 248518 283781 278604 297087 295182 309542 313288 292891 323239 667038 702143 515811 422029 260608 256515 292784 292833 306676 311104 313657 319425 355684 352179 579600 602983 40.45 68.5 1
11:57:08 2023-09-26 341066 336578 80230 77696 115584 118772 116394 115592 85445 85256 92017 92876 111042 116044 327097 354538 944675 935549 356641 369386 102955 92519 99416 100681 114086 112531 104645 105306 74100 76344 261209 230196 679950 676785 194708 194207 245429 248938 283781 277396 291672 295950 306524 313026 292098 322486 667146 699359 516159 418317 260206 256946 293068 293038 306928 311844 314384 320930 351956 352179 576897 601817 40.45 68.5 1
11:57:09 2023-09-26 341578 336613 79863 77661 115584 118772 116361 115671 85324 85117 91804 92749 111270 114026 329957 354823 947246 936805 356747 369206 102814 92479 99555 100514 114183 112324 104756 105339 74100 76239 262354 231952 672800 674873 195153 194207 245429 249324 283617 277678 291926 294247 307453 314937 290564 324223 667110 702549 523683 414682 261231 256300 292622 293031 306892 311844 314392 319425 351956 353555 581216 603095 40.45 68.5 1
11:57:10 2023-09-26 338413 336354 79835 77661 115020 118637 116394 115671 85324 85351 91770 92781 111001 115929 327097 351866 947394 940718 357579 368830 102744 92258 99416 100370 113708 112047 104645 105306 74100 76239 262354 229803 672209 674873 196016 193019 246982 247716 283817 278213 297297 294860 307953 313771 291520 324235 669679 700843 516346 419610 261011 255121 294456 292387 306460 309773 314983 319425 350980 352461 574478 601817 40.45 68.5 1
11:57:11 2023-09-26 338722 336319 79871 77665 115500 118772 116200 115671 85471 85277 91857 92876 111118 116148 328559 351952 950048 945741 354589 368615 103166 92258 99416 100370 113897 112341 104965 105241 74100 76311 261209 229446 680978 676306 196006 193348 247017 247405 284224 278017 297297 295218 307953 312555 292042 323994 669679 700348 516346 419610 261011 255722 295347 292387 306856 310637 313401 319425 350980 352461 574036 601781 40.45 68.5 1
11:57:12 2023-09-26 340631 337157 79831 77661 115500 118738 116394 115671 85413 85266 91804 92895 110989 115964 327061 352135 951000 940718 351406 368794 102744 92258 99416 100370 113975 112375 104932 105339 74202 76239 262354 230232 679358 674873 195360 193936 246186 248554 285557 276316 291912 294860 307023 313026 291520 325718 668731 701834 511989 418021 261011 255584 293963 292112 306891 310970 314575 320367 352173 352496 573630 604382 40.45 68.5 1
11:57:13 2023-09-26 340224 338167 79835 77602 115564 118893 116582 115539 85678 85214 91894 92844 111010 115987 329257 354588 954141 942723 351600 369350 102814 92519 99557 100585 113975 112281 104788 105339 74100 76272 263616 231131 673051 674604 195360 193629 246186 248170 283781 276546 293151 294282 307488 313532 291967 324487 669679 703277 517755 417064 261635 255548 293551 292245 305930 310250 315645 318087 352136 353555 578779 605380 40.45 68.5 1
11:57:14 2023-09-26 337840 337528 79835 77633 114995 118738 116280 115592 85413 87212 91804 92749 110914 115929 327097 352132 956587 940681 355309 369386 102534 92583 99110 100681 113364 112566 104613 105371 74100 76344 262354 230232 666530 675984 195980 193459 246982 247961 283950 277396 291708 294318 308173 311078 292480 324487 669408 709438 513527 422029 261011 255513 294483 293465 305503 311406 314649 318901 353374 352496 574478 604812 40.45 68.5 1
11:57:15 2023-09-26 340133 337126 79957 77939 114929 119034 116294 115957 85409 85288 91670 93065 110978 116414 326532 351291 953095 939735 353980 369502 102744 92634 99279 100403 113897 112203 104795 105339 74100 76344 259958 230232 675996 676092 195325 193664 246186 247405 284885 276582 291877 294372 310697 311364 293302 323729 669679 703241 509977 422628 259769 256336 294833 291730 306179 311188 314649 319425 352280 351405 574514 604831 40.45 68.5 1
11:57:16 2023-09-26 337701 336119 79871 77696 115028 118806 116394 115705 85293 85240 91804 92812 111150 115964 327097 355071 951036 932858 354557 369386 102604 92519 99348 100681 113708 112566 104645 105371 74100 76376 261209 231238 672354 675472 195051 194207 245051 249745 283313 276617 293151 294247 308173 311650 292169 323994 670957 707437 516346 420538 261011 255584 292658 293478 306928 311188 315645 319156 354661 353237 584106 605087 40.45 68.5 1
11:57:17 2023-09-26 339277 336190 79938 77936 115593 118835 116294 115764 85503 85277 91770 92812 110957 115964 326603 354693 949901 931351 358596 369646 102604 92540 99489 100681 113364 112635 104580 105371 73998 76344 262602 231563 673321 675984 195396 193936 246186 248728 282090 278213 291846 294318 309391 311616 292098 323502 670920 707365 516346 421432 260242 256336 293999 294211 304918 309739 315379 318414 352386 352461 581938 604023 40.45 68.5 1
11:57:18 2023-09-26 338687 336622 79831 77861 115024 119000 116200 115738 85355 85277 91707 92876 110957 116160 326603 353475 948247 934221 356388 368830 102955 92258 99620 100337 114119 112047 105141 104985 74304 76207 262354 228839 684115 676020 195051 194207 245464 248974 284251 277822 297197 296574 307488 313843 293096 322521 667146 700348 515811 420836 260170 256731 292374 292869 306554 312139 313406 321092 353875 352038 581210 602946 40.45 68.5 1
11:57:19 2023-09-26 339670 338282 79934 77936 115484 119000 116361 115671 85266 85414 91804 92844 111194 114176 327061 354538 944675 935549 355739 368830 102955 92194 99587 100370 114119 112047 105141 105129 74202 76239 262354 230196 682063 677744 195051 194207 245464 248938 283498 277431 291511 295590 306988 312555 292409 322486 666880 699853 517755 419647 259987 257126 293345 293984 306928 311406 313436 321459 352173 351932 580202 601817 40.45 68.5 1
11:57:20 2023-09-26 341582 335813 79871 77661 115504 118656 116394 115705 85324 87178 91837 92781 111065 114112 326639 354538 946052 936880 356641 368830 102534 92258 99416 100370 113741 112047 104645 105339 74265 76239 261212 230232 672091 674873 194743 194207 246274 248938 283348 277431 297444 294282 308692 313567 290635 323538 667110 700348 515811 414718 261127 256807 292303 293783 306784 312027 314505 319279 351560 353378 583728 602872 40.45 68.5 1
11:57:21 2023-09-26 342241 334838 79871 77514 115696 118574 116394 115506 85503 87178 91994 92686 110978 115653 329490 354944 947394 935214 357652 368830 102674 92258 99449 100403 113897 112453 104645 105339 74100 76239 262354 230196 672814 673919 195396 193936 246186 248974 282916 278017 291264 293962 308138 313026 290599 324595 667110 700662 516346 417101 261856 255513 293104 293478 306460 309739 314134 320097 351225 354618 580160 603559 40.45 68.5 1
11:57:22 2023-09-26 338722 336675 79871 77830 115024 118806 116394 115705 85293 85362 91804 92812 110989 115964 327097 350240 948738 943467 355848 369386 102814 92392 99449 100370 114092 112488 104965 105339 74100 76239 262354 228804 677428 674873 195396 193936 246186 247405 284685 277431 293534 296085 307488 312590 291894 323994 667492 700967 516346 419319 261127 256194 295204 291801 306856 312019 313549 320711 351956 353378 574405 603132 40.45 68.5 1
11:57:23 2023-09-26 340032 335892 79985 77798 115626 118772 116394 115625 85715 85214 91890 92844 110978 115929 327361 352416 951036 943467 351636 368794 102814 92258 99620 100511 114119 112375 104997 105306 74100 76239 262354 229838 677159 674873 195360 194071 246221 247787 285557 277558 291264 296121 307488 313061 291929 323766 667492 701338 515811 418981 261047 255584 293271 291498 306463 312241 313693 320367 350210 352531 573630 603020 40.45 68.5 1
11:57:24 2023-09-26 340260 338646 79867 77598 115696 118570 116427 115512 85534 87212 91837 92749 111042 115768 327132 351326 953880 940755 354880 369943 102674 92519 99348 100681 113741 114536 104645 105371 74100 76376 261209 231634 671146 674873 195396 193629 246221 248206 283852 277431 293151 293173 310551 315380 293786 324271 670920 703169 517755 418135 261675 255372 293991 293066 306892 310038 315645 318414 350980 354286 577886 608455 40.45 68.5 1
11:57:25 2023-09-26 340202 335782 79835 77633 115882 118738 116823 115539 85503 87299 91770 92749 110989 115975 327555 350765 956587 940681 355812 369286 102502 92647 99213 100820 113364 112566 104613 105661 74049 76429 262602 231563 666111 676785 195807 193559 246739 248135 284180 277360 291672 293514 309825 314015 291947 327209 669679 710441 516346 421432 261783 255443 294447 292387 306640 311844 315128 318117 354175 354299 576179 606105 40.45 68.5 1
11:57:26 2023-09-26 337362 336590 79807 77947 115584 118738 116361 115705 85445 85320 91983 93065 111194 114336 329490 351952 956403 942228 355708 369430 102955 92446 99624 100647 113708 112497 104965 105339 74340 76456 261212 230843 673065 676056 195325 193925 246284 248135 285085 277360 291949 295110 309037 312050 293124 322223 669679 703205 516346 422029 260134 256695 294412 291624 306393 311406 315092 320097 351752 351370 575735 604450 40.45 68.5 1
11:57:27 2023-09-26 339130 337086 80021 77865 115579 118772 116361 115705 85476 85272 91804 92907 111010 116010 327326 355071 952383 933911 355885 369350 102674 92385 99383 100647 113864 112531 104788 105371 74253 76344 262602 231599 682346 677744 195360 194207 246151 249710 283521 277396 295302 293969 308138 312302 292409 323994 670920 709328 524273 420836 260975 256300 292098 294247 306928 309485 315645 318828 352350 352461 582897 606105 40.45 68.5 1
11:57:28 2023-09-26 339450 335857 79867 77833 115504 119063 116582 115891 85938 85288 91704 92907 111042 116264 329257 352275 954141 935715 359357 369574 102572 92449 99076 100822 113955 112359 104613 105628 74100 76449 262602 231238 668792 676092 195325 193900 246151 248693 282881 278908 291264 293913 309825 311581 292409 323430 670920 703313 514936 422029 260756 256300 293551 293280 306195 309773 314613 318451 353374 352425 581390 605110 40.45 68.5 1
11:57:29 2023-09-26 337429 337069 79799 77883 114958 119049 116536 115977 85413 85277 91804 92939 110946 116125 329454 354255 946685 935549 355597 368830 102955 92385 99483 100578 114119 112203 104997 105234 74304 75437 262354 228769 682936 676056 195325 194207 245807 249061 284304 277822 297645 296538 307918 312015 293302 322976 667074 701338 516346 421730 260170 256695 293551 293031 306928 310637 312889 320659 352245 354721 580423 601744 40.45 68.5 1
11:57:30 2023-09-26 338722 338623 79969 78099 115559 119213 116294 115877 85503 85309 91957 92939 111054 113344 329257 354397 944602 934884 355812 369314 103237 92318 99757 100303 114354 112047 105141 105129 74406 76207 262354 229481 679271 678224 195016 194207 245979 248903 284414 277396 291229 295726 307418 314715 293061 324567 667074 700348 516346 420836 259987 256911 293515 293280 306640 311844 313621 321422 352020 351897 580423 603094 40.45 68.5 1
11:57:31 2023-09-26 340766 336323 80010 77833 115504 118772 116394 115671 85293 85319 91770 92876 110978 116010 327097 355036 946015 935565 355885 369350 102814 92385 99416 100578 114053 112531 104645 105339 74100 76344 262354 230161 691188 676219 194981 194207 245429 248728 283781 277822 291672 296403 308692 313279 292134 322486 667074 699817 517027 418317 260206 257091 292303 293386 306928 311406 314384 320821 351956 352214 582338 602723 40.45 68.5 1
11:57:32 2023-09-26 343119 336975 80021 77851 115630 118801 116294 115844 85619 85128 91924 92812 111042 115894 326568 354538 948922 938238 357399 368759 102674 92385 99279 100547 114340 112531 104645 105306 74100 76311 262354 230196 672341 674396 195360 193900 246014 249288 283313 278017 292506 294867 310076 313498 290599 324523 670884 703169 517027 417064 261856 255513 292303 293763 306460 311844 313693 319389 350210 354051 580124 603020 40.45 68.5 1
11:57:33 2023-09-26 338175 335813 79839 77802 114991 118656 116280 115592 85355 85245 91770 92781 111001 115929 327061 351794 947394 940681 357362 368204 102744 92258 99416 100370 113864 112203 104860 105339 74100 76344 263042 229481 675860 676306 196291 193424 247017 247752 283781 278213 297526 294824 307918 312520 291929 324199 669679 701338 516346 419574 261379 255085 294305 292352 306892 310637 314325 320074 353875 353237 575726 601635 40.45 68.5 1
11:57:34 2023-09-26 340239 336448 79993 77936 115593 118883 116649 115638 85324 87238 91770 92844 110914 114141 328414 350240 950085 943467 355273 368651 103025 92322 99449 100370 114086 112497 104965 105339 74202 76311 262354 228769 673376 674873 195325 193936 246186 247369 285321 277396 290419 296121 307453 313026 293182 323958 668731 700348 517755 419241 261011 256341 294483 291463 306964 312460 313657 320367 350174 352531 573594 603095 40.45 68.5 1
11:57:35 2023-09-26 340224 337507 79867 77994 115584 118768 116394 115671 85382 85383 91804 92749 111065 115929 327061 352099 950290 942723 353910 368794 102814 92385 99416 100578 113897 112531 104860 105339 74100 76396 262602 231274 673554 674873 195041 194071 246221 248554 284215 277165 293491 294005 308812 313532 291485 324523 669679 703313 517549 419286 261820 255548 294024 293442 306856 310721 315536 319010 351956 354193 578559 606425 40.45 68.5 1
11:57:36 2023-09-26 340717 336213 80189 77661 115663 118574 116427 115004 85678 85272 92084 92749 111042 115814 327061 350275 956403 940701 355309 369350 102572 92583 99110 100681 113675 112566 104580 105371 74100 76409 267162 231634 669286 676306 195980 193594 246774 248170 284450 277822 292117 294175 310295 313908 291520 324595 669679 709438 514936 420538 261856 255548 293803 293181 305930 311844 315451 318414 353338 354334 577032 606275 40.45 68.5 1
11:57:37 2023-09-26 337352 336363 79780 77826 114962 118806 116007 115738 85025 85245 91674 93002 110969 116160 325619 351853 953131 941110 353734 369350 102744 92258 99416 100370 113741 112375 104645 105339 74100 76344 262354 231843 675503 676092 195360 194207 246221 248135 285285 276582 292152 295146 308420 311616 293124 322521 667074 703241 516346 422780 259919 256843 294305 293717 308628 311808 315206 319957 354698 352003 574296 604414 40.45 68.5 1
11:57:38 2023-09-26 339334 336594 79871 77833 115530 119034 116361 115671 85324 85383 91804 92876 111042 116044 326568 355343 953807 936880 351672 369090 102674 92385 99416 100681 113897 112566 104788 105339 74100 76344 262009 230555 672947 676020 194708 194207 245394 248938 285196 276546 292598 294282 308420 312555 292027 324745 667038 703386 516346 419647 260170 257162 293309 292210 306428 310970 314990 319425 352280 351897 578779 605380 40.45 68.5 1
11:57:39 2023-09-26 338211 336613 79835 77692 115633 118772 116394 115671 85387 85298 91804 92844 110969 116044 326603 351853 951000 931498 357905 369618 102534 92647 99279 100681 113708 112531 104613 105371 74100 76376 260160 231599 673689 676056 195360 193719 246186 249324 282090 278213 292117 293505 309391 313240 293053 324235 673450 709831 516346 421993 261121 256194 293856 294069 306388 312246 317823 319389 352315 352496 582697 606142 40.45 68.5 1
11:57:40 2023-09-26 338651 338353 79835 77830 114991 118768 116234 115671 85288 87212 91770 92800 110946 116010 326568 352381 950085 934221 359266 368794 102502 92681 99246 100681 113708 112600 104980 105371 74100 76344 261209 230519 671515 676056 195708 194207 246221 248728 283781 278997 297531 295182 310033 311581 293480 323958 667146 703205 522254 421358 261011 256336 293551 293280 306029 311321 314392 319163 353374 352461 581431 601817 40.45 68.5 1
11:57:41 2023-09-26 338175 335848 79839 77794 114962 118772 116167 115897 85230 85097 91770 92844 111045 116125 326568 354255 944639 934221 356388 369090 102955 92258 99653 100337 114472 112047 105141 105129 74304 76207 266256 228804 690047 676020 195188 194207 245464 248728 283817 277822 293804 296459 308173 314051 293706 323323 672532 701988 517549 421621 260027 256769 293124 293950 306640 309773 313180 321158 353838 352214 580423 602946 40.45 68.5 1
11:57:42 2023-09-26 339523 335848 79839 78042 115418 118772 116200 115705 85172 85383 91804 92781 111001 115929 325655 354255 944639 934221 355885 369350 102955 92258 99620 100337 114119 111969 105174 105129 74100 76174 261212 228804 680391 677744 195360 194207 245979 248728 283498 277431 297742 296782 307703 312085 293096 323466 666844 700348 516346 421134 260170 257126 293551 293948 306856 309739 313145 321194 351260 352425 579343 601744 40.45 68.5 1
11:57:43 2023-09-26 342662 335848 79871 77630 115024 118656 116361 115592 85413 87092 91804 92781 110978 114192 326603 354255 946722 936880 355848 368794 102814 92519 99449 100578 113864 112566 104788 105339 74265 76292 262354 230161 675741 674873 195325 194207 245681 249460 283640 277962 294466 295003 308244 314339 291237 324379 673487 701229 516346 416883 261783 256336 292622 293442 306928 312139 314505 319425 351704 354051 581838 604626 40.45 68.5 1
11:57:44 2023-09-26 340739 334917 80004 77563 115692 118376 116427 114971 85566 87145 92061 92654 111042 115653 327326 351326 948065 940441 357905 368830 102674 92385 99348 100578 113897 112531 104613 105339 74100 76239 262354 230196 672459 673407 195360 193629 246221 248974 282916 278213 291264 295146 308173 312590 290635 324595 667110 700662 517027 418021 261856 255513 292374 293478 306676 309739 314392 320660 351260 354618 580124 603020 40.45 68.5 1
11:57:45 2023-09-26 338211 336325 79839 77771 115024 118772 116394 115625 85293 85414 91804 92812 110978 115929 326603 350962 948738 943194 356568 368794 102814 92385 99449 100403 114086 112375 104893 105306 74100 76376 261209 229481 677665 676602 195971 193960 246735 247784 285192 278141 293657 295798 309894 313323 292268 324343 669679 701225 517755 419610 261451 256627 295441 292147 305965 311351 313693 320074 354375 353520 573630 602669 40.45 68.5 1
11:57:46 2023-09-26 340235 336833 79863 77851 115613 118570 116394 115705 85678 85383 91804 92749 110946 115964 326603 352135 950327 943467 351600 368830 102814 92258 99483 100511 114086 112047 104965 105162 74202 76239 259958 228804 679817 674873 195360 194071 246566 247752 285227 277661 297297 296121 309310 312590 291964 323994 669204 700348 516346 418981 261415 256336 295140 291392 306169 309773 313657 320367 350980 352531 573594 605830 40.45 68.5 1
11:57:47 2023-09-26 339503 336398 79863 77688 115028 118656 116314 115671 85293 85266 91804 92812 111033 115848 329687 352381 948276 944808 351564 368794 102884 92258 99620 100370 114086 112047 104965 105201 74340 75184 263616 231294 677985 676233 195528 194101 246460 247784 285379 277217 293841 295906 307453 312590 291894 323994 668731 701083 522254 418945 261011 256336 294483 292068 308628 312460 313657 320930 350664 354357 574036 603132 40.45 68.5 1
11:57:48 2023-09-26 339786 336354 79839 77771 115028 118656 116394 115592 85293 87125 91804 92781 110914 115929 327097 351853 948276 943467 351636 368176 102814 92258 99449 100370 114086 112047 104997 105266 74253 76292 262354 229481 679100 674873 195396 194071 246186 247961 285592 277165 291264 296121 309638 315739 291964 324259 669679 701338 517027 418945 261127 256336 293678 292360 306891 311844 313693 321092 353607 353272 575286 602909 40.45 68.5 1
11:57:49 2023-09-26 340407 336221 80021 77947 115597 118917 116327 115798 85682 85351 91837 92781 110978 115929 329454 352416 950963 943430 351384 368794 102955 92449 99620 100542 113975 112375 104821 105339 74202 76344 261212 230590 675398 674873 195660 194071 246221 248764 285820 276582 292396 296121 308195 313498 291787 324487 669679 703507 511989 418653 261820 256731 293999 292387 307141 311406 314685 321422 350174 353555 574478 604952 40.45 68.5 1
11:57:50 2023-09-26 342389 335883 79871 77630 115729 118772 116394 115592 85534 87125 91837 92749 111022 115814 327361 351818 953993 940755 353771 369682 102674 92385 99449 100542 113897 112453 104645 105339 74100 76344 259958 230914 678922 674396 195360 194071 246566 248554 285085 276316 292803 294410 307453 313532 291520 326552 669679 702444 511989 417690 261451 255584 293785 293442 309320 310250 315356 320257 351956 353909 576514 606105 40.45 68.5 1
11:57:51 2023-09-26 341542 336462 80021 77847 115655 118772 116427 115004 85503 85277 91927 92812 111042 115814 327097 351853 955499 940755 355382 369386 102502 92519 99381 100578 113708 112531 104645 105339 74100 76272 261209 231844 673079 674873 195980 194071 246601 248554 283852 277431 293562 293798 308490 313279 290529 324559 667110 707365 517755 418353 261856 255584 294447 292995 305503 311188 315753 319199 351225 354618 577959 606312 40.45 68.5 1
11:57:52 2023-09-26 336886 336398 79863 78026 115613 119097 116394 115738 85382 85245 91804 92876 114086 115998 327097 350275 956587 939310 354807 369386 102999 92583 99483 100611 113897 114616 104965 105371 74100 76324 262354 230590 672947 676128 195980 194207 246982 247961 285214 277396 293300 295182 308455 311581 293757 323538 669679 707365 516346 423154 260723 256559 294883 292210 308665 312063 314984 320031 353763 352320 575996 605197 40.45 68.5 1
11:57:53 2023-09-26 337938 337701 79831 77998 115286 119364 116327 116090 85387 85478 91837 92907 110989 113669 328559 354574 955910 938213 351708 369582 102674 92617 99449 100681 113897 112531 104893 105339 74100 76344 262354 230752 674162 676092 195051 194207 245464 248974 285121 276582 292633 295182 310692 313310 292409 322521 667074 703313 517027 420538 260422 257774 293025 292833 306498 311406 315609 319425 352033 351405 578779 606105 40.45 68.5 1
11:57:54 2023-09-26 338318 336390 79974 77822 115028 118806 116314 115738 85324 85383 91804 92844 110969 116079 326867 352416 949655 935565 358667 369646 102604 92714 99279 100681 113741 112256 104893 105371 74100 76376 262354 230716 670397 678521 195706 194207 246221 248938 283583 278997 297370 295570 309860 311616 293132 323706 673450 706318 520221 423154 260867 256624 294305 293173 306640 313161 316468 319243 353763 352461 580092 606590 40.55 68.5 1
11:57:55 2023-09-26 336970 336365 79957 77857 114962 118937 116200 115738 85145 85261 91857 92939 114007 115998 326603 352452 947394 935549 355812 368535 102884 92583 99449 100681 114360 112531 104965 105371 74253 76272 263616 228804 675232 676056 195360 194207 246221 248938 284486 278017 292135 295906 308204 311650 293785 323239 667110 704367 516346 422029 260608 256946 293586 293315 305538 310637 313180 321194 352033 352214 580423 601817 40.55 68.5 1
11:57:56 2023-09-26 340811 335848 79903 77861 115692 118806 116427 115625 85566 87245 91837 92749 111054 115929 327132 355094 948738 935214 356893 369682 102814 92681 99483 100681 113897 112600 104788 105339 74100 76344 262009 230196 674891 674396 195396 194207 245842 249745 283684 278213 292152 295633 309108 314708 291681 326831 673487 702294 516346 416919 261711 256698 293480 293904 306892 312282 315056 319877 352136 354583 585079 604842 40.45 68.5 1
11:57:57 2023-09-26 340722 335821 80085 77630 115965 118637 116924 115479 85714 85182 91930 92781 111118 115894 327061 350765 947394 941781 358413 369314 102814 92449 99416 100647 113864 112359 104965 105339 74100 76344 262354 230125 671724 672895 195945 193594 246947 248728 283313 278213 291641 295146 308385 312991 291864 324595 673194 703968 515811 419610 261856 255161 293231 293933 306676 310637 314356 319877 351998 354583 581247 602983 40.45 68.5 1
11:57:58 2023-09-26 338722 337776 79835 77955 115571 118768 116361 115671 85445 85272 91804 92781 111022 116010 327061 351046 950085 944808 355238 368794 102955 92258 99587 100337 114086 112203 104997 105339 74304 76292 262354 229481 678613 676306 195772 194207 246186 247925 285272 277499 294349 296459 310502 313358 292268 324343 669058 701156 517755 419959 261419 256265 295276 291907 306892 312282 314325 320968 354129 353484 573999 603095 40.45 68.5 1
11:57:59 2023-09-26 339706 336186 79938 77826 115663 118738 116361 115671 85413 85383 91804 92749 111010 116010 326568 352346 950290 942116 351636 368794 102955 92258 99587 100370 114086 112203 104965 105306 74100 76344 262354 229803 679817 675259 195945 194207 246531 248135 285650 277360 291877 296403 307918 313244 292374 324451 669679 701338 516159 419241 261379 256336 294447 291801 307141 311844 314348 320821 352173 353484 573999 603095 40.45 68.5 1
11:58:00 2023-09-26 341510 335813 80122 77696 115696 118772 116394 115671 85736 85414 91804 92844 111042 115929 327061 352099 953807 940681 351672 369907 102884 92647 99587 100753 114086 112531 104965 105339 74202 76344 263616 230878 689097 675259 195833 193960 246700 249039 285379 277379 293313 295662 307777 314304 292303 324343 670873 705538 516159 418317 261820 256695 294162 293300 309356 310970 315350 320330 352173 354406 575735 605110 40.45 68.5 1
11:58:01 2023-09-26 341510 336328 79867 77879 115729 118738 116394 115512 85503 85319 91804 92844 111162 115975 327326 352086 956587 940718 354807 369610 102884 92583 99416 100681 114053 112531 104965 105371 74100 76376 262354 231599 671122 674873 195945 194207 246947 248903 284304 278017 293491 293834 308455 313498 291450 324041 672240 707365 523683 418280 261856 255548 294126 292874 306928 311188 315753 319101 351225 354583 577886 606574 40.45 68.5 1
11:58:02 2023-09-26 337362 335848 79835 77914 115837 118971 116394 115705 85534 85341 91804 92812 111270 116044 327061 350275 956551 939273 354771 369713 102814 92647 99449 100681 114053 112531 104965 105644 74253 76561 262354 232117 674384 680594 195803 194102 246841 247993 285143 277607 295105 294717 309179 311295 293714 324186 669679 709402 516346 423080 261113 256265 294305 292387 306393 312246 315573 320104 353621 352425 574514 604878 40.45 68.5 1
11:58:03 2023-09-26 336649 336359 79694 78231 114991 119204 116007 116090 85261 85341 91770 92970 110849 116356 326603 353440 955196 938880 354629 369907 102814 92647 99449 100681 114053 112566 104788 105339 74253 76396 262239 231238 672710 678704 195016 195025 245394 249710 284685 277165 294331 293890 309073 313026 292409 323466 667110 708400 516346 420836 261599 257522 292445 293727 306393 311406 315645 319542 354912 353768 582788 605945 40.45 68.5 1
11:58:04 2023-09-26 337840 338842 79867 77998 115613 118798 116361 115705 85324 85277 92121 92876 111033 116044 327326 352381 953009 936880 358921 369350 102674 92647 99416 100820 113741 112256 105011 105853 74391 76580 260160 230736 671886 681325 195803 194066 246425 249146 284073 279354 291193 295182 309789 311581 293124 324235 670848 703205 514936 422029 260975 256949 294205 293280 306676 313053 314134 319425 353338 352461 581247 602669 40.45 68.5 1
11:58:05 2023-09-26 337171 336092 79835 77914 114995 118772 116200 115977 85324 85309 91770 92970 110946 116160 326568 352452 947536 935549 355848 368794 102955 92258 99587 100337 114119 112047 105213 105234 74304 76259 262354 228804 683503 676020 195325 194207 245807 248728 283914 278213 290379 296782 308134 313687 293053 323239 667110 701338 523683 421730 260206 257126 293551 293031 308325 312139 313883 321055 354625 352284 581173 603767 40.45 68.5 1
11:58:06 2023-09-26 340551 335813 79859 77830 115471 118772 116724 115671 85413 85383 91804 92812 110914 115929 326603 354538 946015 935549 355812 368830 102955 92541 99866 100655 114334 112256 105148 105595 74304 76488 263616 231623 680061 678187 195148 194752 245772 249126 283781 278017 294675 296812 307418 313244 292303 323011 667110 699672 516159 418945 260206 257162 294149 293521 306964 311844 314392 321422 352100 353879 581247 601781 40.45 68.5 1
11:58:07 2023-09-26 341546 335821 79831 77657 115028 118738 116394 115705 85324 87212 91804 92812 111042 114157 326603 354538 946722 936880 355848 369350 102744 92385 99416 100681 114008 112531 104965 105339 74265 76396 262354 230196 675463 676306 195153 194207 245927 249288 284650 278213 292152 296085 307418 314040 292374 323958 670920 700348 517549 417690 261127 257600 293536 293783 306820 312282 316631 321239 351632 353343 583728 604159 40.45 68.5 1
11:58:08 2023-09-26 339370 334838 80081 77665 115725 118656 116427 115592 85445 85245 91804 92832 111010 115929 327555 352096 948738 942153 359521 369062 103096 92513 99657 100547 114053 112359 105301 105563 74304 76561 263616 230161 673421 674873 196567 193629 246770 248796 283746 278604 291920 296049 308420 315380 293017 324595 667038 702476 508111 420241 261856 255299 295347 293280 306892 311321 314325 320330 351752 354618 577923 603321 40.45 68.5 1
11:58:09 2023-09-26 339758 337767 79839 77630 115024 118738 116280 115671 85355 85277 91804 92812 110914 115964 327061 352096 949411 944535 355739 368499 102884 92449 99449 100578 114086 112531 104932 105339 74100 76344 262354 229481 678611 676515 195945 194207 246947 247752 285325 278213 291158 295834 308169 313026 292303 324487 667928 701083 517755 419319 261531 256733 295204 292033 308628 312910 313955 320518 353947 354122 574405 603132 40.45 68.5 1
11:58:10 2023-09-26 341132 335821 79859 78042 115692 118772 116394 115705 85445 85214 92017 93002 110946 115929 327061 352099 953813 940681 351600 369350 102814 92583 99449 100611 114053 112566 104965 105339 74202 76344 262354 230914 677310 674873 195807 194207 246221 248938 285699 276546 293506 295841 307918 315380 292374 324523 669679 701155 519164 418317 261783 256695 294483 292620 309671 311188 315609 320367 352136 353555 574514 606537 40.45 68.5 1
11:58:11 2023-09-26 338413 338473 79976 77771 115700 118648 116757 115705 85534 85266 91804 92781 111010 115929 328414 350240 957266 940718 355848 369646 102507 92615 99110 100820 113675 114696 104509 105693 74100 76514 262354 231563 666460 677744 196291 193900 247017 248547 284650 278017 292152 293913 310330 314051 293053 326443 670444 710332 516346 422927 261711 255372 295843 293102 306892 312246 315536 318938 353905 354051 575735 605234 40.45 68.5 1
11:58:12 2023-09-26 337560 335857 79835 77826 114995 118806 116582 115957 85230 85214 91770 92907 110881 113322 327061 350240 955910 937942 354771 369350 102814 92647 99416 100647 113897 112419 104932 105339 74265 76376 263616 230196 673184 676056 195945 194071 247202 247961 285085 277396 292396 295146 308455 311329 293785 323958 669679 707365 516346 420958 260792 256469 294233 292565 306179 312205 315092 319425 353374 352425 574478 604450 40.45 68.5 1
11:58:13 2023-09-26 339858 335813 79867 77798 115028 118772 116394 115671 85293 87125 91707 92844 110978 115964 325655 355321 953770 935549 351708 369386 102604 92519 99416 100681 113741 112531 104788 105339 74100 76376 262354 230914 672473 676785 194879 194752 245429 249745 284521 277110 295733 295475 309108 313836 292303 324343 673487 707183 523683 420653 261199 256984 291929 293442 306428 311188 317308 319133 352315 353484 580944 605417 40.45 68.5 1
11:58:14 2023-09-26 338651 336356 80090 77918 115024 118772 116361 115671 85413 85288 91804 92907 111010 115964 326603 352346 951000 931498 357399 368794 102674 92647 99416 100681 113980 112600 104645 105371 74100 76376 262602 231401 668668 675948 195360 194207 246221 249710 282881 278213 293229 294005 309356 312302 292197 324259 667146 709939 515637 421432 261047 256336 292339 294247 306676 312460 315645 318901 352350 352496 582697 604859 40.45 68.5 1
11:58:15 2023-09-26 337840 336609 79835 77914 114991 118806 116280 115977 85261 85330 91770 92907 110969 116160 326603 352416 947394 935549 355666 368794 102744 92506 99449 100681 114086 112531 104965 105339 74100 76344 261209 228769 675367 676056 195360 194540 246320 249424 284401 277962 293124 296387 308314 312416 293813 324077 672532 701192 516346 422029 260756 257126 293899 293890 306892 311069 314835 321158 352280 352144 581210 603094 40.45 68.5 1
11:58:16 2023-09-26 338211 336290 79863 77857 114991 118802 116200 115705 85293 85272 91770 92812 110969 116044 326603 354538 944639 935549 355885 368794 103096 92385 99791 100370 114387 112125 105141 105129 74304 76259 262354 229481 679558 676020 195670 194207 246186 248938 284348 277822 291052 296991 308169 312590 294006 323239 667074 699817 516346 421432 260206 257373 293551 293031 305965 309773 313657 318980 351471 352425 581431 601817 40.45 68.5 1
11:58:17 2023-09-26 340531 335857 79871 77720 115584 118772 116427 115592 85324 85208 91837 92844 110978 115929 327061 354538 947394 936880 356641 368830 102814 92617 99449 100681 114086 114661 104788 105339 74100 76376 261209 231952 676404 676566 195077 194575 245874 249567 284507 278105 295351 296035 307312 314304 292713 323466 670920 699853 520574 417363 260867 257487 292339 293763 306964 309739 315126 321239 351956 352496 580201 603559 40.45 68.5 1
11:58:18 2023-09-26 340811 336604 79839 77942 115696 118772 116394 115592 85382 85214 91837 92781 111022 115894 326603 354503 947394 939735 356893 369646 102955 92583 99587 100611 114301 112600 104965 105371 74253 76396 262354 230232 672209 674873 195360 194207 246186 249745 283883 278213 294404 295633 308455 314259 290670 324595 670957 702112 516346 417064 261856 256695 293515 293881 306928 310849 314649 320140 350699 354654 584559 605674 40.45 68.5 1
11:58:19 2023-09-26 340129 337590 79867 77661 115692 118806 116394 115705 85445 85414 91804 92844 111022 115929 327061 352096 948738 943467 356494 368794 102884 92385 99557 100611 114086 112203 104860 105530 74424 76633 264794 231458 681147 674800 196496 193454 247639 248761 284223 278961 293955 296049 308420 313026 292445 324631 671161 701083 514949 419610 261415 255513 295383 294497 306928 311104 314392 320367 351717 354583 578158 603321 40.45 68.5 1
11:58:20 2023-09-26 339334 335848 79867 77798 115692 118772 116529 115705 85293 85214 91770 92749 110946 115929 328487 352204 951619 943467 355560 368830 102814 92487 99620 100611 114086 112531 104965 105339 74253 76292 262354 229481 678543 676306 196016 194207 246601 247851 285557 277822 291264 295834 308385 313498 292303 324293 669204 700348 517755 419277 261635 256731 295950 291907 306428 309739 314361 321092 353875 353803 573484 603412 40.45 68.5 1
11:58:21 2023-09-26 340260 335848 79867 77861 115692 118772 116427 115705 85476 85266 91804 92812 110946 115964 327061 352381 950327 940718 351600 369350 102884 92258 99449 100585 114334 112256 105083 105530 74253 76456 262354 230448 676474 674727 195803 194101 246598 248728 285592 276582 292330 295798 310259 313463 292374 324487 669679 701834 519164 418503 261675 256336 294447 292245 307356 311844 314427 319237 350664 353520 573630 603595 40.45 68.5 1
11:58:22 2023-09-26 340296 335596 80034 77661 115533 118772 116394 115705 85382 87212 91804 92718 113996 115929 327061 351853 952420 943128 351672 369646 102814 92583 99449 100681 114086 112600 104965 105371 74202 76376 262354 230716 676272 674780 195843 194207 246601 248938 285677 276582 293506 296158 307488 313567 291964 324523 669679 704005 516159 418021 261820 256336 294198 293031 309720 311193 315235 321239 351956 353909 574369 605197 40.45 68.5 1
11:58:23 2023-09-26 340685 336080 79867 77696 115684 118604 116427 115592 85471 87212 91804 92812 110881 115894 327326 350275 958221 940755 355305 369062 102814 92702 99557 100719 113799 112672 104723 105773 74100 76593 265089 232179 667931 676785 196016 194071 246982 248764 284836 278213 292152 293478 310366 314283 291964 326214 667074 709438 516346 421432 261856 255584 294483 293074 308361 312496 315681 318451 353409 354334 576215 606686 40.45 68.5 1
11:58:24 2023-09-26 337353 337245 79867 77794 115504 118772 116280 115671 85382 85214 91707 92749 110969 115964 326603 349996 956587 939310 354807 369350 102674 92647 99449 100681 113897 112419 104645 105339 74100 76376 261209 230232 674324 676020 196429 193936 247017 248170 285356 277822 292330 295633 309037 311546 293785 324523 671529 709438 517966 423754 261311 256663 295691 293516 306892 312282 315464 319994 354295 353378 574332 604878 40.45 68.5 1
11:58:25 2023-09-26 340136 336354 79871 77883 115617 119045 116394 115705 85355 85245 91804 92812 111010 115998 326603 355357 956858 938238 353480 369502 103238 92513 99691 100719 114053 112359 105044 105563 74311 76481 262354 230878 672828 676020 195077 195025 245698 249324 284974 277201 293009 295039 309391 314494 292445 323502 667110 708937 517755 420836 261415 258126 292658 293031 306463 311406 315681 319425 352315 352531 580088 606742 40.45 68.5 1
11:58:26 2023-09-26 338614 335813 79871 77855 115537 118806 116394 115705 85413 85298 91837 92844 111150 115998 327097 354255 951709 934221 356641 369979 102674 92681 99416 100681 113741 112600 104645 105621 74100 76409 260160 231634 669529 676020 195980 194207 246601 249781 283596 278213 292803 294282 309108 312337 292812 324271 674923 710482 517027 421993 261675 256589 292713 294967 306892 312282 315536 319622 353338 353520 582733 605674 40.45 68.5 1
11:58:27 2023-09-26 337840 336361 79867 77967 114987 119005 116394 115738 85293 85330 91804 93097 111118 113635 329221 356094 947246 936532 355739 368687 103096 92641 99691 100755 114289 112531 105141 105339 74304 76376 263616 230475 678304 676056 195670 194207 246601 249460 285543 278213 293804 296991 308385 313061 294269 323502 667110 701338 517755 421432 260608 257162 294447 293763 305965 311948 313657 319463 351787 352461 581468 603168 40.45 68.5 1
11:58:28 2023-09-26 341448 336290 79895 77914 115057 118768 116394 115738 85324 87245 91804 92812 110978 115964 326603 354574 947394 935549 355885 368830 102955 92617 99722 100552 114119 112375 104997 105339 74202 76376 262354 230232 692653 676785 195360 194207 246186 249534 284362 278124 294675 297158 308173 314234 293742 323395 673487 700239 519164 419428 260831 257777 293821 293855 306928 309739 314206 319239 350210 352249 580088 603326 40.45 68.5 1
11:58:29 2023-09-26 339675 334904 80255 77633 115729 118376 116461 115506 85767 85182 92178 92812 111194 115917 327484 354124 948628 940887 357832 369206 102744 92385 99449 100681 113897 112566 105011 105530 74100 76344 259958 230196 676969 674727 196291 193936 246982 249324 283583 278604 291708 294824 308455 313061 291900 324667 667146 700698 516346 419647 261856 255231 294483 294211 306928 311104 314685 320140 352033 354654 576829 603132 40.55 68.5 1
11:58:30 2023-09-26 338534 335857 79899 77720 115690 118806 116394 115705 85382 87158 91804 92876 111010 115964 327097 351848 948065 943430 357325 368507 102814 92519 99449 100611 114086 114536 104997 105339 74202 76324 263616 230196 678966 676306 196567 193664 247780 248654 284836 278621 293951 295906 308349 315559 292954 324415 670555 701265 514949 420095 261275 255584 296007 292423 305538 313786 314469 320821 352055 353555 574514 604610 40.45 68.5 1
11:58:31 2023-09-26 339746 335813 80002 78042 115911 118932 116743 115891 85651 85414 91957 92876 111042 116079 329490 354588 954141 940921 351600 369350 102814 92412 99557 100614 114053 112281 104965 105306 74202 76488 262354 230196 675309 674780 195807 194207 246186 248728 285815 276546 292152 296367 309565 313532 292374 324487 669679 702330 517027 418317 261415 256695 293678 292387 307356 311406 315343 321385 350699 353520 573594 604836 40.45 68.5 1
11:58:32 2023-09-26 340260 336569 79871 77833 115696 118937 116394 115705 85503 85277 91804 92749 110914 115894 327061 351818 951000 940681 351636 368830 102884 92385 99620 100578 114301 112203 104965 105339 74202 76344 262354 230555 680221 676219 195660 193960 246700 249146 285414 276403 293779 295583 307993 314050 292232 324343 669679 704757 519164 418317 261451 256807 294098 292387 307356 311406 315350 320074 351956 353520 574036 604450 40.45 68.5 1
11:58:33 2023-09-26 340260 334834 79871 77692 115692 118656 116394 115592 85387 85319 91770 92781 110978 115814 326603 351326 953807 940718 351672 369350 102814 92583 99416 100403 113897 112531 104965 105339 74100 76344 262354 231086 688230 674873 195980 194207 246601 248903 285655 276510 292803 295597 307488 313532 291752 324523 667038 701155 519164 417690 261856 256336 294447 293727 307356 310970 315609 320930 352136 354051 575771 605050 40.45 68.5 1
11:58:34 2023-09-26 338448 337507 79976 77696 115717 118652 116427 115671 85440 87092 91804 92781 110978 115929 327326 350275 957945 943430 355848 369646 102534 92681 99110 100889 113364 114730 104613 105693 74238 75701 262602 232778 666466 678224 196424 194066 246876 249181 284943 278069 292902 293890 310330 312302 294398 324595 669679 710150 517755 422029 261856 255196 295104 292861 308592 312496 315573 318901 353869 354334 576179 605417 40.45 68.5 1
11:58:35 2023-09-26 337362 335848 79863 77802 115637 118772 116200 115705 85235 85298 91770 92844 110914 116125 326568 352096 955873 937942 354771 369322 102674 92385 99449 100681 113897 112566 104965 105371 74202 76344 263616 230161 676372 676020 196256 193900 247017 248135 284685 277431 292330 295182 309860 312298 293749 324451 669204 707365 502266 420662 260825 255548 295799 292387 305965 311844 315092 320074 357108 353272 576925 604304 40.45 68.5 1
11:58:37 2023-09-26 338494 335857 79867 77794 115504 118772 116394 115705 85413 85214 91930 92812 111065 116160 326603 355641 955196 936880 351600 368794 102814 92681 99449 100681 114144 112290 105011 105708 74340 76488 262602 231131 673065 680359 194839 195126 245288 249531 285152 277129 293080 295075 309356 315380 292982 323466 667110 707365 516346 420836 261675 257955 293068 293031 306891 311158 315681 319425 352315 352461 576789 605380 40.45 68.5 1
11:58:38 2023-09-26 339648 335883 79839 77998 115500 118772 116427 115705 85503 85245 91804 92907 110957 116044 326568 354503 954456 931498 357905 368830 102534 92681 99416 100681 113708 114696 104645 105661 74100 76461 262602 231599 681068 676020 195945 194207 246601 249113 283027 278997 292152 294282 310330 312520 293302 324223 670920 708633 516346 421730 261415 256731 294447 294681 306712 313089 315392 319097 353798 353343 585576 604304 40.45 68.5 1
11:58:39 2023-09-26 337840 336390 79839 77998 115024 119087 116200 115977 85261 85309 91770 92939 110881 116275 326603 353440 947394 934221 355848 369350 103166 92604 99591 100585 114223 112359 105109 105273 74406 76456 262354 230475 675808 679667 195635 194207 246221 249324 284650 277962 294441 295874 308349 313061 293749 323897 673487 701338 517755 420836 260608 257162 293884 293763 305930 309739 314170 319204 351717 352461 576789 603095 40.45 68.5 1
11:58:40 2023-09-26 339782 336649 79867 77914 115024 118806 116200 115705 85355 85383 91804 92876 110978 116044 326568 354538 946015 935549 355848 368830 103166 92519 99620 100681 114119 112375 105141 105339 74304 76409 261209 230232 677985 677264 195360 194207 246014 249324 284650 278213 291975 296991 307918 313532 293479 323466 670957 700348 511989 419319 260688 257918 294126 293926 306640 312282 314469 321239 351920 352320 582899 602949 40.45 68.5 1
11:58:41 2023-09-26 340811 337922 79867 77661 115692 118772 116394 115592 85503 87212 91837 92931 110946 115964 327097 354503 949597 939363 358249 369062 102955 92513 99657 100822 114021 112359 105076 105595 74304 76508 262354 230161 676969 673919 196153 193996 246735 249499 283512 278213 292152 295633 309108 315747 291485 324271 670920 701119 515811 419610 261856 255584 293445 294247 305255 310671 315054 320367 352280 355685 580124 603915 40.45 68.5 1
11:58:42 2023-09-26 338717 338948 80031 77918 115584 118772 116394 115705 85355 87158 91804 92812 111065 116044 326603 351812 947394 943194 357832 368830 102814 92385 99587 100681 113897 112531 104997 105339 74253 76376 262354 230196 676712 676306 196567 193629 247745 248554 284903 278604 293804 295518 310551 313026 292891 324595 671432 700967 520221 420543 261455 255443 296143 293173 306892 312185 314433 320711 354447 353520 576179 607022 40.45 68.5 1
11:58:43 2023-09-26 341616 337277 79863 77879 115692 118806 116427 115705 85503 85298 91837 92781 111022 114176 329957 354693 954746 942612 351528 369170 103025 92479 99657 100755 114367 112359 104965 105339 74253 76409 262354 230555 676702 676306 195945 194207 246601 248974 285272 277022 292633 296574 308169 314259 292409 324523 669408 703507 519164 418981 261856 256731 294447 292769 307391 311406 315128 321422 350945 354051 576515 605380 40.45 68.5 1
11:58:44 2023-09-26 341690 335883 80012 77861 115692 118806 116596 115705 85503 85414 91870 92844 111042 115929 328414 351818 953807 940718 351672 369386 102814 92615 99587 100681 113975 112531 104788 105339 74202 76324 259958 231238 671946 674396 195980 194207 246601 249214 284650 277396 293975 294318 311394 314708 292161 325983 671579 703169 517027 418208 261747 256554 294619 293371 306892 311406 317503 320104 351260 354618 579343 606542 40.45 68.5 1
11:58:45 2023-09-26 337124 336609 80008 77914 115613 119170 116394 115897 85503 85437 91890 93002 111475 113669 329257 351952 956440 942228 354589 369170 102955 92641 99587 100820 114086 112566 104965 105780 74304 76481 263616 230914 675384 676092 196282 194101 246982 248206 285557 277822 292740 295877 308279 311616 294233 324487 669679 707401 517755 421030 261011 256946 294233 292423 306463 309773 315609 320558 353940 352461 575364 605380 40.55 68.5 1
11:58:46 2023-09-26 338831 336833 79811 77998 114991 119199 116040 116057 85114 85277 91804 92907 110914 116125 326603 354290 956587 937241 351708 369386 102814 92647 99449 100681 113975 112531 104965 105371 74202 76376 262354 230752 673184 676092 195360 194752 245807 249359 285307 277110 295696 295168 309719 313393 293124 324671 672532 707183 516346 420690 260648 257955 293963 293280 309356 311986 316764 320221 352315 352461 579600 605674 40.45 68.5 1
11:58:47 2023-09-26 338473 335883 79867 77967 115882 119213 116582 116084 85619 85256 91990 92970 111118 116183 329024 352275 954344 936768 358413 369943 102814 92681 99449 100758 114144 112566 104932 105371 74253 76357 263577 230090 672753 676056 195980 194207 246601 249324 284801 278997 297370 296121 309608 313574 293053 323994 667110 702179 516346 422927 261011 257162 294519 293031 308361 312076 313729 321422 353621 352496 580423 604812 40.45 68.5 1
11:58:48 2023-09-26 339450 337731 79871 77998 115537 119403 116394 116090 85503 85288 91837 92875 110946 116160 327326 355071 946722 934221 355560 368794 102955 92519 99722 100509 114119 112047 105246 105162 74304 76324 262354 228804 684009 676020 195696 194883 246527 249424 284986 278141 294061 296560 308314 313358 294055 323814 673215 701834 517755 421432 261011 257558 294162 295190 306428 311104 313657 319499 351822 353272 583126 601817 40.45 68.5 1
11:58:49 2023-09-26 342662 336578 80153 77936 115911 119034 116361 115638 85566 85245 91957 92970 111194 114097 329490 354538 947394 935214 356893 369358 102814 92681 99449 100681 113897 114536 105188 105563 74265 76376 262354 230196 673791 674873 195396 194752 246510 249781 284335 278213 292046 296085 308490 314988 291485 324595 670957 699149 517755 417101 261856 257126 293480 293926 305538 311104 315609 320367 353875 354654 581874 604487 40.45 68.5 1
11:58:50 2023-09-26 340239 335857 80150 77692 115994 118772 116816 115512 85597 85214 92124 92844 111042 115883 327591 350275 948738 940014 358667 369907 102814 92617 99449 100681 114119 112531 104997 105371 74253 76324 262354 231787 674131 674581 196946 193930 247639 249181 283675 279390 294895 295906 311284 313393 292855 326540 667074 700626 517027 420914 261711 255478 294198 294211 306928 313089 315320 320821 352315 354654 579600 603103 40.45 68.5 1
11:58:51 2023-09-26 341205 338224 80021 77971 115630 118865 116327 115605 85534 85245 91957 92844 111010 116044 326639 352381 954141 945878 351636 368830 102955 92553 99899 100688 114119 112375 104997 105339 74253 76376 261209 229838 677642 674873 196016 194207 246774 248206 286432 277822 294404 296991 308420 313567 292303 324559 669679 701047 519164 419610 261820 256946 294483 292387 309428 309554 314392 321495 351260 354334 574478 603595 40.55 68.5 1
11:58:52 2023-09-26 340510 337776 79899 77830 115738 118806 116427 115705 85741 85214 91870 92844 111010 115964 327097 352381 953807 940718 351636 369386 102814 92553 99620 100786 114086 112341 105116 105530 74373 76666 262354 230610 677212 674763 196149 194681 246841 249181 286253 277379 292803 296157 308385 314259 292445 324415 669422 704503 517549 418353 261856 256878 294024 292869 307426 311406 315645 321459 350980 354618 575771 605674 40.45 68.5 1
11:58:53 2023-09-26 340214 336177 80167 78109 115949 119160 116394 115705 85566 85298 91837 92749 111270 116067 327326 350275 956587 943467 355739 369943 102858 94476 99143 100820 113396 114730 104613 105871 74100 76494 261209 231599 667440 676785 196567 193936 247052 248764 285121 278017 292740 293997 311055 312302 293522 324631 671324 709438 516346 422029 261856 256366 295383 293315 305965 309773 315645 318974 354472 354618 577068 606312 40.45 68.5 1
11:58:54 2023-09-26 337388 335892 79867 77906 115696 119121 116234 115738 85324 85277 91804 92876 110978 115998 327097 350240 955910 939347 354521 368507 102814 92702 99591 100724 114223 112256 105044 105595 74304 76593 262354 231623 674756 680631 196113 194066 246947 248170 285521 277786 292598 295726 309572 314193 294002 324451 669679 709328 516346 420994 260688 256695 295347 292387 306428 312063 315573 320104 354175 352461 574478 605344 40.55 68.5 1
11:58:55 2023-09-26 339758 336146 80254 77967 115692 118971 116394 115891 85534 85245 91770 92939 111042 116010 327326 353829 952383 932753 356893 369610 102814 92681 99416 100820 113897 112566 104788 105661 74253 76429 262602 231599 669406 678704 195945 194207 246774 249745 283631 278604 294331 295011 310295 313026 293302 324487 671904 709438 516346 421730 261820 257091 293963 294789 306892 310637 317272 319425 353374 353520 583521 606239 40.55 68.5 1
11:58:56 2023-09-26 338318 338646 80031 77998 115692 119053 116394 115897 85503 85341 91804 92875 111042 116160 327290 352381 948240 937961 358664 369618 103025 92702 99657 100858 114021 112672 105076 105740 74304 76561 262354 231787 672258 676056 195980 194207 246947 249424 285285 279390 293486 296049 309754 312050 293849 324451 670884 703169 517027 422927 261415 257126 293643 293969 306928 314220 314613 320367 354188 352496 580834 603878 40.45 68.5 1
11:58:57 2023-09-26 339746 336328 80008 78176 115597 119019 116361 116031 85503 85298 91804 92876 110978 116010 327061 357140 946015 936214 355848 368794 102955 92385 99961 100647 114086 112203 105109 105339 74202 76449 261209 230196 675941 677744 195360 194752 246186 249324 285294 278213 292562 296991 307453 313498 292919 323466 670884 701338 519164 419610 260975 257703 293963 293727 306856 309739 314613 319428 351190 352461 581204 601817 40.45 68.5 1
11:58:58 2023-09-26 340371 336363 79835 77967 115504 119053 116569 115977 85445 85309 91804 92876 111010 116091 329161 355357 948922 940029 356531 368651 102955 92642 99657 100686 114021 112359 105044 105595 74304 76449 262354 230555 675682 677561 195183 194752 246151 250360 284650 278213 292661 296538 307453 314479 292812 323958 672379 700348 523040 418280 261599 257919 293200 294211 305930 310637 315609 322143 352173 353768 581390 604308 40.45 68.5 1
11:58:59 2023-09-26 341582 336328 80085 77798 115889 118772 116427 115671 85566 85266 91804 92749 111042 116020 327326 353971 949411 937204 356893 369350 102814 92714 99620 100681 114086 112566 104965 105371 74304 76429 261212 230519 673302 674873 195945 194207 246982 250272 284414 278800 292152 295275 309356 315717 292090 326214 673450 705318 517755 418171 263301 256949 294233 294967 306892 313161 315573 320821 355182 355721 583307 606537 40.45 68.5 1
11:59:00 2023-09-26 339611 335848 80034 77998 115579 118772 116427 115705 85471 85277 92017 93034 111270 114371 329454 351952 952787 943614 355091 369170 103025 92479 99657 100647 114086 112531 105141 105339 74304 76633 259958 229410 673982 676306 195980 194207 246841 248135 286432 278213 291869 297065 308420 313567 292303 324559 669679 701834 516159 419610 261856 257091 296007 292352 307391 310637 314827 319463 351998 354583 574442 603559 40.45 68.5 1
11:59:01 2023-09-26 339710 336613 79863 77998 115692 119136 116394 115738 85534 85341 91804 92781 111042 115929 326603 352381 951000 943430 351600 369350 102955 92385 99620 100647 114360 112203 104965 105306 74304 76344 262354 230196 678384 674873 196256 194207 246947 248938 286195 277499 293498 296704 310441 314673 292303 324379 669569 704071 517027 418763 261639 256949 293884 292352 307391 312063 314613 321092 353838 354015 574405 604345 40.55 68.5 1
11:59:02 2023-09-26 340296 335831 79831 77830 115692 119063 116776 115891 85678 85225 91990 92844 111194 116033 329257 353943 955499 943571 351492 369018 102814 92570 99449 100681 113988 112359 104932 105339 74202 76376 262602 230878 673155 674873 195980 194207 246947 249324 285085 277431 293975 294932 308455 314479 292098 326734 667038 703313 519164 417985 261856 256695 294762 293315 308701 311188 315717 319877 350945 354583 579189 606105 40.45 68.5 1
11:59:03 2023-09-26 339436 338240 80118 77661 115692 118734 116427 115037 85534 87178 91804 92812 111042 115814 327326 351291 956587 942760 355848 369350 102674 92681 99416 100820 113897 112566 104613 105661 74100 76481 262602 232286 676261 675828 196291 193960 246735 249214 284907 277962 293349 294104 311725 313393 294721 326323 671506 709293 513527 419610 261856 256300 294483 293855 308628 312075 315681 319163 353374 355423 577776 606705 40.45 68.5 1
11:59:04 2023-09-26 337353 336591 79957 78373 115530 119296 116327 116024 85382 85405 91670 93002 111022 113578 329024 354588 953770 937942 354733 369350 103096 92513 99587 100681 113897 112531 104965 105371 74355 76376 261212 230878 672828 676056 195325 194888 246014 249324 285557 277396 292795 295597 309542 313061 292161 323239 667110 703350 515811 420836 261011 257955 293231 293066 307356 311844 315681 321152 352280 352461 579600 606105 40.45 68.5 1
11:59:05 2023-09-26 339858 335848 79867 77914 115028 118806 116394 115705 85445 85214 91804 92812 110989 115964 327026 355071 953807 934184 354807 368830 102674 92583 99449 100681 113897 112566 104965 105371 74100 76481 260160 231385 675996 678594 195696 194575 246046 250341 284272 277678 293797 295418 309648 314937 293124 324487 670957 709438 516346 420836 261531 257091 293033 294247 306179 311406 317018 319279 352350 354051 581838 606537 40.45 68.5 1
11:59:06 2023-09-26 338911 336578 80021 77971 115626 119034 116327 115957 85651 85373 91670 92907 111010 116125 327061 352416 950950 937569 356710 368759 102814 92583 99587 100681 114334 112359 104965 105371 74304 76376 261209 228769 673613 676056 195909 194752 246601 249324 284685 278213 291511 296991 308420 314428 294233 323994 667110 701834 517755 422029 260975 257522 294447 293727 308797 311572 313693 319463 352280 352461 580834 604812 40.45 68.5 1
11:59:07 2023-09-26 338246 337653 79835 77998 115024 118806 116200 115705 85293 85414 91804 92876 111001 115964 326568 354538 946685 935549 355885 368794 103237 92258 100037 100370 114354 112203 105318 105234 74508 76515 262698 231130 682179 678704 195665 194716 246425 249531 285093 278105 293841 297266 308385 313026 293991 323958 671432 701083 517755 421730 260975 257703 294447 293592 308628 309773 314134 319463 352245 352461 581062 601817 40.45 68.5 1
11:59:08 2023-09-26 340356 337985 80021 77936 115605 118961 116327 115844 85503 85214 91804 92781 110914 115929 329454 354432 947357 936880 355848 368830 103025 92583 99587 100681 114053 112600 104965 105339 74202 76429 263616 230196 674668 676785 195360 194752 246186 249359 284650 278213 292188 296991 307488 315775 292919 323502 670920 700348 517755 419241 260468 257522 293757 293969 306964 309773 314649 319463 350966 352496 580197 603132 40.45 68.5 1
11:59:09 2023-09-26 340775 337537 79867 77951 115604 118768 116394 115705 85387 87245 91804 92781 110978 115929 327061 354290 947394 936880 355484 368794 102814 92647 99587 100681 114144 112290 105155 105780 74373 76593 262354 230574 671815 674691 195310 194954 246046 250129 284286 278213 292598 295633 307948 315183 292272 324487 670920 701338 520574 418988 261675 257162 293515 293926 305930 310637 315609 321152 352136 354618 581838 604450 40.45 68.5 1
11:59:10 2023-09-26 340934 336471 80021 78073 115663 118937 116427 115705 85566 85128 92080 92844 111010 116091 327326 351456 948922 944660 355273 368535 102955 92647 99722 100681 114472 114661 105318 105371 74355 76376 262354 229446 675215 676785 195980 194207 246982 248206 286468 278213 292817 296991 308420 313532 293096 324595 669679 701155 517722 419647 261856 257126 294162 292387 307426 310637 314649 319463 351752 354051 574442 604812 40.45 68.5 1
11:59:11 2023-09-26 341690 335857 80081 77998 115725 118806 116427 115705 85445 85245 91837 92812 111010 115929 327097 352099 951036 943467 351600 367953 103237 92540 99899 100585 114367 112359 105220 105595 74304 76561 262354 232339 675260 674727 196220 194207 246947 248974 286468 277145 293361 296991 308385 314259 292161 324595 673010 704540 519164 419277 261820 257126 294483 292960 307821 311844 315386 319239 351260 354583 574478 604915 40.45 68.5 1
11:59:12 2023-09-26 340739 335857 80150 77830 115725 118932 116682 115605 85597 85414 91837 92844 110966 113823 329024 351853 953807 940718 353734 368830 103025 92681 99620 100681 114053 114536 104893 105371 74202 76376 262354 231309 674891 674873 196291 194207 246982 249324 285085 278213 293975 294282 309391 314224 292345 324631 667110 707401 517027 418945 261856 256592 293714 293763 306393 311986 317575 319425 352280 355436 579600 606542 40.45 68.5 1
11:59:13 2023-09-26 338722 336106 80008 77826 116052 118772 116427 115705 85503 85298 91837 92781 110978 115929 327061 350240 959586 944917 355593 369402 102604 92769 99350 100926 113799 112829 104795 105918 74253 76659 262354 231492 666030 677264 196567 193678 247639 248903 285085 278213 292598 294860 311242 315703 292891 326504 671837 711446 523683 420958 261373 255619 296007 293315 306463 309773 315098 319199 354472 354618 577032 606705 40.45 68.5 1
11:59:14 2023-09-26 337728 336582 79966 78002 114995 119170 116200 115897 85324 85277 92241 92876 110934 116160 326603 354574 956587 941071 353698 369646 102744 92681 99620 100820 114086 112617 104965 105371 74253 76376 262354 230716 673554 679520 195360 195025 246014 249359 285592 277431 293285 296726 309391 313279 292713 323502 667110 708437 515817 420836 261415 258353 293963 293763 309574 312205 315717 320367 352315 352496 580834 606275 40.45 68.5 1
11:59:15 2023-09-26 338211 335813 79976 77918 115696 118806 116394 115738 85503 85097 91804 92844 111270 113602 329417 355357 955462 931350 355739 369206 102814 92513 99624 100755 114373 112359 104965 105661 74304 76409 263824 231420 674281 678224 196256 194207 246221 250519 284463 277997 293491 294282 309391 313026 293096 324523 670957 710173 516346 420836 261820 256946 293104 293962 305930 312460 315789 319425 352350 353803 581879 606312 40.45 68.5 1
11:59:16 2023-09-26 337621 335883 79867 77971 115024 119034 116394 115738 85355 85309 91837 92939 110946 116194 326603 352452 949411 936880 357832 368830 102814 92681 99620 100889 114086 114616 104965 105371 74304 76429 262354 229517 674281 676092 195980 194207 246809 249534 285121 278800 291264 295803 309356 312337 294233 324329 670920 701155 516346 422628 261047 257126 294555 293763 306428 311607 313693 321459 353409 352496 580834 603132 40.55 68.5 1
11:59:17 2023-09-26 337701 336359 79831 77945 115024 119444 116200 115738 85503 85352 92017 92970 111194 116380 329637 354432 947283 935364 355702 368910 103521 92449 99791 100611 114387 112453 105246 105530 74406 76311 263616 228804 680720 676785 195696 195192 246221 249745 284650 278213 292740 296991 309529 313602 294006 323502 670957 700348 519164 419574 261011 257951 293892 294247 306179 309773 315164 319463 350210 352496 580124 603595 40.45 68.5 1
11:59:18 2023-09-26 340575 336396 80154 77661 116078 118656 116735 115004 85566 87178 92061 92678 111042 115848 327132 351326 947394 937906 357905 369386 102814 92617 99449 100681 113897 112566 104677 105339 74253 76376 262354 230196 675503 674396 196291 194207 247017 249359 283897 278997 292152 295347 308455 313279 291556 324271 667146 701155 517755 419647 261856 255584 294519 293926 306928 311104 315126 320367 352315 355721 580088 603990 40.45 68.5 1
11:59:19 2023-09-26 338211 337776 80004 77861 115911 119092 116615 115891 85709 85277 92117 92876 111042 116148 328559 350854 948591 945480 357869 368794 102814 92519 99483 100724 114053 112281 104965 105371 74304 76376 264794 230802 677208 676515 196567 193900 248163 248938 285156 278997 291708 296121 308455 313532 292445 324631 667038 702330 517027 420538 261856 255584 295061 293280 305503 313786 314427 321158 352280 354086 576215 603103 40.45 68.5 1
11:59:20 2023-09-26 339744 335857 79867 77724 115696 118806 116427 115705 85413 85414 91837 92781 110957 115964 327097 351081 949864 944808 354234 368830 102814 92617 99722 100681 114119 112566 105174 105339 74304 76324 262354 229446 676438 674873 196180 194575 246770 248689 286325 278105 292491 296143 308349 315758 293160 324415 670555 702330 519164 419647 261856 257126 295756 293135 310109 311069 315128 319463 351260 354476 574478 605674 40.45 68.5 1
11:59:21 2023-09-26 342204 336351 80240 77932 115916 118671 116682 115605 85534 85383 92117 92781 111194 116079 327555 351291 956587 942797 355305 369242 102814 92668 99449 100681 113897 114536 104932 105661 74202 76376 264678 232194 669590 674873 196291 194207 247017 248974 285121 278213 293975 293926 309860 313532 291894 327536 667074 709438 517755 419610 261856 256731 294798 293763 308701 309739 317575 319163 352350 355721 578779 608022 40.45 68.5 1
11:59:22 2023-09-26 337584 335848 80012 77918 115696 119079 116461 115705 85445 87245 91837 92876 110978 116044 327326 350275 958625 943467 355885 369386 102718 94606 99143 100889 113364 114730 104645 105693 74100 76376 264794 232117 671020 678631 196496 194137 247639 248832 285281 278105 293349 295942 311131 312520 293721 324631 671763 710441 517755 421030 261856 255982 295799 293031 308628 312941 315645 319425 355040 354654 577068 606312 40.45 68.5 1
11:59:23 2023-09-26 339517 336507 80163 78144 115659 119034 116682 115957 85534 85309 91804 92907 110966 116079 326603 355357 957945 936880 353734 369422 102814 92617 99691 100681 114086 114571 104965 105371 74202 76409 262354 230878 672828 676020 194869 198841 245464 249781 285356 277822 293769 294617 309821 313532 293337 324295 670993 709438 520221 420507 261856 257955 293309 293926 306463 311625 315753 320660 352350 354086 581016 609623 40.45 68.5 1
11:59:24 2023-09-26 338797 338443 80039 77833 115024 118802 116394 115705 85413 85245 91837 92844 110934 115998 326639 353475 953095 932790 356893 369646 102744 94476 99449 100820 113975 112637 105116 105886 74373 75607 261209 231492 682328 678704 196149 194989 246841 250341 283640 278961 293769 295605 310366 313061 294048 324451 672891 709438 509120 422029 261856 257597 294519 295182 306928 310671 317344 319425 353976 354086 583631 606312 40.45 68.5 1
11:59:25 2023-09-26 339011 336649 79989 78077 115564 119281 116361 116057 85593 85256 91804 93128 111118 116461 329513 353440 948738 936214 355557 368794 102955 92385 99587 100753 114119 112359 104965 105306 74304 76311 259958 228698 676600 675984 195772 194752 246531 249674 284734 278124 291877 297619 308420 312991 293991 323466 667074 701338 517755 421730 260975 257703 294412 293442 306597 311286 314134 319463 352280 352461 581247 604645 40.55 68.5 1
11:59:26 2023-09-26 339996 336323 80089 78002 115663 119053 116427 116231 85503 85256 91804 92970 111042 116091 325619 357666 946685 936214 355848 368794 103025 92345 100037 100724 114491 112221 105220 105273 74406 76561 264735 231787 680017 678668 195767 195025 246496 249674 284650 278213 292188 296906 308349 313463 293956 325624 670920 701725 516159 420538 260975 257919 294412 293969 306179 310602 314613 319463 351752 353202 579820 601781 40.55 68.5 1
11:59:27 2023-09-26 342514 336248 80057 77936 115721 118772 116749 116084 85534 85330 92057 92876 111042 116135 329417 355321 948738 941110 357146 369350 102814 92513 99587 100820 114086 112566 104965 105661 74253 76481 262354 230716 675129 674873 195945 195025 246566 250308 284539 278604 293009 295762 309356 315845 291929 324235 672891 704005 517755 417690 261856 257091 293963 293926 306676 311069 315609 321385 352020 355650 582697 605674 40.45 68.5 1
11:59:28 2023-09-26 340480 335848 80150 77951 116045 118738 116782 115592 85714 85182 92091 92812 111118 115929 327555 350240 948738 942116 358483 369322 103096 92668 99657 100755 114053 112359 105076 105595 74406 76561 262354 231458 672800 674396 196108 194207 247536 249424 284419 278997 292152 296085 309714 315380 293500 326504 667110 704503 515811 419246 261856 255513 294091 294247 306928 311538 315350 321115 352315 355650 581247 603878 40.45 68.5 1
11:59:29 2023-09-26 338722 336290 79968 78180 115878 118937 116394 115705 85534 85414 92080 93002 111010 116044 327061 352381 948276 945206 353698 368794 102955 92583 99587 100647 114119 112281 105109 105339 74304 76344 261209 229446 679702 676785 196429 194207 247710 248135 285753 278604 294429 296991 310186 313532 292972 324523 669679 701115 517755 419610 261856 257091 296215 292387 306428 312255 314356 321422 351998 354299 574478 603559 40.45 68.5 1
11:59:30 2023-09-26 340235 336254 79976 77883 115692 118768 116394 115671 85800 85277 91804 92876 110989 116010 329417 354693 954030 946041 351492 368651 103025 92513 99657 100688 114367 112324 105220 105306 74304 76344 262354 229446 681027 676748 196256 194752 246947 248170 285592 278552 294466 296991 310295 313532 292409 324523 671059 701338 517027 419574 261820 256875 295026 292352 306428 311069 314134 321422 351752 354547 574478 604557 40.45 68.5 1
11:59:31 2023-09-26 341443 335786 80003 77833 115696 118772 116776 116084 85503 85245 91804 92781 110978 115929 326568 351853 950290 944808 351600 369350 103096 92583 99757 100681 114354 112203 104997 105339 74304 76344 262354 230161 677898 674873 195980 194207 246982 248554 286530 278017 292152 296991 308420 313532 293444 324523 669679 701834 517755 419574 261820 256701 295347 292210 307391 310637 314613 321422 351752 354051 574442 603559 40.45 68.5 1
11:59:32 2023-09-26 339746 334838 79976 77830 115910 118806 116394 115671 85534 85245 92017 93002 111194 114026 329417 354588 953464 946453 351456 368882 103096 92446 99657 100647 114086 112203 105141 105339 74304 76646 264794 230161 679587 674873 196118 193925 246841 248903 286432 277822 292152 296179 308385 314950 292891 324559 669679 703470 516159 419574 261337 256911 294233 293386 307857 312496 314649 319463 351752 354583 574442 604450 40.45 68.5 1
11:59:33 2023-09-26 341030 335821 80208 78101 115663 118806 116427 115671 85566 85383 91837 92876 111118 115929 327097 351818 953095 943430 351672 369646 102955 92681 99587 100681 114086 112566 104965 105371 74304 76376 262354 230878 689215 674873 196016 194207 246982 249324 286195 277165 295093 296121 310295 314514 292409 324559 669679 701155 524449 418945 261856 257126 294091 293727 307857 311805 315609 321914 351190 354583 576179 606105 40.45 68.5 1
11:59:34 2023-09-26 342146 334873 80063 77830 115696 118772 116857 115891 85767 85309 92080 92844 111194 116114 328559 354088 955706 944917 355666 369314 102674 92681 99416 100889 113897 112603 104932 105661 74253 76409 262602 232322 671599 676748 196567 194207 247017 248938 285085 278213 293456 294247 310330 313532 292197 326504 667038 710173 517027 420538 261856 256336 294162 293763 306748 311104 317575 319425 353869 355685 578742 606537 40.45 68.5 1
11:59:35 2023-09-26 336886 336328 79835 77998 115028 119170 116200 116090 85261 85309 91804 92875 110914 116356 326568 351818 956551 939273 353734 369907 102884 92714 99587 100681 113975 112531 104932 105661 74304 76461 261209 230555 674162 676056 196118 194752 246982 248938 285994 278017 293217 295347 309391 312590 294269 324257 671763 703277 517755 422628 260572 257126 295664 292387 307356 309739 315645 320367 352350 352461 575735 606105 40.45 68.5 1
11:59:36 2023-09-26 339277 336609 80098 78180 115559 119456 116582 115957 85503 85277 91990 92939 111194 116229 328559 355178 956551 938213 351672 369907 102999 92702 99657 100820 114053 112566 104965 105371 74304 75638 262602 230878 672947 676056 195325 198841 245979 249745 285557 277822 293313 295633 309825 313498 293685 323502 667110 708400 517755 421432 261635 258168 293999 294175 309647 311844 315717 320367 352315 352496 581431 607172 40.45 68.5 1
11:59:37 2023-09-26 339037 336359 80063 78010 115617 118806 116394 115705 85324 85272 91804 92800 110946 116160 327097 352381 951036 934184 356222 369350 102674 92681 99449 100889 113897 114810 104965 105693 74253 76514 262602 231599 669647 676020 196291 194752 246982 249499 283781 277525 292152 295218 310801 312590 293785 327120 672927 707365 515811 422628 261820 257162 293884 294903 306928 311607 315126 319425 354437 354051 582697 605376 40.45 68.5 1
11:59:38 2023-09-26 338199 338895 80098 77967 115597 119068 116568 115990 85503 85320 91860 93034 111042 116206 326568 352381 950085 937961 358627 369314 102814 92583 99449 100820 113975 112359 105148 105661 74304 76376 262354 230196 688995 676092 196256 194752 246982 249710 285348 278997 293804 295762 309037 312555 294269 324487 670884 702075 516346 420922 261011 257126 294483 294211 306214 312760 314134 321422 353869 353520 580834 603559 40.45 68.5 1
11:59:39 2023-09-26 342418 335821 79899 77963 115659 119053 116427 115705 85445 85277 91804 92876 110978 115964 326603 354538 947394 936880 356893 369386 102884 92647 99620 100750 114086 112566 104965 105371 74304 76481 262354 230232 685483 676785 195807 195025 246394 249745 284800 278213 292803 296991 308169 314479 292848 323994 672111 700348 519164 418945 261599 258353 294205 294318 306393 310888 315645 322114 351812 353768 585364 603412 40.45 68.5 1
11:59:40 2023-09-26 341579 336213 80155 77967 115978 119034 116979 115605 85651 85214 91994 92876 111042 115929 328231 354823 948738 937241 356641 368794 103096 92676 99587 100681 114086 112566 104965 105371 74253 76409 262354 230196 675129 674873 195945 195025 246221 249424 284650 278213 292598 296538 308455 315208 291964 324329 672891 702330 517027 418021 261856 257162 293864 294247 305930 310671 315609 320821 350980 354654 581874 604822 40.45 68.5 1
11:59:41 2023-09-26 338175 336363 80059 77967 115692 118971 116394 115705 85503 85214 91837 92876 111150 116044 327326 350962 948738 940681 357869 368794 102884 92519 99689 100820 114086 114616 104997 105371 74253 76376 263616 230161 674756 674873 196982 193936 248163 248938 284650 277297 292330 296574 308244 313532 293337 327002 667074 704005 517755 420836 261856 255548 296215 293962 306856 314042 315356 321475 352209 355258 577776 603412 40.45 68.5 1
11:59:42 2023-09-26 339780 337215 80143 78077 115982 119136 116394 115705 85445 85245 92017 92907 111010 116125 327097 349996 948240 946266 355702 369350 102814 92647 99689 100681 114086 112566 104997 105339 74304 76429 262354 229481 687554 676785 196567 193936 248337 248728 285437 278997 292117 296856 308455 313532 293096 326504 671763 702476 516159 420836 261856 255584 296215 293031 305503 311607 315085 321158 352315 354583 576587 603559 40.45 68.5 1
11:59:43 2023-09-26 338175 336219 80081 77998 115692 118967 116427 115705 85471 85414 91837 92844 110978 115964 326568 350240 948240 945206 355273 368794 103096 92604 99899 100791 114524 112359 105148 105595 74406 76508 262354 230802 674572 676712 196251 194752 246982 248170 286678 278213 294872 296416 310405 313532 293892 324559 668438 702425 515811 419647 261856 256946 295115 292423 307141 312037 314134 319463 351787 354086 574478 604775 40.45 68.5 1
11:59:44 2023-09-26 338757 334812 79895 77830 115696 118806 116776 115924 85534 85414 91837 92844 111022 114141 328559 352381 951000 944808 351600 368794 102955 92258 99757 100681 114119 112531 105141 105371 74304 76376 262354 229838 677642 674873 196291 194207 246947 248206 286552 278213 292152 296567 308420 314005 292891 324401 669679 701834 516346 419610 261856 257162 295664 292210 307391 311104 314649 319499 352033 354618 574036 604487 40.55 68.5 1
11:59:45 2023-09-26 339778 335848 80063 77998 115696 119045 116427 115705 85566 85272 91837 92812 114030 115848 326603 351326 952676 945591 353724 369618 103450 92513 99657 100753 114289 112359 105148 105595 74304 76561 263577 230878 671214 674873 196291 194207 246735 249710 285174 277822 293837 295182 308490 314374 292831 324631 667074 703350 519164 418317 261856 257086 294483 293442 306891 311406 317575 320367 351260 354654 579600 607172 40.45 68.5 1
11:59:46 2023-09-26 337584 336342 80208 78159 115692 118971 116427 115705 85355 85288 92017 92876 110946 115929 326603 352132 957945 940718 354517 368830 102539 92714 99246 100820 113708 114696 104613 105693 74100 76376 262354 230555 668535 675984 196282 194207 247780 248938 285356 278213 292839 294896 311453 312555 293337 324667 671800 710441 514936 422743 261856 255619 295799 293315 306428 310637 315645 319871 355005 354618 577068 606705 40.45 68.5 1
11:59:47 2023-09-26 336886 335852 80043 78034 115613 119087 116394 115897 85382 85309 91804 92939 110978 113422 329454 351916 957539 940921 354626 369502 102955 92705 99657 100858 114021 112621 104965 105661 74253 76409 261209 231787 673421 678521 196256 194207 246982 248206 286155 277962 293151 295534 309356 312555 295133 324487 671763 708400 516159 421030 261047 257126 295799 292423 307141 309739 315487 320367 354153 352496 575771 605380 40.45 68.5 1
11:59:48 2023-09-26 338459 336609 80118 77998 115721 119034 116427 115738 85736 85245 91804 92812 110946 115964 325655 355356 956587 935549 351708 369943 102814 92681 99449 100856 114086 114650 104965 105371 74304 76409 259958 230914 673316 677744 195396 195298 246014 250519 285236 277697 293769 295633 309825 313532 293373 324559 672415 709438 523683 421134 261856 257955 293515 293890 307141 311625 315753 320367 352350 354334 581838 608179 40.45 68.5 1
11:59:49 2023-09-26 338797 337885 80114 78030 115725 119000 116427 115738 85767 85262 92017 93002 111194 116148 329257 353816 952787 937087 357036 369763 102814 92641 99587 100820 113930 114650 104965 105886 74304 76534 264735 231599 668914 676020 196144 194575 246982 249781 283746 278213 293080 294318 310330 313061 293337 324235 672891 709438 515811 422029 261856 257126 293240 295597 306856 309773 315753 319425 353905 354051 583362 606537 40.45 68.5 1
11:59:50 2023-09-26 337466 336613 79871 78030 115537 119204 116394 115738 85230 85245 91804 92939 110849 116160 325655 352452 948738 935549 355702 368535 102884 92617 99620 100750 114086 112600 104997 105339 74304 76376 263616 228769 677328 676056 195980 194752 246601 249534 284685 278213 291920 296776 308455 314937 294233 325087 667110 702476 523683 422628 261011 257919 294483 294211 306784 311607 313693 319239 353679 352496 581431 603952 40.45 68.5 1
11:59:51 2023-09-26 339340 335857 79867 78223 115564 119330 116615 116197 85767 85373 91990 93034 111042 116218 329490 354397 946538 936066 355269 368571 103096 92385 99824 100655 114387 112203 105286 105162 74304 76324 259958 230802 680132 676020 195351 194752 246601 249570 285214 278213 291912 297410 308847 313026 294233 324030 670920 702513 519164 421139 261011 257739 294447 293890 306428 311104 314392 319981 352315 352531 581468 603595 40.45 68.5 1
11:59:52 2023-09-26 339782 334913 79871 78002 115692 118971 116427 115705 85566 85128 91837 92844 110946 116010 326603 354574 947394 936880 355885 369943 102955 92617 99620 100681 114637 114536 105174 105588 74304 76409 263616 230752 678887 676785 195843 195025 246394 249781 285121 278213 292902 296991 307989 314549 293124 323958 670993 701070 519164 419277 261635 257991 293999 294282 306865 311139 315645 319947 351260 353520 581089 603595 40.55 68.5 1
11:59:53 2023-09-26 342662 336573 80240 78073 116105 119034 116682 115957 85534 85446 91957 92844 111194 116114 329257 354219 948738 936540 356893 369655 102955 92647 99449 100820 114008 114571 105188 105780 74253 76376 262354 230232 671973 674873 196016 194752 246601 250519 284592 278800 293044 296121 308138 314988 292000 324631 673646 701191 517755 417726 261856 257522 293999 295534 306179 311355 315645 321459 351260 355685 582897 604915 40.55 68.5 1
11:59:54 2023-09-26 337737 338406 79867 77998 115725 119083 116427 115738 85413 85245 91837 92812 110946 116079 326603 351600 950085 944137 357362 369386 102884 92617 99653 100681 114119 114536 104997 105339 74304 76357 262354 229838 673155 676785 196567 194207 248163 248206 285628 278997 291912 295798 310587 313567 295490 324595 667038 702513 517755 420241 261856 256946 296215 293074 306428 313115 314392 319499 354948 354641 577896 605674 40.45 68.5 1
11:59:55 2023-09-26 340170 336177 80195 77971 116009 119034 116568 115877 85534 85277 92027 92907 110978 115998 327097 353943 951036 945480 351672 368543 102955 92519 99724 100611 114309 112635 105030 105371 74304 76376 261209 229446 688875 676785 196429 194752 247017 248554 286468 278213 292152 297410 308455 314450 292766 324595 671800 699149 519164 420538 261567 257162 296215 292423 307391 311355 315128 319499 352090 354654 574514 604487 40.45 68.5 1
11:59:56 2023-09-26 340582 334873 80154 77830 115729 118772 116461 115592 85566 87092 91837 92781 110934 115814 327097 350310 957266 943467 355848 369386 102674 92714 99348 100820 113741 114650 104788 105693 74100 76441 262602 231634 667809 676785 196567 194207 247780 249324 285445 278213 293080 294653 311273 313498 292891 327305 667074 711592 517755 421730 261856 256371 294198 293031 309065 313089 317987 319170 354721 355828 577776 607062 40.45 68.5 1
11:59:57 2023-09-26 337309 337479 80025 78162 115630 119233 116427 116090 85534 85204 91837 93065 111194 116264 327061 350240 957945 940718 355305 369386 102814 92681 99620 100681 114281 114536 104997 105371 74253 76409 262354 230555 685099 676128 196567 194207 247780 248764 285592 278213 293748 296121 310801 312085 294305 324595 667038 711629 517027 421659 261856 257126 295061 293315 307141 310671 315681 321194 354507 353555 575771 605674 40.45 68.5 1
11:59:58 2023-09-26 339517 335821 79972 77938 115692 118772 116394 115705 85445 85272 91804 92907 111010 116160 326568 355605 956587 935549 353734 369350 102814 92714 99449 100820 113897 112600 104965 105661 74304 76461 261209 231401 672473 677744 195360 195298 246151 250484 284885 277822 293975 294932 310295 313498 293302 326237 672415 709438 517755 421432 261856 257997 295249 294824 309501 312246 317394 320257 353232 354406 584559 607835 40.45 68.5 1
11:59:59 2023-09-26 339240 337180 80039 77998 115729 118806 116394 116084 85678 85277 91770 92876 111001 115964 326603 352275 951000 933483 357652 369350 102955 92681 99449 100820 113897 114696 104965 105806 74253 76481 260160 231599 680854 678704 196291 194752 247017 249745 283746 278800 293080 295146 310801 313026 294006 324487 672927 709438 516346 422029 261820 256807 294483 295146 306244 311104 315717 319425 353905 354583 583681 606537 40.45 68.5 1
12:00:00 2023-09-26 337840 336319 79867 78223 115028 119170 116394 116090 85293 85309 91804 92875 110914 116322 326603 353475 947394 936214 355848 369350 102955 92681 99791 100681 114086 112531 105141 105339 74304 76376 262354 228734 678045 675984 195625 194752 246947 249745 285370 278800 292152 297619 308812 313532 294269 323994 670920 701579 517549 422361 261091 258175 294015 294832 308665 313161 314912 322941 355596 353378 581247 604345 40.45 68.5 1
12:00:01 2023-09-26 340036 335826 80034 78180 115630 119136 116394 115977 85534 85330 91804 93034 111270 116044 326603 354574 947394 936880 355885 369350 103096 92617 99757 100681 114119 112600 105141 105339 74304 76409 261212 230555 692996 678331 195945 195025 246566 249781 285121 278604 293151 297347 308169 314224 293337 324223 670957 700843 516159 419610 261415 258317 294447 294211 306428 311104 315415 319947 351225 353520 580985 603559 40.45 68.5 1
12:00:02 2023-09-26 339340 334847 79863 77857 115659 118806 116394 115738 85831 85272 91837 92939 111042 116044 328450 351456 949813 943803 357905 368830 102814 92681 99689 101029 114086 114696 104997 105693 74304 76514 262354 231458 675486 676306 197120 194207 248547 248938 285121 277656 292152 296991 309356 314234 293742 326942 673304 702330 517755 420726 261711 256194 296560 294033 306892 314042 315573 321385 352350 354583 577032 605057 40.45 68.5 1
12:00:03 2023-09-26 338793 335813 80089 77998 115692 119053 116427 115990 85534 85245 91837 92907 110978 115964 326568 351875 948276 944808 354735 369350 102884 92681 99689 100681 114086 112566 105141 105371 74304 76481 262009 229446 678164 674873 196429 194752 247017 248554 286978 278213 292188 297200 308420 314224 293302 324271 669679 702330 519164 419610 261856 257162 295799 292210 307857 311104 315128 319499 352280 354618 574246 604450 40.45 68.5 1
12:00:04 2023-09-26 340296 336102 80118 77692 116052 118806 116427 115705 85445 85414 91837 92844 111042 115929 326603 351853 953770 940718 351636 369358 102955 92681 99689 100820 114086 114616 104997 105371 74304 76409 261209 230878 672446 674873 196429 194297 246982 249324 285121 277535 294802 295798 309577 315912 292268 324487 672056 703169 514949 418135 262707 256949 295347 293933 307356 311406 317575 320828 354661 355650 579600 612178 40.45 68.5 1
12:00:05 2023-09-26 339472 338167 80268 78034 115725 118768 116427 115705 85534 85214 92124 92801 111118 115894 327097 351291 956587 943430 355324 369907 102674 92714 99449 100820 113741 114650 104947 105661 74202 76514 262602 232322 668792 675828 196539 194207 247017 249324 285557 278213 293697 293962 311011 313567 292303 327002 667038 710441 517755 421759 263337 256731 295347 294175 308592 311104 317575 319425 353409 355685 578779 607172 40.45 68.5 1
12:00:06 2023-09-26 337840 334838 80008 78002 115617 119005 116615 115924 85678 85352 92211 92970 111042 116183 329637 351880 957798 943614 355415 369314 102674 92714 99449 100820 113988 112758 104893 105661 74304 76409 262354 230232 673934 680562 196567 194207 248163 248938 285668 278213 293080 296726 311055 312302 294233 324631 667038 710441 520288 421623 261856 256731 296215 293031 306498 310671 315681 320930 355005 354618 576179 605380 40.45 68.5 1
12:00:07 2023-09-26 338499 335857 79899 77967 115696 118772 116427 115705 85355 85245 91804 92876 110989 115964 325655 354574 955196 936880 351672 368830 102814 92681 99449 100681 114086 114616 104997 105371 74202 76514 262354 231122 676730 676056 195360 198877 245807 249745 285557 277431 293527 294860 309825 313279 293160 323994 672927 707401 517755 420836 261635 258353 293551 293684 307356 312460 315717 320367 352350 352531 576789 607172 40.45 68.5 1
12:00:08 2023-09-26 339444 336080 80153 78095 115719 119131 116327 115877 85534 85309 91894 92939 111042 116310 329024 354397 953733 934221 354807 368794 103025 92702 99587 100820 113897 114650 104788 105693 74304 76659 263616 231436 673687 675984 196291 194752 246566 250943 284450 278213 293769 295182 310295 313532 293337 324041 672415 709438 516346 421432 261856 257162 293195 295597 306428 309739 317575 319877 353374 354583 582733 607172 40.45 68.5 1
12:00:09 2023-09-26 337604 335857 80118 77998 115841 118806 116361 115738 85293 85182 91804 92844 110969 115964 325655 352381 948240 935549 358413 368471 102674 92583 99449 100820 113741 112600 104893 105661 74202 76409 262354 230161 671014 676056 196291 194752 246982 249710 284792 277912 291641 296574 310330 314671 294233 324559 670957 703241 520824 420958 261091 257126 294483 293648 306928 312328 315092 320367 354246 354086 582752 606105 40.45 68.5 1
12:00:10 2023-09-26 338208 337381 80053 78189 115626 119233 116327 116150 85471 85288 91957 92939 111033 116206 325655 352452 947394 936768 355848 368794 102814 92519 99620 100758 114334 112600 105141 105339 74253 76376 262354 228769 678423 676056 196256 194752 246809 249745 285121 278213 291948 297410 310069 313061 294925 324487 670920 703470 517027 421809 261231 257558 293920 294211 306428 311607 313729 319909 352350 352496 580834 603020 40.45 68.5 1
12:00:11 2023-09-26 338238 334882 79867 77833 115028 118806 116394 115738 85413 85128 91837 92907 110914 115964 326603 354538 946052 935549 355885 369386 103166 92392 99824 100611 114505 112341 105318 105339 74406 76324 262354 230035 677701 676020 196291 194888 246982 249781 285227 278604 292188 297619 308385 313532 294269 323994 670957 700361 517755 420836 261415 258389 294483 293904 306463 311139 314876 322571 354948 353308 582486 603412 40.45 68.5 1
12:00:12 2023-09-26 340123 336217 80053 78162 115630 119199 116682 115957 85831 85383 91837 92844 110946 114176 328623 354503 947122 935565 355885 368687 102955 92617 99757 101104 114119 114616 104965 105339 74202 76376 262354 230196 680281 676785 195980 198877 246774 249745 285321 278732 293044 296704 308420 314040 293749 324030 673377 700348 519164 419647 261415 257991 294447 294211 306428 311104 315386 319983 351225 353555 580160 603326 40.45 68.5 1
12:00:13 2023-09-26 341582 335857 80004 77910 115696 118806 116427 115705 85445 85214 91837 92812 111022 115929 327097 354255 948738 937241 356893 369386 103096 92681 99620 100820 114086 114730 104997 105371 74304 76409 259958 230232 672091 674873 196016 194888 246809 250555 284770 278800 292795 295906 309860 315464 293040 324667 672452 699185 517755 418021 261856 257373 294162 295096 308628 313565 315500 321239 353947 355543 583193 605160 40.45 68.5 1
12:00:14 2023-09-26 341153 336142 80305 77830 116023 118690 116849 115512 85803 85277 92345 92718 111346 115768 327591 351046 950273 940755 357905 368797 102814 92681 99620 100681 114086 114616 104965 105371 74253 76376 262354 229838 674994 674873 196982 193619 248337 248974 285210 277868 292152 296991 308490 314695 293302 326540 667074 700133 516159 420836 261337 255584 296215 293442 305503 311642 315128 319239 352350 355116 577923 603632 40.45 68.5 1
12:00:15 2023-09-26 338722 334917 79867 77918 115684 118806 116427 115738 85324 85245 91837 92844 110946 115964 326639 351361 949618 945878 353734 368794 102955 92617 99689 100681 114119 114536 105141 105371 74406 76376 263616 229481 676539 674873 196567 194752 247017 248974 286871 278017 294675 297410 308455 314040 293337 324595 671800 700169 519164 419355 261603 257454 294847 293137 308182 313414 315500 322187 353947 354441 574332 604450 40.45 68.5 1
12:00:16 2023-09-26 341653 335867 80150 77945 115945 119131 116427 115705 85534 85272 91837 92812 111042 116148 327061 351853 953843 943467 351636 368830 102955 92714 99620 100724 114119 112531 104997 105371 74304 76324 262354 230267 675765 674873 196291 194207 247017 249710 286781 277697 294125 296991 308455 314514 293096 324595 670775 700169 516346 418981 261856 257162 295383 292620 308323 309739 315609 319463 351752 354654 574514 605147 40.45 68.5 1
12:00:17 2023-09-26 338757 337922 80118 77696 115717 118802 116461 115671 85566 87245 91870 92718 111022 115814 327100 350310 956587 943467 355885 368830 102674 92714 99449 100820 113897 114650 104821 105693 74100 76409 262602 232322 671762 674873 196567 194207 247745 249534 285557 278213 293527 293962 311055 313532 292826 327246 672422 710186 516346 420726 261820 256701 295655 294033 308665 313161 317394 319243 353905 355721 578779 606742 40.45 68.5 1
12:00:18 2023-09-26 337830 336221 80085 77826 115990 118840 116394 115738 85767 85309 91837 92844 110881 116044 326603 352132 957945 940718 355058 369394 102674 92714 99449 100820 113930 114730 104997 105371 74304 76409 261209 230555 670074 676020 196567 194207 248128 248974 285592 278213 293151 296121 311273 314450 293821 324667 667038 710441 513527 421030 261495 256336 296007 293386 307141 310671 315681 320367 355312 354334 575771 605380 40.45 68.5 1
12:00:19 2023-09-26 339611 335857 79899 77910 115692 119087 116394 115705 85382 85298 91837 92812 110957 115964 326603 355107 955232 934884 353734 369350 102674 92617 99449 100820 114086 114650 104965 105693 74253 76409 262354 231274 673435 677744 195843 198877 246221 250555 285356 277822 293832 295203 310082 313358 294002 326329 673487 709256 523683 421584 261639 257742 293302 294896 307071 311844 317690 320330 353374 354476 581874 606537 40.45 68.5 1
12:00:20 2023-09-26 339277 338667 80031 78183 115878 119136 116427 115705 85503 85193 91770 92876 111042 116091 326568 352346 952347 933911 357399 369314 102674 92681 99416 100889 114053 114810 104788 105693 74202 76514 262602 231599 674179 678704 196429 194888 246982 250484 283830 278997 295512 295146 310042 313498 293991 324523 672854 709328 516346 422029 261856 257126 294305 294789 306928 311820 315717 319877 354401 354299 583772 605380 40.45 68.5 1
12:00:21 2023-09-26 337840 336106 79835 78083 115579 119170 116394 116277 85413 85262 91770 92970 110925 116206 325655 353440 948738 936214 355812 368499 102955 92513 99995 100681 114119 112531 105141 105339 74406 76449 262354 230148 673745 676020 196256 195025 246947 250162 285860 278781 294918 297187 309214 314304 294747 324343 673487 702221 519164 421956 261343 257919 294447 294640 306428 313529 316069 320397 352280 353484 581025 605674 40.45 68.5 1
12:00:22 2023-09-26 340117 337507 80031 77998 115692 118967 116959 115897 85503 85272 92027 92844 111042 115929 329417 354538 947357 936880 355848 368794 103096 92449 99791 100681 114086 112203 105213 105371 74406 75255 261209 230681 684270 678224 195980 195025 246566 250256 285321 278800 293009 297410 308134 314189 293536 323994 671904 701338 519164 420204 261379 258136 294447 294211 308701 311104 315350 321951 351717 354002 580201 603559 40.45 68.5 1
12:00:23 2023-09-26 341205 334838 80154 77861 116082 118738 116816 115592 85597 85150 92124 92812 111194 115699 327326 351291 948738 937906 357905 369350 102814 92647 99587 100820 114086 112497 104965 105661 74304 76481 262354 230161 674400 675739 196353 194540 247845 249603 284507 279784 292902 296603 311725 314269 292713 327318 670884 702143 524802 420836 263337 256627 294851 295039 306928 311607 315609 321504 353763 356221 576829 604308 40.45 68.5 1
12:00:24 2023-09-26 339858 335813 80176 77998 115696 118971 116394 115705 85445 85245 91804 92844 111010 116044 327061 350962 949411 943467 357615 368759 102955 92647 99689 100820 114086 112531 104965 105661 74304 76376 262698 229803 677208 676785 196982 194207 248302 248728 285321 278997 292117 296668 309391 313532 293337 324595 671763 701834 517755 420836 261856 256695 296036 293521 306428 311607 315379 322179 352315 354618 576142 606537 40.45 68.5 1
12:00:25 2023-09-26 339960 334838 80067 77883 115885 118772 116427 115671 85800 85272 92027 92844 111042 116010 328414 351853 952824 941607 351600 369350 102884 92583 99655 100856 114086 112497 105141 105371 74304 75607 262354 232117 679473 674763 196460 194681 246876 249567 286777 277607 293555 296812 308385 314444 293302 324559 669422 703676 517896 418908 261856 257126 295312 292825 308217 310637 315645 319463 351752 354618 575328 605344 40.45 68.5 1
12:00:26 2023-09-26 340224 334869 80114 77998 115725 118971 116427 116031 85566 85225 92091 92844 110978 116044 326568 354139 953807 940681 351672 369350 102884 92681 99689 100820 114086 112600 105109 105661 74304 76429 264446 231238 688859 674873 196567 194752 247017 249710 286450 277396 293733 295726 308455 314953 292855 324235 669679 703205 519164 418981 261856 257162 295312 293514 308288 311844 315681 322040 354625 355152 577322 606129 40.55 68.5 1
12:00:27 2023-09-26 339629 336102 80154 77790 116105 118772 116461 115671 85471 85351 92027 92812 110978 115929 327061 352132 957945 943430 355560 369582 102534 92681 99416 100959 113955 112794 104835 106137 74205 76691 262602 231456 665879 678704 196874 194101 247951 249496 285521 278800 293080 295633 311746 315739 293742 327464 671579 711446 516346 422029 261351 256554 296215 294211 309356 311104 315681 319425 355277 355401 577477 607984 40.45 68.5 1
12:00:28 2023-09-26 337362 337776 79863 78195 115692 119165 116394 115738 85413 85272 91804 92812 110989 116160 327061 352168 956587 940681 355018 369350 102814 92647 99587 100820 114119 114696 104965 105693 74253 76429 262354 230716 673184 676092 196246 194207 247954 248938 286521 278213 293491 296121 310255 312302 295169 324523 671763 708400 523683 424018 261820 257126 296215 293904 309939 313089 315428 321541 354863 353909 575996 605197 40.45 68.5 1
12:00:29 2023-09-26 338792 336177 79970 78243 115484 119535 116247 116284 85293 85256 91804 93128 111086 116322 326568 353440 955873 939545 353408 369350 102884 92681 99620 100820 114086 114696 104965 105661 74304 76514 262354 230878 673184 676092 195980 195025 246601 249710 286432 278213 293733 296423 310295 315462 294233 323994 667074 707328 515811 421432 261379 258752 294126 294211 307857 312460 317308 320821 353374 352461 579189 606537 40.45 68.5 1
12:00:30 2023-09-26 339027 335817 79976 77945 115696 118971 116394 115738 85534 85277 91804 92907 110978 116044 326603 352064 952383 934221 357905 369907 102674 92681 99449 100959 113897 114730 104645 105661 74100 76514 261209 232134 668792 675984 196429 194752 246982 250484 283781 278997 293562 295146 310801 313244 293160 324559 674905 709438 523683 421846 261567 257635 295061 295440 306892 313161 315609 319994 354295 354441 586447 606055 40.45 68.5 1
12:00:31 2023-09-26 337584 334873 79871 77918 115692 119087 116582 115738 85382 85245 91804 92907 111054 114371 329417 352121 949618 936214 358921 368830 102674 92681 99449 100889 113975 114730 104965 105661 74304 76481 264446 230196 675901 676056 196429 194752 247017 249710 284952 277912 292117 296121 310766 312555 294002 324235 672379 703277 514936 422927 261820 257162 295347 294211 306928 312294 315026 320821 354507 354086 583084 604450 40.45 68.5 1
12:00:32 2023-09-26 338722 336342 79899 77998 115670 119170 116427 115897 85413 85225 91804 92844 111088 116125 326568 354538 947394 936214 356641 369062 103237 92385 99791 100681 114466 112203 105213 105339 74304 76376 262354 229481 680391 678704 195980 194777 246982 249745 285557 278213 293506 296668 308455 314256 294233 324259 673450 701615 516159 421511 261121 257813 294961 294069 308628 313161 316705 322416 354948 353484 583121 603559 40.45 68.5 1
12:00:33 2023-09-26 339508 336330 80049 77998 115659 119019 116314 115705 85355 85294 92017 92990 111098 116044 326603 354538 947394 936214 356367 369350 103096 92583 99791 100681 114354 112341 105301 105371 74304 76481 261209 230555 676904 677744 196054 195025 246601 249745 285521 278213 293044 297619 308385 313567 293536 324451 670957 700348 519164 421162 261379 258353 294447 294247 306856 311104 314649 319947 351225 353520 580210 603559 40.45 68.5 1
12:00:34 2023-09-26 339606 334843 80118 77798 116082 118738 116782 115037 85745 85287 91837 92844 111010 115733 327061 350240 949597 943430 357869 368830 102884 92519 99620 100681 114086 112566 104965 105339 74304 76481 262354 229838 675322 674873 197120 194071 248547 249324 285121 279390 292152 296782 310011 314234 293948 328841 672532 703553 517755 420726 261711 256518 296560 294211 308230 312511 315573 321459 352350 355151 577593 605674 40.45 68.5 1
12:00:35 2023-09-26 338494 335821 80118 77998 115696 119213 116582 115705 85503 85182 91804 92876 110946 116044 326603 349996 953046 945480 355848 368830 102955 92681 99689 100820 114086 112566 105141 105693 74304 76376 261212 229446 675096 676785 196429 194752 247745 248938 286575 278604 292598 297410 310551 314479 293337 324595 666772 702476 518988 419647 261856 257703 296215 293877 307391 311572 314649 319499 352315 354583 574478 607022 40.45 68.5 1
12:00:36 2023-09-26 341448 334878 80118 77918 115692 118772 116427 115671 85445 85240 92027 92876 110946 114077 326603 351818 951036 943467 351564 369090 102955 92519 99791 100681 114119 112566 105141 105339 74572 76409 263616 230196 679587 676306 196567 194752 247867 249324 287077 277962 295696 297403 308314 314813 293177 324487 671579 704320 519164 419392 261711 257522 295312 292423 308072 311104 317382 320433 354876 355116 574514 604915 40.45 68.5 1
12:00:37 2023-09-26 341690 337532 80118 77861 115725 118971 116427 115705 85566 85245 92091 92907 111042 115964 327097 351853 953095 940718 351636 369350 102955 92647 99689 100820 114086 112566 105141 105371 74304 76514 264794 230914 673894 674873 196429 194752 247017 249745 285441 277822 293872 295841 309073 314953 292409 324631 667038 703350 519164 418353 261856 257091 294305 293855 307391 311406 317612 319685 351752 355685 580423 607172 40.45 68.5 1
12:00:38 2023-09-26 337840 338131 79871 77865 115729 119005 116427 115705 85324 85298 91837 92781 111022 115883 327097 352132 958625 943194 355346 369350 102502 94606 99279 100889 113708 114730 104645 105693 74253 76409 262354 230196 666658 676020 196941 194540 248228 249424 285539 278532 295512 295655 310775 312852 294055 326359 671543 710335 514936 420994 261856 256336 296000 293676 306891 311351 315681 319425 355290 355258 576179 606105 40.45 68.5 1
12:00:39 2023-09-26 337571 337958 79835 78002 115500 119165 116314 115977 85683 85309 91804 92939 110925 116160 326603 350275 956587 939977 354771 369350 102814 92681 99587 100856 114086 114730 105141 105588 74304 76376 261209 230196 673065 676092 196429 194207 247017 248938 285592 278516 293217 296121 309860 312555 294925 324487 671251 707365 517755 420994 261415 257126 295799 293074 307132 309773 315645 320930 354188 352496 574514 606901 40.45 68.5 1
12:00:40 2023-09-26 337948 334882 79867 78002 115696 118971 116427 115738 85413 85298 91804 92812 111022 116010 327065 355356 955196 934884 351672 368830 102814 92647 99483 100681 113897 114536 104965 105371 74253 76376 263577 231385 673554 678594 195838 195572 246081 250376 285503 278105 293868 295662 311725 314085 293913 324523 672415 709438 520221 421511 261820 258317 293515 293935 307356 311783 317430 320367 352350 354357 581427 609623 40.45 68.5 1
12:00:41 2023-09-26 339450 334909 80118 78030 115696 119087 116394 115738 85471 85309 91804 92876 111001 115964 326603 352452 952420 933520 356893 368471 102674 92714 99587 100959 114086 114650 104965 105693 74253 76481 262602 231670 668299 676020 196291 194752 247017 250519 283817 278997 293527 293997 310330 315380 293373 324199 672891 708937 523040 421432 261856 257197 293266 295597 306676 309773 317575 319425 354211 354335 585807 606350 40.45 68.5 2
12:00:42 2023-09-26 336886 334878 80039 77906 115504 119005 116394 115977 85293 85245 91770 92844 113895 115998 325655 352381 948738 935528 356710 368499 102744 92519 99483 100681 114008 112566 105188 105708 74457 76666 263616 230802 688499 679667 196286 194989 246841 249567 285160 279354 292330 297311 309356 312590 294305 327018 672422 704503 516159 422029 261047 257558 294854 294211 306428 311642 314863 319204 353905 353272 580423 602669 40.45 68.5 2
12:00:43 2023-09-26 336684 335349 79831 78026 115057 119087 116314 115738 85413 85309 91804 92876 110989 115964 325619 353759 947394 935276 355848 368794 102955 92385 99791 100681 114276 112566 105351 105339 74406 76376 262354 228769 683051 676056 196291 195025 246982 249745 285664 278997 294404 297829 309391 313532 294269 324487 670920 702112 516346 422029 261820 258353 295383 293926 307356 314662 315356 323066 356566 354193 582899 605234 40.45 68.5 2
12:00:44 2023-09-26 342988 341005 81038 79280 118134 124301 119514 119283 86521 85754 93813 94494 113441 114568 333469 361110 962938 949938 364782 376613 105424 94723 102751 102369 118207 114704 108852 109502 77325 75792 267279 235632 688050 692959 198791 196512 250572 255225 291044 285896 299938 303351 316241 320978 298924 331148 685101 721197 529401 432115 267410 263044 303772 301920 315017 320205 322620 327773 363299 362358 599261 619538 40.45 68.5 2
12:00:45 2023-09-26 347076 347884 82406 80335 123337 123225 124585 124222 87272 86152 96930 96344 115280 117017 338526 365041 984169 964697 368444 382663 106952 94408 106539 104546 123269 118009 113485 114149 76232 76830 271956 239059 691566 701229 200267 199752 253733 257574 297072 293741 304024 306411 320161 324947 302190 333537 697182 734559 535118 432565 270617 268580 306829 306590 319921 322810 328163 330272 367332 366627 604577 632858 40.45 68.5 2
12:00:46 2023-09-26 357983 356480 85593 81685 123039 126243 125628 124681 88062 86802 95804 98231 118458 119262 346322 372264 1004715 996336 374619 392376 109809 96124 107036 107579 124733 122163 114347 114524 77368 78666 276633 241260 710297 710332 203796 201432 259880 261361 299331 294005 306784 310078 324489 328960 306433 339277 703093 738994 544230 439120 274599 268012 311255 309790 322534 329182 329243 333577 368803 371716 609072 636557 40.45 68.5 2
12:00:47 2023-09-26 360713 359498 86066 81866 124554 127113 127189 125953 88247 86620 96326 98735 121728 119696 349295 377927 1003979 995528 378533 392149 109944 96583 107812 108623 125274 125208 114892 115647 77421 79008 276840 243486 715671 714363 204117 203021 259694 260047 301436 295687 308556 311528 323009 328198 308964 339130 712350 746685 539049 442869 274493 271006 313182 311533 324583 331036 331676 336340 371015 370052 613381 636334 40.45 68.5 2
12:00:48 2023-09-26 362833 363026 85882 82132 124673 128380 127821 127240 88118 87222 96720 99341 121880 120905 351429 378993 1011750 991809 378713 395131 110080 96913 107928 109578 125928 122329 115931 116486 77768 79266 279253 245737 709898 717296 204618 204161 260318 260445 302742 293746 311513 311055 323009 329191 306901 338646 709252 746133 547180 441363 274564 271977 312967 310548 324863 329182 331547 336285 369907 370017 612450 642051 40.45 68.5 2
12:00:49 2023-09-26 367261 363424 85915 82145 125402 128840 128951 128186 88062 86651 97413 100060 122353 120973 354402 378821 1016972 1007917 378641 396317 110681 96945 109211 110388 127785 123020 117163 117656 78266 79352 276633 243630 721270 719944 206058 203021 261159 260913 301930 296470 310621 311752 324875 329582 304140 341685 713311 747838 539406 442352 277845 270971 313152 312915 324462 328872 330545 336780 369907 373390 616383 642051 40.45 68.5 2
12:00:50 2023-09-26 368752 365322 84293 81862 125858 128805 129559 128186 88094 86374 97779 99922 122472 120939 354109 383379 1011750 1001787 383160 396948 110792 96945 109430 110388 128092 123105 117669 117886 78149 79579 279253 245737 723024 722494 205300 204161 260425 260878 302799 296973 309283 311528 323009 328233 306685 338646 714505 750212 544280 441723 275442 271406 313187 311965 324462 328941 329243 335537 371570 370087 617726 642051 40.45 68.4 2
12:00:51 2023-09-26 368736 367529 85815 82091 125868 129657 129649 129396 87938 86893 97914 102712 122608 122008 354641 379848 1023844 1008079 382816 399845 109978 97244 109396 113273 128058 125015 117831 119113 78234 79883 281922 247481 716664 723298 205772 204366 261052 263582 304521 294122 309976 311568 322907 329475 304106 338463 711259 747910 542265 440365 276287 271920 313009 311894 326794 328916 330473 336438 369875 371681 615107 645777 40.45 68.5 2
12:00:52 2023-09-26 373174 368697 84283 81834 126269 129661 130455 129576 88030 86620 98317 102746 122846 122008 355709 381056 1017944 1011786 385918 396984 110512 97244 110139 113228 128908 125226 118490 119155 78714 79915 279439 246085 728575 723543 206638 204161 260242 262444 302814 296556 310195 311020 324033 330116 302827 338646 715517 745763 539585 440365 277136 271750 312166 313647 324920 330107 330509 335464 369984 372273 623419 645482 40.45 68.4 2
12:00:53 2023-09-26 369695 370033 86000 82124 126395 130273 133305 132732 88062 86893 98450 103096 123068 122538 357892 388151 1025585 1008116 383123 401427 111022 97714 110734 113599 129661 125635 119284 119965 78929 80289 281922 247722 724898 731014 205915 204126 261896 263727 304057 296830 310268 310007 323460 327173 304035 338886 713275 757027 537977 444222 277562 271301 314775 312516 324956 330107 330974 333469 371535 374336 618126 647324 40.45 68.5 2
12:00:54 2023-09-26 372611 372579 86092 82270 126842 130364 133928 132917 88275 86984 98992 103129 119834 122488 360093 387460 1024107 1016603 383123 401987 113146 97711 111332 113633 132750 125843 119616 119969 79219 80230 280374 247131 740102 727401 206348 204366 260780 262043 302818 297811 309975 311965 324033 328198 304071 339126 715517 750212 547180 441615 278579 271336 315470 313391 324920 331933 332382 336231 372493 372689 621207 648995 40.45 68.5 2
12:00:55 2023-09-26 372920 372278 86218 82614 127560 133633 133978 133529 88335 87318 99126 103547 120063 125414 360745 388959 1029530 1008116 384074 401027 113180 98384 111660 111304 130714 127312 120281 123200 79490 80670 284643 249950 740639 735794 205735 203393 260131 261642 306061 297329 311661 312001 324489 327138 305894 336518 715517 756881 547180 446557 276906 273069 315693 312915 325353 331251 331010 335501 371570 370017 617942 650912 40.45 68.5 2
12:00:56 2023-09-26 374035 373919 86370 82708 127898 133889 130513 133819 88521 87437 99433 103580 120455 125659 363700 387529 1029956 1020332 384002 402792 113370 98279 111978 111228 133029 127340 122769 123234 79586 80800 281922 248968 726217 731641 206638 208547 260347 263954 306924 297385 310086 313903 324033 329191 304035 337616 717040 748238 538786 446027 278628 274042 317435 313360 328182 331968 330366 337438 372602 374117 620765 652885 40.55 68.5 2
12:00:57 2023-09-26 378862 376806 86556 82936 128564 134515 131205 130828 88674 87893 99807 104178 120880 126185 366314 392256 1038699 1015958 393168 405102 113932 98582 112368 111881 129755 128330 123504 120589 80055 81318 285735 249950 726850 734015 207441 204628 260131 263653 306960 297811 310495 312876 324875 329191 304498 336316 719394 761041 543158 446886 278024 275624 315729 315340 326899 328872 332554 336559 371570 371125 625569 654997 40.45 68.5 2
12:00:58 2023-09-26 379646 377940 86585 82932 128900 134799 131625 131099 88739 87925 99874 104211 121505 122729 364865 390776 1042652 1023623 387655 405926 113786 99122 114818 112034 129836 128714 123453 120671 79933 81551 281922 250938 723606 734341 207221 203744 261214 264093 305961 297437 310278 314417 325091 330116 305571 338353 721047 758195 543694 444487 279631 274639 315915 315160 327710 331968 332374 338265 369871 373426 621852 654725 40.45 68.5 2
12:00:59 2023-09-26 382301 380819 86988 85189 129417 131239 132735 132357 89136 88230 100671 101749 122291 123467 369331 396912 1039074 1020220 395940 409086 111205 99533 115458 113135 131009 129424 120255 121214 80248 81957 287404 251645 731378 740595 207513 205482 261074 264164 306946 297528 311729 313939 323983 330116 304999 337066 724172 763368 550080 449533 279581 277125 315951 315820 328383 330885 333600 337657 372685 372309 629101 656440 40.45 68.5 2
12:01:00 2023-09-26 382265 380474 87081 85339 129950 131590 132801 132852 89262 88537 100733 101812 122455 123785 368538 395239 1048489 1029604 393109 409486 114272 99870 115425 113453 131683 130251 120601 122090 80643 82243 284782 252213 729145 739548 207805 204378 262049 264940 309533 301537 315029 315302 324839 331744 304355 339016 722417 761324 547446 447372 281954 276098 316596 315921 328915 330850 333636 339077 374404 375672 627346 658373 40.45 68.6 2
12:01:01 2023-09-26 386617 382237 85739 85331 132904 131880 133603 132885 89356 88230 101046 101749 122825 123415 369722 395553 1041132 1032806 395373 407432 111333 99836 115884 113765 132544 130216 121098 122090 80819 82187 285735 250938 740343 738357 207805 204696 261249 265790 306888 300093 313617 314896 325163 329833 304498 337689 725970 757027 546135 446922 281466 277125 315951 317983 326899 332379 333564 339094 371015 374618 635664 658104 40.45 68.6 2
12:01:02 2023-09-26 385596 384360 87182 85669 132969 133093 133981 134158 89356 88845 101253 102206 123144 124599 371922 396342 1051523 1032843 394576 412392 111257 100315 116000 114556 132793 131049 121836 122994 81217 82502 288493 252535 747566 746390 208981 206978 263412 265648 308213 298849 315889 314752 324947 331977 304569 339496 725713 762829 555879 448896 282792 277034 317999 316841 329876 331613 335632 339611 372021 376236 629101 662298 40.55 68.6 2
12:01:03 2023-09-26 387840 384547 87459 85673 133296 132693 134512 134065 89821 88691 101635 102276 123328 124480 373875 396342 1044671 1038877 396632 409904 111756 100315 116161 114523 133629 131498 122705 122994 81338 82616 301125 252535 741495 743370 206253 205015 262415 266607 306922 300811 311765 315302 323721 330894 304534 338646 727946 756718 546135 449214 282462 278172 316667 317871 327923 333682 335328 340203 371831 375708 639664 663434 40.45 68.6 2
12:01:04 2023-09-26 387526 386897 87515 86000 133657 133998 134681 135094 89698 89153 101810 103073 123871 125424 372914 403347 1058469 1038877 395337 412394 111909 100762 113225 115004 133817 134616 122874 124356 81743 82697 288341 254287 742904 750219 209424 205551 264327 266839 308213 299303 314365 315598 323983 331942 304748 340092 728078 766143 548761 450809 283061 277781 320444 317836 329947 332646 335925 339721 373243 376802 633827 664217 40.45 68.6 2
12:01:05 2023-09-26 391632 387804 87622 85941 133871 134053 135684 134698 90010 88877 102228 102639 124483 125424 374105 400571 1051504 1039443 400113 413010 112216 100796 113849 115004 134572 134350 123718 124351 81969 84635 290502 254073 746125 747801 207508 205654 263255 267464 308103 301303 312714 315856 324018 332643 303322 339403 731810 757395 552980 449276 283061 278564 317181 318870 329395 334710 335342 340150 375626 376694 639952 664143 40.45 68.6 2
12:01:06 2023-09-26 391087 387844 85671 86218 129984 134877 135906 135803 90228 89186 102545 103381 124722 125872 376358 404820 1060724 1040549 396596 414575 113098 101219 114266 115924 135589 135138 124469 125073 82132 85042 291303 256273 761219 754181 208157 205654 264573 267053 309325 303333 315437 315856 325713 330894 304784 338254 731558 766143 554430 451979 284467 278564 320072 318870 329697 333717 337716 339721 374471 375946 638561 665884 40.45 68.6 2
12:01:07 2023-09-26 394206 390942 85804 86251 130758 134534 136420 135803 90542 89186 102722 103586 125253 125838 377491 406034 1054615 1048149 400077 414903 113339 101385 114884 115771 135488 134900 124569 125034 82297 84999 293305 255188 752969 748129 208192 205654 264538 268324 309281 303142 313666 315856 325713 330894 304534 338289 733853 767916 556061 453375 285881 278777 319563 320700 329769 335861 335487 340780 375382 378930 643465 667016 40.45 68.6 2
12:01:08 2023-09-26 391581 390789 85842 86569 130988 135225 136901 136471 90479 89402 103110 103934 125406 126463 378700 411021 1065105 1044784 399897 417876 113917 101843 115195 116444 136147 131788 125383 125693 82556 85207 290502 256636 750346 760492 210193 205654 266131 267499 310735 301825 314849 315784 327490 329373 305715 338254 731292 777051 559592 457097 284668 278172 321079 318870 331448 335028 336053 339611 377859 375946 636566 668497 40.55 68.6 2
12:01:09 2023-09-26 393383 393018 85969 86471 131766 135352 137351 136505 90637 89341 103465 103934 125820 126255 378772 407289 1060724 1051048 396596 417395 114172 101736 115645 116544 136525 135229 125253 125654 82655 85123 293305 256273 774242 756346 207543 205688 266985 267499 309794 304138 315477 315956 325485 332445 305679 341464 733560 769132 562534 454496 285274 278652 321875 320143 329769 337347 335596 339281 375560 375946 640119 668915 40.45 68.7 2
12:01:10 2023-09-26 393091 393490 85920 86570 131976 136433 137802 137307 90689 89829 103619 104504 126261 127024 381956 413337 1065253 1041762 399968 419761 114434 102222 115965 117161 136859 132152 125493 126491 82912 85573 293305 258462 769385 761535 209276 206801 266758 267464 312188 303177 315137 315956 325976 328915 306901 338886 733334 777601 562902 459676 283863 278331 322543 318905 332958 336038 337239 339246 378104 376272 636343 668971 40.55 68.6 2
12:01:11 2023-09-26 393429 394701 85954 85124 132407 135936 138257 137522 90761 89529 105659 104316 126235 127126 383256 408217 1068427 1051320 400534 417207 114205 104182 115805 117323 136996 132243 125753 126694 82688 85489 293305 258049 752948 758585 210016 206330 265758 267250 312888 303567 314406 316841 325572 330789 305786 339570 733150 768277 564006 455550 283157 278331 322578 318870 332994 336768 335487 340309 375261 378043 638561 669904 40.55 68.7 2
12:01:12 2023-09-26 396853 396817 86117 85360 132706 136741 139054 138203 90853 89865 103969 104921 126483 127833 383997 412394 1063783 1042100 404931 418781 114421 102579 116218 117715 137117 133264 126115 127181 83078 85639 293305 259197 748682 761535 207832 207009 264573 268737 313607 303177 315654 315700 325976 330167 305035 337616 730170 777601 562534 457043 284265 279639 320593 320357 333463 335028 337478 338294 376690 376272 644599 672959 40.55 68.6 2
12:01:13 2023-09-26 396853 396794 85984 86849 132444 136896 138289 138340 90637 89840 105766 104986 126477 127881 382374 409435 1072155 1051357 404317 418781 114566 104572 116031 118142 137376 133885 126323 127636 83150 85823 293305 259934 758480 762761 210165 206261 266616 268783 312995 302786 315545 318542 325309 331749 304498 339606 733853 773070 558779 455450 285476 278296 322543 320878 333933 334675 338454 339795 375011 375981 639682 672482 40.55 68.7 2
12:01:14 2023-09-26 401023 397074 86050 85055 132877 136616 138937 138375 91017 89561 105947 104986 126719 127581 382983 409759 1063820 1057421 407916 418852 114776 104394 116808 117945 138246 133700 126888 127479 83383 85705 296162 258462 756968 760675 210342 206399 265351 269981 311242 304816 314658 315956 324995 331923 304071 339162 737601 766301 561317 455052 283427 279218 321079 322341 331951 337052 336690 339281 374221 378555 649429 674881 40.45 68.7 2
12:01:15 2023-09-26 399243 397074 86026 87036 132747 137381 139027 142018 90886 90091 105982 105371 126719 128339 384167 413190 1076070 1054021 403117 420102 114887 104606 117139 118209 138553 134408 127342 127820 83571 85993 296162 259565 765394 765544 208738 206261 266807 268747 312839 302857 315762 315004 326012 333617 302861 339643 735410 777051 564006 455351 286287 278331 322578 320878 332724 335028 338710 338258 376124 376542 644599 673437 40.45 68.7 2
12:01:16 2023-09-26 402497 396391 86176 86905 133302 136965 139421 138375 91143 89840 106197 105018 127314 127915 385321 413844 1068427 1060161 407195 420102 115330 104606 117198 118176 138246 134104 127492 127935 83537 85856 296162 257435 759343 761535 208843 206330 266536 269981 311242 304172 315137 316433 325976 330963 303146 339753 736195 766445 564006 455312 284929 278366 321542 322580 331664 337750 337866 341653 378366 379074 648635 672775 40.55 68.7 2
12:01:17 2023-09-26 401048 401319 86085 86994 133302 137690 139421 142134 90886 90186 106163 105653 127314 128497 385899 413808 1077634 1053759 407158 422662 114802 105269 116741 118865 138554 134950 127268 128737 83580 84469 296162 261046 754768 766033 208517 206330 266575 268900 313835 302857 315726 315991 324995 332913 305354 339126 729917 775136 558779 455961 284263 278366 322841 320878 333139 335063 337753 339281 374471 375946 642061 675574 40.55 68.7 2
12:01:18 2023-09-26 403932 398764 86235 86930 133738 137679 142548 142144 91334 89996 106453 105404 127558 128373 387677 414463 1069944 1060540 409819 422616 115032 104784 117761 118803 141447 134797 128071 128695 83671 86073 296162 259064 763078 763798 208552 206365 265980 270362 312910 305531 315395 316912 325520 331958 303146 338646 741705 772679 555879 455673 284653 279925 321946 322723 332346 337892 337021 341653 374293 376209 650885 672959 40.45 68.7 2
12:01:19 2023-09-26 402790 401004 86353 85351 133775 137950 142946 142535 93100 90186 106487 105759 127708 129075 387461 414903 1082196 1062701 409189 423809 114900 105221 117489 119429 139251 135494 127703 129232 83671 86291 296162 261189 770062 767117 210165 206330 266798 269279 313877 303249 315690 316947 324506 330928 303821 338406 734373 774711 566948 457134 284374 279179 323104 321627 333933 335028 337478 339795 374435 375981 642061 673646 40.45 68.7 2
12:01:20 2023-09-26 404333 402432 86412 87036 134217 137724 143016 142367 93197 90029 106522 105726 127946 128497 387822 415047 1069944 1062602 410472 423917 115574 104958 117691 119035 139697 135366 128372 128874 83902 86225 298117 259683 766189 766033 208192 206365 265758 269981 312224 305531 315171 317953 327478 333996 304741 337470 740700 771761 558779 455856 286287 280657 321911 322831 332724 338070 337203 339795 374186 376244 651155 673437 40.55 68.7 2
12:01:21 2023-09-26 401004 403010 86426 87034 134208 138393 140692 140321 91513 90426 106932 106016 128055 129179 389907 418280 1083771 1063458 407977 423953 115675 105065 117657 119867 139697 136415 128461 129627 83902 86357 296162 261297 756464 769292 208192 206365 266884 269602 314827 304138 315690 316947 324733 330894 303146 337689 736003 775368 565477 457403 284294 279297 323104 320914 333969 336038 337478 340344 377063 375421 643008 674636 40.45 68.7 2
12:01:22 2023-09-26 405545 402428 86430 87042 134428 138211 143285 142834 93294 90218 106738 105791 128438 129137 391228 415201 1070601 1063667 413221 423989 115767 105177 118296 119614 142264 135810 128763 129412 84134 86350 302568 260231 776427 768204 210611 207055 265918 270491 312959 305854 315473 318542 324854 331749 302932 337159 741750 770709 562223 458430 284259 280065 322256 322544 332922 337999 336654 339998 374364 377828 653077 675352 40.45 68.7 2
12:01:23 2023-09-26 405386 404554 86695 85309 134555 138493 143651 143433 91513 90554 107047 106341 128623 129317 391745 417678 1082082 1066418 410685 426424 115700 105317 118180 120200 140186 136626 128852 132384 84018 84536 296162 263577 756380 770382 208157 206330 266950 269151 314761 304780 315293 316912 324947 330859 303111 337616 736450 774837 570994 458376 284693 279179 323559 321553 333933 336003 336928 340034 374400 378007 645686 674636 40.55 68.7 2
12:01:24 2023-09-26 405939 404297 86608 85277 134761 138306 143721 143146 93358 90186 106887 106082 128739 129317 392658 417057 1072878 1065142 412875 427063 116273 105211 118446 119799 142600 136049 129121 129919 84367 84568 298117 261189 773105 770345 208343 206296 266149 269802 313984 305782 315437 316620 323947 330894 302862 336280 743288 773841 566948 458015 284263 280660 322054 322687 332724 337762 336654 339795 373243 376802 652115 674872 40.55 68.7 2
12:01:25 2023-09-26 405493 405583 86640 85228 134961 138948 139567 143638 91334 90467 106956 106472 128734 129935 393483 418924 1085264 1067099 410685 428198 115734 105458 118214 122408 142458 136737 128852 132487 84134 84542 298117 263029 777468 772021 207832 205975 266985 269151 314570 304066 315460 316398 323983 330363 301905 337066 735084 775315 566948 457001 284658 279604 323104 321853 333933 335967 337167 339246 373803 377598 645328 676620 40.55 68.7 2
12:01:26 2023-09-26 408849 405466 86581 85281 135096 138727 143791 143337 93294 90186 106921 106260 131210 129351 391824 418336 1073413 1066694 413790 427364 116153 103350 119196 120211 138815 136626 129481 130134 84483 84579 298117 261333 773884 772569 209572 206330 265944 269981 313863 306393 315329 317983 323947 330859 302614 335569 739507 773776 569890 458051 284352 280492 322543 322867 332724 337525 336380 339246 373243 376802 654734 677496 40.45 68.7 2
12:01:27 2023-09-26 405903 406092 86577 85288 134681 139232 143891 143507 93358 90499 107105 106472 131176 129781 391824 424025 1079164 1057421 415482 429059 116327 105605 118678 122442 142842 136866 129425 132487 84542 84547 301021 263659 762635 775149 207508 206399 265905 269566 314606 305030 315654 315956 325450 328880 302862 333537 740286 780984 564006 461235 286084 281530 322781 322687 333897 336332 337534 340538 378597 376057 650853 681289 40.55 68.7 2
12:01:28 2023-09-26 410731 405799 86700 85284 135130 139087 139796 143607 93519 90467 107139 106472 131393 129746 392998 422327 1079069 1070791 414487 428198 116473 105649 119138 120363 141402 137049 129932 130351 84600 84579 302568 261549 773267 770564 209868 206261 265909 270362 313174 306393 315137 318542 323721 330628 301907 335532 743021 773348 562276 458376 284259 280100 322578 323848 332958 337797 335632 338258 373243 376802 654541 674636 40.45 68.7 2
12:01:29 2023-09-26 409536 406083 86645 85240 135445 139638 144062 143682 93358 90624 107139 106831 131427 130212 392998 424061 1079164 1057066 413278 426687 116119 105639 119149 122731 142713 137316 129605 132775 85990 84564 302568 264255 765468 777345 207508 206399 265537 269187 314784 305030 315654 315921 324960 330938 302825 333320 743288 781979 564006 461309 285881 281207 322590 322616 333861 336297 337405 340685 375824 375708 650921 680655 40.55 68.7 2
12:01:30 2023-09-26 411631 408385 86736 85224 135645 139415 140055 143922 93455 90584 104563 106960 129374 130185 394105 421357 1078339 1066546 416182 430092 116407 105761 119241 122646 138892 137203 132544 130862 84600 84674 301021 261549 776162 772852 209572 206227 265723 269791 313614 305962 315101 316947 323460 329902 302119 333573 743021 772997 566948 459405 283391 280492 322578 322867 332958 337052 336143 339281 372982 376236 654077 674599 40.45 68.6 2
12:01:31 2023-09-26 408308 410109 86740 85288 135542 139614 140055 139749 93455 90562 107208 106831 131461 130212 393623 426569 1083994 1059680 413790 427434 116346 105673 119075 122680 139712 137658 132636 133085 86175 84737 298117 264665 778300 778447 207185 206365 265723 268864 314797 305243 315365 318019 324854 330813 302968 333356 740627 781638 562534 462950 283360 280884 323559 321555 333410 336697 336363 340092 375489 374582 646839 678609 40.45 68.7 2
12:01:32 2023-09-26 411375 407627 87074 85355 136001 139683 140872 140081 91805 90525 104530 106732 129512 130255 395252 423881 1079164 1066694 413278 427058 116540 103142 119275 122816 140388 137576 132466 132994 84820 84768 301021 263509 770249 777345 207805 206330 265944 269187 313614 305172 313702 316982 322974 329867 302650 333194 738389 775259 565477 459534 283157 280065 323068 322831 332958 337525 333636 339281 374114 374582 652614 676105 40.55 68.7 2
12:01:33 2023-09-26 405975 409195 86709 85363 135598 139510 140418 140147 93519 90532 107426 106863 131620 130247 395431 427500 1082119 1060161 411415 428969 116540 105673 119275 122884 139764 137576 132544 133029 86267 84705 301021 265045 767836 781689 207625 206158 266620 268145 314683 304564 315437 318092 326930 329013 304852 333465 736195 783230 570878 464985 285072 280275 324700 320878 333933 337016 336363 340391 375560 374547 648765 678649 40.55 68.7 2
12:01:34 2023-09-26 414130 409275 87014 85331 135915 140492 140939 140728 91995 90683 104622 106863 131746 130463 396655 424061 1082183 1069733 414480 427729 116607 105707 119997 121137 140056 137610 132728 133029 86267 84768 301021 263918 775719 776796 207805 206296 265758 269151 313899 305962 314658 316947 325163 331260 301695 332959 743021 774163 565477 460655 283391 280793 323068 322831 332994 337052 333672 339281 372685 374547 654734 676105 40.45 68.6 2
12:01:35 2023-09-26 409237 409484 86895 85271 135607 139704 140972 140634 93585 90657 104530 107117 131712 130554 396425 426530 1084458 1059714 413790 429049 116856 105707 119674 122953 140147 138013 130693 129625 84834 84821 301021 265979 769483 782872 207805 206227 266523 268145 313626 305030 315101 315665 323983 328906 302825 332815 740810 779846 564006 462315 285072 280956 324015 320878 333933 336745 336143 339721 374435 374248 646839 678649 40.45 68.7 2
12:01:36 2023-09-26 412733 412040 87138 85394 136042 139899 141462 140828 93617 90617 104714 107010 131929 130554 396727 425367 1081428 1069458 414224 429946 116962 105780 119909 123089 140863 137871 132788 133132 86360 84722 305516 264665 775495 778998 207805 206009 266166 269151 313650 305962 314393 316947 322714 330116 301942 332455 741713 778740 570626 459570 283356 280065 323068 322831 332724 337052 333600 339281 373243 374547 655006 677652 40.55 68.6 2
12:01:37 2023-09-26 410168 410100 86859 85363 136051 142967 141331 140925 93585 90752 104551 107150 131963 131023 396727 427961 1085264 1060540 414524 433297 116923 103402 120037 123277 140476 138282 132996 129625 86558 84790 299677 266652 770059 782975 207805 205975 266202 268324 315025 305280 316901 317643 323983 329191 302154 332311 740883 780984 579089 463332 284467 280065 324015 322077 333933 336509 335596 339611 374400 373426 648893 680130 40.45 68.7 2
12:01:38 2023-09-26 412336 411001 87349 85398 136420 140008 142389 140758 93585 90752 104741 107059 132006 130897 399680 426231 1079164 1068169 416367 430387 116962 105887 120076 123157 141302 137991 133098 133262 86420 84664 301021 264665 773488 778998 207805 205688 265758 269151 313394 305962 314179 316947 324033 330116 301237 332455 744602 775259 572371 459341 283356 280135 323068 322831 332724 337052 333636 338294 372127 374547 655006 677652 40.55 68.6 2
12:01:39 2023-09-26 411662 414419 86804 85314 136148 142990 142193 141589 93649 90752 104551 107257 132190 130870 398790 431458 1089180 1063183 415260 430903 117057 103254 119939 123568 141286 138671 133098 129633 86360 84727 301021 266923 773807 783012 207805 206009 265944 268288 314797 305208 314658 315856 323721 329653 301272 331413 741933 782998 562534 462315 284467 280065 323104 320878 333933 336003 333744 339370 374400 373986 647333 679648 40.55 68.7 2
12:01:40 2023-09-26 410478 412948 87170 85327 136586 142981 142389 141589 93682 90657 104649 107257 132098 130897 400282 426761 1088127 1075202 412328 430284 116962 105741 120387 122987 140964 137871 133076 133167 86393 84695 305516 265227 781606 779550 206287 205015 267021 267464 313899 306501 313379 318505 324839 329938 300953 333320 740700 775222 562902 461309 285881 279743 324929 321638 331951 338070 333329 340759 373279 375386 648898 678613 40.55 68.7 2
12:01:41 2023-09-26 412654 412591 87170 85386 136273 143116 142113 142045 91892 90650 104813 107158 132296 130975 399817 432980 1091442 1069658 414977 431533 116996 105921 120110 123192 140897 138640 129395 129625 86393 84758 305516 265415 776055 785375 207539 204412 267021 268099 313871 305746 314401 315856 324960 328162 300288 333501 740286 786743 571064 463368 284259 278331 324015 321817 332724 336509 333347 338374 376124 374582 646839 681689 40.55 68.7 2
12:01:42 2023-09-26 414272 412625 87170 85331 136531 143037 141920 141089 93746 90690 104682 107150 132031 130680 400282 427992 1085264 1080480 413790 431229 117386 105921 120513 123157 141515 137905 133145 133270 86486 84748 305516 264291 783705 779664 207805 205888 266736 268864 311939 306789 313992 317643 324947 329049 299272 333429 742837 775351 563086 459570 285133 277912 323763 322723 330911 338034 333600 339611 373314 375986 655006 678686 40.55 68.6 2
12:01:43 2023-09-26 415113 413861 87444 85419 136807 140747 142312 141674 93874 90716 104845 107158 128566 130975 400848 431530 1088127 1072671 416109 432213 116962 105882 120513 123363 141030 138640 133111 129803 86677 84790 301021 265415 783413 781942 206253 204412 265758 268324 313174 305066 315618 315856 322974 329333 301790 332959 741969 780984 572371 460002 284294 278470 323559 322341 332490 335028 337167 338614 375653 375708 651192 681689 40.55 68.7 2
12:01:44 2023-09-26 414953 413601 87074 85334 136526 143137 142248 141512 93779 90847 104780 107290 132249 131023 401488 426566 1084495 1075966 419413 431605 117353 105955 120547 123311 141030 138324 129637 129724 86764 84947 301021 265681 777176 780655 208713 204628 264432 269008 312046 305818 313523 315856 324033 330116 297983 332185 744381 774529 571361 458173 284259 279705 322089 322723 331448 336780 333311 338614 369977 374618 654986 678649 40.55 68.7 2
12:01:45 2023-09-26 413498 414921 87138 85490 136394 140683 142144 141838 93746 90880 104714 107356 128508 131446 401451 427841 1094458 1075966 415260 432930 116996 105955 120395 123431 141030 138779 133111 129982 86486 84863 301021 267302 772399 779628 207805 204236 265758 267089 315011 305066 315216 315956 323805 329191 298888 331951 740323 774874 564006 459498 283520 278366 324015 320615 333463 336003 332554 340203 371570 374248 647475 678686 40.55 68.6 2
12:01:46 2023-09-26 414917 414840 87202 85351 136522 143237 142248 141378 93746 90847 104708 107290 132281 131114 403109 427872 1082901 1069797 418330 432930 117509 103319 120558 120155 141744 139452 129637 130287 86658 84884 301021 266168 776840 782872 207805 205015 265032 268324 311867 305531 314370 318542 323122 329191 299342 330411 744074 775003 565477 459534 284467 279929 322578 321888 331951 336038 333094 340517 369942 372344 657054 678649 40.55 68.7 2
12:01:47 2023-09-26 412728 414736 87110 85398 136565 140683 142509 141970 93811 90847 104714 107323 132100 131446 402625 429232 1094458 1075966 412080 432967 117386 105984 120547 123345 141563 138814 129459 129897 86486 84853 301021 266923 781279 779664 207221 203778 265351 266643 314128 305102 312714 315956 323577 328233 298435 331413 740883 775013 570878 459534 283391 278479 324015 319872 332490 336509 332284 339370 371606 374021 646346 678649 40.55 68.7 2
12:01:48 2023-09-26 414917 414840 87477 85230 137424 143285 142841 141849 93941 90752 104845 107257 132352 130932 400456 433084 1082085 1072709 418816 432786 117252 103260 120688 119990 141811 139062 129726 130443 86744 84853 301021 266168 784924 783984 207221 204378 264503 267499 312946 306177 313952 317535 325127 326223 299377 330143 743021 775423 569385 463732 282532 279279 322614 321853 330983 337087 331511 338614 373839 372273 653806 679685 40.55 68.7 2
12:01:49 2023-09-26 419031 415101 87385 85418 136849 143337 142740 141769 93779 90847 104773 107323 132386 131149 400808 433079 1086841 1078943 418109 432967 117778 105950 120952 123431 141847 138814 129994 130075 86612 84769 304734 265040 778968 781979 207539 208436 265351 268324 311715 305962 314026 315856 324033 328198 297082 332491 743021 775387 570878 457941 284365 277486 322614 322831 329947 336509 334499 338135 372162 374618 658062 680686 40.45 68.7 2
12:01:50 2023-09-26 420776 414624 86955 85373 136565 143507 142379 142037 92152 91058 104943 107716 128697 131630 403767 435525 1085313 1070982 420594 432786 117610 103319 120833 123500 141973 139007 129726 130910 86838 84800 301021 265415 786136 787601 207513 203812 264573 268962 311242 305102 313702 314968 322074 327209 298400 330411 744602 783474 561063 459570 283157 279639 321114 322341 331162 334957 333672 337584 372685 373426 657090 682597 40.45 68.7 2
12:01:51 2023-09-26 419007 415106 87110 85306 137102 140719 143225 142372 93779 90847 104701 107323 132373 131621 401972 433075 1083690 1069797 418294 433124 117386 106024 120749 123500 142151 139375 129824 130631 86897 84858 303982 266168 777009 784265 206493 203778 264538 267499 312224 305102 311510 315735 323122 325906 298924 329377 743021 775315 570878 463005 283863 278984 322578 321853 331448 336780 332382 339130 374715 372012 654541 679648 40.55 68.7 2
12:01:52 2023-09-26 414552 417926 87444 85471 137205 141079 143225 142766 94035 91032 105022 107815 128962 131779 404913 438202 1091479 1068972 414358 435593 117705 103313 120849 120185 142249 139517 130000 131017 86951 84979 301021 266923 778296 788718 206810 203744 265351 266982 313871 305030 313154 315856 324033 326153 299342 330339 740847 786041 569385 464716 284467 278296 324015 320321 331951 334992 333275 337584 374066 371941 647333 682657 40.55 68.7 2
12:01:53 2023-09-26 416298 416162 87445 85310 137475 143424 143178 142448 94006 90938 104943 107290 132557 131114 402537 433039 1088384 1081487 413278 435575 117711 103293 120917 123517 142280 139187 130002 130598 86758 84827 301021 266923 783500 786213 207077 205310 266024 267062 312046 306465 311587 315784 322907 327720 300638 331341 742458 777455 569385 462621 284668 279349 324471 320843 330397 336733 332374 338338 371015 372796 650160 681140 40.45 68.7 2
12:01:54 2023-09-26 417191 418371 87413 85442 137325 141106 143621 142964 94035 90815 105022 107800 132570 131700 402537 439069 1094384 1075770 417006 435488 117705 103508 120952 123602 141911 139562 129816 130976 86984 84979 308521 266923 781794 786487 207513 208365 265315 267240 312224 305030 314143 313939 323805 327614 297888 331144 742984 782677 562534 459892 284223 277451 322543 320878 331412 333916 333672 336522 373916 373986 652614 682657 40.45 68.7 2
12:01:55 2023-09-26 421414 416092 87385 85363 137169 143782 142896 142438 93908 90880 104950 107766 128785 131805 403175 431494 1088384 1079032 424288 435488 117744 103313 120917 120315 142442 139451 130964 131517 86931 85037 308521 266923 786610 783984 207539 205310 263922 268288 312117 305746 312458 315856 322274 328871 297888 331156 745130 775259 575959 460570 285476 278331 321079 322305 330679 335732 332973 337548 369577 373128 656413 680130 40.45 68.6 2
12:01:56 2023-09-26 414772 419514 87541 85388 137169 143642 142841 142508 92312 91190 104976 107981 129260 132024 403211 432750 1097493 1079069 414552 436448 117548 103313 120952 120283 141911 139695 130083 131042 86732 84979 301606 267072 791739 784229 206638 208547 264468 266198 314092 305030 311694 315856 322596 327173 297888 331972 740847 777601 562534 459534 284668 278296 322746 319577 331951 334992 331476 338374 369907 372273 646803 678649 40.55 68.7 2
12:01:57 2023-09-26 419483 416419 87541 85335 137462 143302 143537 141970 94039 90815 105114 107290 128948 131380 403175 436713 1080514 1072671 419259 436157 117787 103475 120849 120218 142501 139555 130610 130976 86958 85126 301507 267682 787012 788718 206348 208729 264256 267286 312188 306393 310784 315856 323805 325575 300063 331597 744602 779810 566399 464388 284668 278470 322089 321329 329947 337016 330473 337309 372981 371161 655006 681615 40.45 68.6 2
12:01:58 2023-09-26 422268 417105 87592 85377 137264 143738 143304 142793 93941 91193 105153 107766 128873 131897 404063 433075 1088331 1078943 422043 436756 117778 103346 120986 123740 142371 139660 130332 131042 86765 84979 304908 266168 786204 783638 207221 204448 263693 268099 311206 305066 311765 315856 323086 328198 297432 329412 745130 775259 569385 459351 283453 278067 320237 322341 329626 334992 333801 336559 369613 373426 656413 681140 40.55 68.7 2
12:01:59 2023-09-26 422048 417696 87202 85403 136948 143843 142694 143168 93844 91289 104950 108014 129157 132368 406929 438631 1091442 1071257 423204 436684 117610 103643 120814 120480 142049 139695 129816 131617 86732 85126 300601 268215 792501 790956 206493 208329 262887 267966 311974 303213 313189 314896 323122 326223 297888 330760 743021 784375 561063 459606 284668 278949 319752 320878 331448 333916 335139 336248 371015 371716 655006 682657 40.55 68.7 2
12:02:00 2023-09-26 420776 418060 87748 85529 137749 143537 143769 142464 94070 90880 105120 107981 129036 132024 405633 436571 1085301 1076140 422286 436756 117778 103372 120952 120200 142371 139729 131072 131075 86765 85010 303982 267682 785347 788718 206084 208547 264283 267240 312188 305710 310749 315856 322596 325171 297707 330585 741603 775351 569385 465003 283863 278331 322054 320878 330911 336003 332382 337584 371831 370087 655006 680686 40.55 68.7 2
12:02:01 2023-09-26 418411 418785 87533 85464 137428 141274 143731 142790 92312 91374 105153 108030 129069 132033 405488 439211 1096143 1074094 414624 438212 117744 103404 120986 120646 142652 140022 130365 131831 86799 85126 306435 268824 781849 791033 206638 204448 264573 266607 312224 303709 311801 313939 324033 324925 297888 330375 743021 784292 571251 459534 283609 277451 322805 320878 331417 334723 333600 333577 371015 373390 653077 686008 40.55 68.7 2
12:02:02 2023-09-26 421299 419013 87385 85442 137638 144013 143304 142993 93973 91323 104976 108346 132707 134909 404990 435954 1091250 1071443 422080 437811 117744 103469 120986 120480 142273 140155 130464 131897 86732 85242 307000 268343 775197 790401 205408 205012 264468 265825 313174 304102 314099 315376 322859 324944 297532 329737 738425 784375 564006 464388 283061 278331 323104 319836 331681 334723 332050 335921 371570 369982 651279 682362 40.45 68.7 2
12:02:03 2023-09-26 418970 421000 87888 85451 137741 143939 143702 142858 94165 91157 105363 108105 129311 132244 405669 436975 1097604 1083396 417330 437993 118022 103366 121324 120315 142934 140091 130922 131108 86799 85068 303982 266287 786376 787890 206058 204591 265315 265754 312188 304779 313026 315856 322107 326188 297888 330585 741933 777601 569385 459570 284467 278956 324015 320321 329947 336003 331010 337584 369871 371681 650657 681689 40.45 68.7 2
12:02:04 2023-09-26 420772 418647 87569 85405 137972 143773 143600 142925 94103 90847 105186 107800 129069 131805 405633 439391 1085264 1074401 420813 437374 118205 103346 121662 120323 142768 139695 131530 130976 85728 85242 303982 266923 791904 792641 205951 204735 263922 266839 311064 306285 312952 314860 323577 324681 297888 330255 746469 782124 566399 464388 283863 278998 322399 321555 328649 336509 331511 333613 372162 371125 658346 682657 40.45 68.7 2
12:02:05 2023-09-26 424485 420053 87776 85479 137884 143987 143537 142959 93941 90880 105186 108113 129435 132244 405669 433075 1088384 1081807 424296 436344 117975 103469 121324 120398 142438 140155 130709 131946 86919 85126 302929 267492 789363 786487 206348 204653 262887 267464 311242 303780 311729 314896 321132 327209 295785 330007 742691 775259 568419 459676 284668 278331 320593 321817 329876 334957 331511 336195 369984 371681 656449 680167 40.55 68.7 2
12:02:06 2023-09-26 422857 420232 87543 85443 137428 144114 143135 142993 93908 91323 105120 108346 129069 134909 405669 436785 1091287 1071068 420850 439261 117902 103785 121454 120811 142970 140435 131029 131831 87058 85358 303982 269782 782246 792982 205408 208547 263693 266198 313650 304922 315625 314860 322370 325206 299790 328208 745556 782124 569385 464388 283061 278331 322089 319801 331448 333599 331547 336011 369907 369758 650234 682657 40.45 68.7 2
12:02:07 2023-09-26 424147 419013 87601 85410 137960 144342 144032 142925 94103 90880 105252 108113 129717 134686 405705 439104 1086841 1073365 421446 435276 118171 103617 121577 120315 142866 139969 131054 132109 86985 85068 305516 266734 788688 793308 205913 204161 263693 267499 310735 304566 312239 313939 322596 324944 297354 330007 743365 787894 570878 462279 283863 277486 320593 322341 329413 333951 332554 333577 369942 371195 658382 684112 40.55 68.7 2
12:02:08 2023-09-26 422263 420926 87238 85541 137203 144316 142908 143655 93844 91482 105022 108562 129257 135168 405452 437956 1102962 1082109 421299 439234 117644 103714 120849 120894 142501 140477 130922 132295 86825 85358 307000 269207 773905 788718 206058 204161 263729 266572 313614 302786 313952 315412 320811 326223 296273 330241 741933 775387 572371 460030 284265 277451 322054 321995 331986 333414 331547 338105 369984 371161 648745 682172 40.55 68.7 2
12:02:09 2023-09-26 420781 421554 87533 85505 137741 144711 143803 143423 93974 91323 105219 108379 129223 134909 405777 439427 1094458 1075051 418294 436642 118056 103572 121493 120563 142866 140449 130988 131897 86799 85242 304908 267966 781718 793381 206058 203875 264538 265790 312910 304566 311729 313975 323577 324158 297888 331091 742495 784328 571064 459642 283391 278760 322125 320357 329947 334454 332554 333505 371535 372273 653806 685756 40.45 68.7 2
12:02:10 2023-09-26 423894 421605 87601 85505 137909 144013 143803 143651 94457 91375 105574 108295 129531 132544 408000 435923 1094585 1085091 424069 439874 118326 103572 121662 120563 142934 140968 131794 131864 87072 85300 305516 266287 790614 788534 206638 203875 263961 267053 311206 305066 311729 314932 322143 326223 296071 329341 743401 775423 571251 458170 283427 278956 321079 321853 328915 334992 331010 336011 371895 372309 656486 682657 40.55 68.7 2
12:02:11 2023-09-26 419816 422419 87477 85500 137653 144048 143769 143423 93974 91323 105219 108379 129279 134945 408109 435454 1098824 1082122 419588 437907 118171 103572 121577 120563 143109 140253 131054 132079 86919 85242 307000 268828 781164 788718 205480 203875 263658 264940 313174 304102 312692 315856 320610 325206 296769 329504 741969 775049 562534 459570 284064 277451 323068 318905 330161 334688 329510 337309 369984 370087 649241 681140 40.55 68.6 2
12:02:12 2023-09-26 424669 422234 88045 85574 138263 144140 144637 143450 94296 91157 105593 108030 129937 132125 409010 441034 1086841 1078264 423094 437242 118138 103572 121641 120563 142866 140977 131070 132295 86832 85242 304908 267742 786778 791033 205444 204161 263658 266420 310770 304743 310749 314453 322596 323705 296690 328136 744345 783267 564906 465081 283863 277486 321827 320843 327923 336003 330473 333577 371570 370017 659548 682657 40.55 68.6 2
12:02:13 2023-09-26 423966 421554 87569 85471 137999 144044 144319 143558 94103 90913 105291 108271 129435 134721 409047 433919 1089669 1078943 423371 437942 118205 103572 121493 120480 142900 140449 131665 132079 86925 85242 311832 267143 786802 788718 205480 204161 262668 266420 311460 304601 311256 315052 319158 325924 296978 328268 743438 775259 572371 459534 283061 278640 320853 320843 329680 333951 333617 337293 369731 372009 658738 681505 40.55 68.6 2
12:02:14 2023-09-26 422268 425459 87656 85542 137963 140067 144100 143651 94103 91419 105219 108379 129387 132624 409336 439068 1096048 1074438 420557 441747 118056 103572 121493 120646 142801 140547 131054 132328 86952 85358 307000 268792 785510 795629 205120 203021 264503 265568 312188 302785 311256 314011 322859 324610 297014 330007 742495 784364 566399 463682 284668 278564 322352 320357 330719 333951 331547 333469 369942 371716 653077 683519 40.55 68.6 2
12:02:15 2023-09-26 423858 423854 87469 85506 137891 144513 143973 143856 94007 91482 105147 108379 129435 135541 409372 440701 1096011 1072599 421636 440328 118171 103785 121577 120811 142866 141053 131087 132593 86952 85358 311584 269586 781224 793381 204152 203900 263693 265347 312224 303213 313617 314453 321132 323184 297888 328036 741969 784292 571893 464826 284668 278580 322781 321184 329804 333845 330902 335124 371689 369911 650511 686546 40.45 68.7 2
12:02:16 2023-09-26 424559 422850 87721 85447 138174 140067 144300 143423 94201 90913 106090 108379 130360 132496 409987 439391 1093682 1087282 424480 437942 118239 103572 121662 120480 142967 140449 131662 132112 86985 85300 304908 266920 786784 788718 206058 202985 262922 266643 310299 302892 311466 313975 320646 325206 293948 330585 742727 775459 567892 460002 283157 278760 320108 321591 327959 334454 330241 333613 369984 371456 658382 682657 40.45 68.7 2
12:02:17 2023-09-26 426777 424079 87537 85479 137462 144250 143803 143922 93941 91323 105186 108562 129255 135168 409336 441106 1094474 1078919 426899 438451 118070 103785 121627 120811 142765 140842 131021 132444 86919 85358 305880 268528 781192 795459 205123 203590 262014 267053 311394 302396 313841 313539 321168 324193 295333 328304 742727 783704 567892 459679 282861 278331 320593 319612 330947 332449 331010 333541 370164 367812 655006 682657 40.45 68.7 2
12:02:18 2023-09-26 427605 422814 87565 85525 138541 140163 144402 143422 94039 91323 105284 108304 129386 134909 410314 441908 1088384 1075966 424208 437907 118566 103572 121801 120480 142934 140547 131929 131931 86985 85242 304908 266287 801199 795066 204797 203021 262450 267053 310770 303213 311765 311787 321168 323705 296071 327745 743401 784292 567892 463682 283663 278331 319623 320357 330679 332681 334188 333505 369319 368913 654025 684112 40.55 68.7 2
12:02:19 2023-09-26 421335 423570 87569 85479 137909 144149 144270 143655 94327 91534 105462 108478 129905 135311 410421 437942 1103074 1086746 420369 438996 118070 103714 121662 120646 143918 141042 131752 132660 86952 85358 307000 269658 786582 790883 204979 203021 263474 264164 312224 304102 309843 315376 319901 324228 296071 328573 743021 775121 583755 459642 283663 278956 322841 318611 329983 334454 328977 336285 369984 370052 649277 682172 40.45 68.7 2
12:02:20 2023-09-26 422594 424115 87569 85447 137948 140117 144270 143655 94136 91419 105363 108379 129717 135168 410604 441800 1099639 1079017 422978 439247 118239 103714 121835 120728 142934 140722 131087 132328 85138 85300 304908 268379 785840 792784 205120 203021 262887 265382 312188 302221 313803 313719 319193 324925 294925 328537 741969 779810 564006 458815 283863 278172 321114 319872 330947 331915 330509 333613 369169 369464 650197 682657 40.45 68.6 2
12:02:21 2023-09-26 423966 423831 87776 85679 138082 144562 144168 143625 94296 91349 105422 108395 129937 132765 411657 437799 1091250 1078178 423299 441730 118239 103572 121662 120646 142934 140547 132144 132593 87019 85358 305095 268379 798543 793345 204188 203021 262887 265790 310264 304457 309772 313652 321168 323925 296560 327537 743438 782124 573408 465118 283061 278956 321114 319872 327428 335028 329283 333505 369907 368913 658382 682657 40.45 68.6 2
12:02:22 2023-09-26 427680 423858 87569 85447 138239 144132 144472 143833 94072 91323 105357 108412 129937 135074 411185 439118 1094458 1085427 423673 439247 118600 103901 121835 120728 142967 141143 131844 132656 87139 85358 299677 267966 796945 788729 204618 203590 262049 265790 311242 302892 310531 314932 318194 324228 295297 324667 739219 774733 570878 459570 282661 277486 320143 320357 328915 333916 329243 336304 368619 369650 659638 682025 40.45 68.7 2
12:02:23 2023-09-26 423883 424007 87688 85641 138094 140137 144502 144054 94103 91385 105357 108562 130330 133066 411548 442088 1097604 1075966 421781 441106 118104 103643 121577 120728 143406 140954 131120 132361 86985 85358 304908 269432 782688 796756 204474 202808 264098 264975 311242 303213 310784 312766 322332 322248 294887 328573 740517 784364 567892 459413 284265 278172 321114 319836 329413 332983 331278 332928 368768 370087 654077 681749 40.45 68.7 2
12:02:24 2023-09-26 423226 424115 87605 85599 137943 144351 144170 143888 94007 91323 105422 108379 129386 135238 410604 441169 1097604 1074438 421781 439902 118205 103856 121676 120811 142967 140954 131662 132544 86985 85358 307000 270038 790308 796756 204117 202701 263693 264199 311488 303213 312914 313719 321204 321729 296071 328304 742495 784400 567892 462315 284668 277993 321803 320072 329537 333775 330902 332315 372602 369946 653622 685534 40.55 68.7 2
12:02:25 2023-09-26 428553 424115 87601 85415 138140 140117 144568 144119 94200 91289 105422 108379 130003 135133 412277 439391 1094421 1083660 423637 438996 118566 103785 121662 120811 143731 140657 131877 132328 85377 85358 304908 268532 790724 790396 204761 202950 262014 265790 310264 304066 310460 313647 318604 325309 294198 327464 747468 776356 566948 460002 283863 279349 319105 320771 328614 333414 329439 333505 368318 369429 658346 681652 40.55 68.7 2
12:02:26 2023-09-26 423319 423827 87781 85438 138371 144114 145114 143755 94266 91352 105527 108346 130214 135133 412350 440068 1097604 1088331 420813 440211 118649 103856 122175 120728 144079 140547 132274 132295 87199 85417 305880 268343 800160 792711 204761 201678 262852 265754 309758 304566 309807 313427 319865 324839 293948 329248 746003 781836 567892 461309 284668 278029 320901 320664 330205 334242 331911 333469 369984 370052 657844 685223 40.55 68.7 2
12:02:27 2023-09-26 430669 426514 87569 85565 137913 144487 144236 144539 94263 91482 105357 108745 129937 135393 411767 442729 1091250 1075971 427384 440211 118171 103856 121662 120811 142900 141152 131662 132760 87072 85553 304908 269622 787555 796756 203939 203590 262014 265506 312188 301870 310713 312950 319865 323184 295584 324523 744074 784375 561445 463659 282262 277486 320816 318834 329911 332379 329475 333433 369984 368660 652614 684112 40.55 68.7 2
12:02:28 2023-09-26 421299 424115 87688 85415 138444 144333 144773 143956 94201 91501 106015 108511 130539 132930 412935 440341 1103074 1090856 420667 441034 118793 103856 122001 120728 143364 140547 131910 132593 87279 85522 308521 269171 795940 792151 204155 202031 263658 265347 310011 305030 309772 313427 319865 323899 294269 328537 745130 775351 569385 459679 283059 277746 321114 320286 327358 333916 328941 333505 369984 369982 655913 682657 40.45 68.7 2
12:02:29 2023-09-26 427511 425025 87569 85605 138342 144421 144032 144155 94103 91482 105389 108711 129937 135428 413118 440045 1106039 1085252 422678 440521 118205 103856 121662 121506 142900 143821 131662 132760 87072 85475 307000 270238 786582 790996 204117 202631 262887 264058 311206 303853 311918 313939 318863 323184 294233 327002 744331 779291 567892 459606 283061 278172 322543 320766 327923 334418 330503 333541 369427 368877 651155 682657 40.55 68.7 2
12:02:30 2023-09-26 428306 424115 88045 85641 138627 140040 145853 144232 94426 91316 105942 108246 130679 132729 413520 447218 1088384 1081525 422897 439046 119006 104044 122342 120646 143930 140456 132307 132295 85485 85417 308889 267143 794222 797321 203796 202348 262450 265754 309289 303853 310242 311711 320350 322213 293984 326468 744488 786743 569945 463332 283061 278172 320072 320878 326864 332948 330205 332423 370164 369205 660360 682713 40.55 68.7 2
12:02:31 2023-09-26 428890 425282 87877 85574 138396 144421 144538 144155 94234 91482 106090 108711 130426 135393 410838 440355 1093645 1081775 423637 441836 118566 103785 122090 120977 143364 143733 131877 132726 87105 85475 307000 269586 786538 794504 203440 202631 262415 264940 310735 304566 312163 313683 319641 321953 294811 324595 743781 783820 564906 465997 282661 278760 320557 319836 327888 334688 330035 333469 369803 369844 658085 683405 40.45 68.7 2
12:02:32 2023-09-26 423525 427419 87808 85594 138159 140170 144603 144219 94393 91415 105698 108636 130336 135203 412751 446927 1100381 1082085 423278 440234 118692 104141 121930 120894 143465 143672 131877 132726 87139 85417 307907 269622 785409 797321 204152 201995 262633 264940 310264 302716 311439 311528 319158 323670 293302 327672 744074 784375 571064 459498 283863 277977 321043 319577 328649 331648 332346 332423 369427 368913 655006 684112 40.45 68.7 2
12:02:33 2023-09-26 425877 425282 87721 85481 138231 144588 144913 144219 94201 91482 105495 108745 130214 135731 410910 444408 1097604 1075966 424430 441214 118566 103999 122090 120894 142967 141152 132310 132760 87139 85417 305880 270455 797059 799583 203475 201995 262887 264128 310953 302325 309807 311752 320610 321211 293742 327500 740645 784328 566399 459642 283863 277885 323192 319552 328631 332773 331139 331740 369911 369841 653893 686509 40.55 68.7 2
12:02:34 2023-09-26 430033 428002 87841 85447 138487 144623 144773 144432 94296 91508 105633 108603 130410 135168 410874 441561 1094437 1088331 426070 439924 118765 103714 122090 120811 143533 143641 131910 132635 87045 85417 307907 268792 792493 790996 204082 202313 261214 265568 310228 302857 309772 312037 317233 324193 293302 324595 743401 775259 572371 459892 283061 278956 319105 319872 328618 332681 328480 333433 367210 367777 658382 682385 40.55 68.7 2
12:02:35 2023-09-26 423592 425318 87877 85484 138608 144316 144773 143854 94234 91323 105731 108562 130459 135168 411488 442088 1098787 1088260 422043 441714 118881 103714 124418 120811 143863 141152 132340 132626 87139 85358 307907 268792 793810 795066 204082 201419 262450 264940 309325 303888 309303 312950 318899 322213 292303 328208 744087 782982 567892 461272 284265 277602 319965 320629 327216 333775 331206 335885 369947 369982 658346 682657 40.45 68.7 2
12:02:36 2023-09-26 432513 427530 87811 85637 138590 144588 144502 144620 94490 91448 105560 108745 130459 135463 410874 444306 1093645 1078919 428667 440890 118239 103999 121662 120977 143465 141471 131877 132893 87019 85475 307907 270228 788106 797758 203440 202808 261214 264164 311242 301762 310278 312001 319122 322213 293991 324223 745130 784375 570878 462279 282063 279349 319812 320848 329644 333843 329208 334327 369984 369055 655006 686806 40.45 68.7 2
12:02:37 2023-09-26 430752 428221 87721 85578 138603 144382 144603 144155 94234 91323 105771 108670 130491 135393 411523 445662 1091250 1078149 428631 441836 118566 104076 124349 120894 143596 143807 131910 132760 87139 85475 307907 268603 806710 797758 203440 201995 260815 265568 312983 301972 313507 311752 319016 322108 293599 324415 746150 787675 567892 462823 283061 278956 318622 319872 328880 330920 332382 333956 369651 369578 656449 682713 40.55 68.6 2
12:02:38 2023-09-26 427571 427917 87721 85579 138285 144927 144673 144432 94136 91515 105462 108778 130321 135731 412138 442052 1106824 1088331 422266 441750 118765 103999 122125 120977 143596 143803 132216 133214 87139 85585 311584 272743 798155 793381 203475 201678 262852 263653 311242 303177 311073 313903 317876 322248 293749 324631 741713 775315 567892 459642 283061 278172 322089 317871 328649 333916 329568 333253 368871 367848 651155 682657 40.55 68.7 2
12:02:39 2023-09-26 428959 426253 88120 85605 139212 140260 145407 144219 94493 91316 106187 108395 131080 132729 414695 447523 1091213 1081232 423601 441908 118997 103999 122257 120811 143863 141040 132523 132635 87172 85358 306779 268379 796347 800087 202871 202136 262049 265754 308424 303177 310242 311055 319641 321729 293124 324595 744872 784328 566399 463005 282861 278172 318622 320357 327923 333577 329510 332387 369984 367742 658419 683715 40.55 68.7 2
12:02:40 2023-09-26 439614 426584 87873 85546 138401 144588 145122 144389 94299 91515 105633 108745 130491 135463 412174 441728 1094458 1082085 425770 441944 118682 103856 122210 120977 143596 143467 132092 132760 87139 86019 307907 270491 798279 797885 202835 201713 262014 264164 309289 304566 310122 312001 318803 321176 293948 324523 745577 784375 571893 465118 282661 278172 320108 318870 325915 333951 330686 332423 369767 369614 662499 685386 40.55 68.7 2
12:02:41 2023-09-26 427534 427458 87841 85575 138293 140203 144637 144487 94393 91349 105521 108745 130755 135428 412138 449794 1103615 1085202 423529 441944 118600 104141 124210 120977 143729 143602 132307 132793 87019 85475 307907 270455 792313 796756 203796 201643 262014 264164 310299 301303 310784 311746 317933 323219 292409 324631 743021 782160 569385 459341 283061 277781 320108 318870 328915 330885 329510 332423 367468 368327 654077 684112 40.55 68.7 2
12:02:42 2023-09-26 426397 427218 87753 85604 138401 144623 144773 144389 94234 91482 105698 108778 130524 135428 413372 448354 1100454 1082891 424665 441980 118798 103856 122102 120977 143729 143803 132307 132793 87139 85475 307907 270527 795512 799522 203796 201502 262450 264128 310944 302681 310749 311020 319193 322213 292151 326540 741603 783152 569385 459175 283061 277921 320308 319552 328631 333373 330366 332279 367619 370096 654660 684524 40.45 68.7 2
12:02:43 2023-09-26 432317 427787 87841 85574 138483 140481 144773 144355 94555 91515 105731 108711 130500 135731 413081 441692 1096048 1084468 428667 441980 118600 103999 124297 121060 143729 143602 132307 132793 85208 85468 311584 270491 794796 795629 202481 202030 261249 264164 310264 302965 310414 313939 318194 323660 294269 324487 742764 779810 566399 465081 281845 278172 319848 318870 327923 333449 328637 333469 369457 369055 657988 682657 40.45 68.7 2
12:02:44 2023-09-26 432476 427634 87873 85569 138483 144922 144773 144632 94169 91482 105797 108745 130500 135731 413408 442088 1097604 1085794 428704 441980 118765 103999 124297 121822 143863 143838 132307 133193 87172 85680 308521 271323 792014 795629 202481 202171 261214 264128 310011 302681 310414 313939 317198 321246 294233 324199 746864 781282 566399 464570 282027 278101 319481 321220 327781 333239 329152 333361 368835 367839 655486 682657 40.55 68.6 2
12:02:45 2023-09-26 428031 430147 87777 85538 138401 144491 145223 144624 94426 91515 105764 108778 130524 135498 415246 448354 1100454 1081280 422266 441980 118600 103999 122160 120977 143497 143803 132216 132760 87139 85897 307907 270491 803309 799485 202871 200415 262049 264128 310264 302681 309807 310113 318839 321694 293444 324631 740517 784328 567892 459498 283061 277034 320072 318834 327428 330885 329510 331417 367762 367812 655006 685756 40.55 68.6 2
12:02:46 2023-09-26 428396 429843 87601 85506 138401 144456 144773 144389 94169 91482 105698 108778 130524 135498 413991 449021 1100454 1082122 422302 441980 118798 103999 122210 120977 144075 143702 132307 133419 87139 85558 310965 270527 792202 799522 203475 200695 261831 264093 310486 303978 312103 310735 318980 322074 292098 326359 741530 787441 567892 463279 283863 277125 320108 318388 327110 331915 332382 332286 369427 368327 655006 683853 40.55 68.7 2
12:02:47 2023-09-26 433815 430634 87873 85637 138396 144592 144807 144654 94332 91482 105797 108778 130524 135463 413408 441800 1097604 1085239 430637 441656 118765 103999 124440 120977 144130 143694 132556 133277 87266 85616 308067 270491 789825 795066 202800 202030 261214 264199 310011 302965 311954 313462 316684 323661 293302 324163 744488 775315 570131 459642 282063 278172 320444 318905 327428 332414 328883 333505 366658 369055 657415 682657 40.55 68.7 2
12:02:48 2023-09-26 431546 430761 87985 85542 138396 144654 144807 144389 94234 91515 105764 108670 130704 135463 414027 444771 1100910 1087521 429918 441656 118915 104141 124418 121143 143863 141300 132340 133273 87206 85585 308889 270274 793529 798776 203192 201537 261109 265240 311362 302786 311734 311858 317022 323530 292374 324451 744488 775279 565477 461272 282861 278172 318846 319612 327428 331950 330503 332928 365558 367229 659855 682657 40.55 68.7 2
12:02:49 2023-09-26 429959 428935 87753 85601 138491 144786 144773 144656 94267 91737 105698 109037 130524 135921 413735 445001 1100834 1075966 429991 441692 118798 104141 122040 121143 143664 143890 131910 133302 86985 85680 310078 272550 788598 799583 201564 201713 261249 263688 311242 302098 309338 311746 317233 320729 294027 322521 743021 784375 570691 465154 279883 277977 320593 317871 328689 330955 327984 331453 367511 367588 653173 686161 40.55 68.7 2
12:02:50 2023-09-26 428567 427890 87961 85641 138804 140460 145175 144756 94426 91538 105975 108745 130704 135731 414318 441908 1106824 1088331 423278 444553 118798 104076 122172 120977 143863 143602 132340 132793 87172 85437 311584 270527 792836 795629 202481 200415 262084 264679 308424 303213 310414 312037 317233 321246 292445 324631 744602 775387 566399 459679 283061 276470 320593 318834 325915 332948 329568 332423 367798 369844 656402 682657 40.55 68.7 2
12:02:51 2023-09-26 427697 428019 88045 85514 138487 144816 144773 144432 94202 91482 105870 108778 130704 135731 414646 443994 1105255 1088297 424400 444589 119031 103928 124418 120977 143897 141300 132556 132793 87172 85616 305516 270563 796461 797723 202623 201045 262485 263285 309829 303177 310414 312037 317198 321246 292409 324487 745314 775351 571997 459642 282262 276577 320865 320085 329344 332703 328528 332315 367619 368875 652930 682546 40.55 68.7 2
12:02:52 2023-09-26 431979 428982 87993 85605 139003 144421 145206 144389 94621 91508 106074 108745 130916 135238 414354 450420 1094494 1078980 427239 444553 118915 103856 124418 120977 143863 143803 132340 132793 87206 85475 310965 270744 795875 801291 202517 201010 260417 264940 308424 301762 309807 310766 319922 320987 292409 324030 744782 784328 566399 464086 282262 278760 318141 319350 327959 330389 328480 331148 367798 368795 657691 683232 40.55 68.7 2
12:02:53 2023-09-26 431325 429165 87877 85690 138401 144522 145143 144289 94299 91419 105975 108595 130916 135428 414646 449757 1091323 1078943 430561 444589 118798 103928 124245 120977 143727 143602 132943 133068 87146 85475 307907 269432 790578 799522 202293 200415 259623 264975 309325 300984 311184 310584 317269 320283 291964 324199 746040 787601 574924 462955 282262 278065 317999 319506 327287 333084 330678 331238 367762 368357 657917 682750 40.55 68.7 2
12:02:54 2023-09-26 430215 432476 87836 85641 138366 144562 144807 144892 94490 91790 105521 108811 130491 135758 414646 444771 1106824 1090104 423637 445217 118600 103999 124210 121060 143841 143838 132307 133227 87172 85828 310078 273781 786671 796756 202658 201045 262049 262882 310299 302716 310195 312766 316976 321246 291964 326102 743021 775085 572371 459642 282262 277391 321114 316947 329577 332414 328637 332928 367210 366391 651192 684772 40.55 68.7 2
12:02:55 2023-09-26 430825 431207 87605 85704 138396 141186 144538 144926 94136 91834 105422 109112 130369 131917 414682 443026 1106824 1090067 426745 445532 118600 104141 121870 121283 143397 143903 131910 133629 85312 85828 310078 273588 785262 796756 202198 200730 261032 262882 310993 303333 310195 312736 316987 323589 292356 324379 740408 779108 576439 463353 282861 277355 320557 316912 327959 331648 328382 333181 367534 369019 649277 682657 40.55 68.7 2
12:02:56 2023-09-26 431289 429666 88017 85415 139316 144351 145719 143956 94332 91356 106008 108631 130945 135238 414718 448390 1091323 1082122 427384 441692 119395 103856 124660 120894 144262 143594 132910 132893 87239 85358 308889 269884 804759 800123 202022 200870 261032 264164 308138 303177 311293 310793 318675 320248 292409 323502 744909 784328 564906 462352 281864 277391 317216 319872 326670 330619 328515 330415 368352 369055 659892 683752 40.45 68.7 2
12:02:57 2023-09-26 432047 429130 88154 85479 138971 144452 146000 144406 94429 91385 106041 108711 131186 135333 417390 449301 1092834 1083623 427384 441692 119395 103999 124800 120894 144662 143659 133181 132726 87293 85838 310729 270228 800203 802387 202200 200730 261074 263987 308178 302999 311220 310806 318910 322560 294376 323430 744872 784256 564906 463641 282044 277388 318070 321220 325915 330850 331330 331238 368575 367839 660323 686732 40.55 68.7 2
12:02:58 2023-09-26 431130 429760 87569 85637 138236 140630 144739 144892 94136 91767 105527 109263 130755 132108 414646 444336 1106824 1088331 426709 445847 118600 104141 122210 121682 143596 144140 132274 133503 87105 85828 307000 273781 782627 797885 201882 200415 261179 262444 311206 302185 310195 312037 316681 321176 291538 323958 741566 775315 569385 463738 282262 277355 321043 316876 327888 331613 328600 332423 366622 368696 653173 682398 40.55 68.7 2
12:02:59 2023-09-26 440340 430206 87873 85546 138483 144412 145075 144756 94299 91482 106041 108778 130883 135541 414610 450788 1105255 1086783 426106 446162 118963 104141 122426 121143 144092 141732 132606 133427 85380 85796 311584 271985 795020 801286 202624 200800 261109 263952 310228 300775 309772 311020 316206 324381 290529 326088 743021 782088 569385 462256 282952 277125 319105 318352 327923 329859 328444 331884 365522 369575 653806 684112 40.55 68.7 2
12:03:00 2023-09-26 432272 431474 87841 85552 138782 140854 145143 144624 94299 91482 106041 108745 130916 135723 414718 445992 1096048 1085239 429918 445847 118963 104070 124383 121143 143863 143938 132523 133193 85304 85675 310965 272130 795957 797885 201494 200975 260815 263688 309289 302325 308992 311746 317198 321025 292303 322486 742727 782088 571893 465081 281466 277781 321126 320312 328610 333401 327954 331274 369249 367437 658233 684487 40.55 68.7 2
12:03:01 2023-09-26 430753 430307 87924 85706 138786 144694 145517 144620 94588 91634 106041 108745 131129 135723 414682 452205 1106824 1085239 425803 444304 118997 104141 124470 121384 143930 143995 133026 133285 87326 85531 308889 272093 793197 800688 202765 200345 261179 263285 309325 301303 309807 311647 317163 321729 290564 324487 744602 784375 569945 459534 282861 276506 319105 317871 326864 329859 331566 330344 366658 367194 655006 686244 40.55 68.7 2
12:03:02 2023-09-26 429607 431128 87873 85598 138392 144729 144807 144824 94299 91608 105903 108778 130916 135688 414718 450800 1102015 1083623 423529 445000 118963 104141 124383 121143 144062 143903 132523 133193 87172 85558 307907 272166 790280 802461 202481 200066 261214 263621 309758 302221 311073 309573 318123 320248 290564 324235 742764 788123 553685 459534 283061 276328 319703 319225 326758 333553 330971 332322 368835 368292 655006 683715 40.55 68.7 2
12:03:03 2023-09-26 432642 431515 88049 85641 139062 144804 145377 144656 94620 91534 105975 108745 131129 135731 414718 443994 1099944 1091560 431859 444873 118997 104284 124591 121226 144062 143903 132523 133427 87233 85531 311584 270527 792267 796756 201529 201068 260166 263873 309289 301762 310414 312001 315253 321176 291485 321508 743401 778740 573408 459570 279883 278172 318105 318352 325950 330920 328637 335116 365230 367322 658382 682657 40.55 68.7 2
12:03:04 2023-09-26 436088 430589 88021 85538 139071 144922 145424 144756 94653 91482 106074 108745 131129 135921 414754 443648 1099602 1088126 431859 446162 118997 104070 124504 121319 143863 144004 132739 133193 87206 85801 311584 270310 796290 797885 201494 200380 259623 263873 309511 301972 310195 312629 317720 323158 291787 322116 746975 778483 567892 463279 281321 277993 318328 320312 325915 330885 327309 333054 365487 366734 656449 682657 40.55 68.7 2
12:03:05 2023-09-26 430215 432656 87781 85574 138396 144658 144807 144658 94266 91482 105698 108745 130916 131884 419161 449617 1100418 1078943 423529 445847 118963 103999 124210 121143 143829 143903 132307 133193 87139 85616 310965 272550 792866 802497 201494 199683 263378 262480 309289 301268 310414 309139 318123 321204 291277 323994 740517 784400 566399 459570 282861 276861 319105 317836 325950 330389 331192 329345 367432 367194 655006 683752 40.55 68.7 2
12:03:06 2023-09-26 429607 431826 87873 85605 138388 144764 145244 144892 94299 91515 106074 109037 131219 135663 414754 451030 1100418 1081280 423601 446477 118963 104141 124383 121060 144309 144004 132614 133227 87172 85531 308889 272779 793607 805849 202200 200066 261691 263144 309183 302903 310268 309900 318463 321168 291520 323466 740636 788607 566399 462621 282988 276435 319069 317836 328377 329894 330356 331741 367468 366682 655006 684339 40.55 68.7 2
12:03:07 2023-09-26 436361 431852 87873 85673 138873 144918 145175 145063 94299 91482 106008 108745 131096 135731 417173 445701 1099944 1090067 432472 446477 118997 104070 122391 121218 144096 143838 132739 133227 87300 85616 308521 272093 793118 797885 201177 200380 260200 263688 308424 301973 310414 312037 315218 321929 291485 324017 743401 775279 567892 462279 279883 277977 320218 318388 325950 330885 327006 332387 365487 366484 660071 682398 40.55 68.7 2
12:03:08 2023-09-26 448891 431852 87873 85605 138877 144698 145175 144756 94299 91482 106041 109091 130916 135921 414790 444306 1099944 1090067 431211 446477 118963 104141 124504 121143 144326 141336 132606 133461 85581 85706 311584 271985 793339 797649 201670 200206 261896 263952 308354 301339 309975 311703 315933 323925 290599 321961 744987 777601 570810 461199 281845 277781 317181 318388 325879 330885 328637 331381 364391 367322 658382 682657 40.55 68.6 2
12:03:09 2023-09-26 429923 431767 87845 85641 138401 140663 145244 144892 94299 91515 105903 109112 130949 131884 414790 449011 1103615 1079032 425806 449153 118881 104141 124383 121873 143905 143938 132523 133411 87172 85738 310965 273588 792755 802497 200862 200031 261214 262444 309325 301268 309179 310802 317198 320303 291485 322486 742727 784364 563413 464388 282262 275660 319823 319407 328610 332904 329458 331381 368727 368875 652930 686546 40.55 68.7 2
12:03:10 2023-09-26 431250 432416 87873 85605 138744 140533 145278 144892 94169 91641 105935 109037 131219 132008 414754 449647 1100454 1083740 428874 446927 118924 104284 122172 121798 144094 144271 132672 133935 85517 86135 308889 273781 791104 804771 200862 200031 263378 262444 309289 301232 310414 310078 317615 320907 292126 322486 743021 784400 571893 465259 282462 276047 319848 316947 325950 330850 329335 329345 368907 369019 654041 683752 40.55 68.7 2
12:03:11 2023-09-26 432872 432411 87869 85578 138786 144694 145278 144758 94332 91482 106220 108778 131343 135758 417173 448354 1098860 1091058 431859 444927 119031 104141 124504 121143 144869 143882 132739 133294 87233 85585 310965 270563 799438 797885 201494 200345 259623 263688 308354 301303 310195 310802 315218 321659 290361 324626 747136 778177 603723 461309 281357 277638 317075 318469 328182 333120 328455 331974 364356 367286 659352 682657 40.55 68.7 2
12:03:12 2023-09-26 435927 432527 87873 85574 138782 140742 145379 144892 94332 91448 106041 108844 131244 131917 417767 448210 1102290 1093769 431712 445410 119108 104284 122342 121682 144330 143882 132739 133277 85304 85913 308889 270563 795793 797885 201494 200031 261676 263767 308103 301303 309975 311647 314304 323697 290123 323651 745050 775279 570878 458815 281466 277781 317181 318352 327609 330850 329102 331346 364968 367322 659855 682657 40.55 68.7 2
12:03:13 2023-09-26 433815 433052 87905 85610 138401 140730 145244 144892 94267 91737 106008 109258 131129 132008 417173 449684 1102051 1078141 427384 444164 119031 104141 124210 121143 143729 143903 132556 133227 87172 85531 310965 273781 790762 804771 200232 199718 260815 262261 309294 301055 310159 310980 316951 320196 291787 322342 740517 788828 566778 466289 281321 276098 319812 316876 325915 330354 328637 332322 368835 366734 651192 682750 40.55 68.6 2
12:03:14 2023-09-26 432660 435058 88049 85564 138980 144689 145278 144624 94365 91482 106253 108745 131343 135593 417799 448318 1102051 1092920 428291 445278 119312 104070 124504 121840 144096 143737 132772 133160 87172 85468 310965 270563 803126 797758 201987 199544 259588 263688 308103 301339 309975 310113 315288 321211 288698 322521 746140 774697 564906 458170 282262 276506 317145 320312 325388 330885 328368 330344 364100 368500 660360 682657 40.55 68.7 2
12:03:15 2023-09-26 430825 432452 88025 85479 138980 144588 145514 144389 94332 91419 106220 108636 131542 135731 418094 448376 1102051 1094511 423601 444164 119230 103999 124626 120977 144464 143803 132806 132826 87206 85475 311956 270599 800800 802423 201917 199440 261896 263548 308248 301759 309830 310624 316284 322107 291786 323958 744308 779846 564906 459341 282716 275904 317181 318799 324863 330920 328136 331005 366658 369055 659819 684112 40.55 68.7 2
12:03:16 2023-09-26 436425 432732 87813 85575 138396 144865 144807 144926 94169 91704 105764 109112 131129 131975 417173 451030 1097604 1078178 433085 446574 118798 104141 122245 121682 144517 144272 132307 133624 87139 85531 307907 273588 785690 802497 200686 200380 259588 262444 310264 300354 310195 310042 315985 321382 290635 321506 743021 784106 569945 465334 279775 277391 318141 316433 329075 329365 328637 330112 365558 365384 653783 686467 40.55 68.7 2
12:03:17 2023-09-26 437351 432867 87873 85578 138401 140973 144841 144892 94169 91482 105870 108778 131129 135793 417173 451102 1096825 1082085 433700 444823 118798 104070 124176 121143 143863 141732 132606 133494 85231 85945 308889 272827 791426 804056 201318 200171 260756 264702 309183 299444 310414 311211 315288 321025 292155 321852 745130 784375 573408 462315 279558 277921 317181 316876 328646 329365 328637 329345 366946 365670 657054 685756 40.55 68.6 2
12:03:18 2023-09-26 430947 433178 87877 85578 138873 144786 145175 144756 94332 91641 105870 108965 131129 131884 418426 446987 1106824 1088163 423637 444823 119031 104141 124452 121185 143897 143838 132647 133193 87172 85531 311584 273394 795229 793234 200862 199093 261214 262444 307923 302221 308592 311230 315253 319733 290123 322486 742275 775315 565839 459679 281466 274781 320898 319407 327219 333608 327309 332507 365416 367178 654895 682546 40.55 68.7 2
12:03:19 2023-09-26 430215 433210 87873 85510 138882 144935 145803 144833 94332 91515 106008 108778 131310 135731 418099 446987 1110156 1090508 426899 447949 119157 104427 122342 121500 144428 141979 132743 133528 85453 86195 311584 273212 797031 797758 200862 198919 261214 264702 308319 302221 309065 310113 315253 320539 292469 322557 739183 775351 564906 459679 281466 274462 319140 316947 324409 331648 327600 330344 365522 367839 657054 682657 40.45 68.7 2
12:03:20 2023-09-26 436131 433088 87873 85524 138786 144694 145312 144892 94267 91482 106041 108778 131066 135698 417799 451102 1096048 1082085 433393 444164 118997 104141 124383 121060 143897 144074 132739 133503 87172 85616 310965 272130 795247 804771 200617 199544 260425 263285 308424 301193 310414 309573 315982 320978 290316 320535 744124 788159 573408 466124 281357 277248 318862 318211 326758 331502 329422 331851 366479 366770 657415 683788 40.55 68.7 2
12:03:21 2023-09-26 432683 433314 87905 85533 139173 144588 145635 144620 94300 91419 106253 108670 131277 131669 418763 454855 1094585 1085091 429505 446927 119458 103999 122905 120977 144526 143667 132806 132793 87300 85475 311584 270455 801898 804202 200721 199127 259623 263144 306494 301797 309538 310437 316684 320303 289717 323098 743438 787931 571893 463732 279883 276082 317251 318388 324956 330389 328637 328812 367210 366255 662036 683232 40.55 68.7 2
12:03:22 2023-09-26 432299 432872 87757 85547 138396 141119 144875 144926 94234 91515 105903 108811 131343 135793 417210 448390 1106824 1088331 428667 444823 118634 104284 122075 121565 143397 144109 132307 133536 85208 85468 310965 272790 788697 799485 200862 199058 259623 262444 309758 301011 309684 310806 315897 321750 290263 321853 740371 782057 567892 461309 281321 276098 318587 315700 326935 328906 327868 332758 366798 367580 650657 682657 40.55 68.7 2
12:03:23 2023-09-26 431537 432867 87873 85515 139000 141088 145510 145124 94687 91794 106187 108978 131310 132046 418244 453581 1106713 1088331 428328 445484 118997 104070 122342 121765 144326 143803 132647 133444 87172 85585 308889 273103 795760 801291 200862 199058 259623 262480 308424 299810 310414 309608 314269 320248 288803 321508 743021 782160 567892 459534 281466 275660 318141 316912 326935 330982 328637 330112 363880 367322 651228 683839 40.55 68.7 2
12:03:24 2023-09-26 433016 433133 87753 85542 138782 144861 145278 144792 94169 91515 105870 108811 131343 135793 418758 446096 1097604 1085239 431859 446574 119031 104141 124418 121143 143897 144074 132556 133227 87172 85553 308889 273008 792378 802423 200617 200066 261860 264433 308248 302079 306604 309936 316066 320125 290494 323245 746187 782124 570377 465118 279558 275940 317999 316876 324409 330920 324766 329381 366923 365384 658346 682657 40.55 68.6 2
12:03:25 2023-09-26 431281 433210 87873 85514 138487 144720 145175 144756 94332 91515 105935 108778 131343 135731 418462 455119 1106824 1086708 428062 446616 118997 104141 124418 121682 144096 143973 132739 133461 87172 85585 305516 273394 792889 802497 200897 198906 259623 262261 308354 299479 310414 310364 315253 319990 294830 321544 743021 783267 576439 459570 281466 275660 318141 316912 325616 331054 329568 331469 364136 367580 654822 684936 40.55 68.7 2
12:03:26 2023-09-26 432439 433124 87873 85574 138401 144694 145278 144926 94202 91515 105975 108811 130949 135768 418758 451102 1103651 1082122 423710 445484 119065 104070 122273 121060 143897 141732 132639 133864 85485 85918 310078 273635 793418 805874 200722 198608 261896 262304 311092 300811 309501 308204 316719 320078 292797 322486 743021 784328 571703 459606 281864 275482 318622 316912 325424 329399 329335 330590 365558 367580 654734 683269 40.45 68.7 2
12:03:27 2023-09-26 436770 444114 87873 85579 138782 144562 145312 144792 94332 91515 106107 108811 131252 135758 418758 447036 1100454 1088163 433885 445519 119412 104070 124452 121449 144364 143938 132772 133227 85549 85616 307907 273008 794523 797758 200232 199718 260976 262515 307923 300846 309283 311091 313831 320054 290123 321197 743438 775279 563413 459679 279811 277355 317181 319407 327682 332436 326350 331310 366612 365527 660838 682509 40.55 68.7 2
12:03:28 2023-09-26 437420 433124 87869 85637 138786 144764 145312 144792 94332 91515 106041 108811 131343 135733 419090 447118 1103339 1092957 433516 448974 119157 104356 122342 121616 144228 141512 132706 134127 85453 85648 311584 272405 795366 797885 200267 199093 260425 263074 308138 300758 309247 311243 313358 320283 291548 320499 743401 776502 569385 460871 279883 276577 316923 316947 325164 329894 327369 330379 362720 365413 658419 682385 40.55 68.7 2
12:03:29 2023-09-26 432308 433129 87725 85546 138401 144764 145177 144926 94169 91548 105837 108811 130949 135709 418462 450800 1102869 1078980 428062 448059 119031 104141 124331 121143 143897 143873 132556 133444 87139 85616 310965 274363 789755 805911 199918 198746 260200 263686 308354 300107 309283 309139 315985 319370 289858 320571 740335 788718 568862 464826 279558 275025 319184 318505 327718 331735 327418 331073 367253 367183 651118 686732 40.55 68.7 2
12:03:30 2023-09-26 432944 435330 87843 85673 138786 140797 145109 145228 94266 91767 105942 109112 131244 132415 419355 452131 1103858 1081891 429845 449011 118992 104284 122172 121849 144126 141868 132706 133595 87199 85796 310990 275299 790778 807053 199535 198885 260347 263582 310820 299479 308556 309104 315183 318852 290317 320464 743021 784328 570377 466403 279847 274781 318141 316363 325353 330132 327333 330209 367174 366477 652577 686732 40.55 68.7 2
12:03:31 2023-09-26 445276 433129 87993 85574 138980 144694 145615 144724 94620 91482 106041 108745 131219 135723 419647 450323 1102015 1092920 433085 446890 118997 104141 124470 121060 144162 143991 132739 133486 87233 85531 310965 272681 795518 799583 200686 199058 260425 262480 307422 300984 309174 309794 315825 322036 290919 322677 746975 776832 571438 461309 279667 276292 318637 320085 324863 329824 327600 330308 363158 365670 659315 682657 40.55 68.7 2
12:03:32 2023-09-26 438228 433124 87841 85623 138869 140760 145713 145056 94653 91571 106154 108611 131277 131884 419464 448174 1102253 1091257 433516 446927 119031 104141 124626 121682 144730 143995 133189 133704 87172 85468 311956 272718 796015 799583 200639 199058 260425 262409 307422 300354 306424 310042 316077 321834 289444 322175 747431 776356 578523 459534 279739 276506 316631 316876 324863 329594 327273 330844 362720 364538 658346 682657 40.55 68.7 2
12:03:33 2023-09-26 431546 435713 87873 85605 138786 140659 145244 144892 94299 91641 106008 109112 131219 132008 419647 451066 1103615 1081775 428025 447912 118997 104141 124383 121449 144526 144074 132523 133541 87139 85558 311956 273781 795460 808144 200617 198815 261860 263582 308213 300248 308847 308962 316066 318675 292130 324202 742984 784171 564906 463682 281466 275111 318445 316841 327609 329594 328600 329975 365786 367322 655006 684862 40.55 68.6 2
12:03:34 2023-09-26 433885 435629 87929 85700 138911 141399 145600 145227 94426 91634 106333 109129 131343 132290 419683 450741 1107003 1082048 427010 445484 118997 104213 124297 121881 143863 144039 132647 133411 85244 85738 313218 273781 794493 806482 200023 197849 260382 261642 308354 300319 306460 309816 316206 319051 289242 322795 743021 784364 564906 459642 281140 274781 318105 316620 325353 329594 328637 329975 365331 366806 654541 683232 40.45 68.7 2
12:03:35 2023-09-26 438043 433133 87873 85542 138971 144694 145514 144858 94299 91515 106041 108965 131343 131850 419683 446952 1099602 1088163 432202 446927 119031 104141 124418 121218 144230 141838 133005 134007 85549 85945 311956 273249 793891 800718 200058 199509 260756 262339 307927 300319 308556 310793 315488 320978 291948 319494 744381 778740 567332 459642 279253 276221 316888 316876 324863 329330 324694 330344 363299 364538 656449 682657 40.55 68.7 2
12:03:36 2023-09-26 431501 433124 87873 85574 138786 140500 145244 144892 94299 91482 106008 109003 131219 131884 419720 453654 1106824 1083660 426745 445519 119031 104141 124383 121840 143863 144039 132614 133227 87139 85616 310965 273781 795128 806482 200162 197815 259950 261425 307887 299479 308556 307667 315729 319370 294830 321508 744602 784328 573408 461272 281466 274781 317181 318628 327682 329929 329079 330370 364249 366627 654895 685534 40.55 68.7 2
12:03:37 2023-09-26 432234 433133 87813 85605 139070 144764 145244 144926 94234 91482 106041 108778 131252 131884 419720 456261 1106039 1085239 428412 450014 119089 104427 122342 121649 144060 141909 132706 133952 85485 85648 308889 273635 797179 806482 200232 197815 259588 263954 307747 299444 308193 307632 317684 320303 289374 321997 743021 787931 571893 459570 281466 274746 317181 316398 324863 328872 328637 329916 364682 366734 655006 683752 40.55 68.7 2
12:03:38 2023-09-26 438307 435352 87845 85510 138786 144658 145278 144892 94299 91482 106090 108778 131310 132008 419683 446987 1100418 1088163 432507 445519 118963 104141 124383 121060 144096 143838 132739 133227 87172 85500 310965 273394 795904 797490 199570 199023 260425 261642 309606 299479 306230 310078 315891 320303 289242 321454 746003 779215 564906 464929 279558 276098 318637 318505 326758 331704 324478 332433 363958 364211 656376 682657 40.55 68.7 2
12:03:39 2023-09-26 438006 436181 87869 85546 138786 144729 145278 144892 94332 91482 105975 108778 131244 132166 420022 449757 1099870 1087445 433700 449011 119407 104284 122342 121616 144394 144004 132772 133411 85549 85585 311956 273672 794965 801218 199257 199058 260425 262121 307422 300108 306712 310113 313358 319122 289682 321454 745130 775387 570377 464716 279542 275660 317110 316841 324898 330354 324622 330112 364974 363991 655449 682657 40.55 68.7 2
12:03:40 2023-09-26 432476 435670 87873 85768 139168 144891 145377 145057 94332 91515 106008 108778 131343 131917 419720 454361 1106039 1085239 428398 446809 119031 104141 124418 121533 144602 144044 132959 133629 87206 85616 311584 273781 793560 806482 200162 197815 259588 260878 307852 302046 309210 310109 318169 319734 288874 321818 742911 787154 564906 463279 281285 274604 319503 316363 324898 328872 329065 329180 365416 366770 655006 683752 40.55 68.7 2
12:03:41 2023-09-26 432908 435575 87781 85573 138772 141088 145476 145681 94620 91701 106008 109012 131277 132233 419537 450692 1105429 1082109 428667 447473 118997 104141 124383 121849 143630 144039 132489 133411 87139 85558 310078 275226 795017 807053 199535 197815 259588 263174 309606 300980 306784 308204 315253 318370 288803 320464 742495 784364 579091 463368 279883 274325 317181 315921 324863 331251 327101 329472 365558 365349 653114 683232 40.55 68.7 2
12:03:42 2023-09-26 439092 435584 87873 85542 138998 144861 145480 144858 94332 91482 106041 108778 131343 135793 419720 450751 1100454 1091410 431983 447910 118997 104141 124418 121218 143863 143938 132556 133461 87172 85495 308889 272972 796763 801212 199988 199183 260318 262339 307281 300213 308411 309936 314972 321132 290919 320970 747431 777601 566399 459534 279345 276185 316596 316841 324374 328872 324766 332249 362578 364282 656449 682657 40.55 68.6 2
12:03:43 2023-09-26 448528 436045 87841 85605 138911 140663 145377 144756 94491 91538 106187 108836 131310 135793 420611 448376 1102925 1088293 433700 445519 118963 104141 124383 121942 144092 143803 132739 133411 87172 85527 314083 273394 795682 799485 198945 198746 260425 261642 307137 299479 306424 310113 315927 320078 288803 320853 744488 778740 563413 462968 278648 275624 316189 318019 324956 331215 324322 331124 363264 363446 655449 682657 40.55 68.7 2
12:03:44 2023-09-26 431546 434537 87777 85570 138778 144764 145627 144892 94299 91482 105837 108778 131252 135758 419355 453830 1105255 1085239 427046 446495 118997 103999 124210 120977 143863 144614 132639 133461 85511 86190 308889 273708 795793 806445 200093 197677 261159 263210 309497 301266 309210 307167 315753 319854 288694 323098 744074 786041 571893 459606 279883 274497 319539 315921 323921 331018 328136 329472 364136 366542 655006 683715 40.55 68.7 2
12:03:45 2023-09-26 438852 435679 87877 85574 138873 144927 145478 144756 94332 91515 105975 108778 131033 131884 420909 448003 1100418 1090067 433885 445555 118997 104213 124418 121143 144230 143938 132772 133444 87172 85527 311584 273394 810181 800050 198945 198470 260242 261642 307387 299479 306712 310113 313101 319854 288803 320963 743365 775315 564906 464119 278880 275624 316189 318694 326722 330929 324370 332286 363193 363304 658738 682509 40.55 68.7 2
12:03:46 2023-09-26 438079 435679 87813 85579 138869 144887 145377 145466 94169 91482 106008 108811 131376 135826 419720 449011 1097604 1086783 433245 448938 119089 104284 122426 121218 144094 141512 132672 133528 85505 85643 311584 273635 797624 801218 198910 197849 260242 263582 309533 302120 306136 311316 314015 317128 288803 320941 742764 779846 570377 464752 278916 274781 318151 315921 324956 329928 323769 328351 365230 363481 656869 682657 40.55 68.7 2
12:03:47 2023-09-26 432930 434141 87785 85510 138401 141073 145278 144892 94169 91674 105870 108811 131343 132257 420314 453866 1106824 1088479 428667 450426 118997 104141 124297 121185 144104 143938 132739 133411 85208 85500 310965 273781 794302 804771 199918 197780 260792 260843 307387 300343 309538 308402 313323 320504 288973 321821 744626 785950 566399 461235 279558 274604 319088 318056 324667 329537 328186 330099 363696 365491 655006 682657 40.55 68.7 2
12:03:48 2023-09-26 432683 434114 87861 85547 138401 144694 145278 144892 94299 91515 106008 108778 131244 132233 420653 456188 1110296 1085128 427879 447366 118895 104284 122172 121467 144194 141909 132739 133411 87172 85616 311584 274143 794936 807053 199848 197471 260976 260843 307316 302779 308520 307167 314778 319370 289140 320535 743288 786743 561445 459642 279883 274325 317145 315921 323921 330982 327868 329239 364391 365705 654077 683269 40.45 68.7 2
12:03:49 2023-09-26 439444 435178 87877 85574 139003 144663 145407 144858 94299 91419 106041 108778 131376 131884 420909 448003 1100418 1090668 432543 446809 118997 104591 124331 120977 143863 144009 132772 133440 87172 85468 310965 273394 796874 800087 198910 198435 260059 260878 306494 301193 306460 309829 314829 319122 290761 320326 742617 778556 564906 463901 278700 275869 318412 316398 324956 328872 324622 329417 365069 364027 658961 682657 40.55 68.7 2
12:03:50 2023-09-26 439449 436670 88084 85542 139003 140688 145610 145326 94555 91534 106041 108903 131310 132008 420836 448174 1100688 1091334 435155 448266 118997 104141 124331 121849 144360 141899 132739 133419 87172 85417 311956 273562 794362 802497 198910 197849 260425 260843 306922 301193 306640 310078 313323 318888 289453 320963 742691 775351 571893 464388 278684 275624 316189 315956 323921 331668 324093 329345 364100 363481 656413 682657 40.55 68.7 2
12:03:51 2023-09-26 432678 434150 87873 85570 138392 144764 145312 144892 94442 91482 106041 108778 131343 132008 420909 454539 1106039 1086783 428364 447912 119031 104141 124418 121143 143863 144092 132647 133536 87233 85475 311956 274287 795793 806870 199988 197608 261491 263210 310104 301193 308883 309015 315933 319677 288802 323282 741713 783188 566399 458815 279847 274497 317145 315886 324956 329182 328136 330319 365069 365705 656855 682657 40.55 68.7 2
12:03:52 2023-09-26 435123 436743 87841 85768 138902 140657 145512 145021 94426 91634 106187 108945 131343 131975 420909 455398 1106966 1088126 429685 448901 119031 104141 124418 121849 144462 143904 133072 133515 87206 85585 314186 273781 793590 805911 199883 197608 260425 260843 306957 300768 309501 309451 313358 319641 288874 320464 743021 783820 570691 459211 279847 274325 316923 315665 324956 329182 328100 329472 362755 365670 655006 681749 40.55 68.6 2
12:03:53 2023-09-26 440337 434185 87873 85435 138401 144694 145548 144892 94267 91482 106008 108745 131343 135733 420909 448385 1100834 1088200 432543 446844 118997 103999 124383 120977 143897 143938 133039 133461 85517 85796 308521 273442 801506 801286 198841 198297 260024 263210 309133 301777 306712 311023 314159 319406 294758 320816 745130 777455 564906 459642 278488 275375 316189 315921 323663 331018 324358 329345 361129 363156 656486 682385 40.55 68.6 2
12:03:54 2023-09-26 441048 436897 88021 85609 138827 144922 145478 144833 94202 91515 106300 108878 131195 131917 420909 448039 1098824 1093159 432516 447631 118997 104141 124418 120977 144130 143873 132772 133649 87206 85585 314708 273781 799129 801291 198599 197849 260059 260843 306494 299444 306208 309608 313980 318888 295174 319946 739183 775351 573408 463696 278060 274817 316189 315921 324956 328872 323637 331778 363299 363446 655449 682657 40.55 68.7 2
12:03:55 2023-09-26 432980 437397 87843 85510 138612 144724 145411 144926 94169 91482 105804 108778 131343 131884 420909 454575 1105255 1086708 428073 449072 118958 104317 122307 121143 144304 141926 132672 133566 85505 85648 311956 274909 796125 808770 199396 197471 260425 260808 307747 301125 308520 306309 314304 319370 288973 322869 740517 783740 573408 458851 279811 273941 316667 315921 324956 329133 327637 329509 362212 365413 655006 685793 40.45 68.7 2
12:03:56 2023-09-26 453626 434141 87813 85510 138877 144707 145175 144756 94508 91482 105870 108778 131343 135921 422249 448354 1098590 1086583 431898 446844 119065 104141 124418 120977 143897 143838 132647 133411 87172 85500 311584 274676 808407 802461 198634 197815 260059 260843 309315 299444 305350 311316 313323 317480 294830 320172 744074 779141 563413 464826 278592 275096 318637 318237 324920 331502 323913 331109 364249 363014 657617 682657 40.55 68.7 2
12:03:57 2023-09-26 439980 435135 87745 85605 138392 144694 145514 144841 94202 91419 105968 108778 131396 132108 421621 448103 1103074 1089881 434712 448474 119225 104284 122257 121616 144430 144100 133005 133507 87172 85468 310990 273950 796790 801821 200496 197849 259694 260878 308733 299444 306748 309139 314159 320078 289090 319946 743401 777601 566399 459304 278916 275624 315712 315921 324956 328379 324298 329079 361058 363191 656486 681689 40.55 68.7 2
12:03:58 2023-09-26 435198 437970 87721 85546 138487 144909 145222 145057 94234 91515 105903 108811 131343 132008 421987 453654 1103651 1082122 428704 446880 118997 104141 124297 121060 144309 143973 132647 133570 87172 85527 314708 274557 795904 802248 198945 197471 260976 260445 306957 299199 306496 309889 317720 317163 290436 320941 742911 788557 567346 464935 279631 272964 317075 315820 324775 328379 324694 328541 365309 365491 652115 685423 40.55 68.6 2
12:03:59 2023-09-26 437828 436123 87597 85510 138401 141463 145922 145360 94490 91727 106008 109012 131310 134262 421767 453581 1103858 1082109 430601 449256 119031 104141 124210 121765 144062 141626 132739 133511 85260 85585 313977 275652 795682 807053 198599 197471 260425 261729 307172 298954 306712 307918 314269 316868 294794 321491 741969 784364 570377 463732 279522 273105 318946 315004 324956 329876 324694 328505 365010 364609 653150 683788 40.55 68.7 2
12:04:00 2023-09-26 439449 438016 87873 85505 138786 144724 145548 144892 94202 91452 105870 109300 131409 131917 422359 451102 1100491 1093734 432579 448620 119065 104141 124418 120977 143897 143838 132772 133231 87052 85475 311956 273394 797429 802277 199988 197573 259880 263954 308479 299303 306279 308772 315452 320646 288323 321271 744762 777601 564346 460002 279811 275304 317738 316655 324920 328643 324694 329975 364039 365199 660286 682657 40.55 68.7 2
12:04:01 2023-09-26 435559 438663 87956 85669 138876 140563 145579 145192 94426 91634 105975 108836 131277 131884 422885 449689 1111735 1094549 427348 447788 118997 104388 122210 121060 144194 144004 132739 133411 87139 85531 310965 275141 797549 802424 199223 197746 261159 261319 306888 300319 306136 308169 315044 319335 288874 322138 744074 775279 571893 459606 279309 273034 317181 315820 324920 329594 324093 330443 363009 364473 655006 682657 40.55 68.7 2
12:04:02 2023-09-26 438864 436024 87901 85574 138957 144922 145579 144833 94299 91448 106220 108745 131376 131884 421505 454539 1097604 1083660 433663 447910 119196 104213 124504 120977 144196 144039 133222 133918 85464 85913 311584 272790 798402 809344 199118 197677 259369 263954 308660 298987 308483 307167 315344 318370 289054 321087 744762 786597 571893 462279 279309 274746 315879 316398 324956 329182 326604 329180 363264 363481 657880 686244 40.55 68.7 2
12:04:03 2023-09-26 438806 437424 88081 85542 139104 144623 145953 144624 94462 91448 106326 108511 131396 135652 423184 454575 1097604 1086508 432472 448229 119196 103999 124591 121822 144462 144092 133273 133482 87206 85616 309768 271840 803099 807053 198910 197574 260242 262008 305499 299408 306748 306917 314015 318370 289104 320853 745577 786743 571703 462968 279309 274290 315951 319145 324920 329644 326604 329006 363845 363446 660323 683715 40.45 68.6 2
12:04:04 2023-09-26 437351 436083 87569 85669 138396 141222 145155 145599 94136 91800 105633 109112 131310 132391 421249 452105 1109622 1090519 431247 450923 118726 105008 121897 122082 143727 144610 132639 133965 87279 86403 310078 276398 789439 802388 198876 197437 260059 261729 310446 300871 305848 309104 314117 319335 288658 321087 743021 775279 573408 459534 279542 274325 317145 315820 324898 329288 324322 331565 361129 364276 650197 682657 40.55 68.7 2
12:04:05 2023-09-26 436770 435972 87725 85704 138778 140724 145222 145158 94299 91482 106008 108870 131343 132099 421505 451102 1109971 1087854 431247 448174 118682 104460 122090 121565 143727 144175 132523 133662 87172 85616 314708 274447 787158 803633 198876 197162 260242 260808 308103 297563 306712 308169 314159 319370 288874 320853 741933 775121 564006 459498 279309 273906 316154 315820 324898 329182 324622 331330 361093 363956 649241 682597 40.55 68.7 2
12:04:06 2023-09-26 439810 436087 87721 85574 138883 140533 145278 145426 94299 91482 105975 108778 131376 132290 423190 454781 1100834 1087445 433700 448031 119142 104427 122287 121467 144160 141873 132706 133377 87172 85585 311956 274557 803624 805911 198254 197746 260242 260808 309096 300984 305634 308134 313323 317410 294758 319843 746901 781499 570377 465081 278024 274553 315898 315004 324920 329594 323565 329975 364391 362866 656144 682657 40.55 68.7 2
12:04:07 2023-09-26 441198 435360 87781 85587 139124 144716 145377 144756 94234 91482 105942 108778 131376 131917 422249 450788 1102475 1090843 432349 447509 118997 104141 124504 121143 144602 144039 132972 133411 87172 85553 314708 274363 800752 802461 197703 197780 259658 260808 306458 300343 305706 311207 314823 317198 294721 319457 745130 775315 571893 463696 277989 274746 315898 315665 324920 331215 323792 328848 362720 362322 655913 682657 40.55 68.7 2
12:04:08 2023-09-26 433039 436425 87601 85505 138401 144694 145510 145124 94457 91568 106300 108645 131343 132190 422103 455782 1107130 1085197 428485 448103 118929 104141 122125 121060 143863 141732 132660 133377 87192 85553 311956 274946 796499 809140 198564 196547 260792 261729 306458 300924 305992 306274 314269 317374 288874 321454 743021 784328 571893 459534 279775 273069 316189 315820 324920 329644 326604 327968 363009 364573 654541 682927 40.55 68.7 2
12:04:09 2023-09-26 440603 435476 87873 85510 138975 144694 145278 144892 94299 91482 106041 108778 131343 131884 422323 450093 1100418 1088126 432615 449256 118997 104141 124383 121143 144230 143991 132739 133603 87139 85527 311956 273781 799352 802424 200481 197573 259444 263477 306599 301193 306532 309889 313759 320125 288730 319727 746114 776905 564906 460982 278880 274781 317883 318396 324920 330107 324622 330553 360518 364891 662251 682172 40.55 68.7 2
12:04:10 2023-09-26 441633 439024 87956 85510 139289 140500 145478 144790 94426 91475 106495 108611 131310 131884 422848 451102 1100454 1097876 435552 448103 119162 104141 124383 120977 144126 141512 132706 133411 87172 85475 310965 273781 797618 801589 198737 197574 258930 260808 306744 299164 306388 308134 311899 319370 288874 319457 746938 774874 574924 460982 278024 274781 315951 315886 324920 330987 324586 330553 360014 362866 657844 682657 40.55 68.7 2
12:04:11 2023-09-26 436361 435972 87725 85546 138483 144874 145377 145057 94169 91515 106008 108778 131376 132099 419812 453654 1105218 1082085 429955 448210 118997 104213 124297 121143 143897 144074 132523 133864 85538 85945 317895 275885 796763 809344 198495 197025 260756 261729 307918 299232 306496 308942 314234 316895 288874 320853 743817 784328 563413 462315 279775 273034 319051 315712 324920 329876 324694 327505 363335 364282 653806 683232 40.55 68.7 2
12:04:12 2023-09-26 436250 438763 87812 85799 138967 140821 145525 144756 94201 91515 105903 109028 131277 132324 422103 450710 1105218 1085328 430379 448210 118997 104141 124262 121060 144202 143838 132959 133411 87172 85475 305516 275141 794523 806858 198564 196820 260425 261729 306494 298501 306640 308942 314269 316417 288874 321417 741969 784328 563413 459606 279775 273034 318337 315820 324920 329413 327332 327505 363299 364573 654077 686281 40.55 68.7 2
12:04:13 2023-09-26 441219 435467 87601 85415 138401 144694 145514 144858 94169 91511 105870 108778 131376 131888 419812 449725 1100834 1092957 434933 449647 119123 104284 122307 121384 144194 141336 132706 133310 87313 85475 311956 273635 797551 802423 198564 197128 258930 260808 305534 301047 307816 308402 313169 319854 288138 319457 742471 775259 566399 459456 278452 274781 315951 315886 324690 329876 324322 329975 360014 362901 658382 682385 40.55 68.7 2
12:04:14 2023-09-26 441063 436083 87721 85505 139234 140560 145480 144858 94299 91419 105870 108745 131396 131884 419812 451102 1102051 1092970 432651 449280 119031 104141 124383 120977 143863 143838 132647 133427 87139 85417 310965 273781 798513 801857 198288 197526 258930 260445 305996 300347 306640 308134 313241 319111 288562 318969 742691 775259 566399 459139 278024 274781 315951 314969 324920 329644 324358 330691 360014 362358 657415 681689 40.55 68.7 2
12:04:15 2023-09-26 435747 436762 87847 85483 138612 144729 145206 144892 94299 91482 105666 109037 131376 132099 422890 454828 1107003 1085101 429809 450776 118895 104284 122172 121402 144162 141797 132639 133692 87105 85475 311956 275336 795711 810357 198254 196478 260425 261729 306458 299023 306640 307167 313358 316417 289099 320399 741969 784364 570377 459642 279542 272843 316154 315820 324956 330719 324694 327505 363299 364573 654541 683196 40.55 68.7 2
12:04:16 2023-09-26 435466 436513 87569 85479 138766 140466 145278 145262 94136 91482 105935 108778 131343 132008 420837 453830 1105255 1083660 429955 450248 118997 104141 121835 120977 144062 143973 132739 133536 87105 85475 310965 275141 794744 806822 198288 196512 260027 261545 306209 298258 306424 306239 313358 316417 288608 320963 741933 784328 570377 459570 279542 272845 315898 315820 324920 329182 324694 327468 362212 364538 654541 685756 40.55 68.7 2
12:04:17 2023-09-26 441693 436736 87601 85655 138401 144694 145713 145411 94457 91501 106121 108645 131310 132099 422103 450251 1103858 1091434 436606 448139 118997 104141 124210 120977 144326 141336 133122 133193 87199 85475 313814 274557 810393 804202 200072 197128 258930 260445 305534 298501 305454 307667 313205 319370 288066 319195 745130 775259 566399 458909 278024 274781 315951 314969 324691 329182 323805 330553 359979 362322 658346 682172 40.55 68.7 2
12:04:18 2023-09-26 438852 436629 87721 85599 139071 144918 145579 145466 94299 91323 106074 108778 131409 131884 420402 450814 1102015 1094511 433700 448174 119031 104141 122085 120977 144602 143602 132743 133227 87233 85475 311584 273588 813496 802461 198599 196547 258930 260808 306960 298537 306388 307202 313717 319193 287180 319843 739183 775259 570878 460002 278880 274325 315807 315665 324691 329644 323805 328541 359692 362901 658382 681394 40.55 68.6 2
12:04:19 2023-09-26 439234 439284 87896 85697 138683 141399 145343 145261 94296 91667 105877 108978 131310 134675 423184 455119 1102833 1078943 432092 448174 118881 104141 124176 120977 143863 144170 132340 133319 85112 85495 313218 275921 796319 808770 197634 196547 260059 261361 306458 299423 306424 308470 314823 316354 289176 319457 738389 784292 568862 464388 279021 272617 318115 315820 324920 329182 324586 327505 363880 363446 651192 685232 40.55 68.6 2
12:04:20 2023-09-26 440291 435981 87768 85501 138877 144513 145377 144756 94267 91482 105975 108932 131376 131884 420438 453545 1100454 1092957 432651 448174 119065 104070 124297 120977 143897 143838 132739 133738 85485 85701 311584 274180 798342 802423 198495 197025 258787 261729 306924 299232 306460 309584 313205 319370 288025 318969 746569 775259 553685 460002 278024 274325 315879 317498 324920 329644 324356 329509 359727 362358 657880 680649 40.55 68.7 2
12:04:21 2023-09-26 441154 438143 87808 85510 139217 140627 145853 144833 94299 91419 105903 108670 131820 132099 420402 451102 1100454 1091410 436134 448210 119031 104559 124210 120977 143897 143903 132739 133444 87052 85643 314708 273781 810170 801291 197703 197128 258930 260445 305534 298466 306172 307667 313205 318888 287738 318483 743401 775259 564906 458851 277598 274361 315951 315820 324691 329182 324093 330209 359979 362097 657917 682172 40.45 68.7 2
12:04:22 2023-09-26 432645 436807 87601 85515 138779 140563 145278 144926 94169 91515 105870 108811 131343 132108 420438 455835 1105255 1082085 430942 449661 119040 104388 122307 121849 144094 144170 132672 133986 87313 85733 311956 275921 796347 810493 197668 196547 260425 261545 306458 300125 307816 307167 315494 316196 288969 320172 744598 784328 574734 462913 279542 272652 315933 315568 324956 329182 324658 328236 363335 363481 653150 686281 40.55 68.6 2
12:04:23 2023-09-26 438414 436798 87605 85514 139400 140703 145278 144892 94169 91515 105731 108878 131277 132099 421066 452523 1105255 1082085 430601 448877 119031 104141 122085 120977 143863 143973 132772 133444 87112 85527 314083 275336 793780 807998 197668 196512 260425 261361 306458 299883 306640 307202 313323 315975 288973 319202 738389 784364 570377 462315 279345 272427 316154 315820 324920 329182 324622 327006 363335 363446 653806 683232 40.55 68.7 2
12:04:24 2023-09-26 441541 439645 87753 85510 138877 144922 145525 144756 94299 91419 106107 108778 131376 131884 423227 453473 1103784 1096298 435913 449438 119475 104284 122172 121060 144194 141477 132706 133411 85485 85475 311584 274363 803698 802278 197703 196957 258930 260445 305534 300343 306172 307202 313205 318088 288061 318446 739183 775259 564906 458815 278060 274553 315951 314969 324691 329182 324093 330319 360560 361309 658382 682172 40.55 68.7 2
12:04:25 2023-09-26 435420 436119 87873 85437 139648 144658 145785 144658 94234 91448 105935 108562 131376 135731 420770 453799 1102142 1094511 430601 448210 119312 103928 124331 120728 144330 143838 132772 133102 87172 85358 310965 273394 806773 804771 198910 195933 258930 260445 306924 301193 305741 306663 314159 318406 286503 320963 739219 775315 570377 458134 279775 273034 315951 315665 324654 329644 323637 328541 360841 363481 658419 682445 40.55 68.6 2
12:04:26 2023-09-26 440499 436584 87565 85510 138483 140627 145579 145916 94490 91790 106154 109162 131310 132449 423001 454169 1103858 1082109 434990 449510 118682 104284 121835 121143 143863 142030 132660 133629 87139 85616 311708 275726 795667 806822 197496 197471 258930 261549 307137 297811 306640 308615 314159 317410 288874 317512 743021 783267 570377 463696 276359 274361 315674 315376 324956 328224 324358 328505 361129 360902 651228 682657 40.55 68.6 2
12:04:27 2023-09-26 439138 439604 88045 85463 139343 144417 145785 144423 94365 90913 106253 108562 131442 135498 421066 455925 1096825 1085160 433921 449647 119312 103999 124452 120811 144330 141384 132772 132793 87206 85242 309768 273008 819959 808014 197668 196547 258930 260627 306061 300135 306424 305350 315188 316931 288156 319457 743817 786780 570377 463005 277989 273105 315951 315921 323778 328366 324658 327505 362720 362358 660360 684413 40.55 68.7 2
12:04:28 2023-09-26 440068 441379 87740 85817 138289 141024 145175 145598 94296 91634 105942 108978 131310 132482 420438 453799 1113515 1088163 433048 450604 118600 104284 121493 121417 143731 144500 132307 133754 87019 85643 310965 275921 795974 804771 197703 196512 258930 261361 307172 299192 305741 307667 312291 317480 287620 319457 742302 775315 569945 459175 278060 273105 315951 314932 323921 328224 323110 329509 360014 362393 649241 682657 40.55 68.7 2
12:04:29 2023-09-26 436866 438108 87569 85447 141870 144694 145312 144807 94235 91419 105942 108778 131281 131917 420474 457317 1106824 1088163 431247 449581 119031 103999 124210 120977 143897 143838 132556 133227 87019 85358 313814 275336 795960 802248 198288 196205 259476 261545 305534 299496 306784 306843 314599 317480 287032 320399 739994 783267 563413 461199 278916 272652 315951 315820 324920 327905 324442 327908 364039 363743 654932 684598 40.55 68.6 2
12:04:30 2023-09-26 439730 437924 87808 85574 138911 140730 145514 144926 94169 91452 105935 108778 131820 132008 421066 451066 1100454 1087928 435633 450604 119031 104070 124297 120977 143863 143899 132914 133503 87139 85417 310965 274557 797761 803633 197496 196991 258930 266532 305534 298258 304775 307953 312985 316966 288728 317512 743021 775013 563413 462352 277172 273906 315951 315820 324462 329182 322131 329975 360841 360986 655486 682657 40.55 68.6 2
12:04:31 2023-09-26 435502 446791 87601 85505 138782 144729 145413 144620 94169 91515 105870 108811 131409 132099 421102 458600 1106039 1085239 429955 449545 118924 104356 122096 121435 144126 141909 132639 133528 85473 85675 311956 275336 797846 810493 197668 195288 259658 261361 306960 300343 307607 306843 315044 316895 287144 319843 744482 787858 570377 459642 278844 272582 317738 315820 324462 328916 324586 326472 362684 363120 653769 684598 40.55 68.6 2
12:04:32 2023-09-26 436688 436633 87692 85619 138859 140821 145424 144756 94136 91448 105698 108745 131277 132233 421030 454687 1103615 1082854 430977 449474 118997 104141 122175 120977 143863 144276 132959 133503 87139 85533 311584 275336 799240 808533 197634 195899 260059 261361 305961 299496 305670 308470 315488 316564 288025 319457 741896 784328 553685 459606 278880 272582 317738 315820 324691 328916 324428 326472 362212 363410 654041 686732 40.55 68.6 2
12:04:33 2023-09-26 442795 437728 87781 85474 138782 144795 145514 144892 94299 91608 105942 108745 131343 131888 423227 450850 1104042 1096893 435478 449366 119026 104141 122172 120977 144160 141336 132980 134136 87166 85475 311956 274169 818923 802278 198530 196478 258168 261729 306960 300768 305526 306590 312255 318406 287185 318446 742654 775259 567892 459094 277989 273871 315951 315820 324654 328916 323302 328505 360970 361309 658346 682385 40.55 68.7 2
12:04:34 2023-09-26 435393 439113 87688 85447 138782 140560 145812 144624 94136 91385 105797 108745 131343 131975 421991 453654 1106824 1093752 428667 451933 118997 104070 124383 120811 144162 143991 132739 133499 87166 85475 313218 274946 805040 804771 197634 195953 259658 261361 306492 299164 304739 306239 313205 316895 287822 320362 743021 775315 571893 459606 278880 271371 315951 315820 323023 329876 322584 327908 360805 363446 655449 682172 40.55 68.6 2
12:04:35 2023-09-26 442998 436807 87721 85506 138401 140533 145719 145461 94522 91501 106536 108844 131310 132108 423301 457444 1097493 1088448 438535 449330 118847 104213 122210 121060 143729 144039 132606 134081 87226 85475 311956 274946 795822 810221 197634 196512 257952 261729 306423 297077 306122 306239 314159 316860 287180 315618 743021 786398 570377 459642 277101 274518 315951 315820 324920 327892 324550 327736 361093 360663 655006 684598 40.55 68.6 2
12:04:36 2023-09-26 439980 436807 87873 85410 138975 144588 145750 144858 94429 91323 106220 108562 131376 135723 422095 457245 1097604 1085239 433085 450248 119254 103999 124383 120811 144262 143803 132906 133260 87105 85358 314083 273008 803637 809344 197634 195899 258645 260410 305737 297598 306640 306843 314159 316452 287787 318446 745130 786743 579659 462279 277989 272845 315693 315886 324006 328189 324622 327432 361129 361274 659352 685756 40.55 68.6 2
12:04:37 2023-09-26 440026 440539 87744 85913 138737 141679 145107 145699 94263 91827 105804 109313 131277 132842 423301 451102 1112020 1091331 432938 451700 118924 104284 121662 121143 143727 144074 132669 133562 87212 85527 313218 276902 789187 804771 199649 195899 258930 261361 306494 296628 305670 307167 312219 317445 286907 318933 740847 775279 573408 459232 277989 273034 315951 315340 324956 327694 323302 328541 360970 361274 648745 682172 40.55 68.6 2
12:04:38 2023-09-26 438228 438715 87569 85514 138396 140466 145278 145326 94266 91419 105837 108778 131343 132008 421066 458815 1106824 1091658 431247 449510 118997 104141 124405 120894 144602 143903 132743 133377 87139 85475 314186 274946 797539 807053 197668 195899 258930 260993 306960 297112 306640 306843 313646 317092 286231 319129 743021 782088 570377 458815 278880 272808 315879 315820 324462 327200 324298 327177 362867 363162 654748 685534 40.55 68.6 2
12:04:39 2023-09-26 442795 438438 87808 85475 138748 141167 145579 145158 94426 91482 105738 108778 131376 132449 424165 452389 1100725 1088126 432651 450179 119089 104356 122090 120811 143863 143803 132523 133193 85176 85358 314708 275141 803156 804771 198651 196512 258168 261729 306960 297563 305240 308869 311965 317128 288025 315257 744602 775259 570691 459570 276287 273906 315951 315820 323790 328224 322059 329472 360546 360159 655913 682136 40.55 68.6 2
12:04:40 2023-09-26 441588 438103 87781 85447 138786 144694 145514 144892 94234 91511 105935 108745 131376 131888 421066 451102 1102403 1094511 434933 449510 118997 103999 122175 120811 144130 143803 132739 133193 87139 85358 310965 273781 804404 802497 197634 195899 258133 261729 306708 300375 304775 306554 312219 318370 286320 318185 742732 775259 569385 458370 277989 274007 315771 315640 324173 328047 323194 327822 360862 361133 661085 682200 40.55 68.6 2
12:04:41 2023-09-26 439870 441119 87569 85510 138401 144799 145071 145425 94522 91482 105804 109003 131376 132233 423190 456188 1105255 1081317 433233 450933 118798 104696 122090 120977 143930 143982 132307 133595 87105 85553 310965 276509 798042 809177 198512 196512 258930 261095 306888 297320 305419 306843 313205 315499 288671 315654 739470 784375 570377 464752 276252 273069 315951 314896 324920 328189 323601 326874 361058 362677 651192 682657 40.55 68.6 2
12:04:42 2023-09-26 449579 437866 87869 85504 139075 144715 145579 144833 94234 91385 106041 108745 131376 131986 422027 451853 1108580 1097676 429699 452020 119259 104141 122257 120894 144462 141336 133072 133402 85453 85475 314708 274557 812364 805911 197668 197585 260207 260993 306924 300555 304489 306274 312919 316871 287144 319457 741713 775279 570691 459606 278579 271371 315898 315820 323023 329644 322095 327968 360553 362322 655006 682657 40.55 68.6 2
12:04:43 2023-09-26 439791 439261 87721 85514 138786 140533 145312 144926 92756 91482 105837 108778 131376 132233 421694 451102 1111195 1092920 429991 450532 118881 104141 122125 120894 143863 143838 132523 133227 87012 85475 310965 276865 803347 804771 197634 195865 259694 260260 306960 298501 303811 306274 311899 316895 287144 318483 742750 778740 570377 459606 277598 272166 316154 315266 323778 329644 321607 328236 360014 361274 653173 682172 40.55 68.6 2
12:04:44 2023-09-26 440383 438063 88113 85409 142026 144421 146323 144389 94332 90913 106333 108478 132067 131884 424503 457137 1097456 1085356 434625 450776 119424 104481 122342 120811 144262 143703 132906 133269 87233 85701 309787 273781 805765 809344 197325 195899 258787 261729 305845 298014 305670 306843 314159 316417 286822 318446 739183 784375 572272 463332 277562 273034 315951 314969 322796 328189 324093 326472 361129 361014 660323 685756 40.55 68.6 2
12:04:45 2023-09-26 440383 440461 87569 85352 138975 144588 145750 144758 94299 91482 106041 108745 131376 132008 422360 454575 1100873 1088331 432118 449545 119395 103928 124418 120646 144744 143567 133060 132793 87105 85358 314083 274946 807455 806822 197325 195899 258930 261177 304914 300768 304775 306843 314159 315429 287144 317113 742764 784106 568862 463696 277136 273034 315951 315820 321985 329182 323338 324600 362177 360951 660323 682362 40.55 68.6 2
12:04:46 2023-09-26 438695 437866 87896 85600 138872 140542 145883 145921 94329 91382 105975 108645 131310 132017 423901 455970 1106713 1088163 433085 450215 118634 104460 121932 121060 143596 144074 132556 133411 87079 85675 311584 275336 791414 807053 197462 195356 258930 261361 306209 295801 305706 306274 312219 317445 286231 318562 740883 775387 564906 458815 277793 272617 315807 314896 324920 326214 323338 328505 360970 361274 649241 682657 40.55 68.6 2
12:04:47 2023-09-26 438964 439404 87537 85410 138401 144592 145278 144892 94136 91323 105698 108778 131343 131975 421102 457317 1106824 1090030 431247 451563 118997 104070 122005 120811 143863 144018 132340 133193 87105 85475 314083 275336 798810 806870 197668 195288 258748 260993 306960 297112 306172 306627 313205 317152 285392 318933 743021 782124 570377 458134 278024 272201 315951 315820 324006 326249 324622 326509 360826 362872 654283 684376 40.55 68.6 2
12:04:48 2023-09-26 442851 441476 87720 85510 139027 140720 145579 145158 94393 91349 105804 108745 131285 131917 422027 450814 1103858 1088222 435135 450923 118997 104284 122067 121440 143863 143908 132647 133231 87105 85475 314708 274763 797344 804771 198232 196205 258168 261361 306960 297563 304739 307202 311273 316452 287180 315618 743438 775259 572272 459606 276287 273105 315951 315604 324006 328224 321607 328177 360970 360124 656413 681689 40.55 68.6 2
12:04:50 2023-09-26 442523 438099 87569 85388 141806 144760 145649 144926 94267 91419 105975 108778 131820 131917 421102 452523 1102833 1093734 437326 449545 118997 103999 122245 120811 143897 143803 132739 133193 87079 85358 314083 274946 804228 802497 198791 195322 257952 261729 306492 299523 304416 306025 312883 317480 285450 318708 742727 775259 570377 458370 277598 272843 315512 315316 323227 327941 322477 328090 360862 362181 660615 681468 40.55 68.6 2
12:04:51 2023-09-26 442481 440283 87569 85447 138638 144663 144841 145090 94392 91508 106116 109003 131343 132199 421102 456188 1105255 1078708 431254 450933 118634 103999 121835 120977 143664 143973 132307 133528 86952 85475 313218 276509 793084 807998 197953 196205 258567 260626 306996 296663 305404 306843 312291 315534 288025 315545 741933 783820 570377 464388 275829 273034 315951 314381 324920 327200 322620 326970 360014 359048 651155 682657 40.55 68.6 2
12:04:52 2023-09-26 441588 439440 87537 85509 138401 141106 144841 144961 94136 91515 105521 108778 131343 132482 421102 455925 1099639 1081317 436130 450215 118600 104070 121493 120977 143397 143938 132183 133444 86952 85475 310965 275726 790778 806822 198232 195865 257339 261361 306960 297385 305670 306843 313205 316671 286705 317543 742764 784156 561920 459534 278373 273765 315915 315676 324812 326759 323457 326788 361058 360089 655006 682657 40.55 68.6 2
12:04:53 2023-09-26 436425 438911 87656 85447 138396 144694 145278 144892 94490 91534 105521 108781 131343 132008 422027 451102 1108800 1092920 429991 450886 118997 103999 122125 120811 143863 143803 132647 133193 86985 85358 314083 275726 802628 804202 198651 195288 258930 259822 306960 297703 303811 309147 312255 316452 286360 317960 738389 778740 570377 461383 277136 272201 315933 313939 324006 329182 321831 328004 359727 361239 650197 681689 40.55 68.6 2
12:04:54 2023-09-26 445868 438067 87841 85373 139077 144421 145785 144658 94299 90913 106008 108478 131820 131884 424503 458175 1097751 1088293 434933 450035 119424 103999 122172 120646 144330 143532 132806 132760 87139 85242 313218 274557 805450 806822 198651 195322 258680 261329 306061 301960 303811 305563 313938 314988 287261 317476 742727 782124 567346 465408 277136 273034 315951 315820 322009 329413 322095 326509 361164 360159 658382 682385 40.55 68.6 2
12:04:55 2023-09-26 440499 440534 87744 85442 141672 144491 145312 144892 94169 91356 105870 108595 131820 131884 422360 450705 1098824 1090067 432696 450179 118997 103999 121835 120811 143863 143903 132340 133415 87045 85417 314083 275336 802304 807053 198232 195933 258168 260993 306492 297355 304732 309095 311970 315464 287400 315582 744074 775315 570377 463901 276287 272843 315951 314537 323778 329182 320633 329239 360014 359872 657090 682172 40.55 68.6 2
12:04:56 2023-09-26 437947 439100 87811 85447 139006 140730 145812 145360 94425 91382 106008 108903 131343 132233 424651 458534 1106676 1088297 431247 450922 119031 104141 121932 120977 143829 141670 132523 133193 87019 85358 311956 275336 796486 811577 197359 194984 258930 260626 306960 297825 305706 305980 313938 315975 285485 318969 739470 784375 561920 459570 278060 271406 315951 314501 324006 327870 324093 324167 360770 362358 654077 685756 40.55 68.6 2
12:04:57 2023-09-26 439833 438429 87481 85509 138483 144922 145222 145158 94169 91482 105488 108811 131343 132266 422726 454539 1105255 1081317 433306 450886 118989 104070 121835 120811 143897 143973 132556 133444 87019 85475 318148 276509 799884 809213 198232 195899 258417 260260 305996 297112 304775 306843 313241 314988 288061 315582 740883 784375 561733 465081 275442 272845 315771 313975 324462 327200 322584 326970 360014 360830 652708 682435 40.55 68.6 2
12:04:58 2023-09-26 436516 439050 87644 85533 138799 140433 145626 145057 94361 91349 105942 108745 132130 132099 422396 455119 1110612 1094474 429991 450568 119031 104141 122102 120894 143897 143602 132739 133193 86985 85475 314708 275336 801279 804771 198791 195254 258930 259858 306960 297598 304732 306239 312028 315534 286266 317476 741969 774151 571064 459413 276942 271406 315236 314896 323059 328951 320669 327505 361150 360194 651192 681689 40.55 68.6 2
12:04:59 2023-09-26 436032 440099 87385 85510 138366 140566 144841 145596 94007 91515 105389 109037 131162 132300 421730 450886 1112020 1091368 432543 450568 118600 104070 121915 120894 143729 144074 132340 133411 86985 85475 314186 276902 791603 804771 198651 195288 258204 260626 305996 297176 304739 306239 311309 316452 286141 317149 737273 774733 588793 459892 277136 272236 315951 313652 324739 327375 323651 328359 360862 361098 651502 682546 40.55 68.6 2
12:05:00 2023-09-26 442795 442416 87716 85564 138401 144619 145278 144892 94136 91356 105975 108611 131376 131917 422396 451102 1100577 1086546 432615 452891 119105 103999 122040 120811 143905 143637 132556 133423 86985 85358 314083 275336 797455 807053 198232 195899 257984 260993 305953 297703 302923 306952 312036 314988 287256 315545 741603 775315 561920 464012 275864 272652 315729 315376 323778 328224 320633 328541 360790 359872 654524 681689 40.55 68.6 2
12:05:01 2023-09-26 441696 439220 87569 85500 138401 144491 145312 144892 94202 91448 105764 108703 131376 131917 422360 450886 1102869 1092957 436575 450922 118798 103999 122040 120646 143829 143602 132523 133193 87019 85242 314083 274557 801604 803633 198232 194984 256978 260993 305845 299460 304275 306338 311273 317410 285356 315654 742837 775003 573408 460545 276922 272928 315434 315712 323633 327517 322441 326788 359775 360810 658346 682385 40.55 68.6 2
12:05:02 2023-09-26 438809 440494 87744 85574 138392 144694 145278 145162 94136 91515 105804 108778 131376 132233 422360 454575 1105255 1083740 431934 450922 118997 104526 121662 120811 143630 143838 132307 133227 86985 85417 313218 276705 812000 809213 197675 195933 258168 260257 305534 296663 304238 306843 312291 315023 287180 315509 741969 782124 576014 465334 275406 272843 315951 313975 324462 326249 322357 326509 359727 360830 651192 682657 40.55 68.6 2
12:05:03 2023-09-26 442476 439480 87815 85352 138401 144456 145548 144792 94234 91323 105764 108670 131376 135793 422396 457997 1096825 1085160 436171 451257 118915 103928 122075 120811 143863 141471 132647 133294 86985 85300 314083 273781 801758 811031 198232 195288 258168 261545 304413 297563 306904 306626 312955 315218 286656 315473 746187 786004 568862 463150 276799 272441 315434 315820 322009 325932 323374 324564 363745 363638 659819 685756 40.55 68.6 2
12:05:04 2023-09-26 440071 439081 87476 85669 138422 140639 145075 145538 94103 91448 105488 108711 131343 132199 422288 451818 1112772 1091560 431862 450922 118566 104284 121493 121938 143330 144241 132274 133662 86919 85648 314708 276717 794788 806482 198651 194950 258133 260810 306960 297601 305670 306843 311237 316860 285535 317439 743021 775387 569945 460002 277101 272131 315915 314980 324691 325652 323074 326934 360426 361203 650197 682657 40.55 68.6 2
12:05:05 2023-09-26 438207 440059 87569 85536 138401 144694 145244 144892 94233 91352 105521 108778 131757 132017 422360 458642 1106824 1086783 431247 450850 118963 104070 121801 120811 143863 143803 132307 133193 86919 85358 311956 276117 799686 810321 198791 197227 258645 259865 306924 297811 306102 306735 312740 314304 287809 315401 740627 786597 568862 465665 275829 272131 317666 313402 323970 327129 322548 327468 361058 361010 650160 684112 40.55 68.6 2
12:05:06 2023-09-26 437479 439373 87688 85345 138782 144588 145480 144624 94201 90880 106127 108528 131767 135698 422324 453194 1105218 1097629 432165 450886 119278 104070 122245 120811 144196 143768 132739 132793 87105 85300 314083 274363 820876 807053 198791 194073 258930 260626 305845 298014 306380 306843 312219 315429 286231 318897 743021 778373 570377 459570 277757 270887 315951 315598 322009 328920 321571 326472 360970 361239 656869 685261 40.55 68.6 2
12:05:07 2023-09-26 445801 440395 87748 85479 138263 140497 145343 144790 94328 91316 105910 108578 131310 131884 421659 457281 1097604 1088221 438661 450814 118847 103999 121662 120811 143958 141336 132307 133160 86952 85358 314083 275141 795440 807998 198232 194950 257303 261729 306010 297631 305204 305980 313169 315173 286311 315618 742654 784375 568862 463682 276906 272166 314805 315820 323023 326179 323338 324528 359979 360124 660323 682657 40.55 68.6 2
12:05:08 2023-09-26 441854 439046 87569 85467 138483 144513 145377 144756 94136 91164 105521 108711 131343 131917 422360 453968 1099944 1086783 432349 450179 118997 103999 121662 120894 143795 143602 132926 133193 87045 85358 311584 275336 804628 808198 197953 195254 257735 260260 306276 297563 302568 306626 312255 314444 287144 315545 744074 775387 571893 463696 275829 272201 315218 315340 323023 328631 323579 327177 362867 361046 654932 682472 40.55 68.6 2
12:05:09 2023-09-26 449230 440535 87656 85509 138228 140400 145445 144892 94201 91766 105804 108711 131820 132341 422324 460154 1106104 1088297 432251 450886 118847 103999 121662 120811 143829 143803 132614 133193 86919 85300 310965 275336 803753 808569 198651 194073 258168 260188 306061 297703 303776 304618 313682 314918 285325 317960 740847 784375 568862 459642 277136 271301 315951 314381 323741 327164 323074 324455 361058 361203 652115 682964 40.55 68.6 2
12:05:10 2023-09-26 449184 440714 87393 85478 138262 144694 145109 144926 93974 91482 105422 108778 131219 132278 422324 454575 1103651 1078943 432651 450633 118765 104141 121662 120811 143630 143938 132307 133411 86952 85475 313218 276902 793648 809140 197675 197505 256513 260810 306708 297811 304416 306627 312255 315205 285356 315509 743021 784375 568862 463608 277509 273623 314775 315196 323862 327664 323421 326291 360934 359983 657765 684598 40.55 68.6 2
12:05:11 2023-09-26 439710 440755 87680 85419 138737 140433 145244 144892 94233 91448 105527 108778 131310 132324 422324 454440 1109622 1091285 431859 450958 118798 103999 121662 120811 143596 141597 132523 133377 86952 85417 313218 277492 795629 806422 198232 194950 258133 259822 306960 297595 303811 306239 311273 315940 285459 315654 738320 777601 568862 459175 277101 271976 315951 313391 324462 326214 320633 327468 360716 360124 647333 680649 40.55 68.6 2
12:05:12 2023-09-26 438852 439444 87569 85410 138392 144658 145143 144892 94168 91385 105495 108562 131343 132099 422324 458642 1106824 1086783 430905 451573 118798 104291 121801 120811 143763 143794 132489 133469 86952 85300 314083 276117 801423 809749 198512 194477 258567 259995 305773 296663 303776 306195 313395 316005 285909 317634 742464 786560 565831 463550 276993 271161 315915 313509 322844 327164 321571 325981 361058 362677 653173 682362 40.55 68.6 2
12:05:13 2023-09-26 439677 439449 87601 85339 138931 140170 145615 144758 94201 90913 105870 108528 131376 135758 422955 454184 1103651 1096069 433085 451946 118997 103928 122005 120646 143863 143646 132739 133251 86952 85242 314083 274363 803926 805911 197016 194376 257339 260993 305200 297112 304732 306123 311024 316382 283980 317476 744602 775259 570188 459351 277562 271371 315026 315820 322009 327659 321607 326182 360716 361239 658382 681689 40.55 68.6 2
12:05:14 2023-09-26 437788 440750 87477 85414 138401 144557 144807 144858 94103 91323 105521 108636 131343 132032 422991 453654 1109622 1092143 430601 450886 118765 103856 121662 120902 143829 143602 132340 132793 86985 85358 313218 276313 803169 805911 198232 194680 258427 259500 306816 299460 304621 306843 311131 315359 285214 317618 740993 775149 576014 459498 276287 271750 315951 312950 323299 328118 320562 327237 360716 360089 651316 681988 40.55 68.6 2
12:05:15 2023-09-26 441646 439444 87569 85437 138786 144522 145814 144892 94136 91289 105488 108745 131376 131975 422991 454539 1099944 1087557 432579 450886 119196 103856 122210 120563 143863 143567 132739 133068 86952 85531 314083 275336 804213 807998 197953 194950 257339 260260 306061 297598 303832 306843 312000 313532 286347 315545 743021 775423 575492 463696 275829 272166 315470 314896 321783 328224 320076 326472 360518 359327 656869 682657 40.55 68.6 2
12:05:16 2023-09-26 441670 439413 87561 85405 138786 144588 145719 144858 94169 91164 106090 108562 131446 135723 423326 454184 1103651 1095795 432615 450850 118997 103999 122005 120811 143863 143567 132340 133160 86985 85475 311956 274836 805421 806996 198651 196122 258389 260080 305021 299496 305723 306771 311568 314953 285356 318185 742495 778998 571893 459570 277526 270509 315951 314896 321497 328012 321084 326472 360970 361203 656402 681652 40.55 68.6 2
12:05:17 2023-09-26 444190 439444 87445 85378 138401 144623 145143 144892 94377 91323 105633 108636 131767 131917 422324 458861 1097332 1084468 437055 450850 118765 103856 121801 120811 143596 143803 132307 133193 86985 85300 314083 275455 798277 809177 198232 194680 256943 261361 305809 297631 304416 305944 312291 314514 285445 315582 741640 784375 568862 463353 276287 271371 314141 315554 322045 326179 323074 324275 360790 360902 662755 684038 40.55 68.6 2
12:05:18 2023-09-26 441191 441318 87537 85415 138228 140597 145343 145192 94168 91385 105521 108636 131343 131884 425136 456980 1109971 1088163 432418 450597 118572 104070 121324 120811 143364 143938 132216 133411 86952 85358 314083 275921 798890 807053 198512 194646 257984 260224 306061 296722 305454 306195 311273 315940 284530 315654 738352 779810 571893 460729 277136 271336 315693 314639 323023 325197 322620 324564 359017 360663 653114 682657 40.55 68.6 2
12:05:19 2023-09-26 438116 441543 87409 85369 138483 144610 145175 144756 94072 91323 105422 108562 131343 132099 422324 457281 1105255 1083660 431247 450958 118765 103999 121577 120646 143807 143602 132307 133068 86892 85242 314708 276117 798709 810967 198232 194646 258168 259421 306492 295766 304732 306411 312255 313026 286266 315545 738717 783990 567346 462968 276886 272838 315843 314315 322486 326073 321952 324311 363525 360775 650972 685036 40.55 68.6 2
12:05:20 2023-09-26 443211 440368 87481 85377 138646 144588 145206 145339 94136 91289 105521 108562 131409 131884 426013 457048 1102051 1093734 436438 450850 118997 103856 121662 120563 143829 143567 132523 133160 86952 85242 312319 275141 798785 804202 197953 199369 257735 260626 305164 297077 302888 305620 311746 314514 283617 317222 743021 775351 568862 460655 277598 270922 315248 315820 321070 327200 320633 324600 360970 361239 657146 682657 40.55 68.6 2
12:05:21 2023-09-26 440603 440759 87565 85453 138366 144694 144807 145262 94136 91323 105495 108670 131376 131917 422324 455508 1111735 1088163 432439 450597 118239 104141 121493 120977 143507 144004 132360 133377 86952 85242 314083 275726 805847 807053 197953 194342 257374 260224 305343 296973 304775 304725 310366 315499 284671 317468 742232 781873 571893 460655 276763 271231 315915 314202 323562 325476 325655 326436 360172 360698 652188 682657 40.55 68.6 2
12:05:22 2023-09-26 444462 442773 87537 85415 138401 144658 145278 144807 94263 91342 105527 108562 131343 132008 423624 451102 1098824 1088126 435786 450922 118997 103928 121662 120646 144079 143803 132523 132793 87072 85358 313814 275336 800466 805911 197536 194984 256943 260224 305630 296421 304760 306239 309825 314988 285392 314993 743021 775259 570377 459570 275213 272201 313854 314639 322247 326214 321685 327505 359919 358477 658530 681140 40.55 68.6 2
12:05:23 2023-09-26 440594 440409 87569 85373 138401 140484 145278 144758 94072 91260 105731 108562 131409 133921 423624 454539 1103651 1094511 433700 451994 118997 103928 121835 120563 143930 143694 132340 132902 86952 85242 314083 274363 807140 804771 198512 198912 258567 259421 305343 297523 304547 306306 311385 315825 285285 318562 740408 778556 568862 462621 276922 270250 315951 313939 320749 328189 323162 324600 360704 360089 653577 681689 40.55 68.6 2
12:05:24 2023-09-26 444859 440472 87385 85417 138392 144421 145244 144620 94136 90946 105698 108562 131343 131899 423028 458490 1097604 1084468 438097 451884 118600 103928 121662 120480 143930 143672 132660 133264 87105 85242 314186 274557 798738 809177 197675 194107 256943 260993 303950 295801 304275 304725 311781 314005 284920 315545 744074 784375 558934 459679 275864 271336 312794 315820 322009 325688 323372 324455 360970 359048 657880 682657 40.55 68.7 2
12:05:25 2023-09-26 441850 441236 87417 85458 138483 144706 145175 144833 94007 90913 105455 108670 131376 131884 423326 451102 1101692 1090104 435171 452315 118765 104076 121577 120563 143630 143584 132365 133160 86952 85242 314708 275336 816839 806907 197568 196950 256801 261427 304734 297811 303633 306735 309900 315800 284742 314993 743021 774711 571893 460002 277067 272858 314583 314896 322009 326214 322933 326679 358835 360866 656449 680649 40.55 68.6 2
12:05:26 2023-09-26 440291 440391 87537 85405 138536 144517 144773 144833 93974 91323 105389 108745 131343 132017 422991 454575 1105255 1082085 433306 450764 118600 103928 121493 120646 143630 143702 132307 133431 86952 85300 317895 276705 799129 811577 197397 195037 257339 258658 306061 297601 302888 305980 311273 313061 286503 315029 740286 784375 572461 464752 274599 271336 315951 313427 323059 326179 321120 324275 361114 360830 651316 682398 40.55 68.6 2
12:05:27 2023-09-26 441780 439081 87565 85390 139071 144513 145579 144332 94136 90847 105731 108048 131409 135731 423326 457961 1097604 1084468 432579 451743 118997 103714 122040 120570 143727 140835 132606 132993 85473 85242 314708 274326 809630 811643 198093 194578 256946 259826 304914 297320 304732 305764 312255 314937 285107 315509 746124 783267 572461 463332 275722 271371 315026 314896 320063 327200 320669 324455 359979 358512 658382 682657 40.55 68.6 2
12:05:28 2023-09-26 440213 440759 87385 85405 138396 144421 145459 144892 94007 90946 105495 108562 131376 135828 422360 455961 1106824 1088126 431358 450958 118798 103928 121577 120646 143596 143567 132307 132793 86859 85410 314083 275336 798505 807053 197953 199123 257374 259421 305630 295731 303811 304548 312219 314479 283857 315618 740883 783820 571893 459211 277136 270509 315470 313652 322247 325967 322369 323819 360898 360873 652005 682509 40.55 68.6 2
12:05:29 2023-09-26 441958 441453 87436 85464 138270 144795 144807 144926 93974 91482 105357 108778 131343 132199 422027 455569 1102051 1080460 438037 450705 118527 104284 121423 120811 143494 141626 132149 133402 87025 85475 313218 277492 807626 809160 196982 194984 256548 259718 306960 296973 305381 305944 311273 314224 285214 315778 742495 782713 560427 459606 274599 272617 315026 313427 323059 325232 321607 324528 360970 357942 651228 682172 40.55 68.6 2
12:05:30 2023-09-26 437442 440791 87385 85405 138612 144254 145004 144792 93974 90946 105422 108412 131343 131917 423624 452876 1109585 1092190 430601 451030 118915 103856 121577 121042 143729 143467 132340 132793 86952 85242 314083 275848 799910 805911 197675 199298 257159 258622 306708 297392 302427 306843 309860 314514 284286 315509 742232 778331 568862 461272 277855 271231 315915 313382 322916 326038 322247 328269 359486 361083 647333 681689 40.55 68.6 2
12:05:31 2023-09-26 442721 439122 87896 85342 138786 144250 145839 144423 94136 90913 105975 108379 131376 135533 423326 457317 1096825 1085085 432543 450922 119031 103901 122040 120315 143897 140722 132556 132544 86985 85242 315084 274363 810096 807998 197397 199298 256763 259959 305200 296663 301649 306843 310801 313061 285428 314550 738425 775351 567346 463368 274985 271371 314583 313903 321783 327235 319109 324203 360970 360021 655006 680686 40.55 68.6 2
12:05:32 2023-09-26 442582 440530 87663 85363 138599 144219 145004 144658 94007 90913 105422 108379 131376 135484 423028 454575 1102088 1094512 436357 450922 118634 103785 121577 120480 143630 141076 132307 132760 86892 85242 314083 274557 803061 804771 197675 199191 257374 259822 304272 296663 305603 306590 310806 314269 284001 317331 742348 779108 568862 460982 276993 270334 314954 314860 320513 325967 320337 324528 360174 360558 655913 680686 40.55 68.6 2
12:05:33 2023-09-26 445634 441097 87385 85472 138396 144421 144807 144892 93974 90913 105422 108562 131343 131884 422360 457317 1099639 1079017 437747 450958 118600 103999 121324 120902 143803 143602 131910 132793 86799 85242 314083 275921 794409 808606 197536 199262 256978 260810 304272 297401 303811 305048 311309 313567 284521 315509 745677 784375 567346 459642 275477 271111 313920 315376 321070 325688 322095 324227 360970 359048 657880 682657 40.55 68.6 2
[truncated: 148,774 more chars]
