# Supplementary material for: Methods for Estimating the Detection and Quantification Limits of Key Substances in Beer Maturation with Electronic Noses
Source: Sensors (Basel). 2024 May 30;24(11):3520. doi: 10.3390/s24113520 (PMC11175341; doi:10.3390/s24113520)
Supplement: Supplementary file 1 [file sensors-24-03520-s001.zip › Data/2-Phenylethanol/raw data/Day 1/100ppm3.txt]

Time Date R01 R02 R03 R04 R05 R06 R07 R08 R09 R10 R11 R12 R13 R14 R15 R16 R17 R18 R19 R20 R21 R22 R23 R24 R25 R26 R27 R28 R29 R30 R31 R32 R33 R34 R35 R36 R37 R38 R39 R40 R41 R42 R43 R44 R45 R46 R47 R48 R49 R50 R51 R52 R53 R54 R55 R56 R57 R58 R59 R60 R61 R62 T01 H01 Phase
12:11:00 2023-09-26 335754 337262 78373 76719 112830 116760 114269 113258 84295 86612 90373 94454 113019 112564 326382 350962 940865 924937 348884 367320 102194 91106 97364 98538 111444 110164 102549 102941 72832 75281 260160 230148 668177 673883 189118 188306 241140 243359 279132 269244 286007 288815 301148 305774 286871 315244 656709 693360 524934 413264 254632 249252 288734 286647 300456 302940 308547 312034 343537 343682 567877 594088 40.55 68.5 1
12:11:01 2023-09-26 337840 334533 78320 76646 112691 116352 114062 113082 84446 86553 90468 94389 113209 112535 327170 353440 940865 921100 351033 364316 104539 90732 97530 98677 111627 110453 102742 103410 72947 75474 262602 230802 670129 672390 189875 188464 241814 243038 278116 269724 286848 288409 304728 306236 285958 315545 660511 694192 525648 415210 255713 249217 287166 288779 302059 302975 309966 310932 346592 344958 573188 594417 40.55 68.5 1
12:11:02 2023-09-26 336601 334533 78320 76646 112614 116352 113950 113192 84389 86553 90468 94487 113451 112458 326382 351291 934772 920860 351528 364053 104645 90732 97664 98538 111530 110088 102710 103269 72964 75229 260160 228201 673212 671909 189118 188507 241104 241955 278311 269724 285133 288544 301256 306955 286669 315473 659576 685286 516536 412937 254991 249252 287918 287810 299333 305724 306415 313402 343396 343577 571953 594667 40.55 68.5 1
12:11:03 2023-09-26 337840 334591 78599 76611 112830 116352 114062 113192 84446 86519 90435 94454 113209 112458 328509 349975 934074 928749 350503 366618 102151 90971 97867 98677 111550 110029 102882 103152 72967 73872 262602 229334 673449 667006 189153 188044 241140 242675 279525 272302 286427 290109 301467 306236 285414 315293 658780 685250 509209 412861 255713 251283 288910 286007 301298 303890 306509 311591 342986 345755 565362 592665 40.55 68.5 1
12:11:04 2023-09-26 339277 336554 78432 76532 112720 116348 113840 112984 84503 86612 90468 94291 113209 112267 328277 350275 938200 927783 348394 364351 104612 90732 97565 98503 111574 110088 102569 103011 72633 75281 260160 228804 666509 666704 189714 188044 241648 247903 278311 269467 287773 288003 301961 306735 284552 317476 658606 692167 510708 412678 256801 251176 288359 287638 301225 304936 310295 311483 346003 346655 568572 595351 40.65 68.5 1
12:11:05 2023-09-26 338381 334776 78187 76580 112517 116593 113651 113225 84389 86553 90435 94324 113209 112458 327401 353475 943393 922151 351718 366618 104655 90633 97599 98607 111421 110292 102710 103325 72703 75474 260160 231514 664384 670925 189153 188430 241783 242700 277494 269724 286445 288097 303057 307226 286030 315582 660254 694192 507890 412973 255533 255263 287252 288576 298602 303466 309930 312291 345125 345478 573594 595754 40.55 68.5 1
12:11:06 2023-09-26 336886 334542 78373 76646 112687 116352 113807 113082 84389 86612 90311 94324 113052 112458 326708 351558 937535 921550 351600 364280 104612 90732 97498 98402 114546 110054 102640 103011 72865 75332 262251 229334 664881 671909 189153 188044 241140 241955 278311 270290 284826 288588 301961 304852 287108 315257 659787 692079 509299 416982 255533 251814 288061 287418 301158 304669 308469 313771 344913 343682 571939 592209 40.55 68.5 1
12:11:07 2023-09-26 338757 336554 78405 76584 113172 116315 113950 112895 84503 86553 90501 94291 111656 112217 327913 355446 935549 924749 351528 366570 104834 90975 97599 98574 111550 110029 102607 103011 72832 75229 258844 229497 668648 668589 189153 187838 241648 242327 277530 272687 285240 294174 301961 306940 284450 318185 660043 691258 513031 412277 256895 250930 287895 287967 298185 303890 306739 311961 343502 346833 571903 592409 40.65 68.5 1
12:11:08 2023-09-26 337830 333806 78191 76559 112724 116352 113872 112984 84389 86553 90435 94599 113175 112267 327632 349939 932752 928749 353724 363769 104645 90699 97697 98234 111486 109978 102613 102870 72865 75281 273359 228848 669826 667006 191121 188044 241140 243017 277656 269655 285771 288588 301661 306454 285744 315365 656563 685178 509299 412495 256075 251283 288467 286065 300982 303362 306667 311837 343021 345755 567222 592336 40.55 68.5 1
12:11:09 2023-09-26 337601 336575 78436 76615 112720 116319 114062 112797 84389 85389 90336 94612 113600 112251 327596 350324 943541 927222 351718 364685 104766 90975 97597 98538 111444 109978 102549 103011 72870 75281 260160 229822 668539 673139 189153 188368 241818 243017 279132 269655 286231 288815 302173 304887 287364 315287 658141 694415 505908 414538 254632 249252 288187 286454 301298 305079 308547 311630 343572 343682 566235 593668 40.55 68.5 1
12:11:11 2023-09-26 337584 334556 78405 76559 112655 116319 113950 112874 84389 86553 90468 94324 113175 112345 326708 353475 943795 920907 349482 364863 104467 90732 97498 98570 114546 110164 102581 103152 72633 75262 262602 229446 669822 667115 189153 188602 241140 242735 278311 270770 287513 288432 302524 305669 286123 317618 661411 698509 512999 415210 255713 251637 286964 288779 300836 302975 310186 312440 345190 345478 573630 593668 40.55 68.5 1
12:11:12 2023-09-26 336846 334300 78195 76650 112614 116896 114211 113790 84618 85433 90336 94614 113387 112424 327364 354875 934294 923541 351420 363989 104858 90699 97730 98267 112010 109961 102742 102870 72865 75229 260160 229985 674626 667151 189153 188636 241140 243666 278311 269724 286007 288991 300588 306485 286266 315316 660511 685214 510708 411416 254991 250329 288441 287769 299510 303643 306739 311627 342472 344717 567811 592701 40.55 68.6 1
12:11:13 2023-09-26 339523 334264 78401 76588 112659 116352 114062 113017 84503 86553 90406 94324 113209 112378 326708 352381 932056 924974 351672 363224 104467 90732 97597 98538 111433 110088 102549 102870 72927 75281 260160 229497 668294 667643 189187 188430 241948 243702 278096 272879 285864 288910 302279 306883 284742 318751 660401 691076 516536 412861 254905 250930 288097 288599 300872 303925 308474 310646 345858 346833 569855 591463 40.55 68.6 1
12:11:14 2023-09-26 338211 336575 78619 76809 113119 116540 114029 113050 84566 86692 90402 94548 113544 112320 327061 351952 940865 928054 351681 364316 104699 91100 97065 98706 114409 110385 102389 103223 72504 75397 260160 230475 660067 667115 190313 187845 241988 247518 278935 269724 286249 288815 304017 304852 285619 317960 656709 694264 513678 414538 255713 250577 288910 287229 299545 303643 308583 310384 345680 345791 566636 596213 40.55 68.6 1
12:11:15 2023-09-26 333974 336554 78581 76657 112655 116703 113950 113323 84389 86679 90373 94357 113209 112562 327777 350962 941050 924974 348639 364351 104573 90732 97530 98570 111477 110164 102678 103011 72832 75281 260160 229985 668530 673344 189806 189024 241104 243702 279489 270770 286741 288491 302243 306310 286965 315473 658606 691158 509299 412067 255713 251203 288097 287207 300948 302975 309370 311230 344571 343753 568792 594197 40.55 68.5 1
12:11:16 2023-09-26 337438 336813 78523 76692 112866 116607 113996 113290 84503 86811 90369 94614 113175 112424 327170 350275 936880 923502 351348 363189 104645 90732 97530 98570 111703 110224 102645 102941 72832 75229 260160 228686 670770 672420 189153 188602 241140 241990 278739 269724 285133 288781 301961 305809 287144 315545 659576 685322 502260 413919 254991 249252 288110 287656 299333 303890 306019 311591 343572 343753 571216 592904 40.55 68.6 1
12:11:17 2023-09-26 338374 334273 78405 76619 112651 116386 113840 113082 84389 86553 90406 94324 113209 112458 326708 352416 930008 922278 351280 363260 104501 90732 97530 98435 114580 109978 102613 102941 72902 73974 262602 230148 668530 668589 189084 188533 241104 243702 278239 270408 285864 289442 301148 307199 284450 315654 660020 689308 509299 411694 254478 249217 287902 288153 302915 303925 308547 310646 342472 346833 572747 594417 40.55 68.5 1
12:11:18 2023-09-26 339277 336518 78512 76678 112907 116248 113996 112984 84389 86579 90468 94291 113052 112267 327414 351952 937498 927644 347345 363769 104689 90909 97530 98503 114580 110088 102581 102870 72832 75229 260160 228734 666619 667643 189187 188044 241818 247626 278935 269279 287801 288612 301148 307199 285071 317476 658643 690150 512118 411694 254478 251106 288097 287158 301298 303226 310405 310611 343021 347408 569598 596213 40.55 68.6 1
12:11:19 2023-09-26 337580 333766 78579 76560 113197 116286 114062 112732 84503 86553 90468 94291 113276 112111 327170 350468 941192 929774 350503 366099 104361 90765 97097 98603 111412 110334 102678 103410 72870 75507 260160 231294 664497 670961 190209 187941 242293 243702 278311 269759 286007 288003 303414 306545 285869 318446 658104 694300 515107 413300 256764 250577 288707 287247 299580 305151 309492 309670 346424 346833 567913 596249 40.55 68.5 1
12:11:20 2023-09-26 338271 334662 78512 76678 112769 116352 113950 113115 84503 86586 90336 94422 113209 112458 327170 353475 940961 923443 351317 364351 104467 90732 97397 98570 114512 110198 102517 103081 72633 75313 262602 229838 662455 667151 189187 188471 241818 243073 277530 270548 286884 288634 303378 305774 286302 315257 658024 694264 509299 413300 253733 249217 287895 288874 298394 303925 309844 309670 345645 345513 573630 594197 40.55 68.5 1
12:11:21 2023-09-26 335936 336818 78432 76584 112687 116352 113585 112940 84331 86553 90311 94324 113131 112458 326708 350275 935508 920662 351420 363769 102194 91004 97599 98644 111594 110063 102710 103011 72867 75423 260160 229172 668884 672713 189714 188602 241140 241990 278311 272302 287106 288746 301926 305774 287180 315545 659787 685358 516536 414246 255172 249252 287692 287859 299580 306753 306667 311627 343537 343718 571216 592246 40.55 68.6 1
12:11:22 2023-09-26 337803 336238 78401 76594 112752 116348 114120 112895 84503 86698 90435 94420 113175 112424 327292 348849 932716 928712 350961 363769 104612 90699 97498 98402 111509 110020 102710 102941 72832 75300 260160 229226 668176 669536 189979 188567 241648 243017 279722 269655 285735 288781 301503 306699 286293 317439 658337 685322 510708 413447 255713 251283 288910 286490 301938 305008 306703 311591 343466 345755 565326 594380 40.55 68.5 1
12:11:23 2023-09-26 339052 334264 78535 76563 112789 116319 114277 112984 84389 86519 90468 94291 113209 112424 327632 352132 939623 930064 352654 367284 102194 91104 97599 98776 111444 110402 102678 103378 72852 75526 261209 230125 661027 667042 190278 188010 242428 243630 279096 270255 286512 288409 304018 306559 286633 318787 658606 694300 513031 413300 254870 250930 288766 287122 299545 306011 309456 311740 346408 346762 568316 594508 40.55 68.5 1
12:11:24 2023-09-26 337601 334229 78591 76657 112907 116640 114029 112907 84389 86672 90369 94356 113209 112424 327170 352416 940865 921137 351600 366877 104539 91107 97498 98570 114580 110164 102613 103081 72832 75365 258844 229767 661497 667079 189979 188567 241818 242700 277530 270513 286956 288409 303342 306441 286231 315618 661447 694192 509123 413264 256168 249183 288097 288779 298115 305617 309966 312291 345332 345720 573557 595296 40.65 68.5 1
12:11:25 2023-09-26 335863 334005 78369 76680 112797 116319 113840 113082 84503 86672 90435 94420 113175 112564 327377 351844 938250 923577 352719 364138 102226 90600 97833 98474 111780 109995 102882 102870 73064 75197 259958 228686 673184 672390 189153 188864 241140 242327 278311 272302 286840 288991 301184 306735 286481 315545 660511 685250 512118 412861 255533 250504 287252 287985 299510 303890 306451 313227 342436 345200 571023 592665 40.55 68.5 1
12:11:26 2023-09-26 337730 334512 78409 76584 112691 116319 114120 113258 84331 84996 90435 94291 113209 112424 326708 349376 934074 928712 349411 363189 104756 90732 97664 98470 111617 110054 102678 102870 72882 75300 260160 228848 668025 669062 189680 188306 241648 243017 278078 269689 286584 288991 301467 306699 285994 315654 656673 689861 509299 412861 255713 251283 288503 286208 300456 303609 306415 311591 342916 345755 564490 592701 40.55 68.5 1
12:11:27 2023-09-26 339377 333736 78401 76584 112691 116252 113840 112809 84389 86519 90710 94580 113600 112217 327328 351916 940755 928853 349267 364138 102162 91071 97599 98644 111444 110164 102517 103081 72837 75423 262009 229410 664522 667643 189979 188396 242221 241955 278311 272302 287765 288093 302845 306735 285120 317924 658606 693178 514936 412861 254870 251106 288503 287764 300441 302975 309894 309670 343572 347356 570002 598827 40.55 68.6 1
12:11:28 2023-09-26 337309 333806 78543 76594 112891 116286 114062 113328 84503 86672 90435 94356 113175 112267 326708 349617 941858 927607 350503 363989 104366 90765 97324 98739 114409 110351 102523 103223 72832 75365 261209 229497 666209 667079 190313 188010 242499 241584 279345 272302 286696 288707 303981 305599 286325 318003 656563 699313 506480 414394 256256 251211 288910 287261 299545 305151 308983 312661 347031 345720 568435 594838 40.55 68.5 1
12:11:29 2023-09-26 336886 334013 78324 76625 112655 116540 114120 113225 84561 85389 90369 94451 113387 112553 326563 352275 940050 919567 351420 363698 104400 90732 97331 98570 111509 110190 102523 103081 72862 75332 258844 229410 665356 670889 189714 188567 242127 242735 277530 270513 286526 288409 302574 305739 286231 315618 660511 694192 509299 413264 255713 251283 287895 288779 297699 305151 309930 309634 346837 345236 571059 593540 40.65 68.5 1
12:11:30 2023-09-26 333974 335800 78397 76619 112622 116670 113585 113258 84389 86672 90311 94454 111405 112458 324582 350765 930044 919555 350467 363508 104612 90699 97664 98369 111477 109792 102640 103055 72865 75146 259958 228201 670426 667079 189153 188769 241300 243702 278720 272302 286302 290545 301290 306594 286965 315365 660364 687982 510708 413740 254991 249252 287252 287967 301298 306119 306379 313735 342951 344682 571879 596150 40.55 68.6 1
12:11:31 2023-09-26 337242 333870 78533 76705 113054 116701 113963 113160 84503 86692 90369 94548 113353 112286 327024 348671 931983 929795 350997 363189 104612 90971 97566 98437 111477 109792 102543 102870 72837 73974 260160 228848 667455 666704 189979 188471 242159 243017 279132 269724 285343 289040 301961 306236 285610 315654 656172 685286 510708 413447 255713 249217 288910 286459 299545 306910 306379 313290 343502 345755 564490 592628 40.55 68.6 1
12:11:32 2023-09-26 337584 333762 78320 76553 112687 116319 113840 112842 84446 85164 90435 94291 113175 112267 326708 351456 935471 927607 347345 363769 104612 90699 97597 98402 111464 109792 102613 102870 72832 75300 263751 229822 681461 668916 190140 188726 241783 243702 279883 270770 286826 288815 301290 306559 285214 317403 656136 690014 510708 412569 256438 251283 288102 287050 300594 304722 308547 311484 343226 345791 565362 594453 40.55 68.5 1
12:11:33 2023-09-26 333685 336062 78508 76594 112720 116569 113963 113160 84503 86778 90336 94548 113141 112345 326708 349412 939160 927459 349411 363189 104433 91001 97065 98369 111379 109978 102485 103011 72782 75281 260160 229497 666847 667115 190278 188010 242159 243359 279132 269724 286445 294382 303378 304817 287014 318628 656709 694264 512248 414574 255713 250930 288608 287086 301907 303609 309237 310646 346651 345755 565398 592519 40.55 68.5 1
12:11:34 2023-09-26 333938 334229 78069 76646 112342 116924 113442 113290 84269 86705 90402 94487 112985 112562 324870 349716 940865 922204 347345 363224 102377 90699 97364 98470 114636 109978 102613 102941 72837 73974 260160 230475 668294 671727 189049 189127 241104 243702 279489 270770 287383 289059 302845 305809 286119 315509 657812 696163 509299 411995 255352 252666 287252 287482 302147 302940 309966 310611 344536 344717 571216 596176 40.55 68.6 1
12:11:35 2023-09-26 333577 334128 78341 76708 112765 116573 113885 113225 84503 86612 90311 94454 113175 112458 326454 351952 932716 919555 350503 363189 102194 91004 97530 98470 111444 109978 102613 102870 72865 75229 260160 228201 672974 670889 189153 188636 241140 241990 278899 270513 286007 288781 301642 306271 287234 315582 659576 685214 509299 413264 254991 250329 288097 287989 301261 303925 306703 313263 343502 344717 572027 592665 40.55 68.6 1
12:11:36 2023-09-26 339037 333762 78416 76584 112687 116319 113840 113017 84389 86553 90373 94258 113019 112345 324870 352135 930008 922278 351564 363769 104573 90699 97364 98402 111518 110113 102742 103293 72870 75442 260160 229985 668294 667570 190174 188795 241783 243702 278116 270548 286007 288671 302421 307848 284978 318410 660511 691258 510708 411438 256983 249217 287503 288576 300411 303890 309698 311083 343537 347356 572307 593540 40.55 68.5 1
12:11:37 2023-09-26 338468 335619 78373 76626 112752 116315 113840 112809 84389 86519 90303 94291 113141 112233 326708 351456 938200 929551 347309 363224 104645 90699 97530 98267 114602 109792 102549 102800 72601 75249 260160 229497 667799 667643 190013 188471 241648 241955 278899 270626 287526 289077 301503 307699 285432 317476 658141 692235 512118 411985 255713 255299 288097 287764 300896 302905 309966 311301 342472 346311 568352 597555 40.55 68.6 1
12:11:38 2023-09-26 338797 332729 78397 76573 112756 116206 113950 113074 84389 86400 90468 94193 113209 112111 326708 350145 939124 927607 351681 364025 104699 91100 97526 98677 111379 110097 102517 103325 72504 75474 260160 230802 657380 671437 190313 188044 242329 241955 279345 272302 286857 288815 304267 305774 286351 318446 658460 694300 513678 414538 254478 250930 288707 287702 301298 303925 308801 309670 346651 346798 569394 595790 40.55 68.6 1
12:11:39 2023-09-26 337236 333775 78405 76678 112716 116701 113963 113413 84503 86579 90435 94291 113209 112424 326454 352311 940198 921137 351564 363769 102345 90765 97364 98603 114512 110198 102581 103011 72832 75365 262602 229410 665110 667115 190013 188636 241818 243073 277920 270926 286884 288612 304054 305774 286629 317476 662606 694228 516536 413883 255713 251670 288097 288779 300028 304383 309966 310140 345609 345791 573594 595754 40.55 68.6 1
12:11:40 2023-09-26 335936 333502 78235 76584 112854 116352 113618 113192 84389 86553 90435 94389 113175 112458 326708 350240 935471 922151 353221 366099 102291 90971 97664 98574 111550 109953 102742 102941 72967 73872 261209 228848 670886 667042 189714 189099 241140 243702 278899 270478 286566 288606 301467 307382 287001 315221 660511 685250 513031 412861 255352 250713 287692 287967 300836 305832 309274 313956 343277 345236 571023 591991 40.55 68.6 1
12:11:41 2023-09-26 336554 332804 78466 76709 112724 116286 113585 112765 84331 86553 90435 94580 113442 112345 326708 348604 932716 928712 351940 362934 104645 90699 97697 98470 111541 109792 102645 102870 72832 75197 270817 228848 670849 668589 190013 188636 241818 241990 278078 269689 286445 290377 301503 307413 286030 318185 656709 689272 512118 412861 254478 249217 288318 286647 301194 302975 308933 311627 343261 346554 565362 595332 40.55 68.5 1
12:11:42 2023-09-26 339895 334287 78191 76601 112691 116319 113840 112907 84446 86778 90435 94291 113243 112267 326708 351771 942489 927422 350359 364173 104728 90633 97599 98607 111638 110063 102645 103152 72800 75384 260160 229838 662219 667969 190705 188436 242159 241955 279132 270513 287653 288436 303378 306735 285392 318933 658141 696546 510708 411416 254905 255084 288503 287562 299580 304092 309602 309670 345332 347356 568792 596213 40.55 68.6 1
12:11:43 2023-09-26 333722 333911 78065 76626 112492 116352 113475 113582 84389 86646 90278 94357 112985 112458 324870 350391 940198 922278 347345 363189 104433 90732 97658 98570 114636 110088 102587 102870 72633 75332 261209 229985 668059 671909 189153 189230 241140 241990 279811 269279 287014 294247 302917 306271 286266 315509 658643 691680 506036 412067 254991 250713 288097 287702 300491 304722 309747 312403 343572 343718 569304 593248 40.55 68.5 1
12:11:44 2023-09-26 336648 333645 78160 76584 112578 116315 114231 112874 84446 86519 90406 94547 113442 112217 326892 354944 940791 917982 351456 363847 104621 91165 97432 98574 114568 109978 102421 103011 72633 75281 261209 229446 661134 667042 189187 188602 241140 245534 277387 270513 286987 288409 303378 305774 286266 315654 660511 694228 509299 412973 255713 249183 287252 288779 298638 305187 310186 309705 345125 345472 572747 595332 40.55 68.6 1
12:11:45 2023-09-26 337352 333502 78132 76747 112626 116319 113487 112940 84295 86553 90187 94291 113260 112458 324870 351853 931830 922278 350503 363189 104501 90732 97364 98503 114512 109826 102485 102870 72633 75281 260160 229497 671661 668589 189153 189099 241140 242531 278311 269724 286110 288343 300937 307199 286231 315545 660043 685250 512118 412277 255352 250504 287252 287786 299300 305151 309019 312787 342472 345236 567775 592209 40.55 68.6 1
12:11:46 2023-09-26 339094 332764 78523 76563 112578 116319 113585 113017 84597 86744 90303 94482 113230 112164 324690 354088 934294 925553 351456 363592 104578 90732 97364 98470 114512 109826 102716 103081 72832 75197 261209 229497 666633 665502 190209 188340 241648 242531 277920 270513 286097 288743 301713 306384 284485 319158 659576 690282 509299 411694 254905 250930 287697 287967 298602 305832 309006 311083 343572 347356 571059 592701 40.55 68.6 1
12:11:47 2023-09-26 338491 335605 78432 76521 112610 116281 113651 112699 84561 86460 90311 94193 113019 112111 324834 350715 937535 927396 346786 363224 104645 90732 97597 98508 111477 109489 102581 102730 72865 75229 258844 228848 673259 667643 190013 188636 241818 247554 278113 272034 285971 289013 301503 306735 286114 317476 656209 685322 512118 412861 255713 255119 288707 286208 300244 303890 306775 311662 343537 346347 565362 594641 40.55 68.6 1
12:11:48 2023-09-26 338557 333260 78440 76640 113119 116701 114153 113258 84503 86632 90402 94484 113421 112320 326563 351686 938016 927607 347380 363295 104612 90732 97566 98570 111412 110054 102581 102870 72832 74025 262251 228804 665922 667643 190180 188636 241818 241990 279132 270513 287801 288409 303129 307449 285477 318228 658643 693214 510708 412861 255119 255119 288707 287769 301298 303009 310295 310358 343572 347391 569731 596249 40.55 68.6 1
12:11:49 2023-09-26 333420 332830 78160 76646 112549 116352 113553 112895 84274 86612 90311 94357 112974 112458 326477 349975 939531 922315 348394 363189 104467 90732 97563 98503 114512 109826 102485 102870 72633 75229 260160 229497 666045 670961 189714 188636 241648 241786 277769 269689 286683 294247 302456 306454 287180 315149 658177 690150 509299 413264 254991 250329 288097 287220 300173 303009 309529 311083 344864 343718 567074 597613 40.55 68.6 1
12:11:50 2023-09-26 337144 335872 78583 76732 112765 116526 113885 113017 84503 86751 90369 94581 113353 112355 324834 352135 941050 918215 351718 363918 104433 90732 97364 98603 114477 110088 102549 103011 72633 75365 260160 228804 661239 667079 190013 188636 241818 242531 277530 270961 286683 288409 303093 305774 286794 317476 660511 693214 507890 413919 255713 249252 288097 288801 299564 303925 309966 310820 345645 345791 572784 594453 40.55 68.6 1
12:11:51 2023-09-26 336886 335532 78156 76584 112480 116348 113475 113082 84326 86612 90311 94324 112974 112458 324870 351326 930008 922278 351033 363224 104645 90732 97597 98503 114477 110012 102549 102870 72633 75281 260160 229497 667476 666777 189187 189230 241140 242700 278347 270548 286687 288781 301503 307699 286902 315582 660511 685250 512118 412861 255533 250713 287692 288061 299580 306550 309055 313809 345370 346549 574395 595513 40.55 68.6 1
12:11:52 2023-09-26 339052 333974 78601 76553 112899 116219 113996 112699 84503 86565 90468 94160 113209 111766 324870 351771 935528 926289 351636 362934 104501 90732 97465 98505 114512 109826 102549 102870 72782 75262 270817 229172 667661 665757 190348 188044 240638 241990 278116 271375 286007 294662 302456 307028 286351 319457 658643 689308 510708 411452 254905 250577 288707 287967 301052 304843 308583 311337 344571 347635 570406 594667 40.55 68.6 1
12:11:53 2023-09-26 336802 333870 78160 76553 112582 116352 113729 112874 84389 86553 90344 94324 113019 112380 324870 347871 932752 927396 348394 362680 104501 90699 97530 98267 114546 109927 102742 103011 72902 73872 260160 229064 667564 668589 190209 189092 242123 243530 279883 270478 286007 288781 301538 306770 286047 317331 658337 685250 510708 412861 255713 251565 289473 286325 299369 305043 306775 311627 343261 345826 564527 592701 40.55 68.6 1
12:11:54 2023-09-26 335754 333908 78480 76609 112769 116406 113696 112765 84326 86553 90278 94291 113364 112267 324834 348885 939160 926948 351718 363118 104766 90732 97364 98402 114477 109826 102453 102870 72865 75281 258844 229497 666280 667079 190313 188436 242329 243359 279525 269724 286736 294662 303342 304817 288320 315618 656673 693667 509299 414538 255533 251068 288910 287086 300420 305796 309675 311555 346615 345200 565362 594344 40.55 68.6 1
12:11:55 2023-09-26 333938 335764 78097 76626 112683 116665 113234 113323 84316 86732 90245 94487 112951 112458 324762 352132 940198 920823 347309 365545 104578 91034 97566 98644 111553 109927 102581 103011 72885 75474 261209 230148 664149 672390 189576 189654 241104 242700 279132 269467 287019 288879 303342 306419 286633 315185 659576 693032 509299 411995 255713 250713 287939 287562 301938 304615 310405 310611 345348 345236 572027 594197 40.55 68.5 1
12:11:56 2023-09-26 336477 333983 78551 76594 112582 116319 113618 112874 84561 86811 90402 94420 113141 112458 326441 351916 935434 919555 350359 363118 104612 90699 97530 98570 114670 109944 102613 103011 72964 75300 261209 228201 667563 670889 190111 188933 241818 242531 279096 270513 285227 288606 302421 306485 288025 315221 660043 685286 507820 413883 255352 250295 288097 287967 299615 306478 306221 312504 345054 345165 571216 591500 40.55 68.6 1
12:11:57 2023-09-26 337071 333906 78231 76615 112643 116674 113553 112874 84357 86612 90435 94387 113141 112267 324798 351818 931645 922006 352682 366099 102194 91034 97532 98574 111444 110029 102619 103152 72802 73872 260160 229822 668177 665757 190146 188636 241818 245081 278096 270891 286526 288636 302881 307164 285107 319238 660511 691258 510708 412277 255262 251283 288102 289041 299056 306789 308221 311555 344571 347880 571866 593960 40.55 68.6 1
12:11:58 2023-09-26 337601 334018 78405 76563 112940 116507 113840 112765 84357 86579 90373 94515 113353 112267 324834 351456 935471 927607 348491 363189 104433 90699 97364 98402 114443 109792 102453 102870 72601 75300 260160 229185 664279 667643 190313 188636 242159 241990 278899 269759 288206 288612 302101 307628 285365 318446 659773 693178 517931 412861 255048 249217 288593 288121 299580 304543 311284 313030 344536 347600 569561 594124 40.55 68.6 1
12:11:59 2023-09-26 336813 332729 78405 76556 112691 116206 113840 112699 84389 86519 90435 94291 113175 112111 326477 349125 943393 928859 351395 363082 104694 90600 97599 98574 111509 110029 102678 103011 72885 75352 260160 229497 669138 671909 190670 188823 241988 241920 277777 269689 286848 288815 303094 305774 288467 316882 656709 693360 510708 414502 254991 250329 288766 287203 300912 303855 309492 311301 345019 344717 566599 595296 40.55 68.6 1
12:12:00 2023-09-26 337233 333947 78436 76611 113107 116319 113840 112907 84597 86553 90435 94291 111390 112424 324834 351456 937498 921452 353625 365829 104400 90732 97364 98538 114512 110164 102485 102870 72601 75281 260160 229497 666089 670925 189979 188955 242159 242531 278899 271410 285343 287905 303378 306441 287787 315654 660511 691258 509123 414538 256168 249947 288707 288061 299300 304843 308257 311337 346651 345720 570406 592628 40.55 68.6 1
12:12:01 2023-09-26 335663 333234 78160 76743 112578 116674 113409 113225 84389 86705 90278 92778 111424 112564 326418 351844 933594 922263 351996 363047 104766 90600 97599 98607 111477 109944 102549 102870 72832 75281 260160 229985 666515 667643 190013 189230 241140 245600 279096 270961 286848 287905 302759 308165 285436 318185 660511 685322 510708 411365 254514 249947 287252 288779 301049 304349 309492 311364 343502 347600 572747 594417 40.55 68.6 1
12:12:02 2023-09-26 337358 333481 78405 76584 112801 116319 113585 112842 84446 85164 90402 94291 113141 112267 324870 350468 935434 928712 348921 362899 104612 90699 97664 98570 111606 109792 102581 102870 72832 75332 261209 229497 673029 667643 190313 188899 242159 242327 278466 269244 287248 287731 302173 307449 286316 318185 656636 692042 512118 412277 256256 249217 288503 287769 301405 303599 309492 311627 343502 346798 565398 595296 40.55 68.6 1
12:12:03 2023-09-26 339340 332760 78579 76607 112801 116286 113918 113062 84597 86711 90336 94547 113387 112320 326563 350854 942265 928816 351718 363847 104520 91203 97032 98706 114330 110164 102645 103307 72601 75332 258844 229497 662343 667079 191110 188436 242499 241990 279132 270513 286759 294662 304303 304852 287144 318933 656709 694264 513678 414538 255713 251283 289131 287764 300875 303890 308148 310611 347209 346519 565398 595513 40.55 68.6 1
12:12:04 2023-09-26 337420 333978 78440 76584 112643 116286 113898 112797 84503 86553 90435 94291 112985 112267 324834 352099 940865 918335 350539 363189 104506 90732 97364 98570 114602 110054 102459 103011 72633 75332 258844 228804 667807 667079 190313 188933 242159 243447 277920 270891 286992 288634 303164 305774 286907 318403 661447 694228 509299 413264 255713 249217 288297 288779 300411 303890 310405 310575 345609 346276 572784 594197 40.55 68.6 1
12:12:05 2023-09-26 333938 333511 78266 76678 112879 116728 113930 113127 84503 86692 90369 94581 113241 112355 324654 351348 936954 919518 351456 362101 102162 90699 97566 98576 111379 109944 102613 102870 72865 75281 263616 229172 667705 667115 190146 189230 241988 242327 279132 270548 285245 288781 303378 305774 288608 315618 660043 689235 506036 414538 255713 252436 288097 288373 299580 304843 306739 313956 345609 345478 571216 592792 40.55 68.6 1
12:12:06 2023-09-26 337830 332234 78543 76517 112866 116092 114062 112602 84503 86367 90468 94400 113175 111732 324834 349939 932716 926948 354733 362899 104645 90699 97530 98267 114512 109758 102581 102800 72832 75249 270817 228848 667455 668589 190503 188636 242499 243359 279525 270926 285971 288991 302546 306735 286669 317960 656673 685286 510708 413556 254478 249252 288102 287086 300456 304843 306739 312311 343572 346311 565326 592701 40.55 68.6 1
12:12:07 2023-09-26 338052 333911 78587 76740 112911 116252 113885 112874 84561 86692 90336 94418 113353 112320 326708 351209 936797 927607 346264 366099 102409 90666 97632 98538 111444 109978 102710 103011 72865 75281 260160 228379 668294 667643 190348 188899 242329 242700 279132 269655 288445 288563 302456 307699 285392 318446 658643 690186 509299 412277 254514 249217 288503 287967 300456 302940 311272 311555 343537 347356 570002 594197 40.55 68.6 1
12:12:08 2023-09-26 333613 332769 78160 76615 112720 116319 113553 112895 84389 86553 90435 94389 113175 112458 324834 349412 942302 924974 348358 362645 104539 90732 97530 98570 114477 110012 102613 102870 72633 75332 258844 229497 667426 670961 190313 189230 241818 241955 278078 269689 286987 287905 303342 306735 288467 315582 658606 694378 513031 413919 254991 250713 288927 287158 301756 303890 309420 312846 345090 345436 567182 596992 40.55 68.6 1
12:12:09 2023-09-26 336906 335970 78512 76626 112765 116569 113996 113192 84597 86811 90369 94356 113209 112267 324834 352346 940644 921100 349446 363189 104539 90732 97533 98640 114443 110088 102485 102941 72633 75416 258844 229542 661504 667079 190313 189230 242159 243482 278311 270548 287895 288815 302986 306485 287144 317512 657758 694228 510708 413264 255713 249947 287692 288405 299335 304349 310405 310611 346130 346554 573594 596176 40.55 68.6 1
12:12:10 2023-09-26 336622 332764 78128 76630 112549 116682 113475 112907 84357 86705 90278 94324 112985 112458 324798 351046 930984 921550 350539 363189 102042 90732 97530 98538 114602 109978 102549 102870 72665 75332 258844 229497 679805 668589 189714 189230 241140 242735 278703 270513 286848 288781 301503 307664 286992 315618 660043 684695 512118 412569 255352 252400 287692 288373 300836 306766 309201 315595 345858 347035 574469 594271 40.55 68.6 1
12:12:11 2023-09-26 339187 333983 78619 76580 113639 116219 114153 112667 84561 86427 90501 94160 111495 111827 326672 350962 932056 924782 353724 365730 104578 90699 97530 98470 114636 109792 102625 102800 72832 75197 260160 228848 667815 669062 190914 188065 240840 247692 279132 271340 285133 288991 302669 307905 286705 317960 656709 685322 509209 411416 256713 255155 287866 287122 299580 304843 308511 311591 344536 346590 565398 592701 40.55 68.6 1
12:12:12 2023-09-26 337601 333243 78634 76563 112724 116092 113840 112667 84503 86434 90468 94128 113052 112111 324870 349412 943726 926948 349446 363224 104328 90732 97065 98570 114375 110088 102432 103011 72633 75281 260160 229334 661068 667042 190648 188471 240840 241955 279132 270513 286884 288671 304303 304887 287144 318933 656746 694264 512999 414574 254301 251106 288991 287679 300875 306766 309625 313548 347590 346655 565253 593978 40.55 68.6 1
12:12:13 2023-09-26 333487 335727 78373 76594 112578 116670 113442 112907 84326 85401 90615 94454 113108 112458 324834 349975 940791 923465 347345 363224 104467 90732 97498 98570 114443 110049 102561 102870 72601 75281 260160 229497 666092 672830 189187 189265 241140 242700 277690 269689 287562 288085 303378 306770 287144 315582 659576 692203 499181 412067 255533 250748 287980 287764 301405 303432 310186 311555 345332 345236 570002 593668 40.55 68.6 1
12:12:14 2023-09-26 333577 332795 78160 76646 112468 116352 113520 113082 84326 86586 90278 94389 113175 112458 324834 351456 930008 919555 349938 363189 104607 90699 97697 98234 111477 109455 102678 102671 72997 75165 259958 229172 671252 667006 190013 189265 241648 242904 278703 270548 286445 288781 301503 307664 287144 315582 659283 685214 512118 412678 256256 252702 287954 288404 299474 304456 309347 313127 345967 346691 574877 594380 40.55 68.6 1
12:12:15 2023-09-26 338797 334014 78436 76542 112720 116152 114087 112907 84503 86460 90468 94128 113555 111940 324834 350939 930008 924974 351636 362645 104612 90732 97658 98538 114432 109792 102555 102870 72633 75229 260160 229172 666515 667171 190948 188078 240840 242362 277206 271375 286021 288343 302881 306735 286790 319457 658643 689272 510708 412031 254905 250754 288910 287967 300411 304878 308547 311591 344571 347356 570135 592701 40.55 68.6 1
12:12:16 2023-09-26 337840 333911 78320 76563 112687 116281 113585 112732 84389 86493 90435 94291 113052 112111 324834 350468 940198 927607 349446 362934 104433 90699 97364 98570 114443 109978 102496 102870 72832 75332 260160 229803 663052 668116 190348 188933 242499 241990 279132 270548 287603 288634 304339 307347 286325 320881 658314 698138 509299 414621 257165 251283 288910 287859 302115 304669 311211 312993 347434 347915 568792 595039 40.55 68.6 1
12:12:17 2023-09-26 333902 333942 78436 76624 112724 116352 113807 112874 84597 86692 90406 94324 113019 112267 324834 348885 939124 926948 349446 363224 104467 90732 97530 98470 114432 109826 102555 102870 72832 75262 260160 229497 679909 670925 190670 188636 240840 247765 277777 270548 286920 288343 304181 304887 288061 317960 656709 694228 506480 416982 255713 255407 287229 287247 300491 303925 309529 312056 346687 345791 565398 594417 40.55 68.6 1
12:12:18 2023-09-26 333613 333902 78440 76594 112614 116319 113409 112765 84389 86586 90311 94324 112941 112267 324834 350715 936871 921969 351636 363189 104433 90699 97364 98503 114443 109978 102549 102870 72832 75332 260160 229172 664992 670925 190313 189099 241818 242531 279132 271410 285685 290860 303554 306240 288278 317670 659466 691112 515107 414466 256075 252346 288874 288468 301261 306117 306703 311627 346408 344952 570995 592665 40.55 68.6 1
12:12:19 2023-09-26 335609 332769 78097 76584 112728 116815 113332 112862 84321 86705 90278 94389 112985 112458 324834 350800 932716 920897 349482 362645 104824 90732 97697 98402 111488 109826 102581 102870 72865 75365 260160 229497 667526 666970 190013 189265 241648 242735 278935 272879 286884 288606 301503 307699 287180 315582 660511 685250 510708 412861 255713 250748 288097 288467 300230 304383 309529 312831 343502 345791 567811 594184 40.55 68.6 1
12:12:20 2023-09-26 338557 332550 78436 76598 112687 116319 113585 112931 84566 85389 90336 94514 113442 112164 324690 351952 934294 926363 354451 363082 104766 90666 97498 98503 114432 109792 102453 103081 72867 75281 257763 228848 664881 665757 191342 188430 240840 241990 278311 271375 286007 288343 302101 306770 287238 319457 659306 685358 510708 412031 254514 250930 287229 288058 300443 304913 308583 311591 344571 347880 568718 592701 40.55 68.6 1
12:12:21 2023-09-26 338557 333978 78351 76521 112659 116327 113840 112732 84503 86493 90468 94226 113209 112111 324870 349975 940198 926046 349482 363189 104810 90732 97364 98503 114443 110012 102459 102870 72633 75365 270817 228769 668893 667643 190382 188671 240805 242531 279132 270548 287562 288409 304303 306770 286154 319457 658643 694300 509299 412067 255297 251140 288910 287967 301298 304383 310405 310575 346165 347915 568755 596249 40.55 68.6 1
12:12:22 2023-09-26 333420 332225 78351 76584 112911 116507 113930 113192 84566 86785 90369 94451 113387 112355 324690 348706 943541 925447 348358 363224 104467 90732 97364 98677 111477 109944 102517 102870 72633 75229 260160 229497 666163 670961 190313 189230 242159 241786 277725 269724 286920 294319 303378 307028 288562 315654 658177 690186 510708 414538 254991 250329 288910 287122 300629 303925 309097 311591 345361 345236 566235 595369 40.55 68.6 1
12:12:23 2023-09-26 335863 332501 78491 76532 112687 116319 113618 112699 84389 86553 90311 94324 113052 112302 324834 351456 938200 918215 353734 363224 104433 90765 97364 98570 114443 110088 102389 103011 72633 75332 260160 229497 665593 667151 190313 188967 241818 242735 278311 272241 286410 290109 304303 306271 288061 317512 660511 690186 509123 414538 255713 249252 288503 288061 298638 305552 309698 311083 346687 346311 571059 592701 40.55 68.6 1
12:12:24 2023-09-26 333685 335351 78480 76719 112765 116640 113585 113258 84503 86845 90336 94614 113197 112355 324618 351704 932056 920625 350467 365065 104868 90699 97664 98234 111477 109489 102581 102800 72997 75197 259958 228201 669944 667042 190013 189265 241648 243108 279132 270583 287073 289457 301961 307449 287823 315654 660511 685250 512118 412861 255713 250748 288097 288467 300491 305228 309529 313307 343502 345791 567847 592737 40.55 68.6 1
12:12:25 2023-09-26 336886 333722 78409 76615 112614 116319 113520 112732 84503 86586 90373 94324 113019 112267 324870 347555 932056 928749 351653 362680 104501 90699 97597 98267 114546 109489 102613 102736 72865 75146 260160 228902 673145 668116 190348 188933 242159 247554 278437 270548 286481 289255 301606 307664 287144 318483 657871 685286 515107 411416 254514 250329 287264 286571 302395 304596 308547 312575 343572 347071 567626 595513 40.65 68.6 1
12:12:26 2023-09-26 338604 333978 78516 76646 112944 116573 113963 113017 84618 86778 90369 94387 113141 112345 324834 350715 940959 928927 348322 362899 104472 90666 97331 98574 114443 109944 102529 102870 72800 75332 260160 230148 668665 667171 190313 188899 242499 242700 279096 270513 288409 288815 303342 308094 286195 319275 659576 693142 510708 412861 255262 249217 288766 288057 300456 303855 312166 311047 345054 347915 569561 596213 40.65 68.6 1
12:12:27 2023-09-26 332855 333983 78316 76615 113009 116319 113618 112842 84503 86672 90435 94454 111356 112424 324798 349376 939531 922211 347345 365570 104544 90699 97498 98402 114534 109792 102529 102800 72800 75249 260160 229334 679551 667115 190146 188920 241818 241990 278043 269689 286893 287871 303094 307870 288025 315545 658606 693214 511862 412937 255408 250748 288593 287122 301405 305939 310150 313846 345361 345472 567730 593978 40.55 68.6 1
12:12:28 2023-09-26 335718 335605 78537 76661 112801 116252 113852 112765 84472 86672 90435 92481 111424 112217 324762 352029 940865 919593 352719 363082 104400 90732 97331 98570 114534 109978 102459 103081 72601 75384 260160 229822 672155 667079 191797 189196 241988 242700 278311 271980 286848 294662 304609 306236 287791 317924 660511 692131 509299 415173 255713 250295 288707 288874 298394 304878 309711 311293 346651 345791 572307 592665 40.55 68.6 1
12:12:29 2023-09-26 338532 332506 78405 76588 112582 116319 113585 112699 84389 85028 90435 94291 113141 112267 324798 351291 930008 922241 350997 362355 104723 90699 97331 98267 111400 109792 102529 102870 72633 75281 260160 229172 667705 665757 190313 188933 241818 243447 278311 271116 287500 287892 302561 308094 285392 319457 660511 693973 510708 412277 255332 249252 288766 288761 301724 305486 309639 312396 345467 347773 574469 594197 40.55 68.6 1
12:12:30 2023-09-26 338180 333978 78480 76542 112610 116319 113774 112907 84503 85336 90369 94387 113141 112345 324762 347276 935623 928927 351244 362645 104578 90699 97530 98402 111423 109792 102593 102870 72832 75332 260160 229099 667102 668589 190613 188933 242499 247554 279722 271151 285971 288781 302845 307413 287144 318410 658312 685286 513031 411995 254478 249947 288102 286987 300912 304843 308511 314849 345054 347320 564890 591991 40.55 68.6 1
12:12:31 2023-09-26 337840 332225 78409 76580 112720 116286 114029 112687 84503 86519 90435 94258 113175 112077 324834 350468 943056 928927 349446 363189 104400 91140 97331 98706 114375 110164 102432 103081 72601 75365 260160 230148 660379 667006 190948 188899 240805 242327 279132 270513 286920 294382 303910 306699 286857 319457 658104 694264 512822 416982 257165 251529 288991 288265 300350 305831 309493 312993 347554 348207 566891 594819 40.55 68.6 1
12:12:32 2023-09-26 333889 333537 78405 76658 112846 116536 113898 112940 84389 86672 90373 94454 112985 112564 324618 348885 940865 924937 347345 364697 104578 90699 97530 98538 114636 109978 102517 102870 72832 75332 260160 229497 667110 670889 190146 189265 241818 242700 278466 270478 287765 287905 303342 307312 288025 315582 658643 692690 508778 412937 255713 251482 288797 287967 301864 303890 310405 311591 346104 345755 569598 594124 40.55 68.6 1
12:12:33 2023-09-26 333384 332760 78377 76657 112549 116352 113409 113082 84389 86705 90340 94454 113141 112458 324798 352096 930008 918866 349974 362899 104790 90699 97697 98234 111541 109455 102678 102666 73014 75197 260160 228201 676297 667079 190313 189230 241818 242735 279525 271340 286683 291826 302421 307199 288467 315654 660254 689935 511862 415210 255713 251378 288788 288743 300735 304669 309042 313384 344913 345755 567775 591463 40.55 68.6 1
12:12:34 2023-09-26 337511 333681 78516 76619 112687 116319 113807 112842 84389 84987 90369 94324 113141 112111 324798 351291 934516 923502 351033 362645 104539 90699 97565 98538 111541 109944 102517 102941 72832 75281 260160 229172 667705 665757 190648 189196 242329 243447 278311 271375 287536 288133 303342 308130 286231 320362 660511 693518 508778 412569 255368 249217 288593 288779 299545 304843 309966 311591 345332 348685 572307 592336 40.55 68.6 1
12:12:35 2023-09-26 337840 333243 78413 76576 112659 116319 113840 112732 84503 86553 90435 94291 113175 112267 324834 350468 938200 927607 347380 362645 104612 90699 97530 98570 114602 109978 102485 102870 72601 75332 260160 230148 666163 666699 190348 189196 242329 242735 279132 270548 288649 288815 303981 308349 286584 320070 658963 696163 510491 412861 257165 251991 288622 288265 300735 303820 311725 311083 345090 347880 569304 595007 40.55 68.6 1
12:12:36 2023-09-26 335827 333803 78543 76553 112720 116186 114120 112699 84503 86579 90468 94291 113019 112111 326441 348885 940489 927607 349446 362934 104400 90765 97032 98739 114262 110164 102426 103152 72601 75578 260160 229497 659090 667006 190948 188933 240874 242700 279525 270548 286920 288588 305196 305774 287795 319421 656673 694264 507890 414574 254870 255407 288910 287967 300456 306011 310186 311337 347733 347652 566636 595296 40.55 68.6 1
12:12:37 2023-09-26 335306 332225 78160 76687 112549 116319 113618 112765 84389 86672 90373 94420 113019 112267 324798 350962 938163 921564 351636 362934 104433 90732 97364 98603 114443 110164 102496 103011 72832 75332 260160 229497 664988 667079 190348 189265 242159 243073 279614 272827 286562 291324 304444 306559 288323 318301 660401 692579 513175 414430 256438 252524 288797 288373 299545 306228 308221 314281 347275 346519 570811 591463 40.55 68.6 1
12:12:38 2023-09-26 335301 333875 78519 76646 112431 116352 113266 113082 84264 86672 90278 94487 112907 112458 324762 351564 931645 921564 349446 362066 104790 90666 97697 98234 111453 109455 102678 102633 72964 75165 260160 228848 668845 668589 190146 189299 241818 243278 279096 270961 286884 288606 301467 308632 287180 315221 660511 685250 515811 412569 254478 251132 288183 288779 301938 304808 310113 313015 343502 346833 571096 592336 40.55 68.6 1
12:12:39 2023-09-26 336559 333681 78405 76619 112691 116315 113651 112972 84503 86672 90435 94291 113175 112267 324834 348885 936214 928712 349452 362934 104645 90699 97697 98470 111412 109792 102549 102800 72832 75300 260160 229172 666926 666699 190648 189058 242805 245081 279811 269620 288577 288815 302773 308208 286526 319238 658424 693178 505040 412861 255262 249252 289537 288477 303561 303855 311284 311591 343572 347880 570259 598676 40.55 68.6 1
12:12:40 2023-09-26 337601 333220 78440 76615 112944 116125 113950 112732 84503 86553 90468 94258 113209 112111 324798 349412 939124 928964 349446 362899 104467 90732 97331 98570 114409 109978 102464 103081 72601 75416 260160 229410 664615 666970 190948 189099 240840 242700 277882 271116 286920 294174 303946 306770 287180 319457 659306 694300 508778 413300 255297 249217 289000 288094 300702 304596 310405 310611 347209 347880 567913 594966 40.55 68.6 1
12:12:41 2023-09-26 335609 332234 78405 76615 112545 116648 113553 112940 84389 86553 90468 94291 113019 112267 324798 351326 940865 919555 349446 363189 102021 90732 97364 98570 114364 109978 102523 103011 72633 75384 260160 230802 664262 671400 190740 189058 242499 244128 278275 271270 288062 288815 304552 307273 287937 318410 658024 694264 510491 416095 256619 252238 288183 287871 299545 304843 309894 312736 346687 347356 573630 594088 40.55 68.6 1
12:12:42 2023-09-26 333938 332230 78164 76576 112935 116319 113475 112720 84446 86646 90435 94324 113019 112267 324762 350715 935434 921564 352654 362645 104645 90699 97697 98402 111477 109792 102657 102730 72865 75249 259958 227879 669826 666970 190313 189299 241818 243447 279525 270961 287324 289414 302421 308314 288061 315257 660511 685286 512118 413447 255713 250748 288097 288467 301298 304596 309529 313051 344346 345791 573542 595732 40.55 68.6 1
12:12:43 2023-09-26 335890 333513 78351 76646 112659 116319 113651 112699 84503 86553 90373 94324 113063 112267 324798 346789 932020 930436 350721 362101 104645 90699 97664 98267 111379 109455 102517 102870 72870 73872 270817 228811 669419 667570 190809 189127 242499 243702 279883 270373 287585 289211 302385 308165 287203 317822 658780 689054 510708 412861 254870 249947 288910 287418 301157 303890 309844 313015 343572 347880 565362 592336 40.55 68.6 1
12:12:44 2023-09-26 338105 333794 78409 76588 112724 116319 113683 112655 84503 86553 90468 94291 113019 112111 324798 349939 939531 930199 349165 362934 104506 90732 97364 98470 114409 109826 102464 102870 72601 75281 257763 229446 666952 667373 190781 188933 240805 242700 279132 270548 288463 288815 304767 307699 286338 320136 658643 694228 512118 411741 255332 249217 288910 288373 299298 305228 311579 313401 346402 348644 568645 596066 40.55 68.6 1
12:12:45 2023-09-26 336034 333978 78512 76636 112687 116219 113852 112952 84503 86639 90435 94389 113019 112217 324654 347799 941632 924974 348322 365065 104800 90732 97397 98570 114443 109826 102485 102870 72832 75332 260160 229334 667426 667115 190781 189230 242329 241990 278315 270548 287765 288343 303378 306485 288969 317476 658141 691866 510708 414574 255713 250538 288910 287562 300840 304383 310405 311627 346408 345755 566636 595332 40.55 68.6 1
12:12:46 2023-09-26 341554 333645 78401 76646 112720 116348 113585 112765 84389 86586 90435 94324 113019 112267 324798 350962 936834 919555 351672 362137 104361 90732 97331 98603 114409 109978 102485 102870 72633 75332 260160 229334 664502 667115 190348 189265 242159 243073 278935 272015 286007 288203 304767 306485 288562 318926 660511 692235 507890 414574 254478 250329 288608 288157 301152 306445 309201 311520 347310 346655 571142 592336 40.65 68.6 1
12:12:47 2023-09-26 333753 333974 78480 76723 112439 117005 113246 113115 84274 85369 90303 94614 112985 112424 324762 352096 931461 919591 349446 362645 102204 90699 97697 98234 111594 109455 102640 102633 72964 75249 260160 228201 673351 667079 190348 189299 242159 243108 279525 271340 287135 289695 302881 307664 288788 315654 660511 685286 513031 412647 255713 252436 288503 288874 300491 304843 309055 315297 344571 346311 567811 591572 40.65 68.6 1
12:12:48 2023-09-26 336363 333508 78320 76603 112724 116206 113774 112699 84389 86553 90435 94291 113019 112267 324834 347311 930008 929774 351528 362137 104501 90732 97597 98267 114443 109489 102517 102730 72865 75197 260160 228201 666039 667643 190948 188636 240874 247765 277769 271375 286240 288781 303057 307413 287386 318933 658141 685322 510708 414584 256983 251991 290508 287940 300385 305625 308874 313632 345190 347213 565216 592519 40.55 68.6 1
12:12:49 2023-09-26 336886 332234 78630 76615 112578 116540 113774 112765 84389 86672 90406 94324 113175 112242 324834 350468 935508 927607 347751 362680 104612 90765 97530 98470 114398 109792 102561 102870 72633 75281 260160 229822 674101 665757 190648 189099 242499 242735 277656 270548 288685 288671 303449 308632 286383 319457 658643 692203 512118 412569 255297 249252 289131 287967 300137 303678 310478 311591 344606 347951 569598 596249 40.55 68.6 1
12:12:50 2023-09-26 335609 333875 78160 76542 112435 116340 113266 112842 84389 86553 90311 94291 113019 112267 324762 351046 940526 920897 346786 362680 104467 90765 97530 98644 114443 109792 102491 102870 72633 75281 260160 229497 663418 667079 190048 189896 241648 243278 278078 272302 288445 287801 303414 307234 287917 317439 660327 697113 510708 415210 256438 251763 288467 288540 303382 304209 311248 312396 345988 346276 567811 597707 40.55 68.6 1
12:12:51 2023-09-26 335900 333843 78601 76709 112691 116319 113618 113180 84503 85232 90369 94324 113019 112458 324834 351578 939531 919827 351708 363260 104433 90732 97625 98706 114409 110088 102432 103011 72633 75365 270817 229985 660631 667042 190348 189265 242329 242735 278866 271410 286920 294662 304981 306735 288147 318483 660511 693214 510708 414246 254514 249286 288707 288779 300411 304878 310405 311083 346687 346869 574209 594453 40.55 68.6 1
12:12:52 2023-09-26 336886 332225 78164 76584 112468 116352 113618 112777 84503 86612 90311 94324 113052 112031 324798 351046 929314 922241 349974 362645 104467 90732 97364 98470 114477 109978 102517 102870 72927 75262 260160 229172 670340 665757 190348 189299 242540 243517 279132 271410 286920 288544 304017 308420 286481 319202 662386 691148 510708 412533 255227 251121 288671 288779 301261 304878 310405 312539 344571 348685 575286 596155 40.55 68.6 1
12:12:53 2023-09-26 335863 333508 78539 76532 113005 116186 113996 112667 84503 86586 90435 94291 113061 112111 324834 347871 932056 926083 351564 362137 104539 90732 97530 98503 114477 109826 102561 103055 72865 75262 260160 228848 668530 666970 191418 188671 240909 241990 277656 271410 286445 289255 303414 307699 288129 319457 658141 689272 510708 412031 254905 249252 288540 287967 299369 306982 309529 315558 345609 347635 565398 592701 40.55 68.6 1
12:12:54 2023-09-26 335927 333834 78468 76625 112801 116125 113950 112622 84503 86553 90468 94259 113052 112111 324834 348640 939160 930161 348920 362934 104361 90798 97065 98603 114330 110198 102330 103152 72601 75397 260160 230148 670141 667006 190983 188933 240874 242531 277916 271165 288144 288779 304408 306594 287558 320289 657493 696930 507890 414430 257165 251814 287264 287972 300173 305542 310405 313401 347590 347880 567074 596213 40.55 68.6 1
12:12:55 2023-09-26 333113 333906 78512 76709 112691 116352 113840 112895 84446 86705 90373 94422 112985 112458 324834 348921 940961 922315 347309 362137 104501 90765 97530 98503 114636 110012 102491 102870 72865 75365 257763 229334 667190 670925 190382 189334 242329 242735 278536 270548 287801 287892 304089 307699 288562 317476 659109 692203 510708 413300 255713 251342 288927 287764 302074 303925 309639 311627 345645 345791 568792 596786 40.55 68.6 1
12:12:56 2023-09-26 340581 331766 78436 76646 112545 116352 113553 112842 84389 86639 90435 94420 113175 112424 324762 350962 936797 919518 351492 362066 104578 90732 97664 98570 114636 109944 102485 102870 72832 75332 260160 228201 665128 670889 190746 189918 242805 245427 279811 271924 286705 289995 304089 308547 288824 318612 660364 689018 510708 414502 255713 250713 289131 288599 302115 306158 306347 313015 346615 346519 571842 592665 40.55 68.6 1
12:12:57 2023-09-26 333974 332479 78405 76636 112578 116674 113409 113017 84503 86672 90435 94519 113175 112424 324726 350240 931645 920860 349938 362899 104612 90699 97498 98538 111412 109944 102485 102870 72832 75332 260160 229334 670222 668589 190313 189861 241818 243482 279525 271340 287526 289422 302385 308632 287878 317924 661916 685250 513031 412569 254478 252666 288503 288874 300877 304843 310405 315297 343502 346833 571866 592409 40.55 68.6 1
12:12:58 2023-09-26 336370 332234 78405 76666 112801 116352 113950 112809 84503 86672 90435 94420 113175 112424 324798 347276 934074 928712 347345 362609 104790 90732 97697 98437 111477 109944 102678 102870 73014 75300 257763 228848 671762 667933 191307 190050 243012 243004 281304 270821 287846 289960 302914 308455 287598 319348 656709 689235 512118 412678 257165 250678 288910 288057 302535 304561 310113 314552 344536 347844 565362 594874 40.55 68.6 1
12:12:59 2023-09-26 338532 333775 78555 76615 112691 116319 113918 112732 84503 86672 90435 94258 113175 112267 324798 349939 940865 928927 349375 362934 104506 90732 97364 98538 114534 109944 102464 102941 72800 75332 260160 228769 665011 667643 190914 189230 242499 242735 279525 271340 288649 288599 304981 307664 286871 320362 658606 694228 507820 412031 255332 249217 289131 288264 300912 304843 310442 311047 346651 348930 568462 597647 40.55 68.6 1
12:13:00 2023-09-26 336070 332462 78405 76646 112468 116352 113618 112972 84601 86672 90435 94420 113063 112345 324726 351291 943726 922449 347309 362899 104645 90732 97530 98500 114477 110054 102523 103152 72870 74075 260160 230475 674728 670486 190509 190287 242123 244469 279686 273383 288504 287871 304695 307199 288025 318933 661227 697076 510708 413228 255262 250713 287859 288874 300912 304349 311284 311555 346372 347356 573188 597707 40.55 68.6 1
12:13:01 2023-09-26 333902 332515 78405 76678 112687 116319 113683 112907 84503 86672 90435 94454 113175 112424 324798 351830 938200 919555 351600 362609 104506 90765 97397 98570 114568 110130 102453 102941 72832 75332 259813 229334 663895 667115 190914 189265 242499 243447 279722 272241 286410 288781 304731 306664 288874 317931 660511 691258 509299 414610 254514 250713 288910 288874 299615 306477 309201 315334 347447 346792 571755 593394 40.55 68.6 1
12:13:02 2023-09-26 338797 332725 78547 76584 112691 116319 113683 112842 84561 86612 90468 94291 113209 112267 324762 350240 930044 924244 351528 362645 104612 90732 97664 98677 111530 109927 102780 103293 72885 75423 260160 229497 668177 666590 191110 189161 243183 243378 278899 271790 287324 288606 303378 310478 287009 319697 660511 691746 503622 413960 256372 249252 289000 294247 301085 305765 310186 312539 346911 348930 571059 592336 40.55 68.6 1
12:13:03 2023-09-26 336618 332199 78436 76704 112614 116319 113683 112842 84503 86553 90435 94420 113175 112267 324798 347276 932020 928927 350721 362066 104790 90699 97697 98402 114546 109792 102549 102870 72832 75229 260160 228201 668834 667171 190781 189230 240805 242735 278645 270478 287562 289422 302773 308632 287144 319158 656673 689235 513527 412861 255262 250713 288910 287801 302746 305486 310150 315809 344430 347737 565180 594234 40.55 68.5 1
12:13:04 2023-09-26 332387 333779 78365 76657 112545 116352 113520 112895 84389 86705 90590 94454 113175 112458 324329 348885 940198 923502 347309 365028 102226 91067 97566 98677 111412 110287 102575 103011 72885 75442 260160 229497 664149 672132 190578 189827 242329 242735 278501 272687 288652 289365 304232 307664 288969 315618 658460 692131 503129 413228 255713 251307 288910 287764 301122 304349 310405 311627 345609 345755 568316 595754 40.55 68.6 1
12:13:05 2023-09-26 333938 333573 78401 76584 112655 116315 113553 112842 84389 86672 90435 94356 113019 112111 324461 351291 940198 918061 349446 362899 104467 90699 97498 98570 114602 109978 102459 102941 72832 75300 260160 230148 672913 667006 190914 189265 242499 244233 278703 271340 288396 294662 303910 307199 288336 318933 662569 696017 510708 415210 257165 252702 288359 290377 301261 305368 311211 314030 346509 347422 575286 595993 40.55 68.6 1
12:13:06 2023-09-26 333749 333752 78355 76678 112549 116674 113442 113524 84389 86739 90340 94617 112985 112458 324762 351506 932313 921458 351718 365028 104800 91008 97726 98607 111509 109995 102613 103011 72885 75423 261209 229172 668185 665757 190348 189058 242499 244163 279345 271375 287423 288781 303946 309391 286231 319457 661447 690769 507820 411985 255332 250329 288503 288015 299580 306658 310405 312539 344571 348930 575212 594417 40.55 68.6 1
12:13:07 2023-09-26 335975 333508 78678 76584 113037 116092 114579 112590 84561 86519 90468 94324 113209 112267 324510 347835 932056 928834 351564 362137 104612 90981 97597 98570 111488 109978 102517 102870 72964 75365 258844 228848 667463 669062 191551 188933 241917 244813 278078 272205 286969 289660 303378 308130 288025 319421 658277 690914 509209 415210 256983 252346 289053 288062 302115 306910 309274 313312 345467 346964 566599 592701 40.55 68.6 1
12:13:08 2023-09-26 333902 332515 78575 76615 112830 116286 113950 112732 84503 86553 90468 94291 113496 112217 326929 347550 943430 927496 350721 363911 104766 90633 97599 98574 111477 109995 102581 103172 72832 75281 260160 229334 668177 672859 190746 189893 242499 242531 279141 271235 288206 288746 303021 306735 288879 317476 658606 694869 509977 414574 255987 250713 288242 287562 301405 304596 310405 313993 345609 345791 566636 593668 40.65 68.6 1
12:13:09 2023-09-26 335895 333508 78405 76567 112549 116319 113520 112797 84389 86672 90435 94291 112985 112267 324497 350310 945703 918335 347345 362101 104506 90699 97364 98538 114443 109826 102593 102870 72601 75332 260160 229497 663918 669062 190313 189861 241818 244233 279132 270891 288721 294871 303057 307848 287976 320348 661732 698285 509977 415210 256801 252702 288120 288784 301193 304209 311750 313697 346408 347356 574803 595314 40.55 68.6 1
12:13:10 2023-09-26 333613 333513 78320 76626 112590 116674 113266 112895 84446 85316 90303 92810 111236 112564 324618 351384 932977 922263 351718 365210 104800 90567 97599 98538 111464 109826 102549 102870 73002 73974 263751 229172 676963 668589 190313 190218 242293 243482 277656 271340 287765 289660 301677 308632 288025 317924 660511 685056 509977 412861 254514 251517 288593 288779 300137 304843 310405 315260 343572 346798 571059 591881 40.55 68.6 1
12:13:11 2023-09-26 337840 333504 78494 76594 112752 116319 113840 112732 84503 86553 90468 94291 113097 112111 324798 352096 932752 924281 351600 362645 104612 90732 97597 98503 114477 109792 102523 102800 72832 75229 260160 229226 667345 665757 190948 189230 240840 243482 278899 272410 287513 291271 302843 308455 287001 321007 662114 691112 509977 414621 256337 251991 289000 288635 301298 306802 309966 314516 346266 348930 570987 592336 40.65 68.6 1
12:13:12 2023-09-26 335900 331980 78512 76646 112659 116286 113585 112699 84446 86639 90435 94420 112985 112267 324798 347276 932716 928017 350472 362645 104756 90666 97697 98402 111477 109489 102645 102698 72865 75229 257763 228201 673547 667643 190948 189265 242499 241990 278536 270926 286884 289211 302065 308130 287180 320129 656709 685322 509977 411995 255297 250713 290651 287562 301864 304878 309237 315334 345332 347880 565362 592336 40.55 68.6 1
12:13:13 2023-09-26 333631 333513 78405 76615 112923 116352 113618 112797 84503 86646 90435 94357 113019 112345 324798 347835 939124 926213 348884 365312 104433 90732 97530 98538 114443 109978 102549 102870 72964 75332 260160 229172 673431 667079 191250 188851 243869 243702 279883 271579 288062 289115 304516 307299 288766 319275 658424 697150 517931 414610 256895 249252 288645 287715 301299 304808 310113 313809 347768 347356 566891 594051 40.55 68.6 1
12:13:14 2023-09-26 333672 333513 78128 76661 112463 116707 113311 113258 84326 86739 90278 92483 112985 112562 324762 350962 940865 920860 349654 362645 104539 90732 97364 98570 114443 109944 102517 102941 72832 75416 260160 229497 667234 666970 190105 189861 241818 244268 279132 270926 288685 294662 304645 306489 288467 319195 660511 694228 510708 415173 254905 250504 288097 294428 301159 304349 309546 312021 346687 347880 573594 596249 40.55 68.6 1
12:13:15 2023-09-26 333631 333537 78373 76688 112435 116707 113144 113160 84331 86705 90340 94422 113019 112458 324726 352096 929971 920625 349482 362066 104858 90666 97730 98267 111627 109455 102678 102698 72964 75229 260160 227282 675472 670888 191041 190218 242499 243413 279883 271270 287783 290401 302454 308204 288730 317476 660511 688921 509977 412647 256438 252702 289000 288779 301159 305507 309529 315708 345609 346798 567811 591881 40.55 68.5 1
12:13:16 2023-09-26 337571 332247 78436 76646 112687 116352 113729 112765 84690 86646 90373 94291 113175 112267 324209 350275 931787 922278 351033 362645 104612 90732 97530 98467 114636 109978 102453 102870 72832 75365 257763 228848 667941 665757 190948 189265 242499 243517 279132 272306 287360 288610 302986 308632 286705 320399 662100 692235 509977 412861 256514 250329 288797 294527 300230 305517 310405 313993 345680 348930 575286 595392 40.55 68.6 1
12:13:17 2023-09-26 337571 333508 78543 76615 112724 116319 114100 112765 84503 86553 90468 94324 113052 112111 324401 349939 938865 927607 348429 363189 104539 91139 97530 98570 114602 110012 102561 102941 72870 74075 270817 230802 675613 667607 191145 189161 243183 243173 279883 271839 288541 289036 305196 308632 287108 318973 657347 698138 510708 412861 255368 249286 288608 288725 303008 304808 309763 311555 346651 348930 570002 597095 40.55 68.6 1
12:13:18 2023-09-26 333347 333034 78472 76605 112801 116454 113729 112765 84503 86586 90468 94357 113019 112267 324798 347835 941192 927607 348920 362137 101817 90765 97364 98807 114296 110164 102459 103011 72837 75416 260160 229172 658624 667042 191586 189230 243869 243108 278732 271375 287801 288781 304909 306735 288874 319457 658643 694300 517755 414646 254940 250457 288645 288170 301405 304843 310405 313588 348532 347630 566781 593978 40.55 68.6 1
12:13:19 2023-09-26 334364 333531 78587 76584 112687 116319 113840 112907 84503 86586 90435 94389 113097 112345 324762 351010 939531 918335 351600 362645 104323 90765 97397 98739 111477 110224 102645 103325 72870 75455 260160 230475 660519 671437 191244 189987 243012 243378 278703 272241 287765 288671 304695 307418 289301 319421 663510 694228 509977 416390 257165 250748 289000 287871 299580 305800 309537 313993 347768 347635 573630 593668 40.55 68.6 1
12:13:20 2023-09-26 333360 333573 78409 76674 112659 116674 113683 113005 84503 86705 90435 94487 112985 112458 324762 350715 932752 920897 349446 362066 104645 90699 97563 98402 114512 109792 102587 102730 72997 75229 260160 227557 668766 666813 190382 189334 242159 243447 277656 271151 287122 290136 302525 308130 289099 317960 660511 685286 509977 413300 254478 251482 289000 288671 301157 306536 309201 316759 345467 346655 572027 592300 40.55 68.6 1
12:13:21 2023-09-26 335890 333513 78405 76643 112659 116319 113520 113074 84389 86586 90435 94324 113019 112267 324834 347270 930044 930436 350997 361089 102226 90971 97894 98677 111530 109876 102645 102870 72917 75390 270817 228848 666985 669500 191517 189196 241615 241990 279883 272375 287729 289660 303057 308380 288061 319457 658497 685322 509977 412031 255119 250538 288846 288107 301159 305800 309529 315297 345645 347915 567626 591918 40.55 68.6 1
12:13:22 2023-09-26 336363 333508 78575 76615 112769 116352 113618 112907 84508 86586 90468 94324 113209 112267 324798 349975 937535 927607 346264 362101 104679 90765 97697 98603 114512 109792 102581 102870 72832 75365 260160 229497 665799 665757 190983 189299 240840 243108 277690 270325 288757 288203 303021 309603 287144 321220 659576 691680 509977 412861 257895 252702 290096 288635 302181 304209 312167 313809 345225 348787 571105 595699 40.55 68.6 1
12:13:23 2023-09-26 332855 333508 78432 76682 112740 116319 113774 112972 84446 86705 90468 94389 113239 112458 324762 347871 939160 928859 350684 365065 102226 91104 97632 98607 111412 110063 102613 103011 72967 75474 260160 229334 666045 667151 190948 189334 243147 242735 278536 270548 288256 289040 304767 308024 288874 317512 659109 691158 510708 414574 255713 251132 287866 287967 302359 304843 310113 315061 346687 346554 568352 596249 40.55 68.6 1
12:13:24 2023-09-26 336183 332550 78619 76646 112687 116352 113585 112874 84446 86646 90468 94454 113019 112267 324497 351046 941050 918215 348394 362645 104539 90765 97498 98570 114477 109978 102517 103011 72865 75365 260160 230148 664992 667006 190948 189299 242499 244268 279132 271375 288721 288707 305196 307699 288467 319457 662238 698633 509299 416095 257165 250644 288918 288779 301017 304739 313299 312361 347554 347915 573594 596249 40.55 68.6 1
12:13:25 2023-09-26 333604 331766 78320 76615 112439 116674 113299 113115 84389 86739 90435 94487 113019 112458 324510 351844 932828 922263 351718 363082 104834 91041 97599 98675 111444 110029 102645 102941 72964 75365 255409 229172 667543 665538 190948 189827 242329 244233 277462 272375 287657 290152 303768 309603 287144 320399 658060 691258 509977 412277 255368 250713 288593 288308 300700 305552 309858 314663 345402 349421 572784 595513 40.55 68.5 1
12:13:26 2023-09-26 333613 333039 78575 76563 112895 116286 113872 112699 84503 86705 90468 94324 113019 112267 324798 347555 930081 926083 351280 362101 104645 90732 97664 98570 114432 109826 102517 102870 72865 75332 260160 229226 666515 666501 191586 189265 241951 242024 278078 272015 286920 289695 303021 308385 288422 319165 660291 685178 509977 414621 256801 252346 290635 287941 301017 306301 309492 315073 345645 347915 565398 592341 40.55 68.6 1
12:13:27 2023-09-26 335900 332515 78660 76594 112826 116319 114062 112699 84503 86586 90336 94580 113476 112251 324546 347728 943541 927533 350721 365247 104834 91008 97632 98570 114512 109826 102511 102870 72865 74025 263288 229334 667941 670961 190948 189334 243183 245081 278571 271151 288685 288816 303519 307699 288766 318483 659109 691680 510708 414610 255713 251307 287901 287967 302359 306370 311064 312831 346687 347129 568352 596249 40.55 68.6 1
12:13:28 2023-09-26 333609 331762 78621 76678 112989 116386 113774 112972 84503 86586 90468 94357 113052 112302 324798 351326 939160 920897 346822 365065 104573 90765 97597 98636 114546 110088 102517 102941 72865 75365 260160 229497 664283 667006 190348 190495 241818 244268 278204 271165 288504 290676 304731 311210 288730 318992 662349 699276 510708 415210 257165 251904 288503 288874 301051 304773 309763 314775 348340 347844 572711 595461 40.65 68.6 1
12:13:29 2023-09-26 333384 332234 78436 76719 112659 116868 114120 113524 84628 85296 90303 94778 113275 112702 324582 351880 931571 922919 351718 362609 104723 90732 97664 98570 111444 110156 102505 103011 72900 75384 260160 229334 668294 667570 190914 190126 242499 244233 279132 271755 287765 291271 304303 309568 287162 320362 663510 691258 510708 412569 256084 250713 288503 287871 302152 305730 310795 313015 345090 349421 572747 593777 40.55 68.6 1
12:13:30 2023-09-26 335646 333722 78714 76553 112972 116172 114062 112480 84618 86612 90468 94356 113175 112267 324798 348324 932716 930823 351564 362609 104612 90699 97664 98538 111379 109944 102613 102870 72832 75332 257763 228848 666515 668589 191586 189230 243869 243702 279847 272601 287333 289995 304124 308455 288373 319690 658424 689018 510708 411995 255297 250329 288978 288373 302721 308924 309930 313491 345609 347915 567037 592336 40.55 68.6 1
12:13:31 2023-09-26 333866 333803 78865 76803 113336 116502 114310 113017 84655 86845 90402 94549 113319 112286 324582 348671 943192 930398 348920 362645 104400 91351 97533 98842 114534 110164 102502 103152 72832 75507 260160 229226 658984 667006 191586 189230 242120 243243 278536 271375 288409 289220 304842 306735 288969 320362 659306 694264 515107 414610 255262 250504 288943 288369 301864 305552 311064 312539 348782 347880 567037 595754 40.55 68.5 1
12:13:32 2023-09-26 333415 333978 78547 76723 112691 116707 113865 113225 84389 86858 90340 94617 112985 112562 324690 350715 940865 922204 347273 362609 104612 91034 97664 98570 111379 109944 102657 102941 72932 75332 260160 229497 665604 672867 190705 191084 242428 244093 279919 271011 288577 291087 304766 308420 288572 318969 660511 694228 510708 413228 257712 254132 288536 288779 302287 304561 311284 315334 347031 347356 567811 597095 40.55 68.6 1
12:13:33 2023-09-26 334840 333839 78587 76699 113303 116768 113963 113160 84597 86871 90369 94581 111186 112424 324726 350962 932716 924067 349938 364723 104790 90732 97664 98470 111703 110029 102569 102870 73014 75332 260160 227879 671999 667006 190914 189981 240805 243482 278078 271410 287765 290577 303307 309307 288969 318446 660511 685286 509209 412031 256895 251482 288910 288779 301370 305517 310186 314225 345090 346833 571023 592701 40.55 68.6 1
12:13:34 2023-09-26 337840 333508 78543 76743 112830 116319 113618 112732 84561 86672 90435 94387 113141 112111 324726 350275 930044 924244 352181 362645 104612 90732 97664 98570 111400 110054 102485 102941 72870 74075 261209 229460 668294 665647 191482 189161 243869 243378 279489 272862 287688 289554 304409 308345 288286 321417 660511 690967 503637 412611 255332 249183 287866 289005 301938 306442 310405 313775 346372 348930 571621 593996 40.55 68.5 1
12:13:35 2023-09-26 337657 333613 78654 76678 113054 116219 113996 112842 84686 86605 90435 94356 113175 112077 324401 349233 940865 927783 348920 362645 102345 91067 97364 98706 114409 110130 102459 103152 72832 75448 260160 230475 664595 668792 191551 189230 241580 243447 278113 271340 288445 288185 306056 307664 288241 320853 658643 694336 509299 414538 255332 249252 288102 288801 301405 306161 311064 312773 347768 348930 567877 596213 40.65 68.6 1
12:13:36 2023-09-26 334091 333513 78432 76646 112659 116319 113553 112874 84503 86705 90435 94454 113141 112424 324726 347799 940961 924937 347309 362609 104539 90732 97530 98538 111606 110079 102710 103152 73052 75474 260160 229497 667190 671913 191209 190287 243183 243343 279919 270891 288242 289396 304981 308596 289334 318410 660043 692203 507820 414502 256438 252150 289131 287967 302959 304843 310040 313015 346687 346798 568755 597212 40.55 68.6 1
12:13:37 2023-09-26 334840 333667 78619 76667 112822 116286 113963 112940 84503 86705 90435 94678 113319 112345 324726 349939 935471 923504 351456 362609 104612 91034 97597 98538 111412 109978 102549 102870 72964 75365 260160 228201 676236 667115 190948 189861 240805 243482 278078 271980 286848 290613 304267 307413 288874 319188 660511 689272 517966 414538 254870 251307 288608 294345 302580 306477 309201 313527 347209 347320 572027 592336 40.55 68.6 1
12:13:38 2023-09-26 333974 332475 78405 76671 112582 116862 113442 112940 84389 86705 90373 94454 112985 112424 324726 350240 933816 921550 349446 362391 103535 91067 97700 98677 111671 110029 102645 103011 72967 75423 260160 229334 667737 669026 190774 190426 242499 243517 278078 271410 288468 289625 303271 308632 288608 318446 657988 685106 513527 412861 255083 254405 288910 294626 301370 305730 310844 313563 344536 347880 572711 594417 40.55 68.6 1
12:13:39 2023-09-26 337840 333573 78432 76615 113516 116315 114029 112765 84628 86519 90501 94291 111424 112077 324762 351456 932716 923824 351600 364759 104645 90732 97664 98503 114546 109826 102485 102870 72832 75365 258844 228848 669620 665757 191551 189024 240874 243517 278899 272205 287019 289457 304267 309272 287180 321417 660043 691258 509209 412031 259090 251919 290508 288707 300350 306550 310332 313384 346509 349805 573653 594234 40.55 68.6 1
12:13:40 2023-09-26 337571 333043 78490 76619 112801 116319 113840 112732 84561 86672 90657 94324 113175 112267 324798 349975 939531 932174 350721 365065 102312 91200 97599 98776 111358 110063 102593 103223 72885 75662 260160 228769 661466 668589 191551 189299 243869 243413 278501 271375 288242 290556 306236 308314 287774 321454 658643 694336 495508 414246 255332 249947 288540 288779 301405 304808 309502 311591 348782 348930 568755 597095 40.55 68.6 1
12:13:41 2023-09-26 333563 332011 78440 76605 112691 116674 113761 113082 84503 84987 90435 94487 113175 112424 324762 347871 943056 924937 347309 362645 104578 90732 97597 98570 111432 110054 102517 102941 72832 75384 260160 229334 667941 667115 190948 189896 240840 243108 279349 271186 288166 289396 304981 308380 289054 317960 659576 695800 510708 416390 256438 251974 288915 288504 302889 305368 311689 313312 347031 346584 568682 596249 40.55 68.5 1
12:13:42 2023-09-26 333902 331513 78436 76646 112720 116319 113840 112765 84503 86705 90435 94324 113019 112267 324474 350710 940961 923502 353553 365247 104655 91166 97599 98776 111477 110292 102645 103081 72964 75500 260640 229334 665110 672390 191348 190126 240840 243517 278078 273074 286844 289660 305196 307413 288874 319056 660511 693214 509299 414610 255083 251097 288910 288779 300456 306726 309092 313015 347768 347320 571216 593923 40.55 68.5 1
12:13:43 2023-09-26 333902 333767 78160 76709 112468 116670 113266 112972 84389 86705 90373 94422 112985 112458 324762 351456 930008 920897 349446 361089 104824 90699 98032 98402 111518 109682 102678 102666 73064 75313 258844 227282 672420 667006 190948 190293 242499 243517 278466 271410 287765 290339 303378 308385 288212 318642 661732 685106 512118 414915 256438 252594 288874 288779 302972 305625 309930 314225 345609 346833 567811 595937 40.55 68.6 1
12:13:44 2023-09-26 335600 333039 78440 76739 112691 116352 113729 112732 84503 86586 90772 94712 111424 112217 324510 347377 935623 931575 352218 365065 102151 91008 97900 98505 111453 109978 102678 102800 72964 74025 261209 228201 669600 667171 191250 189861 243183 243482 279384 270961 288305 290136 303981 308667 288282 320136 658606 690769 507820 412861 255332 250713 287866 288192 303280 305517 310405 314954 345609 348685 565398 594453 40.55 68.6 1
12:13:45 2023-09-26 337621 333043 78662 76615 112785 116352 114029 112797 84503 86672 90468 94324 113052 112267 324762 349939 940198 926046 349446 363189 104645 90765 97664 98739 114602 110088 102561 103011 72865 75448 258844 228769 661482 667643 191551 189299 241615 243482 278536 271959 288568 290569 305625 309857 287882 321271 659933 694192 512118 414915 256732 252524 290561 288779 301441 305765 310949 311591 347626 349913 569561 597978 40.55 68.6 1
12:13:46 2023-09-26 333672 333513 78156 76688 112415 116707 113676 113790 84753 85328 90270 94779 113118 112894 324437 350890 943268 923577 348737 362609 104578 91140 97530 98533 114477 109961 102517 103011 72832 75365 261209 229985 665356 669536 190948 190161 242499 244644 277690 271959 288829 288203 305196 308130 288671 319909 658024 694264 517966 413300 255332 250748 288503 288509 301144 306766 309798 312320 347453 347915 573630 596603 40.55 68.6 1
12:13:47 2023-09-26 333902 333767 78405 76574 112687 116348 113618 113524 84503 86739 90468 94487 113209 112458 324726 350162 938200 920897 351636 362066 104612 91140 98149 98739 114500 109978 102581 102870 72964 75365 258844 228848 665478 670925 191250 189861 243489 246121 281199 272827 286853 289590 305088 307523 288991 319275 660401 692615 509299 414574 255048 251482 288910 294437 301157 306761 309492 313491 348293 347880 567545 595513 40.55 68.5 1
12:13:48 2023-09-26 338292 333034 78623 76776 113086 116540 113963 112874 84686 86751 90402 94451 113309 112482 324582 351916 932716 924974 351564 362645 104645 91100 97800 98706 114512 109978 102587 102870 73160 75507 260160 228848 668294 665757 191586 189299 241864 243552 279132 272241 287765 290152 304767 308632 287270 319494 662569 691258 510708 412031 256694 250504 287264 294626 300491 306691 309821 313051 346924 350056 571059 594453 40.55 68.6 1
12:13:49 2023-09-26 335537 333513 78436 76542 112687 116352 113840 112797 84503 86705 90468 94324 113052 112267 324762 346789 932752 928749 350472 362609 104858 90732 97697 98570 111453 109826 102742 102870 73097 75365 258844 228848 669698 667460 191947 190218 243869 243413 279705 271235 288685 290401 302879 309860 288526 320253 659576 692235 514936 412861 257712 251203 288067 288779 303244 304383 309294 313930 345467 348930 568352 596213 40.55 68.5 1
12:13:50 2023-09-26 333613 333546 78615 76688 112940 116252 113885 112952 84566 86751 90369 94581 113353 112345 324690 347555 940489 928582 350472 362645 104578 90765 97597 98570 114670 110113 102710 102800 72964 75332 260160 229172 664515 667115 191418 189334 241580 242735 278571 271375 288396 288816 304767 306770 294777 319195 658643 694156 510708 414646 254514 250748 288540 288373 302323 305938 311467 313015 347697 346833 567074 596213 40.55 68.6 1
12:13:51 2023-09-26 333685 333573 78191 76678 112468 116703 113221 113017 84389 86705 90468 94454 112941 112267 324233 350240 941192 922241 346786 362645 104467 90765 97597 98677 114602 109978 102517 102941 72865 74075 260160 229985 667941 672867 190844 190789 242499 244163 279919 273422 288577 289009 305052 308632 288879 318483 662100 697150 510708 413264 255297 252289 288910 294247 302767 304704 309546 313051 347209 347635 567847 598827 40.45 68.6 1
12:13:52 2023-09-26 333496 333978 78654 76703 112834 116882 114191 113290 84597 86878 90468 94520 113052 112458 324461 350463 934074 919518 349482 363189 104679 91067 97933 98538 111509 109792 102645 102730 73097 75229 259958 227879 668865 667006 190948 190195 240840 243517 278195 271410 288242 291088 303378 308702 288874 319188 657988 685286 513527 412031 255083 251903 288608 294256 301405 305552 310405 314297 345090 347391 571059 593576 40.55 68.6 1
12:13:53 2023-09-26 338099 333043 78660 76615 112752 116648 113872 112732 84503 86586 90468 94324 113019 112267 324233 352168 930081 924974 351564 362137 102053 90765 97697 98570 114466 110113 102710 103152 73085 74075 260160 229172 666280 665647 191447 189987 243183 244128 279686 272205 288170 288851 304339 308596 287473 321271 661447 692235 512118 411995 256729 252184 289491 288754 300456 305800 310405 313015 346651 349667 571903 593996 40.55 68.6 1
12:13:54 2023-09-26 337217 333717 78650 76719 112940 116607 113950 112765 84597 86619 90468 94566 113442 112242 324461 349975 937498 927607 350385 363224 104467 90798 97364 98603 114477 110198 102505 103011 72865 75448 257763 228804 660060 667643 191689 189299 241580 243482 278341 271410 288721 287905 305626 308632 287922 321491 659576 694336 510708 413653 256119 250538 288102 288779 301193 305552 309763 311591 347768 349421 568792 597978 40.55 68.6 1
12:13:55 2023-09-26 332891 333261 78543 76682 112720 116319 113618 112777 84503 86619 90623 94422 112985 112267 324137 347555 939160 928197 348394 362645 104645 91067 97599 98710 111497 110218 102581 103011 72967 75474 260160 229497 667316 671216 192017 189196 242085 243108 278645 271375 288242 291620 304695 307413 294685 319457 659109 698138 510180 414682 255297 250748 288776 288467 302323 305552 311064 313051 348818 347880 567074 596249 40.55 68.5 1
12:13:56 2023-09-26 335317 333942 78575 76740 112720 116707 113618 113524 84597 86845 90468 94454 113019 112527 324762 350360 938200 920933 351492 362101 104679 90765 97697 98772 114512 109826 102613 102870 72897 75397 260160 228865 669738 667151 191250 190195 240840 243517 278341 271825 286884 290613 304767 308165 294569 319195 661732 690282 512118 414574 254905 251552 287264 294210 301441 306263 309529 315782 346687 347356 567775 592737 40.55 68.6 1
12:13:57 2023-09-26 335936 331722 78440 76657 112720 116707 113618 112940 84503 86705 90406 94324 113052 112267 324762 351067 930044 922315 352218 365065 102119 91067 97664 98708 111477 109953 102613 103152 72967 75507 263042 229334 667110 665757 191586 189896 240909 244434 279617 272241 287895 289255 304981 308632 287535 321991 657988 692235 512118 411452 256729 250329 287299 287871 300456 306228 310405 313051 346722 350056 572515 594453 40.55 68.5 1
12:13:58 2023-09-26 337601 333039 78579 76626 113119 116286 114062 112842 84482 86646 90501 94324 113421 112111 324762 349412 939160 926046 347380 364512 104645 90765 97664 98603 114432 110012 102485 103011 72897 75397 258844 228734 666639 665757 191418 189896 240909 243517 278307 271410 288906 287801 305196 309285 287656 320070 660511 694300 512118 411416 256119 250748 287901 294138 301086 304878 310557 311627 347541 349421 570406 595882 40.55 68.6 1
12:13:59 2023-09-26 333897 333043 78543 76635 112756 116319 113840 112732 84503 86619 90468 94324 113131 112267 324762 347550 944808 928197 350721 365247 104761 91137 97664 98776 111477 110063 102678 103081 73000 75468 260160 229172 667949 670925 191342 190356 240840 243482 279189 270996 288987 291366 305159 308667 294306 318483 660043 693214 512118 414210 254514 251903 288102 288598 303067 304878 308861 313996 347209 347112 568792 596286 40.55 68.6 1
12:14:00 2023-09-26 333613 333108 78490 76678 112720 116319 113618 112907 84628 86845 90435 94454 113141 112424 324726 350715 935434 921932 352942 362101 104824 90699 97697 98538 111541 109758 102613 102730 73097 75384 259958 227557 670062 666741 190948 190293 242499 244198 278501 271980 288423 290577 303307 308632 289099 318933 661916 685286 508778 411995 254870 252044 289000 287766 301405 306410 310405 315671 345054 347600 571059 592300 40.55 68.6 1
12:14:01 2023-09-26 337548 333722 78547 76678 112862 116319 113840 112842 84503 86672 90435 94646 111390 112182 324437 351844 935640 927512 353370 364807 102232 90975 97766 98675 111541 109944 102549 102870 72964 75332 257763 229172 667779 665757 191586 189265 242289 243482 279811 272622 287765 289660 304731 308596 288675 320486 660511 690989 512118 412937 256084 249217 288540 294885 300840 306726 310405 313491 347173 349421 569965 592336 40.55 68.5 1
12:14:02 2023-09-26 337575 333039 78682 76605 113074 116319 114062 112842 84628 86672 90468 94420 113175 112267 324726 349711 943056 930436 349446 362934 104539 91140 97498 98739 114477 110164 102529 103011 72832 75448 259813 229250 663400 667643 191551 189299 241917 243482 278588 271980 288649 287892 304148 308345 288025 321051 659109 697807 509299 414210 256084 250504 288540 288874 301864 305730 309728 311591 349309 349667 568521 597942 40.65 68.5 1
12:14:03 2023-09-26 333652 333269 78462 76740 112797 116674 113840 113413 84712 85264 90677 92778 113387 112389 324582 347692 940755 928347 350472 365065 102409 91140 97664 98706 111412 109978 102587 103293 73052 74189 257763 229497 664027 667079 190809 190795 242159 244198 278575 271116 288757 289220 305196 308596 288765 319158 662569 694264 512118 413300 255332 252289 288910 287836 302039 304843 309763 313809 347209 348064 571866 597555 40.55 68.6 1
12:14:04 2023-09-26 333902 333495 78575 76605 113005 116883 113918 113082 84503 86825 90435 94454 113175 112148 324762 351209 939531 918179 351636 362609 102021 91140 97630 98807 114443 110088 102485 103081 73102 75468 257763 229497 660831 667042 191551 190161 243489 245948 279811 272862 288378 291271 306020 307953 288919 319989 662312 696163 509299 414466 255262 251611 288910 288788 301298 307409 311065 312539 348747 347915 572711 594874 40.55 68.5 1
12:14:05 2023-09-26 337840 332792 78629 76782 113148 116697 114310 113062 84686 86811 90435 94614 113387 112286 324582 351880 936954 926289 351564 362934 104790 90765 97900 98776 111477 110054 102619 102870 72997 75365 260160 229172 667345 667171 192023 189299 242323 244027 277690 273039 287729 291889 305196 308667 288969 319979 660511 691258 512118 413264 256478 250295 288601 294626 302152 306726 309249 313491 347209 349667 570002 594874 40.55 68.5 1
12:14:06 2023-09-26 335854 332212 78490 76699 112899 116674 113950 113082 84503 85538 90435 94454 113175 112345 324726 347799 935434 928675 348244 362645 104756 90732 97697 98570 111477 109978 102613 102800 73047 75365 258844 229172 682403 667434 191778 190218 243661 245774 280096 271200 288094 290436 304124 309860 288811 320706 658424 691895 512118 413447 255332 251482 288874 289370 302003 305437 311064 314004 345090 348644 567037 596213 40.55 68.5 1
12:14:07 2023-09-26 332603 333270 78730 76782 113082 116801 113963 113192 84597 86878 90369 94745 113319 112320 324726 347799 943689 924937 347309 363082 104578 91107 97664 98706 111412 109978 102678 103152 72914 75416 260160 229334 666992 670925 191250 190161 240874 243482 279397 271375 288685 289220 303910 308596 289167 318446 660240 693178 512118 413883 256438 252289 287866 288432 302074 304878 311945 313015 346651 346833 568718 596213 40.45 68.5 1
12:14:08 2023-09-26 335317 333504 78571 76688 112915 116674 114087 112940 84628 86705 90468 94454 113175 112424 324726 351046 940865 922486 350257 362645 104612 91174 97597 98603 114636 109978 102517 103011 72964 75416 260160 230802 664647 671363 191447 190322 243525 244881 279489 272671 288504 290449 305984 308596 288969 320326 658060 694264 510708 414394 255297 251447 288838 288711 301298 306586 309798 312284 348782 347915 574478 596213 40.55 68.5 1
12:14:09 2023-09-26 337228 333974 78650 76813 113352 116573 113963 113225 84597 86845 90435 94387 113019 112267 324233 350240 934147 922241 350467 364440 104756 90765 97933 98603 111324 109978 102485 102870 72964 75365 260160 229172 666163 665757 191250 189861 240840 244609 279525 271980 288206 289009 305196 310188 287207 320614 658024 692724 512118 412861 256694 250713 288910 288260 300629 306263 311284 313527 347505 350585 573594 594197 40.55 68.5 1
12:14:10 2023-09-26 335637 333034 78579 76812 112724 116319 113840 112874 84503 86705 90468 94454 113141 112345 324762 346753 932716 928749 350467 362609 104790 90732 97697 98638 111477 109792 102882 103293 73135 74075 260160 228686 668766 669062 191482 190022 243869 243702 281503 272481 287491 290965 303946 308667 288969 320143 658424 689199 512118 411995 255332 252702 291366 288192 301544 306691 310405 315212 346408 348930 566199 594417 40.55 68.5 1
12:14:11 2023-09-26 333758 332603 78650 76719 113213 116573 114029 112862 84618 86705 90468 94420 113600 112355 324762 347764 941858 928712 349831 363189 104472 91236 97498 98807 114375 110385 102529 103152 72865 75500 260160 229172 663787 666741 192157 189299 242323 243447 278649 271825 288910 289457 304148 307628 289104 320853 659109 694336 515107 414646 255332 250713 288978 288874 302323 306117 311945 313051 349345 348930 567877 596213 40.55 68.5 1
12:14:12 2023-09-26 332531 333034 78444 76776 112724 116902 113553 113323 84503 86858 90435 94650 113019 112562 324726 349412 942302 922278 349452 362934 104612 90765 97867 98710 111606 110224 102678 103011 72967 75507 260160 230148 665432 669536 191110 190887 242499 244951 278307 271375 288757 291271 305410 307984 288969 320362 658024 694264 510708 413300 255297 251868 288760 288308 302200 304843 310740 312575 347697 348930 573594 598901 40.55 68.5 1
12:14:13 2023-09-26 334323 333432 78547 76671 112691 116741 113865 113290 84686 86911 90435 94617 113175 112458 324726 350710 933413 920860 349482 362066 104891 90699 97999 98369 111574 109792 102684 102730 72964 75365 270817 229172 673487 666970 190948 190460 240840 245948 278610 272015 288685 290613 303378 308667 288874 319188 658024 685322 513527 412067 254905 251903 288282 294871 301441 306228 310405 314519 345332 347635 571059 593996 40.55 68.5 1
12:14:14 2023-09-26 338053 333039 78547 76678 112724 116319 113807 112874 84503 86705 90501 94454 113019 112500 324762 352132 932056 924937 353221 365065 102192 91067 98035 98708 111638 110029 102780 103081 73105 75507 260160 229334 669856 665757 192227 189299 243869 243517 279883 272933 288206 290101 305196 308632 288969 321726 660511 691258 512118 413264 256084 250492 288575 294885 301938 306726 310405 313527 346687 349421 570002 594453 40.55 68.6 1
12:14:15 2023-09-26 337362 333043 78714 76671 113434 116607 114029 113005 84628 86672 90501 94389 113421 112111 324762 349412 939160 926046 347345 363189 104645 90765 97730 98739 111444 109978 102581 103011 72964 75448 260160 229985 668193 665757 191586 189861 241917 243517 278645 272205 288829 290377 305626 310002 288061 319494 660511 694336 512118 411995 256514 250748 288365 293639 302323 304878 311457 312539 347209 349913 570406 598827 40.55 68.5 1
12:14:16 2023-09-26 333866 333537 78714 76688 112927 116352 114029 112940 84597 86705 90468 94357 113175 112345 324798 347585 944771 929779 350721 365247 104795 91104 97866 98809 111486 110029 102710 103152 72967 75500 260160 229334 663069 670694 191377 190460 240874 243482 279419 271410 288960 289995 305626 308702 294758 318933 660511 694192 512118 414538 254905 252289 288102 288779 302746 306187 309798 313527 347733 347356 570406 597978 40.55 68.5 1
12:14:17 2023-09-26 333649 333559 78632 76807 112931 116707 113840 113713 84628 86945 90468 94487 113175 112458 324726 350409 938200 922241 351564 362066 104573 90798 97927 98739 111400 109944 102657 103011 73047 75448 270817 228848 665237 667115 191551 190328 241580 243517 279253 273074 286920 290613 305196 308130 294685 319457 662569 691746 510708 414646 255297 251517 288067 294455 301899 307190 310186 314483 347733 347915 570792 592701 40.55 68.6 1
12:14:18 2023-09-26 333456 333513 78405 76719 112582 116707 113332 113258 84503 86739 90468 94745 113409 112599 324244 351807 933631 923577 349831 363047 102291 91104 97833 98776 111638 110164 102543 103011 73097 75578 260160 229497 668009 669062 190983 190495 240840 244811 279883 272241 288685 290577 303378 310037 288586 319457 658060 685322 515811 412861 255332 252289 289000 294735 301441 306263 311945 314962 345090 349157 572784 592409 40.55 68.5 1
12:14:19 2023-09-26 333974 333039 78571 76834 112940 116352 113729 112940 84540 86705 90501 94487 113251 112424 324762 347276 935434 930763 347345 362645 104858 90765 97964 98603 111594 109978 102742 102870 73047 75397 260160 228201 670367 667643 191586 190328 241580 243517 279845 271375 288725 290374 302986 310073 288874 320399 659576 691258 508778 411995 255368 251342 288719 288779 303991 306802 308861 315189 345645 349421 567037 594124 40.55 68.5 1
12:14:20 2023-09-26 337362 332011 78579 76605 113025 116674 113950 113095 84775 85401 90868 94712 113387 112320 324582 349760 940791 930212 351468 363082 104728 91299 97364 98941 114409 110385 102645 103545 72964 75604 260160 229497 659023 667042 192087 189861 242358 243517 279277 272241 288721 289044 304643 307699 294477 320523 659576 698336 516536 416734 256119 250748 289453 294464 302819 306228 312265 313015 349872 348930 567913 595039 40.55 68.5 1
12:14:21 2023-09-26 336425 333875 78629 76657 112866 116707 114029 112797 84597 86739 90501 94357 113052 112345 324726 351291 940681 920907 350010 362934 104645 91174 97697 98840 114500 110198 102485 103081 72865 75500 270817 228769 667076 667042 191586 189896 240909 244986 279328 272657 288757 288816 304148 308028 289054 320399 658096 694300 501932 414574 255368 251482 288316 289185 300896 306263 310269 312539 348537 348685 574514 595993 40.55 68.6 1
12:14:22 2023-09-26 333347 332711 78543 76834 113119 116896 113930 113258 84597 86878 90402 94648 113275 112320 324582 350288 936954 923579 352403 361054 104679 90732 98135 98677 111550 109944 102710 102941 73129 75332 259958 228578 674251 667115 191551 190328 240909 244233 278771 272241 287526 290613 303696 308632 294721 319457 657794 690733 508778 414574 254905 251903 288242 290109 302111 306761 310186 314483 347209 347915 567775 591918 40.55 68.6 1
12:14:23 2023-09-26 335682 332778 78718 76553 113245 116420 114094 112590 84686 86553 90501 94324 113209 112111 324762 348360 932752 930473 351600 362645 102226 91048 97697 98739 111444 110088 102607 102941 72964 75365 260160 228686 670696 667643 192227 189299 242358 243278 278536 273074 287801 290374 305196 309568 288428 321190 659576 689272 508778 412973 255368 252702 289527 294210 301441 307405 310405 314483 347209 349421 567913 595602 40.55 68.5 1
12:14:24 2023-09-26 336120 333248 78780 76838 113569 116603 114029 113225 84686 86845 90402 94581 113387 112320 324726 349939 938200 928054 348627 365581 104790 90732 97697 98807 111465 110198 102786 103081 72997 75448 260160 229497 665805 665757 191586 190161 241951 244233 278675 271445 290499 288606 305196 310224 288467 321219 660511 694300 512118 412031 256729 251132 288575 294460 301122 305552 310775 313015 347541 350585 570406 597371 40.55 68.5 1
12:14:25 2023-09-26 332661 333043 78823 76667 112647 116707 113585 113005 84503 86772 90468 94520 112985 112562 324497 348885 939087 926289 347380 362680 104645 90765 97697 98739 114580 110012 102581 102870 72997 75397 270817 229172 678940 667151 191551 190328 240909 243482 279419 271825 288757 291826 305196 308632 294830 318969 659576 693214 509209 414646 254514 251903 288776 288779 303280 305800 309537 313527 347483 347594 568462 597261 40.55 68.5 1
12:14:26 2023-09-26 336957 333722 78650 76838 112976 116640 113996 113290 84628 85019 90402 94454 113052 112345 324269 351046 942760 919555 348884 362680 104573 91174 97900 98710 111464 110164 102523 103011 72997 75448 260160 229985 667561 667006 191586 190195 240874 245021 278078 272050 289942 288991 303725 308667 288874 320508 658096 699129 510708 414246 255368 251517 288910 288781 301405 306004 310486 312575 347768 348930 574478 597978 40.55 68.5 1
12:14:27 2023-09-26 333703 333252 78432 76740 112578 116707 113618 113738 84389 86739 90468 94520 112985 112458 324269 350427 930044 920933 349482 361054 104891 90732 98203 98503 111562 109716 102710 102768 72964 75345 260160 228848 669217 667171 190948 190530 240840 244609 279883 272276 288721 289800 304303 310543 288671 319457 657831 685358 510599 412569 255332 251937 288910 288720 301476 306445 310809 315189 345396 348787 575138 595186 40.55 68.5 1
12:14:28 2023-09-26 337767 332815 78650 76719 113180 116569 114368 112797 84628 86705 90534 94324 113634 112217 323873 350962 934110 926289 351528 362680 104679 91173 97730 98739 111477 110012 102549 103011 73047 75365 260160 228848 663666 665757 192227 189334 242358 244233 278113 273109 288242 290206 305196 309351 288874 320272 662569 692235 512118 413336 256694 250329 291510 287871 301194 307190 311064 314040 347245 348159 571216 593357 40.55 68.5 1
12:14:29 2023-09-26 336622 333039 78714 76667 113684 116352 113950 112895 84540 86619 90534 94357 113209 112380 324762 349975 938200 930473 347065 364770 104679 90765 97697 98739 111444 110012 102581 103011 73129 75448 258844 228734 665570 665757 191621 190328 241951 243552 278571 271860 290590 288606 305196 310188 288061 320560 660511 694300 510708 411416 256729 252702 290955 288743 303832 306874 311578 313163 348167 350652 571547 597150 40.55 68.5 1
12:14:30 2023-09-26 335998 333405 78682 76770 112997 116319 114029 112907 84806 86845 90468 94551 113175 112267 324726 348181 941858 928927 350610 362863 104790 91140 97697 98807 111488 109944 102581 103011 72964 75416 256521 229172 663661 667079 192157 190126 242289 243447 279349 272015 288761 289660 305840 307413 294758 320362 659539 694228 510708 414646 255297 251307 288978 289005 302783 305979 311725 314217 349555 347880 567037 596213 40.55 68.5 1
12:14:31 2023-09-26 332891 333508 78652 76803 112468 116983 113299 113732 84503 86892 90435 94683 113141 112458 324425 350962 943726 921513 349654 365028 102183 91100 97834 98776 111497 110029 102678 103152 72967 75629 260160 230148 663554 669536 191250 190426 240840 245021 279883 272516 288757 290787 306056 308596 288874 320743 658024 694300 510708 414210 255332 251482 288910 288501 302075 305517 313226 313235 347768 348930 574478 595882 40.55 68.6 1
12:14:32 2023-09-26 334840 333695 78543 76723 113086 116925 113651 113290 84503 86858 90435 92874 111424 112424 324461 351456 935827 922204 349938 362899 104858 90732 98032 98570 111541 109978 102710 102941 72997 75416 260160 228848 671336 669536 191551 190760 240874 244609 278536 272241 288784 290613 304267 310037 288874 319421 663510 685322 512118 413740 255297 252289 289167 287871 302039 306228 310081 314519 345609 347880 572307 595476 40.55 68.5 1
12:14:33 2023-09-26 337844 332575 78625 76657 112944 116319 114029 112765 84561 86672 90468 94389 113141 112077 324690 351771 936214 928138 353221 364807 104834 91008 97933 98743 111574 109995 102678 103011 72982 75436 260160 229387 668177 665757 192659 189953 242865 244198 278078 273074 288242 290613 305196 308667 288874 319979 659713 691258 512118 413264 256478 250504 288943 287836 301159 307405 311284 313527 347453 349913 570406 595296 40.55 68.5 1
12:14:34 2023-09-26 337955 331744 78682 76667 113180 116640 114062 113225 84864 86612 90501 94420 113209 112077 324726 348604 941821 930436 349411 363189 102258 91174 97697 98908 114512 110164 102593 103081 72964 75500 257763 229446 672054 667171 192157 190126 242323 244233 278571 272241 288793 288991 304573 308667 288356 319979 660511 694336 512118 413228 256909 252702 288978 294283 302323 306228 310704 312504 348782 350549 570406 597978 40.55 68.5 1
12:14:35 2023-09-26 333360 333039 78686 76671 113504 116674 114029 112874 84597 86705 90468 93000 113600 112251 324437 347514 944882 926141 350224 363047 102194 91166 97933 98776 111574 110130 102517 103011 72997 75416 260160 229822 667941 667042 191215 190495 240840 246121 282262 271410 288761 289211 305196 309214 289054 318046 660511 694192 508778 413300 254870 252324 288242 288779 302675 305730 309798 313527 348519 347844 570406 595424 40.55 68.5 1
12:14:36 2023-09-26 333889 333297 78587 76939 113148 116670 114029 112940 84446 86798 90468 94487 113175 112345 324726 350468 935471 922223 351468 362066 104858 90732 97932 98538 111486 109944 102710 102870 73097 75332 259958 227879 672236 669536 191551 190760 240874 244609 278645 272241 288721 291251 304303 310255 289054 318794 658024 689235 513527 411995 255297 252289 287831 288553 302323 306228 311787 315442 345645 347915 572747 594197 40.55 68.5 1
12:14:37 2023-09-26 337575 332751 78682 76667 112976 116707 114029 113258 84806 85348 90868 92936 113387 112242 324582 351952 936288 926489 353910 365727 102151 91233 97697 98807 111412 109978 102812 103081 72982 75468 260160 228848 666163 667373 192554 189299 242731 243517 278307 273109 288675 290577 305196 309568 288973 319979 660511 691258 507820 413264 256478 250678 289013 287836 300804 307795 310113 314447 347453 349913 570002 594417 40.55 68.6 1
12:14:38 2023-09-26 337180 333333 78682 76646 112993 116319 114062 112732 84628 86672 90468 94291 113209 112111 324461 347835 941192 931761 349411 362899 104645 91140 97664 98807 114636 110164 102485 103152 72964 75500 260160 229542 663039 667643 191621 190161 242289 243517 278571 272205 288721 288746 304573 308667 288969 319530 661176 694336 510708 413300 256874 250748 288741 288671 301509 306946 310486 312539 348818 350549 570002 597978 40.55 68.6 1
12:14:39 2023-09-26 333179 333252 78714 76716 113544 116734 114401 113413 84743 86878 90435 94713 113309 112355 324582 347657 943504 926948 347309 362645 104645 90732 97867 98710 111574 110054 102613 102941 73047 75500 260160 229785 663550 670889 191586 190460 241951 243482 279845 272205 288721 290136 306200 308632 294935 319800 660043 693178 512118 414646 254870 252078 290919 288779 302746 306228 309798 314004 347768 347880 568755 596029 40.55 68.6 1
12:14:40 2023-09-26 334355 333274 78632 76678 113131 116674 113840 112940 84503 86765 90468 94487 113175 112424 324762 349975 939531 919555 351636 364403 104539 91236 97597 98840 114512 110198 102485 103011 72964 75552 260160 229334 664012 667079 191551 190460 241580 244233 277773 273109 288445 289414 304361 308314 294685 319056 658060 693178 516536 414610 255332 251517 288102 288803 300137 307690 311284 313051 350136 348685 572711 594197 40.55 68.5 1
12:14:41 2023-09-26 333352 333866 78623 77078 113119 116996 113996 113589 84597 85264 90369 94778 113319 112355 324690 350962 932716 920207 350610 365028 102247 90732 97966 98603 111574 109792 102850 103152 73097 75448 260160 229172 673568 669062 191250 190795 240874 244609 278645 272622 288982 290613 303732 310037 288874 319457 658060 685322 509209 411995 255297 252324 287264 288956 302111 306477 309546 314960 345574 347915 572711 594453 40.55 68.5 1
12:14:42 2023-09-26 333938 333220 78714 76699 112927 116707 113950 113160 84597 86739 90468 94520 113209 112424 324762 346753 934110 931189 350905 362645 104858 91015 97864 98570 111486 109792 102710 102870 73097 75416 262602 228524 668600 667373 191621 190328 241951 244233 279845 271151 289018 290577 304767 310543 288969 321454 660511 692724 507820 413447 256119 251517 288741 287836 302959 305689 309798 314998 346372 349733 568462 597224 40.55 68.5 1
12:14:43 2023-09-26 339352 333393 78785 76772 113278 116603 114264 113095 84717 86845 90402 94420 113209 112111 324762 349412 945480 931761 349411 363224 104612 91140 97566 98743 114477 110164 102453 103152 72832 75500 257763 228769 660388 668116 192192 190126 242323 243517 278571 272340 288721 288133 304643 308667 288969 319979 660511 699323 510708 413955 256909 250713 288978 294418 302484 306691 310233 312539 349590 350831 568792 599252 40.55 68.5 1
12:14:44 2023-09-26 333244 333039 78436 76730 112659 116983 113598 113388 84566 86892 90468 94650 113097 112458 323345 352096 939124 923588 347273 362645 104790 91265 97697 98772 111477 110164 102645 103011 73047 75448 260160 229334 667823 667115 191551 191096 240840 244776 279810 271410 288793 289695 305626 309603 289054 319457 657988 694264 511862 413883 255332 252359 288461 288273 303955 305982 313053 314231 348532 347416 573653 595772 40.55 68.6 1
12:14:45 2023-09-26 335997 333712 78650 76751 113054 116882 114029 113258 84566 86739 90468 94422 113476 112484 324425 351952 940865 920907 354957 365840 101892 91174 97697 98908 111477 110164 102645 103081 73102 75500 260160 228848 665478 667079 191621 190495 243869 244233 278640 273109 287765 290136 303725 308130 294721 320399 663076 692131 509299 414682 255332 252032 288137 288601 301405 308121 310405 313563 349309 348930 573468 594453 40.55 68.6 1
12:14:46 2023-09-26 337840 333043 78714 76688 113135 116352 114251 112874 84660 86739 90534 94454 113243 112111 324762 350715 935471 927607 351672 362899 104824 91174 97864 98739 111421 110054 102645 103011 73047 75500 260160 228848 668059 665757 192530 190161 242696 244233 278592 273144 288689 290436 305626 310037 288874 322277 662606 692235 512118 413264 256909 252702 291778 290477 301791 307874 311199 314375 347590 350405 570222 594015 40.55 68.5 1
12:14:47 2023-09-26 333794 333393 78714 76772 112972 116707 114062 113290 84864 86911 90501 94552 113209 112458 324762 347799 938053 931498 348244 362934 104891 90765 97730 98603 111541 110164 102613 103011 72997 75448 260160 229334 665202 666901 191889 190495 241951 244233 278571 271375 290499 289695 304981 310543 288765 321454 660511 692203 514936 412861 256514 251482 288540 287766 302534 305486 310775 315223 346165 349667 571216 597978 40.55 68.5 1
12:14:48 2023-09-26 333780 333513 78405 76803 112659 117097 113618 113356 84503 86832 90501 94520 113052 112424 324726 349996 941858 924974 347309 363224 104679 91174 97697 98908 111509 110164 102645 103011 73097 75500 260160 229551 669138 670925 191418 191131 240840 244644 279419 271375 290463 290762 306236 309568 294355 319457 657831 694300 512118 416390 257895 253243 288910 290232 302888 306766 312831 314082 347626 348506 574061 598827 40.55 68.5 1
12:14:49 2023-09-26 333649 333039 78714 76740 113511 116882 114029 113115 84628 86739 90468 94487 113342 112458 324726 352168 940198 919555 351672 363224 104573 91174 97664 98941 114636 110198 102549 103152 72997 75532 260160 229822 675984 667079 191621 190495 241951 244609 277690 273144 288685 289211 304608 308702 294771 319268 661856 694264 512118 414610 256119 251903 290856 288509 300208 307655 309763 313051 349626 348930 574478 594197 40.55 68.5 1
12:14:50 2023-09-26 337362 333252 78575 76657 113381 116674 113950 112940 84597 86739 90534 94487 113209 112345 324762 350240 932716 926289 351528 364440 104679 91111 97697 98739 114512 110054 102587 103011 72997 75397 257763 228848 668177 665757 191621 190195 241951 244815 278078 272657 288685 289854 305196 310224 288129 322293 663215 693032 512118 413740 257595 251413 288910 290823 302972 307479 311946 314339 348519 348194 573630 595305 40.55 68.6 1
12:14:51 2023-09-26 333685 333117 78682 76688 112862 116382 113840 113017 84628 86705 90501 94487 113285 112345 324762 346753 934110 930103 350467 362680 104645 90765 97730 98603 111488 109826 102581 102870 73047 75397 260160 228201 666391 667643 191621 190495 242358 243278 279419 272657 288445 290613 303946 309568 289135 321454 659576 690769 506430 412647 256119 251552 289893 288779 302074 307094 310405 315153 346722 349421 566636 595332 40.55 68.6 1
12:14:52 2023-09-26 333275 332751 78629 76646 112931 116319 114029 112687 84503 86705 90501 94357 113052 112267 324762 347835 941894 927783 349165 362645 104433 91269 97364 98908 114409 110232 102496 103152 72865 75532 255409 229497 660047 666970 192495 189896 242358 243517 279399 272241 288468 291683 306487 308349 288838 322219 660437 699018 516536 414538 256767 251028 291366 288779 301756 307146 309546 312575 349908 350262 568169 597518 40.55 68.6 1
12:14:53 2023-09-26 334039 333039 78575 76688 112932 116741 113872 113258 84597 86739 90468 94520 113019 112562 324461 347871 940961 926289 347065 362645 104607 90765 97697 98739 114705 110012 102581 103011 73097 75500 260160 229334 667426 667115 191551 190530 240909 244268 280040 271825 288793 289730 306200 308702 294767 318496 660511 694034 512118 413883 255297 252359 289399 294210 303456 305800 309834 313563 347768 347915 570002 595882 40.55 68.6 1
12:14:54 2023-09-26 333652 332475 78714 76719 112895 116707 114120 113082 84540 86739 90468 94520 113175 112458 324497 349975 938200 922204 350359 362101 104679 91174 97730 98772 111412 110088 102678 103011 72997 75397 260160 228201 666337 667079 191586 190495 240874 244776 279883 272827 287918 291694 305554 308526 290603 320443 662349 691112 512118 414466 255297 252078 288874 294699 301122 307409 310223 314483 348711 348440 567811 594453 40.55 68.5 1
12:14:55 2023-09-26 333830 332828 78575 76699 112610 116703 113807 113115 84503 86798 90501 94520 113052 112458 324604 352096 932056 922315 350257 362645 104824 91174 97697 98739 114500 109978 102517 103011 73129 75507 260160 228848 677592 668589 191551 191096 240909 244815 278675 272622 288757 290613 304303 310543 288658 319457 658132 689272 507820 412861 255332 252324 287700 288956 302323 306726 309798 315478 345645 349792 573594 595369 40.55 68.6 1
12:14:56 2023-09-26 333384 333043 78714 76802 112899 116707 113950 112907 84597 86739 90501 94487 113086 112267 324762 346232 934110 928785 350721 362645 104858 90765 97932 98603 111574 109860 102645 102870 73129 75397 260160 228201 669954 665502 192250 190818 243869 244811 280166 271270 288649 290507 304337 310330 288897 321234 660401 692235 514936 411380 256478 251552 291161 294210 302959 305765 309546 315284 346687 349877 567074 596249 40.55 68.5 1
12:14:57 2023-09-26 336886 333039 78909 76636 112993 116352 113950 112874 84561 86705 90501 94389 113209 112267 324762 349412 939124 929009 346786 362680 104645 91048 97697 98772 111444 110012 102517 102941 72997 75397 260160 229497 663323 665757 191656 190460 241951 244268 278662 272015 290946 291414 305196 309936 288467 319270 660511 694264 509209 412861 256874 251342 288776 294469 302571 304878 311457 313527 346687 348194 571216 597978 40.55 68.5 1
12:14:58 2023-09-26 332099 333573 78436 76751 112720 116931 113807 113323 84503 86772 90468 94585 113019 112562 324269 349448 940644 924937 346786 362645 104607 91015 97697 98772 114546 109978 102549 103011 72997 75429 260160 229497 667426 673344 191447 191258 243183 244539 280227 272065 288649 290198 306451 309108 289054 319457 662569 694264 512118 414430 255332 253064 288102 294464 304118 306336 310740 313563 347768 347951 572248 596801 40.55 68.5 1
12:14:59 2023-09-26 333893 331744 78714 76709 112789 116707 113950 113037 84618 86652 90468 94487 113209 112267 324762 350275 939160 922260 348394 362680 104607 91174 97697 98739 111488 110088 102555 103011 72997 75397 260160 229497 660770 667006 191453 190795 240874 245056 278749 272241 290499 289457 304909 308702 289090 321226 661624 694372 508606 413919 255368 251517 289000 291446 302359 305800 310811 316153 348532 349487 576925 596906 40.55 68.6 1
12:15:00 2023-09-26 335043 333513 78682 76782 113086 116768 114244 113258 84717 85290 90468 94487 113019 112345 324762 349975 940828 922241 351636 362645 104534 91174 97664 98842 114432 110198 102485 103011 73079 75448 257763 228848 667929 667115 191621 190495 241615 244268 278571 273144 287801 291088 304395 308632 294758 318973 658060 691644 508778 414718 256084 252113 290687 288308 301476 308156 310405 314040 349626 348930 567811 592409 40.55 68.6 1
12:15:01 2023-09-26 337601 333039 78714 76640 112895 116627 113905 112940 84597 86739 90501 94390 113451 112267 324497 350275 932752 926289 351600 363798 104679 91174 97697 98840 114455 110088 102581 103275 72997 75397 260160 229172 667941 665757 191621 190596 241615 245021 278130 273109 288721 290206 306236 310543 288467 319979 658096 691158 512118 411416 257908 251517 288137 288781 301441 307374 312094 314710 347554 350899 573890 596066 40.55 68.6 1
12:15:02 2023-09-26 333830 332967 78785 76834 113213 116882 114062 112972 84503 86705 90501 92549 113634 112251 324762 347240 934809 930103 352446 365065 104891 90798 97964 98739 111421 110012 102856 102870 73129 75365 260160 228040 670201 667643 192296 190530 241951 243552 280306 271825 288757 290648 303999 310543 289054 321527 659576 691258 515811 413035 256549 251903 289048 288779 304454 306298 309329 315478 347209 350092 567074 595003 40.55 68.6 1
12:15:03 2023-09-26 336174 333043 78682 76684 113250 116319 114251 112907 84717 86672 90468 94420 113175 112077 324690 347555 943356 929588 349411 362899 104612 91299 97664 98875 114636 110164 102473 103011 73097 75519 260160 229172 664892 667042 192460 190161 242900 244198 279384 272205 288721 290440 304573 307707 295138 321873 660511 699287 515107 417028 256084 251482 292191 288671 303405 306445 312167 314339 350257 349559 568096 598415 40.55 68.5 1
12:15:04 2023-09-26 332950 332536 78615 76726 112691 116868 113585 113356 84686 86911 90369 94617 113108 112458 324197 349376 942302 924900 349700 362645 104790 91140 97664 98807 114636 110130 102587 103011 73014 75468 260160 229877 666639 668589 191215 191096 242499 244986 278536 271375 290463 289660 306056 309532 288874 320853 661588 694264 508778 413883 256084 252289 289000 291029 302996 306802 310740 313491 348502 349421 573594 595882 40.55 68.5 1
12:15:05 2023-09-26 333902 333504 78629 76834 112683 116868 113807 113290 84503 86798 90468 94520 113175 112458 324197 351704 932679 922241 350185 362899 104891 90732 97999 98706 111594 109792 102710 103011 73097 75468 260160 228848 667285 669536 191551 191096 240840 244986 279349 272848 288761 291463 304218 310507 290542 320136 658060 689199 510491 414547 257895 254705 290626 290413 302181 306586 311725 315298 346230 348751 575286 592336 40.65 68.6 1
12:15:06 2023-09-26 337840 333717 78686 76776 113381 116862 114029 113147 84628 86765 90501 94487 113510 112320 324762 351704 932752 926289 351528 364403 104824 91299 97730 98908 111574 110164 102640 103011 73097 75448 260160 228848 663783 665757 192192 190495 242323 244986 278501 273109 288721 290436 306056 310188 288874 322036 658060 693214 508606 412031 257702 251482 288846 289150 301051 307620 309798 317054 348555 348194 572784 593937 40.65 68.6 1
12:15:07 2023-09-26 337041 333039 78853 76671 113009 116674 114062 112984 84628 86705 90501 94454 113209 112267 324233 348885 940865 928017 349446 363153 104612 91174 97664 98908 114512 110164 102485 103011 72932 75500 257763 230148 661954 667171 192192 190460 242323 244198 279246 272241 290427 290873 304608 309320 288874 322832 661227 701262 512118 415210 257379 251378 290767 288874 303030 306550 312262 313092 348747 351079 570406 598827 40.55 68.6 1
12:15:08 2023-09-26 333198 333640 78789 76897 113103 116707 114029 113290 84628 85243 90501 94552 113209 112424 324726 347520 943192 931761 350905 363153 104858 91203 97932 98739 111638 110164 102619 103011 73129 75500 260160 229172 664393 667115 192122 190460 242323 243517 280328 272205 289905 290136 307172 308596 288768 320136 660511 694996 512118 417028 255297 252113 289013 288874 303316 306467 309798 314004 348782 347915 568718 597518 40.55 68.6 1
12:15:09 2023-09-26 332855 332208 78629 76719 112927 116707 114029 113258 84597 86858 90468 94487 113052 112424 324726 349939 938163 922204 351384 362609 104824 91140 97697 98875 111444 109978 102645 103011 73097 75416 260160 228578 666949 667042 191621 190795 241917 244609 279349 272848 288206 291659 305876 308349 291384 320106 663995 692126 513527 414502 257530 252185 290545 290847 303869 307273 310405 315220 348782 347594 573098 595259 40.55 68.5 1
12:15:10 2023-09-26 335317 333297 78714 76730 112972 116996 114277 113323 84540 86798 90468 94487 113209 112458 324461 352096 932020 922315 350503 362645 104824 91174 97730 98908 111509 110164 102613 103081 73097 75500 260160 229334 667227 667171 191551 191061 240874 245021 278536 273074 288757 290436 305196 311415 288765 319752 658132 691258 512118 412861 256944 252289 290241 288781 301580 307190 309798 314483 346651 348194 574514 595461 40.55 68.5 1
12:15:11 2023-09-26 336321 333043 78575 76740 113005 116674 114029 113225 84628 86705 90501 94454 113175 112345 324726 349658 939531 926046 347309 363189 104824 91332 97897 98908 111389 110164 102613 103081 73097 75532 258844 229822 668059 667171 192192 190495 242323 244609 281466 272792 291180 291910 306487 311024 288802 322265 662386 694120 513527 414621 257163 251868 288978 288308 301968 307091 312383 313563 348483 351326 571216 595919 40.55 68.6 1
12:15:12 2023-09-26 333613 332783 78718 76637 113250 116352 114062 112862 84628 86705 90468 94487 113209 112345 324726 347835 943933 928712 350610 362899 104679 91236 97730 98908 111541 110164 102645 103081 73129 75636 258844 229497 671648 667115 192630 190460 242900 243517 279614 272241 288847 290577 306811 308130 288698 321417 660511 698300 510708 417064 256084 251868 289893 294210 303280 306691 309798 315212 349872 348930 567913 597978 40.55 68.5 1
12:15:13 2023-09-26 333902 332995 78621 76723 112931 116707 114029 113005 84628 86705 90468 94487 113175 112458 324762 349975 939531 922278 351564 362899 104645 91140 97697 98875 111433 110164 102645 103081 73129 75552 260160 228848 668793 671641 192385 191119 243869 244811 281466 273769 288062 291476 306703 308490 291330 320743 662855 693214 510708 414682 255332 252254 288706 290823 302783 308235 309894 314519 349345 348644 573653 595332 40.55 68.5 1
12:15:14 2023-09-26 334355 333039 78575 76834 112724 116902 113618 113290 84618 86892 90501 94618 113019 112458 324233 350962 931424 922278 349974 362645 104925 91140 97999 98671 111550 109978 102645 103011 73129 75532 270817 229172 670995 669536 191586 191096 241580 244986 278571 272276 288861 291498 304767 309648 294685 320362 658096 689272 514936 412031 255368 253064 288540 288509 302732 306726 309798 315478 346408 348930 573594 597323 40.55 68.5 1
12:15:15 2023-09-26 333577 332791 78625 76719 112960 116674 114029 113017 84540 86739 90501 94487 113175 112424 324762 346753 934973 930763 349938 362645 104858 91174 97932 98772 111541 110164 102710 103011 73129 75500 258844 228848 675416 668406 192554 190922 242557 243413 280166 272898 288658 291970 305482 310366 288874 321764 660511 691258 507820 415210 258444 252254 291778 288779 304205 307405 311725 315478 347209 349667 567037 596213 40.55 68.5 1
12:15:16 2023-09-26 336575 333039 78718 76782 112838 116896 114062 113192 84628 86705 90501 94454 113209 112267 324726 349412 939531 930436 347309 363189 102291 91299 97697 98840 111412 110164 102645 103011 73097 75532 258844 229497 668665 666699 192192 190495 242289 244609 279384 272241 291260 289457 304148 311197 288392 319979 661447 694264 513527 411705 256944 252702 289013 288308 303067 306228 311720 313563 347733 351285 571400 599419 40.55 68.6 1
12:15:17 2023-09-26 332927 333532 78575 76939 112687 117088 113585 113732 84561 86892 90501 92452 113019 112562 324233 352096 941192 926289 350163 363189 104858 91332 97999 98941 111541 110198 102812 103448 73167 75733 261209 230148 667588 669536 192110 191560 243183 245981 281503 272100 291083 289660 305271 309820 294685 321491 664231 699287 512118 417279 256514 252324 288874 291646 303316 306228 311466 313563 348818 349913 574478 598827 40.55 68.5 1
12:15:18 2023-09-26 333893 333043 78909 76830 113009 116707 114062 113356 84628 86772 90501 94520 113209 112458 324726 349975 940865 924938 351636 362645 104679 91332 97697 98941 111412 110351 102619 103011 73129 75532 258844 229172 662232 667115 192192 191096 242120 244815 279189 274365 288341 291602 304608 308667 294830 321417 658024 692167 509209 414682 256084 252289 288978 288509 301722 308587 311787 314710 349621 348644 572027 596029 40.55 68.5 1
12:15:19 2023-09-26 337548 332571 78664 76699 112927 116707 114062 112972 84628 86705 90501 94487 113175 112345 324726 352096 932752 926289 351317 362645 104824 91174 98035 98710 111627 110224 102812 103152 73000 75610 260160 229766 669138 665611 192355 190789 242930 244986 278536 273109 288757 290577 305912 309719 288765 320464 663215 694378 512118 415210 257737 251517 288540 288978 301122 307655 309763 314519 347804 349202 573594 596213 40.55 68.5 1
12:15:20 2023-09-26 333938 332571 78686 76692 112960 116707 114029 113037 84628 86739 90501 94487 113209 112458 324762 347536 934110 930103 352403 362645 104891 91140 98032 98739 111518 110088 102742 102941 73162 75468 260640 228201 671880 667643 192192 190495 242289 244233 280902 272205 288897 290648 305196 310543 289018 319235 659576 692235 514936 412031 256514 251903 291366 288671 304382 306874 312130 315334 347067 349877 568338 596911 40.55 68.5 1
12:15:21 2023-09-26 333415 332252 78718 76755 113266 116898 114062 113258 84628 86798 90501 94520 113209 112458 324726 347555 941894 931798 349165 364773 102177 91322 97900 98809 111518 110402 102742 103152 73150 75610 260160 229497 668546 667042 192495 190495 243069 244233 282099 272968 288757 290436 304608 308349 289048 320757 662100 698300 512118 417064 256084 251903 289893 294210 302538 306726 309834 314261 351195 348930 567913 595461 40.55 68.6 1
12:15:22 2023-09-26 332927 333513 78543 76941 112549 117097 113487 113765 84503 86925 90468 94716 113019 112562 324726 351456 941192 926289 347309 363189 104858 91269 97932 98772 111465 110198 102678 103081 73097 75532 260160 229334 667823 670889 191342 191432 241580 244815 280380 272205 290499 290374 306329 310037 290762 319457 658024 694264 512118 415799 257895 253632 290545 288874 304062 306123 312610 314774 348359 348506 571990 597978 40.55 68.5 1
12:15:23 2023-09-26 333577 333252 78714 76699 112927 116707 113950 113290 84597 85077 90501 94585 113243 112458 324726 349975 940961 924825 354228 363082 102210 91200 98134 98809 112010 110063 102882 103081 73200 75416 260160 227557 678727 667079 192250 190992 242289 244951 278653 272848 288468 292104 304622 310073 288803 320399 658096 689898 513527 414538 255332 252359 288575 289004 303031 307896 311504 315550 347733 348930 572307 595332 40.55 68.5 1
12:15:24 2023-09-26 337571 333039 78710 76803 113005 116707 114029 113115 84784 86739 90534 94520 113209 112424 324762 352168 934809 925632 351033 362645 104824 91269 97932 99110 111509 110164 102645 103011 73129 75532 260160 229172 664877 665757 192192 190795 242393 245778 278627 273785 288775 290613 303936 310543 288874 323098 664157 695069 512118 414621 257992 252185 290803 290171 301933 307945 312167 315076 348502 349202 574036 597707 40.55 68.5 1
12:15:25 2023-09-26 336575 332792 78710 76667 112993 116703 114062 112984 84628 86739 90534 94487 113544 112286 326150 349688 940828 931575 348286 363627 102151 91200 97966 98842 111703 110198 102678 103081 73129 75747 260160 230802 663554 667643 192495 190795 242696 244815 280210 273109 291357 289457 304643 310979 289104 320499 662569 698336 516536 413300 257521 251903 289048 288956 303280 306761 311720 314738 349063 351551 571216 598827 40.55 68.6 1
12:15:26 2023-09-26 333830 332805 78714 76786 113282 116707 114094 113290 84628 86772 90501 94553 113243 115020 324798 347311 944602 928054 349482 363260 104679 91332 97730 98941 111400 110164 102678 103081 73129 75429 260160 229172 663104 667151 192800 190530 243104 244268 280040 273109 288829 290225 306847 309471 291330 320803 660437 698119 512646 417545 256337 252150 290670 288779 302892 306691 310522 314519 351195 349452 568608 595846 40.55 68.6 1
12:15:27 2023-09-26 333636 331740 78575 77032 113086 117482 113520 113765 84503 86925 90468 94683 113019 112875 324762 351564 941155 926289 347345 362680 104713 91332 97730 98908 111444 110088 102645 103081 73129 75500 255409 229172 663306 667115 191877 191131 241580 244815 280040 271825 290499 290409 306545 310073 294758 319457 658024 694300 506430 416095 255332 253134 288137 288308 304240 306298 310775 314732 348854 348930 567811 597978 40.55 68.6 1
12:15:28 2023-09-26 332891 331482 78629 76730 113005 116902 113872 113258 84503 85103 90501 94520 113209 112458 324497 350962 936834 922241 349482 362101 104858 91174 97932 98772 111770 109826 102678 102941 73129 75397 259958 227557 667087 667079 192023 191131 242120 245056 281864 272862 289688 292245 305124 310401 291475 320516 664267 691821 513527 415210 257530 253064 288575 288746 302819 307431 311836 315406 347173 348930 573188 595790 40.55 68.5 1
12:15:29 2023-09-26 337388 333613 78714 76751 113343 116741 114062 112895 84878 86739 90534 94487 113243 112458 323909 350275 935200 926289 351600 362680 104713 91174 97932 99041 111497 110198 102710 103011 73129 75532 260160 229010 670103 665757 192227 190530 242393 245399 278536 274048 288757 290613 303690 310325 288874 320535 658132 691680 512118 412973 258135 251517 288811 289220 301441 307655 309763 314519 348573 348993 572784 595759 40.55 68.6 1
12:15:30 2023-09-26 336881 333039 78714 76719 113074 116707 114500 112940 84717 86739 90567 94520 113276 112458 324474 349693 941050 930961 349237 362934 104713 91298 97697 98974 111444 110198 102537 103152 73047 75765 260160 228769 677076 667643 192589 190853 243869 246898 282099 272968 291006 289800 306919 310401 288802 323016 662386 698155 513527 413300 257737 251552 289048 290823 303137 306726 311720 313307 349345 350791 570995 598827 40.55 68.6 1
12:15:31 2023-09-26 333672 332575 78710 76751 113009 116741 114062 113323 84597 86772 90534 94520 113243 112648 324726 347520 941894 926046 348394 363224 104501 91332 97697 98908 114353 110164 102587 103011 73193 75448 258844 228848 664441 667115 192835 190495 243421 244233 279810 272657 288910 290965 304678 308667 288803 319494 660043 699323 515107 417101 256514 251903 289928 294283 303316 306726 310269 314554 349621 349421 568755 597555 40.55 68.5 1
12:15:32 2023-09-26 333902 332809 78823 76695 112960 116902 114094 113115 84597 86739 90534 94520 113243 112458 324762 350800 939160 919381 348920 362934 104824 91269 97697 98941 114455 110164 102613 103152 73047 75532 257763 230475 664484 671437 192554 191293 242219 246223 279358 273003 291175 291790 306163 310330 290508 321454 661892 699359 509209 417279 258628 252254 289197 289765 302359 306726 314747 314231 349345 350092 575771 597978 40.55 68.5 1
12:15:33 2023-09-26 333396 333067 78714 76730 112956 116902 114062 113323 84628 86772 90501 94553 113209 112527 324762 349975 938200 922043 351528 362137 104713 91174 97730 98840 111444 110012 102613 103152 73079 75448 260160 228201 666092 670925 192227 191096 242323 244850 279524 273144 288432 291534 304945 308702 288838 321226 658096 693518 513031 414682 255403 252324 288776 288956 302819 308433 310405 315256 348818 347630 573579 597617 40.55 68.6 1
12:15:34 2023-09-26 333749 332575 78939 76636 113568 116707 114441 113360 84775 86772 90534 94520 113243 112527 324834 347270 935508 930103 351564 362970 104891 91269 98025 98941 111421 110198 102710 103325 73300 75681 260160 229172 666868 669536 192999 190691 243713 244128 282262 273769 288784 291498 309977 310543 294758 319494 660291 691637 513527 414502 256944 252324 290811 288608 303316 307725 308861 315514 348537 348194 567621 596249 40.55 68.5 1
12:15:35 2023-09-26 336413 333034 78943 76807 113282 116868 114467 113290 84628 86772 90534 94520 113243 112458 324798 349975 940198 928749 347309 363224 104858 91289 97932 98941 111421 110088 102678 103011 73162 75532 260160 229497 669641 667171 192227 190830 242393 244815 279537 272276 291357 289449 304148 311415 288874 320983 658024 694336 507820 412031 257737 252113 291716 288956 303316 305835 315020 314710 348287 351321 572027 597537 40.55 68.6 1
12:15:36 2023-09-26 331847 333039 78682 76838 113001 116983 113918 113356 84597 86892 90435 94650 113407 112841 324690 349376 941155 927607 348358 363189 104824 91299 97864 98743 111703 110300 102882 103378 73100 75642 260160 229497 667941 672867 192320 191223 243869 244198 280628 272241 288793 290661 305517 309896 288593 320136 661447 694228 510599 414430 257530 252324 289417 294662 304633 306691 312573 314924 348782 348930 570406 598403 40.55 68.6 1
12:15:37 2023-09-26 335078 333043 78829 76803 113070 116868 114029 113147 84660 86858 90501 94617 113175 112458 324690 350975 943192 920860 347345 363189 104824 91332 97864 98908 111574 110164 102678 103293 73097 75584 258844 229985 662340 667006 191586 191665 241580 245813 279349 272241 291251 292095 304608 309179 295138 322175 661856 699817 512118 414538 256909 252289 290508 291646 302959 308647 314563 314339 349166 349877 575589 599530 40.55 68.5 1
12:15:38 2023-09-26 333613 333225 78543 76838 112834 117063 113840 113290 84628 86832 90468 94650 113175 112527 324726 351704 935434 922241 350467 365840 102397 91100 98236 98710 111933 110063 103023 103081 73232 75746 258844 229497 669586 667006 191586 191398 241951 245021 279384 275400 289122 291659 305196 310979 289048 320399 664194 690733 507820 413228 256084 253064 288540 288781 302696 307655 309798 315514 346651 349421 573594 597247 40.55 68.5 1
12:15:39 2023-09-26 337601 332805 78718 76807 113217 116707 114062 113713 84660 86772 90501 94520 113209 112458 324726 351542 935434 927607 351600 363189 104824 91299 97959 98840 111477 110198 102678 103011 73097 75500 273359 229172 668177 665757 192495 190495 242900 245021 279161 273719 288757 290613 305948 310507 288973 321211 658096 691644 512118 415210 258248 252702 291572 289519 303438 308446 312167 315040 348359 351641 576837 596029 40.55 68.6 1
12:15:40 2023-09-26 336374 332809 78714 76719 113180 116707 114062 112874 84628 86825 90501 94487 113209 112500 324726 349904 944505 931426 350721 366099 102101 91359 97866 98842 111509 110402 102780 103442 73205 75778 258844 228769 659436 666970 192800 191119 245248 244780 280011 273039 288883 289660 306919 310472 294685 320499 660511 700348 512118 414646 256944 251611 289453 288273 303280 306726 310704 313271 350647 348159 570002 598827 40.55 68.5 1
12:15:41 2023-09-26 331847 333252 78629 76695 112968 116983 114062 113356 84571 86858 90501 94650 113285 112458 324690 347799 939124 927607 348358 362645 104824 91299 97697 98908 111509 110164 102645 103011 73097 75500 260160 229172 667823 670889 192495 190795 242900 243517 280236 272622 288793 290577 304837 308632 289858 321087 660254 698596 513527 416919 255978 252219 290396 288779 302852 306802 313053 317247 349800 348930 568755 597978 40.55 68.5 1
12:15:42 2023-09-26 333861 333713 78718 76842 112899 116902 114029 113323 84628 85322 90501 94650 113578 112599 324437 351771 940828 922263 351492 363082 102291 91451 97933 98809 113367 110351 102517 103152 73097 75636 262009 230475 662071 667079 192192 190963 242323 244986 279883 274502 288239 290136 305529 308702 295174 321491 662827 697076 510708 417028 256514 252324 289013 289360 301405 308398 309798 314004 350647 349667 574478 596213 40.55 68.5 1
12:15:43 2023-09-26 333311 333043 78718 76807 112866 116902 114029 113388 84628 87011 90501 94683 113097 112875 324726 349975 936177 922241 350221 362101 104891 91140 98065 98908 111550 110054 102742 102941 73262 75448 259958 228201 669334 666970 192157 191566 241951 245021 279489 273074 290463 292600 304909 310446 290846 320596 664267 690100 513527 415210 256372 253313 290545 291124 303476 307405 309798 315514 346651 347630 576105 597212 40.55 68.5 1
12:15:44 2023-09-26 335317 333039 78853 76782 113282 116902 114310 113323 84895 85243 90868 92874 113623 112389 324582 347133 937351 932902 350684 365986 102376 91166 98032 98908 111550 110012 102710 103223 73182 75468 260160 228848 670072 665757 192589 191287 242358 244986 280306 271980 291156 290613 305626 310915 288973 322072 660511 693214 514936 412031 256909 252078 288908 288711 303847 305800 312467 314962 347209 348194 570406 597978 40.55 68.6 1
12:15:45 2023-09-26 336813 331478 78746 76772 113343 116707 114330 113082 84660 86705 90534 94454 113243 112267 324726 348849 941155 928712 349446 363189 102247 91332 97697 98941 111433 110232 102613 103152 73097 75532 260160 229446 670354 667643 192630 190795 242731 244815 281864 273628 290861 291477 307100 310366 288320 323282 662349 699635 513527 416390 257957 252702 289655 288956 303280 307655 313943 313527 349836 349167 571216 597721 40.55 68.6 1
12:15:46 2023-09-26 333965 333043 78575 76948 113054 117320 114120 113901 84837 87005 90809 94778 113387 112389 324546 351952 944882 924164 347345 363189 104824 91236 97730 98743 111389 110164 102678 103081 73129 75532 260160 230148 664262 667006 191912 191398 240909 245778 279810 272657 291357 290101 306581 310037 294758 321983 661856 699323 515811 416390 256729 252324 288316 289660 303244 306263 311720 314253 349309 350020 575735 596764 40.55 68.6 1
12:15:47 2023-09-26 333708 333043 78829 76747 113184 116902 114062 113258 84628 86798 90534 94520 113209 112458 324233 349939 940198 922278 353662 362645 104679 91299 97697 98840 111509 110198 102645 103152 73129 75532 260160 228848 664017 667115 192589 191421 243869 245531 281864 274224 288504 291659 306919 308490 291536 320340 663326 695817 510663 414682 256119 252289 291247 291234 302748 308587 311529 316794 349872 349697 571903 594088 40.55 68.5 1
12:15:48 2023-09-26 338395 332859 79005 76939 113479 116882 114375 113258 84806 86878 90934 94680 113544 112320 324582 351704 935512 927607 351636 365840 104858 91140 97999 98941 111541 110164 102953 103378 73129 75532 260160 229172 667661 665757 192800 190495 242900 245021 278571 273946 288757 290613 304148 310543 294441 320535 658096 691902 513527 413919 257702 251097 289453 288746 302501 308121 309763 314519 348818 349202 571059 596213 40.55 68.5 1
12:15:49 2023-09-26 333938 332783 78714 76799 113213 116707 114062 113258 84628 86739 90501 94585 113209 112458 324762 347276 936834 931498 347380 362101 104891 91174 98032 98908 111562 110164 102710 103011 73129 75397 260160 229006 671999 667460 192554 190957 242930 244881 281020 272707 288613 292041 305518 310837 289235 319494 658024 692235 514936 414915 256909 252289 289013 288635 305169 306909 312573 315514 347733 348159 567913 596029 40.55 68.5 1
12:15:50 2023-09-26 333676 332972 78789 76830 113659 116862 114375 113050 84775 86878 90934 94519 113287 112424 324762 347835 946226 928927 349129 362645 104858 91332 98035 98743 111509 110198 102613 103152 73129 75500 258844 229172 664511 667115 192800 190530 243104 244233 279845 272657 288919 290577 305804 308632 291742 321454 660511 698300 513527 417064 256119 251903 289893 294626 303316 306161 310269 314519 350683 349648 568718 597978 40.55 68.5 1
12:15:51 2023-09-26 333311 333043 78714 76918 112956 117097 113553 113732 84503 86925 90468 94683 113052 112875 324197 350962 941858 924974 347309 365028 104824 91236 97730 98908 111433 110164 102882 103293 73135 74177 260160 229497 678695 671437 191883 191293 243697 244881 280558 272100 290463 290965 304148 309962 295402 320106 658060 694264 512118 413919 257165 253099 291174 287836 304205 306228 310740 314483 349081 348685 571621 597978 40.55 68.6 1
12:15:52 2023-09-26 335556 333039 78714 76806 113037 116707 114062 113160 84597 86705 90501 94487 113209 112458 324726 350765 939124 920897 350435 362645 104679 91332 97697 98908 111444 110198 102517 103081 73047 75552 257763 230148 660640 667006 192192 190928 242289 245021 278078 273109 288793 289457 306617 309603 295388 321491 661856 698300 512118 416982 256514 252289 288978 289660 301405 307409 313497 314444 349621 349733 575589 597831 40.55 68.6 1
12:15:53 2023-09-26 335900 333067 78656 76716 112862 116707 114029 113290 84597 86739 90501 94487 113131 112458 324726 350240 932716 926675 350539 362645 104858 91236 98035 98743 111703 110300 102882 103152 73132 75539 260160 229172 667941 666792 192525 191392 242761 245778 278571 273109 289032 290436 306919 311853 288969 320499 661856 692167 519395 414033 258135 251903 288693 289414 302323 307839 309834 316719 348573 349760 574514 596029 40.65 68.5 1
12:15:54 2023-09-26 333613 332684 78714 76699 113070 116724 114062 113017 84597 86739 90501 94487 113209 112424 324726 346753 936214 930103 350997 362645 104858 91174 97730 98807 111530 110088 102581 103011 73129 75448 260160 228524 670414 668589 192800 190963 243069 243517 280271 273074 288721 291942 306236 310543 294985 321601 660511 691966 513527 413300 256874 252324 292191 288671 303668 308305 311946 315370 347661 350405 566891 594435 40.55 68.6 1
12:15:55 2023-09-26 333347 332575 78714 76640 113315 116707 114251 113005 84660 86705 90534 94487 113209 112267 324726 347835 943265 928749 350721 365065 102172 91226 98035 98809 111518 110063 102710 103152 73150 75610 262251 229497 668386 667079 192835 190530 243104 244268 282299 272862 290222 290577 304643 308632 289505 321624 660291 698336 509299 417101 256514 252113 289928 294454 303351 306761 310486 314519 350966 349421 568485 597555 40.55 68.5 1
12:15:56 2023-09-26 332387 333039 78575 76886 112687 117097 113553 113732 84389 86925 90468 94683 113019 112910 323777 350468 939160 924974 347309 362645 102183 91174 97730 98908 111356 110198 102613 103011 73129 75500 260160 229172 667352 670925 191621 191398 241951 244609 280359 272205 290463 290613 304183 310507 291231 319909 658024 694300 513527 416390 257712 255572 290960 288874 304525 306586 313237 314339 348639 348506 570296 597978 40.55 68.5 1
12:15:57 2023-09-26 333595 332783 78682 76935 113037 116935 114029 113037 84561 86739 90501 94520 113086 112458 324497 349125 940961 925553 354228 365247 102183 91233 97933 98809 111550 110029 102710 103011 73150 75448 260160 228201 668294 667079 192554 191258 242120 244986 279489 273074 288685 292175 304658 310073 288838 320399 658096 691258 513527 414610 255368 253064 288776 288956 303280 307303 310844 315262 348782 348930 571096 595332 40.55 68.5 1
12:15:58 2023-09-26 333974 332792 78718 76838 112927 117093 114062 113290 84628 86739 90534 94585 113243 112458 324269 352132 932056 924974 350503 362645 104824 91269 97864 98840 111444 110232 102613 103011 73129 75532 260160 228848 667941 665757 192192 191096 241951 245778 278688 273144 288793 290436 304148 311415 288874 321778 664231 695105 512118 414033 257992 252185 290545 290374 302641 307514 312857 315040 347768 349202 574514 595039 40.65 68.5 1
12:15:59 2023-09-26 336327 332809 78746 76782 113184 116741 114094 113258 84660 86772 90534 94520 113510 112251 324437 349653 939474 930250 348737 363082 102183 91325 97966 98842 111638 110427 102613 103152 73129 75565 257763 230802 663849 667643 192764 190963 242731 244815 282099 272968 291151 289457 304678 310543 289131 320535 658024 700080 513527 413300 257702 251903 289453 288308 303067 307225 311720 313527 349626 348993 570811 598827 40.65 68.6 1
12:16:00 2023-09-26 332621 332103 78664 76699 113037 116741 114029 112972 84561 86739 90501 94520 113209 112424 324726 347276 944639 928054 349411 362680 104607 91174 97697 98908 111324 110088 102613 103081 73129 75532 260160 229226 665584 667079 192800 190495 243139 244268 279941 272692 288829 290401 306527 310587 291742 322109 662114 699178 507890 417545 256803 252185 290670 290410 303955 307190 310740 314998 350930 349733 568755 597978 40.55 68.5 1
12:16:01 2023-09-26 333974 331513 78718 76734 113037 116902 114062 113147 84806 85322 90868 92747 113555 112389 324582 351952 942871 922263 351456 366023 102151 91299 97697 98908 114670 110232 102549 103442 73000 75604 260160 230148 660640 667079 192525 191131 242358 245606 278536 273946 290463 289695 306847 309820 291088 319494 662863 698300 509977 414646 256549 252289 289048 289695 301405 307089 310740 315334 350437 347902 576179 595461 40.55 68.6 1
12:16:02 2023-09-26 333415 332828 78714 76803 113270 116923 113950 113290 84566 86772 90501 94520 113209 112527 324497 349975 935471 921550 349482 364182 104858 91174 98032 98908 111509 110088 102645 103011 73129 75448 260160 227557 669374 667079 192058 191131 242120 244846 281864 273663 288504 292478 304801 310118 291548 320540 663326 690588 509977 414430 255978 252676 288846 288781 302039 307190 311579 314973 349045 348649 571059 592377 40.55 68.6 1
12:16:03 2023-09-26 333420 332800 78714 76834 113626 116929 114310 113634 84806 86911 90435 94681 113421 112389 324582 346611 936288 931424 350961 362137 104891 91269 97730 98776 111562 110164 102645 103081 73129 75500 260160 228775 666868 667643 192800 190963 243139 244233 280271 273144 288757 292139 306092 309936 294758 319530 660511 691258 509977 413336 256729 252289 290263 294210 303991 307690 309572 315514 347804 348159 567074 594124 40.55 68.6 1
12:16:04 2023-09-26 335900 333247 78664 76782 112993 116902 114062 113115 84628 85063 90534 94520 113243 112458 324762 349975 939531 927396 346300 362934 104891 91236 98032 98941 111703 110088 102645 103011 73097 75481 257763 229497 664857 665757 192589 191154 243869 245360 280139 272551 291585 290472 305768 311781 288838 322677 662349 697113 509977 412031 257340 252289 291457 288882 303280 306432 311792 315857 347768 350899 572211 595979 40.65 68.5 1
12:16:05 2023-09-26 332135 333645 78865 76939 113401 116996 114029 113556 84628 86971 90402 94746 113387 112389 324726 347835 940526 927607 348920 366023 104896 91266 97999 98875 111509 110164 102780 103325 73097 75500 258844 229172 663910 667079 192729 190928 243034 244233 280271 273039 290535 290613 304608 308244 289682 321543 660511 694264 512118 417654 256084 252324 289717 287836 304169 306726 311984 314962 349836 348930 568718 596029 40.55 68.6 1
12:16:06 2023-09-26 333866 332756 78629 76803 112830 117059 113872 113290 84628 86858 90501 94617 113209 112424 324197 350240 941858 924900 346994 362609 104824 91299 97899 98875 111509 110164 102645 103152 73097 75552 260160 230148 665969 672353 191482 191595 243525 245637 280131 272671 291175 290436 306091 310943 291015 320589 658060 698264 512118 414358 256658 253595 288102 288746 303634 306802 311430 314483 348782 350567 572747 598827 40.55 68.5 1
12:16:07 2023-09-26 333496 333436 78793 77074 113042 116963 113996 113667 84628 85465 90468 94747 113141 112458 324726 349939 936880 922167 350221 362609 104858 91140 97966 98807 111562 110054 102710 102870 73097 75468 257604 227718 669473 667006 192157 191398 241951 245021 279419 273074 288757 292600 304873 310543 289048 320626 658096 690246 514936 414174 256049 253064 288540 288571 302003 307190 311505 317176 347453 348930 572711 595296 40.55 68.6 1
12:16:08 2023-09-26 336522 332575 78682 76751 113037 116902 114029 113225 84660 86739 90501 94487 113175 112424 324197 352096 934074 926289 351280 362645 104824 91299 97999 98908 111541 110198 102882 103410 73235 74228 260160 229497 663306 665611 192659 191223 242930 245809 279883 273734 288721 290436 304148 310979 288969 322729 664267 693214 519395 411995 257737 254132 291124 289625 301827 307655 312672 314962 348818 349237 574036 595039 40.55 68.5 1
12:16:09 2023-09-26 336460 333144 78811 76838 113245 116768 114062 113017 84597 86705 90501 94487 113555 112355 324654 349622 940865 928927 348627 363082 104790 91236 97697 98908 114546 110198 102581 103152 73097 75584 258844 229446 661740 667171 192800 190893 243069 244986 279810 273074 291028 289457 304643 309648 288874 320499 660511 698336 512118 413264 257521 251868 289655 288509 303584 307190 311720 313491 349309 349202 571216 598071 40.55 68.6 1
12:16:10 2023-09-26 332819 332252 78714 76755 113042 116707 113840 112940 84618 86705 90501 94519 113175 112424 324726 346753 943192 931798 348358 362101 104612 91299 97867 99151 111509 110266 102742 103293 73132 75610 260160 229551 662821 670961 192964 190887 243069 244233 279810 272848 290427 291215 306919 308596 289655 320428 662298 699323 516536 417028 256874 251482 289928 290304 302498 306375 310233 314483 350930 349913 568316 596213 40.55 68.6 1
12:16:11 2023-09-26 333532 332922 78682 76755 112899 117038 114029 113115 84743 86739 90468 94584 113209 112424 323741 351880 941858 924277 346994 362609 101967 91299 97697 98908 111477 110088 102581 103011 73047 75500 260160 229497 679045 669536 191551 191700 240874 245056 279810 272205 290910 290965 304573 310472 290784 320853 658096 694336 508778 414502 256694 253562 289000 288781 303955 306228 311212 314225 348782 349913 572784 595882 40.55 68.5 1
12:16:12 2023-09-26 335466 332575 78682 76699 113037 116707 113840 112940 84503 86705 90501 94454 113209 112424 324197 350468 939531 924390 354480 365028 102258 91351 97867 98809 111509 110063 102678 103152 73150 75610 262602 229135 668052 667006 192192 191096 242323 244986 282063 274294 288613 290648 304608 308349 291294 321124 658024 693214 510708 414646 256119 252289 288978 289004 302819 308587 311284 314998 349849 349421 567811 595332 40.65 68.6 1
12:16:13 2023-09-26 337601 332783 78909 76667 113434 116707 114029 112907 84571 86705 90501 93000 113668 112345 324233 350962 934110 925632 351564 362066 104824 91236 97697 98908 111379 110130 102645 103011 73129 75500 260160 228848 667941 665757 192495 190928 242358 245021 278536 273910 288757 291602 305302 310507 288874 320535 658024 691680 518938 412067 257737 251517 289123 289625 302323 307655 310478 314962 348782 349202 572747 594124 40.55 68.5 1
12:16:14 2023-09-26 333866 332527 78686 76699 112976 116703 113950 112907 84561 86705 90468 94454 113175 112424 324197 346955 936917 932553 350610 364807 102291 91041 98068 98776 111703 109995 102882 103011 73100 75468 257763 228201 671040 667373 192554 190818 242289 244574 280398 272170 289023 291357 305196 310543 289271 319494 660043 691258 514936 411995 256694 251868 288540 288874 304668 306445 309763 316274 347173 350585 567037 596249 40.65 68.5 1
12:16:15 2023-09-26 334804 332661 78789 76699 113042 116674 114029 112830 84566 86845 90468 94454 113175 112111 324233 346753 941821 929588 348394 362680 104467 91332 97331 98908 114330 110351 102561 103152 72997 75584 260160 229497 659813 666970 192800 190460 243069 244233 279815 273039 288793 289695 306703 308632 294721 320428 660240 699323 519931 414682 256909 251482 289655 290109 303244 307190 310269 313527 350966 350831 569598 595882 40.55 68.5 1
12:16:16 2023-09-26 332470 332103 78632 76751 112830 116868 113729 113258 84561 86798 90468 92874 111424 112564 324437 348336 940828 929201 349479 365247 102291 91200 97900 98809 111541 110130 102581 103011 73097 75500 259813 229423 664267 667006 191551 191734 240840 245021 280205 272205 290499 290136 304148 310255 294685 319202 658024 694336 512118 413883 256334 253134 288102 289004 304205 305765 310740 314483 349063 349421 572515 597978 40.65 68.6 1
12:16:17 2023-09-26 333830 332098 78629 76740 112927 116707 113872 113115 84503 86705 90468 94454 113175 112424 324461 351456 940198 918866 351636 362101 104612 91236 97697 98908 114477 110198 102555 103152 72997 75532 257763 229822 661954 667042 192326 191061 242358 244986 278618 274330 288757 292095 306487 309754 291039 321954 664267 694156 510708 414502 256767 252185 291366 290374 301370 307303 310704 314004 350401 350490 575589 596176 40.65 68.5 1
12:16:18 2023-09-26 335822 332575 78714 76802 112899 116902 113872 112817 84717 85348 90835 92778 111459 112320 323561 351916 934294 928422 352469 364549 102291 91203 97664 98739 111444 110054 102850 103293 73135 75468 270817 228848 668059 665757 192694 190986 242900 245021 278501 273754 288721 290613 305840 310507 288973 320535 658024 694869 512118 413336 257737 251272 289013 288571 303008 308121 309798 315248 348782 349202 572747 595754 40.55 68.6 1
12:16:19 2023-09-26 333384 332103 78714 76803 112944 116707 114029 113017 84597 86705 90501 94487 113175 112267 324233 345746 935434 928749 348358 362066 104858 91140 97932 98739 111477 109978 102645 102870 73097 75500 260160 228201 668884 667171 192495 191096 242358 244434 281308 272827 288468 292068 306020 310837 288969 321601 659393 691076 513527 415210 256767 252219 289655 288779 303030 306445 311972 315370 347697 350585 567074 595039 40.55 68.6 1
12:16:20 2023-09-26 333577 332089 78710 76657 113622 116701 114310 113095 84832 86845 90809 94484 113387 112130 324510 347133 946226 927496 348358 362101 104645 91140 97697 98710 111433 110054 102613 103011 73097 75500 257763 229172 674501 667042 192835 190495 243104 244268 280236 272792 288829 290613 305316 308667 289453 319530 660511 698300 512248 417101 256514 251903 290537 287871 303655 307190 310740 314519 350930 349667 568316 598827 40.55 68.5 1
12:16:21 2023-09-26 331883 332527 78436 76699 112687 117093 113299 113356 84503 86892 90468 94683 112985 112875 323741 349939 941155 926289 347273 362101 104679 91174 97697 98840 111433 110164 102549 102870 72997 75500 260160 229172 667705 670888 192554 191456 243869 244811 281100 272933 290318 290507 305697 310330 291339 320253 663054 694228 512118 414538 255332 253453 291366 289964 304205 306726 310486 314483 348818 349313 570406 597978 40.65 68.6 1
12:16:22 2023-09-26 333568 332558 78865 76838 112944 116971 113996 112984 84597 86905 90369 94581 113353 112286 323705 349376 939531 920897 353724 365210 103600 91140 97697 98603 111412 109826 102710 103011 73047 75448 257763 228201 663428 667042 192058 191061 242120 244986 279489 273144 288206 291781 304361 308632 291679 321417 658060 692724 510708 414646 256084 254132 288776 288956 303244 308587 310405 315478 349590 348930 567811 594874 40.65 68.5 1
12:16:23 2023-09-26 333577 332575 78436 76772 112687 116902 113520 112972 84503 86739 90468 94520 112985 112458 323741 350715 932977 922241 349446 361054 104891 90765 97999 98570 111541 109792 102710 102800 73097 75448 260160 229423 669361 669426 192087 191560 243869 245294 279900 272968 288613 292068 305052 311024 288733 319092 658096 690246 510491 415210 256084 253029 288645 288746 302003 307409 312130 315550 347470 348930 572747 592373 40.55 68.6 1
12:16:24 2023-09-26 335210 331960 78937 76838 113115 116929 113963 113225 84717 86845 90468 94584 113131 112267 324497 345746 936880 930030 351903 362101 104858 90765 97933 98776 111477 109489 102613 102800 73129 75416 260160 228201 666853 666699 192495 191096 242358 244268 280799 272241 288829 291251 305196 310979 294649 321051 659576 691258 513527 412031 256514 252289 288978 294455 305169 306691 311823 315478 347173 350056 567037 595305 40.65 68.6 1
12:16:25 2023-09-26 335863 332252 78660 76667 113005 116336 113840 112732 84503 86553 90811 94389 113019 112111 324233 348849 939531 928859 348920 362101 104790 91015 97697 98840 114602 110083 102710 103293 73052 74228 260160 230148 675113 667909 192694 190922 242965 244881 279779 272898 291115 289436 304183 310543 289505 323098 660437 694300 504519 412067 257521 252702 289347 288956 303280 306477 311720 313527 348818 348194 570406 597978 40.55 68.6 1
12:16:26 2023-09-26 331978 332467 78650 76886 112911 116882 113885 113192 84503 86705 90406 94487 111236 112355 323741 347276 940865 924974 348627 364770 104645 90765 97697 98739 114512 109792 102485 102870 73047 75500 260160 229460 667588 667042 191586 191734 240874 245056 279950 271980 290499 290136 304183 310290 294721 320362 661732 694336 512118 413919 256119 253099 287866 288754 304205 305800 310775 314261 348782 348930 571059 597978 40.55 68.6 1
12:16:27 2023-09-26 334127 332103 78718 76688 112862 116627 113618 112874 84503 86586 90468 94324 113019 112111 323477 351830 939531 918179 351317 362101 104501 91174 97566 98743 111444 110224 102549 103152 73000 75591 259813 229985 658862 670486 192355 190957 242219 244951 278187 273144 288793 289660 305459 310037 295102 321087 658096 694336 510708 414502 256119 252113 289399 289814 301405 307440 310740 313491 349872 349421 575465 597095 40.55 68.6 1
12:16:28 2023-09-26 337253 332576 78789 76740 112972 116699 113872 112842 84775 86811 90435 94420 113019 112111 323741 350710 935508 924974 351033 362101 104824 91015 97697 98739 114477 109978 102523 102870 72997 75397 260160 228848 679673 665757 192227 190530 242323 245399 278536 273074 288721 290436 306703 310659 288973 323266 658096 690186 512118 411741 257737 251517 288540 289625 301122 307440 309798 314519 349081 349202 573630 594197 40.65 68.6 1
12:16:29 2023-09-26 333866 332103 78579 76833 112724 116352 113585 112699 84446 86705 90435 94324 113019 112111 323417 345711 932752 928749 351358 364770 102204 91100 98035 98708 111562 109843 102742 102941 73232 75578 261209 228201 669237 667171 192495 191096 242358 244609 280915 272205 288874 291907 304909 310979 294685 321991 660043 691258 514936 412067 256909 252289 289013 289005 304704 306052 309798 315356 347245 350585 566636 596213 40.65 68.6 1
12:16:30 2023-09-26 333125 332783 78714 76778 113446 116607 113950 112907 84503 85506 90468 94357 113230 112267 324005 346753 941894 927607 348394 362101 104433 91174 97364 98941 111270 110088 105129 103011 72997 75500 260160 228848 664676 667006 192835 190460 243104 244644 279419 272276 290883 290136 304678 308632 294944 320239 659576 700348 509299 417064 256694 250782 290615 294319 302534 306726 309834 313527 350683 348159 568718 597555 40.55 68.6 1
12:16:31 2023-09-26 330880 332107 78436 76719 112655 116707 113475 113017 84389 86739 90435 94487 112907 112458 323741 347550 940681 926874 348627 364549 104795 91200 97632 98776 111509 110029 102549 103011 73000 75468 258844 229423 664262 667042 191912 191595 240840 245021 279419 271825 290631 292095 306379 310290 294550 320399 662202 694336 512118 413919 256549 253064 287229 288781 303991 305800 311212 314261 348818 350056 572379 597978 40.55 68.6 1
12:16:32 2023-09-26 331605 332324 78597 76663 112691 116352 113520 112842 84628 86845 90435 94487 112941 112458 323679 349412 934110 920897 348920 361018 104858 90798 97730 98772 114546 109826 102581 102800 73129 75610 258844 227557 668412 667042 192023 191131 241951 245272 278994 272657 288784 291534 305196 309638 295039 320136 658060 689272 513527 414538 255368 252359 288575 288746 302819 307190 311504 315550 347733 348680 571059 594453 40.65 68.6 1
12:16:33 2023-09-26 336380 332107 78629 76699 112691 116352 113442 112777 84389 86586 90468 94324 113409 112449 323453 351807 933631 922167 350721 364549 102226 91071 97632 98776 111412 109792 102453 102730 73110 75365 260160 229099 663661 665286 192495 190495 243603 245021 279919 273144 288757 290613 303725 310073 288874 320535 658060 692724 512118 412067 257702 251307 288575 289220 301441 307440 311689 314519 347483 349237 572747 595369 40.65 68.6 1
12:16:34 2023-09-26 336497 332103 78829 76709 113213 116701 113840 112699 84503 86586 90501 94324 113052 112111 324269 348885 941050 926046 348920 361089 104539 91048 97530 98772 114443 110012 102491 102870 72997 75500 260160 228769 660173 665757 192530 190795 242393 244644 279419 273074 290946 291271 306955 310543 289054 320535 660511 694336 509977 413300 257737 251552 289048 288308 302570 306796 312441 315334 349345 348229 570406 595919 40.55 68.6 1
12:16:35 2023-09-26 332855 332023 78722 76701 112797 116348 113553 112732 84743 85369 90710 94678 111424 112242 324089 346647 943541 927496 350224 365065 102232 91140 97697 98772 114477 109826 102517 103223 73047 75500 262602 228848 667705 670694 192525 191595 242323 244609 280385 272241 288829 290374 304148 310543 288803 320136 662606 694264 512118 414538 255332 253099 288978 294463 304668 306445 310740 314519 348537 348685 570002 597555 40.65 68.6 1
12:16:36 2023-09-26 332842 331283 78543 76803 112834 116674 113618 112842 84503 86732 90468 94485 113141 112267 323669 348849 937498 920860 350889 361018 104612 90732 97664 98570 114602 109758 102593 102870 73014 75468 257763 228201 663179 667006 192157 191061 242289 244780 278662 273074 288206 290648 305267 308632 289242 321080 663709 692724 510708 414610 256084 252289 288943 290724 302783 308086 310405 314962 349555 348930 572027 594417 40.55 68.6 1
12:16:37 2023-09-26 340664 332107 78405 76747 112985 116896 113787 113413 84566 86871 90369 94614 113129 112320 323489 350553 931571 922225 350905 360983 104756 91140 97697 98677 111444 109758 102517 102941 72932 75416 259813 229172 663540 665757 192192 191096 241951 245399 278536 273039 288757 290577 306056 311415 288539 321653 658024 692235 513527 412861 257305 252289 288102 289590 301473 307620 310269 314519 347697 349202 574173 596176 40.55 68.6 1
12:16:38 2023-09-26 333902 332216 78575 76699 113319 116670 113807 112797 84503 86672 90435 94389 113141 112267 323705 348814 936834 928927 347505 363852 104790 91174 97697 98706 114670 110054 102587 102941 73097 75500 258844 229497 667352 665757 192595 191061 242865 244986 279384 272622 291466 288606 306919 311603 288874 321506 660511 694264 513527 411995 257305 251482 289097 288273 301972 305765 311720 313527 348519 348159 571216 595882 40.65 68.6 1
12:16:39 2023-09-26 334836 331816 78869 76885 113593 116252 113996 112732 84628 86751 90369 94483 113319 112095 323981 346718 941858 927607 349580 363889 104723 91107 97664 98739 114477 109944 102485 103152 73000 75468 258844 228848 664468 667042 192800 190460 243104 244233 279810 272622 288870 290577 306811 308596 288698 322440 659576 694300 512248 417064 256119 251868 289893 294626 303280 307370 310233 315212 350894 349667 567877 596213 40.65 68.6 1
12:16:40 2023-09-26 332891 331740 78629 76719 112687 116674 113520 112699 84503 86672 90435 94454 112985 112111 323705 348885 939531 920625 351564 361054 104539 91174 97664 98807 114534 109978 102421 102941 72964 75500 260160 229172 664865 666777 192326 191096 242323 244986 278536 273946 288901 290613 304608 308632 295174 321417 658024 692167 510708 414610 256299 252254 288776 287696 301405 308305 312387 315447 349872 349697 574395 597212 40.55 68.7 1
12:16:41 2023-09-26 333778 332711 78619 76834 112907 116768 113774 113446 84566 86945 90369 94584 112918 112458 323441 349904 935528 921930 350905 361018 104824 90732 97697 98776 111597 109792 102485 102870 72964 75416 260160 228848 668096 667643 191586 191398 241748 244986 279349 272848 288757 291836 304981 310556 294893 320362 658024 685322 514936 412031 255368 253064 288540 288711 302732 307190 309763 315478 346651 348930 571903 596418 40.55 68.7 1
12:16:42 2023-09-26 333830 331600 78547 76688 112801 116352 113696 112765 84446 86672 90435 94324 112985 112267 323741 345676 932716 931798 350721 361018 104824 91140 97697 98570 111444 109792 102549 102730 73129 75384 270817 227557 669001 665757 192192 191096 242323 244233 280663 272205 288721 291463 305196 310543 289054 321801 659576 690246 508778 412031 256694 252078 291330 288779 302995 306691 312057 315225 347447 349733 566053 593978 40.55 68.7 1
12:16:43 2023-09-26 336145 331928 78650 76834 113119 116762 113774 112919 84503 86519 90435 94291 113019 112104 323909 347764 938163 927607 346786 364476 103251 90765 97664 98706 114557 109792 102485 102870 72964 75416 260160 229497 666045 665757 192630 190795 242358 244986 279384 272657 291357 289422 304573 311197 288392 320464 660511 694264 508778 414033 257305 252702 289123 288308 303031 306228 311720 313527 347733 348194 570406 595882 40.55 68.7 1
12:16:44 2023-09-26 333830 331600 78632 76615 113426 116319 113807 112667 84503 86519 90435 94356 112985 112077 323705 346718 941155 928927 348394 364440 104433 91203 97331 98743 111444 110300 102593 103325 72835 75694 260160 229822 672927 669536 193099 190922 243304 244846 279775 272657 288793 289800 306847 309976 291007 321697 660511 699323 512118 417575 258628 251482 290412 287696 301968 306726 310233 313491 351443 351079 568755 595882 40.55 68.7 1
12:16:45 2023-09-26 334057 332239 78801 76782 112944 116348 113651 112809 84503 85369 90772 94581 113141 112267 323705 351456 940961 920907 351033 361054 104612 91140 97530 98807 114568 110164 102496 103011 72865 75500 260160 229497 661710 666970 192460 191096 242323 244986 278078 273109 288757 291889 304643 309532 294721 321454 658060 694264 508778 414574 256119 252254 289048 289625 301405 307655 313671 313527 349872 349913 574478 594966 40.55 68.6 1
12:16:46 2023-09-26 331839 331780 78543 76667 112834 116674 113520 112907 84446 86705 90468 94487 113063 112267 323477 349412 935434 923999 348884 363925 102183 91067 97867 98677 111412 109843 102678 103011 73000 75526 260160 227879 667941 667042 192157 191398 242323 244986 279384 272862 288252 292147 305841 310037 289444 320399 662386 690733 508778 414574 255332 252324 289123 288746 302570 308045 310405 315478 348782 348930 571023 592373 40.55 68.6 1
12:16:47 2023-09-26 333541 331569 78742 76615 113213 116186 114185 112448 84597 86453 90468 94160 113209 111862 323741 347276 932679 927607 351564 361018 104612 90765 97697 98706 114443 109792 102581 102870 73097 75416 260160 228201 666163 665757 193139 190161 243513 244609 278767 273144 288685 290613 304837 310543 294685 320499 662298 691258 515811 413264 256874 251097 289858 290519 301441 308156 309763 314519 347733 348159 570002 592373 40.55 68.7 1
12:16:48 2023-09-26 334364 331600 78686 76713 112724 116593 113930 112732 84503 86672 90468 94389 112985 112267 323741 345746 936917 934372 348061 364476 104863 91041 97933 98708 111574 109809 102716 102941 73000 75526 260160 228686 664847 665757 192192 191154 242254 244609 280101 271375 290910 290577 305625 311639 288874 321801 660043 691644 513527 411705 256909 252113 290919 289004 304668 307091 311212 314962 347209 351114 569598 597978 40.55 68.6 1
12:16:49 2023-09-26 332855 332504 78662 76640 113573 116344 113651 112699 84503 86811 90468 94454 112985 112267 323705 346232 941821 927607 348077 363889 104506 91299 97364 98908 114409 110164 102459 103011 73097 75500 260160 228848 663044 666970 192835 190495 243104 244268 279810 273074 288793 290613 305316 308089 288768 320239 659576 698300 509299 417028 258261 251482 289893 294699 303280 306726 310269 313563 350701 349913 567877 596213 40.65 68.7 1
12:16:50 2023-09-26 330603 332107 78539 76833 112659 116707 113332 112940 84357 86646 90340 94487 111202 112251 323417 347585 940644 926400 348454 364034 104800 91166 97833 98776 111444 109995 102421 102870 73047 75500 257763 229460 667470 669062 191551 191734 240874 245056 281864 272481 290721 290136 306739 310290 294721 321190 658060 694264 508778 413919 256514 253064 288316 288571 303280 306228 311212 315212 348818 349913 572747 595846 40.65 68.6 1
12:16:51 2023-09-26 332470 331744 78432 76719 112655 116801 113144 112809 84389 86705 90468 94487 112907 112345 323705 348885 932679 923376 348884 360983 104679 90765 97697 98570 114546 109421 102689 102730 73129 75365 259958 227557 673093 666970 192157 191398 242120 245056 279384 273074 288468 291942 305196 310507 288803 320399 658060 689235 508778 413300 255332 253064 288921 288746 303031 307579 309329 315550 346965 348930 571939 592336 40.55 68.6 1
12:16:52 2023-09-26 336595 332098 78629 76640 112801 116674 113585 112732 84389 85336 90336 94645 111424 112182 323561 350854 934973 924862 352218 364034 102194 91008 97664 98570 114602 109792 102625 103081 73085 75578 260160 228524 667426 665286 192800 190957 242900 244986 278653 273144 288721 290613 306883 310507 289054 321473 662569 692235 512118 413883 257702 250748 288908 289563 302039 307690 311028 314483 348257 348958 573875 596362 40.55 68.7 1
12:16:53 2023-09-26 335532 331924 78746 76688 113184 116593 114198 112667 84561 86553 90468 94324 113019 112111 323741 347835 939160 930436 347380 362101 104607 91067 97664 98706 114443 109978 102485 102941 72997 75500 260160 230148 674368 665757 192800 191096 242900 244815 279919 273039 291357 288606 304608 310543 288874 321245 660511 694300 514936 412067 257702 251903 291716 289004 303280 306726 311720 313491 348782 348229 570406 595919 40.65 68.7 1
12:16:54 2023-09-26 332850 332107 78575 76667 112976 116870 113930 113095 84686 85401 90369 94549 113197 112242 323561 346611 944211 926104 350408 361018 104790 90765 97697 98739 111574 110029 102517 102870 73129 75397 257763 229460 666874 667115 192192 191398 242323 244268 280306 272241 290463 290965 305553 310290 291948 320136 660511 694192 512118 414574 255297 252853 289013 294626 302995 307019 310269 314447 348782 348666 568792 597978 40.65 68.7 1
12:16:55 2023-09-26 331883 332107 78543 76833 112797 116707 113553 112797 84389 86705 90435 94454 112985 112345 323741 348640 936834 920897 350925 361018 104645 90765 97697 98739 114500 109978 102517 102941 73097 75448 260160 228201 669020 667042 192495 191131 242358 245021 279384 273109 288684 291534 306307 308667 289858 321417 658024 691258 510708 414646 255368 252324 288978 288168 302039 308372 310844 315320 349345 348930 567811 594874 40.55 68.7 1
12:16:56 2023-09-26 333667 332297 78813 76834 112940 116896 113520 112972 84503 86878 90369 94614 113163 112320 323561 351348 930008 922241 349201 361054 102291 90765 97664 98706 114477 109978 102555 103152 73000 75416 260160 228686 673853 667643 191621 191432 241951 245021 279485 273074 288757 291878 305196 311415 294721 320963 658060 685358 509209 411995 256119 253099 288540 288956 303031 307190 310513 315514 346408 349421 572747 595332 40.55 68.7 1
12:16:57 2023-09-26 333537 331605 78575 76709 112724 116674 113585 112809 84446 86586 90435 94389 112985 112267 323741 345711 933446 928749 350224 361054 104824 90732 97832 98570 111433 109792 102613 102800 73097 75365 270817 227879 669269 665757 192495 190963 242358 245021 280698 272241 288793 291498 305196 311197 294563 321014 658643 691966 514936 412031 256909 252113 289013 294210 304382 306442 309798 315514 347488 350056 566781 595277 40.55 68.7 1
12:16:58 2023-09-26 336957 331314 78650 76688 112911 116607 113996 112887 84597 86811 90369 94581 113029 112077 323741 347835 940292 928712 348322 362066 104573 90765 97530 98710 111358 109868 102496 102870 72865 75416 257763 230530 662076 665757 192835 190830 242358 244644 279384 273074 291151 288816 304608 310507 288973 320464 658060 694336 513527 412103 257521 251903 289048 290341 302039 306726 311685 313271 348537 348229 570406 597978 40.55 68.7 1
12:16:59 2023-09-26 331919 332098 78401 76751 112435 116902 113234 113225 84326 86798 90311 94487 112795 112424 323475 349975 940865 919555 348674 361054 104612 91140 97664 98807 114477 110164 102555 103011 73129 75747 258844 229985 660536 666970 192530 191096 242155 245813 278571 273074 291242 289660 304643 310037 294758 319459 658096 694336 512118 414574 256694 252289 288102 289660 302359 306726 311685 315224 349585 350274 576925 597297 40.55 68.7 1
12:17:00 2023-09-26 332243 331641 78646 76803 113005 116764 113741 112940 84503 86639 90468 94357 112985 112111 323945 348742 937498 921550 351244 361018 102162 91100 97697 98739 114443 109978 102529 102800 73047 75448 258844 228201 665601 667042 192227 191131 242323 245021 279419 273946 288567 290436 304608 309285 288838 320596 658024 692235 512118 414682 256119 252289 289097 288711 302003 308623 311064 314998 350701 348930 567775 592519 40.55 68.7 1
12:17:01 2023-09-26 336385 331865 78774 76671 112724 116352 113553 112732 84503 86553 90468 94389 112985 112111 323741 350962 931397 924974 350503 361054 104645 91174 97697 98739 114580 109978 102555 102870 73097 75448 260160 228524 666163 665286 192665 191131 242358 245778 278536 273144 288793 293161 304183 310979 288973 320535 658060 693397 513527 411741 258135 252078 288295 291852 303864 308090 313671 315334 348395 352069 573484 594856 40.55 68.6 1
12:17:02 2023-09-26 335795 332670 78762 76834 112830 116868 113663 112874 84503 85369 90336 94357 112985 112077 323777 345711 932752 930138 350224 360983 104746 90798 97730 98636 111477 109792 102517 102730 73129 75397 261209 227879 667807 665757 192495 191096 242358 244644 281354 272241 288541 291498 304409 310979 294721 319979 659576 692006 514936 412031 256874 252324 289013 294626 304919 307431 309834 315514 347209 348159 566636 596213 40.55 68.6 1
12:17:03 2023-09-26 333830 331614 78742 76657 112993 116319 113950 112919 84503 86553 90468 94226 113052 112111 323741 346190 941192 926046 348358 361054 104433 91269 97792 98908 114409 110164 102464 103152 72865 75532 257763 229497 656117 667643 192870 190830 243104 244644 282099 273074 288847 289695 305564 309568 294685 320499 660043 698373 512118 414394 257488 252702 291778 291062 303173 307299 313718 313419 350221 350899 570056 597795 40.55 68.6 1
12:17:04 2023-09-26 330540 332778 78436 76719 112720 116707 114389 112984 84503 86705 90468 94455 112896 112267 323837 346546 941050 924202 346751 361018 104645 91173 97697 98772 114443 109978 102485 102800 72997 75397 260160 228848 667470 667079 192227 191131 242323 244552 280376 272241 290294 290374 304183 310108 289444 320399 659576 693703 512118 414646 255332 252359 289013 294469 304704 306512 310486 314554 348782 347594 568792 597131 40.55 68.6 1
12:17:05 2023-09-26 331659 331865 78694 76713 112724 116707 113520 112797 84503 86739 90468 94487 113095 112267 323741 348921 934772 919591 350472 360983 104858 90765 97964 98603 114489 109792 102651 103037 73162 75448 258844 227557 668667 668116 192058 191398 242155 245021 279419 272883 288933 291978 305196 310979 294830 320399 663215 691552 507820 415210 255978 252994 290545 288641 303102 309374 312167 316741 347310 349421 572711 594453 40.55 68.7 1
12:17:06 2023-09-26 336084 332107 78807 76803 113005 116674 113950 112765 84508 86586 90435 94324 113052 112111 323741 350962 932977 924974 350503 361054 104679 91174 97730 98772 114512 110012 102587 102870 73129 75448 258844 228848 664874 664816 192530 190963 242323 245434 278536 273144 288874 290436 304148 310979 288874 322869 658060 690186 512118 411741 258135 251937 288776 289457 302359 307690 312524 314998 348818 348958 572784 594197 40.55 68.7 1
12:17:07 2023-09-26 335573 332544 78607 76740 112895 116593 113950 112699 84503 86586 90468 94357 113019 112111 323741 347871 940961 926046 348149 361054 104573 91174 97697 98772 114398 109826 102459 102870 73047 75532 260160 228734 665061 665757 192835 190963 242935 245021 279454 273109 291357 289800 304678 311202 288694 323098 661227 698119 513527 415210 257595 252150 291589 290413 303740 307014 314090 313491 349309 349167 571216 599194 40.55 68.6 1
12:17:08 2023-09-26 333415 331713 78686 76692 113005 116348 114198 112952 84561 86672 90468 94420 113141 112267 323441 346718 941858 927607 347345 360983 104506 91299 97597 98908 114375 110164 102561 103152 73097 75500 258844 229172 662659 669536 193104 190760 243443 244780 280037 272848 288865 290577 306739 308632 288768 320464 660240 698264 516536 417028 256909 251482 289893 290447 303280 307405 310704 314483 350930 349913 568718 597058 40.55 68.6 1
12:17:09 2023-09-26 331916 332107 78678 76691 113042 116868 113787 113160 84389 85328 90303 92842 111313 112564 323525 347692 940791 923577 348171 364549 102194 91133 97833 98774 111379 109792 102529 102870 73102 75610 270817 229334 674383 668589 191551 191734 243183 245742 279775 272205 291357 290613 304608 310507 294830 321536 658024 694264 512118 414502 256874 253064 288838 289585 303280 306442 313571 314447 348782 349913 572784 597978 40.55 68.7 1
12:17:10 2023-09-26 331345 331802 78650 76834 113405 116674 113618 113017 84503 86765 90468 94552 111288 112424 323441 349658 932679 921452 348358 364207 104824 90732 97999 98570 111574 109758 102710 102800 73129 75384 259958 227557 670792 668589 192192 191386 242120 245021 279389 273074 288793 292089 305196 312170 288768 320853 658060 689235 509209 412973 258356 253064 288978 288746 303244 307190 312240 315550 347173 349421 571903 594417 40.65 68.6 1
12:17:11 2023-09-26 335900 331543 78710 76802 112927 116707 113963 113160 84717 85336 90710 94483 113275 112130 323561 350818 934257 926213 351718 364216 104756 90765 97697 98807 111574 110190 102645 102941 73064 75468 260160 228201 667345 665757 193104 190495 243478 245021 279154 273946 288996 291463 306667 310543 294830 321437 661447 692235 509977 414174 257702 251517 289858 288571 302145 308623 309798 315284 348818 349202 571216 594088 40.65 68.6 1
12:17:12 2023-09-26 335827 332778 78718 76730 112976 116352 113840 112842 84628 85336 90501 94420 113141 112043 323705 347799 940865 928927 348358 362066 104790 91140 97697 98908 111477 110054 102485 103152 72964 75532 268322 230475 662068 667643 192835 191096 243104 244986 280005 273074 290762 289695 306955 310507 290726 320499 660511 700084 509977 414210 257521 251868 289858 288509 303280 307396 311649 315036 350401 349167 570406 596838 40.55 68.7 1
12:17:13 2023-09-26 332198 331834 78811 76939 113184 116896 114120 113050 84566 86845 90402 94614 113241 112320 323753 346575 944319 926252 347309 361054 102344 91200 97933 98774 111444 109944 102549 102870 73235 74279 260160 228848 662820 670415 192630 191398 242323 244609 280663 272848 290499 290613 305840 309219 289682 320853 660511 694228 517027 414646 255332 253064 289858 287871 304582 306726 311212 316868 348782 348930 568755 599103 40.55 68.7 1
12:17:14 2023-09-26 332470 332103 78718 76699 112862 116674 113898 112907 84503 86705 90435 94487 113019 112424 323705 349412 938163 920860 351208 361054 104790 91255 97697 98739 114670 109944 102555 102870 73097 75468 260160 228201 666092 667042 192495 191363 242323 245021 279810 273910 288685 291659 305804 309568 289444 319716 658024 692235 509977 414646 256478 252324 291510 288746 302995 308587 311908 315478 349872 349175 573135 596450 40.55 68.6 1
12:17:15 2023-09-26 333378 332707 78619 76838 112797 116925 113774 113479 84561 86905 90369 94680 113207 112424 323477 350715 931645 923502 350362 364252 104756 90765 97697 98706 111562 109927 102625 102870 73047 75610 257763 228848 667823 665757 192495 191096 242323 245778 278645 273074 288793 290577 304361 311853 289099 320499 658060 690150 513527 412861 257737 252289 288102 289765 302323 307655 310233 315671 347733 351551 574442 596176 40.55 68.6 1
12:17:16 2023-09-26 335816 332103 78686 76713 112911 116674 113950 112765 84597 86705 90468 94420 113175 112111 323741 348324 939531 930436 347309 362101 104790 91203 97697 98840 111477 110054 102517 103011 73097 75532 257763 229822 661490 665757 192835 191096 243104 245021 280040 273074 291769 289660 306811 311415 288973 320499 662569 694372 513527 412067 257737 252254 289941 288571 303280 306726 311756 314924 349304 351853 571400 599603 40.55 68.6 1
12:17:17 2023-09-26 332711 331928 78845 76834 113401 116848 114153 112972 84628 86732 90468 94454 113175 112267 324401 347270 942488 928927 348394 361054 102312 91359 97664 98908 114443 110198 102485 103011 73097 75532 260160 228848 670662 666970 193139 190795 243478 244815 280332 273109 290463 291842 305991 309568 289444 320499 660511 699323 509299 417064 256874 251868 291022 288553 303955 307190 310949 314519 351461 350796 568718 597095 40.55 68.6 1
12:17:18 2023-09-26 334127 331556 78678 76699 112927 116864 113807 112874 84503 86705 90468 94454 113175 112424 323705 348885 940198 922241 351564 361054 104756 91236 97697 98840 114477 109978 102587 103011 73047 75500 257763 228686 664865 667042 192630 191566 242358 245021 279810 274431 288721 291498 304643 310037 289858 319494 658024 693214 510708 417064 256694 253064 289013 291234 304118 309276 311579 315262 350257 349877 573653 597334 40.55 68.7 1
12:17:19 2023-09-26 332742 331924 78650 76939 112944 116949 113487 113660 84503 86798 90468 92842 113163 112424 323669 350710 930008 923577 349129 361018 104858 91174 97992 98739 111477 109978 102549 102941 73129 75500 260160 228848 666565 668589 192495 191700 242323 245571 282031 273109 290499 291978 305196 311853 288768 321947 658096 690246 514936 412031 256514 253488 288978 289765 303280 307690 310740 315586 346930 350585 575735 596213 40.55 68.7 1
12:17:20 2023-09-26 333384 332107 78682 76782 112997 116601 113950 112972 84618 86705 90501 94487 113175 112267 324233 346267 935471 928749 348737 362066 102128 91048 97999 98739 111433 109978 102716 102870 73129 75500 260160 228848 676788 666699 192665 191398 242731 245056 281214 272241 290730 291498 306200 311853 288939 320239 659576 692235 514936 412031 257453 255303 291778 290499 305026 307049 313718 315406 347626 350899 568133 597795 40.55 68.7 1
12:17:21 2023-09-26 336466 332067 78710 76667 113815 116707 114310 113192 84806 86705 90501 94420 111390 112111 324053 347835 940865 928859 348394 364759 104612 91236 97664 98908 114602 110164 102561 103152 72964 75532 260160 229985 660510 667643 192835 190783 242900 244951 279919 273074 290463 289695 305564 311153 290762 320499 660511 698336 509209 414538 258021 251868 289893 288956 303316 307440 311685 313527 350930 349237 570406 598827 40.55 68.7 1
12:17:22 2023-09-26 333866 331520 78774 76699 112972 116703 113807 112830 84597 86739 90468 94487 113097 112345 323741 352132 939124 922110 346751 361054 104790 91140 97697 98908 111379 109978 102543 102941 73047 75500 257763 229172 664140 669062 192157 191769 241917 245813 279810 272657 291769 290955 306955 310979 294830 319530 663723 700121 509977 417279 257453 253171 289000 289960 304026 306586 312737 316682 349693 351079 574442 595882 40.55 68.6 1
12:17:23 2023-09-26 332814 332306 78780 76894 112944 116674 113840 112907 84503 85124 90402 94487 112985 112267 323705 348885 939531 921550 351600 361054 104467 91332 97730 98941 111464 110164 102517 103011 73097 75552 257763 228848 664257 667115 192630 191131 242358 245056 279419 274365 288563 290648 306955 309568 289242 319494 658024 692959 509977 417064 256514 252324 289453 290117 302359 308658 309763 314998 350930 349667 567775 592382 40.55 68.6 1
12:17:24 2023-09-26 333577 330741 78853 76678 113372 116319 114094 112590 84717 86586 90534 94324 113209 112077 324233 347555 934074 926046 350997 361054 104858 91174 98032 98908 114546 109978 102549 102870 73129 75500 260160 228201 668665 667643 193445 190530 243853 244780 279524 273946 288721 291498 304873 310695 291088 322832 660956 691148 506430 415210 257198 252185 290635 290821 302853 308446 312167 315442 348747 348159 567877 596786 40.55 68.7 1
12:17:25 2023-09-26 342593 332103 78682 76719 112862 116674 113618 113258 84686 86672 90468 94487 113175 112267 323477 347871 936834 928054 347260 361054 104679 90982 97730 98772 111444 109978 102587 102941 73097 75500 260160 229172 664623 665757 192800 191131 242731 245021 279419 272241 291769 290577 304608 312214 289162 322789 661447 694228 514936 412031 257702 252289 291366 288746 303280 306228 312669 314483 347768 348993 571216 598827 40.55 68.7 1
12:17:26 2023-09-26 334118 332107 78714 76736 113021 116902 113409 113082 84561 86705 90501 94454 113209 112267 322759 352096 939124 922278 348957 363632 104790 91174 97697 98908 114477 110164 102517 102941 72997 75552 258844 229334 660899 668589 192192 191734 241951 245848 279419 272692 291212 290225 306847 310918 291005 321359 664267 698155 512118 414394 257343 252924 288910 289625 302427 306263 311720 314483 349357 350405 574478 596727 40.55 68.6 1
12:17:28 2023-09-26 333636 332107 78629 76896 113405 116707 113774 112765 84503 86646 90468 94487 113141 112267 323705 348885 938200 920897 351564 361018 104573 91236 97697 98908 114443 110164 102459 103011 73047 75532 258844 228848 666086 667042 192630 191398 242358 245021 279384 274365 288802 290683 306654 309603 289479 319494 658096 692167 514936 417575 256334 252359 289013 288781 302359 308623 309798 315212 350930 349667 567811 595754 40.55 68.6 1
12:17:29 2023-09-26 336338 332310 78714 76703 112972 116352 113840 112732 84597 86931 90468 94324 113175 111999 323741 349975 934772 926289 350503 361018 104824 91140 97763 98772 111486 110054 102625 102870 73129 75448 258844 228686 666874 665757 193104 191096 243643 245567 281466 274310 290338 291357 306919 310872 288874 322044 663326 694849 513527 414358 258064 251517 289893 289625 301122 308116 310486 315442 349345 349725 571903 596029 40.55 68.6 1
12:17:30 2023-09-26 333672 332315 78714 76740 112895 116386 113729 112984 84784 86739 90501 94520 113175 112267 323417 345711 935200 930103 348737 361054 104858 90798 98032 98804 111541 109826 102678 102870 73129 75500 260160 228201 669355 665757 192835 191264 242731 245056 280894 272757 291357 291427 305626 311853 294893 320239 660511 691158 513527 412067 257485 252324 289655 288781 305549 306477 311212 315550 347733 348229 569598 599405 40.55 68.6 1
12:17:31 2023-09-26 330875 332103 78629 76803 112899 116902 113683 113147 84503 86739 90468 94520 112941 112458 323967 347799 941050 924974 346786 361054 104679 91174 97730 98840 114477 110164 102587 103011 73129 75695 270817 229172 664384 672867 192589 191927 243869 245294 280985 272933 291212 290613 306919 310401 292197 320743 663510 694264 506430 414502 255403 254235 289514 288711 305133 306691 311247 316494 349729 349710 570406 597978 40.55 68.6 1
12:17:32 2023-09-26 333275 331605 78682 76772 112866 116627 113696 112907 84503 86705 90501 94422 113175 114905 323249 351456 940865 918866 349446 361054 104679 91269 97664 98840 114387 110198 102517 103011 73193 75636 260160 229497 662320 667006 192665 191432 242882 245778 278536 273144 290535 290206 305351 310290 294758 319979 661856 698300 516536 414646 256694 252324 289013 290101 302111 307655 312943 314004 350113 348194 575771 597684 40.55 68.7 1
12:17:33 2023-09-26 336374 331847 78706 76663 112895 116707 113840 112952 84503 86705 90501 94487 113052 112111 323741 350962 932752 924974 350539 362101 104713 91174 97730 98772 114580 110088 102613 102870 73129 74177 260160 229099 669256 665502 192729 191293 243000 246051 279279 274224 288649 293338 306127 311415 288874 321508 661389 691158 510491 414915 258316 252078 289048 289660 302819 308446 313301 315478 349345 349760 573630 594124 40.55 68.6 1
12:17:34 2023-09-26 333360 331749 78714 76699 112976 116699 113651 112842 84561 86679 90657 94390 113209 112380 324269 345676 934074 931426 350472 361054 104891 90765 98032 98739 111509 110049 102678 102870 73129 75397 260160 228040 667809 666960 192835 191432 243104 245021 281249 272241 290535 292848 306272 311415 294721 320464 660043 693360 511589 412031 257305 252324 289453 288956 305599 306726 310775 315550 347483 350791 568462 597684 40.55 68.7 1
12:17:35 2023-09-26 333636 331641 78714 76688 112976 116352 113950 112797 84561 86705 90501 94357 113175 112267 323741 346510 941894 928054 348394 362101 104433 91269 97530 98941 114251 110487 102657 103378 73085 75765 260160 229604 659324 669536 193304 190957 243748 244881 280131 273074 290499 290613 306061 309568 291557 323282 658024 700348 510708 417101 257521 252185 290572 290341 303991 307690 310740 314519 351461 348194 568755 597518 40.55 68.6 1
12:17:36 2023-09-26 332470 332107 78714 76830 112862 116741 113840 113290 84503 86772 90468 94650 112941 112562 323741 348395 939124 926289 346786 361054 104713 91174 97864 98941 114512 110012 102549 103011 73129 75532 261209 228848 675235 667115 192665 191566 242900 244644 280733 272657 291055 290436 304608 310543 289682 319232 662100 694228 513527 414646 255368 253064 291510 294392 304882 307374 313497 315225 349058 349313 568645 597868 40.55 68.6 1
12:17:37 2023-09-26 333252 331924 78789 76886 113082 116971 113840 112874 84389 86705 90468 92778 113152 112286 323213 349996 939124 921550 348737 361054 101903 91174 97697 98739 114398 110088 102517 103011 73047 75481 258844 229497 664768 668589 192665 191432 242155 245848 278575 273074 291466 290171 304678 310543 291267 319979 661892 698336 517966 414574 256944 252855 288575 290101 303280 306761 311756 314261 349908 348194 574514 597978 40.55 68.6 1
12:17:38 2023-09-26 332891 332527 78656 76834 112720 116898 113618 113082 84503 86772 90468 94520 112941 112458 323477 350962 930044 922278 349201 361054 104858 91048 97999 98840 111574 110088 102549 102941 73129 75532 261209 228848 668009 667643 192227 191769 242358 245778 279845 273109 290726 292423 305410 311415 294622 321491 658132 689272 509209 412031 258628 253667 291161 291462 304732 307980 311141 317516 347346 349877 575286 596029 40.55 68.7 1
12:17:39 2023-09-26 336466 332103 78913 76667 112964 116386 113950 113095 84686 86672 90501 94357 113052 112111 323453 350710 934809 924974 351033 361054 104607 91174 97730 98840 114546 110012 102517 102870 73047 75481 260160 228848 668547 664816 193139 191096 243139 245434 278571 274401 290499 291878 304643 310979 294550 321997 658096 693397 502266 413955 258316 251517 289928 290117 302359 308623 310513 315478 349380 349760 571903 596213 40.55 68.7 1
12:17:40 2023-09-26 335342 331135 78660 76657 112960 116707 113807 112699 84540 86619 90468 94324 113175 112111 323741 347871 939623 928054 347380 361054 104645 91048 97697 98772 114477 110088 102555 103011 73029 75481 257763 228769 661566 665757 192870 191131 242935 245056 279845 273109 291357 289730 304712 310153 294573 321247 660511 701262 512118 415210 258248 254491 289506 289484 303776 307514 313758 314303 349693 351889 571621 599771 40.55 68.6 1
12:17:41 2023-09-26 332549 331565 78682 76834 113213 116674 113918 112797 84503 86705 90468 94614 113275 112424 324197 346196 943192 928927 348358 362066 104612 91299 97697 98908 111400 110130 102549 103081 73097 75500 257763 228848 661898 667006 193545 191096 243818 244986 280363 273074 290463 291463 306739 309532 289682 320464 661176 698300 507890 417949 256909 252289 290537 290724 304205 307620 311212 315220 351425 350796 567877 597978 40.55 68.6 1
12:17:42 2023-09-26 332585 331713 78710 76782 112972 116898 113807 113082 84503 86798 90468 94454 112985 112345 323967 349130 938200 922204 351208 361054 104790 91140 97697 98807 111444 110054 102613 103011 73097 75714 257763 228201 666457 667042 192630 191734 242865 245571 280005 274294 288685 292352 304643 309250 292250 322072 663686 692959 512118 414538 256767 253348 291366 291234 303102 309347 311909 315514 349836 347937 567775 596786 40.55 68.7 1
12:17:43 2023-09-26 333216 332076 78686 76803 112801 116868 113553 113290 84503 86739 90468 94487 113141 112458 323705 350962 930008 922241 349446 361054 104824 91203 97697 98875 111509 110164 102619 103011 73097 75552 270817 228848 667304 667643 192460 191734 242323 245778 279923 273109 290463 291463 305626 311885 288768 321947 658024 689272 516346 414033 258628 253488 288978 289765 303280 308086 310740 315550 347434 350585 574442 597095 40.55 68.7 1
12:17:44 2023-09-26 335264 331560 78881 76671 112940 116674 113996 112809 84597 86672 90468 94454 113141 112267 323741 348849 937498 928712 347751 362066 104790 91140 97932 98875 111444 110164 102581 103011 73129 75532 258844 229497 662340 665757 193239 191398 243069 245399 280049 273074 291875 292323 306847 312077 288861 322611 661843 694156 513527 414915 257957 252713 290158 289150 302888 306726 315468 314483 349058 350249 571621 599677 40.55 68.7 1
12:17:45 2023-09-26 333288 331242 78710 76782 113213 116319 114062 112907 84628 86705 90501 94454 113141 112267 323705 346718 943229 928441 350942 362066 104824 91299 97730 98908 114636 110164 102613 103011 73097 75532 258844 229172 667823 666849 193239 191398 243443 244609 280306 273109 290603 291463 304643 309568 289911 319943 660511 694300 513527 417690 256478 252324 290334 293795 304205 307374 310740 316724 350894 349421 568718 597095 40.55 68.7 1
12:17:46 2023-09-26 331847 332103 78686 76751 112944 116707 113950 113258 84722 86739 90468 94487 113175 112424 323741 349904 937227 922110 348884 361018 104858 91140 97932 99073 111389 110164 102640 103011 73129 75532 260160 227339 669011 667006 192665 191700 242358 245910 282299 274240 288504 292656 306703 311309 289982 321271 663958 690551 507820 414394 256084 253099 289013 288746 303280 308090 311542 315550 348502 349421 571059 597855 40.55 68.7 1
12:17:47 2023-09-26 336618 331838 78678 76699 113009 116707 113840 113115 84597 86739 90468 94454 113175 112345 323477 352060 932020 924937 350221 361018 104679 91140 98032 98941 111412 110130 102581 103011 73097 75552 259813 228848 667588 665286 192800 191566 242696 246157 279384 273946 290463 291458 304643 311853 288874 323098 658096 692167 507820 411705 258316 252254 289013 290065 302783 308121 311947 315442 349309 350004 574036 596176 40.55 68.6 1
12:17:48 2023-09-26 333613 331591 78742 76740 113225 116707 114029 112874 84597 86705 90501 94324 113175 112267 323741 348604 940865 928712 348884 362101 104790 91236 97697 98908 114636 110198 102485 103152 73129 75616 257763 230148 666347 667460 193469 191456 243643 245910 280166 273577 291175 289819 306349 310989 290508 322877 662386 699287 510491 414502 258135 252115 290263 289150 302888 307690 311756 314225 350907 351889 570406 596764 40.55 68.7 1
12:17:49 2023-09-26 330808 332778 78682 76755 113042 116707 113807 112830 84503 86739 90468 94552 113141 112345 323705 345711 941155 927607 347345 361054 104790 91140 97697 98807 114546 110054 102473 103011 73097 75552 260160 228848 667588 667079 193128 191131 243478 244609 280306 273074 290910 290613 306617 308667 290123 319494 660511 694300 512118 418170 256514 252324 290776 288308 304205 307440 310740 315212 350930 349667 568316 597721 40.55 68.6 1
12:17:50 2023-09-26 332805 331843 78632 76803 112899 116674 113840 112842 84540 85039 90468 94454 113019 112267 323741 349376 939531 919555 351564 361054 104645 91174 97730 98941 111509 110164 102485 103152 73097 75532 257763 229423 667435 671913 192729 191595 242965 245637 279279 274644 289724 291867 307064 309825 289647 319979 658096 694504 510708 417508 256838 253029 289453 288781 302323 309015 312758 314962 350930 349913 571059 595296 40.55 68.7 1
12:17:51 2023-09-26 333143 332107 78539 76764 112724 116902 113651 113115 84503 86739 90501 94585 112907 112424 323249 349975 931461 920897 350905 361054 104824 91174 97864 98908 111356 110164 102549 103011 73129 75500 260160 228524 665799 667643 192495 191734 242323 245778 279845 273910 290499 292041 305196 312433 295174 321150 661856 690989 509209 411995 256694 253453 288776 289387 302923 307655 314199 315550 347209 349733 576925 595699 40.55 68.7 1
12:17:52 2023-09-26 333866 332103 78718 76803 113037 116707 113918 112874 84628 86739 90501 94487 113019 112267 323477 346232 935471 930103 346751 361018 104891 91015 98032 98772 111497 109826 102882 103152 73268 74177 260160 228201 667205 667570 193269 191560 243508 245637 281843 272898 290463 292041 306667 311853 295180 322568 660511 692235 514936 412067 256909 252324 291742 287836 305169 306726 310740 315586 347733 348194 567913 596249 40.55 68.6 1
12:17:53 2023-09-26 335827 331847 78718 76751 112993 116707 113950 112874 84571 86705 90501 94454 113175 112267 323741 348604 940865 931798 348884 361054 104645 91174 97664 98941 114477 110164 102491 103081 73047 75532 257763 230148 659567 666699 192835 191096 243104 245021 280040 273109 291357 289800 305564 310979 290132 321247 660511 698336 506430 413336 258316 252702 289893 288746 303351 308055 313943 314231 349621 352069 571142 598569 40.55 68.6 1
12:17:54 2023-09-26 330835 332103 78432 76994 112691 117097 113279 113356 84389 86892 90468 94553 112951 112562 323213 349658 939160 924974 348024 361054 104679 91174 98035 98743 111627 110300 102742 103152 73132 75642 258844 229497 667470 670961 192320 192469 243869 245778 280271 272622 291466 290613 306631 311090 288698 321417 658060 694300 513527 416982 256944 253488 288102 290240 304668 306726 311720 315284 349836 348159 573594 597978 40.45 68.6 1
12:17:55 2023-09-26 333099 331596 78881 76719 112899 116707 113950 112907 84561 86739 90468 94422 113019 112267 323705 349904 939531 918866 351600 361054 104573 91299 97697 98908 114602 110198 102549 103081 72997 75532 258844 229497 663161 667042 192800 191566 242731 245021 278571 274821 288928 291344 305564 308314 288803 319459 658132 694228 512118 414682 256909 253243 292001 291234 302534 309276 311315 314818 350786 350369 575286 595993 40.55 68.6 1
12:17:56 2023-09-26 336618 331367 78686 76699 113037 116707 113840 112895 84758 86705 90468 94324 113019 112267 323477 350962 934735 924974 352719 364476 102247 91385 98035 98611 111465 110215 102678 103081 73232 75610 260160 228848 666705 665757 193410 191096 243478 245021 281466 274502 288770 291427 304608 311197 295356 322080 661447 692724 513527 414210 258099 251517 290334 289185 303017 308658 309834 315478 348818 349237 572027 596824 40.55 68.6 1
12:17:57 2023-09-26 333595 332778 78714 76751 112927 116707 113807 112874 84597 86739 90501 94487 112985 112267 323741 345746 935471 930103 348491 361054 104891 90765 98032 98840 111530 109978 102640 102870 73129 75500 260160 228902 672690 665757 192800 191432 242900 245021 281797 272883 290499 292276 304909 311853 294966 320464 657722 692235 514936 415210 257886 253420 290193 290821 305491 307514 311069 315442 347590 351393 568535 597942 40.55 68.6 1
12:17:58 2023-09-26 333315 331605 78742 76736 113184 117005 114029 112765 84628 86646 90501 94487 113175 112111 323741 347027 944771 928859 350435 364034 102140 91200 97966 98809 111562 109995 102678 103081 73150 75500 270817 228848 665114 667079 192894 191490 242865 244986 281126 272657 290748 291836 306847 310290 290375 321190 660511 694228 513527 417028 255332 253374 289928 288308 304919 306726 310740 315256 349345 348930 568792 597978 40.55 68.6 1
12:17:59 2023-09-26 333275 332107 78714 76736 112899 116707 113840 112842 84503 86705 90468 94487 113019 112111 322759 352132 939160 922241 348921 361054 104573 91140 97697 98739 114477 110054 102517 103011 73047 75532 260160 229497 667317 668589 192530 191700 242189 246572 279384 273109 291357 290613 304678 310651 288908 322603 664231 700728 512118 414430 258628 252959 288910 290401 303137 307229 312490 314818 350100 348194 574514 597978 40.55 68.7 1
12:18:00 2023-09-26 331847 332103 78774 76803 112797 116902 113553 113258 84503 86739 90468 94520 111424 112599 323681 350427 934294 923577 350472 364034 102258 91166 97933 98809 111509 110054 102581 103011 73129 75532 264446 229099 670459 665757 192495 191734 242323 246290 281864 273946 290499 291659 306595 310645 289090 320535 661819 692235 508778 411380 258135 252359 289048 290101 303280 308156 313671 315478 347768 349760 574514 595003 40.55 68.6 1
12:18:01 2023-09-26 333794 331516 78965 76661 113315 116348 114062 112590 84686 86586 90940 94357 113209 112111 323741 346718 934074 930064 350997 362101 104790 90765 97730 98908 111444 110236 102473 103011 73162 75481 260160 228201 668294 667460 193751 191096 243887 244986 280271 274365 288793 292769 306847 311202 291330 323319 660437 691112 519060 414066 257560 252185 291560 290413 303280 308623 309798 315514 348818 351285 568839 594088 40.55 68.6 1
12:18:02 2023-09-26 334364 331605 78746 76719 113213 116352 114062 112907 84775 85336 90868 94712 113442 112242 323597 346575 944882 927496 349727 364034 102226 91140 97697 98941 111477 109978 102549 103293 73268 75604 260160 229497 665810 667079 192729 191700 243069 244850 281184 273074 291151 290648 304643 310037 290466 321454 659283 694192 510708 414682 255368 253099 289928 287871 303030 307440 311212 315478 349872 349421 568755 597555 40.55 68.6 1
12:18:03 2023-09-26 333396 332094 78660 76740 112862 116707 113651 113524 84561 86739 90468 94487 113175 112345 323513 351506 939160 922278 348921 362066 104679 91174 97959 98908 114512 110198 102517 103011 73129 75565 260160 229172 661012 668589 192495 191769 241986 246572 281049 272862 291770 290401 307100 310401 290608 322219 664267 694156 513527 414430 257343 253064 288137 290193 302959 307190 312894 315334 349836 348194 576798 598827 40.55 68.6 1
12:18:04 2023-09-26 332470 331551 78660 76803 113471 117172 113930 113524 84686 86878 90402 94746 113118 112389 323561 349796 935623 922241 349446 363375 104925 90732 98200 98677 111933 109758 102742 102730 73312 75365 260160 228686 672647 667006 192665 191769 242358 245778 279945 273946 288829 292869 304148 310904 289682 321491 658060 690769 513527 414538 258261 253099 289097 289611 304205 308121 309763 315622 349081 349421 571903 595754 40.65 68.6 1
12:18:05 2023-09-26 333938 331596 78714 76777 112899 116741 113950 112874 84561 86739 90501 94487 113019 112111 322759 350962 930044 922315 349446 361018 104645 90798 97697 98840 111444 110088 102549 103011 73129 75500 257763 228686 664267 665757 192953 191490 243869 246325 279805 274224 290354 291801 306473 312255 288838 323282 664267 694869 513527 412678 258135 252324 291366 290626 303244 308336 310775 315284 347804 350144 574514 596286 40.55 68.6 1
12:18:06 2023-09-26 333676 331099 78833 76719 113217 116352 114062 112699 84503 86739 90501 94487 113019 112267 324269 345746 932752 928749 350997 361054 104858 91048 97932 98908 111574 110012 102581 102941 73162 75481 257763 228201 667463 667643 193751 191096 243887 244268 280372 274365 288793 291659 304643 311415 295247 322272 660511 691258 514936 413883 257521 252359 290811 289004 303991 308658 312524 315550 348818 348194 567913 594197 40.55 68.6 1
12:18:07 2023-09-26 335301 331605 78714 76716 113213 116352 114062 112809 84597 86705 90501 94324 113175 112111 323777 346789 944675 927396 348920 362645 104645 91365 97597 99151 114443 110385 102453 103152 73097 75616 260160 230148 656875 669463 193675 191427 243748 245465 280672 274360 290764 290260 306384 310330 288768 321473 660511 700348 512118 414430 258099 252078 290369 288956 304690 307874 313497 314040 351461 349237 569598 599627 40.55 68.6 1
12:18:08 2023-09-26 330576 331843 78660 76834 112895 116741 113618 113393 84503 86772 90468 94520 112985 112424 323477 346753 939160 926289 347309 361054 104679 91174 98025 98941 114670 110198 102581 103011 73129 75429 260160 228848 664149 667115 193139 191131 243513 244609 281343 273109 291186 290648 304678 309820 290158 319530 660511 694336 508778 417690 256514 252888 290670 288522 304919 307690 310775 315478 350966 349733 569170 596507 40.55 68.6 1
12:18:09 2023-09-26 331883 332103 78718 76803 112899 116741 113807 112972 84597 86739 90501 94520 113019 112535 323741 349412 938200 922241 350925 361054 104713 91332 97763 98941 111477 110088 102742 103293 73364 75681 260160 228201 664149 671437 192694 191630 245327 245672 280253 274608 288757 292387 304643 310290 289717 322109 658132 693214 513527 414682 256909 253134 289787 289611 303351 309559 309546 315550 349550 350092 571059 595332 40.55 68.6 1
12:18:10 2023-09-26 333676 332098 78714 76838 112834 117016 113840 113290 84561 86772 90501 94520 113349 112458 322795 350962 930044 922278 349446 361018 104858 90765 97730 98873 111477 110122 102581 103011 73162 75532 260160 228848 671280 667643 192227 191804 242323 245813 279845 273180 290946 292600 305625 312505 288838 319270 661892 689308 515811 412067 256729 253700 289123 289660 303351 308305 313497 317862 347483 350899 573890 594856 40.55 68.6 1
12:18:11 2023-09-26 333830 331440 78746 76751 113070 116707 113840 112972 84597 86705 90501 94454 113175 112424 323705 346753 938163 931152 347997 362066 104858 91203 98203 98710 111856 110266 102882 103152 73232 75642 260160 229334 681434 665611 193234 191560 243304 245742 281231 272622 291080 291864 306919 312291 288733 320499 660511 693214 510599 413228 257666 252324 289906 289004 305599 307579 310740 315586 347697 349167 568718 597978 40.55 68.6 1
12:18:12 2023-09-26 336047 332310 78714 76782 113213 116707 114062 112854 84717 86772 90501 94552 113141 112267 324197 348569 945179 931761 349129 362066 104790 91299 97932 98908 111379 110198 102517 103223 73097 75636 260160 230475 667274 667643 193410 191264 243478 245021 280367 273910 291769 290304 306489 310188 294758 321925 661916 699817 513527 414538 258280 252254 292191 291330 304331 308305 312526 314339 350750 351997 571068 600627 40.55 68.6 1
12:18:13 2023-09-26 333568 332063 78658 76747 112899 116707 114062 113160 84597 86765 90468 94487 113141 112267 323705 351952 940865 922449 351718 364734 102151 91511 97867 98875 111541 110402 102684 103325 73200 75765 260640 229822 662557 667006 192800 191700 243069 245571 281466 275344 290526 290613 306240 310507 289647 322537 664267 694264 507820 414646 256909 253064 289858 290065 302323 308658 311430 314962 351956 351043 575873 597058 40.55 68.6 1
12:18:14 2023-09-26 332470 332072 78710 76834 112960 117097 113683 113082 84597 86858 90468 94650 112985 112458 323441 349658 934074 920860 348884 360983 104824 91140 98032 98908 111606 110164 102710 102941 73230 75468 258844 227557 669355 669062 192800 191734 242323 245778 280236 273910 290572 293244 304837 311415 292155 321947 661819 691258 514936 416982 258628 254200 291985 289924 303812 307628 312610 317226 348604 350598 574877 595259 40.55 68.6 1
12:18:15 2023-09-26 333324 331847 78821 76914 113213 116707 113996 112940 84628 86798 90501 94487 113175 112424 324197 346196 936880 931426 352144 364549 102323 91166 98134 98809 111703 110215 102882 103223 73200 75552 255409 227879 673954 667643 192993 192061 243869 244986 281752 273109 290499 292704 306631 311853 288803 320499 660511 692235 507820 413300 257702 252853 290334 287766 305814 308336 312130 318110 348782 349237 567877 597518 40.55 68.6 1
12:18:16 2023-09-26 335827 331211 78913 76726 113250 116864 114062 112940 84655 86705 90501 94487 113175 112267 323705 347764 940865 928712 347345 362066 104824 91299 97999 98908 111541 110164 102645 103152 73129 75636 260160 229985 666404 665757 193104 191566 243478 245742 280271 273910 292246 292873 305564 312433 294721 324054 662238 701262 509209 415210 258391 252219 290635 289519 304026 307479 315308 315004 349836 349969 571216 599677 40.55 68.6 1
12:18:17 2023-09-26 331583 332107 78714 76939 112976 117063 113840 113192 84597 86892 90501 94618 113442 112755 323909 347585 943541 926104 348737 364034 102151 91292 97933 98809 111518 110164 102613 103011 73129 75584 262009 230145 670851 669536 192157 192340 242289 246157 282698 272933 291769 290661 305564 311415 288803 319979 664157 698300 513527 414538 257305 253842 288741 289660 304883 306726 314016 315256 349872 348680 574442 599252 40.55 68.6 1
12:18:18 2023-09-26 333415 332098 78718 76834 113070 116741 114029 113017 84540 86798 90501 94552 113209 112424 323969 349340 940865 920897 351564 361054 104790 91332 97730 98974 111412 110351 102657 103293 73129 75636 260160 229172 663890 667042 192835 191734 243069 245778 279419 275207 290463 292245 308656 309940 292419 322803 664267 698285 510708 417840 257524 253525 291172 289924 302853 309524 312578 315478 351461 349697 576068 596176 40.55 68.6 1
12:18:19 2023-09-26 333974 332315 78714 76834 113569 116983 114062 112907 84775 85465 90868 92842 113476 112355 323561 351384 935623 926104 351718 363670 102183 91266 97999 98908 111509 110164 102537 103378 73135 75604 255409 228848 668665 665757 193469 191560 243478 245778 279384 274750 290463 291885 304678 311376 294721 322450 658096 691158 513527 413919 258284 252078 289893 290065 302996 308623 312905 315514 349644 350284 572747 597095 40.55 68.6 1
12:18:20 2023-09-26 333360 331713 78718 76917 113042 116864 114062 112972 84597 86739 90501 94617 113175 112345 323705 345676 935434 930103 349727 361054 104858 90765 98032 98739 111574 110054 102710 102870 73129 75500 260160 228040 667790 665757 192800 191566 243104 245571 281737 272792 291066 291926 306271 312291 290919 323245 660437 693105 509977 415210 257560 253029 289858 288303 306029 307405 313943 319275 347590 349167 568755 595882 40.55 68.6 1
12:18:21 2023-09-26 335743 331847 78907 76747 113737 116896 114500 113258 84864 85051 90905 94648 113342 112242 324053 347098 946226 929514 348322 361054 104858 91299 97999 99151 111847 110164 102678 103152 73162 75584 262602 229172 668546 667042 193716 191131 243853 244986 281126 273144 291209 291476 306240 310073 290493 320464 660511 699092 510708 417985 256909 252853 290776 288711 304205 308112 313016 315514 351956 350831 568718 597978 40.55 68.6 1
12:18:22 2023-09-26 331619 332103 78632 76914 112797 117130 113266 113388 84659 86892 90468 94683 112985 112875 323705 349939 941858 924937 346786 362101 104824 91174 97932 99110 111477 110198 102613 103081 73230 75636 258844 229010 668665 667115 193164 192364 243869 245946 281773 274155 291774 292041 307100 311309 290388 321234 662541 694264 509209 414538 256478 253913 291989 289282 305814 307620 311720 315514 349872 350472 573246 599553 40.55 68.6 1
12:18:23 2023-09-26 333415 332599 78977 77064 113372 116996 114513 113556 84806 86938 90809 94778 113387 112355 323993 349376 937498 922110 349446 364476 104891 91424 98032 98908 111530 110130 102882 103152 73362 75532 258844 227557 670093 667042 192835 191769 243069 246065 280271 274330 288906 293315 304608 311415 290123 319979 658096 692235 510708 414646 256694 253877 289655 289625 304205 308336 309798 317408 349345 349697 572711 596213 40.55 68.6 1
12:18:24 2023-09-26 333974 331480 78714 76838 113042 116902 114062 113115 84618 86858 90501 94552 113209 112579 323477 351456 932716 926289 350221 362609 104891 91299 98032 98974 111562 110198 102710 103152 73344 75636 258844 229298 668657 665502 193469 192031 245674 246466 280131 274644 291280 292245 307064 312291 290690 322187 662827 692167 510708 415210 259153 253029 289453 290542 303316 308059 313943 315514 349550 350284 575328 597518 40.55 68.6 1
12:18:25 2023-09-26 335998 331964 78897 76834 113250 116882 114342 113192 84775 86878 90776 94584 113175 112345 323741 348849 942452 930250 348244 362645 104824 91332 97932 98842 111444 110232 102581 103152 73129 75584 257763 228734 662442 666699 193445 191398 243478 245571 280271 273144 291769 290613 306026 311415 295138 323024 658024 700348 516536 413919 258533 252289 290334 288781 304240 308587 313142 314519 350966 350249 571621 597795 40.55 68.6 1
12:18:26 2023-09-26 331847 331740 78714 76838 113184 116902 114062 113115 84628 86739 90501 94520 113175 112424 323741 346475 943265 927089 348077 362066 104858 91332 97999 98974 111453 110164 102882 103378 73268 75817 261209 229334 668117 671437 193916 191560 244259 245430 281025 274153 291575 291907 306811 310290 290361 320535 662386 699551 507890 418021 256909 252324 291450 291459 304919 309298 311685 315514 351956 348194 569598 598827 40.55 68.6 1
12:18:27 2023-09-26 333216 332185 78839 76949 113401 116992 114185 113902 84686 86925 90534 94650 113175 112599 324654 349844 940865 920897 351672 364734 104679 91332 97959 98974 111444 110461 102678 103223 73129 75701 258844 229497 663767 667115 193274 191769 243104 245778 280047 275242 290572 291498 306275 310543 289682 320464 661892 694228 512118 417101 256944 253099 289928 289625 303031 310028 310958 315514 351708 348194 575058 596213 40.55 68.6 1
12:18:28 2023-09-26 331839 332107 78742 76834 112976 117097 113950 113356 84597 86832 90501 94683 113175 112527 323679 349975 934074 922241 348884 361054 104993 91174 98269 98710 112010 110190 103164 103011 73398 74189 261209 228201 686893 671437 193134 192200 243304 246312 280271 273946 290499 293110 306811 311781 290670 319494 661856 691258 513031 414430 256694 253700 289893 289422 303030 308372 309798 315266 348818 350454 572747 594088 40.55 68.6 1
12:18:29 2023-09-26 335520 331924 78897 76834 113282 116902 114029 113115 84832 86878 90435 94487 113175 112458 324233 345711 936917 930067 350467 361054 104858 91207 97999 98908 111486 110164 102710 103011 73162 75532 260160 228201 667823 667643 193445 191601 243887 244644 280894 273946 288793 292458 306775 311853 289655 320499 662643 692235 513527 413919 257521 253099 290846 287766 302995 308658 310269 318146 349345 349202 567913 596249 40.55 68.6 1
12:18:30 2023-09-26 333938 331838 78877 76807 113042 116707 114062 112972 84597 86739 90501 94487 113209 112345 323741 348885 938200 927359 348097 365065 102140 91418 98203 98875 111541 110325 102710 103293 73232 75778 258844 230475 669025 667171 193410 191700 243683 245778 280915 273840 292291 290436 305813 311853 294758 323795 658060 700348 513527 413300 258569 252359 290369 289625 304919 308372 313142 314483 350683 349795 571621 597795 40.55 68.6 1
12:18:31 2023-09-26 332942 332527 78660 76918 113213 117026 113774 113356 84561 86865 90468 94716 111424 112894 323477 349412 943933 926289 347309 362645 104891 91332 98032 99151 111444 110164 102613 103081 73262 75565 260160 229172 664751 667115 192835 191769 242935 245606 281669 273628 291357 291251 305316 311415 291022 319235 658060 694300 513527 414574 256909 253913 289928 288956 306195 307655 311720 315550 349836 349667 571621 597904 40.55 68.6 1
12:18:32 2023-09-26 333360 332098 78853 76838 113217 116935 114029 113745 84628 86805 90501 94618 113052 112527 324233 351506 943430 922151 352719 365247 104868 91484 97927 98842 111509 110402 102640 103325 73182 75636 260160 229334 662313 667042 193504 192061 243818 245778 282031 275435 290946 292104 306419 310543 289858 320499 662827 694300 512118 417101 257521 253453 290334 289841 302110 310064 311247 315514 351956 348229 576515 597095 40.55 68.6 1
12:18:33 2023-09-26 333801 332107 78881 76935 113217 117016 114310 113323 84618 86925 90501 94683 113019 112527 323741 349939 934074 921550 348920 361054 104891 91140 98200 98807 111594 109978 102882 102870 73362 75448 259958 227879 672036 667643 192835 192340 242393 245778 280236 273946 291151 292458 306236 309748 289858 322265 664231 690479 514936 415210 256838 254375 291742 290198 302852 308446 311578 317263 347733 348194 574072 596249 40.55 68.6 1
12:18:34 2023-09-26 333866 331587 78746 76782 113573 116902 113872 113082 84597 86739 90501 94487 113442 112251 324173 345498 935324 932902 350224 364549 102268 91166 98269 98809 111780 109944 102710 102870 73312 75500 261209 228524 668277 665757 193239 191734 243104 245778 281878 273074 291466 291899 304148 312112 288803 322603 660511 693397 516346 412683 257737 253064 289928 288746 304775 307620 311466 315622 349116 349237 568792 595882 40.55 68.6 1
12:18:35 2023-09-26 335827 331520 78746 76751 113311 116703 114094 112940 84618 86586 90501 94422 113243 112111 323741 347871 939160 928054 346300 362101 104858 91236 97999 98941 111465 110088 102549 103081 73162 75565 260160 229334 672643 665757 193139 191734 243478 245778 280306 273144 292182 291251 306631 312148 290517 324054 663326 694228 513031 414621 258391 252959 290396 289379 303634 307190 313180 315320 349345 351889 572027 597611 40.55 68.6 1
12:18:36 2023-09-26 330826 332544 78682 76834 113009 116902 113840 113192 84775 85011 90868 92747 113364 112389 323561 347692 942871 926104 348737 364807 102215 91200 98032 98941 111594 110198 102581 103293 73268 75584 260160 229172 664262 667006 192554 192674 242155 245813 280698 273074 291731 291781 305316 311415 289453 319494 658132 699129 513527 414538 257521 253948 288776 289660 303883 307431 311756 315514 349908 348194 574036 598827 40.55 68.6 1
12:18:37 2023-09-26 333311 332103 78718 76803 112993 116902 113983 113082 84597 86772 90534 94487 113175 112458 323741 349939 940961 920897 351672 362137 104679 91365 97730 98974 114477 110198 102517 103152 73129 75532 260160 229497 663715 667079 193274 191769 243478 245813 281864 275380 290619 291899 306419 309794 290466 323282 664267 694156 512118 417508 257560 253099 290369 289660 302696 309594 313943 315406 351956 349202 574478 598676 40.55 68.6 1
12:18:38 2023-09-26 335537 331847 78992 76782 113733 116929 114591 113491 84864 86878 90468 94648 113455 112242 324281 350854 935324 927496 351528 362101 104891 91332 98032 99184 111453 110198 102742 103081 73162 75565 260160 229135 666163 665757 193751 191601 243683 245778 279419 274821 290535 291978 305564 311415 294949 324888 661856 691644 513031 414574 258569 252289 292191 290542 302534 309559 311212 315550 349908 350319 572747 595735 40.55 68.6 1
12:18:39 2023-09-26 333866 331749 78746 76834 113245 116927 113950 113258 84597 86772 90534 94553 113209 112458 324496 345711 936871 931461 347309 361089 104891 91269 98032 98941 111627 110012 102678 102941 73162 75500 260160 227879 671643 667643 193504 192061 243643 245602 281808 273003 291212 293173 306919 312255 291112 323282 661374 693214 509209 412973 257737 253099 292191 288676 305526 308121 311247 317480 348818 351623 568608 597978 40.55 68.6 1
12:18:40 2023-09-26 333388 331847 79059 77117 113848 116996 114297 113192 84775 86878 90809 94713 113387 112355 324281 346753 944639 930103 348394 365065 102232 91554 97697 99007 114477 110495 102710 103404 73129 75668 260160 229497 658033 667042 193504 191432 243922 245091 280733 273946 291634 291985 307447 310543 289717 321770 658024 700348 508778 417327 257737 252324 290745 289220 305169 308407 311720 315284 351956 349237 569598 595919 40.55 68.6 1
12:18:41 2023-09-26 332470 332107 78909 76886 112960 117097 113840 113388 84503 86865 90501 94716 113052 112596 323741 348921 941858 927535 347309 362137 104858 91236 98032 98974 111541 110198 102607 103081 73162 75565 257763 229497 668059 673344 193199 192066 243373 245672 281878 273003 291660 293899 307100 311817 290564 319494 658024 694336 509209 414538 256478 253665 290572 288746 305599 308090 312298 315550 349908 348124 570406 598827 40.55 68.6 1
12:18:42 2023-09-26 334364 331964 78875 76939 113278 116996 114264 113556 84717 86945 90872 94585 113243 112458 323741 349693 940681 924937 351564 362609 104891 91365 98203 98875 114614 110198 102645 103152 73162 75565 261209 229189 664992 667151 193274 192206 243139 245848 280271 275242 288901 292458 306026 310543 290599 320499 664231 692203 513527 417101 256980 253700 290334 289660 304240 310064 309834 315225 351708 348194 571939 596249 40.55 68.6 1
12:18:43 2023-09-26 332927 332778 78750 76869 112899 117097 113918 113388 84597 86892 90534 94586 113052 112596 323705 350962 935789 924974 349482 362101 104891 91365 98032 98974 111574 110232 102882 103378 73300 75817 261209 229172 672018 668589 192729 192504 243000 246431 280789 274416 291357 292281 303690 309782 289858 322826 662682 691258 517755 412067 257340 253667 291510 289660 304205 308623 311247 315658 347733 348229 574478 596029 40.55 68.6 1
12:18:44 2023-09-26 333722 331883 78901 76935 113861 116963 114375 113160 84660 86798 90534 94552 111615 112355 324161 345676 936834 931995 349369 364882 104964 91236 98200 98908 111518 109978 102780 103011 73280 75532 258844 228524 666853 665757 193410 191700 243443 245778 281555 272622 291878 292600 304608 311360 288803 321211 661447 693178 509209 412031 258021 253099 289928 289625 305814 306726 311756 315550 348782 349760 570406 599252 40.55 68.6 1
12:18:45 2023-09-26 335464 331605 78907 76726 113343 116707 114251 112984 84686 86705 90534 92544 113175 112077 324425 347835 941894 928712 351371 362645 104790 91365 98035 99354 111541 110487 102882 103481 73132 75811 258844 230475 661222 669536 194248 191560 243853 245535 280521 273946 291466 290401 307878 310943 289207 323824 658024 701338 510599 419959 258135 252289 290811 289387 304668 308587 311685 314962 351956 350004 570406 599677 40.55 68.6 1
12:18:46 2023-09-26 333414 333180 78893 76928 113037 117063 114062 113356 84895 85255 90501 94715 113209 112458 323741 350240 944882 921550 348394 362645 104891 91332 98032 98974 111638 110198 102645 103081 73129 75668 260160 229497 661255 666970 193445 192171 243104 246572 280040 274330 292144 290648 306524 311415 289910 320535 663800 701189 513527 414610 257702 253488 289013 290613 304169 308398 314026 315478 350930 349237 577886 599677 40.55 68.6 1
12:18:47 2023-09-26 332590 331987 78714 76834 113070 116978 114062 113225 84873 86739 90534 94585 113175 112458 323118 349412 939926 922278 353435 364476 102268 91385 98203 99146 111703 110063 102882 103293 73365 75694 261209 227879 671643 666970 193139 192340 243104 246192 281308 274502 291215 293102 304608 311853 290123 321925 662827 691258 516346 414574 256944 253877 289655 290065 304869 308587 310740 317444 348782 348194 573630 597707 40.55 68.6 1
12:18:48 2023-09-26 333672 331605 78821 76830 113593 116996 114342 113258 84717 86772 90534 94487 113668 112355 324233 346196 935471 931461 349165 362101 104925 91332 98032 98941 111594 110198 102742 102941 73362 75636 258844 228040 671406 667643 193445 192037 243478 245021 282019 273754 291050 292869 306235 312505 291948 321437 660511 692724 514936 413883 257737 253488 290811 288509 306029 307839 310740 318038 348854 349746 568718 595919 40.55 68.6 1
12:18:49 2023-09-26 333649 331560 78746 76751 113311 116741 114062 112940 84628 86798 90501 94487 113243 112345 323969 348599 943690 932790 350721 365247 102258 91421 97933 98875 111606 110589 102645 103339 73296 75688 260160 230148 674070 667643 193811 191595 244381 245742 280698 273910 291357 291427 306848 310979 288803 321961 657988 701338 512118 414682 258533 252324 291022 289422 304668 308587 312943 314962 351740 350249 570406 599677 40.55 68.6 1
12:18:50 2023-09-26 334253 332747 79049 76834 113245 116983 114029 113290 84775 85296 90501 94520 113209 112424 323705 350240 941858 924281 346751 362101 104891 91365 97864 98941 111497 110198 102613 103011 73129 75584 260160 229172 667470 667042 192800 192679 242323 246192 280894 273109 292182 291659 305564 311634 289910 320275 661892 699323 513527 414610 257737 253913 288978 290101 305133 307440 313106 315514 350930 349237 574514 599068 40.55 68.6 1
12:18:51 2023-09-26 332891 331520 78746 76886 113245 116898 114062 113290 84628 86772 90567 94585 113555 112286 324401 349653 940828 924133 351492 364549 102151 91484 97933 98842 111541 110427 102613 103152 73129 75636 260160 229460 659744 670585 193139 191769 243139 246325 280131 275435 288829 291942 306489 310543 290263 320464 661856 694192 510708 417064 257521 253488 289893 289176 303244 310180 310740 315117 351708 348194 572307 597095 40.55 68.6 1
12:18:52 2023-09-26 336881 330737 78750 76838 113347 116902 114062 113115 84628 86739 90534 94520 113209 112345 323741 351456 934772 926289 350503 362101 104891 91332 98032 98941 111541 110198 102645 103081 73262 75616 268322 229064 665118 665757 193445 191734 243853 246537 279906 274785 291151 292387 306739 311415 294758 322223 663027 692167 513527 413009 259150 252324 289893 291823 303280 308658 311247 315550 349872 350354 574036 597978 40.55 68.6 1
12:18:53 2023-09-26 333347 331605 78992 76886 113217 116935 114062 113634 84806 85296 90901 92747 113387 112355 324582 345569 935324 932902 350684 364807 102300 91266 98167 98840 111627 110164 103023 103293 73330 75552 260160 228040 674936 665502 193469 191734 243478 245021 281485 273946 290499 292691 304643 311853 288838 321733 660511 692235 507820 413883 258135 253099 291597 288553 305599 308623 310486 315658 349309 349237 567877 597518 40.55 68.6 1
12:18:54 2023-09-26 333414 331869 78746 76834 113934 116741 114251 113082 84717 86739 90534 94455 111691 112267 323777 346510 943229 928712 348394 362963 104645 91588 97664 99007 114602 110572 102517 103785 73097 75668 260160 229172 662292 667042 193922 191733 243887 245606 280894 274365 291375 291534 308764 310290 289717 321508 657988 701834 509977 417726 258270 252324 290670 289185 304668 308372 311720 314998 351956 349237 568792 596764 40.55 68.6 1
12:18:55 2023-09-26 330844 332783 78718 77088 113213 117286 114231 113823 84628 86978 90435 94845 113230 112702 323297 347692 942302 926252 348244 362645 104891 91332 98170 98842 111541 110198 102678 103011 73162 75565 260160 229497 669504 669062 192495 192644 242323 246399 280389 273109 292401 290648 305599 311415 289374 320499 661892 699853 513527 414574 257737 253877 288575 290374 303847 307440 315729 315478 350930 349202 574514 599252 40.55 68.6 1
12:18:56 2023-09-26 332302 332103 78750 76928 113074 117097 114062 113732 84628 86925 90534 94651 113243 112875 323741 350715 934810 922278 349446 362101 105026 90798 98300 98739 111703 109792 102882 102870 73395 75532 257763 228201 672264 667042 192835 192206 243104 245813 280306 274365 290946 293315 305840 311366 290123 319530 661892 691258 509977 414538 256909 253913 289858 289625 304582 308587 310775 315370 348818 348159 573630 597361 40.55 68.6 1
12:18:57 2023-09-26 337438 332581 78865 76939 113593 116996 114029 113290 84806 86911 90934 94648 113387 112355 324197 351704 934110 926289 350503 365210 104824 91332 98032 98941 111530 110198 102710 103223 73129 75584 255409 228848 667705 665757 193445 191769 243273 246572 280046 274821 291151 291942 306847 309748 294758 322486 663568 693178 509977 412067 258569 252888 289858 290955 303316 308658 311247 315514 349908 350354 574514 595461 40.55 68.6 1
12:18:58 2023-09-26 334364 331605 78992 76782 113376 116902 114310 113160 84597 86772 90534 94520 113209 112458 324497 345746 935471 930103 349446 361054 104891 91269 98032 98941 111497 110198 102640 103011 73312 75584 260160 228128 667455 669426 193339 192066 243783 245294 281489 274188 290318 293137 306631 312469 289647 323781 660511 692235 517027 414538 257666 253099 292212 288308 305169 308517 310740 315622 349590 349202 568316 594124 40.55 68.6 1
12:18:59 2023-09-26 333778 331605 78929 76886 113762 116992 114185 113258 84775 86945 90501 94617 113209 112345 323741 346718 946189 927607 348322 364476 104930 91365 98134 98974 111509 110198 102710 103081 73162 75532 257763 228848 667705 667115 193480 191734 243853 245021 281249 273910 291357 291534 305351 310397 290635 320464 660511 694336 513527 417985 258628 253134 290811 288956 305169 308623 311720 315550 351690 350585 568792 598827 40.55 68.6 1
12:19:00 2023-09-26 333360 332103 78718 77057 112931 117130 113872 113732 84660 86772 90534 94520 113209 112458 323249 351600 941858 924937 348307 362101 104858 91332 97999 98941 111389 110198 102812 103378 73268 75869 260160 229822 661854 669536 192694 192504 242761 247228 280663 273769 292182 290683 308388 311415 289682 323098 666341 699817 513527 416390 257773 253667 290955 290577 304668 307690 312705 315284 350647 348229 575328 598827 40.55 68.6 1
12:19:01 2023-09-26 333889 333216 78897 77095 113274 117387 113918 113732 84597 85275 90501 94586 113442 112737 323705 350468 934110 922315 351644 365247 104891 91332 98032 98941 111541 110198 102678 103081 73162 75565 260160 228848 667705 665757 192870 192340 242900 246572 280285 274365 291066 291978 306739 311364 294985 321508 663837 691980 514936 411741 258533 253488 290209 290577 303991 309803 311720 315550 348782 350319 576215 597978 40.55 68.6 1
12:19:02 2023-09-26 333564 332107 79024 76740 113749 116352 114441 112842 85052 86739 90534 94487 113276 112302 324233 346753 936871 928785 351528 362101 104858 91174 98203 99250 111703 110300 102812 103293 73265 75623 257763 228686 668294 668552 193952 191560 244876 245021 280929 275344 290504 292281 305886 312469 289858 321473 657988 692235 507820 414394 257737 252359 291732 288746 304905 309594 310775 315658 349908 349516 568792 597978 40.55 68.6 1
12:19:03 2023-09-26 333811 331453 79041 76751 113347 116741 114467 112895 84806 86911 90534 94617 113209 112458 324233 345463 944675 928749 348429 362137 104645 91524 97730 98974 114670 110572 102549 103325 73194 75565 260160 228848 661068 667042 194057 191734 243922 245091 281161 273981 291357 291694 306559 310543 290466 322221 658024 700843 512118 418353 258135 252359 291633 289220 305169 308623 314053 315550 352100 349237 568792 597978 40.55 68.6 1
12:19:04 2023-09-26 330603 332103 78746 76834 112976 117315 113618 113323 84503 86865 90468 94618 112941 112562 323777 348640 941192 926948 349617 365065 102116 91385 98068 98809 111550 110292 102850 103152 73232 75746 270817 229497 667470 670486 192630 192340 242323 245778 281702 272968 291997 291463 305564 311415 290463 321726 658060 694300 513527 414538 256909 254687 289417 289590 305814 307620 312414 315478 350365 351043 571023 599677 40.55 68.6 1
12:19:05 2023-09-26 331578 332067 78857 76969 113479 117253 114029 113192 84561 86858 90501 94617 113353 112355 323741 349376 938163 922241 350573 362031 104925 91299 98200 98875 111703 110130 102812 103011 73362 75468 258844 227879 672354 669062 193139 192609 243069 246157 280271 274330 291462 293280 306271 312944 289682 320203 663295 692235 509209 413264 256909 253913 289858 290065 304240 308587 311720 317819 347733 348194 574442 597058 40.55 68.6 1
12:19:06 2023-09-26 336422 331847 78969 76830 113278 116868 114062 113258 84686 86705 90534 94552 113175 112267 323669 350710 938250 928859 352719 364807 102215 91200 98168 98842 111550 110292 102812 103293 73232 75604 255409 228848 667941 665757 194389 191421 244604 245742 280271 275207 290463 294587 306883 312072 289647 322450 658060 693214 514936 414502 257702 252254 290811 289625 303280 309559 313671 315586 349872 350249 571216 595039 40.55 68.6 1
12:19:07 2023-09-26 333384 331283 78907 76834 113724 116868 114408 112907 84984 85019 90534 94454 113209 112267 323777 347520 943897 928712 349411 362645 104858 91458 97999 98974 111617 110198 102645 103184 73097 75772 270817 230148 659093 668589 193851 191700 243853 245778 281126 274365 291913 290613 307203 311415 288803 322414 658024 702330 512118 414610 258569 252324 290811 289625 305133 308623 313109 314962 351956 350284 571216 599677 40.55 68.6 1
12:19:08 2023-09-26 332198 332107 78992 76939 113282 117063 114062 113356 84628 86858 90534 94553 113634 112599 324173 347270 945554 927533 349727 364807 102242 91421 98236 98842 111703 110164 102710 103223 73362 75636 260160 229927 664389 667079 192800 192644 243034 246192 282121 273109 292182 291498 305991 312072 289682 319494 664157 698300 515811 414538 257305 254659 289730 290065 306029 307655 312633 315514 350647 349202 572784 597611 40.55 68.6 1
12:19:09 2023-09-26 331847 332315 78714 76886 113651 116996 113840 113356 84628 86892 90501 94650 113209 112458 324424 349939 935471 922241 349411 361054 104925 91299 98200 98908 111671 110164 102850 103081 73362 75500 259958 227557 669473 667006 193104 192305 243069 246157 280663 274330 291357 293315 305553 312469 292775 319979 663800 692235 508778 414502 257305 253913 289932 290101 304668 308235 311212 318378 348782 348944 574442 594966 40.55 68.6 1
12:19:10 2023-09-26 336705 332216 78996 76910 113618 116974 114062 113115 84984 85243 90868 92810 113634 112320 324053 351632 935324 930362 353621 365065 102344 91484 98200 98941 111550 110461 102780 103507 73365 75636 260160 228848 665244 667171 194697 191427 244639 245778 280367 275400 291151 292281 305778 312112 289682 324428 658060 691644 514936 414574 258099 252289 292141 290219 302923 310499 311212 315622 351195 349725 570406 595461 40.55 68.6 1
12:19:11 2023-09-26 335981 331655 78965 76834 113610 116902 114330 113082 84717 86739 90534 94552 113175 112267 323741 346753 944602 928749 350905 362645 104858 91299 98167 98941 111606 110198 102710 103152 73129 75636 260160 228848 664524 667042 194022 191734 243887 245021 281555 274330 291769 292147 306454 310472 290670 321437 662569 700348 509299 418945 257702 253064 291662 288781 303883 308587 313943 315550 351956 348923 568755 597978 40.45 68.6 1
12:19:12 2023-09-26 331578 331704 78714 77033 113332 117563 113930 114012 84743 85360 90402 94910 113197 112894 323525 349760 944882 925937 348737 362066 104824 91365 98032 99253 111627 110393 102710 103293 73395 75668 258844 230148 663290 666777 193445 192002 242900 246607 280236 273946 292296 290648 306489 311853 289506 320535 663800 700348 512118 414610 257737 253453 289013 290613 304205 308081 313109 315478 351213 349202 577032 599677 40.45 68.6 1
12:19:13 2023-09-26 333360 331785 78714 76897 113241 117097 114062 113770 84597 86858 90501 94683 113209 112424 323705 350674 932752 924937 349446 362101 104858 91332 97992 98941 111486 110198 102710 103152 73362 75668 258844 229172 668868 668589 193104 192644 243104 246501 282829 274365 291563 292423 304573 311113 289858 320428 663332 692235 510599 412031 257702 253877 289453 290101 302959 308623 311720 317444 347733 349202 577886 597978 40.55 68.6 1
12:19:14 2023-09-26 336595 331812 79148 76973 113848 116963 114546 113095 84958 86845 90967 94614 113623 112286 324293 349939 938200 928745 351600 365065 102274 91458 98167 98974 111606 110198 102710 103410 73362 75688 270817 228848 664519 665757 194057 191700 244434 246100 280236 275628 291357 292423 305564 312469 289858 322521 658096 692131 516346 414538 258498 252289 291436 290065 302746 310028 311212 315550 349872 351744 572027 597095 40.55 68.6 1
12:19:15 2023-09-26 333902 332063 78965 76755 113532 116902 114094 113017 84748 86705 90534 94487 113397 112111 324197 347276 944602 930067 349165 362645 104824 91491 97697 98974 114636 110461 102613 103325 73129 75720 257763 230475 661946 668589 194057 191734 243887 245778 281130 274330 292047 290648 308583 311415 289453 322486 663547 701338 512118 414646 258533 252324 290846 289625 304346 308332 312414 315225 351956 351889 571400 599456 40.55 68.6 1
12:19:16 2023-09-26 332470 331964 78925 76928 113687 116996 114264 113667 84775 85243 90839 94780 113141 112458 324197 346753 944771 927607 348737 362609 104858 91332 98032 99147 111530 110198 102710 103293 73312 75668 258844 229334 667470 667042 192764 192984 242358 246364 281555 273109 292296 291659 305991 312469 289682 321807 661892 699323 513527 414574 258099 254481 289013 290101 305814 308121 313142 315514 350930 349202 574036 597840 40.55 68.6 1
12:19:17 2023-09-26 331336 332107 78742 76935 113217 117292 114062 113622 84717 84747 90501 94683 113175 112562 323705 350962 935434 922278 349446 362101 102193 91299 98368 98941 112030 110088 103023 103011 73579 75500 258844 228201 683167 667006 193274 192340 243104 246157 280929 274750 291151 293763 304643 312469 290670 320239 661856 694563 507820 414574 256944 253913 289893 290930 302995 308341 313053 318124 349550 351285 576701 596066 40.55 68.6 1
12:19:18 2023-09-26 336203 331421 78933 76889 113581 116996 114375 113323 84628 86739 90534 94552 113209 112564 324161 351456 934074 926289 351564 365028 104858 91332 98032 98941 111638 110385 102710 103081 73312 75616 257763 229514 667941 665757 193716 191769 243853 246572 280236 274821 291357 292600 305564 309748 294563 322521 664812 693703 514936 412973 259332 253064 290334 292472 302959 308693 311720 315622 350401 350809 574478 597978 40.55 68.6 1
12:19:19 2023-09-26 335827 331600 78746 76834 113610 116868 114062 113115 84686 86739 90534 94487 113287 112345 323741 348849 941858 928749 347065 362645 102323 91332 98032 98941 111486 110164 102716 103152 73312 75565 260160 229497 678923 665757 193445 191734 243853 245778 280894 274365 297645 290648 306061 310645 291025 321961 658096 698300 514936 412067 258569 253173 290564 292059 304167 309483 313549 315334 349729 350214 572027 599603 40.55 68.6 1
12:19:20 2023-09-26 333613 331659 79033 76782 113795 116741 114094 112907 84628 85264 90809 94454 113175 112267 323741 346753 946226 930436 348358 363595 104891 91299 97999 98908 111497 110198 102710 103152 73262 75532 260160 228848 662461 667079 193751 191734 243887 245399 281161 273946 291769 291659 306489 310224 290670 322721 662569 700348 513527 418317 257485 253099 290881 288781 303883 308623 311720 315586 350685 348229 570002 597795 40.55 68.6 1
12:19:21 2023-09-26 333406 331861 78865 76834 113217 117097 114062 113258 84628 86892 90534 94585 113209 112458 323741 348885 940865 922278 351636 362609 104824 91332 97864 98974 111541 110461 102613 103152 73129 75668 260160 228848 660378 667042 193410 191769 243478 245985 280271 275628 290463 291864 306489 311197 290263 322734 662827 694228 512118 418026 257886 253667 292191 290930 302852 310357 313597 315406 351848 351393 575286 595882 40.55 68.6 1
12:19:22 2023-09-26 332360 331780 78714 76909 113217 117482 113996 113622 84628 86925 90501 94683 113442 112790 323777 350468 934110 924008 349446 362101 102300 91236 98368 98908 111780 109978 102882 102941 73312 75500 260160 228201 672306 667006 192835 192340 243104 245813 280394 274330 291066 293763 305804 311853 290564 319979 661856 691932 514936 414538 256909 253913 289893 290422 304919 310020 310740 317929 349345 348159 573594 597095 40.55 68.6 1
12:19:23 2023-09-26 333360 332103 78746 76834 113180 116902 114062 113225 84628 86798 90534 94487 113209 112345 323741 345746 936834 931461 348113 362101 104925 91332 98167 98941 111550 110198 102710 103011 73395 75532 260299 227932 669119 667643 193445 191769 243513 245021 282055 273910 291357 293110 304608 309748 289858 324054 662944 693032 514936 415210 258391 253348 290670 291125 305562 310286 314127 317972 349309 349760 568792 597978 40.55 68.6 1
12:19:24 2023-09-26 333613 332567 78992 76834 113716 116902 114310 112972 84926 86878 90534 94553 113209 112267 323741 348604 939124 928054 348957 362645 104858 91365 98032 98941 111541 110198 102613 103152 73129 75668 260160 228769 663174 666699 193751 191769 243887 246157 281161 274365 292182 290613 306454 309748 289048 324777 658060 700348 513527 414246 258569 252888 292605 289660 303847 308623 313621 314998 350966 350319 572027 598569 40.55 68.6 1
12:19:25 2023-09-26 331883 331785 78714 76782 113311 116893 114094 113323 84717 86772 90534 94585 113668 112251 324172 346748 948433 929551 350224 365247 102247 91518 98236 99114 111627 110198 102678 103152 73162 75779 258844 229497 664149 670889 193374 192340 243308 245813 281914 273719 292089 291978 306026 312469 290317 319979 658060 694336 513527 414610 256909 254481 290334 289220 306029 308121 314053 315307 350966 350490 567775 599677 40.55 68.6 1
12:19:26 2023-09-26 333564 332107 78988 77021 113659 117030 114029 113225 84628 86892 90534 94585 113175 112458 323705 349412 939531 924974 351600 362101 104858 91365 98032 98974 111509 110461 102645 103152 73262 75565 257763 228686 665110 667079 193445 192206 243478 246192 280929 275664 290499 292458 308656 311197 290670 320499 661856 693178 507820 418317 257305 253877 290572 289414 303670 310534 310740 318146 351708 348194 572343 597555 40.55 68.6 1
12:19:27 2023-09-26 332531 331605 78909 76883 113103 117130 114029 113732 84775 85275 90901 92779 113521 112424 323597 350854 935623 923577 351468 364549 102279 91332 98032 98974 111518 110232 102748 103410 73265 75688 258844 228848 664996 665757 193504 192335 243104 246572 280271 274785 291466 291864 306026 311147 294758 323135 663837 692203 513527 412067 258604 253099 290209 290613 304205 308658 313671 315586 349380 351335 576179 595882 40.55 68.6 1
12:19:28 2023-09-26 333420 332706 78911 76838 113347 116983 114441 113192 84806 86772 90501 94552 113052 112345 323777 348921 940865 928749 347751 362645 104891 91365 98032 98941 111465 110351 102710 103223 73162 75616 260160 229822 673743 665757 193751 191734 243887 245813 281126 274502 296840 290613 306026 310645 294830 322223 658060 699853 513527 413264 258569 253099 290811 289660 305764 307690 315954 315514 350401 350354 567811 599456 40.55 68.6 1
12:19:29 2023-09-26 332855 331641 78961 76703 113926 116929 114500 113672 84864 86911 90809 94648 113387 112355 323561 347925 944882 927496 347309 362137 104964 91332 98203 99184 111703 110164 102710 103223 73162 75616 259617 229460 679796 667151 193445 192340 243478 245606 281773 273946 291975 291978 306955 311415 290670 319494 657831 694336 509977 417064 256694 253913 290670 289401 306029 308407 311792 315550 350647 350867 570149 597251 40.55 68.6 1
12:19:30 2023-09-26 333040 331605 78742 76830 113245 117097 114062 113258 84628 86798 90501 94553 113209 112726 323741 349412 940865 922278 351636 362101 104824 91365 97730 98974 114580 110385 102613 103152 73326 75616 260160 228848 668052 667115 193445 192171 244137 246192 280306 275664 288829 292245 306489 310543 290599 320535 661892 694228 512118 418353 257521 253523 290369 289660 303316 310281 312795 315550 350643 348229 572307 597131 40.55 68.6 1
12:19:31 2023-09-26 331632 331803 78865 77033 113401 117272 113996 113556 84628 86945 90402 94845 111311 112389 323561 349904 934074 922315 349201 364476 102268 91140 98368 98840 111703 109826 102882 103011 73428 75481 260160 228201 679462 667042 193310 192340 243104 245813 280934 274365 290644 293351 306271 311995 290361 319979 661892 691746 513527 414610 256944 253913 289893 289660 304704 308658 310522 318341 349626 348194 572784 596249 40.55 68.6 1
12:19:32 2023-09-26 333866 331556 78885 76834 113434 116931 114062 113290 84628 86772 90534 94520 113209 112458 323741 345711 935471 931535 350467 362101 104925 91365 98200 98974 111594 110232 102710 103011 73162 75565 258844 228201 666985 666235 193886 191769 244434 245021 281161 274785 290622 293110 305564 309748 289682 321508 658024 692724 514936 414246 257773 253488 291732 288746 305169 309241 310775 317444 349872 351853 568462 597224 40.55 68.6 1
12:19:33 2023-09-26 335196 331695 78925 76966 113581 116996 114185 113192 84775 86978 90809 94552 113175 112345 323741 348921 943841 929402 348674 362101 104925 91332 98032 99217 111594 110232 102645 103152 73129 75668 270817 228804 667197 665757 193751 191769 243887 245813 280929 274401 296803 290613 306559 309748 288803 322486 658096 701070 513527 413955 258569 252359 290776 289660 303847 308658 314983 314998 350966 350354 567775 594807 40.55 68.6 1
12:19:34 2023-09-26 331999 331869 78714 76943 113005 117130 113950 113654 84503 86925 90501 94716 113052 113102 323741 349711 941894 927607 347065 362137 104891 91365 98032 98974 111421 110198 102710 103152 73262 75616 260160 228848 666045 667115 193139 192375 243478 246157 282019 273180 292182 292182 306026 311131 290670 322072 658096 698336 513527 414574 256909 254516 290123 288816 304846 307409 313721 315334 350643 350791 572027 599640 40.55 68.6 1
12:19:35 2023-09-26 333252 332031 78929 76939 113655 116996 114375 113258 84597 86832 90534 94553 113243 112599 323417 352096 941155 921587 348113 363118 102387 91491 98032 98974 111574 110198 102678 103152 73312 75701 260160 229497 667477 667042 193445 192340 243478 247369 280398 274401 293229 291498 306524 311415 292895 321508 663837 700348 513527 414646 258135 253632 289048 290577 304704 308623 313180 315550 351461 349272 577477 599862 40.55 68.6 1
12:19:36 2023-09-26 333667 331713 78710 76897 113005 117126 113872 113356 84628 86865 90534 94553 113285 112562 323741 350962 933449 924974 349446 362137 104925 91365 98065 98974 111497 110198 102710 103152 73162 75565 257763 228848 665928 665757 192870 192679 243139 246607 280389 274821 291769 292423 306933 311581 294830 321997 663837 690186 513527 412031 258569 253523 291985 291801 304418 310432 311613 317457 349130 351194 575996 598643 40.55 68.6 1
12:19:37 2023-09-26 333649 331614 79180 76782 113946 116674 114441 112830 84806 85328 90967 94617 113287 112267 324233 347240 939809 928712 351492 362101 104925 91299 98167 98941 111703 110351 102780 103152 73362 75636 270817 228686 665607 668589 194057 191531 244639 245571 281214 275171 290873 292995 305494 312291 289682 321473 663510 693214 513031 414538 258316 253064 291929 289563 305133 310246 311457 317408 349872 349969 569561 595919 40.55 68.6 1
12:19:38 2023-09-26 333564 331565 78992 76834 113720 116983 114408 113258 84890 86858 90501 94520 113253 112458 324197 346475 947357 928712 348884 362899 104790 91617 97999 99449 111389 110427 102710 103293 73312 75636 260160 229172 660409 667042 194057 191700 244399 245778 281455 274625 291769 292387 306988 310507 290564 321925 661916 701338 509299 418913 258248 253597 292098 290171 305419 308482 312271 315406 351884 351889 569781 599405 40.55 68.6 1
12:19:39 2023-09-26 330808 332540 78714 77033 113209 117678 113996 113960 84597 86958 90501 94847 111390 112869 323441 348528 942561 927607 347309 362101 104891 91332 97992 98974 111562 110198 102710 103293 73362 75668 260160 229172 667705 667079 193104 192340 243104 245778 282563 273910 291994 291942 305991 311853 290599 319494 658060 694300 515811 414574 256909 254659 290263 289401 306029 308336 312414 315550 350966 351079 571400 597611 40.55 68.6 1
12:19:40 2023-09-26 331305 332098 78714 76943 113250 117063 114062 113622 84628 86892 90501 94650 113175 112692 323705 349939 934735 922241 349411 361054 105026 91299 98335 98908 111703 110054 102882 102870 73560 75552 259958 227879 670768 667643 192835 192644 245327 246364 280987 274558 291769 293315 304608 310645 290087 322603 666156 690967 513031 415210 257595 254518 289752 290577 304918 308482 312490 318196 347412 349167 574478 595919 40.55 68.6 1
12:19:41 2023-09-26 337098 331780 78985 76838 113614 117063 114330 113192 84895 86938 90501 94552 113619 112267 323741 349975 936834 927607 350997 362609 104925 91332 98032 98941 111574 110198 102780 103152 73312 75636 260160 228848 662947 665757 193751 191734 243887 246329 280345 275207 291357 292600 306775 312291 288803 322976 661856 693178 514936 414538 259296 252289 290776 290577 303316 308310 311649 315298 350647 350809 573152 597942 40.55 68.6 1
12:19:42 2023-09-26 335791 330701 78992 76834 113642 116741 114441 112972 84775 86739 90942 94552 113321 112267 324233 347835 943229 931189 348884 362609 104858 91332 97999 98941 111594 110427 102678 103152 73230 75701 260160 228769 676331 667643 193886 191769 243887 246157 281240 274558 291927 291659 309310 312148 291742 325624 663796 700202 513527 414358 259189 253313 290670 290626 304239 308980 313621 315478 351461 351889 571990 599677 40.55 68.6 1
12:19:43 2023-09-26 333415 331843 78853 76834 114000 117286 114251 113290 84602 86858 90501 94585 113175 112424 324233 345676 944734 927607 347309 362066 104824 91299 97999 98941 111530 110198 102645 103011 73280 75584 260160 228848 667705 667079 193445 192171 243853 245399 282081 273910 291769 292182 306924 310188 290670 320499 661447 694264 513527 418280 256909 253488 290846 288956 305979 308587 311720 315550 351461 351079 570406 599751 40.55 68.6 1
12:19:44 2023-09-26 331578 332103 78750 76939 113184 117097 114062 113290 84482 86892 90501 94520 113175 112424 323741 349412 938200 922278 352905 362066 104959 91332 98300 98941 111703 110130 102812 103011 73395 75532 261209 227879 668972 666970 193274 192644 243104 246192 281308 274537 291839 294247 306847 312949 290458 322642 663186 692089 507820 416390 257560 254410 291985 290101 305133 308658 313943 318269 348747 348159 574036 597095 40.55 68.6 1
12:19:45 2023-09-26 336522 331928 78907 76865 113610 117057 114062 113258 84628 86705 90534 94617 113209 112267 323705 350962 935471 927607 351280 362645 102300 91332 98167 98974 111550 110198 102742 103152 73312 75616 261209 228848 679673 665757 193886 192136 243887 246572 280040 275207 291466 292423 306026 312469 291473 322976 662827 693178 513527 413336 259150 252785 290776 290542 303316 309559 311685 315550 350401 350809 573594 597978 40.55 68.6 1
12:19:46 2023-09-26 335791 332544 78992 76834 113642 116741 114094 113115 84686 86739 90534 94454 113209 112267 323741 347799 941858 928712 347309 362645 104891 91332 97999 98941 111453 110198 102710 103223 73312 75668 258844 229822 662577 667643 194142 192364 244736 246360 281540 274644 293327 291357 309188 312949 291330 322342 664267 700311 507820 415136 258604 253099 290599 290436 305097 308552 313657 315248 350930 351889 567775 598569 40.55 68.6 1
12:19:47 2023-09-26 332315 331713 79157 76834 113610 117093 114094 113258 84628 86739 90534 94585 113209 112424 323741 346475 944639 933073 349165 362899 104679 91651 97730 99449 111379 110606 102645 103325 73262 75565 253097 229172 660940 669390 194057 191734 244263 245778 281126 274330 291769 292769 306559 310543 290670 321961 657988 701338 502266 418353 258099 253029 291697 289625 304596 308658 312405 315550 352173 349237 569598 597978 40.55 68.6 1
12:19:48 2023-09-26 333307 331869 78907 76886 113380 117016 114062 113323 84686 86798 90501 94650 113209 112458 323741 352096 944602 922241 348358 362645 104891 91365 98032 99348 111530 110461 102645 103293 73362 75720 260160 230475 664017 671400 193640 192504 243713 247610 280558 274940 292973 292210 306384 312255 290087 321437 663837 700348 517549 414394 258391 253488 289730 291463 304869 308623 315293 315478 351461 349237 577068 599147 40.55 68.6 1
12:19:49 2023-09-26 333600 331838 78907 76834 113347 116902 114029 113902 84628 86832 90501 94553 113175 112458 324233 349388 940198 924937 351528 362101 104891 91365 98116 98974 111638 110385 102710 103152 73312 75668 260160 228201 678695 667079 193716 192206 243853 246192 281477 274821 290463 293351 305564 311197 290599 320499 661856 694342 503791 417985 257521 253913 290263 290304 305169 310028 310233 317444 350966 351321 576925 595662 40.55 68.6 1
12:19:50 2023-09-26 333758 331094 78996 76723 113757 116883 114441 112907 84686 86739 90501 94520 113209 112182 324233 346753 935471 928749 351528 362101 102084 91236 98200 98941 111550 110198 103023 103378 73439 75785 260160 228848 668412 668589 193987 191595 246638 244916 281625 275258 290873 292833 305564 312505 289682 324054 663326 693214 510491 414538 258099 253442 291894 289185 304954 310028 310740 317408 349908 349760 568755 595003 40.55 68.6 1
12:19:51 2023-09-26 333866 331847 78907 76935 113311 117016 114251 113258 84628 86798 90501 94520 113330 112424 323741 348885 940198 928712 348244 362355 104858 91332 97932 98974 111453 110351 102640 103649 73230 75668 257763 230148 673652 666699 193751 191769 243853 246157 281218 274593 293266 290648 306275 313164 288803 322486 658060 700348 514936 413264 259150 253099 290776 290171 305133 309848 313883 317473 350643 351889 572027 600956 40.55 68.6 1
12:19:52 2023-09-26 332441 331605 79037 77001 113687 116992 114375 113290 84686 86832 90501 94585 113209 112251 324654 346475 944639 928712 348920 365283 104607 91491 98032 98974 111444 110351 102607 103152 73129 75668 260160 229010 674769 667042 194093 191734 244434 245606 281161 274365 291769 292790 306988 309936 290564 321473 657988 700348 508778 418353 257702 253099 291560 289625 305169 308587 313781 315550 352136 349202 568792 596764 40.55 68.6 1
12:19:53 2023-09-26 334091 331600 78907 76834 113250 117063 114062 113115 84628 86739 90501 94520 113209 112424 323741 350962 944468 920897 351280 362066 104679 91332 97864 99007 111444 110461 102587 103293 73129 75701 257763 229497 659570 667042 193445 191769 243683 246192 279845 275664 291769 291427 307238 311415 290158 321247 664342 699323 513527 417064 257737 253488 292828 291180 303668 309745 313313 315370 351920 351997 575996 598879 40.55 68.6 1
12:19:54 2023-09-26 333304 331928 78929 76886 113245 117097 114062 113356 84571 85360 90435 94650 113175 112458 323705 349939 935288 922241 349446 362101 104925 91236 98200 98941 111627 110164 102742 102941 73395 75532 259958 227557 671083 668589 193410 192644 243104 246572 280917 274785 291769 292861 305553 309782 290123 320014 664507 691258 514936 413591 257521 254481 289893 290919 305169 308693 311720 318190 348293 348194 574514 597131 40.55 68.6 1
12:19:55 2023-09-26 333396 331847 78857 76890 113278 117253 114062 113115 84628 86739 90501 94520 113175 112345 323741 346232 938200 931498 347309 362101 102300 91174 98200 98941 111594 110088 102742 103081 73362 75500 257763 228201 667080 666699 193751 191804 243853 246157 282055 273144 292010 292656 304643 311113 292876 321473 662569 695361 514936 415210 258284 256026 290564 289519 306424 307980 311613 317783 348639 351997 568608 597721 40.55 68.6 1
12:19:56 2023-09-26 333866 331444 78754 76703 113963 116921 114690 113115 84775 86705 90567 94487 111656 112242 323741 347799 941192 928749 347309 362963 104858 91332 97999 98941 111477 110198 102613 103372 73129 75584 258844 229497 661255 665757 193751 192240 243853 245813 280929 274558 297325 290613 306275 310645 288768 322450 658060 699359 513527 413300 259504 253064 290776 289660 305169 308156 313657 315220 350966 350319 572211 599677 40.55 68.6 1
12:19:57 2023-09-26 333636 330741 78742 76830 113282 116983 114062 113290 84628 86772 90501 94520 113175 112458 323741 351456 939124 923315 348394 362101 104858 91365 97864 98974 111509 110198 102754 103152 73262 75668 258844 230148 661733 666777 193751 192375 243853 246642 280040 274821 292296 291781 306559 311415 289506 323098 666156 700588 514936 416774 258209 253772 289787 291419 303137 309135 313037 317021 351848 349725 577477 599677 40.55 68.6 1
12:19:58 2023-09-26 334075 331283 79005 76924 113278 117097 113950 113323 84571 85296 90901 94683 113209 112458 323741 349412 936880 922278 349446 361018 104891 91332 98032 98941 111497 110164 102710 103081 73395 75616 258844 227557 669802 667042 193410 192644 243478 246364 280733 274785 291046 293173 304643 309713 290564 321653 661892 693128 514936 414610 257305 254303 290334 290136 304919 308658 310775 318190 349345 348194 573630 597131 40.55 68.6 1
12:19:59 2023-09-26 333866 331843 78746 76939 113311 117016 114094 113225 84660 86739 90501 94520 113209 112424 323741 347591 938200 930763 347751 362101 104891 91269 98032 98941 111530 110164 102613 103081 73162 75636 259813 229172 680441 665757 193445 192206 243513 246192 282019 273074 291975 292245 306883 313574 291742 323795 662386 697260 516346 414915 258391 253737 290670 290401 306604 307620 313906 317444 349345 349760 571032 599677 40.55 68.6 1
12:20:00 2023-09-26 333938 330746 78996 76786 113757 116992 114094 112907 84660 86679 90567 94422 113243 112111 324003 347799 943302 930103 348920 362101 104858 91365 97932 99007 111488 110232 102613 103293 73162 75701 258844 228769 660665 667643 194057 191804 243922 246157 281161 274593 291883 290648 308619 311853 291742 322486 658060 701338 513527 414610 258569 253064 290846 289660 305169 308305 313145 315478 351956 351111 572211 599862 40.55 68.6 1
12:20:01 2023-09-26 333203 332107 78903 76969 113282 116902 114062 113323 84660 86772 90501 94520 113209 112458 323741 348885 941050 922241 351600 362101 104824 91365 97864 98974 114500 110385 102613 103223 73262 75668 260160 228848 664988 667115 193445 192340 243513 246572 281308 276031 290864 293066 309383 311344 290317 321365 663655 697150 512118 418171 257957 253913 290740 289414 304240 310534 313497 318001 351956 349202 571903 597131 40.55 68.6 1
12:20:02 2023-09-26 331883 331960 78881 76869 113103 117130 113840 113654 84597 86772 90534 94618 113052 112458 323477 350962 934074 922315 349446 362101 102268 91207 98368 98941 111703 110198 102742 103011 73162 75668 260160 228848 666949 666879 193274 192679 243104 246572 280894 274821 291878 293663 304395 310680 290158 320464 661892 691258 509120 412647 257521 254303 290819 290101 304704 308658 313781 318190 347804 348993 574478 597131 40.55 68.6 1
12:20:03 2023-09-26 335503 331847 78857 76834 113315 116935 114062 113225 84597 86772 90501 94520 113209 112458 323777 346267 938955 931498 348491 362101 104925 91332 98065 98974 111530 110198 102742 103152 73262 75532 260160 228848 667403 665757 193504 192329 244394 246360 281737 273804 293010 292245 306811 313169 291928 324341 664267 693926 519164 412973 258569 253488 290811 290330 304810 307620 313657 315586 349626 350319 573246 599068 40.55 68.6 1
12:20:04 2023-09-26 333830 331600 78996 76755 113757 116741 114284 112907 84957 86739 90567 94390 113052 112111 324233 347276 945744 930103 349165 362645 104824 91491 97932 99449 114512 110572 102549 103325 73129 75752 258844 230475 657024 666970 194093 191769 244639 245778 281161 274401 291883 291534 307453 310979 289717 322486 661264 701338 512118 418353 258569 253134 291732 289660 305169 308658 311792 315550 350174 350319 570406 598827 40.55 68.6 1
12:20:05 2023-09-26 333640 332103 78881 76918 113347 117286 114062 113225 84623 86772 90534 94553 113209 112458 323777 349716 941894 922241 348394 362645 102128 91365 98032 98974 111453 110385 102645 103152 73262 75701 257763 230311 664511 670412 193640 192504 243543 247228 280271 274644 292396 292600 306384 311781 291224 321473 663873 700348 507820 416774 258316 254118 289858 291392 304240 308658 313549 315550 351956 349795 577477 599862 40.55 68.6 1
12:20:06 2023-09-26 334075 332103 78885 76970 113926 117097 114363 113388 84748 86925 90567 94586 113566 112562 323777 349412 939531 923306 352440 364770 104925 91365 98267 98908 111703 110164 102812 103011 73428 75532 259958 228040 674386 667079 193445 192294 243513 246399 280830 274821 290499 293798 305529 309528 290635 320464 661892 693324 509209 414682 257587 253913 290369 290374 305169 309559 310522 318451 350683 350791 575286 595204 40.55 68.6 1
12:20:07 2023-09-26 333631 332549 78941 76886 113343 116935 114062 113192 84628 86739 90534 94553 113086 112458 323741 345746 936871 931498 347345 361089 104925 91269 98200 98941 111550 110164 102710 103293 73401 75785 260160 228201 669237 667607 193645 192235 243748 245672 281914 273804 291660 293627 304643 310680 289858 321473 662238 694869 516346 413300 258135 253700 290635 291234 306460 308407 311493 317480 349345 349795 568792 597978 40.55 68.6 1
12:20:08 2023-09-26 333902 331019 78746 76834 113311 116898 114094 113082 84628 84987 90534 94487 113052 112189 323741 347871 939160 927396 347065 362680 104925 91269 98032 98941 111617 110198 102651 103081 73162 75616 260160 229497 665213 665757 193786 191804 243887 245848 281253 273981 291447 290648 305599 310680 295247 322032 658096 700348 514936 413300 258569 253134 290776 289765 304026 307725 314325 315225 350078 351889 572027 599603 40.55 68.6 1
12:20:09 2023-09-26 331583 331569 78849 76935 112997 117097 113950 113902 84597 86892 90468 94683 112985 112458 322759 347287 941118 927607 350196 362066 104858 91236 97992 99253 111780 110300 102882 103378 73365 75746 263751 229497 667705 672390 193269 192773 243304 246294 282585 273109 292182 291659 306631 312291 290052 322403 661819 698264 510663 414430 257305 254659 289858 288978 306029 308121 312669 315225 350894 348159 572479 597666 40.55 68.6 1
12:20:10 2023-09-26 334364 331834 78849 76855 113245 116902 114062 113290 84628 86798 90501 94552 113141 112424 323477 350962 940865 919518 351600 362609 104790 91332 97932 98974 111356 110461 102619 103339 73129 75772 260160 229822 660510 667042 193445 192305 243478 246157 279775 275628 291769 291498 308764 311415 292155 321437 663800 699323 509977 417064 257737 253488 292282 291180 302995 311385 312562 317548 351884 351803 575996 595699 40.65 68.6 1
12:20:11 2023-09-26 336338 331847 78907 77050 113343 117097 114094 112972 84628 86705 90501 94487 113287 112424 323441 350962 935471 926289 350503 364734 102242 91385 98203 99354 111518 110215 102742 103293 73265 75798 260160 229172 667941 667171 193716 192171 243887 246572 280236 275380 291425 292833 306856 309748 288698 324514 664231 692167 509977 414210 259332 252324 290670 290401 303955 309811 311685 317885 350401 351089 573594 594966 40.55 68.7 1
12:20:12 2023-09-26 333830 331794 78945 76834 113282 116893 114062 113258 84628 86739 90501 94552 113175 112458 323705 345156 935434 931461 349727 361018 104959 91203 98200 98908 111638 110164 102780 103011 73312 75532 260160 228201 678356 667643 193445 192171 243853 245399 282301 273910 291357 293442 306955 309748 289647 321473 660511 694833 509977 416390 258284 253632 291485 290823 306388 308446 312262 317972 349411 351889 568498 595846 40.55 68.6 1
12:20:13 2023-09-26 332198 331569 78714 76890 113278 117097 114062 113356 84628 86858 90501 94683 113175 112458 323705 347276 944132 928859 349369 365028 102279 91484 98101 98875 111638 110368 102710 103293 73333 75778 257763 229497 666954 667006 192800 193278 242696 246537 281091 273144 292182 291907 306384 311853 290316 321962 661856 700043 513527 414574 258099 254481 289013 290542 305276 308086 313145 315514 350930 349237 574478 598643 40.55 68.6 1
12:20:14 2023-09-26 332819 331600 78853 76834 113311 117063 114062 113258 84628 86765 90501 94552 113175 112424 323441 348849 940865 920897 351636 362609 104824 91458 97932 98974 111400 110427 102575 103293 73129 75701 260160 229840 660360 667079 193445 192305 243613 246157 280236 275700 290928 292147 306489 311197 290670 323098 667578 697113 512118 417803 257957 253772 290635 291986 303102 310321 314164 315406 351956 349167 573594 596213 40.55 68.6 1
12:20:15 2023-09-26 336301 331211 78911 76842 113347 117000 114094 113082 84717 86705 90534 94454 113634 112104 324401 349653 938955 927496 353910 364549 102332 91325 98168 98842 111703 110258 102710 103011 73280 75604 258844 228936 668177 667643 194057 191700 244810 245399 281308 275380 290608 292869 305564 312291 290375 321961 662569 692724 507820 414502 258135 253338 291901 290523 304240 310028 312721 317408 349908 349760 569598 596213 40.55 68.6 1
12:20:16 2023-09-26 333676 331130 78746 76834 113762 116983 114062 113290 84597 86705 90501 94552 113052 112424 323705 348604 939531 930067 347505 363852 104858 91332 97999 98974 111541 110164 102645 103152 73262 75584 260160 229172 663094 665757 193751 191769 243853 246329 280894 273910 297224 291427 308656 313500 291088 325087 663796 698155 516346 415210 260101 253348 290670 290366 304990 307620 313621 315514 350665 350319 573542 598275 40.55 68.6 1
12:20:17 2023-09-26 334840 331569 78992 76833 113749 116929 114342 112940 84628 86705 90534 94487 113243 112267 323741 346718 944602 928712 350076 362066 104858 91365 97999 98974 111509 110198 102678 103152 73230 75584 260160 228848 668669 667079 194057 191734 244434 245778 281787 274365 292217 292245 309092 310543 290529 321473 658024 700348 514936 418317 257702 253488 291697 288571 305169 308587 311756 317661 351956 348194 569598 598827 40.55 68.6 1
12:20:18 2023-09-26 331847 331556 78857 76890 113213 117016 114029 113388 84597 86858 90501 94585 113175 112458 323249 348849 939531 924937 351420 361018 104858 91332 98167 98941 111541 110164 102645 103152 73312 75584 260160 228201 663428 666813 193445 192340 243648 246157 281737 275115 290436 293926 308438 311344 290317 323282 664267 693141 510491 417472 257560 254305 290541 290401 305133 309962 312057 319061 350894 351043 572307 594124 40.55 68.6 1
12:20:19 2023-09-26 333613 332036 78929 76939 113213 117093 114029 113388 84540 86858 90501 94585 113209 112458 323741 350962 934147 924937 349446 361018 104858 91332 98032 98941 111477 110198 102645 103081 73129 75668 260160 228848 665072 665757 193274 192644 243104 246607 280271 274785 291357 292423 305529 311616 295138 323430 663295 689921 508778 412031 258533 253877 289858 290577 303883 308658 311720 315550 349309 350319 576179 595887 40.55 68.6 1
12:20:20 2023-09-26 333541 331099 78965 76834 113311 116902 114094 113147 84540 86705 90534 94487 113175 112345 323705 348622 939531 928054 346751 362101 104858 91299 98032 98908 111477 110164 102645 103081 73129 75532 259813 229497 667588 665757 193445 192061 244359 246325 281620 274310 293010 291357 306100 313169 291124 324403 663326 698119 510599 412611 258569 253099 290811 292155 304990 307655 313585 315478 349872 350284 573233 601140 40.55 68.6 1
12:20:21 2023-09-26 333288 331059 78853 76667 113753 116674 114441 112895 84628 86705 90501 94454 113209 112111 323741 346718 943229 928749 348639 362066 104645 91365 97697 98974 114477 110461 102453 103325 73097 75720 260160 229985 672927 668589 194093 191700 243887 245778 281139 274365 291769 290648 308583 311415 292155 322450 658060 700843 508778 417064 258533 252359 290745 289660 305169 308050 311720 315478 351956 350550 570406 596764 40.55 68.6 1
12:20:22 2023-09-26 332855 332544 78714 76838 113164 117063 114062 113323 84628 86772 90501 94487 113209 112424 322759 351704 941894 924937 348921 362101 104858 91332 97999 98974 111541 110198 102645 103223 73129 75668 260160 229497 667352 669463 193504 192633 243000 247401 280754 274224 293031 291836 309201 311781 290317 321211 663764 700348 513527 414646 258284 253877 289417 291215 304704 308587 313621 317031 351461 349760 577068 599252 40.65 68.6 1
12:20:23 2023-09-26 332315 331247 78901 76838 113282 117059 114062 113258 84597 86892 90501 94585 113052 112424 323249 348604 940198 924937 351528 361054 104713 91332 98032 98974 111421 110198 102678 103152 73262 75636 257763 228201 664869 667115 193751 192340 243648 246364 280929 275242 288793 293969 306026 310556 290599 320499 661856 692167 513527 417690 257702 253877 290123 290101 305169 310499 311203 317444 351708 348958 575286 597647 40.55 68.6 1
12:20:24 2023-09-26 334091 331099 78746 76730 113245 116902 113950 113115 84561 86739 90501 94487 113019 112267 324197 345711 936214 931461 350467 362101 104925 91332 98065 98974 111486 110088 102742 103011 73318 75785 255409 228613 671125 669062 193745 192504 244499 245602 281878 274644 290933 293379 305316 309748 289682 321508 660254 692652 517549 414210 258135 253488 291485 291234 305562 309559 311984 317965 349872 349760 568755 597212 40.55 68.6 1
12:20:25 2023-09-26 333902 331099 78857 76838 113282 116902 114062 113017 84597 86705 90501 94487 113052 112267 323477 348604 939531 928712 346751 362101 104858 91332 98032 98941 111574 110164 102710 103152 73129 75668 260160 229497 665570 665757 193922 192072 243853 246364 281354 273981 297224 290648 306775 311113 288803 321997 661588 698336 515811 412973 259150 253276 290670 291790 305169 308121 313657 315262 350113 351889 573135 598385 40.55 68.6 1
12:20:26 2023-09-26 330844 331556 78746 76890 112915 117093 113872 113356 84503 86892 90501 94553 113019 112562 322759 347835 939124 927607 347345 362066 104858 91332 97999 98941 111703 110300 102882 103378 73268 75675 261209 229172 667470 671437 193575 192469 243713 245637 281984 273946 291878 292387 306026 311237 293616 321207 664017 694300 513527 417064 256803 253667 290811 288781 305814 308623 311756 315550 350401 350831 570002 598827 40.55 68.6 1
12:20:27 2023-09-26 332850 331600 78714 76803 113795 116902 113872 113115 84561 86739 90501 94487 113052 112458 323213 350240 942561 922278 346751 365028 104713 91299 98032 98941 111477 110164 102645 103081 73162 75565 260160 229172 662346 666970 192835 192984 242358 246607 281161 273144 293022 291534 305599 311850 290316 320499 661892 699323 513527 414610 258067 253948 288978 290366 305311 307839 313406 315406 351087 352033 574369 599603 40.55 68.6 1
12:20:28 2023-09-26 333234 331838 78714 76886 112927 117097 113840 113323 84561 86765 90468 94487 113052 112458 322472 350715 932977 922278 349446 361018 102312 91385 98203 99184 111703 110249 102780 103223 73297 75675 258844 229172 665812 668552 193104 192779 243104 246572 280929 274537 291757 292995 307100 311113 289910 320464 663691 691258 516346 412067 257737 254516 289453 290101 304668 308658 313671 317929 348818 349237 574478 595461 40.65 68.7 1
12:20:29 2023-09-26 335863 330773 78746 76699 113307 116741 114062 112830 84566 86612 90534 94357 113209 112111 323741 349904 935508 927334 351033 362101 104858 91332 98032 98941 111509 110198 102645 103011 73262 75584 260160 228848 664629 665757 194057 191734 243887 246192 280080 275435 290824 292423 305529 312433 289910 323239 661856 691158 514936 416982 259118 252855 291450 290366 303812 309812 311578 317263 350257 351194 574469 597334 40.55 68.6 1
12:20:30 2023-09-26 333938 330674 78907 76699 113311 116695 114062 112842 84540 86553 90501 94454 113209 112111 323741 347555 944808 932828 350647 364770 102242 91359 98101 98875 111518 110215 102710 103293 73265 75727 260160 229514 665114 667079 194093 191769 244771 246223 281752 274558 291769 292041 306524 311415 290529 321473 658096 699323 513527 418353 257737 253488 291732 291234 305169 308623 311756 315586 351956 348194 568792 597978 40.55 68.7 1
12:20:31 2023-09-26 331879 332103 78714 76928 112866 117130 113618 113732 84503 86858 90468 94650 112985 112458 322759 350715 941894 926289 347751 361089 104858 91365 97864 98974 111444 110198 102569 103011 73162 75532 270817 229497 674235 668589 192835 192984 242393 246607 281126 273180 296840 291427 306489 311853 289717 321995 666156 701299 513527 417575 258355 254162 291679 290472 305026 307945 313478 315370 350786 349725 576179 599677 40.55 68.6 1
12:20:32 2023-09-26 331381 331874 78629 76939 113548 117097 113950 113356 84561 86739 90501 94520 111356 112286 323189 349688 936214 922072 350721 364330 104901 91233 98068 98842 111638 110215 102742 103011 73162 75616 257763 228848 666460 667171 193274 192329 242935 246642 280271 274958 291839 292387 305351 312298 294758 321508 662863 692235 504975 412031 258601 253523 289123 290577 304240 308658 311720 315586 348818 350039 575364 595882 40.55 68.7 1
12:20:33 2023-09-26 333794 331381 78992 76768 113753 116352 114441 112699 84628 86553 90534 94324 113243 111921 323741 347276 934772 930425 351564 362066 104858 91207 98032 98941 111389 109978 102678 103011 73129 75513 257763 228201 667941 667171 194128 191566 244845 245606 280929 275242 290739 292458 306811 312148 292382 324588 662238 692652 517549 414430 257992 252924 291969 289379 304525 309851 310740 317885 349944 349237 568755 595662 40.55 68.6 1
12:20:34 2023-09-26 333306 331847 78853 76782 113380 116707 114094 112895 84597 85401 90868 94712 113442 112217 323453 346368 944882 928890 350224 364549 102247 91325 97966 98941 111541 110198 102613 103011 73262 75817 259617 228848 667588 667079 193480 192206 243783 245399 282244 273946 291963 292600 306780 311415 291485 320499 657988 696546 513527 417726 256909 253913 290846 288781 304596 309334 311756 315586 350437 350585 569598 598827 40.55 68.7 1
12:20:35 2023-09-26 333041 331600 78746 76803 113180 116935 113950 113192 84561 86619 90501 94487 113019 112267 322759 352132 940681 919591 347345 362101 104713 91332 97932 98941 111477 110198 102581 103152 73129 75616 260160 229497 665569 669062 193786 192206 243104 246607 280075 274537 292656 291899 308656 310944 290263 321818 663186 699708 512118 414502 257957 253737 289048 291427 303869 308587 313401 315262 351173 349237 576995 598569 40.55 68.6 1
12:20:36 2023-09-26 333415 331847 78746 76834 112993 117016 114322 113634 84628 85264 90835 94648 113230 112355 323106 350818 934294 924752 351468 361018 104858 91269 98032 98941 111509 110487 102742 103011 73230 75565 258844 228848 668177 665757 193922 192340 243853 246607 280075 274821 291466 292423 305599 312022 294830 323706 661892 693214 513527 413300 259368 253099 289717 290577 303316 308693 313461 315622 350401 350844 574478 597131 40.55 68.7 1
12:20:37 2023-09-26 332855 330782 78714 76834 113042 116931 113950 112797 84618 86679 90501 94455 113019 112267 324232 345191 935471 930140 350472 361018 104891 91174 98065 98941 111550 110012 102710 102870 73295 75695 260160 228201 675053 667643 193615 192340 243713 245567 281843 274502 291129 293620 307028 312291 289911 321818 661374 693141 507820 413300 258099 253488 290846 288781 305813 308376 311212 316023 349345 351551 568316 596801 40.55 68.7 1
12:20:38 2023-09-26 333853 331103 78973 77105 113626 116896 114231 112895 84628 86818 90435 94648 113275 112320 323561 346368 944602 928712 349617 362101 104858 91385 97932 98941 111574 110198 102569 103152 73350 75759 258844 228848 679306 667115 193886 192206 243922 245434 281590 273946 291883 292423 306919 310543 290635 320499 658060 694300 514936 418353 256944 253523 290881 288571 305814 308623 311792 317661 351461 348194 569598 598827 40.55 68.7 1
12:20:39 2023-09-26 332855 331605 78941 76830 112993 117097 113840 112874 84503 86619 90501 94487 113052 112267 322759 351848 941858 922278 348427 362101 104746 91332 98032 98974 111509 110232 102689 103152 73162 75616 258844 229497 662461 669500 193811 192364 243609 247228 280166 274224 292291 291659 306384 311781 289806 322914 663332 699853 513527 414646 258102 253667 288978 290613 304240 308372 313618 315406 351708 349237 577068 597795 40.55 68.6 1
12:20:40 2023-09-26 333384 332275 79109 76928 113499 117349 113996 113556 84890 86878 90776 94778 113319 112424 322759 350962 934735 927535 349446 362066 105003 91332 98032 99118 111856 110266 102645 103152 73362 75688 258844 228848 667823 665757 193716 192779 243443 246607 280271 275344 291878 292068 305991 311581 288768 322450 663800 693178 513527 412031 259332 253665 289893 291427 304869 309524 311720 315550 350365 350844 575328 598980 40.55 68.7 1
12:20:41 2023-09-26 332810 331068 78849 76834 113581 116902 113918 113524 84597 86798 90534 94520 113141 112424 323705 346136 935398 930727 351468 361054 104891 91299 97992 98875 111550 110164 102710 102941 73401 74279 258681 228165 667422 667570 193916 192469 243748 246016 283094 273769 291624 293478 304643 313348 289647 321437 660511 693178 510599 413228 258316 253453 290776 289387 306640 308587 314090 317444 349273 349725 570406 598827 40.55 68.7 1
12:20:42 2023-09-26 331418 331924 78847 76949 113180 117239 113852 113589 84561 86825 90435 94650 112951 112796 323453 347692 945067 926289 348244 362101 104824 91325 97999 98908 111433 110164 102581 103152 73344 75636 260160 229334 663058 668589 192835 192948 243017 247334 280389 273910 293193 291498 306240 311853 290087 321437 662827 700311 513527 414574 258099 253842 288943 290608 304668 308121 313943 315478 350607 349202 576142 599677 40.55 68.6 1
12:20:43 2023-09-26 331847 331094 78714 76838 113217 117063 114062 113192 84540 86705 90468 94487 113019 112424 323705 348849 940198 922278 351564 361813 104790 91332 97999 98908 111550 110266 102780 103293 73235 75694 260160 228848 666578 671437 193540 192469 243713 246396 281082 275593 288793 292869 308656 311197 294411 321401 658060 693142 512118 417064 257453 254022 289893 290171 304240 310246 310233 317885 351708 348194 571023 596176 40.55 68.6 1
12:20:44 2023-09-26 331883 331520 78881 76886 112940 117093 113585 113290 84503 86739 90468 94617 112985 112458 322723 349939 932679 922241 348884 361018 104891 91140 98167 98807 111606 110088 102689 102870 73097 75500 260160 228686 666261 667909 193274 192644 243069 246364 280271 274750 291563 293627 306523 310645 291022 320203 662827 691221 509977 413264 257305 254481 289915 290401 304596 308376 315195 319401 348359 351393 574332 595277 40.55 68.7 1
12:20:45 2023-09-26 333636 331068 78907 76834 113282 116707 114062 113017 84775 86705 90501 94454 113141 112267 323705 345433 938200 930763 348491 362101 104925 91226 98236 99151 111780 110190 102780 103081 73232 75642 260160 229010 666267 665575 193710 192270 243818 246157 281245 272827 292900 292585 304608 311295 288803 321473 662569 696163 516346 412031 258316 253099 290537 289765 305727 307190 312669 315550 348747 350004 567775 597647 40.55 68.6 1
12:20:46 2023-09-26 333541 329671 78907 76803 113307 116674 114062 112732 84597 86553 90468 94420 113209 111999 323477 346753 942561 930436 350408 361054 104645 91332 97664 98974 114443 110198 102421 103152 73097 75636 257763 229172 657970 669062 194057 191734 244434 245571 281201 273946 291357 291498 308583 310507 290123 321961 657722 700348 517966 417654 258284 253208 291450 291608 304846 308482 311613 315334 351884 351889 569818 597795 40.55 68.7 1
12:20:47 2023-09-26 331847 331216 78714 76751 113103 116978 113840 112907 84561 86739 90468 94454 112985 112267 322759 347835 939531 923502 353724 363925 102242 91322 97966 98842 111541 110063 102678 103152 73200 75694 258844 228165 667352 667042 193410 192609 243443 246325 282039 274750 288874 293315 306739 311415 293605 320464 658096 693214 513527 417028 256944 253877 289928 290065 305133 309241 310233 317892 350930 347937 571866 596176 40.55 68.7 1
12:20:48 2023-09-26 333406 331032 78714 76830 113352 116983 113520 113115 84561 86765 90468 94519 113175 112424 322723 350715 932056 924281 349411 363632 104824 91332 97999 98908 111530 110164 102575 103081 73312 75636 258844 228848 664023 665757 193445 192644 243069 246572 280236 274558 291466 291864 305564 313574 295174 322987 661856 693032 513527 414253 258864 253737 289752 290472 302816 309166 312271 315406 349956 351194 575698 595882 40.55 68.7 1
12:20:49 2023-09-26 334840 330563 78913 76803 113103 116707 113807 112907 84503 86739 90501 94454 113019 112111 323417 347585 940961 929402 347715 364034 102151 91359 97966 98809 111465 110368 102710 103325 73197 75636 257763 230148 672907 666915 193916 191734 243853 246157 281126 274365 292413 292716 306524 312072 288803 322486 661447 700348 514936 414538 258569 252359 291022 289660 304919 308623 313803 314962 351461 350284 571216 597795 40.55 68.7 1
12:20:50 2023-09-26 330844 331238 78857 76774 113311 116902 113807 112907 84503 86646 90501 94487 113175 112424 323705 345711 941858 928653 349948 360983 104824 91332 97999 98941 111477 110164 102613 103011 73230 75616 260160 228848 676198 670657 193445 192340 243683 245571 282019 273946 292200 292041 305991 311634 291131 322072 662238 697150 513527 416883 256803 254162 290670 289379 305921 308164 312526 315117 350647 350549 570406 598827 40.55 68.7 1
12:20:51 2023-09-26 330844 330710 78682 76803 112960 116898 113618 112732 84389 86705 90468 92715 111390 112217 323189 348742 935324 923577 350721 364034 102204 91166 98236 98776 111638 109944 102742 102730 73362 74177 259958 227859 675462 666970 193139 192340 243104 246431 280306 274365 290463 293097 304678 311415 290599 320239 663064 691746 506430 414610 256909 253877 289893 292059 304668 308019 310451 318190 349836 351079 572343 595332 40.55 68.7 1
12:20:52 2023-09-26 334355 331094 78939 76751 112997 116902 114087 112907 84503 86672 90468 94454 113019 112111 322723 350962 932056 924974 349482 361018 104824 91255 97730 98908 111368 110088 102549 103011 73129 75584 270817 228686 664515 665286 193445 192305 243478 246572 280236 274785 291514 293066 308438 313318 291491 323093 666341 695178 513527 414621 259590 253313 292749 290542 303706 308658 314422 315586 349585 351089 574442 597518 40.55 68.7 1
12:20:53 2023-09-26 333830 330831 78718 76776 113553 116707 114029 113050 84775 85336 90835 94678 111254 112130 323333 347657 940087 929473 348737 364846 104756 91299 97697 98974 114602 110300 102645 103293 73014 75636 257763 229822 659426 667607 193751 191421 243887 245778 280698 273946 291357 290613 310001 309493 288838 322486 661447 700348 511862 414646 258782 252324 290745 289625 305169 308372 312633 314998 351708 350284 570406 597647 40.55 68.6 2
12:20:54 2023-09-26 329809 331578 78714 76865 112895 116707 113807 112752 84503 86705 90468 94454 112985 112267 322759 345711 941155 927607 347309 361018 104824 91174 97932 98908 111444 110054 102625 102941 73129 75532 257763 228686 662461 667006 193569 191769 244394 245567 281773 274082 291927 292245 308280 310401 291344 322906 660401 697150 513527 419362 256909 253488 290846 288746 305169 308341 313648 315284 351461 350831 568755 598569 40.55 68.6 2
12:20:55 2023-09-26 331879 331242 78710 76997 113548 117172 114310 113634 84597 86878 90809 94681 113353 112320 323561 349233 940755 924665 351528 362101 104891 91418 98302 99416 111703 110538 102953 103539 73528 75895 259958 228848 678834 672627 194057 192984 244639 247334 282055 276546 292010 293962 307238 309782 291957 322486 665825 694264 516346 420241 259368 255548 292622 292068 306928 312139 315764 319097 351225 351370 577477 599090 40.55 68.7 2
12:20:56 2023-09-26 337356 332769 79300 77451 114929 118540 115974 115512 85324 87212 91770 92749 114018 115733 327170 352416 943356 935549 355560 368240 102814 92681 99824 101266 114466 114924 105351 106050 74406 76494 259958 230914 673258 676219 196282 195466 247845 251189 286325 279784 294766 297469 311603 317233 293571 328318 676338 703313 519164 420836 264829 259630 296452 297793 309480 314470 318705 321929 355432 360067 587960 608639 40.55 68.6 2
12:20:57 2023-09-26 350541 346402 81989 79774 120738 121786 124586 123551 87263 85722 97029 95660 115115 115600 337208 361159 972142 966374 368637 381675 106706 96599 106180 103724 120840 117413 111049 113472 77761 76248 268565 237989 692580 692579 198910 197884 252357 255385 294470 287985 303008 306627 316684 322248 301892 332185 693137 720397 530087 431808 269097 266154 303963 305012 316623 321203 324622 330112 362177 364538 599135 622760 40.55 68.7 2
12:20:58 2023-09-26 354416 350769 82297 80587 123938 124080 121872 121503 87240 86061 97336 96969 116311 117577 340338 368938 978462 968304 369411 383201 107567 94536 104170 105461 120538 119033 114354 111509 76578 77227 271956 239003 698935 702075 200722 199579 254799 257577 296094 290912 305598 306266 321786 323219 301834 333609 700502 735449 526211 435357 270869 267593 306937 306338 317136 325162 328063 330580 367762 366806 605683 626286 40.55 68.6 2
12:20:59 2023-09-26 357007 354379 83154 81086 122125 126041 125287 124548 87423 86093 95610 98098 117800 118989 347528 374502 1000327 980377 369664 387862 108436 95217 106203 107390 123027 121653 113278 114053 76770 78038 274532 240476 705546 710296 202163 200380 257735 258622 299596 290419 306172 306667 323122 324193 303146 337616 698078 740705 541380 438772 273945 268453 308438 308470 322496 325688 329568 331113 369984 367229 601790 636105 40.55 68.6 2
12:21:00 2023-09-26 356072 356973 82911 80989 122804 126176 125836 124681 87391 86030 95706 98198 118227 119029 346358 371967 1005405 989697 372952 390201 108803 95380 106970 108174 124423 122590 114281 114748 76927 78389 271956 242450 702633 708212 202659 201186 257303 258301 301330 290665 304988 309794 320990 326188 303039 336834 698151 735904 536547 435158 274333 269778 310016 306239 323059 325916 328637 333433 366658 367229 601826 634267 40.55 68.7 2
12:21:01 2023-09-26 363902 359715 82878 81211 123002 126836 126763 126026 87295 85849 95999 98567 118458 119296 348870 378459 995263 983875 376706 388580 108836 95347 107498 108440 125067 124964 115182 115534 77053 78239 276633 240138 712157 714363 202931 201643 257374 260810 297244 291374 306604 306274 322107 324193 301658 333609 705350 739332 535118 438905 273945 269588 307901 308204 319543 325916 330049 330379 368907 369055 614195 636557 40.55 68.6 2
12:21:02 2023-09-26 360605 359640 82907 80929 123043 126802 126703 125953 87089 85871 96033 98735 118458 119627 349541 378451 1007580 987024 373825 392340 108852 95829 107794 108857 125558 125471 114826 115899 77105 78635 276633 242729 713657 712075 202517 201679 258567 259168 298633 290701 306172 307202 321964 323184 302650 333573 700161 743320 538480 440365 273945 269209 309338 306668 321070 325162 329102 330880 369463 367839 605389 636557 40.55 68.6 2
12:21:03 2023-09-26 366040 362767 82878 80652 123105 127045 127067 126437 87295 85871 96229 99072 118786 119662 351429 375364 1002556 994515 380452 389742 108902 95445 107894 109208 125808 125487 115659 116339 77158 78591 276633 242011 713081 711337 203475 201502 256300 260810 299596 291551 304952 307202 319158 325924 299377 333501 705350 730391 536547 432638 274721 267756 306970 308169 320063 325425 328637 330880 364427 366682 614086 638552 40.55 68.6 2
12:21:04 2023-09-26 366222 361137 82907 80933 123855 127377 127576 126437 87153 85849 96425 99044 118980 119823 351442 380346 1000438 988892 378112 392413 109221 95797 108525 109409 126310 125697 116045 116419 77263 78710 276840 240547 717875 716248 202518 201678 257091 260080 297279 292511 305706 305777 321844 322248 300744 332959 705350 739260 539585 441031 273945 269209 308367 308169 319060 326214 328637 329381 368611 367580 615465 638515 40.55 68.6 2
12:21:05 2023-09-26 362731 361217 82915 80937 123855 127500 127644 127152 87121 85849 96456 99275 119251 120097 351803 381056 1007312 986508 375442 390943 109129 95894 108476 109763 126491 122429 116045 117036 77263 78761 276066 243522 708996 719907 202658 201995 258168 259204 299122 291783 306122 309451 320326 322108 303004 332815 702071 743406 536547 442347 274527 269968 309772 307132 321783 325197 328637 333267 368871 366770 608427 637234 40.55 68.7 2
12:21:06 2023-09-26 368441 364516 83311 81132 124913 128141 128788 127845 87685 86274 97348 99823 119914 120732 354681 378993 1010415 1001638 378641 392149 109573 96418 109061 110423 127215 122766 117015 117541 77579 79345 279607 243269 714160 712111 204582 201995 257410 261361 300231 292922 306208 307667 320161 325696 301271 333573 707351 736382 544280 436497 274564 268608 308402 311721 321070 326214 328637 331381 365594 368103 617688 638208 40.55 68.6 2
12:21:07 2023-09-26 366488 364551 83373 81257 125394 127990 128917 128118 87726 86247 97580 99922 122116 120905 354109 385142 1005405 993068 378569 394119 109978 96550 109464 110541 127847 122935 117669 117656 78202 79180 280374 243179 720149 723335 203833 203083 258463 261329 299016 294814 305740 307597 321929 323791 301553 333320 707143 739332 542830 440229 272889 270730 309665 309537 320513 328189 329335 332249 369731 368732 618311 641070 40.55 68.7 2
12:21:08 2023-09-26 370922 367601 83833 81736 125637 129164 129455 128900 87934 86920 97982 100752 122727 121888 357354 382233 1022585 1005960 381349 396281 110206 97277 109497 113262 128120 124948 117899 119306 78404 79947 279253 247131 715501 721983 204797 202985 259294 261729 302354 293482 308556 308239 320161 326223 302270 333573 703129 743623 545730 439851 274985 269685 311255 310548 324920 326214 328480 333198 367504 368362 613651 645505 40.55 68.7 2
12:21:09 2023-09-26 372607 368997 85789 81866 125945 129606 129739 129306 88094 86833 98249 102783 122863 121923 357928 384601 1014993 1009623 383123 396912 112810 97714 110470 113296 128908 125015 118688 119316 78929 80147 281922 246113 727063 723518 205373 202880 259623 263577 301048 295472 308375 309104 322143 327209 302197 335605 713400 739404 547180 440365 276323 270285 311443 312664 323059 328951 328444 333469 369463 372009 621412 645777 40.55 68.8 2
12:21:10 2023-09-26 369776 372122 86403 82568 126886 130636 130827 132917 88492 87350 98516 103495 120063 123119 360708 387564 1023844 1001787 382941 397976 113180 98111 110990 113858 132051 125910 119450 122399 79305 80547 281922 248536 737828 729569 204833 207891 260792 260843 304736 295895 309210 311265 323122 326258 304071 333537 710830 748274 548086 445551 275406 272617 314141 311492 323921 329182 329546 333541 368768 367848 618311 647361 40.55 68.8 2
12:21:11 2023-09-26 372162 371134 86340 82704 127300 133516 133536 133055 88706 87653 99126 103404 120063 125484 362930 388006 1032612 1013684 385409 398605 113404 98483 111436 111251 130260 126892 119948 121008 79522 80957 281922 250306 731698 728664 206385 204448 261527 262444 306061 295480 311184 313456 322525 328889 302614 336554 711296 747801 550080 441507 277793 272808 314805 312659 325619 329644 330473 336522 369984 371125 618126 650839 40.55 68.8 2
12:21:12 2023-09-26 378570 374195 86742 82932 128105 134274 130513 133817 89104 88166 99603 103757 120765 124287 365875 393432 1023844 1011059 389255 402557 114080 99122 112368 111357 133063 127164 122854 123286 80097 81374 283030 247832 741446 735898 206638 204880 260745 264093 304200 297667 309772 311492 323686 328929 303713 337616 718306 757027 547180 446557 279473 273906 315470 315820 324920 330354 332518 335464 372127 372273 629101 654031 40.55 68.8 2
12:21:13 2023-09-26 376962 375346 87040 85182 128904 134660 130645 129992 89323 88230 99841 101370 121589 122629 364574 397020 1037327 1018932 386941 406001 111215 99464 112681 111881 129756 128049 120986 120230 80371 81532 285735 248968 726477 736200 206895 205275 261979 263618 306708 297077 309772 312401 327478 328198 304498 339366 717548 757287 548086 449533 279811 273105 315951 315340 325915 330584 332248 336248 374066 374213 622769 654997 40.55 68.9 2
12:21:14 2023-09-26 380456 377909 87448 85361 129782 134764 132212 130741 89847 88505 100700 104211 122455 122862 367431 397020 1030400 1021784 389884 405246 111450 100213 115321 112444 130320 128645 123521 120506 80786 82130 284782 250090 740428 738649 207075 204662 262014 265209 306960 299128 309772 315856 323983 329422 306829 337653 720448 754817 553523 450809 279775 276241 315951 315820 326899 332913 331511 339574 373803 373070 628176 654997 40.55 68.9 2
12:21:15 2023-09-26 377688 378790 87481 85724 129950 131682 132378 131527 89977 88845 100880 101856 122862 123737 369065 396984 1035808 1019006 389739 405529 111756 100422 115573 112980 130787 129107 123796 120920 80819 82484 284682 252427 733289 739925 207221 205229 262677 264904 309060 298466 311729 314639 324698 330116 306901 337616 720412 757287 551530 450485 279775 277355 316667 315820 329377 331880 333636 338009 373839 373426 627346 656477 40.55 68.9 2
12:21:16 2023-09-26 385058 381730 85735 86064 133070 132535 132801 132419 90010 89060 101079 101844 123229 124056 371886 397020 1038877 1031069 396258 408908 112216 100762 115884 113765 131931 130000 120849 121493 81361 82730 288493 251717 742534 740778 207805 205477 262852 267428 307137 300723 314026 315856 323983 330894 305966 339643 727958 757027 549412 448005 282661 278172 316631 316947 328653 333682 333708 338223 372162 376537 636566 660080 40.55 69.0 2
12:21:17 2023-09-26 384905 383356 85703 86311 131049 133419 133469 133428 90341 89398 101186 102346 123229 124944 372865 400991 1040401 1028068 397666 409486 112472 101282 113141 114392 132681 130432 121098 122693 81594 84544 291303 252391 739326 746672 206862 205477 262887 268532 308103 301193 314658 315856 326012 330363 306901 338289 725272 766143 553685 450557 283061 278564 316921 318834 329911 332948 337680 340444 376654 376179 636343 664217 40.55 69.0 2
12:21:18 2023-09-26 384234 382180 85842 86493 133389 134188 133855 133687 90604 89496 101635 102308 124075 125256 373875 401169 1051504 1032811 394018 408612 113306 101455 113150 114523 132793 130866 122004 122928 82082 84726 287530 252571 739427 749228 210016 205517 265439 267286 309183 302043 315437 315098 327808 333780 306721 343706 727774 766301 554430 450521 284467 278348 321126 318575 330875 334957 338710 340092 378587 376542 632893 665633 40.55 69.0 2
12:21:19 2023-09-26 388344 384838 86085 86762 130540 134116 135072 134057 91070 89800 102446 102703 124894 125390 374105 406034 1042063 1037697 397005 409868 114205 101455 113771 114938 134032 131049 122940 122961 82410 85057 288493 254828 754552 750294 207473 206365 265723 268324 309794 304102 313630 316912 328021 330859 309256 339790 729660 766143 559592 455637 283863 277873 320557 319577 330898 338034 336106 340034 378961 378540 636307 663885 40.55 69.0 2
12:21:20 2023-09-26 385596 385738 86022 86774 130319 134475 135257 134635 91205 89840 102369 103176 124894 125838 375757 408512 1054207 1034931 395880 411743 114139 104220 114047 115512 134242 134616 123382 124356 82391 85453 291303 256636 743691 754181 208981 206871 266585 268109 313422 302999 315545 316620 327985 330894 308120 341501 730879 766337 555879 457727 283663 278998 321911 319211 333463 336474 338710 340309 378961 377864 636294 665520 40.55 69.1 2
12:21:21 2023-09-26 392225 387916 86394 85162 131514 136310 135885 135105 93197 90153 102936 103805 125685 126672 378059 403610 1053746 1048392 402468 412975 114854 104572 114812 116010 135020 134607 124249 124589 83121 85514 290502 256092 756820 749920 209356 207297 266166 270743 311206 305030 315690 316982 327985 334966 306901 340855 734894 765060 557329 452983 284259 279799 321043 322341 332958 338070 338381 341376 377292 378830 645786 667988 40.55 69.1 2
12:21:22 2023-09-26 393091 387840 86353 87278 131157 135902 136017 135653 93197 90372 103110 103934 125820 127092 378664 408217 1053457 1038603 400853 414247 114867 102870 115128 116311 135712 135087 124469 125073 83078 85776 293305 256273 748690 756698 208627 207586 267807 270743 310735 305208 318446 316876 329974 332922 307224 341131 736377 775279 562534 458376 284259 279639 321114 323321 332958 338545 338352 340309 378614 378230 648765 669481 40.55 69.1 2
12:21:23 2023-09-26 390106 387613 86763 85277 132747 136356 137728 135991 93519 90186 105591 104109 126712 127410 381831 408504 1063925 1051283 395301 414975 115981 104818 115805 116577 136000 135030 124927 125326 83556 85823 303694 257000 757131 753570 209496 207690 269775 269981 313174 306825 315726 319388 329974 334462 307654 342442 734894 766301 557329 458051 285227 279806 324965 321817 333933 338515 339670 342411 378709 381136 643920 669481 40.55 69.1 2
12:21:24 2023-09-26 393383 388735 86923 85294 132843 136241 137187 136248 93552 90342 105806 104109 126686 127126 382137 413484 1056633 1047752 401285 417214 116213 105153 116318 116799 136688 131606 125585 125693 83671 85974 293305 255854 761112 760492 210760 208270 268596 270743 313650 305368 318562 319730 331785 332957 309090 341407 736486 774163 562534 459377 285005 280919 324015 323357 333933 339057 338352 341893 380385 378865 647297 673437 40.55 69.1 2
12:21:25 2023-09-26 392499 391063 87385 85363 133306 137179 137944 136769 93713 90499 105874 104348 127314 127615 382339 411307 1066047 1056670 396596 418576 116186 105211 116782 117357 137083 131970 125873 126277 83902 86192 296162 257255 757255 759062 209824 208339 270148 270743 315672 306257 318555 320843 331009 335741 308191 342514 735930 770745 566948 460002 286562 280919 324965 323321 335859 339565 338352 342555 378720 381172 645514 672959 40.55 69.1 2
12:21:26 2023-09-26 394217 392274 87569 85468 134057 137312 138254 137082 92279 90584 104408 104823 127674 127867 385431 415011 1060614 1052595 403597 419724 117005 105390 116808 117390 137376 132061 126470 126593 84232 86284 296162 258194 764572 761499 209719 208665 269124 269559 315049 306327 317584 320878 332049 333960 309595 341924 738681 775259 564006 459642 286128 281848 324965 324834 333969 340585 338387 342483 384389 380496 650197 673646 40.55 69.1 2
12:21:27 2023-09-26 394485 394374 87873 85479 134217 137464 138937 137662 93844 90815 106271 105018 127946 128305 384132 414719 1069944 1060160 400150 418451 116929 105639 117198 118142 137935 133264 126357 127147 85957 84473 296162 258846 775253 761214 210188 208665 269038 270743 315938 307005 319042 321365 331511 336011 309090 342550 738644 773895 566948 458815 287459 281777 325432 324341 334154 340585 338387 344529 379853 382850 646346 673142 40.55 69.1 2
12:21:28 2023-09-26 398908 395566 88049 85841 134453 137935 138895 137996 94003 90749 106572 105451 128233 128930 385142 418394 1063747 1050127 405649 421845 117138 105712 117857 118209 138246 133666 126950 127255 86082 84504 298117 257435 763697 766033 210223 209026 270148 270760 315227 309980 319982 320392 333490 335001 310064 342514 740517 779810 564006 463332 287594 282709 324965 324834 335859 341130 340990 342519 382131 381706 654734 677616 40.55 69.1 2
12:21:29 2023-09-26 400979 397074 88122 85921 134753 138315 139415 138465 93941 90913 106522 105693 131086 129317 387060 414005 1071359 1065936 408155 420693 117272 105809 117624 119001 138743 134171 127513 128024 86267 84610 298117 259064 765088 763762 211946 208665 269004 271778 315715 308186 320209 321627 332787 336990 308120 345644 741713 775315 566948 459534 290531 281883 324942 325655 334657 340654 341241 345846 382723 384288 654785 679873 40.55 69.2 2
12:21:30 2023-09-26 402432 397043 88146 85976 134555 139274 139484 139439 94230 91608 106596 106082 131086 129815 387425 419761 1072858 1056670 408879 421357 117252 106024 117624 119283 138859 134797 127404 128448 86360 84768 296162 260670 763994 770382 210882 209499 270148 272871 315974 308379 319636 320878 333490 336518 311376 342586 746371 784375 568603 462968 288752 283573 324965 325725 337457 339565 342023 344565 380990 382313 653150 681652 40.55 69.2 2
12:21:31 2023-09-26 396961 397074 88178 85944 134690 139121 142478 142309 93974 91515 106596 106147 131086 130212 387713 414940 1082119 1063193 405252 422616 117157 103301 117814 119809 138686 135290 127553 128771 86346 84853 292367 261333 755843 766935 211367 209505 270910 271968 316176 306257 319636 321531 332409 339029 308156 345376 741408 775387 564579 459570 288824 283260 327886 326672 337768 339294 340474 347473 379817 383424 645786 679648 40.55 69.1 2
12:21:32 2023-09-26 396813 398698 88569 86125 135317 139510 142747 139926 94169 91482 106887 106326 131495 130247 390900 418817 1079164 1054132 405682 423917 117744 103431 118214 119901 141678 135685 128071 129143 86453 84853 299075 263509 765402 770125 210552 210407 269038 272038 316875 307255 319601 322375 333490 337061 311006 342165 742275 784375 567867 465081 287945 285383 325923 324447 338278 340347 341506 346174 383241 381706 647333 681689 40.55 69.1 2
12:21:33 2023-09-26 396925 398769 88780 86062 136042 139315 143250 142134 94234 91549 106956 106115 131746 130212 391781 418630 1084514 1069253 404780 423628 118070 103572 118590 119946 139635 135802 128503 129378 86804 84947 301021 263065 781363 768204 211543 210056 270579 271174 316875 310309 321300 323884 332913 338079 311853 344561 740517 775315 578343 464012 288861 284476 327932 324834 337766 342430 340439 347473 382131 383459 649737 682172 40.55 69.1 2
12:21:34 2023-09-26 401397 402156 88792 86406 136259 139895 143285 143156 94493 91800 107025 106537 131814 130897 392372 424061 1085264 1065179 405574 423700 118205 103714 118842 122408 142143 135844 128852 131799 86765 85010 305516 263101 766154 774837 211578 209875 270530 272454 316910 309157 320085 321401 333212 337061 309847 346170 743401 784436 569890 463332 291353 284578 326979 325690 337768 341678 342686 346372 381560 385765 654077 682657 40.55 69.2 2
12:21:35 2023-09-26 404617 401187 89039 86374 136269 143002 143485 142769 94332 91834 104530 106960 129941 130835 393894 418193 1079090 1072523 412729 426242 118629 104070 119138 122493 142410 136179 129156 132017 87145 85242 303451 261549 767797 769617 212242 210091 270910 273742 316176 309192 320085 323393 333021 337547 310064 342550 747099 775351 572833 459679 288861 286257 325959 326709 336786 342191 340510 348779 380990 383155 655449 681689 40.55 69.1 2
12:21:36 2023-09-26 401506 401258 89255 86506 136978 143002 143891 142903 94561 91834 104485 106790 132283 131114 395094 422796 1086841 1072876 405574 427666 118997 103999 119309 122680 142713 136419 129245 132177 86985 85242 305516 264665 768330 771725 211614 210372 271356 272038 318127 310095 320670 324870 333490 338553 310815 344597 744488 779846 570379 465118 290941 286074 328960 325427 338824 343219 340990 348248 382739 384646 653114 682657 40.55 69.2 2
12:21:37 2023-09-26 405868 402419 89251 86952 137154 140683 140022 143433 94754 91860 104649 106912 128697 130975 395719 427666 1079164 1066694 411380 427666 119395 104213 119973 122612 139211 136290 129605 132051 87112 85242 298598 263138 777567 777345 211296 210372 269929 272942 316653 311109 319601 323621 333221 337061 311514 344597 748891 784292 575357 468925 290599 285419 327667 327733 336479 343771 342361 346419 384498 384646 660360 683788 40.55 69.2 2
12:21:38 2023-09-26 404653 403668 89410 86779 137449 143337 140254 139163 94561 91930 104583 107150 132386 131149 394248 423845 1078186 1068169 412620 426054 119230 104213 119984 122953 142982 136935 132360 132556 87112 85475 301021 264665 775722 777345 211543 211031 270719 273742 317902 310131 319601 324870 331714 337806 311042 342514 747797 784375 569890 468864 290531 286817 327932 327662 338313 343771 341230 347756 385366 384018 661281 685910 40.55 69.2 2
12:21:39 2023-09-26 405094 405341 89378 87080 137291 141212 140185 139653 94820 92020 104649 107257 132570 131932 394284 431458 1091442 1069733 408013 426424 119395 105008 120007 123021 139340 137385 132282 132810 85167 85531 301021 265415 770560 779664 211614 210407 271996 272906 318868 310131 320642 324641 333445 335729 311042 345364 746667 793491 576850 469196 292177 285383 329724 327203 338824 343530 345220 346174 384811 386580 655006 685799 40.55 69.2 2
12:21:40 2023-09-26 409823 405533 89443 87414 137462 143948 140221 140241 94561 92311 104682 107356 132570 134721 395467 425420 1087612 1066694 414588 427658 119395 105139 120110 123260 140297 137836 132351 133063 87273 85828 305516 265415 768867 779628 211614 210372 269894 274653 318609 309661 322104 323656 332479 338553 310100 342623 750025 791251 571361 467868 290531 287634 330053 329687 341142 342973 342541 348139 383205 383317 654895 687597 40.55 69.2 2
12:21:41 2023-09-26 405079 405732 89722 87116 137913 143838 141005 143651 92851 92121 104773 107257 128906 134370 396376 426686 1092871 1078943 408915 427694 119863 104460 120749 123055 140412 137576 132535 132808 87366 85531 303982 265415 776175 777345 212242 210407 272864 272695 318163 311296 320121 324870 331714 338791 312074 345644 747136 784375 569423 467868 291765 285419 330728 327203 338313 344805 342300 348532 383348 386021 657880 683825 40.55 69.2 2
12:21:42 2023-09-26 410658 406083 89754 87171 138008 144105 140838 140045 94758 92121 104917 107356 128804 132364 396655 429183 1082155 1071908 413900 430055 119956 105073 120780 120105 141497 137793 130875 129455 85572 86221 302929 264255 778291 781906 212172 210813 273599 274546 317097 312677 321580 323848 333714 338659 310971 344561 753789 791178 601553 469862 291908 287099 327897 329720 338242 343735 345147 347108 384733 385458 661765 687817 40.55 69.2 2
12:21:43 2023-09-26 411100 408208 90150 87378 138362 144316 141886 140567 93726 92496 104976 107874 129376 134909 399008 427872 1088384 1075669 413860 429608 120196 105171 120883 120240 140964 138482 133007 129625 85540 86557 303982 266398 782669 781209 211543 211362 271321 274582 319091 311764 320606 324870 333960 338791 313035 342514 753655 786041 571361 470195 291353 287945 328924 330388 339575 343771 341506 348779 385617 384574 660286 686734 40.55 69.2 2
12:21:44 2023-09-26 408271 406950 89972 87537 138465 144724 141930 140762 94855 92375 105120 108229 130083 132588 398754 432213 1097704 1072448 412436 430190 120108 105930 120780 120398 141497 138840 133098 129811 85519 86757 303982 267302 777242 786487 211578 211031 273034 274020 320544 311764 322104 324870 333445 337771 313923 344561 749952 795739 575357 468620 292424 286459 330992 327697 340327 343806 344661 346664 386776 385012 655449 689843 40.55 69.2 2
12:21:45 2023-09-26 412515 410704 89968 87717 138362 140500 141788 141512 94855 92734 105120 108379 129661 135558 399926 430089 1092834 1069451 414624 431333 122370 105881 120952 120398 141319 139288 133098 130125 85625 86798 303982 268443 781992 784192 212540 211693 271546 274617 321030 311038 322818 324870 332747 339029 311006 342478 751505 794614 601553 468620 291353 287945 329992 327662 340914 343771 342650 348742 386812 385187 656402 690428 40.55 69.2 2
12:21:46 2023-09-26 408236 407592 90099 87709 139000 140527 142442 141247 92788 92469 105389 108030 130426 132729 400666 428933 1096923 1085202 412291 430926 122608 105671 121489 120315 141649 138579 129459 129803 85498 86616 302929 266734 785705 780730 212242 210996 273246 274126 320032 313004 320606 324870 332677 339029 310064 345572 751619 787894 571361 469196 292591 286799 331960 328427 338824 345879 342614 348779 384427 387814 663247 688792 40.55 69.2 2
12:21:47 2023-09-26 411369 410100 90034 87932 138483 140724 142632 142372 94888 92798 105186 108711 129970 135731 401451 427872 1102015 1083623 417353 432858 122404 106239 121408 120811 141453 139562 129662 131009 85530 86980 308521 268379 774351 781906 213131 210996 272412 274617 321101 310819 322557 324870 334105 338524 310029 345084 751051 784292 572833 469862 292668 287540 332499 327697 340878 346365 342348 348779 384462 386672 662027 690465 40.55 69.2 2
12:21:48 2023-09-26 414052 410603 90281 87925 139130 141088 142740 141869 92820 92629 105600 108346 130671 135393 401488 435000 1090732 1078264 414588 432177 122880 105881 122001 120480 142141 138779 129905 129982 85754 86647 304908 266168 790219 787601 212172 211031 272186 275195 318832 313957 321616 324870 334216 338553 313366 342586 754098 793491 571361 468620 292424 287742 329992 331220 338276 345324 345708 348248 385617 385765 664552 693351 40.55 69.2 2
12:21:49 2023-09-26 413100 412473 90413 87717 139660 144667 142875 141520 94988 92375 105837 108271 130916 135541 402910 435525 1088384 1078906 414660 432714 122846 106166 122090 120811 141945 139562 129816 131487 85722 86980 304908 267682 784743 787601 211578 211433 271996 275424 320544 313480 320606 326708 332712 338079 311042 342514 753659 789989 576850 471344 292177 287945 330670 330165 338575 346638 344515 348362 386632 385314 668961 691692 40.55 69.2 2
12:21:50 2023-09-26 412405 411111 90406 87977 139169 141189 142841 142533 92757 92630 106222 108711 131096 135723 402625 433165 1103578 1084194 414552 432930 122676 106206 121970 120811 141945 139969 129994 131042 85786 86980 304908 268443 783754 786487 213243 210666 272412 274617 320544 312019 324365 324341 332712 338253 309090 345328 752189 793491 581329 469196 293005 287945 330956 328689 342947 343806 342541 348148 384462 385765 659315 690465 40.55 69.2 2
12:21:51 2023-09-26 413100 412265 90132 88202 139169 142118 142807 142892 94988 92865 105870 108778 130916 135758 400737 433075 1103615 1084431 414624 432967 122676 106564 121662 121143 141911 140155 129994 131650 85790 87012 304908 267143 783832 787044 212909 210372 272412 275002 320544 311073 326102 324870 332177 339733 309090 345354 753459 793314 577246 469123 293836 287873 330813 329577 341731 343559 344479 349695 386173 386580 656413 689843 40.55 69.2 2
12:21:52 2023-09-26 413570 412407 90501 88201 139459 141030 143178 143039 92852 92822 105870 108961 131219 135921 402537 431377 1094421 1082085 418653 433003 122965 106491 124383 121060 142438 140155 130676 131831 85764 87012 308521 267706 783725 788159 211543 211362 271616 275424 320544 311662 320606 327487 332212 338553 311006 342478 752430 784400 569423 472749 292177 288445 330992 329755 340363 346922 342650 348248 386776 385693 667488 691876 40.55 69.2 2
12:21:53 2023-09-26 413100 413238 90442 88174 142125 141582 142875 142925 95021 92895 106333 108995 131244 132324 404840 435958 1103858 1088485 417626 435271 123170 106531 122342 121143 142602 140155 130643 131740 85764 87424 302238 269207 783570 788718 212909 210337 273105 275231 321065 312968 323610 323848 333445 339744 310460 345644 753645 795922 575775 469196 293420 287742 330992 329453 341358 343495 342686 349879 382703 386308 656449 691876 40.55 69.2 2
12:21:54 2023-09-26 413832 413687 90450 88295 142385 141811 143304 142757 94988 94690 106041 109003 131343 131975 402856 438050 1103615 1083539 414588 435014 123119 106630 124452 121747 142734 140449 130988 132162 85807 87433 307702 268343 784179 790960 212909 210772 272828 275231 321030 313004 324066 324377 333480 339744 308191 345608 754324 793306 570379 469196 293836 287945 331726 329755 341910 343771 344661 348409 383277 386308 656413 691876 40.55 69.2 2
12:21:55 2023-09-26 414579 413857 90530 88230 140343 141710 144032 142858 92820 92887 106635 109129 131310 132199 404240 437379 1096825 1085239 419218 435525 123358 106465 124660 121682 142866 140155 131054 131897 86083 87488 304908 268568 802756 788425 211614 210701 272412 275038 319127 314692 324278 324870 334216 338043 310064 342550 755770 795755 576850 472786 292591 288350 330992 330683 338789 347182 345184 347719 386503 385765 668980 692342 40.55 69.2 2
12:21:56 2023-09-26 414881 414778 90728 88174 142669 142585 144372 143237 92757 94625 106465 108778 131409 133957 405026 438121 1093609 1082854 419218 436756 123427 106597 124904 121565 143397 140351 131877 131864 86200 87314 308521 267107 793237 792151 212207 210884 272412 276111 319127 313957 322593 324605 333714 338243 309595 342550 756876 793414 579836 468656 293836 287945 330521 331758 340842 344805 345220 348248 385366 385514 667388 695670 40.55 69.2 2
12:21:57 2023-09-26 414408 414993 90629 88295 139947 142400 143702 143520 92852 94919 106326 109334 131409 132491 404990 432858 1109971 1088200 417078 436852 121643 107119 124626 122180 143069 140657 131054 132510 85929 87585 304908 270491 792055 788159 212242 210701 272447 274582 323055 312090 322331 327291 333725 340162 309090 342586 754324 788874 610347 468584 293423 287945 333003 328689 341430 346643 342577 349879 384462 385765 662271 691876 40.55 69.2 2
12:21:58 2023-09-26 414845 415101 90450 88359 142548 142972 144594 143833 95021 94822 106326 109514 131376 132767 407218 433075 1109971 1088200 418035 435276 123273 106663 124660 122213 142967 143366 131087 132510 85929 87827 305759 270491 780323 788718 212242 210372 272447 274617 323055 312090 322104 324709 333490 339029 311266 342550 754324 788910 574304 468584 293005 288324 332751 329168 341382 346501 342469 349732 384319 386200 663063 691766 40.55 69.2 2
12:21:59 2023-09-26 418071 415097 90728 88327 142872 142040 144136 143651 92820 92832 106498 109112 132034 132099 405416 439960 1095234 1082854 421189 437374 123393 106663 124938 122180 143364 141018 131877 132544 86025 87553 303847 267107 790490 793381 211614 210372 271581 276341 319774 313004 323574 324870 333489 338553 309126 342514 756341 797939 601553 472518 293005 293773 329689 329791 341670 343806 344381 348248 384462 383495 663284 695547 40.55 69.2 2
12:22:00 2023-09-26 420808 415101 90666 88363 142661 143229 143973 144411 95087 94887 106465 109338 131409 132675 405705 439068 1097604 1082122 424179 435923 123187 106696 124904 122582 143264 143467 131786 132793 86025 87617 305516 269586 799153 795066 211614 211031 271132 275424 322040 312055 323083 324510 332479 338553 311156 341996 756356 799053 572833 473680 292246 288757 332558 329541 342284 344629 344479 348742 386232 383139 660360 695707 40.55 69.2 2
12:22:01 2023-09-26 415449 417450 90761 88323 142886 142270 144504 143287 92820 94723 106498 109263 132109 132418 405705 436407 1105255 1096069 417042 435923 123461 106663 124973 122213 143863 143563 132307 132510 86142 87585 307907 268379 794352 790996 212575 209365 272864 275882 319834 314471 322104 324870 332444 338766 307689 345120 756876 793491 581329 469196 291957 288445 329992 331758 339849 345844 342650 348449 381863 385765 669454 691876 40.55 69.2 2
12:22:02 2023-09-26 418411 417445 90827 88359 143090 142501 144639 143655 92852 94723 106972 109263 132233 132424 405777 436535 1106039 1096069 418886 435923 123461 106696 125147 122582 143863 143567 132307 132726 86260 87829 306779 268577 788665 792188 212944 210190 272221 276091 319845 313706 322342 324798 333960 339983 309510 344416 757568 789880 583131 468792 293420 294151 329992 332032 340363 345560 342614 350449 382131 384646 670868 693770 40.55 69.2 2
12:22:03 2023-09-26 417110 416419 90728 88359 142826 143170 144372 143956 95087 94920 106498 109808 132018 132942 409104 438737 1106824 1082085 419291 436642 123427 107170 124938 122615 143630 143838 132183 132793 86025 87889 308521 270491 787616 797885 211395 210372 273069 274582 321707 313040 322593 324870 333212 337025 309595 342478 754213 800305 576850 474234 293706 287135 332769 329755 340914 345324 345708 346700 385330 386996 664226 694376 40.55 69.2 2
12:22:04 2023-09-26 421670 419478 91129 88844 140906 142664 144637 143986 92789 93183 106979 109683 132532 132625 407927 436051 1102015 1092920 423299 439248 123564 107137 125113 122615 143930 143689 132360 133210 86260 87737 307907 269622 786104 784220 211578 210407 271581 275460 320579 313480 322104 324582 332787 340162 308156 341407 756913 784436 572833 472749 292177 294008 331457 329791 340638 345602 342034 349383 385039 384304 664552 695016 40.55 69.2 2
12:22:05 2023-09-26 421073 417403 90794 88634 143090 142765 144953 143922 92852 94887 106824 109808 132233 133159 409010 435113 1100454 1088163 423878 436642 123461 107170 125182 122817 143863 144053 132340 133193 86260 87859 307907 270455 787370 793345 211212 210407 271996 275038 321065 314471 320606 324709 332177 337061 310286 341407 756504 793491 576850 474270 293005 288541 331493 330255 338824 346958 342433 347427 385944 384900 671830 696809 40.55 69.2 2
12:22:06 2023-09-26 419104 419519 90728 88845 143189 142731 144637 144419 92757 94920 106498 109699 132685 133435 408865 439104 1107979 1091331 421446 437799 120149 107351 125008 122817 143897 143973 132340 133193 86260 87921 307907 270491 786544 795066 211924 210008 272447 275038 322076 311800 323610 324870 333695 337512 310021 342514 755981 791214 581329 471113 293005 287945 333003 328724 341946 345879 342289 349383 383348 385494 663755 695016 40.55 69.2 2
12:22:07 2023-09-26 414984 417696 90794 88638 143177 143229 144773 144432 92726 94954 106531 109884 132735 133570 410604 436785 1112845 1094511 419291 437907 123615 107514 125217 123018 144230 144074 132556 133444 86260 88074 305516 272972 784555 792188 211578 210043 273316 274391 321101 314471 320678 324870 334141 338553 308120 342478 754029 791214 572833 474221 293905 287288 332986 330969 339706 346258 342505 348705 383170 387677 672011 695819 40.55 69.2 2
12:22:08 2023-09-26 424368 417727 90794 88788 143321 143310 144603 144389 92820 95019 107152 111921 132685 133628 409987 442088 1100418 1086783 427084 437763 123495 107384 125182 123018 144262 144267 132647 133608 86260 88074 307907 270491 784662 797885 211543 210372 271167 275460 321707 312090 323574 324870 332488 338079 308156 340412 756341 797975 579836 475344 292177 293990 331493 329222 342464 343806 342650 348248 384498 383459 662307 694904 40.55 69.2 2
12:22:09 2023-09-26 421964 418973 90827 88820 142890 143460 144773 144938 92884 94987 107078 112032 132665 133696 410604 441800 1103651 1084468 423673 438903 123461 107384 125182 123051 144196 144311 132340 133662 86319 88226 306349 272093 796159 793234 211247 211031 271616 274653 322565 312090 322665 324870 333780 338304 311046 342744 759033 800444 581329 475804 292378 288757 332572 329275 342284 344664 342614 348248 386232 383531 662013 696985 40.55 69.2 2
12:22:10 2023-09-26 419177 418647 90860 88670 143547 143170 145579 144355 92884 94920 107218 109918 132947 133708 411476 440737 1106824 1097420 424105 441104 123684 107351 125426 123018 144564 144009 132806 133444 86437 88074 307907 270074 793806 793345 211614 210126 271581 276341 320579 313993 322331 324870 333021 340198 306261 341924 757931 788947 584314 468548 292798 293773 329992 330790 340638 345360 341542 349622 382096 383495 668507 695016 40.55 69.2 2
12:22:11 2023-09-26 423561 419048 90827 88666 143364 142833 145143 144658 92891 94986 107185 111998 133076 133570 411476 438085 1106552 1092957 427121 438688 123564 107384 125252 123051 144462 144263 132906 133759 86437 88226 310965 271898 793681 793345 210882 210567 272166 275211 323204 313670 323061 327401 331906 337901 308050 340197 757838 790438 578343 475577 292177 293813 331260 330969 340627 346643 341987 348002 385346 383495 671046 694904 40.55 69.2 2
12:22:12 2023-09-26 419811 419932 90827 88942 143359 143456 145278 144624 92884 95085 107185 112032 132914 133696 411476 444030 1112057 1092957 421482 439283 120146 107384 125461 123051 144598 144311 132806 133662 86762 88226 310965 272130 793337 793234 211614 209061 272447 274653 321101 313040 323347 323884 331714 338269 306261 342514 755770 793414 578717 468584 293631 287742 332031 329827 342464 343495 342614 349383 382173 385223 661801 692868 40.55 69.1 2
12:22:13 2023-09-26 421670 420259 90860 88881 143538 143765 145175 144756 92852 93383 107185 112143 132956 133956 412497 443683 1111401 1094511 423278 439902 120229 107565 125496 123084 144833 144381 133172 133696 86698 88371 311584 272260 789826 799583 211473 209575 272723 275282 320958 312715 323466 324870 333021 339029 306261 341960 758099 797321 575775 468548 293290 287945 331493 329506 342176 343495 341506 348889 381560 385187 661333 692378 40.55 69.2 2
12:22:14 2023-09-26 421294 420859 91236 88666 143433 142833 145613 144624 92852 95052 107185 112153 133064 133881 412642 442088 1100454 1091447 424480 439046 120591 107758 125881 123051 145064 144298 133461 133746 86496 88460 310965 272743 798284 799017 210847 209645 272186 274582 320023 315394 321544 324834 332444 336482 310314 340376 760206 793378 579836 474905 293005 288648 330688 331722 338789 345525 344370 346372 383907 384431 671317 697801 40.55 69.2 2
12:22:15 2023-09-26 423466 421335 91041 89121 143389 144024 144773 145295 92726 95283 107152 112486 133352 134818 412642 440319 1116044 1097629 424443 440854 120164 107747 125391 123679 144530 144786 132739 134285 86437 88259 313218 274557 786394 795629 211212 209645 272186 274126 323055 312968 321580 324870 332756 338043 307154 341095 754631 792333 610347 473186 293005 287945 333472 329150 340602 345879 343305 348248 383277 385151 666115 692831 40.55 69.2 2
12:22:16 2023-09-26 419884 421514 91203 88942 143559 143560 145514 144858 92884 95151 107481 112264 133097 134133 411163 440732 1115252 1100162 420813 440270 120509 107714 125636 123084 145169 144513 133206 133973 86555 88259 310965 273588 796922 796756 210847 209026 273281 274877 320804 314914 320606 324870 333490 337771 307154 342442 756840 792893 582341 473210 294879 286848 331314 331579 338682 346223 342433 348065 382525 386155 672270 694868 40.55 69.2 2
12:22:17 2023-09-26 423930 421518 90815 88942 141265 144164 145377 145158 92820 95151 107185 110325 133298 134142 413118 442990 1106824 1086783 427348 441642 120229 107896 125601 123797 144799 144821 132772 134526 86437 88259 308521 273551 784005 800014 210699 210337 271546 274582 322756 312055 322557 324870 332427 337025 308120 339277 756840 793414 579836 476662 292044 288350 331995 330388 341394 344770 342541 347978 385617 383459 663755 696948 40.55 69.2 2
12:22:18 2023-09-26 423818 422814 90827 88974 143364 143693 145480 145545 92852 95216 107185 112409 133097 134167 410874 445919 1109971 1087557 423565 441525 120344 107714 125514 123797 144833 144583 133206 134133 86555 88259 309306 274363 788697 800050 209531 209645 272412 273742 322302 312749 321580 324582 333238 335964 310058 341977 757412 800123 580985 476889 293206 287837 333040 329541 340878 343771 342541 346101 385039 385171 664226 696948 40.55 69.2 2
12:22:19 2023-09-26 423822 421518 91394 88849 139471 143693 145750 144892 92852 95019 107514 112264 133131 134340 411777 444336 1109183 1097383 427989 442985 120509 107714 125671 123712 145269 144583 133423 134066 86673 88259 309768 272743 789912 796756 210847 210056 271546 275038 321030 312718 321580 324870 331511 338079 306939 339313 761287 791214 581329 475241 292177 288757 330992 330719 340363 345289 340474 348202 384427 382850 667488 694904 40.55 69.2 2
12:22:20 2023-09-26 423894 423121 91236 88881 143338 143964 145579 145158 92915 95085 107514 112375 133611 134142 412138 441669 1106824 1094511 426070 441908 120674 107929 122488 123830 145303 144821 133515 134133 86880 88259 311584 273358 798257 798833 210600 210021 272166 275175 321634 314292 322256 324834 333346 335799 310387 341575 760267 795739 585532 476698 292668 288134 331314 330719 338753 346887 342577 346138 384753 383317 673446 696948 40.55 69.2 2
12:22:21 2023-09-26 421923 424048 91236 88974 143634 144143 145750 145329 92884 95250 107547 112409 133406 134623 411488 444965 1115252 1096069 422861 440270 120426 107747 125706 123830 145133 145192 133712 134432 87221 88500 311097 273781 794658 797721 210882 208991 271996 274582 322529 312019 322629 324870 332049 338517 306901 340376 755770 793342 582821 468656 293836 288039 331995 328724 342428 343771 341230 348248 381828 384304 663931 697230 40.55 69.2 2
12:22:22 2023-09-26 426473 424115 91236 88974 143634 144194 145750 145870 93073 95317 107514 112631 133131 135013 412138 442088 1118753 1097383 421933 441980 120509 107929 125881 123863 145505 144843 133843 134775 87160 88646 311956 275625 792089 800150 210741 209470 273105 273985 321314 314657 320606 324870 333021 337025 308965 340232 758787 793491 570379 474599 293420 287467 333472 330956 338824 345879 341987 347473 382703 385494 672782 694904 40.55 69.2 2
12:22:23 2023-09-26 428248 424043 91361 88974 143629 144160 145785 145599 92884 95184 107514 112375 133164 134201 412103 445698 1106039 1088200 429918 441944 120765 108003 125653 123863 145303 144857 133641 134445 86880 88291 309768 273781 790115 802461 210517 209680 272945 274617 322040 312019 322593 324377 333021 336518 306685 338289 758520 800305 579836 476324 291971 293773 331493 329435 341899 343524 342325 347573 385209 382136 664078 698795 40.55 69.2 2
12:22:24 2023-09-26 422825 423899 91547 89121 139973 143693 146259 145228 92947 93337 107811 110304 133750 134099 413372 444372 1113019 1103784 425687 441836 120674 107896 122353 123830 145776 144619 133675 134322 86912 88291 309768 272130 798598 799017 211543 208810 271356 275460 320094 313957 321580 324604 332787 338079 306865 340855 760888 792370 578717 468620 292798 293700 329956 330755 339849 344805 341506 348742 380421 382850 671464 694376 40.55 69.2 2
12:22:25 2023-09-26 428285 423831 91394 88978 143512 144360 145984 145562 92978 95118 107696 112409 133624 134201 414416 442088 1109549 1097383 428631 441980 121006 108111 122320 123863 145675 144857 133675 134445 87004 88565 312814 273781 804603 799017 210006 209061 271907 274582 321101 313480 320346 324870 332049 336011 307154 338254 760777 793235 584016 476743 292182 288757 331314 330576 339670 346744 342325 346482 387120 383388 673446 696985 40.55 69.2 2
12:22:26 2023-09-26 424632 423858 91447 89158 143603 144364 145984 145461 93010 95346 107696 112409 133662 134572 413991 450788 1116044 1097629 423335 442016 120757 108037 122437 123863 145776 145095 134083 134572 87100 88565 314708 273781 792587 802461 211177 208665 271581 274582 321065 312055 322629 323261 332787 338043 306901 340376 756913 793450 581329 468656 293083 287945 331762 329755 341946 343219 341758 348248 380687 383495 663284 694941 40.55 69.2 2
12:22:27 2023-09-26 427089 424115 91236 89284 143634 144696 145950 146345 92947 95349 107547 112631 133565 135013 413991 443026 1118753 1100946 423637 442016 120344 108178 125618 124476 145269 141101 133457 134978 86821 88929 310965 274909 801080 800087 210223 208665 271996 274389 322243 311769 323861 324654 332493 337392 306613 342451 758618 795066 578717 473272 293628 287954 332931 328760 341670 345324 340954 348239 381989 383424 666115 694904 40.55 69.2 2
12:22:28 2023-09-26 426365 427160 91683 88974 140299 144160 146735 145735 93105 95085 107911 112297 134394 134167 414682 449653 1106039 1094511 426070 442016 121006 108111 122606 124119 146285 144892 134112 134352 87192 88291 309768 272166 804512 804771 209907 209026 271581 275460 320094 313993 322331 323621 331456 335976 306649 339313 761356 802039 578343 476054 293005 288350 329956 331758 339849 343771 342289 346627 382131 382886 670513 698010 40.55 69.2 2
12:22:29 2023-09-26 429911 424115 91394 89284 143699 144628 146123 146602 92915 95317 107696 112631 133599 135013 414318 449377 1109585 1088163 431211 445532 120509 108178 122404 124271 145540 145165 133708 135012 86912 88812 311956 275226 795328 806422 210306 210056 271441 274806 322422 311912 322414 324654 332607 336341 308565 339643 758020 799703 579836 478292 292729 288350 331995 328724 340914 343771 341879 346700 384462 382303 664226 698505 40.55 69.2 2
12:22:30 2023-09-26 423633 424115 91428 88978 140801 144364 146459 145562 93073 95053 107911 112409 133884 134167 414718 445662 1114461 1106141 428631 444950 120840 108144 122521 124238 145845 144962 134112 135000 87127 88565 310965 273588 799463 798921 210699 208665 270719 275460 320579 313516 323172 324870 329724 338079 306865 338325 761356 791810 584314 471344 292424 294115 329992 330755 339849 344841 340474 348508 383301 382029 674409 697764 40.55 69.2 2
12:22:31 2023-09-26 430820 425242 91428 88978 139714 144428 146599 146291 93010 95152 107911 112553 133817 134793 414718 446235 1109659 1097346 428704 441728 120840 108144 122521 124481 146118 141296 134348 135123 87192 88776 311584 274520 799884 802423 209719 208886 271441 274582 321101 313993 319636 324870 332265 336011 306939 340839 760242 793342 584016 477639 292255 288205 331440 329791 338824 346400 342023 345613 383348 382850 675361 699073 40.55 69.2 2
12:22:32 2023-09-26 423966 426514 91436 89011 140035 144428 146497 146107 93010 95217 107911 112520 133817 135035 414682 451066 1117133 1097420 426070 444891 120591 108543 122353 124476 145810 141394 133675 135233 87256 88841 314708 274946 789076 802424 210223 208712 271581 274389 323055 312055 321616 324870 331278 337534 306901 339313 756876 793306 581329 472749 293083 287967 331744 328937 341659 343665 340331 347280 380884 383246 665531 697305 40.55 69.2 2
12:22:33 2023-09-26 426134 425322 91428 89284 139961 144662 146497 146379 93093 95317 107911 112587 134190 135047 414754 443994 1122055 1105477 426596 446259 121006 108376 122606 124548 146113 141296 134382 135131 87435 88897 311956 276630 792660 800123 210041 208747 272793 272871 321979 313993 320121 324654 331870 336011 306613 338289 757984 793491 578717 474197 293005 286495 333003 329755 338824 345879 340990 346700 381025 384646 673174 696948 40.55 69.2 2
12:22:34 2023-09-26 430816 425322 91428 89129 139973 144528 146497 146243 93041 95283 107911 112553 134035 134920 414525 451066 1107979 1094511 432472 445847 121404 108178 122606 124476 146082 141101 134112 135046 87192 88719 309768 274557 791769 807053 209859 208665 270909 274617 322040 312055 322331 323884 332787 335976 306397 340460 762986 805001 579836 476141 292177 288757 331278 329541 341767 343630 342361 346627 385354 381136 667247 699791 40.55 69.2 2
12:22:35 2023-09-26 424669 425247 91617 89162 140451 144024 147211 146239 93041 95184 107944 112476 134035 134606 417173 447072 1116044 1105781 427043 446162 121089 108144 122774 124271 146419 145236 134369 134639 87467 88598 312814 273781 806796 802461 210699 207690 271167 274617 320094 314029 320606 324316 332049 337061 305464 339826 761971 793491 566028 468620 293008 287949 329956 331220 338824 343841 340990 347756 378720 381742 672968 694941 40.55 69.2 2
12:22:36 2023-09-26 430495 425402 91428 89039 139996 144564 146459 146273 93010 95217 107911 112665 134115 135013 419341 445662 1114425 1102216 431247 446162 121645 108178 122606 124271 146523 141198 134331 135046 87256 88812 311956 274946 800976 801821 209531 208700 273681 274754 320851 313670 322109 324870 331368 334860 306865 339496 760598 795702 575357 477036 292419 287945 330992 329755 339324 346922 341194 345296 383063 382313 673225 698890 40.55 69.1 2
12:22:37 2023-09-26 427680 429392 91587 89222 139904 144765 146459 146070 93010 95251 107911 112698 134144 135047 417173 451102 1118753 1100577 429336 447328 120840 108543 122437 124595 145845 141770 134314 135267 87256 88873 312814 275336 793053 804771 210341 208159 271581 274389 323055 312055 322068 324870 331045 337096 306649 338325 756913 793414 574304 473454 293005 287945 332031 328228 341946 343841 342574 347473 381828 383155 665642 696948 40.55 69.2 2
12:22:38 2023-09-26 427414 426619 91394 89284 140040 144662 146735 146409 92915 95350 107911 112698 134262 135490 418426 445662 1123668 1103784 423565 444164 121478 108545 122774 124595 146761 141296 134457 135267 87647 89101 311584 276509 800942 802315 210083 208200 272723 273985 320662 314734 322256 324690 331511 335072 306577 339826 760817 795556 588563 473120 293914 286947 331529 330969 338682 345844 340990 346419 380456 384340 673446 697021 40.55 69.2 2
12:22:39 2023-09-26 430969 427258 91428 89279 139714 144696 146770 146890 92947 95382 107911 112820 134462 135490 418094 450395 1112845 1091368 432472 445556 120840 108543 122437 124681 145570 141736 134440 135585 87256 88905 312814 276117 789516 807053 208913 208991 270719 273742 322565 312055 320678 323884 332288 335036 306901 338646 759130 800341 579836 478797 291765 287634 332535 328724 340914 343735 343363 345883 383907 382565 666115 700415 40.55 69.1 2
12:22:40 2023-09-26 426433 427859 91461 89251 140592 144662 146804 146719 92978 95317 107944 112698 134254 135268 419054 454440 1115516 1097629 423637 444823 121612 108962 123028 124892 146520 142134 134483 135386 87527 89084 311956 276509 802454 811068 210153 207621 272221 274320 321101 313194 323172 322604 333490 334966 306901 339348 760117 806241 601553 472786 293420 287135 331726 329791 339885 343735 342577 346138 379817 383495 665602 699073 40.55 69.2 2
12:22:41 2023-09-26 432047 427563 91650 89194 140621 144696 146839 146856 93041 95251 108201 112776 134496 135490 419683 445698 1112845 1100614 430601 444823 121279 108543 122859 124595 146796 141706 134584 135721 87499 88873 312814 275336 808550 805911 210611 208339 271167 274197 321101 314950 319601 324870 332288 333960 306901 339753 762976 797975 580985 478650 292969 288409 331852 331113 338135 345773 344038 344420 383134 382136 676802 701096 40.55 69.2 2
12:22:42 2023-09-26 431984 427890 91683 89251 140848 144730 147282 146754 93041 95317 108309 112698 134473 135047 418763 454470 1111401 1097592 431528 447742 121743 108876 123113 124872 147032 142331 134894 135454 87591 88905 310739 274363 802995 809177 209496 208125 269929 276078 320804 312861 322104 322902 332049 335001 306901 340791 762513 805027 579836 475614 292177 293565 329724 329755 340914 342740 341542 345649 381025 380875 665602 699073 40.55 69.1 2
12:22:43 2023-09-26 426401 430761 91620 89284 141353 144692 147282 146856 93136 95350 108276 112776 134677 135490 419720 449329 1122039 1106141 423673 444823 121776 108211 123113 124476 147274 141296 134618 135326 87623 88812 312814 274946 805614 804771 210041 207043 271581 274582 320059 314471 320606 324582 332001 335729 304533 340232 761246 797995 579836 471966 293841 287837 329813 331077 338789 344841 342574 346664 378720 382601 675361 696948 40.55 69.2 2
12:22:44 2023-09-26 432660 429662 91746 89284 140452 145126 147208 146859 93326 93830 108441 113032 134829 135576 420465 450620 1119634 1106817 433700 445448 121776 108834 123113 124714 146963 142230 134957 135420 87711 89088 310739 275726 800630 804202 208878 208630 270719 275162 321030 313444 320606 324870 329974 335976 306865 339126 760740 793491 578343 477036 291765 288350 330688 329720 339778 345289 339375 346138 382668 381409 672931 698468 40.55 69.2 2
12:22:45 2023-09-26 442965 429214 91717 89251 141190 144765 146902 146511 93105 95415 108276 112854 134731 135644 419683 453158 1120340 1102142 428667 446545 121743 108693 122944 124714 146796 142398 134584 135853 87559 89027 311956 276117 802294 806833 209942 208061 273599 274298 320923 311876 322450 323669 330545 336777 305499 341054 758911 799066 581329 473210 293005 288134 331171 330857 341598 343184 339924 347696 382687 382850 666115 696948 40.55 69.1 2
12:22:46 2023-09-26 431435 428904 91713 89284 141685 144765 147416 146409 92946 95415 108276 112854 134735 135456 420611 451102 1109585 1100267 431211 445484 122176 108477 123442 124648 147407 141905 135487 135326 87896 88841 312814 274557 805557 808569 209204 207655 271097 274617 319091 313957 321544 322831 332049 334696 306649 340198 763517 804611 578343 476288 292591 287945 329155 331220 338503 343219 341987 345576 380990 381136 673891 701564 40.55 69.2 2
12:22:47 2023-09-26 432800 430174 91650 89406 140351 145428 146494 146584 93010 95515 108243 113044 134549 136301 420909 451102 1116044 1094511 433921 448376 121311 108877 122944 125092 146761 142759 134754 136139 87767 89296 314708 277689 793440 809344 208738 208573 271371 273530 322350 312019 320606 323585 331009 334706 306685 337470 759057 801436 579836 479069 291981 287634 332499 328689 340602 343735 340954 342267 383277 382278 667062 701096 40.55 69.1 2
12:22:48 2023-09-26 431431 428833 91844 89284 141047 144696 147728 146821 93167 95283 108459 112820 134693 135422 420611 451066 1116044 1110221 431137 447876 121776 108660 123113 124681 146485 142577 135080 135568 87863 88995 312814 275336 802317 805849 209824 207621 269894 274617 320059 313004 320346 323848 330009 336482 304035 339643 762436 793491 584314 472379 292177 288445 329956 332157 339527 346750 343549 347536 381141 380994 675287 699977 40.55 69.2 2
12:22:49 2023-09-26 433885 429769 91877 89406 141080 145195 147693 146856 93104 95416 108459 112932 134913 135644 420909 451034 1116044 1106928 434514 449647 122078 108901 123198 124992 146658 142365 134889 135762 87833 89174 315084 276705 800120 804771 208627 208125 270495 274298 320923 312933 319565 324510 330009 334649 306001 338646 761356 795176 587047 478390 291959 287945 330956 329720 339575 345566 339853 344529 382131 381101 675361 700562 40.55 69.2 2
12:22:50 2023-09-26 430215 430414 91713 89284 141047 145133 147590 146890 93072 95448 108276 113053 134693 135678 420909 455939 1122002 1103784 429918 449011 121377 108693 123113 124714 146623 142264 134902 135488 87591 88905 315920 276509 798009 808144 208878 207442 270754 273742 322040 311546 321580 323848 329974 336011 304963 339643 761212 800260 581329 473905 293005 287436 331314 328511 341250 344796 340259 346482 381949 382242 665642 696948 40.55 69.2 2
12:22:51 2023-09-26 429959 430535 91713 89406 140682 145167 147141 146989 93105 95448 108276 110392 134749 136175 421649 449402 1125153 1108468 426901 449647 122456 108709 123461 124992 146796 142398 135025 135522 87623 89027 315084 277492 812149 807053 208843 206974 272704 273878 320544 314029 319601 324341 330974 334696 305894 340996 760781 797013 579836 472786 293628 286257 330956 330719 337768 344805 340439 345576 382455 383424 674095 698505 40.55 69.2 2
12:22:52 2023-09-26 432872 427090 91554 89439 140388 145570 146937 147114 93041 95482 108276 113044 134748 136079 420909 454761 1116044 1094511 435478 447473 121089 108877 122859 125092 146520 142894 134829 136249 87591 89214 308521 277689 792966 809177 210342 208305 270684 272906 322016 312463 323172 323525 331224 334555 306721 337434 760059 801254 578343 479477 291756 288452 331960 328689 340363 343735 343061 345285 383134 381671 665492 701096 40.55 69.2 2
12:22:53 2023-09-26 428963 431506 91713 89677 141297 145399 147794 147537 93199 95645 108542 113177 134812 135832 422029 457194 1121605 1102553 428667 448901 121976 108962 123461 125059 146485 143435 135113 136012 87711 89084 317108 276902 803707 811540 208808 206399 271546 272871 321065 313004 320346 321888 332049 333656 304390 340754 760206 802320 579836 474161 293420 286799 330992 329222 338824 343219 342264 344529 378720 382278 669017 700599 40.55 69.1 2
12:22:54 2023-09-26 432678 430477 91746 89439 141580 145167 147728 147539 93104 95416 108459 112966 134913 135806 419776 449021 1116044 1103784 433085 449574 121976 108877 123198 125092 146520 143039 135126 136239 87743 89027 316911 277492 819541 809234 210165 207551 270992 274020 322298 314292 321800 324690 332342 333714 306865 338609 762436 797975 578343 480425 292797 287827 330956 329755 337531 345602 341879 344565 382096 381136 676151 701096 40.55 69.1 2
12:22:55 2023-09-26 432353 432051 91713 89312 141047 145133 147728 147334 93072 95482 108534 112888 134913 135900 422249 455192 1124466 1103784 431247 449256 121172 108911 122944 125332 146265 143634 134690 136509 87743 89369 317336 278479 794674 807053 208843 207332 270719 272871 322828 312055 320121 324834 329475 335001 304999 339366 756913 793306 590078 474905 292177 287220 332769 328192 340327 344805 339411 345613 382723 382565 670868 703479 40.55 69.1 2
12:22:56 2023-09-26 429911 431803 91902 89279 141744 145032 148210 146890 93135 95350 108642 113010 135118 135678 419812 451102 1122039 1111401 429882 449338 122242 108877 123627 125184 147542 142692 135766 136203 87863 89239 313795 276117 806848 809344 209719 206871 271181 274318 320059 313957 320085 323848 330960 334684 303146 341275 763517 793378 579836 474284 292798 287832 329724 330755 338515 343771 342331 346382 378997 381101 677506 698010 40.55 69.1 2
12:22:57 2023-09-26 430253 432732 91742 89496 141080 145403 147762 147263 93104 95581 108459 112999 135162 135968 422885 455155 1118753 1096849 430942 448139 121776 108877 123113 125092 147186 143126 135058 136154 87743 89182 313795 278479 796356 813337 208157 207476 271356 272836 321778 312749 320121 323357 331009 332422 306901 338646 759704 802090 579276 478390 293384 286647 333346 329435 341575 343630 342397 342375 381989 382672 670391 703756 40.55 69.1 2
12:22:58 2023-09-26 431435 432737 91746 89284 141547 145162 147762 147369 93041 95448 108309 112921 134913 135934 420143 455925 1125563 1107055 430954 449830 122110 108810 123527 125026 147443 142835 135581 136475 87831 89182 313795 276902 807098 810357 209287 207089 270719 272871 320804 312019 321580 322091 330580 334966 302825 340235 760242 800305 582821 473210 292177 287135 330992 329720 340878 341678 339411 346431 378685 381706 666115 698505 40.55 69.1 2
12:22:59 2023-09-26 433779 432443 91906 89377 141397 145403 147762 147712 93135 95482 108829 112999 134947 135900 421066 450741 1116044 1103510 433085 447824 122644 108510 124135 124714 147511 142300 135722 135488 87928 88873 318274 275921 811914 811577 208192 206974 270719 273742 319091 313993 320346 322377 331780 333678 305643 338353 765045 805751 585532 476926 292177 287396 329315 331310 339643 343319 341470 342519 380687 381101 673446 702640 40.55 69.1 2
12:23:00 2023-09-26 446510 433057 91751 89471 141080 145673 147728 147814 93199 95842 108475 110327 135084 136680 423001 457230 1118349 1097555 436171 450923 122110 108877 123113 125159 146864 143126 135263 136456 87896 89337 313795 277689 797067 811577 208558 207690 269894 272906 322040 312019 320606 322831 330081 334203 304999 336554 761356 802607 578343 478390 291084 287742 331493 328192 340363 343219 340199 342267 382131 379963 665529 701096 40.55 69.2 2
12:23:01 2023-09-26 431435 432524 92004 89284 142230 145227 147936 146584 93135 95382 108642 112698 135048 135772 421066 453654 1118790 1113625 430564 448210 122242 108877 123627 125006 147684 142939 135501 135966 87928 89027 312162 275921 807393 809197 208913 206365 272442 274333 319810 313670 322256 323213 329867 334860 303004 339533 763407 797431 587300 471344 292255 287540 328960 330487 338539 343453 339889 346382 378997 379963 675361 699791 40.55 69.1 2
12:23:02 2023-09-26 437605 432809 91800 89431 141598 145502 147967 147676 93135 95479 108542 113256 134812 135832 425320 451066 1117925 1106928 434859 450776 122479 108911 123283 125126 147224 143499 135454 136269 87835 89214 312814 275984 801125 807962 207543 207332 272175 272906 320579 313004 320435 324870 329974 332887 305930 336590 761356 793414 584016 478390 291559 287220 329992 329488 337768 345324 341602 342519 384387 379963 674681 701096 40.55 69.1 2
12:23:03 2023-09-26 431537 433129 91751 89628 141537 145504 148106 147574 93199 95515 108567 112999 134913 135934 421066 454610 1125264 1106141 433649 450923 121089 109245 122859 125452 146485 143833 135348 136819 87799 89329 314186 278876 797787 810493 208703 206296 270614 272765 322386 312957 323090 324365 328942 334966 304071 338646 759696 797431 577629 474197 292177 287220 332031 328547 340878 343771 338387 345613 378720 380567 667488 699037 40.55 69.1 2
12:23:04 2023-09-26 432836 433093 92066 89316 141524 145133 148210 147334 93135 95812 108676 112732 135388 136014 421102 455925 1112535 1097420 436978 450285 122209 108911 123561 125159 147304 143634 135458 136278 87928 89182 315920 276509 802126 813337 208192 206365 269038 274162 321065 312740 320642 321888 330045 333423 304748 337378 762944 805634 592920 475650 291147 288445 329956 328760 340363 342458 342574 345042 382723 381881 668961 700949 40.55 69.1 2
12:23:05 2023-09-26 432513 433129 91751 89471 141109 145538 147728 147712 93041 95416 108459 113033 135394 136286 421066 453194 1122002 1099379 431247 451563 122395 109195 123798 125338 147442 143157 135369 136275 87863 89333 315084 279273 809429 813767 209868 206365 271202 272454 321065 312718 320606 322831 331009 331888 305500 338406 758984 802392 585721 478119 292177 286262 331493 328724 338824 343219 343549 342447 380421 382313 669491 701096 40.55 69.1 2
12:23:06 2023-09-26 436852 432579 91780 89471 141528 145424 148210 147814 93072 95482 108567 113078 134980 135934 421102 451102 1118753 1106331 432876 449545 122209 108911 123475 125126 147666 142928 135467 136188 87928 89214 315920 276902 804176 808198 207543 207009 269894 272906 320094 312784 318599 324377 328978 332922 305464 336590 761356 793148 588184 479298 291587 286884 329849 329577 339643 344664 339781 342375 381989 380390 677283 701788 40.55 69.2 2
12:23:07 2023-09-26 432994 432872 92066 89316 141766 145201 148416 147574 93326 95317 108676 112888 135388 135923 424503 457673 1115470 1100759 433700 451490 122545 108927 124102 125198 148062 142827 135688 136120 87960 89214 316911 276117 808629 815066 208122 206834 269894 274389 319810 312606 320606 320950 330045 332922 303500 337616 762944 805064 585532 476361 291971 287945 328924 329720 338860 341678 340439 342267 378720 378865 671501 701096 40.55 69.1 2
12:23:08 2023-09-26 440867 433133 92000 89316 141537 145437 148106 147814 93104 95482 108567 113033 134980 135968 422360 450814 1130290 1110221 428740 449545 122209 109170 123442 125332 147582 143223 135535 136283 87896 89214 315920 277489 817070 809234 208157 206365 271392 272454 320094 313957 318635 323561 329724 333714 304248 338500 761210 796866 587047 475804 293420 285205 331045 329613 337495 343524 339411 342591 378755 382029 676321 700029 40.55 69.1 2
12:23:09 2023-09-26 435461 433214 92003 89500 142201 146488 148101 147535 93326 95676 108759 113289 135346 136243 422217 457340 1122403 1113253 435189 449510 122209 108911 123627 125338 147856 143223 135467 136283 88139 89182 316911 277689 805727 806822 208012 206399 269448 272942 320094 313004 319636 323884 327950 334649 303821 336590 764748 793491 587047 477036 291141 287742 329992 329222 338824 343219 337332 344565 380693 378865 672968 700102 40.55 69.2 2
12:23:10 2023-09-26 431207 433223 91780 89471 142030 145630 147936 147502 93199 95449 108676 113188 135077 136478 422991 459360 1125264 1103784 432165 449581 122242 109170 123660 125332 147684 143126 135373 136411 87928 89214 313795 276868 802247 815080 210165 206192 272827 272836 320437 311657 321508 322459 329368 334790 302932 338463 760745 801473 587047 473454 292797 286848 330027 329186 340327 341678 338423 345613 378925 380834 664589 699073 40.55 69.2 2
12:23:11 2023-09-26 435792 436135 91840 89533 142080 145975 147797 147949 93136 95777 108542 113391 135014 136784 422396 453799 1129920 1110612 430601 450886 122804 108911 124135 125405 147684 143160 135722 136411 87831 89369 316085 277720 804400 807962 207977 206296 271167 272038 320094 313737 324891 322938 328747 334033 303146 338131 761356 793306 587047 475650 292798 285347 330027 329488 336786 343806 338423 342591 378495 381172 673655 700599 40.55 69.1 2
12:23:12 2023-09-26 438079 433888 91780 89565 141928 145773 147450 147502 93009 95515 108601 113221 135044 136694 422324 455925 1118423 1096604 432701 450886 121976 109170 123198 125332 147684 143257 135579 136680 87799 89329 315084 279670 818388 813803 207805 206261 270910 272278 320923 312019 319636 322602 329475 331657 305213 336409 758470 804881 586784 478390 291583 286611 331493 327768 338824 342704 339411 342170 380990 381136 667524 701096 40.55 69.1 2
12:23:13 2023-09-26 433889 433142 91900 89443 142030 145570 147931 147537 93136 95710 108842 113234 135451 136070 423430 458678 1127204 1105355 431000 450215 122512 108944 123897 125332 147684 143160 135535 136445 87928 89214 315920 276868 812166 811613 208157 205975 270910 272680 319999 310566 320642 321888 328021 333960 302650 337616 759167 799703 588563 473491 291971 286732 329992 327733 340399 341713 337841 345088 378781 379999 665022 698541 40.55 69.1 2
12:23:14 2023-09-26 432976 433223 92003 89468 142473 145167 148380 147127 93199 95284 108709 112999 135792 136079 423624 457317 1115252 1107055 435256 454599 122915 108826 124750 125026 149273 142827 136083 136112 88169 89206 312162 276902 813007 813913 209600 206330 270910 273460 318573 313480 319565 320914 330045 332677 303820 336590 764785 805064 585532 477036 291425 287184 328960 329827 337732 342191 343031 342483 378755 378901 673446 701096 40.55 69.1 2
12:23:15 2023-09-26 432980 443181 91683 89504 141114 145673 148210 148021 93073 95827 108459 113179 134980 136604 422360 451853 1127958 1106676 429991 450958 122242 108944 123931 125332 147684 143126 135535 136445 87835 89276 315065 277294 805380 809177 207543 206009 271167 272038 319610 313370 321373 322902 328516 332922 303146 337325 761063 796756 578343 474088 292866 285205 329885 329613 336609 343630 341360 342411 381323 381172 674681 699073 40.55 69.1 2
12:23:16 2023-09-26 432908 435575 91965 89406 141757 145605 148624 147814 93199 95448 109143 110381 135926 136364 426013 455747 1122403 1114842 437414 451773 122512 109077 124068 125265 147372 143733 135983 136454 87896 89296 314019 277492 808921 809344 209572 206158 270874 272871 319799 312055 319341 322568 327688 334462 302614 335532 763517 795176 575775 476765 290531 287832 329422 329186 337768 342704 338897 345052 378685 378495 673446 699037 40.55 69.1 2
12:23:17 2023-09-26 432150 436625 91742 89439 141503 145639 148416 147814 93104 95448 108642 113234 135354 136346 423588 460044 1124429 1105355 433085 451884 122209 109028 123897 125332 147778 143833 135773 136501 87928 89214 317336 277453 806831 815066 208157 205688 269859 272610 320295 311734 323172 321079 328835 334251 301976 337470 761100 801254 581329 473272 292360 286316 329956 329186 341093 341095 341008 345504 378997 379928 666588 700788 40.55 69.1 2
12:23:18 2023-09-26 432872 435794 91800 89832 141823 146110 147931 148157 93199 95811 108542 113435 135617 136691 423444 454937 1130068 1108961 429955 452214 122681 109111 124102 125299 147652 143897 135790 136475 87863 89337 315920 277720 804272 809140 208981 205477 270719 272003 319091 313444 320435 322604 328715 332422 303075 337616 761356 793306 576850 473965 292591 285223 329956 329684 336715 343219 339932 342447 378997 380798 674608 699037 40.55 69.1 2
12:23:19 2023-09-26 438936 436588 91746 89594 141114 145673 148210 148227 93073 95614 108642 113302 135354 136699 423624 457449 1120340 1097629 436438 450922 122008 109245 123594 125572 148010 143392 135467 136825 87896 89337 315084 280069 805314 815688 208981 206261 270910 271898 320923 311586 322256 321674 328800 332479 304463 336306 761320 802338 578902 477562 290905 286186 331457 327662 338539 342423 339411 342411 380954 378865 667016 700801 40.55 69.1 2
12:23:20 2023-09-26 433885 437429 91933 89775 141895 145941 148554 148157 93199 95548 108676 113268 135388 136380 427070 463032 1125227 1105355 432778 450440 122512 109245 123931 125452 147993 143358 135816 136746 87896 89337 315920 277684 806157 815066 208122 205654 269859 272419 320059 311510 320571 320357 327702 332922 301272 337580 761320 802039 579089 472749 291971 286222 329956 330388 338824 340619 338352 344298 378997 378830 666588 699532 40.55 69.1 2
12:23:21 2023-09-26 436856 434141 91910 89561 141766 145639 148416 148124 93136 95482 108980 113111 135737 136380 423660 454539 1119217 1106654 432579 450886 122845 108768 124650 125304 148162 143090 136151 136241 88290 89239 316911 277689 813445 815533 208981 206158 269825 272871 318092 312968 319341 320629 329190 331587 303075 335569 763517 804998 585721 477036 291353 286222 327932 329755 338682 341404 339411 342411 378650 378795 673446 702827 40.55 69.1 2
12:23:22 2023-09-26 440105 435055 91873 89598 141109 146313 148138 148051 93072 95647 108567 113268 135963 137095 426316 457961 1120340 1097383 432615 450489 122242 109245 123864 125539 147684 143625 135501 136825 87928 89492 318274 279432 801188 816221 207805 205802 269859 271174 320804 311546 319341 321853 328711 330636 304498 333609 760242 807347 588323 479069 291702 285383 330992 327697 338278 342430 339375 342964 380385 379963 668470 701096 40.55 69.1 2
12:23:23 2023-09-26 439426 435829 92161 89500 141528 145639 148624 148021 93135 95482 108676 113078 135422 136346 423696 458490 1123926 1113323 438274 450778 122545 109111 124135 125405 148027 143801 136025 136525 87928 89304 316911 276020 806944 810382 209276 206296 270528 272871 319091 312019 321197 321936 326961 333925 301623 333573 763517 793491 578343 475614 290531 287135 328924 330154 337732 342903 339190 344529 381359 377631 673446 700066 40.55 69.1 2
12:23:24 2023-09-26 436697 435111 91902 89561 141628 145737 148414 148227 93136 95482 108676 113234 135388 136380 425934 456924 1118423 1106141 432809 450958 122672 108911 124202 125126 148338 142894 135944 136401 87960 89182 315920 275562 817508 816221 206862 205654 270608 272871 318092 312055 319341 320392 329511 330928 301905 335569 763517 804311 585532 477036 291147 286222 327932 329720 337259 341130 339375 342447 380960 378230 673446 701096 40.55 69.1 2
12:23:25 2023-09-26 432714 435436 91839 89714 141503 145673 148416 148502 93326 95776 108808 110433 135287 136725 423588 454646 1131675 1113253 432090 450814 122578 108877 124168 125332 148097 143654 136448 137174 87928 89337 317336 277720 820199 811606 207150 205015 270719 271209 318832 311698 320435 322508 327950 332387 302154 337341 761971 793342 577629 473826 292177 285312 329689 329684 336715 343219 338352 342447 378997 380531 674645 699037 40.55 69.1 2
12:23:26 2023-09-26 439980 435829 91751 89594 141397 146113 148210 148434 93104 95861 108642 113335 135388 136828 423660 459943 1120376 1097346 432615 450994 122242 109245 123694 125539 147684 143392 135501 136859 87896 89492 315084 279432 800077 816221 207805 206123 272214 273624 320780 312276 321344 321710 328569 332859 303570 335315 761421 807163 569423 479069 291353 285347 330992 328440 337993 342155 339375 341376 380385 380531 671346 703090 40.55 69.1 2
12:23:27 2023-09-26 436361 437970 91833 89713 141792 145975 148554 148192 93199 95711 108909 110359 135855 137346 423696 460116 1127662 1109428 433700 453545 122242 109170 123864 125505 148097 143622 135944 136825 87928 89337 315920 277720 803633 815643 209572 205049 269859 271813 319574 311800 320085 319908 328711 332922 301237 337066 761356 802607 581329 473186 291765 286021 329689 328458 338753 340585 340487 342519 378392 378830 664552 700066 40.55 69.1 2
12:23:28 2023-09-26 438066 436020 91751 89471 142201 145570 148138 148010 93136 95842 108676 113268 135707 136677 423768 454539 1117925 1106141 432750 450994 123014 108911 124578 125159 148442 143198 136296 136564 88225 89329 313795 279074 815045 816148 207805 205551 270910 272278 317951 312611 320816 320807 329013 330894 302190 333573 764564 803743 589861 477036 290730 286021 330287 330433 337470 341678 339411 341893 381286 378230 676506 702318 40.55 69.1 2
12:23:29 2023-09-26 441854 437558 91866 89680 142235 145975 147827 148190 93009 95647 108642 110455 135617 136862 423660 458642 1118753 1100759 437783 451030 122209 109279 123475 125539 147479 143625 135501 136859 87743 89431 312162 279003 798550 815066 207769 206009 270528 271209 321030 310566 318635 320914 328485 330928 303075 333194 761356 802607 576850 477260 288924 285419 329992 327167 338278 341642 339414 341376 379782 378230 665565 701096 40.55 69.1 2
12:23:30 2023-09-26 438852 437278 92066 89496 141995 145673 148624 148021 93135 95482 108860 113111 135831 136286 426165 457281 1123668 1113056 437519 450705 122798 109304 124359 125544 148564 143622 136254 136722 88169 89362 315065 278479 812384 810321 207150 205654 270148 272454 319550 312019 320889 320878 326012 332922 303164 333320 761531 793491 579836 475614 288955 287135 328694 328228 338015 341678 338710 342555 379141 377367 673446 700327 40.55 69.1 2
12:23:31 2023-09-26 439092 435445 91833 89496 141972 145639 148624 148124 93135 95416 108842 113323 135594 136380 425865 456924 1119402 1105355 432615 450994 122930 109061 124578 125159 150979 143126 136424 136377 87960 89214 315065 276020 815525 816221 207805 205015 269038 272645 317167 312055 321564 320357 329248 330894 302190 333609 765328 806204 584016 477441 290599 286222 327437 329720 336715 340857 340487 341412 379141 377701 673446 701096 40.55 69.1 2
12:23:32 2023-09-26 435502 439252 91746 89533 141537 145673 148210 148227 93072 95482 108642 113302 135594 136976 425912 456220 1131675 1112460 431749 453400 122578 109111 124135 125405 148268 143324 136133 136445 87896 89276 315065 280069 810135 813301 207805 204730 269894 271174 318808 311662 319530 321853 327490 331622 301695 336554 760842 793342 585532 473491 291837 284476 328924 328724 336454 342465 340614 342170 378428 378865 674645 699794 40.55 69.1 2
12:23:33 2023-09-26 454222 435471 91836 89316 141762 145673 148624 148227 93199 95482 108676 113145 135719 136380 426165 454575 1122039 1109860 437783 451030 122242 109061 123931 125452 147442 143358 135944 136730 87928 89214 315065 277720 806831 811540 207769 205654 270528 271778 319127 311073 319530 322867 326700 330928 302614 333465 762976 793306 584016 479137 288933 286025 328924 327733 336715 343495 338860 341412 378685 377367 674645 701096 40.55 69.1 2
12:23:35 2023-09-26 436734 438909 91780 89316 141853 146105 148449 148398 93326 95645 108834 113323 135602 136630 426020 459971 1129228 1106331 432579 453618 122209 109245 124102 125752 147785 143824 135722 136859 87928 89431 315065 278574 800243 813913 206287 204873 269073 271778 320579 309626 318670 320914 326012 332422 301237 333609 759094 797671 579836 474197 291009 285347 329956 325760 337993 341642 338710 342483 378997 378230 665529 699791 40.55 69.1 2
12:23:36 2023-09-26 437788 436119 92066 89284 141736 145403 148449 147968 93326 95317 109044 112888 135835 135900 426840 459827 1116044 1103784 437715 451030 122242 109061 124135 125452 147993 143392 135978 136445 87928 89337 315065 276602 812270 818464 207805 206759 269732 272765 318949 312144 321800 320439 327843 331749 301765 337471 762976 803743 584016 476662 288658 287597 330053 327662 338789 340585 337841 342025 378997 376244 667488 701096 40.55 69.1 2
12:23:37 2023-09-26 437706 436633 92001 89496 141699 145975 148554 148503 93199 95645 108642 113346 135643 136604 426202 458390 1125563 1102389 432202 453618 122209 109379 124068 125505 147442 143904 135820 137182 87896 89369 315920 279468 801785 818267 207659 204412 269483 270760 319127 310819 320435 320653 328481 328915 302190 333537 759130 802392 582501 477036 291353 284561 329457 327432 336751 342771 338316 340344 378685 378795 667524 702591 40.55 69.1 2
12:23:38 2023-09-26 441366 436123 91906 89312 141766 145639 148624 148227 93283 95350 108709 113033 135643 136380 426202 457317 1121207 1113056 439060 453618 122611 109279 124168 125539 148441 143921 136117 137068 88104 89394 316911 278235 807185 813373 207805 205585 270492 271898 319796 311546 320435 322640 325941 333852 303878 333429 765328 793306 585532 479749 289275 286222 328924 327733 336751 342430 338710 342170 378685 377103 675088 701096 40.55 69.1 2
12:23:39 2023-09-26 439833 436664 91970 89594 141762 145707 148624 148260 93389 95679 108676 110260 135609 136604 427516 457627 1117925 1106928 435786 451030 122930 108911 124578 125126 150979 142962 136296 136411 87960 89214 319088 277720 814210 816221 207805 204873 270528 271209 317167 311841 320209 320615 328481 329902 301272 333573 765633 802607 575357 477036 290531 285383 327437 329453 335702 341130 338423 341100 378997 377701 674168 701096 40.55 69.1 2
12:23:40 2023-09-26 437783 436807 91751 89598 141537 146011 148210 151321 93199 95582 108676 113403 135048 136862 427142 455890 1133212 1114842 433590 454325 122545 109178 124102 125698 148097 143622 135997 136912 87896 89394 316911 280793 803566 811577 207805 206468 270910 270347 320431 312019 319530 321888 328564 330928 302699 333573 761049 793270 585532 476480 291353 283609 329457 328959 335702 342704 339190 341929 378997 378865 676654 701096 40.55 69.1 2
12:23:41 2023-09-26 440346 439257 91873 89435 141859 145429 148624 148018 93072 95515 108709 113067 135737 136380 427178 459466 1122039 1113056 439449 453654 122242 108944 124050 125452 147890 143392 135978 136764 87896 89369 319088 277720 805969 811577 207805 205049 269388 271244 318609 311546 320209 322279 325485 331923 303128 332959 762976 795885 577783 477712 288829 286257 327967 327697 336479 341678 338470 342170 378085 376507 673446 700102 40.55 69.1 2
12:23:42 2023-09-26 437293 436807 91746 89439 141583 145707 148380 148227 93135 95776 108992 110348 135632 136976 426996 464027 1128736 1108468 435861 454077 122545 109405 123931 125651 147684 143392 135944 137046 87863 89394 316911 278574 806944 815066 207805 204628 270528 271174 319127 311527 318670 319943 325976 331923 301911 333609 760777 797975 579836 473491 290531 285347 328729 326709 338551 340347 338710 342483 377823 377701 665059 699037 40.55 69.1 2
12:23:43 2023-09-26 445039 436584 91620 89677 142005 145874 147931 148225 93073 95515 108601 113335 135498 136931 426238 454575 1130395 1109860 431691 454616 122242 109128 124135 125366 148131 143392 135934 136764 87928 89337 319088 279468 809958 811613 207805 203812 269894 270347 318127 311800 318264 320557 326012 330894 300323 333609 761356 793306 584016 474941 291765 283644 330521 328228 334728 341713 340138 341652 378694 378865 674681 700102 40.55 69.1 2
12:23:44 2023-09-26 440499 439742 91736 89709 142423 146442 147999 148120 93104 94134 108575 110391 135571 137221 426659 459899 1120376 1097420 435909 453618 122512 109413 123897 125539 148028 143858 135722 137034 87831 89431 315920 279504 806846 817378 206929 204696 270528 270347 319610 310998 319530 320428 326047 328915 302190 332455 759130 805027 585245 479069 288897 284512 329956 326674 336751 340654 337806 339795 378120 378530 667524 701096 40.55 69.1 2
12:23:45 2023-09-26 436806 436584 91780 89316 142281 145570 148173 147984 93136 95482 108676 113145 135787 136689 427178 464209 1127662 1106603 432732 453654 122242 109095 123931 125366 148131 143625 135944 136859 87896 89214 319088 278574 805015 815066 207805 203778 270148 270984 319870 309157 318635 320392 325752 331888 299413 333573 759130 798011 587047 473965 290531 285147 328463 325725 338551 340109 337170 342230 377572 378930 668011 698890 40.55 69.1 2
12:23:46 2023-09-26 439934 439838 92157 89374 142989 145570 148967 147502 93326 95350 108968 112921 135963 136398 428581 459683 1116044 1106141 438349 454860 122812 108944 124202 125572 150944 143354 136235 136454 87960 89214 315920 276020 815075 815923 207659 204378 269958 272074 317203 310353 318670 319424 327490 330397 300744 333537 763517 802356 584016 476698 290531 286257 326943 327768 337257 339600 337841 341135 378997 375946 672491 703090 40.55 69.1 2
12:23:47 2023-09-26 436361 436633 91746 89471 142427 145630 148276 148018 93104 95449 108676 113145 135711 136922 427818 456602 1129594 1112265 432472 454616 122915 109517 124478 125665 148475 143291 136065 136627 87896 89333 317902 278430 813290 813730 207805 208472 269038 271329 317167 312055 319238 320771 326012 330663 300323 335532 760480 793414 584016 472786 291559 284476 327967 328760 335702 341678 339190 341376 376725 378605 674718 699037 40.55 69.1 2
12:23:48 2023-09-26 442837 439911 91906 89443 142867 146178 148380 147945 93199 95514 109010 113268 135810 136651 428084 460117 1123595 1113056 439810 454937 122578 109245 124168 125505 148338 143824 135944 136825 87928 89398 315920 278538 809992 811540 207513 204838 269958 271553 318573 310753 319530 321817 324925 330894 300744 332419 763517 795176 578343 477712 288969 285383 327932 327662 336961 341607 337716 341857 378997 378843 673446 700788 40.55 69.1 2
12:23:49 2023-09-26 436734 437505 91709 89504 142427 145975 148380 148555 93072 95614 108676 113302 135788 136884 427189 464999 1128810 1110085 437289 453750 122545 109296 124478 125665 148407 143722 136091 137015 87896 89398 316911 279432 811377 818538 207805 204344 270528 273549 318832 309918 321564 319836 325976 331622 299377 333537 760206 800870 576143 472749 290941 284876 328428 327662 338242 339565 338950 342411 376690 378857 667062 699000 40.55 69.1 2
12:23:50 2023-09-26 439357 437813 91713 89594 142427 145975 148103 148190 93168 95581 108980 113302 135681 136926 427480 456567 1132801 1112783 431331 454937 122611 109279 124135 125539 147923 143392 135944 136825 87896 89337 319088 279468 820404 813913 207513 203778 269448 270312 318127 312019 318780 320878 325976 330363 300288 333465 761320 793076 592938 475614 291353 283339 328924 327697 336663 341642 339190 341340 378925 378795 674132 699791 40.55 69.1 2
12:23:51 2023-09-26 441804 437813 91713 89439 142080 145975 148136 148533 93389 95842 108992 110348 135768 137213 427975 459971 1122403 1103115 441136 454937 122242 109430 124231 125572 147749 144053 135910 137049 87896 89431 309311 279396 810635 818538 207513 204838 269199 270725 319091 309157 320209 319836 325976 329868 300288 332207 760781 802607 584016 478390 288341 285312 328889 325690 337259 340109 339430 340824 378997 376209 665529 701096 40.55 69.1 2
12:23:52 2023-09-26 437329 441973 91873 89504 141987 145871 148624 148537 93104 95548 108676 113302 135831 136828 428084 462719 1125264 1103826 432507 453859 122242 109245 124135 125505 147888 143904 136046 137143 87928 89431 315920 279504 808373 820789 207513 203744 269038 270347 318832 310131 319530 319612 327950 331260 300744 333465 759130 802320 584016 476324 290531 283715 328924 326674 335937 342857 339670 339281 378997 377666 670868 702332 40.55 69.1 2
12:23:53 2023-09-26 443891 440539 91933 89463 141928 145975 148935 148503 93199 95578 108876 113323 135797 136570 427782 457997 1124466 1116659 440342 454901 122527 109245 124168 125677 148060 143392 136137 136825 87928 89337 315920 278574 809499 811577 207221 204378 269388 270914 318092 310566 319079 321853 324925 330363 300744 331449 765908 795176 579089 478390 288752 285361 327897 329454 336173 341642 337680 340344 378997 379110 675361 701096 40.55 69.1 2
12:23:54 2023-09-26 440733 438072 91910 89362 142128 145368 148864 147814 93326 95317 108901 112921 136058 135934 428763 462719 1116044 1106928 438102 454616 122611 109061 124168 125299 148338 143392 136312 136445 87928 89182 319088 276602 809303 817653 207221 203568 269388 271968 317097 310095 320209 320122 326697 328915 299413 334360 762976 804881 578716 475951 288788 285383 328154 329454 338719 341856 341293 342720 378817 378930 673372 700949 40.55 69.1 2
12:23:55 2023-09-26 439211 441481 91706 89463 141623 145838 148624 148328 93199 95615 108842 110433 136251 137243 428460 458527 1131196 1113178 431862 454937 122578 109279 124135 125539 148097 143392 135978 136825 87928 89431 319088 279504 814278 813913 207221 203744 269038 270743 318092 311118 318555 320878 325713 330328 301271 333465 760888 797650 584016 475614 291141 283105 328924 327662 335441 341369 338470 340824 377823 377666 674132 700824 40.55 69.1 2
12:23:56 2023-09-26 441656 439409 91717 89500 141766 146113 148520 151461 93072 95515 108642 113302 135609 136862 427480 460116 1118753 1100540 438804 456006 122395 109668 124035 125819 148062 143955 135808 137171 87863 89755 318274 279360 808924 818538 206638 204344 269768 269524 319810 311629 319494 319872 325976 328846 303668 331305 759130 802607 584016 479069 288752 284251 328960 325690 336208 340347 338710 339246 378997 376542 665565 701096 40.55 69.1 2
12:23:57 2023-09-26 437733 440530 91800 89496 141732 145639 148624 148227 93073 95448 108842 110455 135831 136828 428460 462730 1126288 1106603 435135 455580 122410 109170 124135 125539 150828 143824 136167 136859 87928 89214 320549 279199 808404 816221 207513 208582 269958 270312 318092 308257 321601 318905 325450 330859 300311 333465 759130 799667 587047 472749 289050 284042 327932 325725 338015 339022 337716 341376 376654 376507 664516 699794 40.55 69.1 2
12:23:58 2023-09-26 440603 438719 91746 89435 141987 145639 148935 148124 93104 95448 108676 113302 136004 137037 428508 461535 1119180 1106854 436329 454470 122915 109029 124511 125371 148510 143126 136390 136411 87928 89027 316911 278479 822619 818538 206929 203710 269388 273549 319074 310819 319530 318388 326012 328880 301271 332149 765656 804311 582501 475614 288788 284911 325959 328157 335702 339531 339430 340309 377823 375985 672968 701096 40.55 69.1 2
12:23:59 2023-09-26 443035 441932 91580 89439 141499 146113 148416 151461 93009 95515 108642 113335 135609 136862 428423 460116 1123668 1099759 435135 455580 122209 109170 123931 125539 150723 143724 136133 137083 87928 89337 315084 279576 808260 818845 206493 203568 270148 270743 318609 312143 319530 319648 326012 330116 302124 332149 760888 802356 579470 478390 289032 283105 328960 325725 336454 339600 339670 339246 378997 376542 668470 700824 40.65 69.1 2
12:24:00 2023-09-26 441813 440499 91746 89406 141853 145907 148760 148363 93326 95545 108909 113289 135729 136725 428617 457173 1124800 1112228 440379 454937 122242 109131 124325 125405 148097 143892 135944 137038 87835 89182 317108 278859 809710 813913 206638 203744 269163 270347 317203 310095 318294 320914 323983 328915 302165 331144 761356 795176 584016 478390 288752 285125 327667 326674 334728 341642 337680 340034 378997 378576 674645 701096 40.65 69.1 2
12:24:01 2023-09-26 440603 438760 92066 89284 142024 145201 152008 147814 93326 95349 108962 112921 136182 136251 428799 461722 1116044 1106654 438567 455580 122527 108911 124168 125332 147923 143392 136167 136445 87896 89182 315920 276832 809725 818267 206638 208765 268596 271209 317097 309590 320166 318388 325941 328846 301085 331951 761356 802320 589861 476324 288752 285347 325923 326674 336479 339022 338710 340309 377787 376551 670868 701026 40.55 69.1 2
12:24:02 2023-09-26 437125 439261 91933 89496 141928 145840 149004 148327 93199 95545 108642 113234 135609 136604 428836 459466 1130723 1113056 432507 454937 122644 108877 124426 125299 150944 143358 136296 136411 87928 89027 318522 278147 812859 815066 207221 204448 269388 270347 316176 311073 318555 319388 325450 329603 299392 333248 763056 793414 582501 471344 290531 284042 328619 327697 334657 339635 338710 341100 375525 376209 674645 698505 40.55 69.1 2
12:24:03 2023-09-26 441845 439413 91873 89345 141995 145673 148624 148227 93136 95382 108676 113111 135865 136604 428799 458202 1122039 1111846 440479 455580 122410 109170 124068 125539 148131 143904 135944 136859 87896 89214 315920 278967 807970 815109 206348 203744 268974 269559 317167 309878 318294 320878 323983 328915 299413 330875 761356 795176 589861 478051 288274 284627 329120 327926 337726 342677 335997 341196 377679 376694 672270 698853 40.65 69.0 2
12:24:04 2023-09-26 438941 439220 91713 89284 141533 145673 148624 148260 93378 95709 108642 113268 135609 136604 428799 465341 1127651 1106566 435171 455902 122209 109170 124168 125419 148097 143392 136039 136825 87928 89214 315065 279202 806081 816221 207075 208365 269388 269524 319745 308257 320209 318388 324471 330363 298192 332455 759130 799102 588563 472379 288870 283573 327437 325725 336751 338481 337203 340860 376089 375946 665260 699073 40.65 69.0 2
12:24:05 2023-09-26 441536 439100 91906 89316 141995 145403 151973 148227 93041 95317 108676 113111 135882 136604 428836 462719 1119485 1111959 439749 456077 123316 108960 124511 125318 148301 143833 136365 136786 87863 89394 320089 279432 815414 817378 206493 205310 269811 269524 316140 311546 318294 318423 326749 329938 299377 331413 763517 802039 586784 477036 288752 283728 325959 327697 333652 339565 339670 339246 378731 378043 672704 701096 40.55 69.0 2
12:24:06 2023-09-26 445411 440400 91810 89406 141566 146007 148624 149022 93389 95515 108676 113145 135865 136828 428836 460716 1122002 1102999 440415 456225 122092 109279 123627 125572 147407 144232 136029 137302 87775 89276 319088 281232 800005 817958 206058 203710 269199 270743 318290 308257 319304 318905 327247 328617 300288 330375 759972 802039 582501 478243 288278 283728 328694 325465 335702 339565 338231 338294 378997 375946 667899 701096 40.65 69.1 2
12:24:07 2023-09-26 441670 439413 91650 89284 141778 145673 148414 148227 93136 95676 109026 110381 135914 136656 430317 459935 1123521 1116153 441210 454107 122639 109111 124135 125505 147785 143897 136055 136919 88104 89239 316911 278538 813226 813337 206638 205310 268935 270347 317132 312106 318555 319648 323460 330363 298471 330411 762436 793491 584016 475614 287832 284601 325959 325725 334693 339600 335668 340309 378731 376802 672491 699037 40.55 69.1 2
12:24:08 2023-09-26 439068 439444 91746 89316 141732 145707 148624 148434 93041 95382 108676 113145 135865 136604 429747 458319 1118790 1109481 437747 454937 122812 108877 124202 125470 150979 143358 136356 136411 87835 89182 319088 278842 833956 815887 206493 208547 269199 269524 316176 311109 318294 318423 325976 329885 299342 331413 763182 802607 582690 477036 288716 283609 325959 329920 333652 339600 339430 339246 377557 378576 672668 701096 40.55 69.1 2
12:24:09 2023-09-26 440704 441088 91640 89431 141819 146382 148589 148641 93041 95645 108575 110455 135568 137365 429452 458139 1132801 1112265 432579 453051 122783 108911 124135 125299 148131 143426 135910 136843 87831 89214 317263 281122 808598 813913 206638 208365 270683 270743 319074 310166 317324 319872 324018 328880 298471 331413 760279 795885 587616 475277 288824 281883 327932 326674 333652 340619 337716 339795 376403 376542 676987 700066 40.55 69.1 2
12:24:10 2023-09-26 439357 440494 91784 89284 141987 145639 151867 148227 93199 95462 108676 112955 135899 136380 429747 459719 1125264 1118003 439024 454937 122527 108911 124135 125246 150700 143392 136167 136445 87835 89121 319088 278147 822989 813913 206929 208365 268596 270347 316653 309812 318555 320349 323947 330397 297707 331413 763591 793491 578343 472749 288513 284911 325959 326674 334468 339565 335888 344089 375838 376250 673335 698582 40.55 69.1 2
12:24:11 2023-09-26 437934 440580 91609 89468 141895 145975 149004 148434 93073 95416 108676 113302 135831 137071 428508 463055 1125264 1103784 435552 456043 122242 109434 123660 125539 148097 143858 135944 137083 87803 89296 315920 279504 806081 819461 206638 204161 269388 270743 317132 311371 319530 316947 325485 328915 299464 332455 760273 802607 585532 472416 288824 283177 326943 325690 335702 338009 337753 340309 374435 378043 664552 699073 40.55 69.1 2
12:24:12 2023-09-26 440603 441128 91587 89439 141105 146143 148416 151496 93041 95647 108459 113335 135643 137277 428836 459901 1131233 1112783 432579 456407 122242 108944 123931 125332 148199 143392 135944 136859 87623 89214 319088 281158 808035 813913 206493 204161 269388 270362 317132 310131 315726 319424 324018 328846 299887 331144 758544 791888 578529 474985 288577 282426 330053 325619 335605 340515 337021 342381 376510 378930 675324 699642 40.55 69.1 2
12:24:13 2023-09-26 445243 440759 91494 89316 141485 146347 148295 148937 93009 95416 108676 113302 135632 137037 428836 463846 1118753 1100577 439764 455580 121976 109204 123594 125452 147684 143426 135501 137213 87591 89214 315390 281122 817286 817958 205480 208436 268596 270743 318127 311664 318592 320600 324698 329653 301271 330147 758020 802607 582501 478390 287868 282744 329195 325129 334728 339057 337441 337748 378997 376479 665529 701096 40.55 69.1 2
12:24:14 2023-09-26 440026 440409 91591 89284 141570 145673 148520 148227 93041 95350 108676 113111 135771 136733 430051 463488 1126288 1110221 432764 456407 122209 109095 123931 125332 148131 143870 135944 136825 87896 89214 315920 279468 810712 819497 206929 204161 269388 270743 317167 308292 318714 319443 327709 331439 297527 334910 759021 800159 585532 471901 288608 283432 328655 328059 335702 338294 337203 339830 374435 377720 667758 697973 40.65 69.1 2
12:24:15 2023-09-26 440535 439117 91683 89279 142460 145570 148414 147984 93041 95448 108642 113033 135937 136685 430051 460044 1118753 1109518 437852 454937 122644 108727 124608 124748 150979 142928 136390 136411 87928 88905 319088 278182 814757 817076 206348 208037 268785 276204 315660 310166 318555 317017 325941 329653 298435 330875 761356 802607 582501 476361 288513 283374 324942 327203 333652 338550 338710 338294 376725 376802 673446 701096 40.65 69.1 2
12:24:16 2023-09-26 438523 439771 91461 89349 142201 146188 148205 148292 93104 95776 108808 110423 135686 137457 429941 461065 1133286 1113291 434625 455902 122242 108944 123897 125366 148441 143688 135910 136825 87743 89182 320089 279540 809103 815066 206203 204161 269768 270743 316176 310131 315762 318941 323983 328625 298192 331915 760242 796485 577955 473862 290263 281848 325994 325760 335859 339635 336928 340391 375261 376244 673655 698541 40.65 69.1 2
12:24:17 2023-09-26 437742 439189 91780 89133 142029 145437 150096 148227 93326 95217 108676 112921 135899 136002 430051 460116 1125264 1116227 437747 454004 122242 108911 124135 125159 147923 143897 136055 136535 87835 88938 319088 278485 817621 813913 206638 204161 267843 270312 318399 309626 318069 318423 324839 329868 298104 330911 762705 792930 587047 472881 287868 284592 325923 326977 334154 339057 335632 340344 374435 376272 673225 699791 40.55 69.1 2
12:24:18 2023-09-26 439138 441782 91644 89496 141822 145874 148624 148641 93104 95645 108800 113323 135729 136828 430051 463452 1125264 1107055 432615 457053 122438 109095 123779 125366 148303 143426 135944 136859 87743 89214 319088 279540 811591 820076 206348 204161 269883 270743 317167 309157 318106 316982 325485 329191 297567 331484 756949 806204 596977 473491 288861 281883 326943 325655 334657 338550 338710 338294 375896 375946 669053 700102 40.55 69.1 2
12:24:19 2023-09-26 441320 441371 91394 89471 141076 146078 148416 148641 93041 95382 108642 113234 135609 136794 430051 460080 1133642 1109786 437092 454325 122008 109212 123660 125764 147442 143824 135915 137144 87591 89337 317263 281953 814925 815643 206348 204448 268596 270362 318092 309121 315726 319612 323460 330116 297707 331108 759094 793491 588707 474161 288477 282682 327932 327219 336772 342857 335852 342477 375417 376658 668961 698321 40.55 69.0 2
12:24:20 2023-09-26 443100 440503 91866 89276 141928 145469 148624 148227 93199 95216 109143 113144 135797 136346 431000 463452 1116044 1103635 441592 456225 122479 109136 123931 125419 148097 143354 136397 136833 87896 89149 319088 279199 808784 819461 206348 204448 267259 270743 317132 309980 319268 317871 323983 330116 299392 329412 760814 802607 589861 475577 286916 284476 325923 325164 335667 341183 337680 338223 375203 375408 668470 700029 40.55 69.0 2
12:24:21 2023-09-26 440603 441859 91428 89284 142030 145566 148103 148294 92978 95661 108642 113335 135690 136918 430051 460116 1123889 1101359 432692 454006 122176 109028 123983 125419 148097 143392 135910 136954 87743 89182 319088 279468 806719 820040 206058 204018 269388 270743 317097 309834 318033 316947 325450 328925 297532 331413 761203 804698 582501 475573 288613 282963 326802 327827 336772 340692 338564 339464 376475 377864 668433 701096 40.55 69.0 2
12:24:22 2023-09-26 444295 440045 91670 89308 141822 145605 148624 148434 93073 93830 108842 113078 135831 136380 430051 457961 1122002 1109823 440415 455902 122410 109097 124016 125505 148097 143724 136133 136859 87928 89264 315065 279468 810162 816221 205444 204591 268596 270743 316875 309157 315654 319648 323686 329191 301021 329341 760781 795739 588323 477712 287670 283565 325959 325655 333969 340585 336928 340203 377521 376236 674608 701060 40.55 69.0 2
12:24:23 2023-09-26 444728 441011 91650 89157 141864 145605 148624 148227 93104 95349 108676 113044 135831 136380 430660 463452 1116044 1103784 442920 457377 122209 109061 123831 125539 150723 143591 135910 136859 87896 89182 309311 279432 821799 818231 206058 204735 267396 270743 317132 310090 318264 319896 326749 330045 299996 331376 760023 801291 582501 477904 286611 284028 326873 324834 336218 340117 336654 340911 375417 374511 665529 700824 40.55 69.1 2
12:24:24 2023-09-26 438116 441656 91554 89125 141991 145538 148624 148279 93136 95317 108642 112921 136064 136380 430660 459755 1127662 1116227 435099 456225 122578 108877 124016 125126 148129 143833 136244 136807 87928 89182 324831 278538 818588 816221 206638 203875 268596 270743 315884 309626 317548 319370 323947 328880 297888 332190 761356 795922 581329 471307 288513 283671 325663 325690 333652 339022 336654 340034 373243 375087 675361 696948 40.65 69.0 2
12:24:25 2023-09-26 441922 442039 91650 89251 141855 145639 148624 151427 93104 95382 108895 113078 135865 136835 430660 458642 1118790 1106331 438713 456225 122242 109061 124135 125419 147750 143833 136364 136970 87743 89182 316911 281269 814272 818391 205772 204593 268489 270707 318210 310424 315473 318469 327891 328481 300845 329341 762436 800000 580985 476743 287545 282771 325923 326674 333681 339565 338564 340759 376690 376501 674132 701788 40.65 69.1 2
12:24:26 2023-09-26 441849 442070 91394 89439 141080 146147 148416 151637 93041 95515 108309 113335 135609 137277 430051 460044 1132838 1111438 436130 454931 122176 109061 124198 125505 147750 143833 136038 137139 87743 89182 315920 282425 804532 815066 206058 204161 268974 269756 317167 309121 315654 318905 323009 329885 297497 332244 756913 795176 582501 474197 287868 281896 329586 326672 333969 339600 336380 338294 375274 378216 673151 700789 40.65 69.0 2
12:24:27 2023-09-26 446511 441574 91613 89312 141594 145840 148554 148641 93136 95578 108642 113111 135831 137008 430660 466623 1119217 1105355 441665 454895 122008 109329 123442 125505 147647 144232 136017 137290 87591 89337 316085 281122 805575 818231 205480 204701 267843 270743 317203 308186 318033 317871 323912 329853 298400 330585 759130 800268 580985 478390 286687 283216 326943 324834 334693 338245 336654 339354 377823 376236 664516 701096 40.65 69.0 2
12:24:28 2023-09-26 439189 441412 91428 89129 141537 145605 148624 148434 93219 95416 108642 113268 135865 136699 430660 464827 1125981 1110271 436036 456225 122209 108911 124016 125332 147923 144032 135910 136927 87835 89121 319088 280854 807522 817653 206348 203875 268408 270743 319074 307720 317706 316655 323686 331224 297888 330875 758557 797939 585532 472379 288238 283374 328655 327986 337726 338949 337534 341542 373696 376658 669437 698816 40.55 69.1 2
12:24:29 2023-09-26 444155 441124 91617 89190 141766 145635 148624 148536 93009 95349 108609 113078 135831 136604 431050 460044 1118753 1106566 439060 456225 122578 108911 124135 125246 148338 143392 136261 136859 88018 89182 319088 279504 814769 818538 205444 204161 267843 270743 315188 310131 315690 316982 324960 327879 297532 329412 761356 800232 578902 476698 288030 282709 325660 326674 333933 339022 337716 340203 376389 376272 675361 701096 40.55 69.1 2
12:24:30 2023-09-26 445523 442034 91587 89218 141757 145673 148624 148227 93072 95349 108676 113078 135865 136699 430051 463488 1119485 1103784 442606 457053 122008 109245 123561 125718 147890 143824 135910 137083 87623 89214 319088 279504 809762 819461 205444 204735 267396 270743 316875 310117 317584 316947 323721 329191 297455 330255 762441 802534 589861 477941 286333 283467 328655 326599 337523 339938 336509 340685 375225 374248 665529 699791 40.55 69.1 2
12:24:31 2023-09-26 439453 441047 91558 88974 142473 145368 149246 147845 93073 95283 108642 112966 135907 136448 430660 460116 1126862 1116227 435854 457053 122242 108877 124168 125126 148235 143358 136167 136411 87835 89056 315920 278147 814536 815643 206348 203590 267807 270743 315188 308257 315690 316982 324803 330295 297599 330411 761356 793491 581329 471307 287630 283289 326803 325690 333969 338550 335632 339795 372649 374582 673446 696948 40.55 69.1 2
12:24:32 2023-09-26 444521 441750 91428 89007 141537 145639 148624 148434 93105 95317 108642 113111 135643 136699 430051 458678 1121207 1106603 440379 454361 122209 108944 123694 125299 150723 143392 136073 136730 87835 89182 315065 279504 829046 816221 205120 204018 267593 270527 318624 309847 315365 318763 324947 328021 300991 331376 760598 799127 579470 478051 287010 282709 325888 327133 333523 341892 333672 339611 376654 375672 676987 700714 40.55 69.1 2
12:24:33 2023-09-26 441228 442070 91428 89096 141395 145673 148624 148746 93073 95317 108567 113078 135737 136604 430660 463488 1127921 1108211 437747 454396 121976 109164 123198 125419 147407 144232 135632 137160 87743 89182 315920 279504 802804 817958 205480 203590 267843 270743 317203 307220 317584 317942 325163 331260 297707 330107 756913 793342 582501 473454 287594 281967 325994 324834 334693 338279 333636 339246 374364 375708 667721 696948 40.65 69.1 2
12:24:34 2023-09-26 439458 441777 91424 89007 141537 145673 148624 148712 93010 95283 108567 113111 135609 136638 430660 460918 1129594 1113056 432615 454396 122410 108877 124135 125126 148164 143392 136180 136411 87623 89202 320089 280868 816252 817958 205266 202880 268560 270671 317725 311115 315509 318211 323425 328978 297888 331144 759130 796720 588184 471307 288955 281861 325397 325725 336029 339057 335632 338223 372162 376802 676506 696714 40.65 69.0 2
12:24:35 2023-09-26 441597 441786 91428 89194 141300 145906 148520 151496 93041 95416 108459 113302 135516 136828 430051 461363 1125264 1100577 436475 454432 121976 109164 123198 125126 147993 143392 135816 136859 87591 89182 319088 281555 810035 820693 205085 203590 268785 270096 316618 308186 315726 316982 323983 327209 297532 329341 756250 804990 579470 476698 288278 281777 325959 324834 335859 338279 337425 339354 375310 377419 669914 700415 40.55 69.1 2
12:24:36 2023-09-26 446511 441931 91547 89149 141978 145840 148690 148434 93104 95317 108642 112999 136039 136656 431234 459324 1123631 1109823 440787 457518 122176 108911 123897 125126 147993 143392 135978 136825 87591 89121 319088 279504 813226 816221 204298 204161 267807 270743 316140 308222 315359 318941 322751 328233 297983 330585 760242 797049 579849 478119 286916 282709 325432 324674 333969 339565 333347 339721 376690 374618 674608 700066 40.55 69.1 2
12:24:37 2023-09-26 441660 442102 91587 88974 142029 145167 152008 148244 93199 95283 108676 113033 135865 136414 432065 465268 1116044 1108654 439097 454361 122242 108911 124135 125126 150944 143392 136167 136445 87928 88905 318522 278147 814649 820656 205300 203875 267843 270743 315153 308222 317584 318119 323983 328233 297635 329844 761356 802607 580985 475694 287581 283325 327423 328059 335822 338985 337534 339501 375382 375529 675287 700525 40.55 69.1 2
12:24:38 2023-09-26 441777 441701 91394 89284 141269 145975 148240 148467 93041 95416 108567 113335 135662 137468 431417 460044 1133679 1113056 432755 456873 122209 109095 123712 125452 148131 143625 135944 136999 87775 89182 319088 282026 808663 816221 205480 203900 268974 269602 316176 309121 315618 317906 322039 329191 299579 329377 759094 793491 582501 474197 287832 280955 325994 326527 333933 339294 333708 337995 374400 376802 674881 698010 40.55 69.1 2
12:24:39 2023-09-26 443109 454369 91428 89129 142324 145570 148449 147984 93009 95317 108676 112955 135929 136470 431454 459899 1123631 1116227 441762 454396 122242 108877 124365 125126 148338 143392 136167 136730 87835 88905 320549 279432 813619 815066 205444 203875 266985 270743 315223 308186 315690 319896 323781 330670 297671 330972 761246 792784 582501 474051 286333 283431 327546 327364 333969 340667 333636 339281 372685 374261 673446 696418 40.55 69.1 2
12:24:40 2023-09-26 440599 442142 91365 89129 141699 145707 148624 151250 93105 95317 108459 113145 135865 137138 430660 464792 1125264 1103784 435135 455933 121976 108911 123627 125159 147993 143392 135850 136764 87591 89121 312162 279540 812270 820693 205444 202985 267843 270362 315919 308186 317548 315921 323983 328929 297888 330411 758557 802607 582501 471380 288581 281848 325923 324674 333969 338545 337716 339370 373314 376802 669491 700066 40.55 69.1 2
12:24:41 2023-09-26 442324 442147 91428 89007 141875 145437 148414 148227 93041 95317 108567 113078 135737 136604 430660 463488 1127921 1106603 437783 455071 121311 109061 123113 125332 147582 143591 135501 136859 87591 89121 320089 281671 806341 817378 205159 203342 267557 270110 318551 308561 315582 317800 323110 330009 297780 331884 756461 797013 582501 473544 286952 281883 328655 324415 334154 339735 333636 338258 372982 375529 663968 696948 40.55 69.1 2
12:24:42 2023-09-26 441850 442147 91683 88970 142020 145167 151973 147814 93073 95217 108676 112921 136087 136380 429089 463452 1116044 1106928 439060 454396 122672 108802 123897 125159 148338 143358 136167 136411 87743 88873 319088 277755 817373 820693 205085 203590 268333 270743 315974 307971 317584 315956 323460 328198 297599 328382 761356 802607 580985 474197 286952 283176 324965 325164 333652 338782 337167 339130 373887 374618 673446 703479 40.55 69.1 2
12:24:43 2023-09-26 459760 441705 91240 89129 141643 145833 148155 148502 92947 95317 108459 113111 135485 136931 430355 462766 1122292 1097420 437902 456975 121976 108911 123198 125332 147442 143392 135946 137034 87799 89296 318274 282316 807320 820863 204011 203769 268076 269386 318660 307821 315654 316947 323009 326258 297532 330760 758433 804311 576439 477036 287391 281387 326802 324834 333969 339878 335668 339130 376690 375708 664552 700599 40.55 69.1 2
12:24:44 2023-09-26 450913 442142 91428 88974 141570 145403 149127 148227 93073 95152 108676 112921 135865 136414 429572 460716 1125264 1115433 442606 454432 122209 108911 123746 125126 148131 143354 135978 136768 87591 89121 312162 279468 809204 815066 205120 203733 266798 270552 315188 307971 315654 316982 322979 329885 297671 330007 761356 792370 589861 475614 286128 282857 326803 326527 335750 340345 333384 341469 373137 373283 672821 696801 40.55 69.0 2
12:24:45 2023-09-26 455179 442034 91584 89153 141432 145639 148624 151250 93105 95350 108808 113357 136010 136828 429424 464863 1127204 1109481 436438 457554 122209 108911 123660 125246 147923 143897 136042 136948 87623 89182 319088 279576 808082 820693 205123 202985 267843 269981 315699 307755 315762 315700 323759 328269 297678 329412 756949 802607 582501 472481 287868 281914 325695 324834 333969 338070 337167 339094 373279 376272 669017 699037 40.55 69.0 2
12:24:46 2023-09-26 443035 442138 91428 89186 141109 145707 148520 151555 93041 95317 108567 113179 135771 136828 430660 461748 1131233 1109823 439060 456006 121776 109170 123198 125572 147684 143858 135535 137342 87591 89214 318274 282824 799152 816221 205120 203590 267619 269393 317132 307290 315654 317942 324033 328960 297888 331164 759696 793272 582501 473942 287490 281742 327296 324762 335822 340932 333420 340538 373137 375543 667062 696985 40.55 69.1 2
12:24:47 2023-09-26 441850 441863 91800 89092 142245 145364 152008 148124 93041 95152 108909 112732 136087 135968 429389 464863 1116044 1105355 442182 455483 122242 108911 123931 125159 150734 143426 136012 136781 87743 88938 319088 278610 814631 820729 204797 203021 266202 270743 315223 307255 317584 315956 324803 328233 297399 328843 761356 802607 580985 473832 286517 283374 324965 324654 334154 338782 336416 337450 374400 374582 672491 700102 40.55 69.1 2
12:24:48 2023-09-26 446527 441593 91269 89129 142072 145975 148138 148502 93073 95416 108459 113145 135711 137168 429051 463918 1124466 1100614 439211 455782 122008 108944 124246 125366 148028 143591 135850 136859 87591 89214 320549 282498 805283 820729 204117 203021 267843 269187 316176 309871 315437 318992 324803 327032 299573 330072 756730 803633 583707 476889 287212 281207 328619 324834 333969 340153 335632 338358 376389 375372 664552 701096 40.55 69.1 2
12:24:49 2023-09-26 445317 442066 91613 88974 141537 145302 151867 148227 93041 95185 108676 112999 136182 136852 428750 460752 1124466 1118003 441557 455970 122209 108911 123660 125159 148131 143426 135978 136764 87623 89121 318022 279504 810314 815643 204797 203590 266202 270362 315223 308186 315654 316982 323122 329996 297216 329774 761356 792370 593677 474234 285913 282709 324965 326672 333969 339020 333094 338258 372162 373426 672968 696948 40.55 69.1 2
12:24:50 2023-09-26 446903 442138 91394 88946 141537 145639 148935 148227 93041 95349 108642 113078 135831 136699 431270 460008 1125264 1109786 442292 455675 122008 108877 123627 125470 147993 143358 135910 136825 87559 88995 320089 279504 821444 818354 203869 203770 266843 270218 317725 308045 314478 318692 323889 327720 297491 329468 762436 795739 586784 477712 286427 283137 326803 326454 333933 339022 333384 338707 375525 374248 676321 700029 40.55 69.0 2
12:24:51 2023-09-26 441119 441881 91394 88942 141533 145639 148624 148434 93073 95283 108609 113078 135831 136794 429728 463488 1127921 1109786 439024 455747 121746 109245 123113 125505 147684 143858 135467 137144 87559 89088 319088 281609 803364 818538 205085 202950 267259 269946 317132 306753 315654 316947 323577 329191 296654 331289 756504 795739 582501 473084 286916 281812 325923 324798 333652 339020 333564 340964 375245 374297 666877 699791 40.55 69.0 2
12:24:52 2023-09-26 440499 444385 91394 89243 141080 145639 148624 151461 93041 93796 108459 113268 135609 136862 431270 460080 1131233 1113019 432651 455711 122176 108768 123897 125092 148164 143654 135895 136585 87767 89052 315065 280977 816774 816148 204548 202597 268453 269350 315938 310309 314622 316912 324033 329568 297527 329305 759094 795176 589861 472234 288346 280919 326803 325129 333379 339974 333600 339334 373243 376537 673446 699968 40.55 69.0 2
12:24:53 2023-09-26 447154 442138 91298 89096 141537 145639 148624 151461 93136 95283 108642 113078 135737 136664 431417 464528 1118717 1102179 441174 458527 121677 109127 123113 125332 147270 143833 135594 137139 87224 89027 319088 282425 809387 819424 203475 203590 266762 270096 316176 306755 315618 316398 324489 327173 297888 328500 756876 800232 588323 477712 286039 281667 328619 324546 335714 338806 333528 339464 375681 376154 666988 699845 40.55 69.0 2
12:24:54 2023-09-26 440499 442147 91303 88974 141114 145639 148624 148850 92978 95349 108895 113111 135831 136828 429655 462730 1125264 1107055 437578 458778 122110 109036 123864 125371 148062 143521 135997 136878 87679 89019 316911 281953 809161 823055 204082 202703 267933 269079 317761 307220 315460 316433 324839 326047 297888 330475 756305 802284 577955 475951 287356 280688 325888 324834 333933 339020 333672 337584 375525 374582 665529 701096 40.55 69.0 2
12:24:55 2023-09-26 445751 450836 91428 88942 141524 145433 148935 148018 93009 95283 108642 112966 135831 136699 429957 463554 1125264 1114640 444049 455711 122209 108911 124332 125126 148097 143392 136133 136790 87743 88873 318022 279504 810063 816221 204117 203590 266166 269981 315188 307255 315582 317871 322823 328198 297599 329458 763381 793314 584016 472604 285895 282642 324640 326599 333861 338913 335229 340501 371275 372831 673446 695889 40.55 69.0 2
12:24:56 2023-09-26 442508 441773 91361 88942 141403 146097 148624 148536 93168 95382 108459 113268 135737 137037 429353 463416 1125264 1103784 435786 455711 122092 108877 123527 125126 147684 143358 135910 136825 87559 88905 319088 281122 815813 820693 204582 202313 267583 269151 315974 307685 315582 315856 323009 327636 297014 329341 756913 802607 579089 471344 287806 280955 327265 324834 333933 338070 336618 337584 372720 375672 667997 699037 40.55 69.0 2
12:24:57 2023-09-26 442366 444648 91394 88974 141875 145639 148414 151427 93073 95382 108642 113078 135865 136828 429353 466244 1127921 1108542 437747 455747 122008 108877 123660 125299 148097 143591 135910 136411 87527 88873 318022 280868 807986 819461 204797 202631 266985 269432 317689 309215 317258 315676 324417 329013 296381 330907 758678 801544 584016 473210 286857 281313 326803 326187 334154 336733 335342 339574 371015 374582 665383 697973 40.55 69.0 2
12:24:58 2023-09-26 445388 444648 91269 88942 141503 145639 148624 148434 93105 95283 108534 112999 135831 136828 431110 460044 1118753 1106928 440379 454361 122446 108727 123561 125092 147750 143833 135910 136522 87559 88873 319088 281158 814004 818231 204117 202808 267036 269151 315938 308222 314586 315921 324947 326188 297888 329504 761320 797939 579470 475614 286039 281681 324965 325655 332958 339020 333672 337584 374114 373950 674645 700066 40.55 69.0 2
12:24:59 2023-09-26 441886 441886 91361 88909 141528 145167 148624 148021 93073 93481 108642 112820 135831 135934 429353 464827 1116044 1105355 442920 455711 121976 108768 123088 125092 147890 143358 135722 136411 87407 88841 320089 280468 814404 823197 203975 202774 265174 270254 315938 308438 315545 317607 323925 327138 296618 329504 758433 802039 588323 474015 285093 282673 324965 324834 335859 337892 333672 338614 373279 372273 668470 699000 40.55 69.0 2
12:25:00 2023-09-26 439180 441813 91394 88942 142005 145469 148899 148225 93041 95283 108459 113078 135796 136896 429957 460116 1129557 1112228 435221 455711 122242 108693 123627 124748 148131 143259 136039 136377 87591 89023 319088 279504 818721 817378 204117 201678 267396 269530 315938 308151 314622 315956 324033 327173 296237 329074 759668 793270 588323 468584 287594 281144 324965 324674 333463 339020 333564 338837 375245 375722 675139 696801 40.55 69.0 2
12:25:01 2023-09-26 443100 441773 91298 88885 141537 145167 149249 148227 93105 95217 108567 112932 135831 136380 429767 462010 1125264 1116227 443104 455711 122176 108877 124035 125304 148388 144232 136207 136394 87679 88776 320089 279324 824277 816148 204584 202774 265909 269981 315974 307185 315137 318469 322933 329120 296488 328099 761356 793042 578902 468620 286039 281848 324965 324834 333645 339020 333564 339094 369907 373426 673446 697193 40.55 69.0 2
12:25:02 2023-09-26 441886 444639 91236 88974 141080 145639 148624 148729 92915 95283 108425 112999 135737 136828 429993 465195 1125264 1100577 436438 455747 121808 108693 123088 125126 147684 143392 135722 136445 87467 88873 315390 281990 809161 822473 203939 202313 267619 268701 315974 308488 315101 315444 322939 325661 296690 330958 756393 805027 577955 473491 287747 281101 327437 324618 333897 338949 335451 336889 374257 374404 668961 699348 40.55 69.0 2
12:25:03 2023-09-26 441850 441777 91457 88885 142030 145570 148345 147984 93073 95283 108492 112921 135784 136884 432065 466280 1129883 1113492 437528 459975 122027 108776 123561 125198 148062 143801 135774 136688 87527 88841 318022 280960 815701 820826 204800 202631 266950 269079 315974 305794 315726 315532 324033 328198 296036 330241 756913 793414 584016 468620 286557 280919 324965 324834 335859 336662 333636 339094 369942 374511 664226 696948 40.55 69.0 2
12:25:04 2023-09-26 446899 444639 91394 88946 141503 145437 148624 148434 93168 95184 108642 112921 135797 136733 430100 460080 1122002 1106566 441040 458202 122176 108693 123897 125006 147785 143698 136021 136526 87467 88873 319088 281232 818967 819461 203475 202348 266166 269115 315091 308222 313702 315856 323781 325906 297635 329248 762448 802149 579470 476406 285895 281764 324929 328022 332778 338878 333600 337035 374101 373128 675176 701288 40.55 69.0 2
12:25:05 2023-09-26 441922 444648 91399 88970 141962 145167 152079 148021 93326 93402 109102 111107 136038 135866 433108 466101 1115970 1106030 443759 458166 122143 108768 123113 125006 147993 143358 136217 136309 87771 88841 317086 279003 817452 820863 203797 202277 264573 269981 315938 306753 315654 315640 324033 326223 295785 329504 760888 802607 577629 474197 285165 281848 324965 324834 333969 337560 333442 337584 372685 372273 669527 699000 40.55 68.9 2
12:25:06 2023-09-26 439225 441854 91236 88942 142034 145529 148345 148190 93010 95497 108459 113111 135673 136918 430029 460116 1134644 1113056 435203 455747 122176 108693 123475 124748 148097 143126 136195 136377 87499 88873 319088 281158 829486 816221 203796 201643 267522 268828 315793 309117 314257 318092 322943 327032 296834 330870 759437 795066 579470 468620 287391 280100 324965 324834 332670 338913 333293 338614 372127 374582 674660 698505 40.55 69.0 2
12:25:07 2023-09-26 448136 444644 91332 88930 141080 145605 148449 151427 92978 95283 108459 113078 135609 136638 429691 464465 1118753 1100577 440243 457102 121172 108877 123113 125126 147684 143724 135722 136859 87192 89088 321146 282861 804355 820040 202835 202985 266166 268288 315884 306292 314915 315479 322763 326188 297671 327537 756876 799102 588323 477036 285227 282520 324942 324569 333933 338070 333564 338374 374400 372273 666115 700066 40.55 68.9 2
12:25:08 2023-09-26 441282 445364 90827 88942 141114 145605 148520 151461 93041 95283 108459 113033 135609 136733 430029 463416 1125264 1102999 436716 455747 121743 108693 123113 125006 150688 143392 135850 136445 87767 89170 320549 281536 830192 822908 203797 201537 266878 268558 315938 308561 315437 315784 325091 325661 296560 330549 756356 804238 570810 472343 286916 280065 326803 324726 333343 338070 335668 336522 373017 374582 667524 702410 40.55 68.9 2
12:25:09 2023-09-26 447159 442147 91236 88942 141105 145403 148624 151240 93041 95283 108534 112921 135643 136604 430029 462451 1123668 1111438 443104 457335 121808 108693 123113 125126 147684 143259 135722 136411 87224 88780 319088 279540 814801 816221 202835 202950 265723 269014 315974 308597 313410 316947 322596 326188 296654 328000 760348 793491 585245 477036 284929 280919 324965 324834 333463 339795 332266 338321 373852 374044 671317 696801 40.55 68.9 2
12:25:10 2023-09-26 445158 444644 90860 88849 141109 145639 148624 148434 93041 95283 108710 112921 135865 136604 430670 462719 1118790 1106331 441040 455747 122512 108642 124068 125098 148336 142861 136254 136275 87527 88808 318022 279360 822876 820863 203440 202277 266166 268701 315049 310309 314370 315856 324489 325434 296978 328573 762362 802338 577955 474234 285267 280919 324929 324674 331628 338070 333636 336559 373243 372309 672668 699791 40.55 68.9 2
12:25:11 2023-09-26 441913 443008 90827 88942 140819 145673 148210 151461 92947 95283 108276 113078 135422 136828 429420 462719 1132875 1108961 439133 458742 121594 108693 123579 125126 147433 143897 135581 136961 87095 88873 320508 282897 803372 816221 203796 201995 266166 267464 314964 306717 313445 316433 322143 326223 296071 328573 755200 792370 579470 474558 287101 282121 327727 324654 332850 338985 332140 338468 371985 373248 669163 695889 40.55 68.9 2
12:25:12 2023-09-26 439843 445276 91414 88792 141537 145403 148624 151216 93010 95118 108459 112921 135609 136414 433686 464165 1131601 1116589 435736 456637 122027 108776 123494 124992 148062 143620 135997 136377 87407 88873 318274 281194 834287 818482 203440 201643 267021 268099 315493 310090 315734 315039 322632 326223 296071 330241 756949 793491 588323 468656 286916 280065 324965 324834 332490 338533 332554 337621 371831 374582 673446 696948 40.55 69.0 2
12:25:13 2023-09-26 448207 444639 90860 88942 141101 145639 148416 151250 93136 95152 108492 112921 135643 136604 429389 464827 1120376 1102216 440899 457137 121089 108877 122944 125126 147684 143392 135501 136859 87192 88905 315084 282337 804095 820656 202800 202985 266166 268288 315938 305794 314658 317498 322512 325941 297635 327209 756498 797830 579470 478522 285058 280779 327496 324424 333933 337525 333564 337584 373839 371990 665420 699000 40.55 69.0 2
12:25:14 2023-09-26 441669 445276 90860 89129 141076 145403 148449 148883 93136 93700 108475 113357 135696 136949 432494 466475 1125116 1103115 440985 457066 121808 108802 123113 125006 147820 143324 136015 136825 87160 88905 318274 282897 806184 823055 202329 202313 266202 267499 314968 306753 314622 315856 323122 324944 296899 327537 756393 802607 582168 477036 285165 279834 326803 324305 333933 338034 333311 337071 374400 372309 665642 699532 40.55 69.0 2
12:25:15 2023-09-26 441958 444163 91236 88788 142005 145227 148414 147778 93041 93546 108492 112698 135920 136453 430029 462082 1123668 1114640 443197 457408 121743 108660 123198 124714 148753 143126 135688 136411 87288 88812 320089 279540 818131 816221 203691 202031 265068 269243 315938 309033 314478 316104 321025 327755 295441 327818 760059 791178 580985 472749 284294 281647 324784 324510 333933 338034 331583 339130 369319 371019 672454 695655 40.55 69.0 2
12:25:16 2023-09-26 440535 443008 90827 88788 141114 145403 148416 148434 92915 95118 108276 112921 135422 136414 429993 464564 1125264 1103784 436438 456459 121445 108826 123028 124748 147684 143259 135501 136411 87160 88780 318022 281158 823477 822473 203796 201326 266166 268151 315938 306043 314622 315634 324033 325924 295169 329541 755770 800305 580985 468620 285321 279639 324965 324341 333463 336003 333708 336522 369942 373070 667016 699791 40.55 69.0 2
12:25:17 2023-09-26 441647 444644 90827 88666 141109 145167 148416 148227 93010 95118 108560 112921 135422 136831 430221 466244 1127921 1110649 439097 456459 120840 108877 122606 125092 147274 143392 135297 136938 87403 88954 321529 281500 801252 818538 203334 201502 265803 268145 317725 306789 314872 315956 321132 326258 294433 328245 755874 797013 596785 472046 285165 280708 327229 322867 333933 338070 331511 338614 369942 372309 664226 694941 40.55 68.9 2
12:25:18 2023-09-26 445246 442147 91332 88392 141766 144696 151902 147814 93010 95019 108567 112698 135737 135968 430065 465517 1116044 1106928 440379 455747 121808 108510 123731 124714 147890 142928 135816 136188 87224 88687 319088 278574 821953 820729 202871 201678 265165 269602 315449 306753 315137 315856 323122 325206 294883 328268 760273 801473 588323 473862 284964 280955 324015 324834 333717 336497 333384 336780 372021 372167 672072 698358 40.65 68.9 2
12:25:19 2023-09-26 446863 444648 91162 88666 141080 145403 148520 148227 92947 95118 108309 112921 135422 136380 430029 465916 1119402 1103826 444032 459466 121677 108826 123494 125026 147338 143521 135898 136390 87435 88776 320089 279360 816599 823197 202871 201678 264098 268737 315938 306825 315101 315856 322859 325696 295441 327246 758593 800305 588323 474197 283825 281489 324965 323884 333933 336226 333058 336833 371015 370087 665602 698010 40.55 68.9 2
12:25:20 2023-09-26 442758 444639 91206 88820 141114 145167 148624 148227 93073 95118 108276 112921 135422 136604 430065 462719 1130395 1113056 436438 455782 121776 108178 123442 124681 147993 142500 135756 136317 87192 88565 319088 279022 828844 817378 203440 200450 265980 268288 313769 306791 312969 315856 320847 325696 295169 329541 760800 795556 581175 471944 286665 279960 324893 326404 332310 337892 332374 337127 373129 373808 673151 695962 40.55 69.0 2
12:25:21 2023-09-26 441958 441854 90860 88816 142030 145167 148449 147778 92978 95019 108492 112665 135687 136398 433723 465524 1127390 1116153 443948 459612 122110 108601 123283 124959 148027 143092 135782 136377 87192 88687 320256 281069 818060 816221 203440 201643 264468 268828 315938 306577 315440 315640 321097 327632 294233 327963 759094 790583 569423 471307 284223 280919 324929 324798 332922 337525 332288 338577 369984 370865 672931 694340 40.55 68.9 2
12:25:22 2023-09-26 441804 445901 90794 88755 140819 145133 148624 148227 92915 95151 108276 113044 135576 136794 429993 463416 1125563 1102142 436438 457983 121561 108693 123113 124714 147684 143324 135501 136377 87192 88841 321146 281754 806977 823055 202800 200975 266131 267464 315938 308221 313856 315310 323745 324890 294954 329321 757952 802461 577955 472874 285940 279890 324929 324269 332922 336474 333600 335211 374185 373354 665529 696948 40.55 68.9 2
12:25:23 2023-09-26 440971 445276 90794 88634 141370 145399 148760 148260 93136 95247 108508 113144 135934 136725 433108 467450 1128390 1110047 439024 456423 121445 108510 123113 125184 147749 143092 135467 136343 87160 88687 318274 281301 822912 818267 202835 201010 265315 267464 315241 306609 315101 315856 321844 326223 294198 328500 754667 793306 578902 471040 285129 279799 324929 323549 333933 335967 332014 337584 372258 371977 664226 694868 40.55 68.9 2
12:25:24 2023-09-26 445473 445679 90790 88788 141072 145167 148624 148124 92915 95052 108276 112854 135388 136346 430634 462719 1121791 1106928 440415 455711 121976 108111 123594 124476 150933 142432 135910 135898 87439 88291 320549 279003 819603 822029 202553 201362 265174 268109 313948 308996 313487 315418 322907 324766 295190 327695 758484 797939 579470 473454 286898 280643 324015 324834 332693 336474 333528 335356 371535 371161 673446 698765 40.65 68.9 2
12:25:25 2023-09-26 448178 444576 91095 88751 141647 145231 148554 148123 93136 93144 108542 112787 135748 135934 430029 466244 1119485 1103747 444364 455747 121006 108510 123113 124714 147684 143324 135467 136377 87095 88687 318022 281122 808759 821854 202800 201643 263658 268288 315938 306825 314622 315856 322535 325661 295169 324631 756913 800268 577955 475248 283431 281568 324965 323812 333933 336745 332554 336522 371015 370017 668233 696948 40.55 68.9 2
12:25:26 2023-09-26 441854 445591 90794 88634 141080 145133 148624 148227 92947 95085 108594 112966 135703 136604 431050 463372 1127884 1114366 436438 456388 121743 108368 123198 124648 147679 143833 136087 136245 87495 88711 318274 279324 818941 818538 203263 200206 265767 268109 314791 306257 312678 315856 322072 325871 293984 329468 758484 793004 579470 471458 285895 279904 324015 324834 331090 337052 331511 336522 369836 373128 673446 695670 40.65 69.0 2
12:25:27 2023-09-26 446479 443941 90761 88849 140819 145605 148210 148432 92789 95118 107944 112966 135388 136828 429691 465232 1121966 1097383 439719 456423 121006 108510 122859 124714 147582 143358 135467 136411 87004 88841 318522 282861 805952 822436 201987 201467 265723 266643 315938 306825 313666 315856 322072 323931 296942 326905 753529 801436 580417 476324 284894 278366 326441 323489 334286 337241 332410 335829 373137 372096 666004 698816 40.55 68.9 2
12:25:28 2023-09-26 449635 444385 91202 88634 140678 145167 148138 147846 92852 95085 108276 112854 135477 136655 430029 466208 1125264 1103853 438848 459791 121579 108634 123113 124992 147580 143387 135646 136241 87127 88865 318274 281953 808322 824368 202623 200975 265918 267286 315493 306825 313154 314932 323122 324018 295133 328500 754631 802039 593867 471307 285263 279144 324965 323812 332958 336697 333528 333541 371015 372273 665492 696985 40.55 69.0 2
12:25:29 2023-09-26 447454 444639 90798 88363 141047 144897 148624 148021 93010 95019 108276 112820 135609 136346 430100 460116 1123631 1109786 442920 458202 121006 108477 123028 124681 147224 143499 135551 136334 87004 88687 319088 281232 812950 816221 202128 201643 264503 267499 314833 305368 311765 315921 320551 324681 296071 326178 760503 795718 564189 474759 285476 280779 324893 324136 332508 337584 333313 338155 369871 369982 669839 694904 40.55 68.9 2
12:25:30 2023-09-26 447195 444349 90794 88783 140783 145167 148138 147743 92852 95019 108441 113120 135653 136588 433035 459935 1120809 1108468 442357 458815 121612 108526 123113 124681 147684 142894 135644 136249 87036 88800 320256 281122 815537 818845 202163 201326 264397 267464 315049 306755 314026 315640 322107 323705 295828 324343 756913 793306 585245 474197 284024 280030 323655 324834 329947 337762 332793 333541 372127 370052 673446 696948 40.55 69.0 2
12:25:31 2023-09-26 441922 443372 90794 88634 141047 145032 148416 148124 92884 93417 108243 112776 135388 136346 429353 464827 1128463 1106603 439371 456423 120674 108693 122606 125059 146830 143358 135025 136730 86673 88780 318022 281917 803839 817378 202446 200835 264538 267017 315829 306090 313159 317498 320468 325783 294091 327087 755932 790996 569423 473210 286287 279569 324965 321817 332958 337016 333512 337548 372258 371161 663755 692868 40.55 69.0 2
12:25:32 2023-09-26 440355 445267 91033 88747 140947 145264 148276 148157 92915 95281 108176 113032 135617 136562 433108 462574 1127921 1109786 435171 455747 121877 108425 123113 124648 147684 142466 135501 135932 87063 88259 319088 279504 816294 816221 202163 200031 264538 267240 314128 306292 311765 315856 320869 324681 293991 328537 756305 793491 579091 468318 285165 278949 324015 324834 330947 337016 331010 335537 369319 371716 672454 693885 40.55 69.0 2
12:25:33 2023-09-26 448463 445719 90732 88634 140233 145133 148003 148227 92757 95118 107944 112888 135388 136604 429993 463452 1121171 1097383 441040 456423 121006 108477 122606 124714 147429 142827 135279 136377 87036 88687 320549 282606 810148 823197 201882 201186 265174 266430 315865 306753 313487 315676 320954 324730 295262 326468 753529 801436 582168 475468 284410 278296 324965 322831 333198 336875 332248 333577 372127 371125 664226 698765 40.65 68.9 2
12:25:34 2023-09-26 443025 445591 90662 88569 141056 145197 148071 148123 92884 95018 107944 112698 134980 135968 432998 467594 1122002 1103784 436475 455747 121347 108178 122774 124648 147479 142500 135245 136572 86912 88687 315065 281158 811213 820076 202800 200380 264538 267017 315049 306825 315292 313939 320883 325171 292161 327500 754631 793378 580985 470382 284343 279144 324471 323777 333463 334418 332284 336290 369984 371125 664226 694904 40.55 68.9 2
[truncated: 147,951 more chars]
