# Supplementary material for: Methods for Estimating the Detection and Quantification Limits of Key Substances in Beer Maturation with Electronic Noses
Source: Sensors (Basel). 2024 May 30;24(11):3520. doi: 10.3390/s24113520 (PMC11175341; doi:10.3390/s24113520)
Supplement: Supplementary file 1 [file sensors-24-03520-s001.zip › Data/2-Phenylethanol/raw data/Day 1/10ppm1.txt]

Time Date R01 R02 R03 R04 R05 R06 R07 R08 R09 R10 R11 R12 R13 R14 R15 R16 R17 R18 R19 R20 R21 R22 R23 R24 R25 R26 R27 R28 R29 R30 R31 R32 R33 R34 R35 R36 R37 R38 R39 R40 R41 R42 R43 R44 R45 R46 R47 R48 R49 R50 R51 R52 R53 R54 R55 R56 R57 R58 R59 R60 R61 R62 T01 H01 Phase
09:30:00 2023-09-26 369402 368855 86775 85086 126462 130663 133085 132513 89854 88877 98249 102954 119899 125484 354641 382841 1027149 1005220 385263 399515 113112 97843 108945 110253 129301 125843 118096 118908 78843 80289 281922 246251 722291 727291 206638 204310 261896 263144 306154 295637 312619 312950 325485 329638 308156 339313 721633 759025 542265 441363 276359 274396 314805 313760 327428 329629 333636 337657 374435 374284 618841 649268 39.65 68.4 1
09:30:01 2023-09-26 372648 368891 86920 85124 126428 130455 132992 132513 89854 88877 98249 102954 119735 125484 354948 379919 1033064 1014477 386961 399796 111058 97910 108659 110388 129087 125876 117899 119306 78607 80262 276633 246433 717097 721161 206638 208472 261896 263066 304628 295687 312250 313498 324018 330663 308855 340891 716280 756492 545124 438920 278060 272845 315026 313975 325985 329929 333384 338874 375090 376286 619884 649085 39.65 68.4 1
09:30:02 2023-09-26 375896 369839 86920 85123 126454 130663 133050 132605 89916 88909 98349 102883 119899 125484 354144 384295 1020944 1008190 389404 398605 113258 98081 109160 110423 129887 125741 117994 118772 78961 80134 276840 243414 727089 729387 207075 203427 260780 264128 303311 296268 313062 311787 325941 328880 307224 340412 722636 762452 546374 441651 278060 273069 314141 315598 324956 329629 333672 336559 375297 375408 626901 649231 39.65 68.4 1
09:30:03 2023-09-26 372421 370029 86833 85090 126496 130628 133085 132295 89854 88877 98282 102883 119899 125449 354144 385178 1030230 1012498 385136 399200 113146 97776 109281 109948 129301 125462 118096 118908 78778 79979 279253 245044 726522 728620 207221 208401 261032 262515 304936 296973 309807 311091 326082 328915 306296 342442 718342 761214 548630 444129 279057 272787 315548 313652 327487 331735 333492 336377 375981 376694 620492 650041 39.65 68.4 1
09:30:04 2023-09-26 373247 370038 86953 83317 126872 130092 133119 129396 90010 88691 98450 102642 119981 122643 354961 385142 1022585 1013268 387305 401675 113583 97544 109295 110109 129627 125534 118480 118738 78961 80056 279253 245044 729173 726923 206668 205743 260780 263285 304736 298573 310414 313832 325871 330295 308156 340340 720521 757172 540835 444969 277634 273105 314805 313975 323956 330955 332382 337657 375560 374582 621412 645461 39.65 68.4 1
09:30:05 2023-09-26 371190 369776 86916 85031 126462 130628 132992 132605 89854 88845 98114 102883 119817 125449 355210 385142 1027149 1004985 385592 399796 113258 97776 108985 109948 129558 125669 118096 118908 78778 79979 276633 245737 721068 729569 205480 203461 261032 262480 305200 296139 311845 312986 325485 330295 310387 342266 719476 762673 550080 445091 277029 272999 315915 313247 328182 331502 333420 337621 375560 374319 618311 649419 39.65 68.4 1
09:30:06 2023-09-26 374833 369627 86889 85094 126492 130359 133085 132387 89854 88877 98318 100961 120061 123119 357821 382126 1023808 1017288 389809 402813 111346 97812 109077 110253 132017 125669 118129 118874 78961 80201 279607 243594 724447 721088 207221 205310 261558 264093 303062 296282 309807 313022 323983 330928 306901 340412 721578 748382 548630 440479 278720 274100 313920 314932 324444 329928 332626 338135 372162 376802 626457 647361 39.65 68.4 1
09:30:07 2023-09-26 375364 370038 86808 85123 126424 130663 132865 132640 89731 88909 98249 102954 119735 125449 354109 383415 1020944 1008190 390289 398605 113112 97843 108843 110354 129301 125669 118096 118792 78778 79979 279253 243630 721859 729569 206967 203146 260200 264164 303986 296470 312805 312700 325906 331511 309656 341263 722490 763706 540835 443774 278344 273069 314141 315598 324671 329894 333456 337621 375297 375672 626457 649764 39.65 68.4 1
09:30:08 2023-09-26 372376 369777 86961 83393 127028 130351 130736 129687 89912 88780 98351 100886 120063 123053 356916 382091 1026756 1018882 384863 398605 113336 97746 109144 110219 129661 125428 118490 118512 79057 80147 271784 243364 729781 725313 206638 208219 261249 263285 303062 295801 310159 313022 325485 329638 306331 342478 719976 753720 546374 441543 279578 271406 315506 314667 323921 330920 332554 338135 374137 377476 622533 646373 39.65 68.4 1
09:30:09 2023-09-26 372947 369152 86953 84999 126492 130092 133305 129576 89854 88723 98417 102675 119981 125117 354699 385178 1018018 1010341 385227 398640 111769 97309 109245 109948 132381 125082 118524 118512 79025 79947 276633 243666 731443 730217 206821 205599 261860 263583 302848 297811 311293 313319 325871 330813 310569 340376 722015 758158 539406 444258 277809 273681 315026 314381 324956 330955 331583 337475 376425 374618 623725 646373 39.65 68.4 1
09:30:10 2023-09-26 372512 370033 87041 83336 126745 130455 130463 129756 89879 88934 98351 102920 119899 125484 354144 379919 1035743 1016367 387547 399796 113302 97910 108876 110253 129489 125669 117980 118942 78746 80143 276066 246433 715391 721124 206638 208543 260417 262917 305630 295931 309807 313719 323791 330432 306296 340891 716244 755689 540835 438920 278524 273105 315062 313462 326935 328906 332824 339130 372198 376272 617688 648313 39.65 68.4 1
09:30:11 2023-09-26 374304 370024 86957 85090 126846 130663 133085 132513 89854 88877 98249 102883 119899 125361 354180 378821 1022393 1014477 387583 399796 113336 97776 108952 109948 132051 125741 118384 118835 78929 80321 276840 243486 724560 724543 207221 205310 261896 263987 304506 296973 309807 313462 323983 330998 309001 342303 722636 749810 540304 440365 278132 274270 313890 315332 324898 329928 333094 338614 372162 375744 625312 647361 39.65 68.4 1
09:30:12 2023-09-26 375099 369187 86800 85185 126428 133354 132865 132605 89698 88877 98147 102987 119670 125519 354699 383451 1024029 1009623 387655 399515 111203 97843 108843 110388 129301 125635 118129 118908 78778 79979 276633 243666 722962 729651 206638 203744 261860 264199 303062 296973 311292 312072 325748 329638 307224 340927 721578 757432 548630 441651 278096 273681 313699 314321 327682 331466 335378 337329 375154 375601 626864 650078 39.65 68.4 1
09:30:13 2023-09-26 372911 369781 86961 85131 126880 130572 133154 132295 89887 88845 98349 102779 119899 125274 354712 382304 1025658 1020058 383233 402382 111614 97779 109228 110084 129850 125568 118553 118738 78993 80101 279253 243450 726716 725286 206638 208254 261283 263066 303986 297775 311074 313683 325258 329902 307224 342262 719794 754621 550080 441579 278952 272201 315951 314453 323956 330955 332590 338614 374435 376802 619073 646410 39.65 68.4 1
09:30:14 2023-09-26 373247 369664 86995 85040 127199 130087 133119 129396 90010 88569 98450 102675 119981 125030 355210 385178 1019498 1012647 385263 398640 113527 97776 109500 109948 132085 125462 118524 118709 78778 79979 276633 243666 727534 727437 206638 203461 260451 263320 304936 296421 311476 313975 326012 328880 308191 340376 720521 756273 547180 444946 277773 273694 315026 314274 325283 331810 331404 338504 375981 374440 621436 645424 39.65 68.4 1
09:30:15 2023-09-26 369596 368886 86953 83374 126492 130697 133212 132513 89854 88877 98249 102916 119981 125396 357385 382215 1035705 1017288 387144 400322 111296 97878 109077 110448 129447 125775 118230 118908 78778 80121 276633 246782 724440 726048 207539 203427 260850 263320 306061 295565 310784 314011 324053 330928 306974 341443 717328 754328 543694 438956 278720 273105 315026 313462 327428 328906 333077 339758 372756 376272 617688 648809 39.65 68.4 1
09:30:16 2023-09-26 374304 369853 86901 85094 126846 133227 133085 132329 89948 88909 98417 102883 119899 125309 354677 378821 1024029 1016714 387619 398640 113336 97776 108952 109948 129733 125669 118129 118792 78971 79979 276633 243630 724335 724030 207221 203744 259657 264128 304308 296722 310313 313498 326785 332212 308239 343388 722453 752312 549412 441095 278772 274184 314033 315232 327256 330389 333365 338374 372198 376272 627272 649231 39.65 68.4 1
09:30:17 2023-09-26 369993 370038 86961 85164 126829 130749 133119 129687 89814 88991 98318 100961 119899 123330 356916 385576 1029991 1013902 384790 401529 112015 97743 109061 110388 131868 125756 118533 118951 79123 80088 279253 245044 723772 730736 207221 208582 261826 263285 305200 296973 309878 312037 327032 328950 306760 342514 718378 761789 540835 441723 278952 272271 315729 313975 325459 329894 333636 336595 376439 377476 617762 650261 39.65 68.4 1
09:30:18 2023-09-26 369438 370038 86982 83323 127056 130273 133154 132387 90043 88816 98450 102779 119981 125152 354180 382233 1026385 1017436 382291 399200 113370 97609 109061 110049 132085 125462 118524 118792 78917 79979 271784 243666 728502 721197 207331 203146 262240 263074 304485 297775 311293 313868 325380 332228 310130 342334 721818 752507 547446 441313 278524 272236 315951 313975 327451 332436 332050 339130 373874 375744 619296 648534 39.65 68.4 1
09:30:19 2023-09-26 372979 371868 87150 83389 126936 130784 130463 130118 89879 89088 98284 101058 119981 125765 356916 383110 1025658 1005294 387619 402666 111126 97910 108659 110422 129211 125876 118014 119204 78778 80175 279253 245990 727684 727473 206638 203812 259588 263355 305630 296139 312587 313022 325783 329673 307259 339862 720521 758989 542265 441615 278096 274817 314141 314667 325985 328906 333708 337657 374507 374654 625384 650298 39.65 68.4 1
09:30:20 2023-09-26 372158 368886 86748 85189 126333 133354 132865 132767 89637 88909 98014 103020 123204 125729 353883 379954 1033249 1013002 386686 399200 111049 97843 108693 110422 129301 125843 118129 118908 78917 80175 279253 245173 720944 728664 207659 203534 261860 263803 304842 296448 311658 314155 325607 330963 306930 341960 719431 756221 543694 438741 279381 273681 315062 314011 325424 330804 335705 337657 373350 377777 620095 650261 39.65 68.4 1
09:30:21 2023-09-26 374121 369988 87033 83389 126920 130455 130463 129756 89879 88877 98547 102883 119899 125361 356843 385305 1020944 1011059 385263 399235 111434 97812 109094 109948 132381 125428 118163 118512 79057 79979 277767 242837 729014 728867 206638 203461 260451 263355 302530 296698 312619 312802 328173 328950 307689 340412 722636 759062 540835 444295 278096 273140 315062 314932 323921 332225 333094 337657 376761 375744 627538 647361 39.65 68.4 1
09:30:22 2023-09-26 369727 368636 86986 85185 126496 133227 132934 132513 89887 88755 98114 102812 119817 125274 354144 385756 1029408 1008190 383233 398676 113101 97609 108876 110304 129592 125741 118254 119034 78853 80134 276633 245318 723434 729460 206638 203675 261909 262882 305580 296513 310566 313534 327243 330009 310460 341407 717871 761789 545730 444550 278096 272914 315951 313498 325950 329928 333636 338374 376761 375480 618199 648809 39.65 68.4 1
09:30:23 2023-09-26 375026 369929 87048 83477 126812 130455 133270 129928 90028 88995 98417 102887 119899 125414 354144 381100 1023118 1014440 388555 399480 113269 97743 108993 109948 129481 125635 118096 118758 79025 80088 279439 243594 725313 723518 207623 203744 260166 264093 304736 297392 309807 313022 323983 330928 306725 340340 720485 748346 541714 440216 278024 274290 314141 314896 324898 330389 333564 339094 372162 376272 625569 647288 39.65 68.4 1
09:30:24 2023-09-26 375099 369821 86868 85157 126390 130840 132865 132698 89698 88877 98081 103096 119670 125624 356919 383379 1023844 1011547 390327 401456 111203 98081 108926 110372 129447 125741 117994 118985 78961 80211 279253 243414 723197 728570 207075 203602 261860 265063 303026 296764 311466 312001 325976 331942 309510 341371 722563 762367 542265 441579 278452 273105 313884 315820 325388 329859 335632 337621 375560 376272 626457 649728 39.65 68.4 1
09:30:25 2023-09-26 369993 369777 86928 85152 126808 130455 133270 132513 89916 88845 98384 102920 119899 125327 356090 383110 1030138 1015570 385409 399164 113302 97810 109281 110253 129661 125843 118129 118908 78885 80088 279253 245044 727526 727987 207513 203112 261249 263285 305580 296686 311221 312037 326996 330363 309983 342514 721633 764569 548630 444244 279631 272928 315915 314495 328182 333084 333528 337402 376546 377598 618804 650685 39.65 68.4 1
09:30:26 2023-09-26 372648 370038 87115 83321 127266 129730 133374 129576 90010 88845 98450 102746 120340 122913 357891 384279 1023045 1013902 387379 402528 111339 97845 109077 110338 129627 125601 118062 118874 78917 80088 276633 244791 726329 726301 206785 203778 260815 263917 305057 297392 310414 314932 325713 328915 308226 340340 720485 754890 542265 445283 278024 274133 315026 314639 325879 330955 331547 340480 374471 374618 623247 646373 39.65 68.4 1
09:30:27 2023-09-26 369920 369591 86953 85181 126842 133227 133212 132698 89854 88877 98417 103096 119817 125484 354677 382806 1027112 1004985 385263 399760 113146 97810 108918 110253 129523 125876 117980 118908 78746 80230 276840 246259 717864 726887 206638 204412 260417 263320 306061 296556 313457 313652 328819 332445 310642 341722 720303 757251 546374 444129 277650 274639 315398 313939 326864 329629 333672 338614 375274 374297 620058 650188 39.65 68.4 1
09:30:28 2023-09-26 375745 370038 86961 85152 126846 130749 130736 130049 90028 88991 98351 101025 120063 123174 356916 382396 1026719 1022142 388629 399164 111551 97776 109027 109948 129558 125462 118096 118724 78917 79979 279253 243305 728646 724030 207805 203427 261630 264128 304022 296686 309807 313719 325713 330963 306649 342442 722052 754357 542265 440479 279775 273069 314583 315820 324863 330654 335489 338614 374150 378043 626457 647324 39.65 68.4 1
09:30:29 2023-09-26 375099 370038 86949 83489 126812 130845 133085 132479 89821 88877 98417 102954 119899 125449 354109 385142 1020944 1009623 387178 398640 113336 97743 109027 109948 132017 125462 118163 118792 79057 80143 279253 243179 727218 729569 207517 205888 261896 263952 303204 297811 312619 312368 326890 331511 309948 341263 723477 757359 542265 444969 278488 273906 315771 315820 324956 330885 333636 337584 376725 375565 626901 647361 39.65 68.4 1
09:30:30 2023-09-26 370400 369848 85983 83385 127130 130455 130463 129756 89879 89056 98351 100752 120228 123225 354890 380221 1031696 1017399 385262 399760 113302 97810 108979 110253 129481 125741 118096 118908 78778 80175 289929 246259 722125 724030 207513 203744 260815 262261 304949 296973 309772 314932 324960 330628 307224 342996 717292 753751 545124 440229 278916 273105 315951 312950 327428 330389 332554 339758 373839 376537 616978 647324 39.65 68.4 1
09:30:31 2023-09-26 373780 369777 86916 85065 126462 130458 133050 129928 89698 88845 98317 102883 119981 125414 354144 378751 1022393 1012965 387619 399480 113146 97843 109027 109948 129481 125635 118096 118908 79157 80256 279253 243378 724993 724543 207221 204310 261896 263952 305021 296899 312619 314896 323947 332409 307654 340340 723687 752688 545124 441104 278024 274553 314141 315232 325651 330619 335452 340239 374980 375744 625569 647324 39.65 68.3 1
09:30:32 2023-09-26 371941 369483 86881 83553 126285 130910 130282 132951 89666 88909 98249 103025 119899 123464 356846 381056 1030138 1013412 386082 401492 113336 97910 109027 110253 129558 125756 118096 118908 78971 80143 279253 245044 724654 726923 207659 203146 261249 263653 305200 297392 312230 312037 326012 330928 306296 342478 719431 757432 542265 439883 279811 273069 315729 314674 325879 329894 336143 337621 374471 378007 620022 650722 39.65 68.3 1
09:30:33 2023-09-26 374267 369773 86837 85031 126872 130364 133339 132605 89854 88877 98417 102954 119899 125414 354677 382269 1025622 1020332 385335 399200 113381 98048 109482 110084 129592 125708 118553 118772 78993 80101 279439 243414 731121 727631 207805 203112 261214 263908 304472 297667 312140 313832 325941 330628 306296 342586 721541 756419 546374 441579 279847 272201 315951 315376 324409 330955 333329 339130 374471 375421 624375 647361 39.65 68.3 1
09:30:34 2023-09-26 369740 369749 86928 85157 126842 133408 130736 129756 89883 88877 98417 102954 119899 125571 356843 382770 1027149 1005257 386760 399796 113180 97910 108952 110253 129812 125843 118096 119107 78885 80175 279253 246259 719935 728502 206785 203812 261032 263285 306276 296764 310749 313498 325748 329673 309161 340065 718378 757287 542265 445283 277403 274361 315951 313719 326935 329894 333672 338614 374471 374582 617726 649305 39.65 68.3 1
09:30:35 2023-09-26 369956 369740 86924 85131 126462 130663 133119 132548 89916 88877 98282 102883 119817 125274 354144 378857 1035705 1019457 387252 402666 111296 98012 108892 110406 129420 125775 117961 119102 78821 80353 279253 246433 715465 721124 207221 205743 261144 263688 306492 296139 310994 314417 327660 330928 307224 341960 717292 757172 545124 439883 278952 273105 315506 313939 327658 329365 333600 339758 373314 376802 618311 649268 39.65 68.3 1
09:30:36 2023-09-26 376089 370033 86895 85339 126462 130966 133085 130390 89782 88877 98249 102987 119737 125571 354144 383379 1023844 1009623 387655 398605 113267 97910 108952 110388 129743 125756 118163 118908 78929 79979 276633 243630 726137 728620 207075 203778 260160 264199 303914 296973 311765 312072 326012 329902 307725 341407 722599 761716 540835 441615 278488 273105 313920 315820 325388 329894 335632 337621 375574 376008 626457 650261 39.65 68.3 1
09:30:37 2023-09-26 369993 369627 86868 85086 126458 130658 132992 132698 89854 88877 98318 101030 120143 123119 355762 382699 1030004 1014661 385723 401529 111373 97845 109261 110253 129481 125756 118129 118908 78929 80289 279607 245008 723772 727437 207587 205310 263378 263285 305200 296722 311729 311818 326771 330894 306296 342514 719939 757468 542265 441097 279811 273069 315506 314639 325915 329928 335705 337346 375560 375946 619547 651219 39.65 68.3 1
09:30:38 2023-09-26 373267 369696 86920 85031 126846 130273 133397 132479 89887 88723 98417 102779 119899 125204 354144 385142 1019498 1009623 387547 398605 113370 97609 109315 109948 132381 125428 118163 118478 79057 79947 280374 242837 727813 728538 207075 203778 260850 263320 304008 296698 309843 312986 326996 328915 308191 341167 722599 757359 548630 444222 278096 273906 315729 315598 323921 331683 333600 337657 377292 375744 627074 647397 39.65 68.3 1
09:30:39 2023-09-26 369880 370038 86928 83393 127028 130718 130736 130083 89879 89056 98384 101162 120063 123295 356663 385576 1032798 1009623 384319 399515 113345 97910 109194 110346 129571 125635 118129 118908 78929 80289 276840 245044 723546 729569 206929 203461 262227 263101 305200 297392 310749 313719 327261 328880 308191 342237 719431 763980 547542 445588 278684 273069 315951 313939 325950 330389 333636 338614 377306 376272 620106 648772 39.65 68.3 1
09:30:40 2023-09-26 368772 368636 86986 83352 127085 130092 133154 129576 89948 88723 98349 102779 119981 125152 354677 381092 1029500 1017399 382905 398640 113336 97743 109027 109948 132381 125462 118129 118792 78917 79979 279253 245044 723922 725497 207553 205888 262310 262409 305773 297811 311734 314752 325607 333093 309948 342165 718306 754328 543694 441349 279093 273800 315951 313391 325687 330955 332320 339574 374471 376537 618311 646867 39.65 68.3 1
09:30:41 2023-09-26 373575 369893 87008 83393 126920 130727 130372 130118 89847 89056 98351 101198 119735 125519 354109 382233 1028142 1007505 387619 399796 113146 97943 108809 110457 129523 125756 118062 119306 78778 80121 273826 245528 721908 726887 207221 204412 260382 263724 305616 296139 311256 312986 326012 329937 307689 339826 720485 757395 542265 441579 277829 274817 314805 314453 326935 329664 333672 338614 374507 374654 623762 650722 39.65 68.3 1
09:30:42 2023-09-26 369956 370033 86800 85214 126496 133447 132900 132732 89854 89186 98282 103091 119817 125729 354983 379919 1035451 1014440 384650 399796 112922 97976 108693 112703 129087 125910 117860 119316 78929 80321 279439 245136 716880 726600 207659 205310 263341 263952 305953 296412 311729 313719 324995 331460 306965 342226 719358 758781 547982 438920 278952 274044 315843 314932 326970 328906 333744 339130 373314 377777 617942 650224 39.65 68.3 1
09:30:43 2023-09-26 375291 369673 87008 83393 126916 130845 133085 132674 89854 88909 98282 101030 120225 125624 354109 383486 1022393 1010985 389995 399831 113180 97776 109094 110388 129733 125756 118490 118908 79057 79979 276633 243594 722905 729053 207221 203778 261032 264940 304058 297212 311510 312766 327032 330397 308156 341443 723660 763172 540835 441363 278952 273140 314805 315820 324920 330193 333744 337657 376425 376272 627346 649305 39.65 68.3 1
09:30:44 2023-09-26 369695 369777 86961 85098 126759 133231 133119 132513 89854 88877 98349 102883 119899 125361 354109 384565 1030138 1014163 385136 401529 111203 97779 109448 110236 129627 125741 118028 118772 78961 80101 279253 244899 723772 728329 207659 203112 261249 263320 305580 297703 312768 312001 326996 330397 307224 342550 721818 761753 543694 441232 279811 273069 315951 314674 325687 330424 335668 337107 376725 378079 619753 651219 39.65 68.3 1
09:30:45 2023-09-26 372611 369777 87055 85040 127352 130623 131001 129756 90010 88784 98450 102746 120290 122913 354677 384601 1020944 1014126 387490 399235 113595 97743 109430 110388 132565 125462 118688 118908 79057 80175 276840 245044 728187 727437 207477 203812 261032 264128 305200 297563 309338 314489 326082 329408 308261 341167 722599 759427 546374 445986 278488 273941 315506 314932 324969 331950 332320 339130 376725 375744 622806 647324 39.65 68.3 1
09:30:46 2023-09-26 370400 369184 86953 85123 126842 133324 133119 132548 89854 88909 98417 102954 119981 125484 354144 384891 1029641 1010105 385099 402886 113392 97845 109110 110219 129420 125775 117994 119019 78917 80175 279253 245564 726970 730217 206531 203778 261249 262917 306061 297392 313457 313688 326047 328915 309161 341131 718378 763404 550080 446254 278060 273941 315951 313939 326935 330424 333672 338651 376725 374618 616346 649268 39.65 68.3 1
09:30:47 2023-09-26 374194 369519 86995 85131 126867 133231 130796 130083 89887 88877 98450 102987 119899 125396 355725 378821 1021205 1017436 387583 399796 113292 97843 109061 109948 132381 125669 118129 118908 79057 80115 279253 243666 724222 721088 207513 203812 260451 264199 304664 295801 310784 314011 325030 331958 309438 341479 723660 748454 544532 438884 279578 274361 314805 315820 325651 330920 333636 339480 373017 376020 626457 647397 39.65 68.3 1
09:30:48 2023-09-26 375364 370038 86961 85222 126774 133447 132992 132674 90010 89178 98318 101030 120143 123570 355908 383308 1023808 1010193 390364 400621 113515 97979 109061 110388 131868 125756 118163 118976 78961 80175 276840 243630 721070 729053 207513 204483 260451 264975 304521 298573 311729 312802 326047 329937 307725 341479 723660 761753 545660 441651 278916 273941 314141 315820 325651 330389 335668 338046 376196 376802 627531 650261 39.65 68.3 1
09:30:49 2023-09-26 372429 369512 86995 85040 127056 130537 133374 132387 89948 88784 98450 102779 119899 125239 354144 381698 1028873 1018882 383233 399551 113482 97776 109245 110049 132177 125462 118524 118709 79057 80011 279253 244872 727419 721201 207221 203778 262485 263320 305200 299228 311808 314968 326012 330432 308156 342514 720485 754890 543694 441615 279381 273105 315236 314453 325655 331915 332860 339758 374471 376537 617726 648998 39.65 68.3 1
09:30:50 2023-09-26 373247 369555 85917 83246 127478 130346 131193 129756 89945 88812 98417 100919 120290 122881 356916 384386 1026212 1011493 386113 399867 113292 98252 109061 110388 129903 125756 118163 118908 79177 80321 276633 245044 721480 725313 206638 204730 261249 264431 305093 295766 309373 315412 326047 329902 309161 340891 722088 755957 543694 444922 278096 274781 315729 315154 325950 331950 332086 338294 375596 375122 623762 647361 39.65 68.3 1
09:30:51 2023-09-26 369740 370029 86867 85123 126842 133138 133119 132732 89854 88909 98282 101196 119899 125519 354144 379954 1028501 1017436 384998 399831 113224 97976 108952 110609 129688 125876 118129 119306 78778 80404 276633 246433 716517 721228 207513 203778 261249 264128 306744 295924 313173 314608 325030 333148 307905 342514 718378 756582 546553 439574 279811 273175 315032 314932 327923 329664 335437 339721 373874 377720 619810 651307 39.65 68.3 1
09:30:52 2023-09-26 374916 369776 87135 83393 127042 130727 130645 129756 89879 89027 98417 103025 119899 125396 354180 380558 1028216 1020332 388427 399235 113404 97943 109295 110406 132051 125669 118442 118942 78917 80011 276633 243630 725063 721093 206287 203778 261032 264975 304771 295801 310313 314011 326012 331958 306296 342550 723660 754890 542265 438920 279883 273941 315062 315820 327414 330955 333672 339480 374507 375981 626457 650344 39.65 68.3 1
09:30:53 2023-09-26 372086 369301 86991 85072 126880 130658 133374 132548 89948 88909 98483 102883 120063 125309 354180 385792 1020944 1013404 385263 399515 113516 97642 109534 109948 132338 125708 118848 118671 79209 80179 279439 243450 728928 728356 207221 204310 261144 263987 304793 297320 309878 313754 327791 329673 308949 342442 723660 757395 547446 445273 278664 274639 315729 315376 324671 331985 333636 338614 377895 376537 627074 649268 39.65 68.3 1
09:30:54 2023-09-26 369239 369993 87097 83575 127052 130273 133246 132387 89948 88991 98351 102883 119981 125274 354961 381127 1033028 1017436 384099 399831 113404 97943 109245 110422 132212 125756 118417 119141 79025 80175 276633 245564 730009 721161 207539 203812 262049 262917 306312 297176 309843 315412 325520 330963 308156 341996 718378 753824 545124 441097 279381 273941 315236 313462 325985 331683 332302 337748 374507 376945 618053 647397 39.65 68.3 1
09:30:55 2023-09-26 373506 369853 86875 85164 127002 133412 133246 132548 89981 88909 98417 102987 119899 125396 354180 381092 1024029 1012693 388629 402630 111667 98081 109228 110525 129781 125775 118355 119136 78993 80243 279253 244863 738190 724543 207075 204412 260997 264128 305379 297414 312643 315856 324960 330894 309090 341227 722088 754853 545124 441579 278024 274781 315470 315376 325915 330885 332554 338258 374400 376272 625126 647288 39.65 68.3 1
09:30:56 2023-09-26 369956 370038 86928 83623 127024 133603 133177 132732 89916 89186 98285 101030 119899 125694 354109 379884 1035414 1014440 385227 399760 111260 98178 108659 110728 129267 125910 117865 119306 78746 80340 276840 245419 727491 721088 207659 203778 263482 263873 306492 295780 311729 313939 325450 331923 307224 342442 718342 759354 539424 441302 279775 274292 315951 315598 327888 329824 333744 339684 373874 378043 618199 650224 39.65 68.3 1
09:30:57 2023-09-26 374578 369508 86986 85207 126876 130879 133305 132698 89977 88845 98417 102954 119981 123292 356806 381100 1026608 1018734 389624 401529 113549 97979 109261 110372 129627 125775 118457 119073 79025 80175 279253 243630 725331 724543 207769 203778 260815 264940 304914 297739 312509 313975 325716 332655 307224 342201 724685 754328 543694 439964 279811 274746 314805 315820 325915 330920 333636 339130 373279 378007 626901 648772 39.65 68.3 1
09:30:58 2023-09-26 369920 369776 86953 85148 126916 133598 133119 132698 89916 88909 98417 102954 119981 125484 356919 382806 1030138 1012928 385409 399831 113336 97910 109061 110541 129481 125843 118457 119073 78971 80230 279253 245044 736561 727364 207805 203602 262049 263724 305580 295766 312458 312766 326996 330928 307224 342550 720485 757432 542265 440885 279847 273105 315951 315376 326899 330389 336654 338135 376160 379146 621888 651219 39.65 68.3 1
09:30:59 2023-09-26 373702 370033 87081 85098 127161 130455 133212 130049 90061 88991 98622 101030 120175 123295 356916 382628 1029678 1023164 386355 401529 111740 97943 109211 110253 132565 125708 118615 118840 79057 80175 287258 243558 726782 726600 207805 203427 262348 264164 304986 297077 310531 314453 326047 330894 307224 342623 722599 757027 550080 441232 279883 273034 315951 315820 324898 330955 333600 339721 375239 376507 625569 647361 39.65 68.3 1
09:31:00 2023-09-26 369884 370038 87077 85181 126968 130879 133305 132698 89916 88877 98848 103025 119981 125396 354144 385720 1030960 1011059 384319 399831 113336 97943 109061 110388 132381 125843 118129 118908 79025 80262 276633 245044 724974 729651 207513 203778 262084 263285 304949 297601 311538 314417 327985 328915 308226 342478 719394 766143 545730 445551 279345 273105 315951 314639 326899 330920 333672 339130 378392 376802 617726 650224 39.65 68.3 1
09:31:01 2023-09-26 370400 369627 86015 83385 127444 130455 131071 129756 89879 88812 98351 100752 120143 123053 356916 381056 1030138 1018882 383196 402666 113651 97878 109496 110354 132017 125635 118355 118937 79025 80230 279253 245044 726120 721088 207513 203778 262668 263285 306694 297631 309843 314968 326012 330894 308156 342442 719431 754890 543694 441363 279345 273105 315712 313939 325950 331915 333094 340517 375261 376802 617894 647324 39.65 68.3 1
09:31:02 2023-09-26 369655 370029 86953 83562 127022 130971 133119 132640 89977 89031 98417 103025 119899 125519 354144 382233 1028642 1008153 386319 399831 113258 97910 108952 110388 129481 125843 118129 119073 78971 80230 279253 246085 720634 727441 206459 204412 261214 263285 306744 297392 311221 313975 326771 329902 309630 340376 719939 757323 550080 446653 277829 274553 315951 313939 327428 330654 333708 339428 375874 375986 621170 650538 39.65 68.3 1
09:31:03 2023-09-26 369480 369447 87041 83393 127092 130814 130827 130118 89847 88909 98417 102987 119981 125484 357095 381675 1033069 1019333 387859 399796 111407 97943 109027 110541 129481 125843 118129 119107 78971 80372 276840 246433 718955 724543 207659 203778 261249 263355 306960 297392 310994 315634 325450 330963 308156 342478 717835 755957 547089 440849 279345 273941 315951 313903 327959 330654 333600 341037 374172 378007 618311 648772 39.65 68.3 1
09:31:04 2023-09-26 372883 370029 86953 85273 126846 133540 133119 132732 90010 89153 98417 103129 120063 125729 354144 382841 1027112 1008190 387655 400428 111260 97976 109027 110618 129481 125876 118096 119189 78885 80230 276420 245528 721121 727437 207221 204730 261630 264128 306061 295816 311729 313975 326047 330663 310240 340412 722052 757395 542265 441426 278684 275797 315512 315124 328170 332885 335523 339297 376331 376694 623542 651036 39.65 68.3 1
09:31:05 2023-09-26 371895 370033 86988 83612 126846 133482 133085 130481 89879 89153 98384 103195 119899 125939 356806 380346 1033276 1014477 387252 400428 112956 98078 108918 110685 129267 125910 118096 119272 79057 80230 276633 245044 717484 725277 207805 203778 261283 264128 306061 296973 312458 313975 325713 331958 307189 342478 719431 756754 538895 440620 279811 273941 315951 315598 327923 329894 336453 339721 374400 375946 620095 651219 39.65 68.3 1
09:31:06 2023-09-26 374304 369555 87021 85189 127173 133412 133119 132732 90010 88877 98450 102916 120063 125449 354925 378821 1026290 1022370 389698 402666 111769 98012 109329 110482 130065 125809 118519 119019 79241 80330 279253 243630 724560 723518 206253 206178 263378 265125 305200 296663 310820 314453 326749 332817 306725 342514 724685 755689 542265 440365 279847 274361 315026 315820 325915 331683 333672 339721 374435 376542 627346 649268 39.65 68.3 1
09:31:07 2023-09-26 372424 369821 87081 85298 127144 131149 133339 132640 90097 89088 98450 102987 119817 125571 354144 385720 1031710 1012928 385409 399796 113413 97943 109211 110388 132381 125843 118490 118908 79177 80175 276633 245044 723884 728620 207805 203461 262227 264128 304949 295801 311729 312986 328021 330663 308191 342623 720485 764520 542265 441687 279883 273140 315951 315376 326899 330955 335668 337657 378140 376244 619109 651219 39.65 68.3 1
09:31:08 2023-09-26 369920 369777 86986 83378 127090 130663 133339 132421 90010 88877 98450 101030 120455 122998 356843 382699 1031292 1021747 385836 401529 113853 98047 109632 110372 132395 125843 118649 118908 79057 80321 279253 243630 730565 725313 207539 203744 263447 264022 305200 297739 310531 314968 326047 330928 308191 342623 720521 755957 543694 441097 279811 273069 315951 315598 325687 332948 333275 340239 375596 376244 620022 647361 39.65 68.3 1
09:31:09 2023-09-26 369328 369884 87126 85123 126872 133412 133305 132732 89854 88877 98450 103129 119899 125519 354144 384529 1030138 1008190 386139 400428 113258 97943 109281 110541 129778 125843 118129 119189 78917 80175 279253 245737 723208 729569 206929 204412 262049 263320 306694 296722 311256 314011 326047 329638 309847 341407 719431 761753 550080 445588 278096 274396 315951 313975 327428 330654 333708 339721 377859 376272 618841 650261 39.65 68.3 1
09:31:10 2023-09-26 369098 370029 87046 85273 127415 130905 131010 130264 90061 89088 98384 103171 120225 125730 356916 380915 1032991 1018734 386723 400710 111740 97943 109061 110457 132017 125843 118375 119306 78971 80230 279439 246745 718757 721129 207805 203812 263668 263320 305534 297601 310784 315634 325976 331657 308191 342514 718378 754890 547089 440885 279578 274361 315951 313903 327959 330920 333636 338258 376493 378043 616383 648772 39.65 68.3 1
09:31:11 2023-09-26 373775 368669 86957 85298 126876 133575 133212 132767 89854 89031 98417 103162 119817 125694 354109 382806 1026385 1010786 387691 400428 113336 97976 108952 110796 129558 125944 118129 119306 79025 80404 279253 244972 719331 728502 207513 204378 260417 264199 306061 296722 312961 313975 327032 330928 310460 341479 723660 765060 551530 441426 279614 275660 314805 315820 327393 330424 336416 339130 376725 378043 626236 653313 39.65 68.3 1
09:31:12 2023-09-26 372475 369853 85821 83559 127126 130727 131036 130118 89912 89056 98384 101198 120061 125536 354109 383415 1032977 1015995 385409 399796 113482 97943 109194 110575 129627 125876 118408 119189 79057 80262 279253 245044 723659 728538 207805 203778 262084 264128 306694 297421 311729 312986 328021 330928 307689 342586 720521 762865 539406 441615 279883 273105 315951 315376 326899 330955 336179 338135 377859 376542 621582 652179 39.65 68.3 1
09:31:13 2023-09-26 369993 369555 87042 85152 127329 130693 133374 132479 90043 88877 98483 102812 120175 125239 354925 385756 1021668 1014126 386113 399831 113629 97776 109464 109948 132565 125669 118921 118709 79089 80262 276633 243666 744321 727541 207441 204730 261283 264164 304378 297598 309843 314489 327795 329902 309559 341960 723660 757323 540835 446690 279345 274589 315951 315598 325651 333436 333347 339391 377608 376730 624499 651493 39.65 68.3 1
09:31:14 2023-09-26 369776 369961 87101 83393 127126 130819 133305 132732 89916 88909 98450 103058 120258 123483 357135 382841 1030138 1007917 387748 399831 113404 97976 109245 110685 129592 125876 118129 119306 79057 80404 279253 246259 722174 727473 206929 205083 261283 263943 306960 297392 313803 314746 327032 330928 311817 341167 720521 761485 550080 444222 278060 275431 315951 314674 327959 330920 335632 339721 376725 376272 620058 651219 39.65 68.3 1
09:31:15 2023-09-26 374564 370029 86991 85214 127300 130927 133339 132674 90043 89092 98450 102954 119981 125484 354144 378521 1023374 1018882 387583 399831 113570 97910 109245 110575 132212 125876 118524 119107 79209 80262 279439 243630 725331 721129 207805 204412 261026 265010 305200 296698 311256 314710 326012 332957 309292 342514 724685 754357 546910 441504 279558 275147 315548 315820 325809 331775 333564 339574 376572 378396 627309 651493 39.65 68.3 1
09:31:16 2023-09-26 374121 369525 86957 85127 126880 130780 132969 132698 90010 88877 98450 102954 120258 125607 354109 385178 1022393 1011059 385841 399867 113561 97943 109321 110575 132212 125756 118688 118908 79089 80262 277767 242873 729668 729569 207805 204412 261283 264164 304771 297739 311292 313754 328056 330397 311119 342514 724685 763440 542265 444956 279578 274781 315951 315820 324934 332449 333744 338651 377895 377742 626810 649305 39.65 68.3 1
09:31:17 2023-09-26 369313 369512 87115 85131 127295 130663 133374 132421 90075 88877 98450 102954 120063 125396 354925 381965 1031600 1018882 384319 400464 113404 97943 109500 110609 132177 125843 118524 119107 79057 80262 279253 245391 727412 721161 207805 204412 262485 263285 306658 297703 310313 315856 326047 333996 310826 342298 723173 755314 543694 441471 279667 274639 317738 314238 327287 332273 333564 338258 375596 375421 617494 650843 39.65 68.3 1
09:31:18 2023-09-26 374039 369773 87040 85273 127090 133447 130827 129756 90043 88909 98450 103058 120063 125519 354925 378821 1021323 1014477 387655 400428 111740 97976 109245 110719 132473 125910 118524 119141 79057 80262 276633 243666 722148 721179 207805 205049 261826 264234 304914 296663 311510 315856 325030 332457 308226 341960 724685 752724 546553 440481 279578 275660 315506 315820 326935 330955 333780 338294 376530 378079 628905 649305 39.65 68.3 1
09:31:19 2023-09-26 375099 369893 87017 85372 126880 133698 133154 132893 90010 89300 98351 101411 120175 123813 356663 383308 1027485 1010985 391625 400884 111373 98180 109061 110651 132085 125910 118408 119272 79209 80418 276633 245044 718979 729053 207805 204662 260815 265382 305845 297176 312494 313975 327494 330928 308261 342514 724172 763980 542265 441133 279381 274781 315026 314969 326935 330920 337203 339480 376761 375421 627346 652678 39.65 68.3 1
09:31:20 2023-09-26 373575 369512 86995 85248 127295 133227 133467 132640 90043 88877 98450 102954 120063 125449 354144 382269 1027185 1023424 385409 399831 113482 97943 109610 110388 132212 125669 118722 118942 79089 80230 279253 243594 732430 725313 207805 203637 262485 264164 304936 297775 310820 314968 326996 330998 308156 344633 722636 757209 543694 441615 279883 273105 315951 315820 325459 332449 333672 338223 376425 376612 624412 648809 39.65 68.3 1
09:31:21 2023-09-26 372679 369768 85881 83619 127449 130940 131101 130118 90224 88995 98450 101058 120290 123139 357422 385576 1023844 1012965 386421 399796 110924 98081 109783 110507 132487 125669 118921 118908 79089 80353 279439 243666 727376 727441 207659 204730 262348 264199 305845 297633 309843 314968 328021 330432 310100 341996 723660 757323 538719 445624 279381 274817 315951 315820 325915 332983 333600 337985 377536 376909 623762 647361 39.65 68.3 1
09:31:22 2023-09-26 368513 368669 86995 85218 127178 133447 133374 132767 90010 89031 98417 102987 120063 125519 354677 379990 1032545 1020058 384145 399831 113449 97976 109245 110609 129592 125876 118163 119306 79057 80295 279253 246433 736922 721161 207805 204446 261866 263724 305320 297212 311283 315856 326012 331958 310460 342586 720485 758281 542265 440804 279811 274817 315951 314011 328454 330955 333672 338330 374471 377418 619773 651770 39.65 68.3 1
09:31:23 2023-09-26 375176 370033 87195 83559 127160 130819 130736 130299 89912 89056 98417 103058 120063 125431 354180 378821 1026645 1019495 387619 399831 113404 97943 109245 110406 129627 125876 118524 118942 79057 80262 276633 243666 725331 721088 206253 204446 261249 265010 305580 297703 311765 314710 326012 332992 307689 342514 724172 754357 543694 439574 279883 274817 315062 314969 325985 331950 333744 337748 374471 376542 628213 650758 39.65 68.3 1
09:31:24 2023-09-26 369956 369591 87051 85248 126997 133443 133374 132582 90043 88909 98450 103091 119981 125519 354144 385449 1033355 1014440 384607 400428 113370 97976 109094 110609 132381 125876 118524 119223 79057 80262 279253 245044 723884 729651 207805 203778 262485 264164 305343 296663 311765 313534 328782 330894 308226 344633 720521 764520 543694 445356 279883 273140 315236 315598 327675 334024 335888 338395 378889 379074 622756 652531 39.65 68.3 1
09:31:25 2023-09-26 369812 369673 87276 83393 127546 133412 133525 132548 90043 88877 98483 101030 120258 125327 354890 381698 1029408 1020257 384319 399831 113595 97943 109430 110422 130095 125669 118558 118826 79057 80208 276633 243666 734290 721197 207805 204412 262922 263724 305630 297739 310784 315412 326082 331692 308226 342623 721578 756903 543694 441363 279811 273140 315747 315376 327718 332948 333636 338258 376160 375946 620022 647397 39.65 68.3 1
09:31:26 2023-09-26 369426 370038 86935 85305 126880 130966 133246 132709 89948 88942 98450 103020 119899 125519 354144 382806 1028679 1008190 384074 400428 111585 97943 109061 112625 131959 125910 118163 119223 79057 80262 279253 245737 720952 729053 207075 204907 262165 263355 306960 295766 311327 314932 327032 330432 310135 341407 720521 757432 543694 445963 278236 275375 317478 314531 327817 330815 335523 340056 378597 376129 621207 651219 39.65 68.3 1
09:31:27 2023-09-26 368772 368636 86986 85273 127360 130784 131036 132640 90010 88909 98417 102987 120143 125589 354144 379954 1032545 1018882 387252 400428 113213 97976 109245 110643 132289 125910 118163 119306 79057 80404 274289 246433 720485 721124 207805 204412 261866 263759 305534 295731 311292 315856 326012 332422 308191 342514 719467 755957 546910 441313 279847 274396 315951 313975 328720 330920 333708 338294 374507 375421 616419 649305 39.65 68.3 1
09:31:28 2023-09-26 374912 369517 86875 85222 126496 133609 133154 132986 89854 89157 98349 103162 119899 125729 354144 382841 1025658 1014163 389920 399867 113213 97976 109348 112625 132017 125910 118163 119223 79057 80295 279253 245008 721036 728538 207805 204730 260850 265382 306262 296722 311836 313790 327032 333761 311339 342262 724465 763834 543694 441426 279667 275517 314990 315784 327746 330780 336727 339130 376761 375421 627296 651886 39.65 68.3 1
09:31:29 2023-09-26 369776 370038 86895 85394 126462 131293 130394 130689 89821 89153 98384 103129 119899 125694 356594 380789 1033064 1014440 386229 399796 111706 97943 109396 110541 132235 125876 118688 119189 79285 80372 279253 245391 734320 726887 206287 204378 262375 264164 306061 295766 313189 313719 326996 332422 307905 344561 722015 757395 548630 440193 279883 274553 315951 315820 326935 330619 337716 339094 375274 377103 621852 652143 39.65 68.3 1
09:31:30 2023-09-26 373629 369224 87046 85273 127047 133412 133339 132698 90010 88877 98450 103096 120063 125571 356883 384565 1023118 1011059 385227 399796 113674 97910 109396 110541 130095 125843 118771 118908 79305 80230 279439 243350 725912 729569 207805 204730 262049 265099 304878 299206 313952 314351 328835 330789 309705 342370 725603 763494 547446 445333 279739 274746 315951 315820 327147 334024 335378 338614 378658 378007 629799 650188 39.65 68.3 1
09:31:31 2023-09-26 369515 369508 86961 85306 127056 133447 133339 132732 89977 88877 98417 103096 120063 125659 354677 386335 1033161 1012498 384863 399796 113370 97943 109315 110541 132381 125876 118490 119189 79057 80230 279253 245044 723772 729651 207805 204412 262852 264128 306730 296663 311729 313975 328516 329902 309126 342586 720485 766143 539406 445588 279847 273906 315951 315820 327393 331648 335395 339130 378997 375946 619278 651183 39.65 68.3 1
09:31:32 2023-09-26 369256 369555 85946 83566 127655 130710 131193 129756 90192 88995 98384 101025 120290 123018 357422 381788 1031604 1018882 384047 400393 110914 98081 109564 110406 132269 125843 118688 118908 79057 80321 279253 245044 738176 721161 207805 204873 263556 263724 306528 297703 310749 315856 326047 331923 309090 342514 722563 755957 551530 441363 279811 274520 315968 314932 326899 332681 333636 338258 376124 378879 618162 649268 39.65 68.3 1
09:31:33 2023-09-26 371454 369781 87046 85273 126968 133540 133177 132732 90010 89092 98417 103271 119899 125659 354144 382806 1030138 1008633 385841 400393 113370 98111 109211 110651 129953 125910 118457 119306 79057 80427 276633 246085 719540 727401 207221 205688 261831 264093 306960 297811 311765 314932 326996 330963 310100 341407 720485 761485 543694 444222 278096 275660 315951 315376 328685 330920 335668 340517 376690 376551 622533 653164 39.65 68.3 1
09:31:34 2023-09-26 372688 370033 87101 85541 126920 131093 130463 130871 90001 89366 98351 103304 119899 125764 354109 379919 1035688 1014440 387785 399796 113112 98111 109194 110712 129481 125910 118096 119471 79057 80262 276633 245005 718846 725376 207805 204412 262014 264199 305307 297392 312749 314674 328173 332922 308191 342550 721782 761018 546553 439883 279883 274781 315951 315302 327923 330389 336690 340239 374471 376542 622533 651219 39.65 68.3 1
09:31:35 2023-09-26 375364 369517 87077 85390 127382 133447 133305 132951 90010 89031 98483 103129 120225 125694 354109 384565 1023844 1011059 389957 400393 113493 97943 109211 110541 132085 125876 118524 119385 79089 80404 276633 243558 724134 729569 207805 204412 261831 265790 305200 297112 313915 313683 328232 330928 310350 342514 724685 763404 543694 441399 279811 274781 315506 316217 328610 333987 336912 340157 377715 377864 629130 651996 39.65 68.3 1
09:31:36 2023-09-26 372512 369925 87251 83504 127130 133598 133305 132767 90010 89031 98855 101170 120063 125624 354109 384565 1033064 1019883 385409 399831 113404 98111 109211 110796 132381 125910 118457 119189 79057 80262 276633 245044 723659 729300 207805 203778 262450 264128 305307 296663 314398 313462 328516 330963 308191 344597 722052 765654 550080 441579 279883 273941 315951 315598 326935 332422 336690 338614 377895 376542 621095 653104 39.65 68.3 1
09:31:37 2023-09-26 372122 369776 87144 85240 127261 130697 130936 132698 90043 88877 98450 102954 120063 125239 355689 385178 1022393 1014126 385805 399480 113752 97910 109430 110354 132750 125669 118887 118874 79089 80302 279253 243594 730690 729135 207659 204446 261831 264164 303950 298466 310784 314710 328516 330859 311707 342478 725713 761288 540835 445926 279522 275111 315915 315748 327718 332843 335451 340019 378817 378664 628647 649231 39.65 68.3 1
09:31:38 2023-09-26 369884 369777 87046 83619 127760 131184 133397 132824 90010 89092 98450 101170 120143 125694 354641 385756 1033064 1011059 384863 400764 113336 97943 109321 110728 132177 125910 118688 119215 79057 80230 279253 245391 724316 729569 207513 204796 262887 264128 306744 297595 311729 315412 329013 330397 310064 342586 720521 765601 545730 444910 279775 274361 316189 315376 327923 331915 335668 340428 378997 375946 618199 651183 39.65 68.3 1
09:31:39 2023-09-26 372113 369508 87140 85335 127300 133134 133560 132732 90043 88909 98450 103129 119981 125484 354144 382233 1027843 1014440 386421 400393 113493 97976 109211 110575 132143 125876 118490 119306 79057 80262 276633 245044 723997 725277 207513 205083 261683 264975 306492 299192 310531 315856 327472 333617 310793 342226 724575 756990 543694 445055 279165 275869 315915 315784 327520 332414 333600 339317 376690 377440 625829 652146 39.65 68.3 1
09:31:40 2023-09-26 373247 369152 86991 85305 126876 131001 133305 132951 89948 89186 98417 103162 119899 125816 354144 382806 1027286 1010341 389920 400393 113336 98178 109136 112703 132381 126293 118163 119471 79089 80459 279253 245701 718258 729135 207805 205049 261032 265541 306960 297176 312714 314932 327755 331923 309595 342201 724172 763980 538786 441687 279847 276276 315685 315820 328685 330920 336727 340239 376725 377045 625569 653141 39.65 68.3 1
09:31:41 2023-09-26 373374 369773 87148 85281 127300 133447 133501 132732 90043 88877 98483 103058 120061 125484 354144 381662 1028679 1020687 385409 399796 113595 97943 109430 110541 132303 125876 118722 118908 79305 80295 271374 243594 726926 726526 207805 203778 263447 265506 305630 300343 311622 315518 327614 331819 308984 345499 723477 758598 538367 441615 281466 273140 315951 315820 328377 333449 333636 340759 376725 377701 625569 649085 39.65 68.3 1
09:31:42 2023-09-26 369993 369512 87140 85273 127300 133447 133501 132640 90043 88877 98483 102987 120093 125309 354180 385720 1026175 1011493 387822 399796 113674 97943 109464 110313 132430 125843 118921 118908 79337 80175 279439 243594 730917 728502 207805 205015 262049 264199 305200 298695 311256 314968 328978 330894 310100 342514 724429 757432 545660 446218 279775 274817 315951 315820 325651 333018 333708 339370 378997 378079 628868 650224 39.65 68.3 1
09:31:43 2023-09-26 368772 369517 87173 85181 127468 130914 133594 132548 90043 88845 98450 102954 120061 125414 354925 381127 1032332 1018882 384047 402666 113640 97976 109396 110575 132303 125910 118688 119189 79089 80372 279253 245556 727218 726563 207805 207050 263369 264022 306924 297559 313950 315784 326820 331923 309090 342550 720521 756492 540304 441363 279617 274781 316224 314639 327658 332808 333636 339043 376160 375946 617979 648772 39.65 68.3 1
09:31:44 2023-09-26 372952 369512 87304 85189 127300 133447 133560 132674 90010 88909 98450 103129 120063 125484 354677 381930 1024134 1014477 386965 400428 113415 97943 109430 110719 132269 125910 118490 119272 79305 80372 279253 245044 724880 725424 207513 205083 262014 264975 306061 296663 312140 314745 326047 330928 310100 341924 723660 757027 544588 444886 279381 275624 315951 315820 326935 332948 333600 339795 377270 377418 625312 651307 39.65 68.3 1
09:31:45 2023-09-26 372122 370029 86957 85405 126846 133830 133119 133283 89887 89373 98417 103404 119899 126009 354144 380866 1029992 1017399 385227 399831 113180 98111 109061 110831 129592 126507 118533 119432 79273 80418 278899 245282 724645 727631 207805 204946 262712 264940 306492 295766 313445 313581 326749 333678 308156 345340 722636 757395 540657 442869 281466 274781 317435 315820 327923 330389 337478 340239 375596 376577 622806 652179 39.65 68.3 1
09:31:46 2023-09-26 374048 369764 87148 85277 127295 133540 133467 132767 90010 88877 98450 102987 120063 123483 356919 379954 1026385 1020332 387583 399831 113449 97943 109430 110575 132269 125876 118688 119189 79089 80262 279253 243630 724785 721088 207364 204446 261283 265603 305630 297703 311729 315412 327490 333700 309474 344561 724685 757172 543694 440121 282393 274817 315843 317535 328610 332703 333600 340538 375453 377561 628200 650041 39.65 68.3 1
09:31:47 2023-09-26 375521 369961 87255 85339 127090 133668 133188 132801 90094 89145 98450 103096 120063 125519 354109 384315 1022650 1012647 388427 399796 113438 97976 109430 110685 132269 125876 118722 119189 79089 80404 276633 243386 728873 728664 207805 204873 262049 265790 305200 297563 311801 314445 328516 330928 309630 342550 726963 763980 543158 444886 279847 274817 315951 315700 325915 332414 336727 339130 378464 376244 627289 651219 39.65 68.3 1
09:31:48 2023-09-26 369920 369517 87088 85268 127295 133354 133928 132548 90043 88877 98483 102987 120063 125361 354180 382233 1030138 1020332 384319 399831 113595 98207 109430 110465 132338 125876 118921 118942 79089 80295 276840 243630 728788 721417 207805 203812 262922 265528 305200 301111 310820 315412 327032 331923 309126 345400 723367 756844 555336 445076 279775 273765 317738 315784 325844 333309 333528 340538 376546 378857 621888 649268 39.65 68.3 1
09:31:49 2023-09-26 369632 368741 85877 85207 127295 130455 133741 132548 90043 88812 98417 102779 120145 125239 354144 385413 1022393 1011493 385263 402666 113820 97810 109497 110354 132658 125635 118804 118792 79251 80208 279253 243666 730240 728579 207513 205229 262049 264940 304663 298258 313173 314968 328782 330663 310100 342550 724685 757359 542265 446254 279617 274852 315951 315532 325915 332983 333708 340276 378730 378043 626457 648809 39.65 68.3 1
09:31:50 2023-09-26 367700 369776 87111 85181 127295 130697 133501 132640 90075 88877 98483 102954 120063 125274 354925 381092 1032545 1018882 383196 401027 113449 97943 109321 110423 132212 125876 118524 119189 79057 80295 276633 245044 727957 721124 206253 205049 262922 263724 306744 297339 312510 315676 327243 332677 309705 342478 723062 756419 545124 441435 279667 274675 318637 314896 327428 332913 333636 338294 376439 376542 618162 649268 39.65 68.3 1
09:31:51 2023-09-26 372086 369512 85917 83592 127295 133227 133594 132640 90043 89031 98450 103129 120061 125519 354144 382233 1024395 1014514 387001 400428 113404 97976 109354 110609 132177 125910 118524 119189 79089 80295 289929 245044 723884 725313 207513 205083 261683 265285 306061 297811 310313 315748 326996 330963 310135 342237 724172 758244 538786 444922 278952 275660 315685 315820 326935 332913 333636 339317 376761 376479 625569 649268 39.65 68.3 1
09:31:52 2023-09-26 369993 370024 87020 85364 127090 133575 133339 133167 90010 89125 98450 103233 119899 125553 354144 379919 1029992 1018882 385227 400428 113258 98211 109027 112736 129391 125944 118096 119471 78971 80547 279253 246433 718119 724433 207805 204912 262642 265541 306924 297811 312606 315591 326890 333515 309418 342478 720303 761041 538367 440885 279883 274817 317702 315820 329413 330850 336215 339281 375596 379074 618235 651219 39.65 68.3 1
09:31:53 2023-09-26 374304 368601 87080 85364 127300 133482 133408 132801 90010 89092 98483 103091 120063 125694 354144 378821 1026645 1021969 387691 400428 113561 97976 109430 112625 132303 125910 118722 119223 79089 80295 279253 243666 724335 721124 206287 205049 261283 265825 306061 299651 311765 315412 326047 333995 310532 342586 723403 754890 538786 440121 279883 275660 315729 314969 326935 332449 335705 338258 374471 376577 628905 652424 39.65 68.3 1
09:31:54 2023-09-26 369438 369759 87020 85305 127300 133702 133374 132893 90043 88909 98450 103091 120063 125519 354144 385485 1033249 1012965 385592 403237 113482 97976 109430 112703 132269 125910 118524 119306 79403 80385 279439 245519 724993 729496 207805 206639 263185 264798 306924 297811 312535 313832 329511 330928 309161 345120 722659 766106 547446 445551 281199 273906 315271 315604 327817 331950 335705 339130 378997 377139 620058 652678 39.65 68.3 1
09:31:55 2023-09-26 369920 368983 86097 85218 127300 133447 133834 132767 90043 88909 98450 102987 120145 125274 354144 381662 1030230 1020332 384047 399515 113629 97943 109430 110422 132565 125756 118804 118942 79089 80262 279253 243630 728393 724433 207805 204271 262922 264199 304878 298049 310784 315591 327526 331958 309378 345644 723148 757172 538367 441687 279883 273140 315968 315820 325950 332983 333456 340985 377306 378930 621742 649122 39.65 68.3 1
09:31:56 2023-09-26 368844 369512 87028 85248 127085 133540 133281 132801 90010 88909 98450 102987 120063 125519 354144 385792 1031600 1010341 384591 400428 113370 98581 109261 110491 129988 126332 118553 119170 79025 80418 276633 245701 726862 729460 207805 205049 262887 264431 304647 297703 313915 315640 328978 330628 310135 342623 720558 766106 552236 446922 279847 274396 316442 315376 327464 331950 336215 338258 378997 377081 618199 651256 39.65 68.3 1
09:31:57 2023-09-26 369062 369768 87177 85281 127544 133447 133629 132640 90043 88877 98450 102987 120063 123205 354180 381127 1033212 1020332 384047 402630 113516 97976 109464 112703 132338 125910 118722 119306 79121 80404 279253 245564 741015 721201 206253 205049 262957 263908 306960 297563 310820 315856 327032 332466 309161 342623 722088 755957 545124 441651 281650 275375 319088 315088 327817 332878 333564 341690 376582 378663 620765 649122 39.65 68.3 1
09:31:58 2023-09-26 369993 368596 87020 85368 127211 133702 133741 132986 90010 89092 98450 103195 120063 125764 354180 382841 1032612 1011823 388703 400955 113583 98348 109329 110558 132865 126521 118717 119569 79381 80547 276633 246433 724504 727569 207805 206158 262049 264940 305569 296456 312714 315382 327737 331958 310824 342201 723660 763172 540304 444222 278952 276577 315951 315376 329164 330955 336727 338258 377328 377476 621448 652234 39.65 68.3 1
09:31:59 2023-09-26 369704 370254 86982 85456 126876 133830 133119 133089 89731 89218 98349 103371 119899 126097 354180 379990 1034813 1017436 385227 400745 113180 98211 109348 112736 132198 125910 118442 119306 79089 80459 279253 245044 719593 727510 206896 204412 262887 264199 305276 297703 313481 313975 328056 332725 310387 345390 723367 765839 543694 441435 281864 274675 315951 315748 327746 331775 337571 339261 377292 377437 623491 653141 39.65 68.3 1
09:32:00 2023-09-26 373780 368736 87177 85431 127300 131093 133501 130481 90250 89064 98483 103091 120061 125484 354677 382841 1029408 1022172 385263 399831 113672 98009 109497 112581 132522 125910 118921 119223 79458 80404 276840 243630 727444 725354 206931 203812 262664 265417 305630 297633 311765 315412 327755 331958 308156 345681 724685 756185 545660 441232 281466 273977 315951 315700 325985 332948 335705 338258 377005 377737 627604 650224 39.65 68.3 1
09:32:01 2023-09-26 369920 369260 87028 85273 127295 133482 133374 132767 89948 88909 98450 102987 120063 125519 354109 385485 1030321 1011493 384863 400428 113404 97976 109354 112703 130095 125910 118524 119306 79089 80295 279253 245044 721449 729820 206287 204412 262922 264164 306816 297523 314843 314423 329262 330824 309488 345255 720376 765837 548630 445115 279739 273941 315271 315598 327145 331950 335925 339151 378997 376577 620022 653141 39.65 68.3 1
09:32:02 2023-09-26 371190 369445 87109 85310 127329 133447 133741 132272 90043 88909 98483 102954 120143 125361 354144 381733 1030138 1022659 384319 399831 113595 97943 109719 110609 132565 125876 118838 118942 79305 80262 279253 243666 725383 721197 206287 204412 263729 264199 305831 298293 313136 315634 327067 331958 309161 345681 723660 757209 551530 441687 279883 273941 315968 315820 325985 333484 333744 338330 376761 377139 623013 649305 39.65 68.3 1
09:32:03 2023-09-26 368808 368601 87016 85368 127300 133516 133374 132674 89981 89031 98483 103091 120063 125694 354180 385792 1031600 1011059 384952 400428 113438 98211 109279 112625 132381 125910 118524 119306 79089 80404 276840 245391 724541 729350 207625 205517 263447 264022 306924 297811 312571 315232 328800 333057 311336 344380 722526 766143 547542 447638 279558 275111 316596 315820 327923 331915 336143 340391 378781 376244 619547 652143 39.65 68.3 1
09:32:04 2023-09-26 368181 368633 87200 85240 127594 133447 133560 132698 89977 88877 98450 103129 120061 125449 354641 381627 1033175 1020058 384047 400710 113640 98178 109430 110796 130260 125910 118490 119272 79057 80404 279253 245391 735728 721201 206287 205049 263658 264093 306960 297563 311466 315856 327490 332387 309126 342586 722052 758121 545124 441615 279847 274817 316631 314896 327428 332913 333636 339281 376389 376507 621574 652234 39.65 68.3 1
09:32:05 2023-09-26 369984 369512 87081 85398 127178 133761 133339 132951 89977 89153 98417 103129 120061 125694 354948 382502 1030101 1008906 387583 400428 113336 98178 109061 112937 129661 126293 118615 119432 79317 80573 279253 246324 719935 728320 207805 206192 264086 265391 306924 297811 313154 315412 327985 332387 312614 344648 724685 763368 543694 441651 278916 276770 315879 315820 328915 330920 336654 340759 377292 376802 621537 652605 39.65 68.3 1
09:32:06 2023-09-26 369956 368858 87096 85327 127173 133702 133305 132951 89916 89092 98417 103233 119899 125729 354641 379919 1034777 1018882 385227 400991 113336 98246 109178 112859 129481 126259 118096 119471 79057 80547 276840 246433 728093 724543 207805 204696 262415 264940 305996 297601 312494 315856 326736 332957 308226 342586 720485 759354 538895 443856 279883 274817 315951 315598 329662 333373 336400 341506 375981 378930 619884 650538 39.65 68.3 1
09:32:07 2023-09-26 373780 370038 87055 85386 127090 133633 133119 132986 89854 89153 98417 103267 119981 125729 354109 382537 1027149 1011059 387691 402666 111804 98417 109698 110797 129627 126487 118355 119535 79025 80418 279253 245592 719469 728283 207805 205654 261214 265382 306200 297536 313159 315376 327950 331923 309812 342201 724575 763980 543694 441363 279811 276506 315951 315820 328880 330920 337203 340759 377859 378007 627074 653141 39.65 68.3 1
09:32:08 2023-09-26 369956 370038 86986 85431 126846 133796 133085 132986 89821 89186 98417 103338 119899 125974 353883 379919 1032217 1016677 386686 400710 111203 98246 109027 112892 131983 126293 118408 119554 79057 80372 279253 245044 716250 721197 206862 204730 262974 264975 305773 297601 315739 315412 327032 332957 308865 344318 720485 757323 540304 442869 281176 275922 317702 315784 329270 330780 337296 341021 375981 378930 621229 654031 39.65 68.3 1
09:32:09 2023-09-26 375364 369475 87046 85423 127165 133796 133339 132986 90010 89186 98450 103233 120063 125729 354925 384279 1029384 1016038 390920 400848 113808 98315 109665 110712 130212 126191 118717 119301 79305 80427 279439 243594 724809 730736 207805 205049 262014 266607 306061 297667 314105 315088 329013 331923 310064 342623 727442 766288 547089 444222 279883 275431 315729 315921 326935 331915 337716 340203 378997 376507 627253 653104 39.65 68.3 1
09:32:10 2023-09-26 371818 369773 87148 85339 127266 133540 133374 132859 90132 88909 98483 103162 120258 125659 354144 383415 1035562 1014477 384074 400393 113516 98111 109430 112814 132473 125910 118804 119306 79251 80514 279253 245707 725878 729651 207185 204446 262887 264975 306780 297563 313189 313975 329511 334069 311853 346123 726177 765617 543694 441219 281828 274675 317738 317340 327781 332738 337716 339334 378997 377701 623419 653810 39.65 68.3 1
09:32:11 2023-09-26 369993 369512 87144 85273 127329 133505 133501 132732 90010 88991 98826 101030 120487 123119 356916 385576 1023808 1013902 387342 402813 113966 98114 109464 110541 132522 125843 118921 119199 79490 80198 280374 243594 731031 729569 208836 205517 262852 265382 305845 298919 311765 315412 329013 330928 310100 342586 726926 761753 550080 446690 279847 275624 315951 315820 325651 333682 335668 340239 378997 376507 627253 651183 39.65 68.3 1
09:32:12 2023-09-26 370927 369188 87140 85423 127300 133668 133928 132951 90043 89092 98450 103162 120145 125606 354925 386607 1033064 1013851 384319 400393 113561 98078 109430 110762 130169 125910 118688 119306 79089 80404 279253 245391 735404 729569 207805 204730 263474 265099 306852 299496 315066 315748 329635 330789 310646 345463 722380 768044 547180 446169 279847 274553 316631 315820 327959 333401 336416 340759 378997 376542 619584 653201 39.65 68.3 1
09:32:13 2023-09-26 370132 369777 87115 85281 127300 133575 133467 132640 90043 89031 98450 103129 120063 125571 354890 381092 1029956 1020332 384863 400710 113449 97943 109542 110762 132473 125910 118490 119306 79089 80404 279253 246085 721799 721206 206287 205049 262450 264128 306730 297563 311765 315856 326961 332690 309847 342623 720485 756508 545124 441579 279883 274817 316189 314896 328915 332681 333708 340034 376725 376577 619278 650224 39.65 68.3 1
09:32:14 2023-09-26 371859 370038 87148 85364 127261 133796 133374 133113 90075 89186 98483 103195 120093 125851 354144 383110 1030868 1010341 390920 400991 113370 98279 109245 112892 132473 126293 118524 119554 79089 80547 279253 246178 717864 730217 209315 206227 261909 265648 306924 300262 315366 315454 328339 332747 310029 342406 724685 763980 543694 445029 279811 276506 315951 315820 329413 331915 337094 339246 377859 378043 624683 653141 39.65 68.3 1
09:32:15 2023-09-26 372736 369817 87140 85423 127090 133702 133339 133020 89948 89186 98450 103338 120063 125851 354109 378821 1036280 1018609 385263 401027 113336 98311 109027 112848 129558 126326 118096 119637 79057 80514 279253 245665 721232 721197 206896 205049 262887 264975 305961 295766 313915 315856 327032 333995 309126 344597 722636 757432 547982 440885 279883 275202 315236 315820 329413 330920 337203 339281 376160 378930 623419 652847 39.65 68.3 1
09:32:16 2023-09-26 375099 369776 87136 85456 127173 133796 130936 132986 90010 89186 98450 103267 120061 125764 355689 384565 1024230 1014126 387583 400428 113516 98178 109430 112736 130351 126419 118848 119398 79458 80744 279253 243486 727551 730592 208833 205585 262712 266875 306420 297563 313445 314710 329049 331923 312481 342298 727995 765601 543694 444222 279631 275762 315951 315956 326935 331950 337753 340759 378730 377407 627289 653141 39.65 68.3 1
09:32:17 2023-09-26 369956 369508 87140 85305 127458 133668 133467 132859 90043 88909 98450 103129 120061 125694 357172 384259 1033064 1014477 385409 400764 113561 98178 109430 112814 132303 125944 118887 119497 79089 80514 289929 245044 724541 729569 207219 204831 263290 264975 306960 297739 313189 314453 329778 332422 310972 346206 723660 765601 543694 441363 281864 274589 317702 315676 328170 333168 337461 339725 378889 378689 621229 652921 39.65 68.3 1
09:32:18 2023-09-26 369623 369773 87298 85281 127598 133505 133757 132767 90075 88877 98516 102987 120290 125449 354925 385449 1026978 1011493 387564 403237 111251 98081 109935 110444 132822 125809 119066 119053 79490 80385 279253 243522 733301 728160 207805 205083 262450 265506 306312 299164 311475 314608 329511 330928 310793 342334 725456 757432 542265 446218 279811 275238 315236 315820 325950 333986 335632 338258 378997 375981 627346 651219 39.65 68.3 1
09:32:19 2023-09-26 369920 369773 87182 85405 127295 133482 131193 132986 90043 88909 98483 103195 120028 125694 354144 385756 1033064 1013404 384863 400710 113561 98240 109430 112892 132303 125944 118804 119471 79305 80514 274289 245737 722875 730602 206253 205083 263290 264714 305534 297320 312239 315634 329511 330894 311042 344597 722636 765960 539049 446667 279594 274675 318637 315748 328543 332506 336472 341058 378925 378375 619073 651183 39.65 68.3 1
09:32:20 2023-09-26 372384 368997 86031 85364 127333 133412 133629 132767 90043 89031 98450 103162 120143 123570 357348 383130 1028142 1018430 388427 400603 113617 98315 109329 110558 129988 126191 118771 119272 79089 80437 279253 244791 725765 726489 207805 205688 262450 265417 306924 299315 311256 315697 327755 331692 311078 342550 724685 756185 538367 444910 279811 276082 315951 315004 328419 333916 333672 340344 378428 375981 626013 651183 39.65 68.3 1
09:32:21 2023-09-26 369920 369555 87182 85460 127295 133698 133467 132986 90043 89186 98483 103195 120143 125851 354180 382269 1032336 1009623 386385 401062 113482 98311 109430 110831 132120 126326 118524 119554 79305 80547 276633 246433 719071 728502 207805 206187 262485 264975 306244 297097 314992 315640 328498 332712 311738 342334 723650 761644 543694 445370 279165 276328 317738 315712 329413 331950 336727 338294 377859 377720 620790 652605 39.65 68.3 1
09:32:22 2023-09-26 373447 369512 87177 85364 127295 133702 131193 130754 90094 89300 98859 103276 120290 125940 356916 381820 1028216 1020183 391143 402520 113527 98144 109430 112781 132198 126507 118649 119272 79305 80459 279439 245044 723884 724470 206287 205802 262049 265790 306744 297598 312714 315856 326047 333995 309847 342514 726963 755957 546294 440265 279617 276506 315951 314969 327923 332449 336690 339830 375596 375981 625411 649764 39.65 68.3 1
09:32:23 2023-09-26 373770 369508 87300 85397 127056 133737 133374 133352 90010 89186 98450 103338 120063 125764 354180 383415 1028757 1014126 389884 401027 113370 98111 109245 112736 132381 126293 118163 119471 79057 80459 276633 244972 717530 728664 206287 205837 263378 266323 306852 297811 313558 315482 328871 332282 309958 342370 724575 764915 544588 441687 279883 276541 315951 315712 328667 330920 337716 338258 377895 375981 626236 653604 39.65 68.3 1
09:32:24 2023-09-26 374879 369848 85775 83730 127685 131001 133735 130654 90068 89056 98417 103313 120372 125852 355174 379919 1029408 1020687 390920 403237 113718 98384 109464 112703 132303 125910 118785 119306 79337 80404 279253 243666 724785 721124 207543 205511 262084 266844 306061 298501 312714 315856 328056 333995 308226 345120 721156 757172 545124 440229 281466 276082 315951 315956 327428 332948 336453 339007 376160 378930 627289 651219 39.65 68.3 1
09:32:25 2023-09-26 374875 369508 87080 85397 127300 133830 133408 133020 90010 89186 98483 103267 120063 125764 354180 384565 1024171 1012247 387511 403237 113516 98211 109464 112736 132338 125944 118804 119306 79337 80606 279253 243414 730128 729756 207805 205835 262747 266911 306204 297909 313558 314752 329475 332422 310135 344597 721453 765960 540304 444886 279883 275660 315951 315956 327287 332414 337753 339317 378997 376577 628213 654068 39.65 68.3 1
09:32:26 2023-09-26 369956 369773 85881 85423 127333 133609 133629 133020 90075 89092 98516 103195 120225 125729 354144 385142 1033313 1016677 384650 401027 113595 98279 109464 112814 132303 125944 118722 119306 79089 80437 276840 245391 723022 728664 207329 204730 263290 265010 306960 297598 313225 314703 329778 332922 309161 345961 723660 766288 536957 441687 281864 274781 316189 315820 327959 332449 337461 339428 378781 378930 624307 652994 39.65 68.3 1
09:32:27 2023-09-26 372122 368992 87177 85364 127325 133575 133629 132767 90043 88909 98483 103162 120143 125519 354144 385756 1023410 1012965 386421 401027 113786 98207 109826 110644 130351 126124 119080 119053 79522 80276 277767 243450 729581 729108 207805 205620 262852 266158 305630 300343 311801 315604 329902 331888 310570 342659 721305 763485 542265 445224 279883 275660 315236 315004 325985 334021 336453 338258 379177 378857 628176 652179 39.65 68.3 1
09:32:28 2023-09-26 369691 369512 87215 85523 127510 133702 133536 132986 90043 89186 98516 103195 120175 125764 354180 386915 1033276 1015607 385136 404528 113595 98211 109464 112960 132303 126293 118804 119306 79337 80547 279253 245737 725313 729574 206287 205517 263693 264234 305534 297563 315177 315856 330045 330928 311042 345644 722636 767953 547180 446958 280981 275375 319313 315640 328702 332808 336581 341411 380872 378930 622682 652957 39.65 68.2 1
09:32:29 2023-09-26 372122 369517 87182 85438 127738 133482 133594 132767 90043 89337 98483 103091 120143 125729 354961 382841 1028142 1019733 389809 403237 113808 98213 109362 110814 130023 126157 118717 119369 79381 80418 279439 245044 725497 725313 207805 206158 262782 265790 306960 300898 311292 315735 327879 332725 311550 342586 726926 756185 546732 445903 279847 276312 315236 314969 328404 333717 333708 340344 377895 375421 625569 651307 39.65 68.3 1
09:32:30 2023-09-26 372357 370029 87084 85427 127295 133737 133467 130771 90010 89186 98483 103300 120143 125886 354180 383165 1030868 1013404 389957 401062 113404 98311 109500 112960 132212 126360 118722 119637 79251 80547 276633 245737 719586 728538 206322 206009 261283 265825 305569 297631 313702 315634 329013 332457 312332 345124 725566 765382 545124 441426 279739 277248 315915 315820 329769 331775 337571 341021 378464 376016 626457 653141 39.65 68.3 1
09:32:31 2023-09-26 374304 369555 87148 85405 127363 133737 133928 132801 90075 89064 98483 101341 120405 123570 356879 379848 1028513 1023238 389624 401483 113853 98147 109665 110712 132565 125910 118722 119306 79089 80606 281922 243630 725557 721161 209276 205083 262747 266643 305953 297633 312714 315856 328021 333995 308191 345157 721192 758890 552980 440656 281466 275695 315951 315956 327428 332948 336453 339043 376196 378265 627289 651219 39.65 68.2 1
09:32:32 2023-09-26 374833 368705 87062 85484 127291 133958 133408 133055 90043 89125 98516 103195 120061 125851 354180 384601 1024171 1014163 387583 400428 113516 98244 109464 112736 130095 125944 118838 119471 79337 80547 276840 243630 725539 729569 206287 205403 262922 266643 306061 301750 313928 315160 329493 332549 310900 344488 727774 768044 548161 445406 279775 275904 315951 316876 327428 332983 337753 340464 378745 377402 629138 654068 39.65 68.3 1
09:32:33 2023-09-26 371980 369517 87182 85305 127782 131371 131193 130481 90250 89121 98450 103204 120258 125730 357422 382628 1030721 1025426 385409 400745 113708 98009 109497 110644 130351 125910 119085 119223 79534 80437 279253 243378 739095 725349 206287 204446 264133 265417 306061 300343 311801 315856 328056 333996 310135 346732 726411 757323 545124 441363 281864 274396 316702 315700 326970 334021 336215 339317 378176 378300 623762 650224 39.65 68.2 1
09:32:34 2023-09-26 372122 369256 87240 83730 127540 133668 133664 132674 90108 88877 98516 102987 120208 125396 354677 385756 1021241 1014514 388942 401062 113820 97976 109834 112625 132750 125910 119119 119223 79369 80437 276633 245044 735815 730736 208908 206158 263447 265719 306924 299338 313803 315856 329867 331784 311372 342478 727921 761753 550080 447992 279883 276221 317738 315004 326899 334489 333744 339043 378961 376577 626901 651219 39.65 68.2 1
09:32:35 2023-09-26 370616 369857 87418 85474 127619 131358 133804 130689 90097 89088 98857 103313 120175 125729 355246 380789 1034850 1023090 386175 401027 113516 98244 109464 111019 130351 126326 118804 119471 79283 80579 276840 246433 727072 721197 207219 205688 262922 264199 309047 297598 311872 315074 327526 333027 310100 344670 722636 755121 546910 441651 279883 275731 316702 315598 329484 332948 333780 340344 376761 377402 620058 650722 39.65 68.2 1
09:32:36 2023-09-26 372984 369512 87173 85397 127333 133702 133741 132801 90075 89186 98516 103195 120175 125729 355803 379954 1026536 1017436 387691 401027 113595 98211 109464 112770 132565 126326 118964 119432 79490 80638 279253 245318 721915 726085 207805 206261 264123 266092 306924 298326 312749 315956 327032 333493 311542 342370 725970 756545 546553 441687 279883 277908 315951 315479 327959 332983 335705 340416 376761 376279 625447 650261 39.65 68.2 1
09:32:37 2023-09-26 371941 369591 87284 85659 127302 131726 133583 133206 89854 89308 98417 101759 120372 126150 357099 379884 1036317 1019457 388666 401908 113370 98447 109245 113038 130169 126589 118129 119637 79089 80514 277919 245044 718164 725277 207508 205049 262887 265568 306960 297631 314401 315856 327490 333995 309559 345084 722599 761485 546553 441507 281466 275624 316154 315820 329644 330920 337753 339246 376389 377701 621888 653104 39.65 68.3 1
09:32:38 2023-09-26 374564 368988 87264 85431 127510 133761 133746 132986 90010 89186 98483 103271 120175 125782 355174 379919 1029371 1024882 387655 401027 111959 98384 110040 110831 130351 126225 118751 119418 79413 80450 279253 244863 726443 726600 207977 205369 262049 266420 306694 300161 313410 315856 327985 334732 308226 345084 727774 757027 545124 440229 281466 276470 315951 316398 327888 332983 336690 339281 376425 378265 628388 651219 39.65 68.3 1
09:32:39 2023-09-26 374833 369555 87148 85548 127295 133919 133525 133538 90010 89186 98483 103304 120258 125782 357135 383415 1028438 1014126 387619 401027 110783 98279 109430 112892 132453 125910 118771 119471 79337 80514 279439 243594 722032 729569 206287 205511 263250 266643 306744 297563 313702 315412 329475 332422 310100 344597 725272 766143 547625 445260 281212 276221 315843 319138 327781 332773 338564 340538 378565 378930 630473 654532 39.65 68.2 1
09:32:40 2023-09-26 374331 369448 87294 85364 127594 133668 133560 132986 90010 89092 98483 103091 120175 125606 354925 383130 1032612 1024584 387490 400567 113887 98180 109665 110712 130423 126366 118998 119418 79532 80482 279253 243594 726137 728664 209572 205015 263439 265825 306061 300095 313379 315856 328516 332922 309090 346732 725713 757130 545124 441363 282262 274781 315712 316363 328646 334220 336690 339281 378428 378865 629315 651183 39.65 68.3 1
09:32:41 2023-09-26 372430 368997 87242 85431 127510 133796 133594 132859 90043 89031 98483 103129 120290 125659 354144 385756 1023844 1012928 388649 399796 113786 97976 109719 112859 132522 125876 118921 119272 79337 80372 277767 243179 730407 729569 206287 205369 262852 265382 305795 298537 314026 315412 329511 333996 311230 344793 727626 764915 543694 446388 279739 275904 317738 318505 326723 333810 337167 340685 378997 376542 628869 652957 39.65 68.3 1
09:32:42 2023-09-26 369588 368988 87294 83820 127510 133668 133629 132732 90043 89113 98927 101170 120520 123119 356916 382127 1032954 1024659 386701 400848 114034 98315 109801 112703 132522 125876 119012 119316 79490 80514 274289 243630 745002 725313 209008 204981 264503 265161 306744 298954 311765 315856 328516 332957 310135 346696 724685 756185 546910 441421 279883 274553 317181 315004 327393 334489 335306 340034 378428 377631 622769 651183 39.65 68.2 1
09:32:43 2023-09-26 373486 369448 87365 85331 127932 133447 133928 132421 90261 88784 98516 102849 120355 125292 355174 385142 1022787 1014205 387238 400991 113786 97976 109801 112781 130351 125910 118853 119306 79337 80514 279253 245391 727643 727523 207805 205688 262852 266101 306888 301193 314533 315748 328871 331819 311626 344416 727737 764729 543694 446776 279703 276241 315712 315820 327693 334172 335342 339759 378997 376542 626457 651183 39.65 68.3 1
09:32:44 2023-09-26 368772 369776 85840 83792 127866 131184 129968 130208 90192 89088 98925 103347 120322 125852 357745 380915 1035510 1020332 386449 401027 113561 98417 109564 110915 132327 126293 118804 119471 79337 80854 279253 246433 726975 721197 207364 205688 263290 264940 306494 297598 311801 315956 328021 333423 310495 345644 723660 759391 546553 441399 279883 275726 317145 315820 329448 333414 335668 340344 377593 377666 619109 651219 39.65 68.2 1
09:32:45 2023-09-26 373211 370029 87207 85423 127590 133796 133560 132986 90043 89153 98483 103233 120478 125694 354890 379919 1025622 1017436 387619 401027 113561 98246 109430 112814 132269 125944 118722 119471 79337 80514 279253 245044 728646 726563 208981 206158 262712 266243 306924 299103 312790 317643 329298 333318 311336 342514 726926 756434 545124 444760 279558 276839 315951 315665 327923 332948 335632 341483 376425 376244 627346 650224 39.65 68.3 1
09:32:46 2023-09-26 372136 369447 87289 85537 127198 131389 130827 130836 89879 89211 98384 103304 120063 125816 354109 378857 1041262 1020332 386077 401027 113370 98447 109295 111093 132381 126501 118129 119637 79057 80579 289929 246433 721346 721260 207329 205083 262887 265603 306816 296628 313702 315856 327490 334462 309847 345364 724685 757359 546553 441232 281466 275660 315712 315532 329947 331648 337478 340309 376425 377666 620058 653141 39.65 68.3 1
09:32:47 2023-09-26 374039 368997 87144 85481 127295 133796 130936 132951 90010 88909 98483 103129 120093 125606 354925 378786 1026385 1020332 387691 401027 113595 98178 109430 112814 132212 126298 118814 119398 79458 80887 279253 243522 728646 725570 208981 205906 262493 266839 306924 299387 312714 315856 327032 334498 312002 342334 727958 756492 543123 440121 281249 276839 315951 315921 327923 332948 336690 340034 375596 378041 627253 652179 39.65 68.3 1
09:32:48 2023-09-26 369812 369409 85946 85659 127056 133889 133339 133206 90010 88909 98859 103162 120175 125799 354109 381965 1035743 1019607 385227 400428 113595 98246 109430 112814 132303 125910 118804 119306 79337 80514 276633 245391 721713 728627 207543 205049 262922 265754 306960 297598 314179 315146 328978 333726 309090 346170 724685 763980 546017 441579 281864 275431 315712 315820 327959 331950 338710 340759 377895 378565 623725 654532 39.65 68.3 1
09:32:49 2023-09-26 374003 369772 87271 85427 127510 133702 133594 132986 90043 88909 98483 103271 120290 125606 354925 382233 1032332 1023660 388592 403808 111153 98417 109826 110883 132787 126225 118785 119286 79490 80418 279439 243450 728774 725277 207867 205049 263474 265825 306528 300499 312678 315856 328747 333458 309161 346586 724429 757359 546910 441615 282262 275202 315712 316433 327428 333951 336416 339281 378464 378830 626331 651183 39.65 68.3 1
09:32:50 2023-09-26 371329 369517 87182 83792 127300 133761 133525 132767 90010 89064 98450 103347 120143 125816 354144 386335 1033276 1012965 384863 403522 113561 98211 109430 112814 132269 125944 118688 119471 79305 80547 279253 245564 725313 730821 206896 205517 264098 265347 305534 297739 312749 315856 330045 330963 313366 345644 723660 765186 547180 446242 281596 275238 317145 315820 328915 332948 337203 338258 381323 377402 620022 653141 39.65 68.3 1
09:32:51 2023-09-26 368772 369777 87215 85368 127721 133540 133722 132732 90075 88877 98516 103129 120258 123292 357348 384565 1032880 1020257 384790 400884 113876 98315 109665 110712 130204 126191 118853 119471 79337 80514 276633 245391 728502 726638 206862 205654 264318 264199 305534 298814 311729 315476 328056 332992 310100 345120 723660 758781 546017 441651 279883 275202 317181 315820 327959 333986 335632 340344 377895 377666 619547 650722 39.65 68.3 1
09:32:52 2023-09-26 369328 369777 87173 85460 127651 131459 133560 132986 90010 89125 98483 103162 120061 125729 354144 382806 1032332 1011059 384686 401027 113561 98207 109430 112736 132212 126293 118688 119554 79337 80547 276840 246259 723977 729783 207805 206187 262887 265564 306458 297703 313225 315856 328747 331923 312023 342550 723660 763944 546017 446958 279811 276276 316224 315820 329448 332681 337203 339246 378730 378216 620058 653141 39.65 68.3 1
09:32:53 2023-09-26 369103 369777 87182 85431 127300 133702 133374 130481 90061 89145 98859 101271 120143 125799 356916 380346 1038310 1022436 387601 403698 113527 98311 109430 112736 132381 126419 118649 119554 79305 80547 279253 247131 720285 726563 207185 205904 262887 265010 308805 297320 312714 315039 327490 333726 310100 345400 722599 758659 546553 441615 281199 275660 315933 315820 329947 332414 335705 340344 376761 377701 619109 652642 39.65 68.3 1
09:32:54 2023-09-26 373247 369555 86133 85464 127329 133698 133408 132951 90010 88909 98483 103162 120063 125729 354677 378821 1025677 1018882 387691 400745 113595 98178 109464 112703 132212 125910 118688 119306 79305 80514 279253 245044 724880 723847 207219 206192 262642 266358 306852 299206 313082 317376 326855 333854 310864 342406 726705 756917 533706 441363 279883 276577 315951 315676 328631 333449 336690 340380 375596 376542 629671 650758 39.65 68.3 1
09:32:55 2023-09-26 373006 369893 85739 83850 127410 131428 130910 130953 89879 89366 98351 103523 120093 122804 356916 382178 1036317 1019607 385841 403808 113549 98414 109517 112892 132381 126326 118649 119466 79369 80547 276633 245044 715936 728502 208012 205083 262922 265603 305534 297811 314401 314968 328782 333726 309126 345281 724685 763980 546910 441579 281864 275238 316189 314969 327994 331915 338710 338258 378428 378565 624412 654068 39.65 68.3 1
09:32:56 2023-09-26 374003 368997 87122 85464 127300 131184 133555 132767 90043 88909 98483 103091 120143 125519 354180 382537 1029500 1022172 387601 400428 110979 98279 109464 112736 132565 125910 118954 119223 79337 80606 279253 243378 724950 727631 208087 204981 263917 266501 306672 299023 312571 315820 328835 333925 309126 346769 726926 760633 545124 441507 282262 275202 315236 316433 327675 334207 336727 339317 378140 378865 627253 651219 39.65 68.3 1
09:32:57 2023-09-26 369812 369080 87322 85496 127546 131001 133735 130654 90010 88877 98450 103162 120063 125694 356843 385612 1036187 1014168 385409 400710 113808 98111 109464 112703 129988 125910 118606 119306 79337 80514 279253 245044 722555 729569 207219 205083 264098 265417 305534 297598 313189 314968 330081 331958 310100 346732 723660 766035 543694 445624 281466 274817 316224 315820 328419 332948 337478 340276 379177 378265 620058 654068 39.65 68.3 1
09:32:58 2023-09-26 371454 368988 87207 85305 127632 133668 133928 132767 90043 88877 98483 102987 120061 125519 354180 381930 1031600 1021410 384319 399831 113674 98111 109719 110491 130351 126298 118964 119233 79413 80450 279253 243522 731767 727631 208981 205408 264397 265568 306528 298990 311765 315856 328764 333586 310535 346295 724685 755653 551530 444596 281466 273977 316959 315444 326935 334255 335705 339830 378730 378565 623455 651219 39.65 68.3 1
09:32:59 2023-09-26 369704 369776 87208 83850 127333 133702 133374 130481 90061 89056 98417 103129 120063 125729 354144 385576 1031710 1011059 385225 400428 113561 98144 109430 112736 132565 125944 118688 119471 79089 80547 279253 245737 724861 729656 207805 205688 263693 264234 306996 297563 312749 315856 329546 330963 312059 345120 722636 767953 545124 448626 279883 275466 317181 315820 328915 332484 337239 339281 379177 376542 620022 652179 39.65 68.3 1
09:33:00 2023-09-26 367664 368700 87173 85364 127506 133575 133536 132767 89948 88877 98483 102987 120061 125484 354180 381092 1032545 1024749 384136 402666 111153 98247 109362 110558 130281 126191 118717 119335 79381 80418 279253 245564 722502 721124 206896 205688 264256 264022 305534 299496 311538 315004 327472 333586 310135 344670 722636 756185 545124 441363 281268 275695 316923 315376 328419 333951 333780 340344 377895 377139 619109 650261 39.65 68.3 1
09:33:01 2023-09-26 369651 369848 87280 85486 127266 133609 133246 132801 89999 89088 98450 103162 120028 125729 354983 382269 1031600 1010341 384650 400428 113438 98178 109430 112814 132177 125910 118490 119306 79121 80579 276633 246085 718873 729053 207805 206187 262974 264975 306244 297563 313225 315856 328782 331958 311832 342550 722636 762865 543694 446958 279614 277127 316189 315820 329715 332449 337478 339281 378730 375981 620095 653141 39.65 68.3 1
09:33:02 2023-09-26 368808 369993 87173 85372 127329 133702 133467 132801 89887 88909 98483 101444 120405 123605 356843 382485 1037475 1022474 387601 400884 113774 98348 109329 110865 132143 126293 118524 119471 79057 80579 276840 246810 728944 721161 207805 205083 263228 265240 306494 297112 312749 315039 327724 333995 310100 345120 722088 755085 546999 441457 281466 276118 315933 315820 330018 332449 335705 340380 376725 377666 618199 651219 39.65 68.3 1
09:33:03 2023-09-26 371895 368450 87126 85368 127090 133702 133281 132986 89948 89092 98450 103195 119981 125729 354144 382269 1030138 1011096 387727 400428 113404 98279 109610 112926 132085 126293 118163 119471 79089 80547 279253 245701 716200 727478 207364 206365 262049 265825 306235 297667 313702 315634 329013 332957 312332 342550 726374 763980 545124 441426 279847 277196 315951 315820 329448 331915 337753 338294 378730 375981 625298 654068 39.65 68.3 1
09:33:04 2023-09-26 369920 369627 87148 85423 127444 131180 130827 130481 89782 89088 98417 103380 120061 126115 356663 380346 1038231 1018697 387785 399867 111517 98311 109061 111019 129627 126501 118129 119637 79089 80547 279253 245729 720871 721233 207508 205083 264278 265639 306955 295801 313702 315856 327526 334498 309630 345644 722636 757432 547982 441232 281466 275431 315271 315820 329947 331417 337753 339317 376138 377666 619584 653141 39.65 68.3 1
09:33:05 2023-09-26 374158 369520 87113 85497 127085 133924 133246 133020 89887 89125 98450 103300 120063 125764 353861 382304 1027149 1011493 387691 400393 113404 98311 109279 112926 130004 126293 118524 119471 79337 80547 276840 245044 718814 729053 207185 205511 261318 266234 306960 296698 313738 315412 329013 332957 310135 342659 726926 764792 546374 444258 279883 276577 315951 315921 327675 331950 338470 338294 378997 376577 627199 653774 39.65 68.3 1
09:33:06 2023-09-26 369704 369848 85881 85717 126954 134228 130602 133322 89847 89211 98384 103418 120028 125851 354109 380523 1030029 1019733 386392 400991 113482 98144 109685 112659 130079 126191 118524 119306 79121 80404 276633 245044 733642 727028 207577 205083 262922 265603 306730 297112 314436 314968 328056 333995 309161 345681 723660 761789 550080 441232 281864 275466 315747 314969 328454 330989 338710 338294 377328 378565 625298 654068 39.65 68.3 1
09:33:07 2023-09-26 374039 369776 87109 85372 127329 133609 133374 132767 89919 88942 98483 103020 120063 125519 354109 380558 1030138 1020687 389164 399831 110740 97976 109430 112703 132212 125910 118688 119316 79490 80385 279253 243378 725670 725570 208447 205300 264976 266875 306924 299774 312606 315856 328516 334498 308261 346487 726595 755121 545124 440121 282063 275660 317738 316947 327428 333018 336727 339317 375874 378565 627253 651219 39.65 68.3 1
09:33:08 2023-09-26 372238 369340 87314 85537 127374 131001 133339 132767 89981 88909 98450 103091 120340 125765 354109 384637 1033276 1017163 386229 400464 113550 98211 109464 112736 130169 125910 118558 119306 79283 80547 279253 245391 720930 729569 207543 205049 263764 265417 305534 297598 313261 314968 330081 332957 309665 346732 723660 764921 545124 444295 281864 274852 316224 314969 327994 332983 338231 340276 379214 378300 621925 654068 39.65 68.3 1
09:33:09 2023-09-26 369695 368992 87177 85364 127333 133575 133501 132548 90043 88877 98450 102987 120093 125484 354144 381698 1030138 1022172 384319 399831 111153 98114 109750 110678 130351 125843 119100 119204 79467 80450 279439 243256 730122 727631 208981 205015 263764 265790 306780 300343 313730 315856 328747 332992 309883 346805 723367 758590 539247 444258 282063 274589 316224 315732 326970 334021 336727 339795 378464 378830 624795 651219 39.65 68.3 1
09:33:10 2023-09-26 368772 369517 87169 85364 127325 131184 133281 132859 89948 88909 98450 103020 120063 125765 354144 385449 1033064 1013404 384643 399831 113438 97976 109354 112736 132565 125944 118688 119306 79121 80459 280551 245391 735754 729569 207805 205403 264133 264975 305569 297811 313225 315856 330045 330998 311078 345681 722636 764109 544280 446398 279883 275660 317181 315820 328951 332983 337239 339281 378155 376577 619584 652678 39.65 68.3 1
09:33:11 2023-09-26 368252 368409 87215 85372 127632 133354 133443 132548 90010 88816 98483 102916 120143 125309 354180 381985 1032917 1025481 384099 400286 113808 98213 109699 110558 130247 126191 118717 119335 79445 80482 279253 245564 726443 725460 208981 205688 264247 264940 305961 298466 313952 317643 328021 333691 310100 345364 723660 759622 545124 441615 281466 276047 317181 315820 328419 333951 335632 340069 377823 377666 619073 650685 39.65 68.3 1
09:33:12 2023-09-26 372502 370029 87144 85523 127300 131459 133700 132986 89977 89031 98417 103233 119981 125782 354109 382537 1030230 1011059 387655 400710 113570 98246 109245 112892 132198 126293 118457 119637 79426 80547 279253 246085 722142 727537 207185 206365 262227 265825 306996 296628 313702 315634 328978 332922 310535 342514 724685 763980 548630 444186 279847 277355 315951 315820 329911 331915 337753 338294 378709 376244 626457 654068 39.65 68.3 1
09:33:13 2023-09-26 371454 369777 87111 84040 127052 133830 133212 132986 89854 89300 98318 101411 120225 123951 356663 382667 1038213 1019733 387342 403706 111605 98450 109178 113015 129481 126501 118466 119715 79025 80514 279253 245592 718361 725277 209452 205585 263290 265754 305996 297631 313702 315856 327720 334462 309812 345608 722052 757359 547982 441097 281466 275660 317738 315820 329911 331648 336839 339795 376425 377701 622607 653141 39.65 68.3 1
09:33:14 2023-09-26 374158 369375 87055 85523 127085 133885 133339 132801 89821 89153 98417 103162 120063 125694 356883 383379 1024860 1011456 387619 399831 113561 98111 109652 112859 132303 125910 118524 119471 79337 80514 279253 243630 725016 729569 207329 205688 262450 267053 306694 297563 313702 315376 329049 332422 310100 344597 727995 766288 551530 445200 279883 275660 315951 316876 327888 332449 338710 338258 378997 377103 628388 654068 39.65 68.3 1
09:33:15 2023-09-26 369920 368997 85950 83739 127356 131341 130919 130299 89912 89056 98384 103313 120225 123624 356411 382663 1037660 1017362 387198 400991 113717 98417 109362 110728 132327 125910 118688 119306 79458 80418 279439 245044 724654 727437 207543 205049 263434 265568 306960 297598 313702 314932 329013 333691 309126 346451 724685 765060 546732 441579 281864 275202 315677 315820 327959 330955 338710 340480 378140 378530 622806 654068 39.65 68.3 1
09:33:16 2023-09-26 374267 367561 87148 85390 127178 133668 133374 132698 89854 88877 98417 103025 120063 125484 356919 384565 1026941 1011185 387601 400393 113482 97943 109430 110694 132565 125876 118688 118908 79089 80372 279253 243350 728305 729569 206896 205688 262887 266643 306061 299460 313402 314968 329511 332457 312332 345120 721269 768496 542265 443932 279883 276082 315951 316398 326899 332948 337753 340795 378997 378821 630884 653774 39.65 68.3 1
09:33:17 2023-09-26 369668 369776 87351 85533 127546 131358 130827 130481 89879 89056 98384 103096 120145 125606 354144 385449 1035082 1017362 385409 400745 113595 98111 109682 110712 132269 125944 118688 119306 79337 80514 279253 245391 724654 729569 207508 205049 264063 265382 306200 297598 312714 314674 330045 332655 309847 346696 723660 766143 550080 444886 281864 274781 316224 315820 327959 332913 337753 340239 378997 378230 622536 654068 39.65 68.3 1
09:33:18 2023-09-26 371492 368737 87238 83704 127333 133575 133467 132640 90010 88845 98483 103096 120061 125449 354109 385142 1023844 1011493 387490 399796 113820 97943 109834 110575 132556 125722 119012 118908 79564 80262 279439 243630 732602 729304 208713 205688 263474 265790 306061 299199 311801 315634 330009 331923 311514 344597 721192 762865 553523 447675 279883 276082 315951 315921 328646 334710 337625 341226 378961 379074 629577 651036 39.65 68.3 1
09:33:19 2023-09-26 369148 369327 87347 85533 127551 133668 133397 132732 89854 88877 98450 101240 120290 125659 357172 385756 1036326 1015109 384863 400428 113718 98211 109464 110762 130134 125944 118688 119306 79121 80514 279253 245564 726409 729656 207185 205511 264318 265382 306996 297598 313189 315856 330081 330963 311514 345889 723660 766035 545730 446995 281466 275238 317145 315820 328951 332948 337203 338294 378650 377402 620022 653104 39.65 68.3 1
09:33:20 2023-09-26 368772 369511 87327 85368 127598 133447 133594 132698 90010 88845 98483 102954 120061 125449 354144 381092 1033249 1020332 384319 402666 111993 98417 110040 110644 129988 125843 118635 119170 79381 80418 279253 245628 734179 726085 207508 205688 264098 264940 305986 300125 313952 315856 328021 332992 310135 345364 723001 757172 545124 441363 281466 275660 317181 315820 328419 333986 335632 340309 377895 377666 619789 650722 39.65 68.3 1
09:33:21 2023-09-26 369618 369508 87144 83771 127449 131093 133397 132824 89854 89092 98450 103091 120290 125852 354144 382537 1031600 1011059 387252 400710 113482 97976 109321 112814 132381 125944 118524 119306 79251 80547 276633 246433 718906 729022 207805 206365 262852 265347 306458 297112 313189 315856 329013 332457 312023 342550 722636 761789 545124 447992 279775 276577 316189 315820 329448 332681 337716 339317 378464 375946 620022 653104 39.65 68.3 1
09:33:22 2023-09-26 368808 369295 87148 85490 127295 133292 133339 132732 89854 88877 98450 103162 119981 125606 354677 382215 1037419 1024712 387601 400884 113740 98348 109329 110865 129627 126400 118601 119535 79089 80547 276840 246433 718491 726011 207508 205654 262887 265382 308497 297112 313771 315479 327490 334228 310100 345120 722599 757323 546823 441579 281466 276082 315712 315820 329983 332414 336179 340344 376725 377666 618199 651219 39.65 68.3 1
09:33:23 2023-09-26 374012 369252 87088 85490 127085 131367 130463 132986 89916 88909 98450 103129 120063 125729 356090 383415 1025622 1014885 387583 399831 110827 98246 109430 112892 132303 125910 118688 119306 79283 80514 276633 243630 722235 729569 207329 205688 263153 267089 306744 297739 313702 314968 329511 332957 310570 345644 721165 765601 543694 445588 279883 276276 315951 316912 327888 332681 338710 338258 378673 377666 628213 654068 39.65 68.3 1
09:33:24 2023-09-26 369727 369252 87182 85431 127333 133702 133467 132767 89814 89145 98927 101240 120372 125799 356663 384116 1036002 1020610 386208 403383 113740 98246 109396 110796 132565 125910 118688 119398 79381 80514 281922 245044 721682 729058 210165 205443 263509 265568 305534 297598 313702 314968 330045 332992 310100 346732 723660 766143 545124 444655 282262 275202 316189 314969 328685 332948 338710 340759 378997 378865 622769 654532 39.65 68.3 1
09:33:25 2023-09-26 372086 368988 87233 85376 127628 133482 133741 132605 90043 88784 98483 102954 120258 125361 354144 384565 1024029 1014403 386113 399515 113820 97943 110058 110388 132658 125843 118954 118908 79337 80372 276633 243666 732205 729135 207185 205723 262922 265825 306730 301963 311765 315856 330045 331923 311550 344597 726889 761716 542265 446958 279883 276082 315951 315820 325985 334489 335668 339281 381359 376577 629079 651183 39.65 68.3 1
09:33:26 2023-09-26 370400 368664 85775 83850 127444 131376 133642 130299 89879 89056 98384 101198 120225 125765 356916 385576 1033064 1011059 385136 400710 112276 98315 109396 112892 132565 125944 118722 119471 79426 80547 279253 245737 722118 729569 206287 205723 264243 264199 305569 297739 314955 315856 329546 330963 312023 345120 723660 767373 545124 446557 279883 275695 316923 315820 328951 332948 337753 339281 380996 376542 619584 652642 39.65 68.3 1
09:33:27 2023-09-26 371823 369519 87148 85360 127295 133575 133374 132767 89887 88877 98450 103020 120061 125606 354144 380523 1024896 1016404 387310 400393 113595 98279 109430 112703 130169 125910 118524 119223 79337 80404 279253 245044 724767 721197 206287 206330 262887 265825 306960 297598 312450 315956 327526 332922 311514 342550 726926 756185 545124 444258 279847 276577 315236 315004 327959 332983 333744 340380 377572 378857 627162 652234 39.65 68.3 1
09:33:28 2023-09-26 373629 368889 87289 85688 127160 131184 130736 130654 89847 89211 98417 103233 119981 125764 354144 383130 1029678 1014088 389884 399831 113404 98417 109614 112892 132198 126293 118163 119306 79089 80547 276633 245391 719452 729122 207185 205688 262049 266643 308139 297147 314658 315634 329280 332992 310824 344597 726926 766143 540304 444258 281466 277161 315951 315921 328951 331950 338231 338294 378997 377402 628213 653604 39.65 68.3 1
09:33:29 2023-09-26 373766 368988 87144 83742 127300 133668 133339 132767 89854 88877 98450 102954 120063 125449 354109 381127 1028642 1020687 388555 399796 113482 97943 109430 110762 132565 125876 118688 119306 79337 80404 276633 243558 724785 721088 209868 205049 262668 266643 306492 298501 312714 315856 328747 334462 309126 346206 721156 760468 545124 441313 282262 275695 317702 318505 329344 333705 336912 341727 377486 378724 629130 651036 39.65 68.3 1
09:33:30 2023-09-26 374085 369375 87322 85490 127295 133668 133374 132732 89854 89023 98417 103129 120061 125571 356126 384565 1026756 1015370 387822 399831 113629 97943 109464 110762 130260 125876 118722 119189 79337 80404 279253 243215 727655 729569 207219 205723 263290 266643 306061 298537 313189 314968 330045 332457 311042 345157 721192 767140 543694 446254 279883 276082 315747 316655 325950 332983 337753 338258 378997 376577 628657 653141 39.65 68.3 1
09:33:31 2023-09-26 370917 368992 87233 85423 127333 131149 133374 132640 90043 88723 98483 102954 120093 125361 354144 381092 1030234 1023387 384047 399796 113863 97976 109464 112703 132565 125876 118954 118942 79458 80404 276633 243666 743973 721273 207364 205546 264349 265382 306996 298990 311765 315004 328516 333458 310824 346732 725935 758488 537486 445393 281249 274675 317110 315568 327781 334816 337331 341653 378262 379110 620899 650224 39.65 68.3 1
09:33:32 2023-09-26 369993 368997 85840 83567 127721 130845 133850 129963 90043 88569 98824 102812 120258 125239 354144 383415 1021241 1014440 388629 399831 113595 98144 109464 112781 132246 125876 118649 119306 79337 80547 279253 245044 730342 726410 208713 206152 262887 265825 305534 299496 311729 315039 329013 331958 312059 342623 724685 757359 548630 446288 279883 276541 315712 315004 327959 334758 333384 340344 378997 376542 626013 650722 39.65 68.3 1
09:33:33 2023-09-26 368772 369259 87122 85523 127329 133737 133374 132801 89887 88877 98450 103091 120063 123570 355798 382521 1034083 1010711 386502 400884 113808 98315 109329 110712 130031 126191 118490 119471 79251 80547 276633 246251 721737 729533 207805 206330 263290 265010 307031 297598 315066 315856 329013 331993 312059 342586 723660 763712 543694 446958 279811 276541 316667 315820 329947 332948 337753 339317 378730 375981 620058 653141 39.65 68.3 1
09:33:34 2023-09-26 373506 368988 87177 83735 127462 131201 133408 132801 90010 88909 98450 103091 120063 125571 354180 378786 1025658 1019607 387655 399831 113638 98111 109464 112703 132303 125944 118921 119306 79403 80547 276840 243666 725765 721129 207543 206187 262664 266456 304647 298049 312749 315856 327526 335036 310135 344597 728031 755423 546646 440921 279883 276577 315951 315956 327959 332983 337276 340344 376174 377701 627253 651219 39.65 68.3 1
09:33:35 2023-09-26 374304 369555 87148 85519 127207 133919 130827 130481 89782 89239 98318 103380 120063 126080 356663 383237 1029678 1013902 390808 400076 113482 98279 109279 112848 129988 126400 118490 119306 79337 80547 276633 245044 723431 729135 209276 206009 262084 267089 306816 297598 313738 315634 329546 332957 310824 345400 721156 766288 545124 445986 281466 276506 315951 316398 328951 331985 338470 338294 378997 377139 627289 654068 39.65 68.3 1
09:33:36 2023-09-26 372584 368737 87242 85397 127295 133482 133374 132548 89854 88877 98483 102987 120063 125519 353861 381127 1029408 1020723 385955 399515 113786 97976 109716 110575 132473 125876 118722 119141 79121 80295 279253 243422 724484 721233 207577 204907 263509 266234 304850 298501 311836 315856 328552 332992 309161 347296 726374 757323 545124 441579 282262 274817 315712 315956 326970 333717 336727 339317 378730 378865 625180 650261 39.65 68.3 1
09:33:37 2023-09-26 372285 368745 85917 83854 127374 131079 133607 130118 89912 89023 98417 101198 120290 123330 354109 384871 1026212 1011530 388703 400428 110805 97943 109497 110609 132338 125741 118819 118908 79458 80262 277767 243215 729568 729533 206322 205723 263469 265825 306061 299199 312494 315634 330045 331958 311078 345157 725308 763980 548630 446958 279883 276118 315271 315956 325985 333986 337753 338258 378817 376577 627325 651256 39.65 68.3 1
09:33:38 2023-09-26 368181 368405 87267 85390 127329 133417 133741 132548 90010 88723 98450 102779 120143 125274 354144 381092 1030234 1020332 383233 399796 113595 97976 109464 110575 130095 125876 118722 119141 79369 80404 279253 243666 729365 721242 207219 205723 264538 265010 306996 298537 311765 315856 328056 332957 310135 346170 723660 755956 545124 441723 279883 274589 317181 314969 327693 334255 335415 342270 378140 378930 621266 650078 39.65 68.3 1
09:33:39 2023-09-26 372768 368853 85779 83500 127796 130727 133898 129666 90010 88569 98483 102746 120175 122913 354144 383415 1021241 1014477 386113 400286 113595 97976 109685 112547 132338 125910 118688 119223 79283 80404 276633 244872 725176 726923 206322 206009 262887 265790 305311 300343 311546 315004 329049 331958 311804 344597 724685 757359 548630 445224 279883 276347 315271 315004 327693 334992 333780 339317 378997 376279 625298 650261 39.65 68.3 1
09:33:40 2023-09-26 367664 368736 87182 85368 127628 133482 133408 132674 89854 88877 98450 103058 120111 125519 354144 379990 1034813 1023499 384643 400745 113561 98144 109430 112736 132085 125944 118558 119306 79305 80547 279253 246085 734249 721124 208981 205723 263509 264199 306529 297633 311836 315514 327795 333726 310135 345681 722636 755121 546553 441205 281285 276221 319088 315604 329876 333577 335523 340752 377751 379146 620765 650999 39.65 68.3 1
09:33:41 2023-09-26 371941 368369 87144 85364 127325 133516 131010 130563 89916 88877 98450 103020 120061 125641 355908 378786 1024134 1017163 387619 400428 113595 97976 109430 112736 130169 125944 118524 119306 79337 80492 276840 245044 722992 721161 206931 206399 262887 265861 304682 299496 313217 315991 327526 333726 311586 342623 721165 756221 539424 441723 279883 276613 315271 315479 328454 332983 336215 340860 376725 376542 627531 650224 39.65 68.3 1
09:33:42 2023-09-26 369956 369591 87080 85556 127085 133733 133154 133352 89731 89186 98349 103300 119899 125921 354699 379954 1034667 1017436 384956 400428 113281 98279 109245 112892 132085 126293 118524 119306 79337 80547 289929 245044 725083 726410 207543 205546 263412 265825 305569 297667 314694 315856 328056 334533 311952 346441 723403 763485 548161 441426 281828 276172 317738 317607 328773 331775 338637 339723 376725 378300 623762 653141 39.65 68.3 1
09:33:43 2023-09-26 374048 369445 87208 85427 127300 133482 133374 130299 89912 88877 98450 102987 120063 125484 353613 378857 1028679 1019927 388555 399831 113438 97976 109354 112659 132212 125910 118524 119141 79089 80295 276633 243630 725105 721124 209868 205546 262485 266678 306528 298293 312749 315856 328092 334533 309161 345717 721192 754023 545124 441313 281864 276082 315951 316433 327693 332983 337239 339556 376725 378565 627289 651256 39.65 68.3 1
09:33:44 2023-09-26 369916 368737 87122 85464 127333 133516 133374 132674 89887 88877 98483 103020 120063 125519 353577 382269 1034753 1014514 384109 399831 113404 97976 109534 112703 132120 125910 118524 119306 79121 80579 276840 245044 720729 728024 207867 205118 263509 265417 306658 300343 314885 314680 329760 333819 309741 346586 723550 764951 556061 441507 282661 275482 316154 314969 328454 332484 338215 340297 378997 378530 623013 654068 39.65 68.3 1
09:33:45 2023-09-26 372086 369776 87113 85397 127363 131093 133281 132548 89948 88877 98450 102916 119981 125309 353861 381127 1030230 1020687 386502 399831 113672 97976 109497 112703 132473 125876 118722 119141 79490 80295 279253 243630 729214 725394 207577 205049 263873 266269 305630 298537 312494 315856 329049 332957 309161 346805 721192 757359 545124 441651 282262 274817 315271 315956 326935 333986 335378 339317 378176 378901 629389 651219 39.65 68.3 1
09:33:46 2023-09-26 369812 367955 87204 83771 127512 131184 131010 130355 90028 88780 98384 101025 120258 123260 356916 384963 1023734 1013940 387453 399796 113786 97943 109902 110558 132545 125843 118978 118874 79445 80372 279253 243350 728377 729569 209304 206152 263658 265790 306061 300980 312714 315856 330081 331923 311514 345084 725372 763404 559953 446288 279883 276470 316154 316363 326864 334723 336327 338294 378997 377068 627696 651146 39.65 68.3 1
09:33:47 2023-09-26 368212 368988 87260 85394 127598 133540 133560 132640 89977 88845 98450 102920 120143 125449 356630 381056 1033064 1020332 383739 399796 113606 97943 109396 110728 132269 125910 118654 119189 79305 80514 279253 245816 724353 721124 207508 205688 264283 264940 306888 298466 313470 315444 328516 333691 310535 345644 723660 756439 545124 441687 281466 276082 317181 315554 328915 333951 335668 340344 377895 377701 623094 653164 39.65 68.3 1
09:33:48 2023-09-26 372620 369596 87345 83819 127458 131093 130736 130390 89847 89023 98384 101164 120063 125659 354948 378751 1025842 1018882 387547 400955 113718 98279 109430 110558 129988 125876 118688 119272 79337 80547 279253 245008 728305 721174 207329 206330 264123 266420 306960 298222 313189 315921 326996 333960 311252 342586 726227 755935 547982 441579 279847 277908 315951 315665 328649 332983 337203 341100 376389 376542 627346 650188 39.65 68.3 1
09:33:49 2023-09-26 371528 369517 87115 85523 126880 133796 133085 132986 89666 89092 98249 103338 119899 125939 355405 378821 1035510 1018609 387822 400393 113415 98246 109430 112892 129558 126259 118490 119471 79337 80547 279253 245044 721876 729053 208157 205511 263693 265790 305534 298014 314872 314932 330045 333960 309812 346732 724685 768496 545124 441439 282462 275624 316667 315004 329164 333670 339487 340391 378781 378724 622623 654886 39.65 68.3 1
09:33:50 2023-09-26 372429 368817 86006 85533 127639 133854 133525 132732 90010 88877 98450 101030 120175 125624 356846 381627 1030101 1026156 385409 400357 113786 98279 109497 110762 132487 125910 118887 119073 79477 80514 274289 243400 739661 725277 207508 205049 264133 266198 306780 299199 313952 315856 329013 333458 310064 347505 724685 758585 546196 441687 282262 274781 316667 315697 327428 334454 336416 339759 378428 378830 627206 651183 39.65 68.3 1
09:33:51 2023-09-26 368772 368992 87144 85423 127291 133668 133339 132859 89916 88877 98417 103058 120093 125659 357135 385142 1033064 1011059 384607 400710 113561 98178 109396 112703 132235 125876 118490 119306 79305 80514 276633 245737 718906 729569 207805 206152 263729 264975 306458 297703 313445 315856 329746 331888 312717 344597 723660 766143 545124 448749 279594 276221 317075 315784 329270 332808 337332 341542 378925 378663 623236 652605 39.65 68.3 1
09:33:52 2023-09-26 368475 368992 87208 85431 127660 130819 133397 132732 89916 88877 98450 103025 120061 125694 356090 379919 1033276 1020058 385136 400710 113561 98178 109430 110796 129953 125910 118524 119272 79089 80547 276633 246259 724109 721129 207508 206009 263474 264940 306494 297598 314026 315956 328021 333925 310570 345608 722636 759121 546553 441651 281466 276047 316888 315820 329911 333449 335668 340380 377557 377701 618162 651219 39.65 68.3 1
09:33:53 2023-09-26 372158 369517 87148 85581 127261 131184 133305 132986 89821 88909 98317 103162 119981 125729 356594 382269 1030101 1011059 387655 400428 113536 98279 109245 112814 132051 125944 118688 119388 79426 80579 276840 245701 720135 728766 207508 206330 262375 266420 306209 297077 314179 315856 329724 333678 311703 344271 726044 766070 546910 444077 281828 277602 315915 318056 329769 332646 338710 339246 378479 377139 627199 654997 39.65 68.3 1
09:33:54 2023-09-26 371454 369512 87106 84152 126964 134193 130463 133352 89698 89186 98384 103338 119899 125974 356090 380523 1032180 1017436 387218 400393 113404 98211 109396 110728 132381 125910 118762 119306 79305 80459 279253 244872 719539 729053 209896 205369 264098 265790 305534 299423 313738 314932 330009 333691 311780 346732 723660 765060 552980 441160 282262 275431 316189 315820 328915 332983 337866 340795 378997 378865 623247 654068 39.65 68.3 1
09:33:55 2023-09-26 369920 368408 87208 85398 127628 133540 133467 132605 90010 88877 98483 102920 120093 125414 354144 384565 1023844 1013684 387785 399796 113820 97910 109871 110422 132522 125462 118887 118874 79532 80317 279253 243630 730021 729053 207185 206187 263447 266323 306816 300071 315029 315820 329867 332782 311881 346580 727737 761535 550080 446448 279883 276470 315933 315444 328610 334746 336690 339246 378685 377139 630011 651036 39.65 68.3 1
09:33:56 2023-09-26 368217 368997 87182 85431 127501 131201 133467 132732 89854 88909 98450 103129 119899 125694 356053 384565 1033064 1011059 385409 400393 113561 98246 109396 112859 132269 125910 118490 119388 79502 80547 279439 245737 719685 729569 206287 205723 263729 265010 305996 297598 313445 315856 330045 332913 312023 345400 722599 767373 538543 447944 279883 275660 317145 315820 329413 332948 337753 339795 381032 377103 620022 653104 39.65 68.3 1
09:33:57 2023-09-26 372086 368633 87140 85456 127300 133668 133339 132732 89887 88845 98450 103058 120063 125659 354144 379919 1024171 1014477 387274 400393 113595 98178 109430 112814 130095 125910 118722 119306 79305 80514 276983 244791 724222 726526 209276 206296 262782 266465 306924 299278 312571 318317 327808 333515 311952 342623 725713 758548 547982 443864 279847 277320 315951 315665 328365 333810 335668 341376 377823 376577 627346 650722 39.65 68.3 1
09:33:58 2023-09-26 369993 369776 87136 85514 127295 133796 133339 132951 89854 88909 98450 103162 120013 125694 354109 382233 1030138 1010341 387655 400393 113449 98279 109500 112848 132051 125910 118129 119471 79089 80547 276633 246085 716626 727473 207508 206399 262450 265825 306698 297528 313702 315856 329280 333458 311078 342550 724685 763980 545124 444258 279883 277586 315951 317906 329983 332449 337753 339281 378781 378894 626890 654274 39.65 68.3 1
09:33:59 2023-09-26 369812 369440 87228 85692 127194 131630 130645 130481 89814 89211 98384 103304 119899 125816 356053 381945 1036280 1018845 387547 400428 111585 98483 109186 112892 131925 126326 118129 119637 79317 80547 279253 244899 720670 721197 207543 205688 263469 265790 306209 296663 314436 315604 328021 334732 310064 346170 722636 757432 552980 441579 281864 276082 316189 315444 329947 331648 338710 339795 377270 378300 621925 653141 39.65 68.3 1
09:34:00 2023-09-26 374304 368669 87140 85423 127090 133796 133085 132824 89887 88877 98450 103129 120063 125816 356053 383110 1024240 1015333 387619 399796 113595 98178 109464 112814 130079 125944 118524 119306 79337 80514 279253 243630 721799 729651 207508 206043 262887 267089 306492 298049 314179 315412 330045 332957 311042 345400 721192 764921 545124 444922 281466 276312 315915 319181 328631 333436 339153 341058 378961 379146 631106 653921 39.65 68.3 1
09:34:01 2023-09-26 369740 369700 87314 85494 127295 133702 133374 132767 89854 89023 98384 103096 120061 125694 356126 383451 1033028 1014477 385409 399515 113595 98111 109576 110728 132269 125910 118524 119306 79337 80547 276633 245044 724251 729053 208157 205083 264098 265790 305951 299460 313702 314968 330081 333458 312111 347505 723660 766288 546553 441399 282262 275660 316667 314969 328915 332983 338710 340795 379141 378865 622499 654532 39.65 68.3 1
09:34:02 2023-09-26 371854 368992 87271 83775 127721 133668 133629 132732 90043 88877 98516 102987 120208 125414 354144 384601 1022650 1014477 387805 400428 113820 97976 109801 110651 132556 125876 119160 119107 79586 80547 279253 245044 733410 728511 209156 206365 263509 266420 305534 299444 311765 315004 330045 332457 312023 345608 725492 763485 548630 447736 281249 277018 318412 317607 327817 334851 337331 340680 381105 378930 626457 651183 39.65 68.3 1
09:34:03 2023-09-26 368736 369555 85982 85541 127538 133477 133490 132859 90010 89092 98758 103242 120063 125694 354144 384529 1032336 1010786 386723 401027 113482 98279 109430 112892 132565 126293 118606 119471 79337 80579 276840 246085 724090 729569 206287 206365 264098 265382 308746 297633 314171 315856 329546 332422 313009 344597 723660 767916 538543 446995 279847 276966 317145 315820 329947 332948 337753 339795 378997 376244 620058 653141 39.65 68.3 1
09:34:04 2023-09-26 372920 368988 87204 85431 127333 133702 133374 132767 89948 88877 98450 103058 120061 125519 354144 378221 1025622 1018882 387727 400428 111121 97943 109430 110651 132303 125944 118688 119306 79337 80492 273832 243630 722614 721124 207543 206365 263188 266607 305499 299423 315588 317571 327737 334719 311265 344343 726742 756954 547982 442985 279739 277212 315915 318056 328649 333449 337478 340895 375838 378930 627253 650648 39.65 68.3 1
09:34:05 2023-09-26 373238 368988 87144 85523 127164 133924 133212 132893 89731 89092 98450 103162 120363 125764 354109 382269 1028642 1011493 389884 399831 113404 98279 109245 112926 132143 126326 118524 119471 79089 80547 276633 245044 717982 729569 207543 206043 262450 266456 306744 297147 314658 315856 330281 333458 311078 344633 721156 766143 543694 445260 281466 277391 315951 315956 329448 332414 338710 339281 378997 377701 625447 654997 39.65 68.3 1
09:34:06 2023-09-26 373138 368992 87327 85423 127329 133609 133467 132640 89948 88877 98450 103058 120143 125484 354109 381127 1028642 1020687 387601 399200 113629 98111 109685 112703 132303 125944 118887 119223 79369 80459 276840 243558 725574 721197 208226 205374 263851 267179 306658 299232 313082 315856 329137 334357 309923 347113 727737 761324 546910 441196 282661 275660 315879 316912 327817 334454 337203 339795 378997 378901 628746 652179 39.65 68.3 1
09:34:07 2023-09-26 373406 368992 87238 85489 127300 131149 133467 132732 89854 88877 98483 102987 120063 125484 354109 384565 1025483 1014163 385263 399796 113740 97976 109497 112669 132473 125910 118804 119306 79490 80404 280374 243215 729568 729656 207508 206365 263873 265861 306276 299479 313225 315856 330116 332690 311550 345400 725272 765060 543694 446922 281466 276312 316189 318208 327428 334489 337753 338294 381303 377701 628693 653141 39.65 68.3 1
09:34:08 2023-09-26 368217 368927 87182 85314 127628 133482 133536 132146 90010 88816 98450 102987 120175 125449 354144 381092 1033064 1020332 383233 399796 113595 97976 109464 112625 130095 125910 118804 119223 79337 80404 279253 245173 725687 726563 207763 206227 264432 265240 306924 299303 312535 317643 328835 333960 310788 346170 723660 756488 536076 445743 281466 275624 317216 315820 328454 334851 336453 340380 378997 377701 620058 650722 39.65 68.3 1
09:34:09 2023-09-26 369956 368983 87361 85273 127746 133417 133594 132513 90010 88877 98450 103020 120175 125519 354144 382269 1026422 1014514 386113 399867 113595 97976 109685 112814 132269 125910 118524 119306 79337 80437 279253 245044 722148 721197 206896 206365 262922 265790 305772 299919 311765 315991 329049 332457 312059 342623 724685 757287 551530 446254 279883 276577 315712 315039 328685 334489 335668 340380 378745 378857 626890 652234 39.65 68.3 1
09:34:10 2023-09-26 369956 369525 87144 85464 127211 133698 133212 132928 89760 89064 98384 103195 119981 125851 354109 378857 1036353 1018882 385227 401027 113336 98311 109245 113116 129592 126838 118417 119798 79458 80703 279253 245556 718725 727631 209868 206227 263957 266465 306423 297703 315209 315856 328786 334754 312149 346206 724172 761789 532837 444603 282262 276541 316189 315735 329983 331950 338710 340069 377593 378865 623798 654068 39.65 68.3 1
09:34:11 2023-09-26 373738 367597 87182 85464 127329 133482 133374 132674 89948 88877 98450 103058 120063 125484 356126 378821 1028642 1021900 390032 399796 113595 98211 109464 112736 130260 125910 118722 119223 79369 80547 276633 243666 725105 721124 208226 205723 262922 267089 306744 298537 315029 315004 329049 335001 309378 346487 721192 755956 545124 440229 282063 276541 317702 318956 328436 333705 337607 340201 376618 378760 630025 651996 39.65 68.3 1
09:34:12 2023-09-26 375176 369404 87322 85431 127261 133737 133374 132801 89948 89023 98384 103096 120063 125519 354109 383451 1026756 1012965 390032 399831 113595 98211 109719 112814 132338 125910 118722 119306 79337 80459 276633 243594 725426 729569 207543 206009 263325 267499 306694 300131 313738 315856 330081 332957 311550 345681 725308 766288 545124 445588 281466 276347 315201 316912 327658 332983 338710 338258 379177 377701 628869 653141 39.65 68.3 1
09:34:14 2023-09-26 369920 368963 87177 85372 127540 133663 133741 132732 90010 88877 98450 102987 120063 125484 354180 381127 1030230 1023660 384026 399831 113786 98178 109497 112703 132658 125910 118804 119107 79337 80404 276633 243666 728123 721291 209424 205083 264538 265825 306384 299164 312275 315004 329049 332992 311078 347542 724465 760782 545124 445029 282552 274675 317075 318056 327817 334851 336509 340201 378817 378901 623725 651219 39.65 68.3 1
09:34:15 2023-09-26 369993 367525 85775 85456 127682 133540 133536 132456 90043 88715 98417 102849 120175 125327 354109 383451 1026249 1014205 387822 399831 113854 97943 109834 110609 130351 125843 118921 118908 79337 80404 276633 243666 728830 728538 207185 206187 263290 265825 304647 300768 311538 314784 330045 331958 312023 344633 721300 763440 550080 445926 279883 276541 315747 315700 327428 334758 335705 339281 378120 376612 627346 651183 39.65 68.3 1
09:34:16 2023-09-26 367659 368997 87182 85497 127333 131149 133408 132801 89887 88909 98483 103091 120063 125519 354144 379954 1034813 1022697 385629 400428 110914 98211 109464 112814 132303 125944 118804 119306 79458 80547 276633 246259 723997 721161 207543 206043 263873 265010 307207 298258 313415 318542 328764 334719 311519 346060 723550 759171 546553 441507 282027 276363 317075 315820 329983 333717 336727 341135 377572 378424 619109 651183 39.65 68.3 1
09:34:17 2023-09-26 372122 369772 87207 83679 127614 133702 133374 132767 89887 88909 98483 103124 120063 125519 354144 378786 1024171 1017436 389255 400428 113595 98311 109464 112736 132565 125910 118722 119306 79337 80579 276840 243666 723577 721124 209424 206399 262887 266269 305569 298501 313225 316026 327526 333761 311804 342623 726963 756492 540304 443991 279883 277391 315271 315921 328915 332983 336215 341448 376761 376612 625447 650722 39.65 68.3 1
09:34:18 2023-09-26 369366 368997 87088 85510 127178 133924 133119 133055 89731 89064 98417 103267 119899 125886 356126 378821 1036353 1018882 385263 400428 113370 98311 109194 112960 129481 126535 118490 119471 79121 80547 279253 245044 716250 725558 209868 206158 264256 266358 309265 297595 315029 315856 328410 334860 310428 346550 724062 761753 547982 441052 281864 276118 317702 317571 329840 331915 338710 339830 376797 378930 623381 654068 39.65 68.3 1
09:34:19 2023-09-26 373702 368997 87122 85360 127333 133702 133223 132709 89887 88877 98483 103091 120063 125519 353918 378786 1028679 1020687 387583 399867 111993 98009 109464 112736 132246 125910 118756 119306 79477 80437 276633 243666 724560 721161 208226 206043 263228 267053 305809 298501 315029 315856 328587 335036 309161 346206 721192 757209 545124 440265 282063 277127 315271 316912 327959 333986 337753 340069 376797 378901 628213 653141 39.65 68.3 1
09:34:20 2023-09-26 369884 368660 87207 85460 127359 133737 133316 132767 90043 88909 98483 103091 120061 125694 356090 383451 1033276 1017163 385136 400428 113663 98311 109497 112926 130351 126326 118722 119306 79490 80638 276840 245346 723694 729460 208087 205620 264397 266243 306924 300022 314213 315268 331045 333493 310606 347542 723660 768313 546910 445237 282262 275660 316959 317535 329306 333986 338710 338258 378720 378901 622842 654532 39.65 68.3 1
09:34:21 2023-09-26 371854 368992 87275 85405 127721 133516 133834 132767 90132 88877 98516 102987 120175 125519 354144 381127 1031696 1022172 384047 399831 113820 98144 109834 112770 132658 125910 118921 119223 79477 80492 279253 243211 727911 725417 207543 205546 264573 265861 306816 299444 312749 315039 329315 333995 311078 347788 726692 758858 545124 441403 282262 274852 317251 316652 327959 335028 336948 342514 378781 382027 624715 650575 39.65 68.3 1
09:34:22 2023-09-26 368253 368737 87207 85456 127329 133737 133501 132801 89981 88909 98483 103091 119896 125553 354109 383451 1033249 1011059 384989 400464 113550 98311 109598 110797 130169 126541 118615 119535 79381 80670 279253 246397 737614 729387 209240 206261 264063 265568 306494 301111 313702 315676 329190 332387 312937 345084 724172 768016 545124 448626 279847 276930 317145 315820 329947 332948 337753 340309 378997 376542 620022 653141 39.65 68.3 1
09:34:23 2023-09-26 369350 368592 87140 85514 127598 133761 133560 132951 89977 88877 98450 103129 120063 125659 354890 380487 1036280 1023878 385227 401027 113595 98279 109464 112892 130134 126259 118688 119471 79337 80514 279253 246433 724748 724543 207543 206187 263658 265347 307422 298222 314955 316398 328516 334498 311042 346170 722599 757021 546553 441615 282081 276221 319277 315640 331538 333775 336545 341749 377679 381291 621207 651959 39.65 68.3 1
09:34:24 2023-09-26 372648 369776 87260 85665 127295 131551 133339 132951 89821 89092 98450 103338 120063 125904 354109 382806 1032612 1016316 391476 403237 113851 98483 109665 111155 129627 126575 118683 119535 79643 80670 279253 245701 720701 728584 207508 206192 263031 266607 308733 297563 314658 315856 329867 333960 311514 344597 726926 765601 545124 444886 281466 277781 315951 315921 329947 332646 338950 339759 378709 377666 627346 654068 39.65 68.3 1
09:34:25 2023-09-26 369920 369512 87171 84036 127139 134145 133119 133240 89698 89308 98417 103442 119981 126009 356594 379954 1036317 1018882 387527 400393 113449 98279 109430 112926 132269 126380 118615 119471 79337 80547 289929 245044 735195 726374 209896 205723 263693 266198 305961 297703 315395 315856 329013 335001 310758 346441 724429 765111 545942 441097 282661 276328 318637 317607 329769 332738 339027 340273 377859 378865 625532 654997 39.65 68.3 1
09:34:26 2023-09-26 375435 369044 87329 85516 127510 133702 133560 132824 89879 88877 98450 103129 120175 125624 356594 379954 1030138 1020415 389995 400393 113752 98178 109801 112781 130351 126293 118887 119306 79445 80547 276633 243594 725557 721124 208517 206009 263474 267240 306960 299164 315477 315735 329511 335036 310064 346732 725272 757094 545124 441543 283061 276506 315951 316912 328419 333951 337753 340309 378730 379963 628657 653104 39.65 68.3 1
09:34:27 2023-09-26 369884 368961 87302 85490 127506 133796 133501 132951 90010 88877 98483 103162 120093 125659 354912 385756 1036960 1014440 385136 400393 113561 98279 109464 112892 132269 126259 118804 119471 79337 80547 279439 245737 722002 730602 207867 205723 264538 265825 308660 300768 315592 315676 331762 332817 312566 347605 724539 768511 546374 448079 282861 275815 317145 315665 329448 333951 337753 339687 379782 378830 621888 654532 39.65 68.3 1
09:34:28 2023-09-26 369313 369404 87336 85431 127716 133668 133928 132732 90043 88877 98483 102987 120983 125484 354641 381662 1033346 1023238 384319 400991 113820 98178 109801 112859 132750 126293 118887 119272 79445 80514 279253 245044 727637 721255 207543 206330 264609 265754 306458 300980 312714 315956 329746 333995 311550 346732 724685 759849 545124 445320 281864 275660 318141 315820 328915 334992 336416 341100 378997 378265 621852 651219 39.65 68.3 1
09:34:29 2023-09-26 369328 369223 87264 85514 127506 133733 133467 132951 89977 89153 98483 103162 120063 125694 354144 382233 1031604 1011059 385263 400428 113595 98279 109716 112926 132235 126293 118490 119471 79337 80579 279253 246259 719453 730736 208981 207268 264071 265683 307953 298117 314036 315820 329831 333282 313050 342442 724685 763404 545124 446922 279847 277459 317110 315820 329983 332948 338231 341469 378781 376542 622536 654068 39.65 68.3 1
09:34:30 2023-09-26 369328 368997 87269 85431 127581 133796 133467 132951 90010 89031 98483 103233 120063 125729 354144 378821 1036317 1021784 385227 401027 111001 98311 109430 113082 132269 126293 118490 119637 79337 80579 279253 246957 717794 721161 208012 206330 264349 266420 307422 297563 313702 315956 328516 334966 311042 346206 723660 757287 547982 441615 282063 276506 316667 315820 330983 332948 337753 341376 377500 378530 621648 653774 39.65 68.3 1
09:34:31 2023-09-26 374035 369179 87238 85636 127300 133958 133339 133352 89916 89031 98450 103233 119981 125729 354109 382806 1027273 1013412 389884 399831 113595 98447 109464 113049 129953 126293 118649 119432 79458 80716 281922 244899 723314 728967 207763 206227 262712 267321 306672 298361 315101 315856 330009 333691 311514 346159 725272 769388 545124 445237 281864 277495 315915 316655 329947 332681 339190 339317 378997 378530 627289 654997 39.65 68.3 1
09:34:32 2023-09-26 369884 369776 87148 85661 127295 134180 133339 133206 89948 89092 98450 103233 120061 125816 354109 381662 1034044 1018882 387584 400428 113595 98279 109871 112892 132487 126293 118804 119471 79337 80547 276633 245044 729868 727473 208482 205688 264133 265825 306200 300343 315395 315412 329813 334462 310100 347505 724685 765060 546553 441363 282861 276082 316667 315665 329662 333670 340042 341469 378925 379857 625151 654960 39.65 68.3 1
09:34:33 2023-09-26 373033 368728 87294 84002 127721 133889 133560 132951 90010 88909 98483 103058 120061 125659 354144 385142 1023374 1013684 388353 402951 111098 98417 109935 110831 133119 126191 119148 119170 79522 80670 277767 243378 735706 729656 209572 206330 263693 265825 306276 301193 313666 315856 331045 332922 312059 345317 728733 765601 545124 447675 281466 276541 316189 316912 326935 334489 337753 339281 378685 377701 629138 652642 39.65 68.3 1
09:34:34 2023-09-26 369328 368664 87140 85460 127510 133889 133560 132951 89948 88909 98450 103129 120063 125694 354073 385449 1033313 1014168 385136 400393 113786 98311 109464 112892 130260 125944 118688 119471 79337 80547 276840 245044 725539 729569 207543 205723 264573 265825 306458 298501 313915 315856 331547 332690 311514 347260 723660 766373 546374 447652 282117 275797 317075 317607 329769 333845 338121 341542 382219 378689 624531 654068 39.65 68.3 1
09:34:35 2023-09-26 369956 368992 87421 85364 128046 131023 133850 132329 90323 88909 98483 102954 120258 125449 356843 383130 1028873 1019733 388703 400884 112276 98415 109817 110788 130294 126400 118751 119471 79458 80547 276633 245044 724135 727255 207508 206365 263873 266420 306423 300798 315029 315991 329546 332957 312973 345120 721260 757359 552980 446242 281466 277391 316189 315956 329448 335028 336416 341100 378781 377139 626457 651183 39.65 68.3 1
09:34:36 2023-09-26 369067 368992 87302 83775 127632 133737 133594 132986 90010 89092 98483 103195 120063 125729 356126 382233 1033064 1011059 387527 400710 113595 98311 109464 113004 132473 126326 118804 119471 79337 80547 276633 246259 731832 729574 208981 206434 263693 265790 307422 297598 314143 315004 329760 333714 313419 345073 724465 763798 545124 448516 279703 277602 319088 315820 330536 333414 338470 340069 378997 376577 624307 652810 39.65 68.3 1
09:34:37 2023-09-26 372911 368997 87336 85581 127716 133796 133594 132893 90094 89207 98826 101411 120455 125887 356663 378993 1029678 1021672 390920 400848 114000 98279 109719 112971 132522 126293 118921 119432 79554 80579 279439 245044 722818 721088 208087 206399 262887 267089 306235 301750 313702 315004 328021 335776 311042 345400 725308 759354 544532 441543 281466 277781 315236 316912 328915 333986 337753 340860 377292 378265 628905 652642 39.65 68.3 1
09:34:38 2023-09-26 374916 369544 87173 85606 127295 134140 133281 133538 89977 89092 98483 103338 120175 125974 354109 382806 1027273 1013684 389884 401027 110968 98279 109464 112926 132658 126293 118722 119554 79445 80579 276633 245008 723197 729651 207867 206365 263776 267814 306563 300343 317203 315820 329938 333819 311881 346269 728290 766070 550080 445551 282063 277355 315951 318803 329662 333309 339430 339759 378817 378265 628657 653810 39.65 68.3 1
09:34:39 2023-09-26 369046 369517 87182 83850 127300 134421 133374 133020 90010 88909 98483 103162 120061 125729 356090 381965 1033313 1018882 387527 401027 113629 98279 109464 112926 132565 126293 118804 119471 79337 80579 279253 245044 725765 728502 210165 206009 264133 266643 306458 300343 315654 315856 330045 334498 310100 347788 726926 766288 545124 441097 282861 276118 316702 315921 329413 333018 339890 339246 378997 378901 624646 654997 39.65 68.3 1
09:34:40 2023-09-26 369993 368728 87369 85464 127712 133796 133629 132986 90043 88877 98516 103058 120290 125484 354925 385142 1022650 1014440 386385 399831 113854 98111 110168 112781 132752 125876 119284 119189 79618 80492 289929 243414 732205 730736 209572 206296 263992 266723 306694 300213 313302 315496 330866 333282 312023 346206 726369 762865 543694 447579 281466 276541 316667 316398 327923 335896 337753 340344 378720 378230 628388 652642 39.65 68.3 1
09:34:41 2023-09-26 370653 369517 87298 85606 127632 131459 133629 133020 90043 89092 98516 103195 120322 125764 354925 385756 1033276 1012210 384074 401062 110750 98447 109834 112926 132338 126326 118921 119637 79490 80579 276840 245737 722759 729569 207364 206365 265090 265825 306957 298537 313738 315039 330045 332422 313229 345681 724172 765186 546910 448261 281466 276577 317216 315004 329983 333717 338470 340344 381624 378930 623419 654274 39.65 68.3 1
09:34:42 2023-09-26 372648 369519 87327 85519 127721 134017 133629 132801 90043 89125 98450 103195 120175 125729 355174 378821 1027185 1019607 387619 401062 113708 98311 109497 111019 130536 126541 119012 119466 79554 80735 279253 244936 730096 725570 208052 207193 263553 267286 306209 300343 313738 316912 327737 334895 311988 345084 725417 757021 547982 441426 281466 278172 316189 316912 329448 333986 337753 341929 377859 377701 626810 651219 39.65 68.3 1
09:34:43 2023-09-26 372648 369512 87211 85673 127506 133958 133501 133445 89948 89186 98483 103338 120061 126009 354144 382841 1030138 1011456 390508 401027 113595 98447 109685 113116 132269 126535 118688 119637 79477 80611 280551 245737 720823 729569 208192 206399 262668 267053 306913 299460 315173 315856 330045 333995 311550 345364 721210 767953 545124 445588 281864 278172 317702 318730 330393 333401 339670 340237 378997 378724 628857 654923 39.65 68.3 1
09:34:44 2023-09-26 372086 369265 87302 85464 127712 133698 133928 133167 90043 88909 98516 103162 120143 125484 354677 382233 1031696 1026082 386550 403522 111043 98450 109961 110712 133119 126400 119066 119335 79554 80450 279253 243486 734011 726456 210165 205546 264573 267179 306672 299479 313481 315735 329778 333714 311519 348564 727995 757359 545124 445356 283061 275660 317216 316876 328419 335063 337753 340380 378997 379999 626457 652179 39.65 68.3 1
09:34:45 2023-09-26 369956 368669 87369 85464 127750 133702 133629 132801 90075 88877 98516 102987 120175 125571 354144 385756 1025622 1014514 386421 401062 113967 98178 110054 112703 128940 125910 119119 119189 79618 80579 279253 243666 733410 729569 207543 206365 264133 266643 305569 302266 313189 315039 330813 332957 312059 346206 728733 765567 542265 447323 281828 277248 318637 318280 329811 335861 337057 342736 381680 377631 630247 652642 39.65 68.2 1
09:34:46 2023-09-26 367664 368997 87369 85493 127721 131184 133850 132893 90043 88909 98516 103195 120617 123570 356843 383297 1037475 1023238 385372 400920 112329 98483 109665 110865 130294 126293 118887 119471 79477 80579 276633 246324 723623 721124 208192 206399 264842 265541 309533 298990 313225 316725 329049 334767 311514 346769 724685 757287 546553 444222 282063 277161 318658 315820 329983 334758 337239 341412 378104 378865 620058 652642 39.65 68.2 1
09:34:47 2023-09-26 369993 369772 87267 85527 127755 133924 133629 132986 90075 89186 98483 103195 120143 125729 354144 381056 1027149 1017436 388629 400710 113741 98279 109497 112926 132565 126293 118921 119471 79564 80579 276840 245044 725765 725313 209572 206434 263693 266678 306494 298954 313451 319218 329226 334216 313198 345255 727774 760247 546910 446507 281357 277833 318637 316398 329413 334489 336690 341929 378745 379146 627346 651183 39.65 68.2 1
09:34:48 2023-09-26 371564 369777 87336 85588 127632 131551 131193 130845 90061 89300 98417 103380 120290 126080 356663 382396 1041355 1021709 387601 400991 113516 98480 109564 113072 129988 126677 118654 119637 79337 80865 276633 246433 716242 725277 208226 206365 264168 266678 308200 297703 315173 315991 328782 335072 311078 346769 724685 761215 547982 441426 282262 276577 317181 315956 331484 332681 338710 341135 377895 378901 621618 654068 39.65 68.2 1
09:34:49 2023-09-26 373775 368997 87331 85581 127721 133865 133629 132928 90043 88909 98483 103195 120093 125729 354415 378786 1029408 1020723 389920 401027 111993 98311 109497 112960 132499 126293 118954 119554 79618 80547 279253 243666 725105 721161 210016 206227 265621 268038 306527 299303 314257 317643 328640 335870 311372 346550 728807 759354 549412 441232 282063 277908 318151 316841 328915 334418 338231 340380 377593 381757 629174 653141 39.65 68.2 1
09:34:50 2023-09-26 369704 369564 85836 84021 127644 134228 133119 133380 90130 89243 98993 103523 120437 122668 354890 383146 1036317 1020332 388575 401027 113944 98480 109497 112994 130493 126926 119246 119637 79564 80579 279439 245564 727866 729569 208843 206187 264573 266643 306494 300343 315690 315856 331045 335036 310824 348317 721161 766035 546553 444258 283061 276541 317216 316433 329359 334524 337841 339281 378685 380567 624683 656578 39.65 68.2 1
09:34:51 2023-09-26 372611 368737 87369 85614 127755 133772 134021 133352 90043 88909 98516 103020 120093 125694 354677 382269 1031710 1023660 384650 401098 113888 98279 110092 112926 132750 126326 119202 119637 79739 80749 281922 243378 730577 726851 208558 205940 264468 267286 308465 300213 313558 316433 330009 334498 311586 348921 727663 763055 546553 444886 283061 275695 317216 319407 328809 335028 337753 340380 378997 380567 626100 653141 39.65 68.2 1
09:34:52 2023-09-26 371823 368963 87402 85614 127789 133826 133885 132986 90075 88909 98957 103162 120355 125484 354144 385178 1024171 1014514 386421 400745 110770 98144 110130 112736 132844 125944 119284 119306 79650 80437 289929 243666 732862 728538 207577 206399 264067 266678 305534 300071 313225 315074 331583 332992 312753 346206 727023 763980 543694 446630 281466 277517 316923 316690 327959 336038 337461 342514 382183 378930 630025 652957 39.65 68.2 1
09:34:53 2023-09-26 369350 368105 87361 85456 127843 133924 133928 132767 90043 88909 98516 103195 120290 125588 354180 380789 1035583 1021937 385592 401062 113899 98450 109935 111019 130575 126541 118984 119603 79554 80735 279253 246433 729652 726600 208087 206296 264538 265603 307457 299199 313473 318992 329902 334732 311769 346769 724685 760749 546553 444258 282262 277391 318622 314969 330714 335028 337239 341929 378997 378865 620058 652678 39.65 68.2 1
09:34:54 2023-09-26 372979 368997 87249 85614 127721 133865 133664 133055 90288 89125 98516 103229 120143 125764 355210 380825 1028371 1019607 387655 401062 113663 98311 109834 112960 132591 126326 118954 119637 79477 80579 276840 245251 725652 725277 207543 206468 263693 266866 306852 298990 313702 316982 328463 334767 313009 345157 727201 757287 554414 445237 281719 277957 319088 318883 329840 334851 336581 342339 378586 379110 626977 651959 39.65 68.2 1
09:34:55 2023-09-26 369956 368988 87233 85639 127624 134028 133536 133182 89948 89218 98483 103404 120330 126009 354180 379954 1041911 1025027 388390 404564 113617 98582 109362 113362 130023 126940 118751 119969 79522 80703 279253 245564 731725 726410 208226 206227 264397 266643 306529 297739 315690 315676 329426 335107 311078 347296 725896 763485 551227 443813 282262 276613 317181 316433 330983 332983 337096 341110 378464 378936 623798 654997 39.65 68.2 1
09:34:56 2023-09-26 374345 368737 87336 85497 127755 133737 133664 133020 90043 88909 99021 103195 120290 125676 354180 378821 1030138 1023697 387619 401062 113741 98279 109497 112960 132372 126326 118838 119471 79618 80579 279253 243666 725557 721161 208697 206399 263693 267571 305569 299479 314141 315991 329813 336082 310758 346477 728807 760745 546553 441435 282861 277248 317738 317730 329270 334627 338085 340860 378428 380567 629174 653141 39.65 68.2 1
09:34:57 2023-09-26 369920 369993 87394 85588 127750 133993 133767 133182 90043 89125 98960 101478 120437 123778 357092 385612 1039136 1018771 386777 400920 114034 98516 109851 113004 132522 126360 118954 119554 79509 81030 279439 245391 725539 729569 208226 205871 264327 266269 306529 298990 314658 315412 332085 333995 311511 347788 726963 765761 530752 445273 282661 276185 317216 315956 329983 334489 339927 338330 378720 379999 623762 657081 39.65 68.2 1
09:34:58 2023-09-26 369956 368733 87361 85514 127746 133772 133834 133167 90043 88909 98516 103053 120708 125694 354641 382806 1033180 1026608 385409 400991 113978 98279 109834 112814 132750 125910 119284 119306 79586 80547 279253 243666 738756 726446 208012 205723 264573 266607 306563 301723 315144 318019 330509 334591 313479 348417 726705 761324 546553 444837 283061 275588 317181 317426 328419 335767 337461 342037 378997 379999 625569 652642 39.65 68.2 1
09:34:59 2023-09-26 369313 369555 87336 84021 127866 131730 131193 130845 90130 89211 98824 103523 120355 122586 356916 385234 1036743 1013940 384074 401062 113752 98480 109935 111196 132487 126467 118887 119637 79477 80579 279253 246259 725313 731119 207185 206434 264538 266234 307422 299184 314658 315700 330081 332957 313926 346133 724429 768496 546553 448261 281466 277391 318141 315921 330983 334454 338710 340380 378720 377666 621852 654532 39.65 68.2 1
09:35:00 2023-09-26 368477 369517 87336 85551 127716 133830 133928 133020 90043 89186 98483 103304 120208 125729 354677 379919 1036317 1024919 384956 401662 113629 98815 109497 112960 132303 126535 118887 119637 79477 80611 279253 246957 723884 726563 210165 206227 264256 267058 308248 298814 313594 318542 329333 334860 311845 346550 724685 756718 547982 441687 282988 277212 318070 315820 331951 333986 337753 342741 378709 381613 620058 654068 39.65 68.2 1
09:35:01 2023-09-26 374916 369561 87362 85831 127585 134263 133642 133415 89879 89272 98417 103489 120228 125729 354144 383451 1028142 1016353 389812 400991 113708 98311 109497 111096 130351 126501 118921 119471 79477 80579 279253 243630 723109 730217 207867 206365 263325 268099 305569 300343 315395 315843 330813 333995 312023 346732 727014 766301 538367 445229 282262 277391 315236 317871 329413 333717 340372 339795 381359 378865 629138 654997 39.65 68.2 1
09:35:02 2023-09-26 369884 369519 87331 85573 127750 133919 133629 133352 90010 89125 98516 103195 120143 125729 354109 383451 1035400 1019607 387272 401662 113786 98547 109464 111062 132338 126326 118848 119632 79653 80804 281922 245491 725765 729460 208738 206227 264953 266875 308696 299078 314622 315856 331583 334498 311078 348554 727818 766301 546553 444922 283061 276312 319539 315956 329947 333986 339890 339007 378685 380531 623725 656541 39.65 68.2 1
09:35:03 2023-09-26 372475 368817 85787 85655 128003 133761 134114 132951 90323 88877 99025 101030 120567 125414 355139 385142 1024171 1021413 386385 403522 114046 98311 110020 112848 132934 126293 119202 119637 79532 80745 276840 245391 731504 728502 207543 207157 264098 267053 306494 300389 312714 316469 331045 332992 313009 346206 726369 761753 546017 448261 281795 277586 316959 316876 329715 336038 336727 341412 378720 378265 627346 652642 39.65 68.2 1
09:35:04 2023-09-26 369319 368988 85974 85610 127721 133958 133555 133538 90043 89186 98450 103338 120290 125851 354677 383110 1029956 1011493 385263 404528 112027 98450 109750 111173 133119 126609 118785 119603 79554 80989 279253 246957 724039 728516 207473 207332 264133 266234 309679 300343 314993 315697 330045 333995 313962 344633 725492 765060 539776 448261 281268 277781 317181 315479 331484 333951 338710 340344 378997 377402 623725 654997 39.65 68.2 1
09:35:05 2023-09-26 373775 368988 87267 85551 127871 133958 133780 133078 90010 88909 98516 101444 120700 125729 354677 378821 1030138 1023660 387655 400991 113629 98417 109497 112926 132556 126326 118954 119471 79532 80579 279253 243666 726104 721124 208552 206399 263509 268186 305961 299444 314179 315956 329546 336082 310135 346769 726369 756185 538786 441232 282661 277391 315965 316947 328915 334489 337753 340380 377895 382296 629138 653141 39.65 68.2 1
09:35:06 2023-09-26 374573 368983 87271 85606 127721 133958 133501 133171 90010 89186 98450 103195 120175 125821 356806 384315 1029641 1016032 390364 402520 114000 98516 109851 110865 130385 126191 118950 119554 79586 80579 279253 243594 724602 730775 208157 206158 264098 267499 306960 299232 315365 315856 331081 334273 312023 346206 727469 765222 545124 446922 282792 276966 315968 317906 327959 334489 339190 339795 378685 378865 629174 654997 39.65 68.2 1
09:35:07 2023-09-26 369884 368992 87327 85547 127721 133924 133664 133020 90043 88909 98483 103162 120258 125729 354144 385449 1036317 1017436 385409 401027 113629 98447 109497 112960 132487 126326 118954 119637 79532 80579 276840 245564 725539 730736 208192 206043 264609 266607 306494 299025 314436 314745 331798 334181 311774 348271 726742 769402 546553 447798 283061 276134 317964 318056 329769 334454 338470 338972 378791 378901 624307 654923 39.65 68.2 1
09:35:08 2023-09-26 369956 368983 87398 85427 128169 133668 133885 132767 90217 89145 98927 101374 120667 125765 356916 383272 1031329 1021376 388703 400884 113966 98273 109464 112960 132522 126326 118930 119603 79586 80800 279253 245044 725878 727631 209572 207332 264133 268060 306494 300343 313189 316982 330045 333726 313485 345644 725426 757359 546553 445926 281466 277781 316667 316433 329448 334992 336690 341929 378997 378930 628868 651219 39.65 68.2 1
09:35:09 2023-09-26 369668 369508 87275 85614 127510 133958 133594 133113 90043 89186 98483 103267 120143 125729 354144 382269 1033064 1013367 387583 403808 113629 98447 109464 112994 132303 126501 118722 119637 79337 80611 276633 246433 719188 728511 207543 207805 264256 267179 310007 298952 315365 317643 329938 334860 312866 344939 727774 766033 545124 445551 279883 278172 316702 315956 331198 333810 338950 341917 379177 377666 625569 654776 39.65 68.2 1
09:35:10 2023-09-26 373738 369300 85738 84021 127922 131551 133898 133287 90192 89304 98857 103418 120340 125975 356916 379813 1031825 1023660 387655 401027 111131 98480 109801 112926 132556 126501 118954 119466 79739 80611 282085 245044 730281 721197 208913 206365 263729 267499 305996 301963 313773 315735 330081 336047 310100 348034 726369 757359 546553 441615 283061 276577 316224 316982 328901 334524 337753 340380 379141 380034 629174 652847 39.65 68.2 1
09:35:11 2023-09-26 373976 368988 87240 85602 127716 133958 133741 130910 90010 89031 98483 103162 120093 125729 354144 385126 1025768 1014440 386421 400428 113854 98311 109834 112770 132658 126293 119202 119471 79650 80547 278346 243341 729467 730982 210016 206330 264397 267321 306672 300704 316301 315856 331368 333819 312023 346441 727469 767916 545124 447262 282262 277355 318412 319029 327959 335896 339190 339830 378755 378830 630065 653604 39.65 68.2 1
09:35:12 2023-09-26 367556 369776 87421 83846 128037 131184 130216 130390 90159 88877 98483 103020 120175 125519 354144 381556 1034777 1020687 384952 401062 111066 98417 109801 112960 132658 126326 118954 119554 79618 80865 279253 245911 725878 721197 210165 206399 264573 265639 307457 299199 315290 316947 329546 334767 311769 346769 724685 757359 546553 445320 282262 277391 318622 314969 330983 335028 337276 341448 378997 378865 620095 653141 39.65 68.2 1
09:35:13 2023-09-26 372086 368741 87369 85556 127746 134052 133629 133020 90075 89031 98516 103195 120061 125764 354677 379919 1028642 1018609 387655 401027 113820 98311 109801 111019 130541 126541 119046 119749 79554 80735 289929 245665 727429 726600 208412 207551 264177 267357 306458 299025 314429 318542 328498 335870 312973 345644 726919 757359 547982 444077 281466 278172 316667 316947 329715 334992 337753 342206 377931 378265 628213 652678 39.65 68.2 1
09:35:14 2023-09-26 369776 369700 87347 85665 127300 134515 133374 133352 89999 89243 98450 103200 120093 125729 354983 381985 1033020 1020332 385227 401027 113820 98344 109834 112926 132565 126326 118954 119637 79477 80579 279253 245391 730096 728620 208552 206330 264256 266678 306494 298990 315654 315856 331081 335036 311287 348317 721192 765186 546553 444258 283061 277517 317216 316655 329983 334021 337841 339317 378685 380567 624646 653554 39.65 68.2 1
09:35:15 2023-09-26 372049 369251 87365 85551 127789 133958 133664 132928 90075 88909 98516 103091 120290 125519 354961 382269 1030321 1026119 386550 403237 111163 98417 109961 110890 132856 126225 119100 119535 79804 80670 279253 243486 730236 726410 210165 206009 265386 266991 306960 302266 313702 315991 330081 334732 314118 348921 721296 757395 546553 444992 282661 276082 318176 316469 328685 335098 337753 341171 379177 379999 625126 653141 39.65 68.2 1
09:35:16 2023-09-26 369394 368988 85670 85584 127721 133924 133536 133352 90043 89300 98927 103195 120143 125764 354180 382269 1032509 1011493 385841 401098 113629 98480 109719 112994 132303 126535 118838 119637 79369 80611 276633 246433 722728 728543 207543 207366 263913 266643 308129 298501 314730 315514 330116 334767 313741 345157 721156 765060 546553 446570 279883 278172 317181 315921 331520 333986 338710 340380 378155 377437 625298 655181 39.65 68.2 1
09:35:17 2023-09-26 369956 369591 87336 85588 127750 134323 133501 133352 90010 89125 98483 103300 120405 122701 357385 382215 1038338 1022511 387601 400920 111569 98549 109329 113407 129627 126744 118524 119637 79369 80865 279439 246141 732572 725277 208552 206399 265125 266991 309788 297633 315654 315735 329084 336047 311550 347296 724685 763440 546553 441615 282661 277196 317216 316433 331448 332716 337332 340860 378176 379733 624683 654997 39.65 68.2 1
09:35:18 2023-09-26 373447 368669 85698 85887 127682 133772 133928 133020 89887 88909 98483 103091 120175 125519 354144 384637 1025658 1013721 386385 400745 113820 98279 109834 112926 130632 125944 119119 119306 79618 80579 277767 243386 732136 729569 208047 206399 264133 266678 306744 299232 314215 315856 332085 333493 312753 346769 727564 764921 545124 446557 282262 277391 317216 316982 327640 336038 338470 340105 378791 378300 629174 653141 39.65 68.2 1
09:35:19 2023-09-26 369328 369517 87369 85493 127755 131459 131193 130754 90061 89145 98450 103414 120290 125922 356916 386155 1037475 1016107 385372 401027 113663 98480 109905 112960 130260 126326 118887 119637 79477 80611 279253 245737 726426 731636 208047 206399 265351 265861 307198 298990 314694 315991 331852 332957 313485 346769 724685 766373 546553 448896 282063 276577 318176 315004 329983 334489 338231 340380 379853 378265 621692 654068 39.65 68.3 1
09:35:20 2023-09-26 367664 369516 87402 85556 127991 131184 133664 132801 90043 88909 98516 103195 120175 125553 354180 380558 1036353 1022172 385629 401098 113897 98480 109531 112960 132464 126326 118954 119554 79566 80611 276633 246433 726749 721233 210165 206261 264878 266172 308283 299093 313594 316876 329404 334860 311881 347359 724575 757287 540304 441723 282262 277196 320218 315004 331484 334454 336472 341929 378745 378795 620058 653141 39.65 68.2 1
09:35:21 2023-09-26 375971 369528 85804 84191 127585 134193 133607 133566 89847 89178 98384 103523 120258 122602 357099 382770 1030230 1014168 390602 400991 113718 98447 109767 113082 130260 126575 118771 119637 79477 80579 279253 245044 723988 729651 208192 206399 263255 268099 306423 298466 315388 315856 330777 334427 311988 346732 726333 766301 545124 446218 282262 277355 315951 317836 329911 333449 340372 339795 381286 378830 629138 654997 39.65 68.3 1
09:35:22 2023-09-26 371823 368997 87302 85636 127300 134110 133560 133171 90132 89060 98483 103129 120061 125694 357099 382806 1034507 1018882 387822 400991 113674 98447 109464 113049 132487 126293 118887 119471 79739 80859 279253 245763 726104 729423 208738 206261 265174 266839 308406 300622 315437 315856 331744 335001 311514 348527 726287 767587 545124 443860 283061 276506 317216 318846 330536 334957 340336 339759 378720 380531 624901 654997 39.65 68.3 1
09:35:23 2023-09-26 371941 369404 85709 83901 128003 131001 130150 132421 90010 88845 98924 102954 120838 123084 357422 383379 1027149 1018882 387238 400884 113752 98279 109464 112926 132487 126293 118887 119637 79477 80579 279253 245391 724135 727401 207543 207009 264098 267240 306458 301193 312714 316947 330424 333995 313962 345644 725317 760893 551530 446557 281466 277977 316888 316912 329947 335028 336690 342217 378997 377701 627346 652143 39.65 68.3 1
09:35:24 2023-09-26 369691 369512 85541 85673 127598 133958 133560 133113 90010 89153 98483 103267 120175 125974 357135 382770 1033064 1013268 387274 401908 113786 98483 109792 111173 130260 126959 118751 119935 79522 80934 279439 246287 721620 731531 208378 207655 263878 267053 307887 298258 315329 317643 330974 334696 312717 344597 727958 766106 540481 445551 281466 278172 316631 315921 331448 335749 339190 340344 381323 377701 626457 654997 39.65 68.3 1
09:35:25 2023-09-26 374231 369257 87331 85606 127716 133924 131599 132986 89977 89121 98483 103162 120290 123743 356806 380523 1031600 1023660 389995 400674 113786 98279 109801 112892 132522 126293 118921 119471 79532 80851 279253 243630 724916 721161 208878 206330 264098 267499 305569 300980 314179 315956 330045 335001 310758 348280 726465 757395 545124 441363 283061 276506 316154 316947 328419 334992 337753 340824 378997 381445 628657 653104 39.65 68.3 1
09:35:26 2023-09-26 373675 368737 87392 85547 127682 133889 133928 132986 90010 88877 98450 103129 120061 125659 356090 384565 1026608 1016719 388316 403588 114034 98348 109851 110865 133119 126191 119114 119136 79554 80418 277767 243179 727911 729783 208012 208808 264256 266607 306924 299479 314179 315856 331906 333458 312753 346170 726333 766143 543694 446922 281994 277355 316923 316912 327888 334992 338470 339281 378685 378530 629138 653141 39.65 68.3 1
09:35:27 2023-09-26 368628 369519 87362 85548 127716 133919 133928 130481 90061 88877 98450 103129 120143 125729 354144 379919 1038877 1023424 385263 400991 113752 98279 109430 113004 132658 126501 118804 119637 79477 80832 279253 247131 719652 725340 208517 206399 264538 266643 310044 299148 313738 316912 329511 335036 311988 346732 724717 757359 538786 441687 282661 277391 317145 315409 331986 333951 338231 342170 378694 378901 620058 654725 39.65 68.3 1
09:35:28 2023-09-26 373174 368997 87327 85573 127716 133924 133594 132986 90010 88877 98758 101310 120372 123464 356770 380869 1029678 1023238 391625 400884 114000 98483 109665 112971 132395 126293 118887 119471 79490 80482 279607 243630 726975 724543 208192 206399 263447 267214 306209 300768 314401 315700 328516 336047 311514 345925 726456 757027 538786 441363 282063 277781 316407 316912 328951 334489 338470 341100 377593 378894 628176 653141 39.65 68.3 1
09:35:29 2023-09-26 369916 368709 87302 85519 127598 133924 133467 132986 90010 88877 98483 103162 120143 125729 354109 383110 1036317 1018882 384614 400991 113629 98414 109464 112892 132430 126293 118921 119471 79477 80579 279253 245391 725652 728664 208552 206043 264538 266830 306494 298990 315395 315591 331780 334732 311078 348527 726889 765150 538367 444886 283061 276506 317181 315921 329680 334454 337841 339281 378720 379999 623762 654997 39.65 68.3 1
09:35:30 2023-09-26 369920 369772 87361 83846 127905 131459 131193 130481 90159 88934 98892 103171 120372 123467 356916 382091 1035193 1023660 385409 401027 113820 98480 109969 110900 132706 125910 118921 119306 79618 80547 279439 243666 732094 725277 208192 206009 265793 267053 305996 300549 313666 315956 330009 334696 312023 348280 725456 757323 546553 444886 282262 275660 318141 316398 328685 335028 337478 341340 378997 379999 624646 652642 39.65 68.3 1
09:35:31 2023-09-26 370127 368997 87215 85577 127510 133889 133432 132893 89948 88877 98483 103233 120143 125694 354144 383344 1036224 1011059 384650 403522 113595 98379 109464 112926 132303 125944 118887 119554 79477 80579 279253 246085 720317 729788 207508 207413 264283 265825 307422 299933 314658 315479 330045 333458 313962 345364 724685 765060 552980 446630 281199 277391 317216 314969 330911 333717 338710 340344 378997 378857 624307 654776 39.65 68.3 1
09:35:32 2023-09-26 369040 370002 86063 85751 127762 134065 133828 130481 89879 89211 98384 103162 120063 125729 354144 379884 1041170 1024882 387822 401027 113561 98447 109750 111096 132269 126293 118688 119471 79337 80611 279253 246433 719170 724360 208337 206399 264318 267053 308354 297598 314658 316687 329511 336011 311296 346732 723660 757359 542595 441615 282661 277161 316923 314969 331448 332948 337753 341412 377895 378830 620022 653141 39.65 68.3 1
09:35:33 2023-09-26 372947 369256 87336 85602 127716 133924 133594 132986 90010 88909 98483 103129 120175 125816 354109 378751 1030138 1023424 387619 400710 113820 98447 109464 110985 132430 126541 119012 119466 79739 80859 279607 244936 726104 725570 208738 207193 263518 267321 306924 299219 314365 315956 329013 336553 311774 346550 728659 759354 545942 441579 282262 277638 315968 316947 329448 334992 338710 341135 377895 378901 628657 653604 39.65 68.3 1
09:35:34 2023-09-26 369474 368517 85812 85718 127673 133889 133374 132893 90010 88909 98758 103347 120175 125659 356090 384259 1029992 1019733 386723 403522 113629 98279 109464 112926 132565 126293 118921 119471 79564 80579 279253 245391 721915 729656 208517 205972 265165 266643 306494 299199 314179 315856 332085 333995 311769 348811 724685 766301 545124 446922 282861 276276 317216 315921 329947 334489 339190 340874 379817 379999 623247 655144 39.65 68.3 1
09:35:35 2023-09-26 369848 368963 85780 85573 127750 133791 133560 132674 90043 88909 98483 103020 120208 125396 354109 381662 1033064 1022135 384319 403237 111251 98417 109969 110831 132787 126191 119032 119369 79554 80670 279253 244899 739739 726453 208157 206399 265758 266234 308660 301193 313666 316652 330009 334732 312023 348271 726926 757287 547446 443932 282262 276506 318881 315921 329448 335063 337203 341376 378997 378865 622769 652642 39.65 68.3 1
09:35:36 2023-09-26 371796 369508 87331 85765 127744 134450 133525 130845 89916 89092 98450 101548 120290 125851 354109 384184 1032332 1014200 389920 401027 113629 98480 109652 113116 132269 126535 118838 119637 79477 80975 271784 245737 720137 729569 208192 207009 262887 267535 307628 299460 315395 315856 330045 334498 312023 345681 721192 767953 546196 445237 282262 278172 315201 316876 329983 332948 339890 340344 379177 378565 627021 654532 39.65 68.3 1
09:35:37 2023-09-26 369695 368992 87148 85739 127266 131735 133177 133445 89698 89186 98417 103404 119981 126009 355762 382755 1039016 1021917 387326 400567 110707 98516 109699 110865 130294 126575 118751 119471 79707 80579 279253 245391 734877 727937 208843 206365 264349 266643 308515 300768 315437 315856 330045 335072 311078 347788 726926 763980 546553 441651 282861 276541 317181 316398 329947 332948 338114 339795 378745 380034 625569 655034 39.65 68.3 1
09:35:38 2023-09-26 371787 367525 87336 85577 127901 131428 133594 132951 90043 88877 98483 103020 120290 125571 354109 385178 1024171 1014205 386077 399831 114046 98211 110020 112736 130749 125876 119202 118908 79650 80547 279253 243630 730374 729569 208012 206399 264318 267053 305534 300811 315514 315039 331547 332992 313009 346414 725308 764792 550080 447944 281466 277355 316702 316433 327959 336038 337753 340344 378755 378265 627253 652642 39.65 68.3 1
09:35:39 2023-09-26 369350 368988 87394 85547 127598 133924 133928 130481 89999 89145 98758 101444 120437 125887 356663 385576 1035230 1015384 385918 401765 113752 98514 109719 112926 132565 126293 118649 119452 79477 80579 276633 245737 725313 732034 208052 206434 265351 265825 307628 298954 314658 315514 330777 332957 313962 346732 724685 765725 552980 448896 281466 277391 318141 314969 330947 333986 338710 340380 378720 377402 621618 654532 39.65 68.3 1
09:35:40 2023-09-26 372122 369516 87327 85489 127716 133830 133741 132859 89948 88877 98450 103020 120228 125484 354144 378786 1027277 1018882 389735 400710 113629 98311 109497 112892 132473 126293 118804 119471 79477 80579 279253 245044 728972 721215 209572 207009 263693 267276 306494 299444 313738 316947 328786 335036 312059 345681 726369 758733 545124 443991 281864 278172 316224 316876 329715 334489 338470 342206 377895 378265 627289 651219 39.65 68.3 1
09:35:41 2023-09-26 373511 369219 85808 84017 127478 131551 133607 133287 89879 89211 98384 103418 120228 122568 355871 383075 1030138 1013449 389920 402666 113617 98414 109430 113049 132381 126293 118524 119569 79554 80611 279253 245391 722845 729688 208192 206434 262887 267535 306529 299496 315496 315004 331045 334498 312023 346206 725417 766301 552980 444596 282262 278172 315236 316947 329983 332983 337332 340069 379177 378865 627289 654997 39.65 68.3 1
09:35:42 2023-09-26 372040 368728 87331 85523 127721 133702 133408 132767 89948 88909 98483 103091 120175 125484 353918 381662 1031600 1023734 387051 401027 111218 98279 109834 112770 132556 125944 118954 119471 79618 80579 279253 243594 727503 726923 208843 205723 265068 267276 306744 300389 313738 315991 330045 335001 311550 349415 725308 757432 545124 445588 283061 276314 317216 316947 328951 335767 337753 343001 378817 380923 627162 653958 39.65 68.3 1
09:35:43 2023-09-26 369812 368624 85787 85574 127884 131358 133932 130390 90159 88845 98483 103058 120175 125274 355762 384999 1026941 1014477 387527 399831 111141 98348 110020 110796 132473 125876 119284 119306 79618 80579 276840 245044 734621 729053 209868 206434 264538 267089 306244 300846 312749 315991 331583 332992 313485 346696 727432 763440 546196 448626 281864 277391 316923 316655 328951 336073 337276 340380 378791 378265 626901 652179 39.65 68.3 1
09:35:44 2023-09-26 368511 368478 87215 85547 127632 133924 133501 132801 90010 88877 98483 103091 120145 125553 354144 379954 1036353 1020687 385299 401062 113595 98311 109685 112960 132120 125944 118804 119637 79369 80611 276633 246433 718906 721201 208226 206399 264318 265861 308164 299496 314436 316912 329049 335036 311804 346805 724172 757287 549412 441363 282262 276839 319313 317498 331700 334207 337644 342062 378586 378760 620960 653921 39.65 68.3 1
09:35:45 2023-09-26 373065 369411 87336 85610 127632 133733 133741 132490 89999 89027 98450 103200 120063 125553 354144 381100 1028683 1022697 387691 400147 110848 98311 109464 112814 132658 125944 118804 119471 79477 80547 276633 244872 728305 721124 208192 207009 263996 267499 306955 299234 314143 315991 328782 336082 311769 345925 726919 755121 552270 441579 282063 277908 316189 316947 329448 334992 338470 341412 377895 378865 628693 652678 39.65 68.3 1
09:35:46 2023-09-26 373775 368737 87182 85606 127325 133958 133374 133020 89887 89092 98450 103195 119981 125939 356163 382841 1030138 1016756 391253 403237 111143 98516 109362 110967 129661 126609 118751 119535 79522 80703 279253 245044 723080 729569 209572 206365 263447 268181 306209 301537 315654 315856 331318 334860 312973 346769 725344 765186 545124 446726 282063 277002 315236 316982 329715 333484 337368 340105 378120 378865 629174 655181 39.65 68.3 1
09:35:47 2023-09-26 372906 368705 85836 85569 127721 133737 134114 132801 90259 89023 98993 103058 120143 125484 354144 381965 1031696 1023660 385409 400428 113854 98144 109497 112736 132565 125910 118921 119306 79564 80547 277767 243166 727953 725422 208192 206043 264609 266678 306852 299514 313702 315991 330081 334462 312059 349452 725041 757359 546553 443896 283061 276082 317251 317610 328454 335063 337753 340895 379177 380034 626759 652179 39.65 68.3 1
09:35:48 2023-09-26 369993 368736 87356 85464 127750 133668 133664 132732 90043 88784 98516 102954 120470 123119 357658 384856 1026756 1017251 388888 400567 111131 98315 109927 110558 132914 125876 118954 119306 79477 80579 279253 244972 734712 728502 207577 206434 264256 267214 308696 301193 312749 315991 331081 332992 313697 346487 725435 761789 543694 446594 281864 277908 317181 316433 329448 336038 336727 340380 378755 377737 626457 652179 39.65 68.3 1
09:35:49 2023-09-26 369070 369517 85811 85662 127721 133924 133374 132893 89887 88877 98450 103020 120061 125553 354144 378821 1037859 1020452 387822 401027 113629 98480 109497 112960 130169 126326 118722 119471 79337 80832 279253 246782 717124 721197 208261 206434 264133 266678 307958 297598 314179 316433 329013 335072 311550 346769 724172 757130 547982 441615 282262 277391 317181 315004 331986 333484 338231 341965 378464 378901 620058 654068 39.65 68.3 1
09:35:50 2023-09-26 372947 368992 87361 85547 127510 131184 131193 130481 89999 89145 98417 103204 120290 125765 355908 378993 1029678 1021747 387619 399796 113629 98311 109464 112926 130169 126400 118921 119471 79477 80644 276840 244791 726217 721124 208226 206434 263509 267499 308393 299234 314215 315479 328056 336082 311078 345961 726369 756434 544532 441579 282262 277781 315968 316722 328986 334220 337753 341376 377629 378901 630921 653141 39.65 68.3 1
09:35:51 2023-09-26 369920 368997 87275 85484 127535 133958 133408 132928 89948 88877 98450 103091 120063 125519 353825 382304 1033313 1017436 385225 399867 113550 98311 109464 112770 132303 125944 118722 119306 79337 80579 276633 245044 723659 729053 210016 206330 264573 266643 306494 300343 315431 315856 331821 334767 311078 348317 726411 764109 545124 444328 282861 276541 317181 315956 329947 334489 337403 339281 378720 380602 624864 654812 39.65 68.3 1
09:35:52 2023-09-26 372243 367632 85876 84021 127619 131393 133642 130437 89912 88995 98384 103242 120290 123330 354144 381698 1031600 1024310 385372 400393 113786 98144 109834 112736 130351 125809 118954 119223 79618 80579 279253 243630 727391 725354 208192 205723 264609 266678 305534 299514 315514 315735 329813 334498 311586 348564 721192 757130 546553 444922 282661 275660 317216 316433 327959 335063 337753 340380 378997 380034 625569 652179 39.65 68.3 1
09:35:53 2023-09-26 368217 368997 87215 85647 127540 131184 133408 132986 89763 88909 98450 103020 120063 125729 354144 383451 1035488 1014163 386449 400745 113829 98311 109464 112926 132338 126293 118838 119471 79707 80832 279439 246085 727318 729824 207364 206468 265125 265861 307242 298537 314436 315039 330081 332992 313962 345681 724685 765060 554792 448261 279883 277391 317216 315004 330750 333717 339007 343356 380475 378930 619949 654459 39.65 68.3 1
09:35:54 2023-09-26 369350 369436 85804 84009 127757 131428 133642 132986 89887 88877 98417 103053 120372 125765 354144 378857 1033752 1020687 387292 400920 113516 98311 109430 112804 132473 125944 118713 119554 79369 80611 276633 246433 717551 721282 208883 206399 264353 266305 307923 298084 314436 316469 329049 335072 311804 347542 723660 757323 547982 441687 282262 277196 317181 314969 331789 332983 337461 341448 378464 378901 619584 653141 39.65 68.3 1
09:35:55 2023-09-26 373775 369256 87211 85547 127329 133993 133374 133055 89854 88909 98417 103162 119899 125764 353577 382269 1029408 1013002 389920 399831 113472 98311 109719 112960 132120 126326 118756 119471 79369 80579 279253 245044 722809 729569 208192 206399 263325 268359 306235 298537 315431 315856 331081 333995 312023 346769 725344 765761 545124 445939 282589 277105 317702 319407 329697 333845 339670 340201 381141 378724 628759 654923 39.65 68.3 1
09:35:56 2023-09-26 369704 368992 87182 85556 127363 131184 131010 132975 89916 88845 98483 103091 120061 125553 355908 382877 1033313 1017436 386723 400428 110805 98311 109497 112848 132338 125944 118954 119471 79739 80579 279253 245044 725539 729053 208552 206221 265125 266678 306494 299025 314694 315856 331852 334498 311078 348317 724685 765222 550080 444922 283061 276347 317216 315956 329715 334021 337368 339317 381913 380567 623283 655181 39.65 68.3 1
09:35:57 2023-09-26 369956 368428 87448 85456 127721 133633 134114 132698 90010 88658 99053 102887 120322 125204 354144 384494 1024235 1018882 386349 400393 113831 98246 109801 110762 132565 125910 118887 119306 79445 80547 279253 245391 727329 727519 207543 207009 264318 267053 308733 300319 313915 316655 331045 332957 313705 346404 727626 765111 543694 448115 281828 277638 318637 318505 329769 335861 336472 341749 381141 377666 627346 651183 39.65 68.3 1
09:35:58 2023-09-26 369350 369259 87414 85636 127598 133924 133432 133044 90061 89056 98450 103162 120063 125659 356594 382502 1033064 1011059 384614 400393 113561 98447 109685 112926 132303 126293 118771 119637 79586 80800 279253 246433 723314 729569 207508 207332 264468 266420 308094 300131 314658 315479 330045 333995 313669 344597 724685 765060 546553 446790 279883 277781 317145 315004 331412 333682 338710 340344 378997 377367 623455 654997 39.65 68.3 1
09:35:59 2023-09-26 369884 369512 87302 85614 127506 131551 133525 132951 89883 88877 98450 101310 120258 123534 356517 381908 1041355 1023201 387601 400848 110772 98516 109632 111121 132419 126467 118490 119637 79426 81003 279607 246251 716126 721161 208517 206365 264807 267098 307887 297703 315137 316433 329511 336011 311550 347505 724685 761753 549412 441615 282661 276541 317181 316398 331484 332948 339430 341376 378709 379963 622769 654997 39.65 68.3 1
09:36:00 2023-09-26 374304 368927 85844 85751 127506 133919 133560 132893 89916 88877 98450 103162 120143 125694 356053 383415 1024139 1013412 388703 399760 113674 98178 109464 112859 132565 125910 118921 119306 79618 80547 279439 243314 730438 729569 208192 206330 264538 267499 306960 299444 315130 315856 331511 333960 312023 346696 726369 769621 546732 446886 281864 277355 318151 316982 327923 334489 339190 339795 378720 378830 630065 654068 39.65 68.3 1
09:36:01 2023-09-26 369884 368733 87294 85573 127506 131184 131193 130481 89782 88991 98384 101232 120093 125817 355908 385234 1036090 1016831 384863 400393 113595 98211 109716 110831 129627 125876 118737 119306 79477 80579 276983 245310 725765 729656 208192 206365 264573 266420 309047 298954 314658 315856 332085 333691 312023 348280 724685 766265 547180 448261 282661 276276 317216 315604 329947 333986 338710 339317 379817 378865 623725 654532 39.65 68.3 1
09:36:02 2023-09-26 369916 368478 87336 83969 127932 133668 133560 132698 89698 88845 98450 103025 119981 125659 354109 382233 1027112 1016677 388666 399796 113718 98246 109497 112814 132565 125910 118688 119306 79369 80579 279253 245044 725652 726338 209572 207009 264098 267053 306458 299199 312714 316912 330009 333691 313485 345644 727995 757323 546553 447675 281268 277781 316631 316876 329680 334992 336690 342411 378997 378230 627346 653164 39.65 68.3 1
09:36:03 2023-09-26 371796 369267 85812 84021 127458 134158 131036 133253 89847 89088 98384 103489 120258 122602 355908 382233 1031604 1012991 391143 400393 113561 98447 109430 112926 132381 126521 118751 119554 79337 80579 276840 246085 723158 729053 208192 207009 262887 267053 306922 297598 315388 315856 330045 334732 312023 345644 721192 765725 531100 445551 282262 278172 315951 316655 330911 332948 339430 340309 381359 378530 629352 654997 39.65 68.3 1
09:36:04 2023-09-26 372847 368988 87298 85523 127687 131293 133560 132732 89854 88784 98450 102954 120063 125484 356594 381092 1030138 1022897 387601 399796 113595 98279 109464 112892 132487 125876 118722 119189 79784 80547 278880 243594 731874 726374 208878 206009 264538 267464 306960 301193 313702 315921 330045 334145 311006 348811 721305 757395 546553 441408 283061 276312 317145 316947 328685 335028 337975 343600 380407 380888 629130 652458 39.65 68.3 1
09:36:05 2023-09-26 369803 368848 85876 84017 127762 131093 131184 132790 89977 88784 98450 103096 120145 123119 357099 384529 1026978 1013684 388353 402813 113820 98078 109987 112703 132591 125843 119012 118874 79618 80459 279253 243594 732374 729569 209748 206399 264503 267053 306960 300389 315477 315004 331547 332957 312973 346170 726333 765060 543694 448309 281864 277355 316888 316398 327923 336509 337113 340380 379817 378530 628176 653104 39.65 68.3 1
09:36:06 2023-09-26 367628 368728 87361 85514 127716 133668 133560 132640 89916 88877 98450 103058 120061 125484 356667 378821 1034777 1023424 384863 400393 113820 98279 109792 112848 132303 126293 118688 119388 79477 80579 276840 246433 723997 721161 208192 206399 264283 265790 310177 298954 313666 316912 329013 335001 311988 346769 723660 756185 546910 441435 282552 277069 319357 315676 331305 334816 337332 342025 378853 378689 623605 651959 39.65 68.3 1
09:36:07 2023-09-26 373300 367888 87242 85452 127476 133796 131010 130299 89821 88845 98417 103025 119899 125484 355908 378786 1025723 1018159 387583 399796 110827 98279 109430 112736 132565 125910 118524 119306 79337 80547 279253 243666 724993 721215 208012 207009 264313 267053 306209 298954 313738 316947 328481 335001 312717 345120 725272 758158 546553 444222 281466 277977 316154 317498 329413 333986 337478 341929 377572 377402 629389 650722 39.65 68.3 1
09:36:08 2023-09-26 369884 368963 87264 85614 127300 134052 133270 132951 89666 88877 98349 103162 119899 125939 355405 378821 1036317 1018882 387547 400428 113336 98447 109061 113004 129338 126293 118129 119554 79121 80579 279253 245282 717243 725313 208517 206365 264318 266643 306494 297563 315618 315039 329013 335072 311484 347459 723916 764297 549412 441471 282661 276399 318637 318280 330768 332773 339357 340860 378428 378901 622365 655215 39.65 68.3 1
09:36:09 2023-09-26 373065 368992 87294 85481 127594 133702 133560 130619 89879 88877 98450 103058 120061 125449 356126 381127 1029371 1022135 387601 399200 113786 98279 109719 112736 132487 125876 118804 119306 79477 80547 276840 243630 726137 721161 208913 206043 263948 267464 305737 299444 313702 315921 330045 335036 310135 348811 725308 757432 546553 441615 283061 276541 318151 316947 328915 335028 337753 340860 378997 380869 628424 652143 39.65 68.3 1
09:36:10 2023-09-26 368736 368997 87275 84065 127300 133702 133374 132801 89698 88845 98417 102954 119899 125519 356053 385142 1036224 1014403 384570 399867 113752 98279 109464 112770 132303 125876 118615 119306 79369 80579 279253 245391 732966 730602 209896 206365 265351 265825 309096 300549 314406 317535 331906 332817 311916 347642 724575 769402 550080 447443 282861 276276 318105 315921 329947 333986 338161 342736 379817 378830 620058 654068 39.65 68.3 1
09:36:11 2023-09-26 367628 368855 85844 85464 127716 133540 133594 132513 89854 88569 98450 102920 120063 125274 356126 380487 1033064 1023150 383196 399796 113820 97976 109801 112781 130351 125876 118804 119107 79337 80547 279253 245044 730017 721161 208012 206399 265723 265568 305996 299408 314026 315991 329778 334462 312023 347505 724685 757057 545124 444258 281864 276082 318141 315004 328951 335028 337203 341135 378997 378830 621412 651219 39.65 68.3 1
09:36:12 2023-09-26 369956 367946 87361 83730 127896 130966 131193 130049 89879 88626 98417 100886 120290 123053 355871 383201 1026756 1014440 387859 399831 113595 98211 110006 112926 132235 125876 118524 119306 79337 80749 279253 245044 727591 726374 207867 207009 263729 266643 306270 301193 312494 316690 330045 332992 313009 345644 728031 757359 546553 446958 281466 277391 316702 316433 329448 335063 336690 341412 378685 377701 627074 651219 39.65 68.3 1
09:36:13 2023-09-26 367700 368963 87302 85460 127329 133698 133339 132640 89698 88845 98384 102987 120063 125484 355405 378786 1029992 1020332 386355 399796 113561 98311 109321 112814 132381 125876 118490 119306 79337 80579 276633 246433 719652 721206 209868 206365 264098 265825 309606 298258 313666 316433 328782 335001 311550 346732 722599 758733 540304 441457 282063 276541 317181 315820 331484 333717 337239 341412 378730 378930 621648 655215 39.65 68.3 1
09:36:14 2023-09-26 373484 368853 87322 85541 127580 131001 130827 130299 89753 88962 98384 103025 120063 125484 356090 378186 1029641 1022237 387547 399796 113595 98178 109497 110558 129988 125910 118722 119272 79369 80579 279253 243630 722585 721088 208226 206399 263290 267499 305996 298990 313702 315004 328782 336047 311078 346206 725308 754820 550841 441232 282262 277781 315712 316912 328986 333986 338470 341135 377557 378565 628213 652179 39.65 68.3 1
09:36:15 2023-09-26 369691 368988 87177 85735 127056 131551 133085 133020 89731 88845 98417 103129 119899 125694 354903 379990 1033276 1017436 386723 399796 111809 98178 109464 112892 132303 125910 118688 119189 79458 80579 276840 245044 720899 726383 208517 206330 264313 266643 306458 298293 315431 315856 330081 335036 310824 347788 724685 763980 546553 441615 282661 276541 317181 315956 329697 333436 340320 341506 378637 379857 623615 654923 39.65 68.3 1
09:36:16 2023-09-26 372993 368855 86002 85659 127585 133663 133467 132640 89698 88723 98758 101092 120061 125414 356090 381092 1030230 1026156 387068 399200 113629 98144 109464 112781 132565 125876 118688 119306 79477 80547 279253 243558 725687 721309 209287 206187 263729 267276 306816 299444 313702 315004 330009 335001 310100 348317 727958 757395 545124 441385 283061 276312 316189 316912 328419 334489 337753 340344 378997 379999 627253 651256 39.65 68.3 1
09:36:17 2023-09-26 370400 367924 87215 85519 127329 133702 133212 132548 89666 88784 98450 102987 119899 125396 356090 384295 1033240 1014477 384863 399796 113438 98144 109685 112736 132198 125944 118524 119306 79337 80547 276633 245044 725652 729569 208192 205757 264538 265861 306270 298537 314179 315856 331583 333493 311550 348527 724172 765960 543694 446630 282988 275797 317075 317607 329306 333845 339153 341300 382219 379857 622830 654532 39.65 68.3 1
09:36:18 2023-09-26 368736 367888 87336 85405 127694 131341 133432 132571 89854 88691 98450 102954 120225 125274 354109 380523 1030138 1022172 383775 399235 110750 98178 109497 110575 132303 125843 118804 118942 79369 80492 279253 243630 734807 721197 208192 205723 265435 266643 305534 299514 313225 315956 330045 334498 312023 348811 726963 757359 552980 444886 282661 275660 317251 316177 327959 335028 337478 341412 378673 379999 623762 651219 39.65 68.3 1
09:36:19 2023-09-26 367700 367520 87327 85460 127329 133702 133374 132640 89698 88723 98282 102954 119899 125484 356126 384565 1031710 1013888 384319 399515 113482 98211 109354 112736 132381 125910 118524 119306 79369 80579 279253 245737 721193 729656 207543 206434 264609 265825 307207 298537 315388 315514 330795 333410 313711 346404 724575 769402 545124 448823 281828 276399 317999 317607 329804 333951 338710 340380 378755 377701 623419 654997 39.65 68.3 1
09:36:20 2023-09-26 369041 368997 87215 85347 127755 131358 133374 132640 89760 88845 98417 102987 120063 125519 354109 378857 1033313 1023387 384319 400428 113438 98211 109430 112814 132120 125910 118722 119306 79337 80579 276633 246085 724654 721395 208192 206399 264538 265382 310177 300343 313481 316469 329280 335001 312023 346732 723660 756185 546553 441426 282262 276577 317216 315820 330018 334454 337239 341412 378464 378865 620095 651256 39.65 68.3 1
09:36:21 2023-09-26 369956 368736 87182 85519 127291 133830 133154 132801 89731 88877 98417 103091 119899 125553 356090 381965 1030868 1011059 389809 399831 113438 98311 109245 112892 131834 125944 118408 119471 79337 80579 279253 245737 720686 727437 209868 207043 263447 267179 309533 300131 314550 315856 329902 333889 311916 344939 725639 764374 545124 445949 279883 278172 316189 315444 331162 332983 338710 340273 378997 377402 623468 654311 39.65 68.3 1
09:36:22 2023-09-26 369884 368396 87207 85610 127291 133737 133154 132951 89698 88877 98417 103162 119899 125729 354903 378751 1036317 1019607 385263 399796 113292 98480 109061 112960 129338 126326 118129 119637 79089 80832 276840 245628 716202 721161 208552 206399 264133 266643 307422 297739 314694 315039 328782 335072 311042 346732 722636 761485 546553 441579 282262 276541 316702 316398 330393 332449 338710 340895 377895 378901 620972 654068 39.65 68.3 1
09:36:23 2023-09-26 373211 368408 87144 85523 127085 133640 133119 132986 89576 88784 98282 103058 119899 125606 356090 381698 1027153 1014163 387691 399235 113749 98211 109354 112736 132381 125910 118524 119306 79337 80547 279253 243378 726608 730217 208412 206296 263635 267393 306816 299774 315251 315820 329938 333925 311988 346487 721287 766288 545124 444596 282063 277712 315951 316947 329911 332843 337332 339795 378997 378265 627289 654532 39.65 68.3 1
09:36:24 2023-09-26 369884 368478 87136 85610 126910 133958 133085 132951 89637 88845 98282 102987 119899 125694 354903 380523 1033313 1018882 386045 399796 113595 98279 109464 112736 132473 125876 118722 119306 79337 80579 276633 245044 723659 726374 209287 206365 264318 266456 306494 301537 315690 315856 330081 335036 310570 347788 724685 763980 543694 441457 282661 276506 316702 315921 329448 332948 337368 341226 378781 380586 624389 654960 39.65 68.3 1
09:36:25 2023-09-26 373575 368520 87408 85566 127428 131001 130463 129756 89847 88723 98417 102954 120063 125309 355223 383406 1029371 1022662 387601 399235 111164 98180 109464 112736 130169 125910 118722 118942 79477 80492 277767 243594 723698 721161 208878 206009 264133 267276 304647 299444 315813 315479 330045 335036 310100 348317 724797 757166 552980 441579 283061 276541 316189 316947 328454 334489 337753 340380 378997 380034 627325 652678 39.65 68.3 1
09:36:26 2023-09-26 369328 368736 87211 85456 127295 133609 133188 132732 89731 88845 98349 102987 119899 125396 353352 383486 1029956 1014477 384319 399515 111959 97976 109430 112736 132381 125876 118524 119189 79369 80547 279253 245044 724541 729140 208226 206043 264291 265896 306816 298501 313738 315856 331816 333960 311113 348317 724685 765186 543694 445588 282661 275958 319539 318019 329697 334207 339153 341653 381680 379893 622623 654886 39.65 68.3 1
09:36:27 2023-09-26 369704 367731 87298 85427 127540 133668 133408 132640 89814 88723 98450 102920 120145 125274 353861 383443 1030138 1022172 383754 399235 113663 97976 109497 110685 132565 125876 118722 118942 79369 80437 289929 243630 733892 725313 209868 205757 264609 266643 305534 301375 313225 315956 330045 334030 311804 348921 726411 757323 552980 443701 282661 275660 317216 316433 327994 335063 337514 340416 378997 379999 625126 651219 39.65 68.3 1
09:36:28 2023-09-26 367655 367951 87177 85497 127333 133737 133281 132801 89731 88816 98450 102987 119981 125519 355838 384601 1030357 1014163 384319 399867 113516 98279 109464 112736 132085 125944 118524 119306 79337 80547 276633 245044 720401 729569 207543 206399 264609 265825 309265 298501 314215 315640 331081 332457 313009 346732 723403 768215 539406 448640 282063 276399 318070 317340 329804 334313 338600 340992 382635 378230 622533 653141 39.65 68.3 1
09:36:29 2023-09-26 367111 368480 87481 85464 127716 133482 133501 132548 90010 88812 98857 102883 120061 125396 353883 380523 1032582 1023462 383233 399831 111993 98211 109464 112770 132338 125977 118524 119306 79369 80579 279439 245391 724447 721124 208192 206399 265103 265603 308624 299444 312785 316469 329778 334767 311804 346769 724172 755121 546553 441759 282063 277127 318176 315820 329448 334992 336727 341135 378997 378565 620058 650722 39.65 68.3 1
09:36:30 2023-09-26 368547 368114 87182 85489 127300 133737 133119 132767 89698 88816 98450 102987 119817 125519 356163 381127 1031600 1010341 385263 400428 113438 98311 109279 112814 129823 125944 118524 119306 79337 80579 276633 246085 718211 728543 207543 207078 263729 265861 307422 299496 314442 317571 329831 334216 313818 344975 724612 763603 546553 446448 279739 277212 317075 315820 329662 333717 338231 340380 378817 379110 621852 653141 39.65 68.3 1
09:36:31 2023-09-26 368253 368963 85808 85574 127329 133733 133374 132674 89731 88816 98417 103020 120063 125466 355838 378786 1033203 1021969 385227 400428 113404 98279 109500 112892 132085 125944 118163 119306 79337 80579 276633 246433 716466 721161 208261 206434 264133 266456 308164 298049 313773 316947 329049 335072 311550 346769 723660 756754 547982 441651 282063 276577 316702 314969 331520 333484 337753 341448 378464 378865 619789 652678 39.65 68.3 1
09:36:32 2023-09-26 373043 368442 87144 85798 127261 134017 133305 132951 89543 88877 98384 103129 119981 125694 355656 381127 1030101 1011059 390567 399480 113527 98279 109245 112892 132381 126293 118615 119306 79337 80579 274289 245737 718343 728466 210491 207447 263816 267778 308696 298361 315473 315856 330866 334790 311881 345463 726705 766143 554792 445986 282262 278172 318151 318730 330875 332913 338897 340309 378997 378930 628905 654997 39.65 68.3 1
09:36:33 2023-09-26 369884 368337 87115 85665 127144 133830 133085 133445 89572 89092 98249 103304 119851 125939 355154 378786 1032180 1018609 386502 400112 113482 98279 109430 112892 129592 125910 118490 119272 79337 80547 279253 245044 717259 727441 208697 206330 264503 266607 306458 300343 315424 315856 331045 334966 312332 348034 724685 767916 547982 441426 283061 276082 317145 316177 329680 332983 340372 339281 378997 379999 623725 654739 39.65 68.3 1
09:36:34 2023-09-26 372013 367888 87302 85548 127308 133761 133525 132732 89854 88845 98450 103025 120028 125449 355405 383451 1022650 1012928 387785 399796 110979 98178 109464 110796 132395 125876 118804 119107 79739 80573 280374 243305 734231 729423 208087 206330 264949 267250 306924 300177 314442 315856 331511 332957 312023 346451 728733 765997 545124 446886 282262 276930 316667 316806 327658 334957 338710 339281 381534 378495 629138 653104 39.65 68.3 1
09:36:35 2023-09-26 370400 368701 87302 83850 127472 133796 133339 132732 89821 88877 98450 103129 120063 125659 355405 384565 1036187 1014403 384916 399831 113561 98211 109430 112892 132565 125910 118688 119306 79445 80579 279439 245391 725426 729569 210165 206365 264573 266420 306957 298954 314401 315856 332049 332992 312059 348280 724685 765725 545660 448626 282661 276276 318141 315921 329947 334441 338730 341506 382146 382296 621669 654385 39.65 68.3 1
09:36:36 2023-09-26 369884 368736 87369 85427 128055 133598 133664 129928 89977 88569 98483 102849 120290 125204 356594 383110 1024171 1014477 387785 399796 113595 98450 110006 110874 129988 126298 118669 119335 79522 80670 279253 244863 728116 728147 209572 206974 264098 266643 306235 301193 313415 318542 330045 332957 313485 345925 721278 763669 545124 446594 281864 277781 316667 316177 329947 336003 336690 341376 381359 377701 627074 651183 39.65 68.3 1
09:36:37 2023-09-26 368181 368988 87294 85610 127598 131459 133339 132986 89698 88877 98417 103129 120061 125571 355405 381662 1033064 1011059 384614 400428 113761 98279 109430 112892 132269 126259 118688 119306 79621 80579 279253 245737 718873 729053 207219 207043 264313 266198 307422 298501 314658 315700 330081 333960 313926 345084 724685 763980 546553 447615 281249 277921 319539 317498 331269 333845 339117 340956 378673 378930 621705 653921 39.65 68.3 1
09:36:38 2023-09-26 370127 368983 87327 84002 127687 133702 131010 132859 89821 88845 98417 102987 119899 123570 355908 378786 1036317 1020332 386941 399796 113561 98414 109396 112926 132381 126293 118490 119471 79337 80579 276633 246433 719270 721372 210165 206399 264318 266643 308138 297598 314436 316433 329013 335072 311514 346769 723660 757287 547982 443955 282661 277196 317145 314969 331448 332948 337753 341893 378464 378901 620022 653141 39.65 68.3 1
09:36:39 2023-09-26 373775 368732 87200 85619 127295 133958 133119 132986 89698 88909 98417 103162 119899 125729 355405 381662 1028747 1012928 387655 400428 113561 98311 109564 112892 132381 125910 118490 119471 79337 80579 276633 245044 722962 729135 208192 206434 262922 267499 307163 298258 315395 315856 330081 334462 312687 346441 727626 767044 545124 445442 282262 278065 315915 319181 329804 333740 339670 340034 378997 378530 627944 653774 39.65 68.3 1
09:36:40 2023-09-26 369776 368992 87106 85702 127047 131551 133085 133160 89604 88845 98349 103058 119817 125694 355154 379919 1033276 1017436 385955 399796 113751 98178 109464 110796 132177 125910 118688 119306 79490 80547 276633 245044 730822 726374 208697 206365 264349 266643 306458 299460 315654 315856 330045 335036 312848 347788 725713 763980 546553 441426 283061 276541 317145 315956 329680 332948 337877 340034 378745 379999 624646 654997 39.65 68.3 1
09:36:41 2023-09-26 372013 368149 87242 85523 127295 133761 133339 132732 89698 88784 98417 102954 119899 125484 354903 383379 1026978 1011222 385227 398640 113629 98279 109430 112781 132473 125876 118688 119107 79477 80459 279253 242765 727542 729569 208012 206399 264133 267428 306816 300071 315099 315676 331403 333854 312574 346550 728807 768313 545124 446703 282226 277320 316667 316982 327888 334489 338970 341690 378685 378565 629138 653141 39.65 68.3 1
09:36:42 2023-09-26 370400 368298 87336 85581 127325 133796 133339 132640 89792 88877 98450 102954 119981 125571 355405 384565 1036224 1014440 384863 399796 113561 98178 109719 112859 132235 125876 118722 119306 79369 80547 279439 245044 724541 729569 208192 206330 264573 266420 306948 301963 313738 315856 331816 333458 311550 347788 724172 765186 546017 446922 282661 276082 317216 315700 329680 333951 338710 339281 378755 379697 625300 654532 39.65 68.3 1
09:36:43 2023-09-26 369749 367888 87327 83730 127721 133575 133560 132479 89854 88537 98450 102816 120028 125117 356090 383415 1025483 1014477 387527 399480 113820 97976 109801 110541 132565 125843 118887 118942 79532 80459 276633 245044 731986 728664 210165 207268 264362 266911 306960 301833 313082 317643 331332 333784 313270 346133 725431 762865 551530 447309 282117 277069 316888 315921 327959 336038 337203 340992 378755 378230 627346 651219 39.65 68.3 1
09:36:44 2023-09-26 367700 368408 87204 85456 127329 133702 133339 132732 89698 88845 98417 102987 119899 125484 354903 383451 1032332 1013851 384863 399796 113674 98279 109464 112859 130079 125910 118490 119306 79337 80547 276633 245737 720349 729569 207543 206365 264573 265825 307422 298501 314658 315039 331009 332690 313741 346170 724172 766035 545124 448261 281466 276541 317216 315820 329983 333951 338470 340344 378720 378894 622976 652810 39.65 68.3 1
09:36:45 2023-09-26 373220 368737 87233 85547 127300 131184 133339 132674 89698 88784 98450 102954 119981 125449 354109 380221 1024171 1014514 386421 399480 113603 98211 109464 110796 132303 125910 118683 119233 79752 80716 276840 243486 723884 726085 209276 207338 264102 267062 306924 299164 313154 316947 329013 333995 313162 345354 727405 757027 546910 445588 279883 277726 317145 316398 329448 333986 336453 341929 378479 377666 627346 650224 39.65 68.3 1
09:36:46 2023-09-26 369364 368737 87173 83978 127300 133702 133119 132767 89637 88845 98349 103058 119899 125641 355441 381092 1030965 1009623 388703 399831 113561 98279 109430 112814 132381 125910 118582 119306 79337 80579 279253 246085 719304 727537 209748 207690 264098 265861 307422 297598 314694 315004 330081 334462 313009 344597 724685 763980 546553 446653 279883 277977 316667 315444 331198 334172 338198 343001 378925 379038 622623 652994 39.65 68.3 1
09:36:47 2023-09-26 372122 367919 87294 85556 127295 133702 133246 132767 89698 88723 98417 102954 120063 125659 354903 379245 1025622 1019607 387583 402097 111088 98417 110006 110797 129627 125809 118553 119170 79522 80670 280551 243486 724251 724543 208517 206434 263474 267464 306235 300798 315741 315921 327985 336047 311988 346170 728290 757172 544532 441543 281864 277781 315933 316912 329182 333986 337753 341376 377557 378565 627944 651219 39.65 68.3 1
09:36:48 2023-09-26 374035 368733 87204 85647 127178 131551 133177 132893 89666 88845 98282 103162 119981 125764 354903 381930 1028642 1011493 387655 399796 113805 98279 109430 112859 132051 125876 118490 119306 79458 80547 276633 245044 722611 729058 208047 206399 263215 267499 306458 298049 315395 315856 330777 333995 312023 346206 721192 766288 545124 445926 282552 277921 317702 316841 329840 332843 339670 342699 378673 378689 630025 654997 39.65 68.3 1
09:36:49 2023-09-26 372086 367556 87211 85577 127598 133702 133374 132640 89760 88755 98450 102954 120063 125484 356090 383443 1031877 1024584 386392 401529 113842 98348 109699 110558 130298 125809 118751 119136 79532 80514 279253 243558 726669 726600 209287 206009 264503 267499 306996 299444 313928 317643 330045 335001 310135 348280 721192 757166 540304 441579 283061 276118 316189 316912 327959 334992 337753 340380 378997 380034 627289 652179 39.65 68.3 1
09:36:50 2023-09-26 373309 367874 87271 85464 127333 133668 133374 132640 89698 88845 98450 102954 119981 125449 354903 383451 1026978 1011493 387822 398640 113629 98144 109685 112703 132338 125876 118804 119107 79477 80404 278880 242801 733020 729569 208157 206399 264098 267053 305276 301193 313738 315856 331583 334216 312723 346441 728733 766070 543694 446484 282262 276435 318637 317730 327781 334851 338710 339281 378755 378230 630278 652847 39.65 68.3 1
09:36:51 2023-09-26 367628 368736 87275 83780 127594 133482 133467 132513 89887 88836 98351 100891 120372 123084 355620 380381 1033028 1020220 383801 402813 113966 98180 109430 112703 132565 125876 118722 119034 79554 80482 279253 244872 728175 721161 210016 206296 265165 265790 306494 299444 312749 316433 329546 334498 312023 346732 724172 756754 543694 444969 282262 276118 318176 314969 328951 335028 337239 341412 378997 378830 620972 651219 39.65 68.3 1
09:36:52 2023-09-26 369920 367525 87361 85364 127750 133447 133629 132295 89698 88723 98417 102812 120063 125239 356090 381127 1024171 1014242 387822 399515 113561 98211 109464 112736 129953 125910 118524 119189 79477 80579 276840 245044 722351 725313 207577 207043 264353 267214 308660 299232 313186 319218 329938 333854 313818 346060 726742 763632 554248 447725 281990 277781 316667 316398 329947 334710 336581 341893 378997 377737 626457 651183 39.65 68.3 1
09:36:53 2023-09-26 370542 368983 87233 85514 127300 133702 133246 132674 89637 88816 98417 103129 119899 125519 356090 381092 1031696 1011059 384650 400428 113629 98311 109530 112892 132473 125944 118490 119306 79337 80579 276633 245737 720528 728602 207543 207366 264318 266234 308129 298258 314436 315039 330045 333995 313962 345157 724685 763980 545124 446958 279883 277781 317181 315004 331018 333484 338710 340380 379177 377139 623013 653141 39.65 68.3 1
09:36:54 2023-09-26 372122 368217 87215 85464 127329 133702 133281 132548 89698 88723 98417 102954 119981 125484 355405 379245 1026385 1020332 389735 399235 113595 98111 109464 112736 132269 125910 118524 119306 79369 80579 279253 243630 725991 724433 210760 207447 263588 267357 306960 299303 314036 317643 328339 336376 311626 346451 725272 757209 545942 441142 282552 277781 315677 316876 328951 334489 337753 342025 377895 378830 627289 652216 39.65 68.3 1
09:36:55 2023-09-26 373247 367561 87173 85606 127203 133958 133085 133020 89572 88845 98349 103091 119899 125694 355154 382233 1027149 1011939 387655 399515 113404 98246 109430 112781 129592 125910 118163 119306 79477 80579 276633 244872 732789 729569 208226 206399 262922 268099 306244 299919 315173 315856 330813 333995 312059 346732 725290 764921 545124 445588 282063 277781 315951 316947 329947 332983 337368 339795 378420 381073 630435 654776 39.65 68.3 1
09:36:56 2023-09-26 372049 367890 87215 85375 127333 133512 133374 132732 89731 88784 98450 102883 119981 125309 356126 380825 1030230 1022135 386777 399515 110979 98211 109464 112703 132565 125876 118649 119233 79653 80638 289929 243450 727008 726600 208808 206227 265355 267321 306599 301193 313666 315074 330045 334462 309852 348591 728511 757395 546553 441651 283061 276256 318673 316912 328454 334992 337753 340860 378745 380602 626367 651256 39.65 68.3 1
09:36:57 2023-09-26 369848 367629 87207 83735 127295 133668 133374 132548 89731 88784 98450 102954 119979 125239 354903 383451 1021205 1011493 386941 399271 113629 97943 109464 112703 132565 125876 118804 118942 79564 80404 277767 242837 729227 729053 209868 206399 264133 266678 306744 302052 313738 315856 331081 332992 312059 346732 725435 765060 543694 446361 281466 276577 316224 316912 327675 334746 338491 341506 381680 378724 630921 652957 39.65 68.3 1
09:36:58 2023-09-26 368216 367924 87275 85372 127333 133482 133467 132421 89731 88569 98450 102849 120063 125274 355838 380523 1031600 1020369 383196 402382 111208 98417 109750 110457 130023 125809 118669 119087 79522 80418 279253 245014 729261 726600 208192 206399 265386 265825 308660 300107 314771 315956 330009 334767 312023 347788 724612 758733 538895 444258 281864 276118 318176 316138 328951 335028 337203 341135 378997 378865 623419 650722 39.65 68.3 1
09:36:59 2023-09-26 369956 368732 87394 85368 127755 133319 133629 129963 89948 88327 98450 102708 119981 125065 353883 382233 1023410 1014514 385263 398640 111959 98211 109430 112736 132177 125944 118524 119306 79477 80547 279439 245044 727906 725349 207543 206434 264256 267089 306816 299444 311836 316433 330081 332992 313485 346206 721156 757395 546910 448005 281918 277693 318637 316806 329840 334922 336545 341749 381141 379110 626791 651146 39.65 68.3 1
09:37:00 2023-09-26 369225 367302 87267 85493 127333 133668 133339 132674 89698 88845 98450 102987 119981 125484 355725 381675 1038914 1025481 387051 400286 113808 98348 109329 110865 129996 126278 118553 119452 79337 80611 279253 246433 717980 726563 209868 206399 264503 265861 307672 299496 314285 316469 329049 335072 311550 347542 723660 757359 547982 441426 282262 276577 317216 314969 331520 333717 337753 341688 378464 378865 619146 652216 39.65 68.3 1
09:37:01 2023-09-26 372983 367960 87275 85460 127333 133516 133374 132767 89820 88755 98450 103058 119981 125519 356126 378186 1026915 1018882 387655 399515 113595 98144 109464 112736 132303 125910 118524 119223 79369 80579 276633 244559 721829 721124 208226 207043 263693 267312 306031 298990 313738 316469 328764 336035 311809 345915 728535 757027 549412 441507 282262 278065 318187 319072 329306 334723 338710 341929 377895 378300 629951 652699 39.65 68.3 1
09:37:02 2023-09-26 369884 367951 87211 85493 127619 133458 133154 132640 89782 88991 98351 101030 120225 125642 355368 382127 1035359 1016831 385335 400621 113774 98178 109430 112736 132381 125910 118524 119341 79337 80547 289929 245044 720899 727573 208738 206179 264573 266456 306888 298990 314694 315634 331081 334498 310824 347824 724685 766288 542265 441723 282861 276541 317181 315921 329448 334021 337368 341469 378120 380034 623283 654068 39.65 68.3 1
09:37:03 2023-09-26 371709 367924 85533 85405 127333 133609 133374 132513 89731 88723 98450 102916 119899 125396 355838 380523 1029408 1022646 385409 399515 113629 98279 109464 112736 132338 126124 118722 118942 79369 80437 276633 243594 741339 726563 208226 205723 264918 267214 306888 301193 314149 317643 329902 334626 311408 348737 727774 761471 546553 443860 283061 275695 316959 316912 328436 334781 338231 340344 379141 380034 626457 651073 39.65 68.3 1
09:37:04 2023-09-26 367700 367413 85779 83846 127474 131184 130979 130118 89724 88812 98351 101128 120145 123295 355620 384351 1033064 1014163 384319 399867 111950 98649 109430 112736 132085 125876 118524 119306 79413 80547 279253 245391 725200 729788 207577 206365 264573 267013 306529 298537 313738 315039 331816 332992 313009 346805 724172 765761 548630 448261 282063 276312 317216 315004 329983 333986 337753 340344 378791 378736 620058 653141 39.65 68.3 1
09:37:05 2023-09-26 366560 367879 87358 85427 127590 131062 133525 132663 89821 88537 98417 102849 120143 125239 355908 380452 1033064 1021784 383196 402345 113752 98111 109430 110728 132303 125876 118654 119272 79445 80547 276840 245136 726217 726011 210165 207634 265209 265648 309133 301084 313487 318542 329831 334600 311988 346732 724685 759318 546910 446027 282792 276506 318141 315820 329448 334675 336509 341376 378997 378795 620022 651146 39.65 68.3 1
09:37:06 2023-09-26 369655 367883 87269 85464 127598 133510 133397 132479 89727 88691 98384 102991 119899 125624 356053 381056 1024244 1014403 386385 399164 113640 98246 109430 110728 132473 125910 118490 119073 79337 80514 279253 243630 720613 725424 207508 207009 263693 267240 306423 298954 312714 316722 330009 333925 313449 345644 726742 761018 539776 446922 281466 277355 316189 316398 329413 334992 336416 341412 378781 378930 626199 652699 39.65 68.3 1
09:37:07 2023-09-26 369776 368433 87148 85614 127139 133796 133177 132985 89388 88845 98114 103129 119735 125729 354903 378526 1036280 1018882 386686 399796 113381 98279 109027 112892 129523 126507 118186 119632 79371 80846 279253 245867 715527 726600 208703 206296 264327 267000 307137 297355 314658 315700 329511 335729 311372 347482 722599 757395 547982 444760 283061 276541 316956 315921 331448 332681 338710 341376 377895 378865 620058 654068 39.65 68.3 1
09:37:08 2023-09-26 371796 367883 87298 85464 127261 133668 133432 132698 89666 88691 98417 102954 119899 125682 355405 379137 1027112 1020332 387583 401099 113684 98279 109430 110762 132269 125876 118524 119189 79477 80547 279439 243594 724109 724030 208517 206192 262887 267464 305996 300768 313702 315479 329013 336528 311042 346696 725272 757027 546294 441507 282792 277781 318151 319407 329395 334675 338637 340956 377414 378760 630025 652421 39.65 68.3 1
09:37:09 2023-09-26 369328 368077 87302 85519 127295 133791 133212 130325 89666 88784 98417 103025 119981 125536 354903 381092 1033203 1016756 385225 402666 111881 98417 109329 110815 129627 125843 118635 119418 79490 80670 279253 244827 721217 727437 208808 206330 264503 267143 309860 300513 315582 315856 330777 334966 310900 348280 726452 765060 546553 441363 283061 276506 317145 315921 329680 333484 337841 339281 378997 379963 623247 654997 39.65 68.3 1
09:37:10 2023-09-26 369920 367593 87302 85519 127506 133668 133339 132605 89698 88691 98417 102920 119899 125449 356053 380487 1030138 1022135 385409 399200 113561 98207 109464 112703 132269 125876 118887 119107 79477 80492 279253 243558 726121 725277 208843 206009 264538 267702 306960 299479 316074 315956 330045 334966 310788 348811 726558 761288 546553 443968 283863 275904 319088 318956 328312 334816 337571 341196 378889 382926 627346 652143 39.65 68.3 1
09:37:11 2023-09-26 368217 367924 87302 85577 127300 133761 133339 132640 89698 88845 98417 103058 120225 123378 355725 384856 1036002 1013940 384209 402849 113774 98415 109632 110788 129627 125910 118457 119272 79477 80547 279439 245519 724316 730736 208012 206399 264573 266420 309533 298954 314401 315697 331816 332957 313705 346769 724685 768533 539776 448896 282063 276541 318141 315444 329983 333951 338710 340860 378755 377701 620058 654068 39.65 68.3 1
09:37:12 2023-09-26 367076 368736 87331 85427 127472 133633 133467 132698 89821 88784 98417 103025 120063 125449 356090 378821 1038736 1020332 384319 399796 113561 98178 109430 112781 132565 125876 118490 119272 79445 80547 276633 245737 725861 721210 208226 206434 264538 265825 307672 299219 313451 319218 329724 335458 312687 346623 723613 759775 538786 444041 282861 276946 317999 315820 330947 334489 337753 342411 378709 382296 619511 651872 39.65 68.3 1
09:37:13 2023-09-26 371601 368478 87242 85581 127178 133702 130610 130355 89749 88991 98318 103242 120028 125852 355871 382091 1034269 1010948 387511 402630 113415 98279 109245 112971 129592 126419 118457 119637 79337 80611 279253 245701 720258 728752 208226 207737 262887 267464 307422 297598 315618 315039 330081 334462 312023 345608 727995 766143 552980 445237 282393 278172 315677 316655 330947 332948 339190 340309 378997 378230 627346 654997 39.65 68.3 1
09:37:14 2023-09-26 369911 368728 87144 85643 127056 133958 132958 133078 89604 89031 98114 103233 119834 125851 354903 378786 1036317 1017436 385409 399796 113482 98279 109430 112859 132051 125910 118490 119272 79337 80547 276633 245044 722892 728187 209287 206227 265068 267179 309096 299303 315473 315591 330902 334860 311372 348701 725639 766143 539776 444222 283061 276506 319539 318469 329911 333951 337841 339281 378685 380852 623762 654997 39.65 68.3 1
09:37:15 2023-09-26 369668 368414 85792 83677 128007 130727 133770 129756 89912 88593 98384 100922 120258 122881 355656 382233 1024381 1014477 387527 401419 113684 98178 109430 112814 132212 126298 118649 119306 79337 80547 276633 245044 729069 726887 207543 206434 264098 267179 306209 300980 314099 316912 330045 332957 313485 346133 726926 757323 540304 446958 281466 277781 316921 315956 329680 335028 336690 341376 378650 378821 626013 651183 39.65 68.3 1
09:37:16 2023-09-26 369350 368737 87242 85510 127300 133668 133119 132732 89666 88845 98417 102954 119981 125594 355405 381894 1032332 1011059 386412 402345 113482 98279 109321 112814 132051 125876 118129 119223 79490 80749 279063 246077 728575 728871 208981 207199 264397 266430 307711 298814 314514 317643 330045 333736 313962 345644 724172 765765 545124 448225 281596 277391 317181 317498 331198 333951 338710 340344 379177 377139 620058 653141 39.65 68.3 1
09:37:17 2023-09-26 371977 368588 85946 85504 127551 131184 130827 129963 89789 88691 98417 102954 119981 123292 355405 379101 1027273 1017436 388888 402849 113561 98279 109430 110797 132381 125910 118490 119189 79337 80579 276633 243666 723139 721183 208192 207332 263290 267276 305996 299184 313702 316433 328021 335001 312023 345608 726558 756545 540304 441615 281466 278172 316189 316876 329413 334489 337753 341929 377859 377701 625411 650722 39.65 68.3 1
09:37:18 2023-09-26 371823 368428 87140 85514 127081 133702 133085 132732 89604 88877 98349 103129 119866 125519 355405 380789 1029371 1011059 387655 399796 113370 98240 109228 111019 129592 126419 118417 119535 79381 80703 279253 245556 720920 727482 208378 207517 262852 268473 306957 299423 315137 317535 331045 334696 312023 345400 721246 768053 546553 443932 282063 278172 315951 315956 330947 332948 339854 340344 378997 378930 626457 654068 39.65 68.3 1
09:37:19 2023-09-26 369618 367955 87088 85581 127056 133958 132992 132986 89511 88909 98249 103267 119817 125904 354903 378221 1036280 1017399 385955 402060 113336 98311 109211 112892 129481 126259 118129 119306 79369 80547 276633 244872 717008 727687 208843 206158 264538 267053 306458 298954 315618 315856 331045 335036 311078 348280 724685 765601 554430 441723 283594 276256 319539 318730 329662 333810 340393 341653 378961 380390 623542 654886 39.65 68.3 1
09:37:20 2023-09-26 369812 367331 87331 85431 127510 133668 133339 132640 89760 88966 98417 102954 119981 125361 356090 383451 1023697 1013791 387527 402060 114000 98180 109699 110558 130023 125775 118785 118937 79554 80418 280374 243143 730908 729135 208157 207124 264221 266982 306996 299126 313738 315856 331906 333458 312753 346732 726333 765060 547180 446958 282063 277355 317145 316876 328369 335028 338470 339795 378720 378265 628213 653164 39.65 68.3 1
09:37:21 2023-09-26 367111 367919 87177 85523 127329 133702 133154 130225 89698 88784 98417 102987 119899 125309 355802 383938 1031600 1011059 384319 399796 113561 98279 109695 110762 132177 125876 118524 119272 79369 80579 276633 245391 724090 729569 207508 206434 264573 265861 307172 300131 314658 315039 330813 332957 313419 348602 723916 768167 545124 448152 281828 277212 317999 317607 329840 333810 338600 341232 378685 377666 619789 653141 39.65 68.3 1
09:37:22 2023-09-26 369920 368113 87182 85431 127295 133668 133246 132640 89604 88784 98318 101030 120225 123362 355725 382126 1026756 1019156 388242 401529 113740 98147 109329 110712 132565 125876 118490 119189 79337 80606 279439 243594 735275 721124 209572 207009 263553 266678 306816 298501 312749 316690 329013 333960 312973 345364 726926 759427 547089 446653 279883 277781 316189 315956 329448 334454 336727 341929 378997 377139 627346 650722 39.65 68.3 1
09:37:23 2023-09-26 368808 367226 87140 85468 127261 133702 133246 132767 89604 88784 98282 103058 119817 125484 354903 380523 1031696 1010786 385263 399831 113561 98211 109430 112736 129558 125910 118129 119306 79121 80547 279253 246085 719633 726474 207577 207511 264098 266420 309533 301750 315135 317535 330759 334591 313562 345219 725639 766033 552980 446036 279739 278101 316853 315004 330983 333018 338710 341268 378997 377367 622806 654068 39.65 68.3 1
09:37:24 2023-09-26 373206 367960 87182 85610 127660 131341 130827 130390 89782 88780 98384 101058 120061 125642 355871 378993 1028947 1021784 387619 399796 110697 98311 109750 110720 132269 125843 118524 119107 79490 80579 279253 243630 727089 723518 208517 206434 263838 267499 306244 299408 313702 315479 328782 336553 311514 346732 726369 757172 550841 441579 282262 277781 315712 316690 329448 334021 338470 341135 377572 378865 627769 652642 39.65 68.3 1
09:37:25 2023-09-26 373247 369256 87169 83846 127169 133796 133119 132986 89420 88877 98249 103058 119899 125729 355154 381127 1027149 1014126 390327 399200 113404 98211 109245 112736 132381 125876 118129 119272 79337 80547 279253 243666 720544 730736 210611 207124 263447 268181 308696 298396 315545 315820 330866 334555 311881 347077 721192 767409 537486 446301 282063 277638 315951 316912 329680 332983 339430 341506 378853 378300 627325 654068 39.65 68.3 1
09:37:26 2023-09-26 373262 367601 87323 85570 127462 131001 133549 130118 89753 88747 98351 101128 119981 125449 356163 380825 1029641 1023697 386466 399200 113550 98111 109719 110720 130169 125876 118688 119107 79477 80547 276633 243558 724372 721242 208878 206009 264353 267464 306996 299479 313738 315956 330081 335001 310606 347988 721156 757395 545124 441615 283061 276118 316224 318469 328454 334758 337753 340380 378997 380034 627021 651219 39.65 68.3 1
09:37:27 2023-09-26 369884 367371 87238 85460 127300 131110 133339 132640 89698 88691 98417 102954 119899 125361 355802 383451 1026249 1011456 385227 398676 113595 97976 109464 112736 132303 125843 118649 119034 79688 80606 280374 242693 727798 729423 208412 207193 264362 266911 306924 302046 314365 315004 331583 333142 312533 346477 728807 765601 543694 445926 281864 277196 318862 316947 327693 335028 337425 339830 381877 378300 629138 652179 39.65 68.3 1
09:37:28 2023-09-26 369088 367417 87385 85508 127546 133505 133339 132513 89731 88691 98450 100891 119981 125204 355405 379954 1031600 1022927 382926 399200 113741 97976 109497 110753 130260 125756 118606 118908 79337 80547 276633 243666 727331 721161 208192 206399 265793 265861 305996 301339 313225 315991 330045 334767 312059 347788 724685 757057 546553 444258 282262 275695 318176 315921 328951 335063 337239 341376 378997 378865 621888 650758 39.65 68.3 1
09:37:29 2023-09-26 369727 367848 87369 85372 127755 130697 133501 129838 90010 88327 98450 102708 120063 125152 353577 382841 1024171 1014477 385299 401456 111993 98417 109854 110831 130023 126191 118751 119369 79413 80703 276840 244899 727801 727631 208012 207043 264133 267053 306698 300527 314806 316876 330045 333493 313485 345717 726742 757395 554792 446958 281466 277391 316631 316433 329715 335063 336690 341412 378420 377701 626185 651183 39.65 68.3 1
09:37:30 2023-09-26 368217 368997 87182 83846 127478 131184 133305 132951 89698 88845 98417 102987 120061 123448 355405 378786 1036317 1020332 386941 399831 113404 98211 109245 112814 132381 125910 118129 119306 79337 80579 276633 246259 719785 721363 210165 206399 264133 266269 307887 299423 313738 315991 329049 335036 311550 346805 722636 757323 545124 441160 282262 276577 316959 314969 331484 332983 337753 341412 378464 378865 618672 652179 39.65 68.3 1
09:37:31 2023-09-26 369668 367008 87173 85456 127329 133516 133154 132732 89698 88723 98417 102883 119899 125484 354903 378885 1028142 1021641 389957 399689 113808 98180 109699 110558 129996 125809 118635 119136 79337 80514 276633 243630 720930 723884 208412 207332 263658 267499 306458 299199 314885 318542 328782 336047 312023 345681 725272 759121 549412 441232 281864 277781 315712 316876 329448 334489 338470 341929 377859 378265 626846 651219 39.65 68.3 1
09:37:32 2023-09-26 372679 367924 87148 85497 127211 133830 132992 132767 89604 88877 98282 102987 119735 125729 354652 381127 1027185 1011493 387655 399831 113404 98279 109348 112892 131834 125944 118129 119306 79337 80547 279253 244972 717937 728538 208226 206399 262922 267535 306494 298049 315209 315856 330116 334719 312723 347533 726595 766143 545124 445442 282262 278065 315951 318505 329804 332808 339670 340309 381395 378565 627021 654776 39.65 68.3 1
09:37:33 2023-09-26 372049 367915 87327 84036 127333 133575 133281 132582 89731 88836 98351 101030 120340 123190 355908 380985 1030119 1025426 387195 401529 113966 98315 109464 112659 132473 125876 118649 119034 79653 80547 279253 243350 726234 725417 209537 206261 264573 267464 306996 299479 313738 315514 330081 334732 310606 348921 721156 757395 545124 441457 283061 276082 316224 316947 327994 335028 336912 340416 379177 380034 626367 651256 39.65 68.3 1
09:37:34 2023-09-26 372238 367008 87302 85431 127333 133702 133246 132605 89731 88602 98417 102812 119981 125361 354903 383451 1024029 1011530 387785 399200 113629 97976 109497 110796 130493 125756 118838 118942 79509 80404 277767 243179 738417 729569 208192 206434 264353 267214 306852 302010 314185 315784 331439 333353 312830 346586 728807 765223 542265 446448 282262 277161 316923 316912 327375 334781 338491 340034 378720 378565 628693 652179 39.65 68.3 1
09:37:35 2023-09-26 366560 368217 85844 83735 127685 131001 130827 129756 89818 88780 98417 100919 120143 123053 355639 382974 1033064 1020332 382619 399235 112027 98349 109464 110575 132269 125876 118558 118942 79490 80450 276633 245044 728600 721124 208226 206399 265510 265639 306852 299479 313225 316469 329813 334767 312023 346769 724172 756185 546553 441471 282262 277127 318176 315004 329217 335063 337239 341412 378997 378865 620058 651219 39.65 68.4 1
09:37:36 2023-09-26 369884 367371 87361 85364 127712 133354 133408 132387 89698 88602 98417 102845 119981 125309 355802 381127 1025658 1014514 386385 399200 113516 98144 109430 112736 132085 125910 118558 119223 79477 80579 276840 243378 725765 727631 209572 207447 263992 266946 308696 300482 312571 316841 330603 333784 313562 345644 721156 757323 547089 447699 281285 277781 316631 316433 329484 335063 336400 342194 379214 377701 626457 650261 39.65 68.3 1
09:37:37 2023-09-26 369350 368336 87389 85562 127194 131297 130645 130118 89691 88747 98351 103025 119899 125519 355802 378221 1037415 1020332 386686 399796 113438 98244 109732 110924 132051 125910 118408 119306 79337 80579 287258 246433 715853 721161 208226 206434 264573 266678 308848 299460 314215 316469 329049 335107 311586 346805 722636 756754 540304 441426 282262 276613 317181 314969 331484 333018 337753 341448 378464 378901 619789 652678 39.65 68.3 1
09:37:38 2023-09-26 372122 367924 87211 85401 127295 133609 133281 132674 89698 88723 98417 102883 119817 125309 354903 377657 1025695 1019607 387619 398640 110914 98144 109464 112736 132269 125775 118649 119398 79490 80771 279253 243486 723373 724543 208703 207482 263855 267885 308660 299373 314143 316398 328516 336011 312651 346696 728991 755957 543123 441507 282262 278065 316154 316912 329413 334454 338470 341857 377234 378795 627289 651183 39.65 68.3 1
09:37:39 2023-09-26 369444 368453 87295 85718 126988 133982 133085 132986 89604 88958 98318 101030 119899 125624 354903 379919 1035556 1019333 385409 399760 113674 98246 109430 110796 129919 125876 118688 119189 79337 80514 279439 243630 725313 726887 208843 206365 264503 266607 306458 298501 315654 315856 330045 335036 310788 347788 724685 764792 540304 441579 283061 276506 317110 316398 329911 332948 337841 340034 378997 379999 623725 654532 39.65 68.3 1
09:37:40 2023-09-26 372013 368181 87298 85423 127261 133633 133305 132571 89666 88569 98417 102954 119899 125414 355154 380487 1028747 1024919 387379 401456 111959 98384 110006 110558 129627 125809 118635 119053 79522 80418 281922 243378 726443 724543 208878 206296 264098 267464 306563 301193 313666 315856 330045 335001 310100 347841 721192 757359 545124 441579 283061 276506 316224 316912 328419 334957 337753 340344 378997 380567 627908 652143 39.65 68.3 1
09:37:41 2023-09-26 370653 368442 87269 84033 127449 133819 133305 132767 89698 88691 98417 101058 120193 125449 354903 383451 1033276 1014440 384570 399480 113718 98178 109430 110762 132269 125876 118582 119306 79337 80547 276633 245044 724974 729569 209896 206009 264573 266607 306458 298954 314401 315856 331816 332957 311514 348280 723660 767916 543694 446690 282661 276047 317181 315921 329680 333986 337388 339281 378720 379963 621888 654532 39.65 68.3 1
09:37:42 2023-09-26 368691 367226 87302 85431 127476 133540 133339 132479 89698 88537 98450 102849 119899 123084 355474 383297 1032612 1024421 383593 401529 114113 98147 109817 110558 130212 125775 118853 118874 79532 80514 279253 243630 729694 725911 208482 206330 265758 266643 305569 300213 313437 315956 330009 334462 312023 348527 724685 757359 545124 444222 282661 275624 317216 316398 328649 336003 337716 341376 378997 379963 623247 651183 39.65 68.3 1
09:37:43 2023-09-26 368716 367919 87302 85523 127454 133668 133212 132732 89604 88845 98417 103096 119899 125449 354903 383075 1031696 1011059 384319 399796 111964 98279 109321 110796 132381 125876 118457 119272 79305 80547 279253 245391 730320 729651 207508 206434 265905 265790 307172 300343 314179 315479 330045 332922 313705 346170 724172 766143 546553 448261 281466 276577 317216 315820 329947 333717 338470 340309 380960 377367 619985 653104 39.65 68.3 1
09:37:44 2023-09-26 366816 367888 87298 83846 127300 133633 133432 130049 89749 88715 98318 100891 120063 123260 355583 381282 1036738 1020183 383608 403134 113606 98111 109396 110762 132143 125741 118553 119369 79305 80514 276633 245564 721382 724543 210165 206399 264468 265603 307422 300343 313189 316433 329013 334966 312023 346732 722636 757172 551530 441160 282262 277161 318141 315820 329947 334723 337203 341376 378997 378830 619073 651183 39.65 68.3 1
09:37:45 2023-09-26 369920 367337 87275 85544 127300 133663 133305 132732 89666 88691 98317 102920 119735 125449 356053 378821 1025626 1016404 387785 398605 113449 98078 109321 110651 132200 125876 118490 119107 79337 80547 279253 243666 724541 721124 207543 207482 264256 267179 308660 299197 313294 316841 329368 334322 313270 345743 726669 760247 546553 446181 281268 277781 316189 318730 329662 334922 336380 342170 378997 377402 627309 651183 39.65 68.3 1
09:37:46 2023-09-26 371306 368709 85840 84017 127444 131262 130645 130299 89724 88812 98351 101198 120143 125905 355296 379173 1036280 1020332 385955 402345 111672 98246 109211 112926 129481 125910 118417 119432 79305 80579 276840 246397 716126 721124 208662 206399 264313 267053 307887 297598 314658 316433 329013 335072 311988 347505 723660 757323 543123 441579 282262 276966 316923 315004 331951 332913 338710 341412 378406 378901 619584 653141 39.65 68.3 1
09:37:47 2023-09-26 369947 367879 87229 83978 127300 133668 133339 132513 89666 88537 98450 102920 119899 125449 355405 379173 1025732 1020332 389144 399200 113595 98211 109464 112703 132381 125876 118490 119107 79477 80716 279253 243378 726104 724433 210760 207228 263553 267357 306708 299303 314478 317643 328835 336482 311769 346451 725272 758585 544532 441349 282262 277781 315933 316912 329662 334710 338710 341340 377859 378865 627289 652642 39.65 68.3 1
09:37:48 2023-09-26 369408 367771 87287 85533 127126 131184 130463 130299 89666 88691 98417 102954 119899 125449 354612 381056 1033064 1016677 385409 401456 111959 98178 109576 110728 132143 125910 118688 119189 79477 80514 279253 243630 723659 727437 208878 206365 264538 266643 306913 299164 315654 315856 331045 335001 311042 348280 724685 765601 546553 441651 283061 276541 317145 315921 329947 333951 337877 339281 378997 379999 624412 654532 39.65 68.3 1
09:37:49 2023-09-26 373486 367888 87207 85460 127333 131149 133432 132698 89698 88569 98417 102883 120063 125327 354903 380487 1030138 1022135 385918 399200 110783 98178 109750 110491 130260 125741 118649 119053 79643 80450 281922 243414 725574 726600 209065 206227 264949 267393 306960 299479 313702 315352 330491 334966 311006 349415 721192 757395 548161 441723 283061 276276 316923 316947 328419 335028 337753 340860 378551 380567 629352 651183 39.65 68.3 1
09:37:50 2023-09-26 368297 368228 87260 85514 127295 133668 133119 130264 89724 88751 98317 103025 119899 125449 354903 384279 1033359 1012657 384319 399235 113516 98144 109430 112781 129592 125876 118457 119107 79477 80547 279253 245008 724222 729651 208192 206365 265351 266234 306458 298537 314429 315856 332013 332922 312059 347788 723660 766337 542265 446630 282262 276082 317216 315665 329983 333986 338710 339317 378755 378865 620058 653141 39.65 68.3 1
09:37:51 2023-09-26 367334 367077 87331 85364 127501 133447 133339 132479 89731 88569 98417 102816 120063 125239 355405 379954 1031600 1022646 382941 401492 111066 98180 109800 110558 130023 125809 118717 119019 79522 80418 279253 243594 730017 721124 208226 206192 265883 265790 307128 301193 312969 316433 329760 334719 312023 347788 724685 756185 545124 441426 282262 276276 318176 315665 328951 335028 337239 341376 378997 378865 621618 651219 39.65 68.3 1
09:37:52 2023-09-26 367628 368675 87356 85548 127228 133702 133212 132640 89749 88780 98249 102920 119899 125449 354903 381056 1031604 1010341 385189 399831 113516 98211 109430 112892 132051 125944 118490 119306 79337 80579 289929 246085 720285 728502 209572 207690 264538 266420 307887 298501 314658 315039 330045 333960 313926 345364 724172 763440 545124 447992 279883 277781 317145 315820 330983 333717 338710 340344 379177 377402 621412 653141 39.65 68.3 1
09:37:53 2023-09-26 367664 368409 87275 85497 127308 133702 133339 132732 89666 88751 98349 101030 120258 123292 355725 378885 1037475 1021747 386502 402382 113740 98483 109295 110712 129879 125910 118408 119306 79337 80859 279439 246324 721454 721124 208372 206399 264291 266991 307887 297598 314436 316433 328978 335036 312023 347296 722636 757130 549412 441651 282262 277161 316888 314969 331717 332948 337753 341412 378428 378865 619109 652642 39.65 68.3 1
09:37:54 2023-09-26 369993 368414 85942 85523 127090 131293 133119 132767 89604 88723 98114 103058 119802 125694 354652 380789 1028642 1013404 387619 399200 113370 98279 109094 112892 129481 125910 118129 119306 79502 80547 276633 244972 717455 728538 208192 206399 262887 267499 306494 299423 315431 315856 330045 333678 312023 345681 726963 765060 546553 443932 282262 278172 315951 316655 329983 332948 339890 340309 378817 378565 627568 654068 39.65 68.3 1
09:37:55 2023-09-26 369588 368736 87102 83946 127024 131459 130303 130481 89438 89056 98183 103313 119817 125922 354757 381137 1037475 1021376 385735 399480 113370 98178 109245 110720 131834 125843 118096 118942 79337 80514 279253 245173 722077 727473 210165 206365 264503 266643 306494 298537 315395 315856 331551 335001 311042 347788 724685 766143 546553 444969 282861 276276 317181 315921 329484 333717 338079 339281 379177 379999 623283 654997 39.65 68.3 1
09:37:56 2023-09-26 370400 367335 87182 85431 127300 133575 133339 132513 89604 88295 98349 102779 119899 125239 354903 383379 1023118 1015607 387235 398569 113786 97943 109826 110575 132473 125635 118722 118908 79477 80404 278880 242837 727602 728570 208012 206399 264133 266678 305772 300389 313738 315004 331583 333458 312753 346732 725308 764520 543694 446315 281864 277391 316702 316876 327658 335063 337753 339795 378720 378265 630610 653201 39.65 68.3 1
09:37:57 2023-09-26 369083 367601 85747 85541 127340 131001 130910 130118 89691 88747 98351 100991 120061 125449 354903 383415 1031600 1013268 385026 399200 110914 98178 109321 110796 129627 125876 118129 119107 79337 80547 276633 245391 733674 729569 207543 206434 265214 265825 307207 298501 313738 315039 330045 332957 313962 346451 723660 766143 545124 448261 279883 277161 317216 314969 329983 333449 338231 340344 378781 377666 619146 653141 39.65 68.3 1
09:37:58 2023-09-26 365974 368736 87298 85431 127325 133575 133339 132513 89637 88569 98417 102954 119899 125361 354903 378821 1033313 1020332 384099 399796 113482 97976 109354 110762 132381 125910 118490 119199 79490 80749 279253 246287 723659 724543 210462 206365 264362 266056 308213 299267 313558 316912 329546 335001 312023 346769 723367 758781 540304 443991 282063 276577 320218 315820 330714 334489 337239 341929 378997 378830 618199 651183 39.65 68.3 1
09:37:59 2023-09-26 371181 367745 87223 85537 127340 131001 133270 132732 89604 88784 98317 102987 120228 125519 354903 380754 1030230 1009623 387475 398640 113370 98279 109500 112781 132017 125944 118129 119306 79305 80579 276633 245737 718375 726996 208192 207546 263290 266643 309169 297633 315173 315004 330081 334498 312753 344271 726926 764520 545124 444922 281466 278172 316189 315700 330947 332948 338710 340344 379141 377103 624855 654068 39.65 68.3 1
09:38:00 2023-09-26 369624 367888 87148 85456 127056 131293 133085 132732 89388 88877 98249 103020 123238 125694 354402 377657 1034813 1017436 387272 399796 111203 98450 109194 111019 129343 126400 117961 119569 79221 80735 279253 245519 717559 725570 208703 206365 264098 266643 307207 297739 315365 317462 329013 334719 311514 346769 724866 761753 549412 441363 282262 276577 316702 315956 331717 332948 338950 341412 378443 378901 620058 654068 39.65 68.3 1
09:38:01 2023-09-26 373211 367262 87140 85547 126872 131184 133085 132767 89511 88723 98114 103058 119981 123570 354402 382233 1024171 1013888 387655 398605 113438 98211 109430 112703 129988 125876 118163 119223 79337 80547 276633 243630 724781 728538 208047 206399 262922 268324 305569 300131 315424 315856 331081 333995 312059 346769 721210 765186 552980 445624 282262 277391 315951 316982 329413 333018 337368 340069 378120 378565 627289 653141 39.65 68.3 1
09:38:02 2023-09-26 369655 367892 87298 85497 127090 133668 133119 132605 89725 88569 98450 102883 119899 125396 354402 383443 1035468 1016794 385225 401245 113774 98348 109329 110558 129627 125809 118553 119136 79445 80514 276840 245078 737146 728664 209287 206330 264538 266643 306816 298990 315401 315640 329831 335036 310824 348317 724415 765060 539424 441687 283061 276541 317145 318012 329715 333753 337877 339281 379177 379999 624494 654997 39.65 68.3 1
09:38:03 2023-09-26 371070 366748 87302 85339 127607 133354 131010 129687 89731 88263 98450 102675 119899 124995 355802 383415 1024029 1014477 386723 398938 113820 97976 109464 110388 132338 125635 118921 118982 79337 80547 279253 243666 729048 726410 207577 206434 264318 267089 306031 299514 312714 315735 329760 332992 313009 346206 725308 757432 543694 447944 281466 277391 316667 315956 327959 336038 336727 343008 378755 378265 626457 650261 39.65 68.3 1
09:38:04 2023-09-26 368230 367888 85671 85523 127291 133609 133119 132548 89604 88715 98318 101030 120063 123119 354830 383237 1032258 1013448 384209 402813 113661 98315 109396 110796 132051 126170 118129 119233 79458 80547 276633 245391 737039 730736 209572 207303 264573 265825 306992 300131 314179 315039 330813 332690 313741 346487 723660 767953 545124 448261 281466 276577 317251 314969 329983 333401 338470 340380 378755 377701 619584 653141 39.65 68.3 1
09:38:05 2023-09-26 369668 367337 87215 85464 127329 133663 130753 132640 89543 88569 98282 102779 119834 125239 354903 378786 1024244 1014477 386421 398640 113404 98111 109430 110719 132381 125876 118129 118942 79283 80652 276633 243666 725426 721233 207543 207043 263729 266901 306816 298954 312785 316725 329013 333995 313162 345644 726926 757172 546553 445237 279883 277391 316189 315991 329484 334255 336453 341929 378730 378041 626457 649305 39.65 68.3 1
09:38:06 2023-09-26 368772 367629 85946 83792 127445 131184 130463 129756 89568 88780 98351 101162 120063 125730 354757 380950 1031600 1009623 385841 399850 113370 98417 109261 112814 129661 125910 118129 119215 79403 80716 276633 245737 720369 726410 207577 207504 263729 266643 307422 299509 314694 315039 330081 333995 313009 344633 724685 763440 546553 443932 279883 277977 316224 315004 330947 333484 338710 343001 379141 377139 621925 653141 39.65 68.3 1
09:38:07 2023-09-26 369956 367629 87215 85405 127211 133482 133154 132548 89637 88569 98282 102849 119866 125309 354903 379137 1027185 1018882 387583 398605 113482 97976 109279 110610 132051 125876 118163 118942 79337 80459 276633 243594 720033 723518 207902 206434 262887 267276 305569 299254 313738 315991 328516 336082 311550 345681 725492 755957 538786 441579 281466 277781 315271 316655 328951 334255 338231 341893 377328 381073 629503 653038 39.65 68.3 1
09:38:08 2023-09-26 372956 367229 87314 85574 127164 131424 130463 130299 89691 88780 98351 102954 123204 125484 354402 381127 1025879 1011059 390032 398605 113404 98317 109362 112736 132381 125910 118722 118942 79369 80547 279253 243594 722759 727591 208192 206434 263693 268186 306816 298572 315209 315856 331081 333995 312059 346769 725308 766288 552980 445939 282262 277391 315271 316982 328951 333717 337332 339830 378720 381073 627325 654068 39.65 68.3 1
09:38:09 2023-09-26 371454 367335 87169 85397 127295 133482 133188 132456 89698 88569 98450 102812 119899 125274 354903 379954 1030138 1020723 384863 398640 113595 97943 109464 110609 132381 125669 118722 118908 79477 80492 276633 243386 729100 724396 208552 205757 264573 267499 304682 299514 313666 315767 330045 334498 311078 348811 726926 757359 539776 444258 283061 275695 316702 318956 328667 334746 337461 343637 378961 380727 627309 651073 39.65 68.3 1
09:38:10 2023-09-26 369695 366898 87322 85508 127300 133447 133119 132513 89576 88569 98318 102812 119899 125204 354903 383110 1023313 1013791 386723 398605 113629 97943 109497 110575 132280 125669 118804 118908 79509 80295 277767 243215 733439 728538 207867 206468 264133 266678 305320 300758 313702 315004 331583 332992 312533 346487 725308 763980 550080 446958 281864 277196 316702 316690 327658 335063 337753 340105 378755 378300 627325 652870 39.65 68.3 1
09:38:11 2023-09-26 367664 368472 87215 85438 127300 133516 133119 132548 89576 88602 98249 102845 123375 125396 354652 383451 1035525 1013404 383233 402097 111726 98615 109564 110558 129627 125843 118389 119170 79522 80703 279439 245245 727186 729783 208192 206434 265386 267049 309096 300131 314401 315039 332085 332725 313009 348171 723660 765222 554611 446995 281864 276118 317251 315004 329947 333986 338470 340105 379853 381757 620058 652642 39.65 68.3 1
09:38:12 2023-09-26 371857 367371 87336 85314 127714 130819 133490 129756 89666 88691 98249 101030 120228 125327 355405 381021 1024134 1014403 387051 398605 113527 98111 109321 110651 132051 125876 118457 119155 79337 80482 279253 243594 725539 724360 207543 207009 263693 267240 306458 300357 312714 316722 330009 333458 312973 345644 725713 757251 546017 445224 281466 277391 316189 315956 329413 335028 336654 341376 378997 377666 626457 650224 39.65 68.3 1
09:38:13 2023-09-26 367334 367593 87115 85394 127266 133633 133085 132605 89666 88751 98249 103025 119899 125502 355150 382755 1034083 1011823 385372 401529 113740 98315 109261 110781 129627 125809 118321 119238 79305 80514 276633 245737 719864 728664 207329 207297 264098 265790 307387 300499 316153 315856 330009 332957 313449 345084 723687 763944 545124 446922 279847 277355 317145 315820 330446 333682 338710 340344 378997 377068 620022 653141 39.65 68.3 1
09:38:14 2023-09-26 369848 367299 87269 85423 127291 131001 133119 132605 89666 88691 98249 102920 119899 125414 354903 379137 1024134 1017399 386385 401419 113561 98211 109430 112859 132235 125876 118490 118908 79337 80459 279439 243630 725313 723518 207867 207413 263658 267053 305996 300343 313702 316912 328747 334776 312717 345364 727958 756492 554772 441687 281994 277977 316189 316433 329413 334454 337753 342411 377859 377666 627346 650685 39.65 68.3 1
09:38:15 2023-09-26 369695 367888 87148 85523 127178 133668 133050 132732 89716 88991 98285 101030 120063 125887 354794 380950 1032798 1010911 389255 401529 111639 98246 109178 110762 129481 125876 118220 119199 79381 80514 279253 245701 723371 727520 208412 207655 263255 267240 307387 297598 315101 315441 330777 334498 312023 345120 724685 765839 546017 444886 281466 278172 316154 315921 330947 332948 339190 340309 378997 377666 625569 654068 39.65 68.3 1
09:38:16 2023-09-26 372648 367593 87294 85486 127261 133668 133305 132548 89666 88691 98417 102920 119899 125414 354903 378459 1026422 1020332 388703 398569 113561 98174 109430 110762 132109 125876 118457 118908 79477 80514 279253 243558 721682 722494 208843 206399 263290 268698 305534 301963 313702 315956 329013 336518 311042 346769 721417 757172 547982 440229 282262 277355 317738 316912 328915 334454 338470 340824 377557 382605 627289 652642 39.65 68.3 1
09:38:17 2023-09-26 372883 367004 85978 83850 127204 131184 130463 130299 89691 88780 98251 101164 119899 123260 354471 380915 1027671 1011059 387547 401419 111804 98384 109211 110694 132017 125876 118129 118874 79458 80606 276633 243594 732304 728502 208192 207192 262887 268324 305996 298466 315618 315856 331009 334462 312059 346732 721156 766143 545124 445588 282193 277161 315951 316947 329448 332948 340336 339830 379177 378830 627289 654068 39.65 68.3 1
09:38:18 2023-09-26 369920 367664 87233 85423 127261 133169 133212 132605 89666 88569 98349 102849 119817 125204 354903 380487 1030230 1024153 387051 398605 113561 98144 109430 110686 132381 125843 118688 119073 79337 80514 279253 243350 723361 721197 208878 206365 264318 267464 306888 299848 313702 315956 330045 335036 311042 348811 726007 757359 546553 441579 283061 276506 316189 316947 328915 334992 337753 340860 378997 380852 629914 653164 39.65 68.3 1
09:38:19 2023-09-26 370927 366605 85978 85504 127580 131001 130827 129756 89814 88593 98384 100708 119899 125170 354903 383379 1026343 1015533 387235 398255 113786 97910 109699 110482 132303 125428 118887 118676 79532 80262 276633 243215 732203 727437 207867 206399 264133 267143 306960 302016 316074 317861 331547 333458 312717 346696 725272 763980 540304 446922 282063 276541 316921 316398 327888 335028 337753 340034 378755 378894 627289 651219 39.65 68.3 1
09:38:20 2023-09-26 367076 366748 87294 85273 127300 133447 133305 129928 89821 88295 98450 102779 119981 125204 354903 379919 1031600 1020332 382619 399200 113752 97976 109430 110575 132269 125669 118688 118908 79337 80372 276840 243630 732091 723298 208192 206365 265572 266607 305996 300354 313225 316652 330045 334732 312023 348280 724685 756185 547446 444222 282262 275660 318105 318469 329164 335720 337425 344126 378925 379857 622659 650999 39.65 68.3 1
09:38:21 2023-09-26 369704 367480 85804 83615 127598 130455 133188 129576 89821 88263 98758 102642 120143 122573 354903 382233 1026380 1017399 387547 398640 113752 97976 109430 110610 132565 125669 118490 118874 79445 80547 276633 243630 727208 725412 208012 207009 264133 266643 306423 300549 312714 315956 331045 332957 313485 346696 725492 757395 543694 447944 281466 277355 316667 316398 328419 336003 336690 340380 378720 378230 626457 650685 39.65 68.3 1
09:38:22 2023-09-26 366811 367883 87302 85372 127300 133319 133305 129997 89698 88569 98417 102779 119899 125239 354903 378786 1030321 1020332 383196 402060 113516 98145 109396 110685 132143 125876 118129 118942 79337 80547 279253 245044 728191 724543 208192 207157 265351 265825 306529 299199 313189 316690 329778 335036 312023 346732 723660 756808 546553 445393 282552 277069 318739 315820 329804 334851 337021 343340 378853 378689 621648 651183 39.65 68.3 1
09:38:23 2023-09-26 369884 367301 85946 83854 127621 133324 133397 132513 89604 88691 98282 101030 120225 125484 355405 380487 1025640 1014440 385263 398640 113527 98111 109396 112659 132051 125876 118163 119189 79337 80547 279253 243630 728078 724396 207543 207043 263729 267053 306458 298954 312714 316757 330045 333493 313485 345681 726926 757287 546017 446570 281466 277391 316667 316433 329413 334957 336654 341929 378997 377666 626457 650224 39.65 68.3 1
09:38:24 2023-09-26 367664 367628 87148 85464 127291 133668 133085 132605 89698 88873 98349 103096 119899 125449 354648 383026 1034083 1010948 386502 402097 113583 98315 109329 110788 129627 125809 118355 119272 79305 80579 276840 245737 720125 728664 207508 207476 264098 266234 307422 300555 314885 315004 330081 333960 313926 345644 724685 763404 546553 446958 279883 277781 318601 315444 331162 333682 338710 340344 379177 377402 621412 653164 39.65 68.3 1
09:38:25 2023-09-26 372611 367883 87208 85523 127300 131045 133212 132513 89604 88537 98249 102954 119899 125327 354903 379137 1025658 1020332 387547 398640 113604 98078 109464 110762 132177 125876 118688 119107 79458 80547 279253 243630 720497 723006 208226 206434 263469 267499 306244 299199 314401 315956 329013 336553 311550 346732 721192 755957 544532 441543 282262 277781 315712 316876 328951 334454 338710 341376 377536 378865 627289 652179 39.65 68.3 1
09:38:26 2023-09-26 373247 367337 87148 85460 127047 133663 133050 130481 89561 88991 98285 101030 119899 125730 354507 380985 1028216 1013144 389273 401529 113493 98246 109430 112892 132017 125876 118254 119233 79305 80514 276633 243630 730392 728664 210129 206399 262887 267571 306244 298501 315654 315856 331283 334498 312059 346769 721156 766288 550080 446690 282262 277391 315951 316912 329947 332983 337368 340344 378120 378830 626810 654068 39.65 68.3 1
09:38:27 2023-09-26 371796 367326 87238 85364 127261 133575 133212 132479 89604 88569 98417 102920 119817 125274 354903 378857 1027305 1023462 387601 398569 113595 97976 109716 110685 132381 125843 118490 118942 79337 80547 276633 243350 724993 723518 208913 206399 263729 267499 306235 299444 313738 315039 330081 336518 310570 347788 721192 759849 545124 440885 283061 277161 315968 316947 328951 334957 338231 340860 378997 379999 628388 651219 39.65 68.3 1
09:38:28 2023-09-26 373174 367601 85978 83846 127415 131341 130463 130118 89691 88747 98351 100991 120061 123260 354757 382770 1022686 1012609 388427 400852 112001 98349 109430 110728 132143 125876 118490 119034 79490 80459 281922 243350 726901 728538 208192 206434 265125 268324 305320 300768 315137 315856 331547 333995 312059 346769 725408 766288 550080 444596 282262 277161 315236 316982 328915 333986 340409 339317 381032 378865 628657 654068 39.65 68.3 1
09:38:29 2023-09-26 369848 366345 87242 85464 127295 133447 133339 132513 89637 88569 98417 102779 119899 125239 354903 380221 1030138 1023388 385409 398640 113629 98279 109464 110643 132565 125876 118722 118942 79477 80492 276633 243215 727995 721161 208843 205723 264538 267276 305499 299479 314171 315956 330045 334498 310824 348811 727478 757432 545124 441687 283061 276082 316702 316947 328454 334992 337753 343356 378781 380888 628982 651073 39.65 68.3 1
09:38:30 2023-09-26 372164 367156 87356 85537 127428 130819 130645 129756 89785 88537 98384 102883 119899 125327 354685 383130 1023844 1011456 386997 398640 111993 98249 109750 110685 132085 125876 118524 118874 79369 80404 274289 242801 727995 727710 208012 206399 264133 267053 305737 299479 313738 315856 331547 333493 312059 346732 725308 765601 546196 446606 281864 276577 316667 316947 327923 334723 338710 339281 378720 378265 628869 652642 39.65 68.3 1
09:38:31 2023-09-26 368181 367071 87233 85364 127295 133412 133246 132387 89604 88295 98417 102779 119817 125152 354903 379954 1029408 1023424 383951 398569 113674 97976 109464 110541 132177 125669 118804 118908 79337 80404 276633 243558 728221 721161 209868 206009 265351 266643 305534 301339 313225 315956 329818 334498 312023 348811 724685 756754 546553 444642 282861 275797 319539 318956 328667 335720 337607 341268 378961 380425 626309 651036 39.65 68.3 1
09:38:32 2023-09-26 369704 368414 87298 85398 127295 133447 133281 132513 89749 88569 98417 102783 119899 125117 354903 383165 1021205 1012693 386686 398640 113786 97943 109531 110422 130260 125669 118921 118709 79477 80262 276633 243215 729014 728502 207867 206399 264318 266678 306960 301619 315739 315004 331583 333493 312973 346732 725313 764792 543694 446958 281466 277161 316667 316876 327658 335063 337753 339795 378720 378565 628176 652179 39.65 68.3 1
09:38:33 2023-09-26 367111 367337 87182 85431 127359 133350 133246 129576 89698 88295 98417 102816 119981 125239 354903 378857 1030142 1020332 383196 398640 110979 97976 109464 110575 132473 125669 118524 118908 79369 80404 276840 243594 741810 721124 208192 206365 265657 265861 306951 299514 312749 315991 329778 334498 312023 348564 724429 758488 547089 443968 282661 275517 317999 318056 328507 334851 337057 341232 378565 378865 622842 651183 39.65 68.3 1
09:38:34 2023-09-26 369588 367592 85840 85298 127300 130663 133339 129396 89731 88472 98450 102675 119899 124995 354903 382806 1024029 1014440 386904 398605 113786 97943 109464 110609 132565 125669 118688 118826 79337 80437 276633 243666 732531 727023 209868 206434 263913 266678 305569 300142 312749 315039 331547 332992 313044 346487 721192 761753 540835 448626 281466 277391 316702 315956 327959 335063 337753 340344 378720 378300 628422 651219 39.65 68.3 1
09:38:35 2023-09-26 367364 367629 87302 85277 127300 133447 133339 132111 89852 88295 98249 102779 119899 125152 354903 378821 1032060 1019607 382619 398640 113629 97976 109430 110575 132177 125669 118524 118942 79337 80459 276633 244869 730342 721124 208226 206399 265386 265790 306816 299444 313451 318542 331436 334719 311916 347605 724341 758634 538895 441543 282262 276328 318481 317643 328951 335028 337239 341412 378781 378724 621648 650224 39.65 68.3 1
09:38:36 2023-09-26 369884 367664 85844 83580 127712 130663 130936 129576 89854 88263 98450 102604 120063 125030 355186 382233 1022686 1014440 385227 399200 113561 98211 109430 112736 132177 125876 118524 119107 79337 80685 276633 243666 730025 725313 207577 206468 264098 266678 306494 299479 312714 316469 331009 332992 313410 346206 721156 757395 545124 447944 281466 277069 316702 316433 329448 336038 336727 341412 378720 377701 625569 650722 39.65 68.3 1
09:38:37 2023-09-26 367111 367915 87203 85547 127266 131184 130827 130299 89749 88715 98384 101058 120101 123330 354794 381752 1031452 1010193 384863 399760 113404 98211 109430 110831 129627 126191 118457 119272 79337 80579 276840 245867 724504 729053 207508 207043 264538 265825 307422 298501 314163 315479 330759 332992 313603 345925 723660 765601 546196 446630 279883 277391 319088 315568 330714 333986 338470 341146 378720 377139 620058 653141 39.65 68.3 1
09:38:38 2023-09-26 371561 367371 87173 85427 127333 133482 133246 132605 89637 88723 98282 102954 119817 125449 354903 379173 1027185 1017436 387001 399235 113561 98009 109430 110768 132051 125876 118408 119107 79337 80547 279253 243630 727299 721345 208192 207655 263729 267089 306458 300343 314215 316982 329049 335036 313009 345681 726558 755121 547982 441363 281466 278172 316224 316433 329448 334524 337753 342206 377895 377737 628905 652699 39.65 68.3 1
09:38:39 2023-09-26 372993 368484 85885 84017 127160 131358 130463 130563 89568 88780 98318 101128 119899 125817 354903 381092 1027149 1013268 390364 398605 113482 98273 109354 112892 131868 125843 118197 119306 79337 80547 276633 243666 722494 728748 208226 206468 262922 268958 306244 298501 315654 316073 331045 334498 312095 346769 721435 764074 545124 445588 282063 277781 315236 316982 329947 332983 337368 340344 378120 381722 627325 654068 39.65 68.3 1
09:38:40 2023-09-26 373486 367883 87211 85456 127333 133447 133246 132513 89604 88569 98282 102983 119899 125274 354903 380523 1029500 1022172 386502 398640 113629 98144 109464 112659 132381 125843 118524 119107 79477 80547 276633 243558 731531 721269 208913 206043 264573 267535 305534 299479 313773 318274 330081 335036 311078 349452 726963 757359 538786 441687 283061 276347 316959 318956 327994 334781 338497 343637 378853 380923 629130 652032 39.65 68.3 1
09:38:41 2023-09-26 369668 367228 87443 85647 127340 131001 131036 132640 89698 88569 98349 102812 120225 123119 355405 383415 1024770 1011493 387326 398640 113786 98211 109497 110719 132246 125756 118804 118942 79509 80404 280374 242837 735726 729053 208226 207043 264353 267276 305320 300794 313738 315039 331852 333761 313009 346769 725435 763980 543694 446594 282262 277391 316959 316947 327959 336073 338470 340344 379888 378865 628657 652870 39.65 68.3 1
09:38:42 2023-09-26 366560 367955 87267 85305 127535 133482 133374 132295 89698 88295 98450 102779 119899 125152 354903 378821 1035488 1020332 382926 401492 113516 98009 109430 112736 132212 125876 118524 119107 79369 80579 280551 245044 739319 721386 208261 207447 264644 265603 306529 300980 312749 316690 329813 335036 312095 347296 723660 755121 546553 444632 282792 277105 318892 315712 329876 334922 337332 342062 378889 378724 621648 651036 39.65 68.3 1
09:38:43 2023-09-26 369655 367879 87211 85497 127300 133447 130827 130118 89666 88812 98417 102954 119899 123190 355368 379919 1025658 1014514 385841 398640 113629 98144 109464 112736 132120 125910 118524 119306 79337 80579 276840 243666 724541 724396 207902 207546 264133 267312 306529 298990 313261 317646 330045 334767 313998 345681 721449 756221 546017 446291 281466 278172 316702 316912 329983 334758 337239 342483 378997 378265 627568 650722 39.65 68.3 1
09:38:44 2023-09-26 369328 367960 87148 85523 127295 133737 133154 132801 89420 88784 98417 103124 119784 125553 354903 378221 1036317 1019607 384074 399831 113213 98780 109061 112960 129301 126326 118129 119554 79121 80579 276633 244899 718801 721472 208843 206434 264573 268096 307207 297829 315690 315956 330045 336825 311774 348061 724465 763485 549412 441363 283061 277018 317039 318505 331269 332843 340152 341100 378730 383217 623798 654311 39.65 68.3 1
09:38:45 2023-09-26 373537 367816 87291 85481 127295 133726 133270 130118 89666 88658 98417 102991 119899 125414 354903 379173 1028605 1023387 387601 401419 113718 98178 109430 110694 129661 125876 118490 119073 79445 80514 279253 243594 725991 724030 208878 207234 264098 267499 305961 299444 314143 315956 330777 336518 311006 348034 728474 760503 546553 441507 283193 277125 315933 316947 328915 334957 338710 341100 378997 380834 627253 651219 39.65 68.3 1
09:38:46 2023-09-26 368700 368472 87260 85486 127300 133633 133177 132663 89666 88691 98249 102954 119899 125414 354903 383415 1034740 1014403 384319 399796 113527 98246 109430 110763 132017 125876 118457 119155 79305 80482 279439 243630 723546 729533 208662 206365 265315 266607 309315 299810 314849 315676 331906 333819 311881 348701 725195 768277 546732 446740 283061 276011 317181 315921 329911 334454 338933 340273 379782 379963 621852 654532 39.65 68.3 1
09:38:47 2023-09-26 369350 367262 87294 85390 127295 133447 132934 129928 89666 88537 98417 102816 119899 125204 354903 379919 1030960 1022511 382546 398569 113561 97976 109430 110541 132565 125843 118654 118758 79445 80372 276633 243558 738530 721192 208192 206365 265351 267107 305961 301193 313630 315956 330009 334462 312023 348527 724685 758696 531631 444222 282262 275624 318361 315921 328880 334992 337441 341340 378997 381612 622769 650224 39.65 68.3 1
09:38:48 2023-09-26 367628 367593 87148 85540 127266 133668 133177 132698 89666 88537 98317 102991 119899 125414 354652 382770 1032332 1011059 384863 398605 113449 98178 109321 110728 129571 125843 118490 119155 79305 80514 276633 245354 719138 730792 209424 207447 264397 266465 307747 299023 316901 318049 329867 333515 313782 346097 723660 765060 539776 448261 281845 277212 317181 314969 330911 333916 338710 342964 381359 377666 620022 653104 39.65 68.3 1
09:38:49 2023-09-26 366231 368477 87269 85423 127266 133633 133339 132513 89604 88569 98317 102920 119899 125327 354652 378151 1035556 1020332 384863 399200 113527 98246 109396 110762 132143 125876 118129 119306 79337 80547 276633 246433 721620 724543 208482 206399 264503 266385 308103 299184 313702 316655 329049 335001 311988 347223 723687 758781 538786 441399 282262 277355 317181 315820 331717 333951 337441 341893 378428 382296 621133 655406 39.65 68.3 1
09:38:50 2023-09-26 371832 367736 85946 85533 127546 131001 130827 130118 89659 88747 98318 102887 119899 125327 354903 378993 1028105 1020332 388703 399480 113527 98317 109716 110797 132381 125910 118524 119073 79337 80514 276633 243594 724993 723518 208662 207009 263658 268151 306996 299444 314179 315921 329013 336754 311479 346732 725272 756492 538786 441196 282262 277781 315929 316912 329413 334723 338710 340860 377859 381612 628176 652642 39.65 68.3 1
09:38:51 2023-09-26 368736 367888 85881 85431 127266 133668 133119 132513 89511 88537 98417 102920 119899 125414 354402 381662 1035715 1014477 384863 399200 113527 98178 109430 110762 132051 125876 118457 119073 79337 80547 276633 243630 720265 728664 208552 206330 264538 266830 306494 299164 315137 315591 331816 334732 311514 348774 724172 766288 547446 444886 283061 276506 317181 318469 329697 334710 340005 341506 381141 380390 622659 654886 39.65 68.3 1
09:38:52 2023-09-26 371190 367449 85982 83823 127468 130727 133305 132479 89666 88537 98318 102849 119981 125379 355405 379919 1032612 1023660 384319 399480 113752 98246 109464 110729 132395 125843 118771 118908 79477 80404 276633 243558 729227 721161 208552 206365 265944 267240 305996 300549 313702 316433 330545 335001 312059 349663 724429 757287 546553 444258 282861 275660 318141 316620 328915 335028 337716 341376 378997 380531 623725 651183 39.65 68.3 1
09:38:53 2023-09-26 367404 367888 87302 85523 127564 133761 133212 132698 89666 88812 98417 103025 119899 125449 354903 381021 1031692 1010341 385555 402024 113527 98246 109396 112781 129481 125876 118457 119306 79337 80547 276633 245737 722962 728570 207508 207840 264503 266420 307887 298466 314622 315479 330081 333925 313998 345644 724685 765362 538895 447969 281212 277921 317075 317607 331305 333845 339080 342292 378961 379074 622976 653104 39.65 68.3 1
09:38:54 2023-09-26 367334 368408 85942 83850 127621 133854 133305 132824 89666 88751 98417 101030 119981 125449 354903 377922 1033935 1020332 384650 399831 113449 98246 109321 112892 129571 125910 118457 119471 79089 80547 279253 246259 724631 723225 208662 206399 264503 267053 307887 297703 314436 316652 329013 335072 312023 347788 723660 757323 542595 441363 282462 277161 317145 315004 331681 332983 338470 341893 378428 378901 619073 653604 39.65 68.3 1
09:38:55 2023-09-26 373309 367326 87331 85523 127295 133761 133246 132698 89698 88784 98417 102954 119981 125449 354903 382233 1026175 1012498 387051 398569 113561 98279 109685 110762 132177 125876 118688 118908 79477 80547 276840 242765 728207 729569 208517 207009 264538 267499 305702 301193 314879 315856 331726 334684 313162 347213 728807 767227 547982 446740 282226 277602 319088 318657 328241 334957 339190 340069 379817 378830 632444 654997 39.65 68.3 1
09:38:56 2023-09-26 368471 367883 87242 85556 127300 131354 133339 132698 89604 88691 98417 102954 119899 125449 354903 383990 1029919 1012928 384319 399796 113604 98178 109430 112781 132473 125876 118688 119189 79458 80547 276633 245008 720666 729651 208192 206399 265754 266607 308733 299199 314658 315514 332085 332922 312973 348280 724685 765186 550080 448261 282262 276506 318105 315700 329983 334454 339190 340309 382994 378865 620058 653141 39.65 68.3 1
09:38:57 2023-09-26 369884 366386 87204 85481 127472 133668 133339 132548 89666 88569 98417 102920 119981 125449 354903 378786 1025622 1017126 387859 398605 113595 98246 109430 112703 129558 125876 118490 119155 79477 80514 276633 244835 721217 721124 207867 207511 264256 267214 309096 302819 315590 317800 329368 334825 313562 346232 727774 759977 547982 445515 281466 278172 316189 316655 329662 334992 337441 342411 378997 377701 627346 650538 39.65 68.3 1
09:38:58 2023-09-26 370400 367335 87140 85397 127173 133761 133119 132732 89543 88845 98249 102954 119899 125694 354652 380789 1031600 1011059 387583 399796 113370 98311 109576 112926 129481 125910 118129 119306 79337 80611 279253 245701 734729 727473 208517 207655 263290 267240 307413 298258 315395 317861 331009 334966 312059 345400 726926 765601 546553 444886 281864 278564 316189 316433 330983 333449 339670 340344 378650 377737 625144 654532 39.65 68.4 1
09:38:59 2023-09-26 369848 367265 87331 85423 127295 133477 133246 132513 89698 88569 98417 102779 119899 125239 354903 379919 1030142 1022897 384026 398605 113595 98178 109464 110618 132565 125756 118524 118908 79477 80459 279253 243305 728108 727631 210611 206261 265209 267321 306816 301796 314000 318092 329902 334966 312023 349415 725713 757287 546553 444605 283061 275624 317181 316398 328685 334887 337716 340860 378997 380567 624646 651219 39.65 68.3 1
09:39:00 2023-09-26 369552 366421 87242 85398 127501 133447 133339 129963 89666 88295 98450 100708 119981 125082 354903 383379 1023844 1014168 386502 398605 113899 97943 109834 110575 130351 125669 118688 118908 79391 80547 276633 243666 731548 726887 208192 207332 264503 267276 306458 300142 312714 316469 331547 332957 313962 346696 727995 761485 551530 447591 281466 277391 316923 316620 329448 336003 337203 343001 382183 380804 626236 651996 39.65 68.3 1
09:39:01 2023-09-26 367664 367924 87182 85484 127266 131293 133305 132732 89666 88784 98417 102987 119817 125484 354903 377622 1034777 1020332 386686 399200 111740 98311 109396 110985 129592 126507 118417 119432 79393 80703 279439 246324 716242 724543 208738 207193 264913 267053 308319 298014 314730 316433 329724 336235 312717 347751 723660 757323 541714 444790 283061 277391 317181 315956 331717 332948 338710 341412 378709 379963 620058 654068 39.65 68.3 1
09:39:02 2023-09-26 372086 368477 87144 83846 127295 133668 133305 132548 89666 88691 98417 102883 119899 125449 354903 379137 1027245 1020332 389532 398605 113561 98211 109430 110762 132473 125843 118490 119107 79337 80514 276633 243558 724767 723518 209287 207009 263693 268135 306996 299444 314436 315956 330045 336789 311078 347788 725308 758817 554430 441349 283061 277726 318601 319407 329662 334746 338637 341268 378550 380994 630473 652421 39.65 68.4 1
09:39:03 2023-09-26 370127 367629 87242 85464 127333 133761 133246 132732 89604 88691 98349 103025 119899 125519 355405 383451 1033276 1015995 384063 401492 111881 98348 109770 110558 129627 125809 118519 119136 79522 80450 279253 245008 724974 729569 208517 206399 265696 266955 307593 299408 314658 315735 332085 333714 313198 348280 724172 766337 550080 448261 282262 276506 318176 315956 329983 334723 338710 340344 380385 378830 621142 653141 39.65 68.3 1
09:39:04 2023-09-26 366555 367326 87331 85372 127510 133633 133374 132605 89698 88295 98417 102746 119899 125152 353883 379919 1033249 1020332 382889 399200 113640 98111 109430 112703 132051 125876 118490 119223 79337 80547 276633 245044 732573 721124 208517 206434 265439 265790 306957 299444 313702 318469 330045 335001 312745 347542 723367 758488 547982 443968 282661 278263 318963 317607 329840 334851 337534 342303 378925 378865 619547 651219 39.65 68.3 1
09:39:05 2023-09-26 369884 367894 87322 85490 127295 133761 133119 132605 89698 88780 98384 102883 119899 125414 355405 379618 1025622 1014477 386385 398605 113482 98279 109430 112703 132085 125876 118490 119107 79337 80579 276840 243594 721278 721088 209868 207511 264098 267276 306458 299199 313445 316982 329248 334732 313449 345644 725308 759391 554414 446301 281466 278172 316702 316912 329947 334489 337276 342447 378730 377666 625447 650224 39.65 68.3 1
09:39:06 2023-09-26 369623 367888 87208 85610 127090 133924 132934 132859 89388 88877 98081 103096 119802 125729 354652 377657 1035546 1017436 385955 399200 113336 98311 109348 112859 129301 125910 118096 119306 79337 80547 276633 243630 721102 721201 208878 206399 264503 266678 306913 299423 315473 317535 329760 336270 313108 348171 724612 761608 541714 443929 283061 276982 317075 316620 330679 332948 337877 340344 378745 382296 624818 654068 39.65 68.3 1
09:39:07 2023-09-26 372086 367337 85808 85541 127295 133663 133246 132513 89698 88691 98349 102812 119899 125274 354903 378821 1029412 1024919 387601 398605 111964 98211 109430 112703 132177 125876 118606 119107 79369 80579 279253 243558 727980 721088 209385 206365 265125 267911 305961 299479 314179 315956 330777 336518 311042 348564 725308 757359 546553 441579 283061 277161 316224 316982 328915 334992 338470 341135 378781 380869 627289 652642 39.65 68.3 1
09:39:08 2023-09-26 369350 367267 87173 85456 127295 133702 133188 132548 89604 88569 98282 102954 119735 125327 354903 383451 1035451 1011493 384319 398605 113482 98178 109430 112814 129914 125876 118490 119306 79369 80547 271784 245044 737380 729569 210165 206227 265510 266768 307281 299303 314550 317643 331942 333282 313306 348134 724539 766035 547446 448261 282262 276541 320444 317607 329626 334454 338710 340344 379853 381073 620058 653104 39.65 68.3 1
09:39:09 2023-09-26 366484 367362 87267 85364 127510 133540 133374 132387 89731 88569 98417 102779 119899 125239 355405 378857 1033313 1020332 382889 399200 113561 98144 109685 110685 132473 125876 118524 119223 79369 80579 279253 245044 725151 724543 208517 206434 264609 265790 309338 299444 313225 316947 329778 335001 312023 347296 723660 755085 546553 441723 282262 277391 318176 315820 330018 334992 337478 341929 378997 378865 619826 653313 39.65 68.3 1
09:39:10 2023-09-26 372158 367629 87148 85510 127085 133889 132992 132767 89420 88784 98114 102987 123238 125694 354903 381092 1027185 1014126 387583 399515 113404 98279 109245 112736 132051 125876 118490 119306 79490 80749 279253 243378 730971 729423 208738 207228 263553 268558 308696 299058 315545 315856 331516 334498 312059 346769 727663 766070 545124 446653 282262 277391 315236 317800 329947 332983 337877 340069 378120 378565 627289 654068 39.65 68.4 1
09:39:11 2023-09-26 370400 366457 87177 85460 127085 133702 133085 132732 89604 88691 98249 102916 119817 125361 354402 379954 1033249 1016404 385136 398605 113438 98178 109354 112736 129592 125910 118490 119223 79337 80547 274289 243666 720867 726923 208878 206399 264573 267276 306494 299408 315460 315856 331816 335036 311550 348564 724685 766301 546910 444258 283061 276541 317216 315956 329983 334710 340561 341506 381032 380888 622659 654886 39.65 68.3 1
09:39:12 2023-09-26 369588 367664 87215 85372 127329 133354 133374 132513 89698 88295 98450 102746 119899 125030 353847 383110 1024029 1014477 384956 398640 113786 98249 109935 110491 130351 125741 118785 119053 79381 80450 279253 243486 741914 728147 208378 207332 264256 267089 306957 301619 313415 318992 331511 333458 313733 346487 721282 761571 543694 446594 281864 277908 317181 316433 329715 336544 337239 341412 378720 378265 626457 651183 39.65 68.3 1
09:39:13 2023-09-26 367370 367620 87173 85514 127173 133702 133246 132674 89543 88723 98249 102954 119735 125396 354402 381662 1031600 1010341 384099 398640 113482 98211 109245 112703 132051 125910 118490 119306 79369 80579 276633 245737 718592 728538 209276 207546 264538 266643 307457 298537 314694 315735 330817 334030 313998 345644 724685 763980 545124 448370 281249 277957 319539 317571 331574 333845 339430 341268 378961 379110 621742 653921 39.65 68.3 1
09:39:14 2023-09-26 372648 367915 87207 85547 127333 133737 133339 132548 89698 88569 98450 102987 119899 125361 354903 379173 1029678 1023090 389144 401529 113808 98213 109362 110558 129627 125809 118635 119136 79522 80514 276840 243558 724109 723518 209322 206330 263693 267535 308393 299479 314658 318092 330116 337096 311078 348317 725344 755157 547982 441579 283061 277391 316189 316982 329448 334992 338710 340895 378730 380602 629211 652678 39.65 68.3 1
09:39:15 2023-09-26 373174 367695 87173 85456 127295 133702 133119 132767 89604 88691 98349 102987 119817 125274 354903 382304 1022773 1014126 387601 398605 110827 98111 109430 112625 132381 125876 118490 119189 79337 80492 276633 243179 729313 728620 208517 207043 265090 268135 306996 299514 315173 315856 332049 334462 313198 347495 728770 765960 552980 446776 282262 277248 317039 318211 328507 334851 339670 340034 381840 378865 629174 653141 39.65 68.3 1
09:39:16 2023-09-26 366301 367008 87215 85372 127755 133575 133281 132513 89698 88622 98351 100821 120175 122913 355620 379848 1033064 1021473 383051 401529 114000 98180 109464 110762 129627 125910 118688 118976 79490 80482 279253 245044 721760 721129 208552 207228 265758 265825 306992 299444 315514 316982 330081 335036 312095 347542 723660 757057 540304 444222 282262 277391 318622 315820 330482 335028 337753 342206 378997 378865 619146 651219 39.65 68.3 2
09:39:17 2023-09-26 369884 367337 87182 85464 127317 133605 133212 132548 89604 88569 98282 102954 119899 125309 355550 378786 1025700 1016677 387822 398640 113404 98111 109576 112625 132381 125876 118490 119107 79337 80547 279253 243630 724541 721052 208192 207511 264133 267464 308720 299232 314185 319443 328906 334895 313341 345535 727774 756990 546553 444077 281791 278172 316189 316655 329715 334489 337461 342375 378694 378265 626100 650261 39.65 68.3 2
09:39:18 2023-09-26 369812 368155 87182 85497 127287 131184 133154 132640 89543 88723 98114 102987 119817 125553 354652 380523 1030138 1011059 387655 399515 113604 98311 109279 112848 131868 125910 118524 119306 79458 80579 276840 245528 720452 727473 208261 207401 263469 267499 307422 301111 315209 315004 331045 334767 312095 345681 721192 766288 546910 445588 282262 278172 315933 316690 330983 333484 337368 340344 380801 378565 626236 654532 39.65 68.3 2
09:39:19 2023-09-26 375364 369956 87588 85974 128883 134541 130513 133668 90355 89218 99466 103614 121422 126149 356351 384601 1039332 1032235 389884 404748 111160 99290 111435 113892 130732 128289 123042 123303 80533 81760 280374 246433 746524 735794 211332 208782 268974 270743 311135 305890 319457 321484 335995 339983 315807 351492 736559 770586 550841 449214 287989 280608 323104 324377 333789 339670 342361 348522 383043 385271 638290 664567 39.65 68.3 2
09:39:20 2023-09-26 381150 376546 85898 86756 133564 133595 133671 133587 90823 89840 100767 101781 123328 124633 362930 392135 1048149 1035933 396524 409975 112602 100796 115744 112606 133830 134335 121702 122726 81748 84609 285735 248654 738859 747067 213314 211799 269706 273778 315974 307755 322665 324413 338684 341721 318668 353871 743474 784400 556558 458051 288662 286092 328655 325427 340949 343806 347852 350117 389888 389751 641104 673178 39.65 68.3 2
09:39:21 2023-09-26 385554 386969 87357 85424 133909 137840 138448 138465 93230 90251 103356 104441 126598 127649 371995 398782 1075344 1051394 403757 419807 114999 104673 115533 116886 139104 135196 126121 127398 83571 86126 291303 256273 752364 758437 216209 214146 274012 277047 323091 313040 328646 329207 343190 347205 324484 357688 752502 800341 560311 463623 293558 293565 333978 331830 342476 347795 351627 355780 391055 394728 645470 679722 39.65 68.3 2
09:39:22 2023-09-26 391975 389920 87909 85614 134757 139033 142816 142173 91394 90186 105908 104666 127592 128462 372950 399377 1075836 1065179 408013 422355 115607 104920 116419 117424 142410 135972 127526 128393 83671 86106 300884 255982 753244 758525 216819 214249 274609 278114 323091 314950 328646 331363 341528 347698 324207 357979 760009 793414 567479 465154 293914 290801 333798 333329 342839 350302 351483 355059 393846 393958 657062 684524 39.65 68.3 2
09:39:23 2023-09-26 393266 391999 87892 85669 135657 139716 143394 143199 90886 89840 106055 105267 127857 129102 374930 405462 1084431 1064902 412007 423628 115634 105400 117097 118633 138789 137507 128503 129592 84018 84536 293305 257729 758786 765507 216819 214777 273977 278470 324037 313993 329344 328533 342660 346895 322925 355775 754703 802039 563129 466509 293558 287081 333978 331794 343195 349787 351555 354667 389853 394450 649277 682657 39.65 68.3 2
09:39:24 2023-09-26 395998 392314 87569 85546 135573 139315 143520 142968 90761 89496 106237 105018 127946 128889 376358 402369 1078892 1068972 409819 423284 115065 105031 117198 118604 138848 136935 128763 129447 83902 86291 293305 257458 765825 761499 216819 214215 274153 278078 321754 314950 327646 329755 339673 346368 321625 355196 759575 795702 566029 464972 294461 288757 333094 332081 342561 350634 349366 351496 391604 392337 654255 685571 39.75 68.3 2
09:39:25 2023-09-26 396925 393266 86979 85306 134681 138990 143115 142734 90374 89300 104228 105104 127287 128360 375650 406034 1075276 1061907 407663 421142 114933 104644 117164 118176 142882 136419 128584 129275 83671 86126 292472 254648 763420 767721 216514 212891 273316 277190 319127 314029 324739 325500 340497 342199 317964 353625 752466 793378 593007 459606 292177 287046 330723 329755 342947 345560 349801 351460 391019 389382 646876 682172 39.65 68.2 2
09:39:26 2023-09-26 393122 392341 87078 85299 135130 138246 143285 142367 90479 89186 106129 104810 127558 128216 375793 404535 1080551 1068972 403173 421357 114999 104606 117117 118330 138815 136547 128584 129143 83671 86159 290502 256273 762643 763567 216209 212891 274746 275211 320851 313670 324223 327626 338233 343603 317787 355054 756467 792936 567479 459534 292700 287135 331762 331166 341142 347862 348345 351141 388011 390856 658787 683271 39.65 68.2 2
09:39:27 2023-09-26 399207 393521 86987 85293 134690 139087 143228 142869 90479 89341 106055 105018 127592 128799 378551 406214 1075271 1060161 409746 421986 114999 104678 117117 118571 138815 136771 128674 129232 83671 84182 290502 255549 761191 768204 216209 212891 273090 277652 320094 313004 326613 325199 339947 342474 318595 351492 755578 793342 566029 465003 292177 286824 331995 328760 342947 346679 348838 350894 393529 390582 647370 682693 39.65 68.2 2
09:39:28 2023-09-26 394481 396533 87417 85447 135568 139510 143721 143138 90512 89681 106271 105339 128123 129227 378664 408790 1084495 1060540 405610 423989 115065 104925 117657 119200 139373 137610 129156 132361 84250 84484 293305 259197 762920 772569 216209 213517 274432 276163 322875 313086 324559 327290 338887 342199 318892 351564 753534 801965 567479 464086 293835 288350 332769 331471 342731 347689 348875 351496 387498 391751 649277 682657 39.65 68.3 2
09:39:29 2023-09-26 399243 396826 87605 85452 135952 139886 139777 143337 90637 89529 106487 105404 128472 129385 378808 408512 1082455 1069686 411380 424061 115734 105031 117691 119365 140089 138091 129605 132522 85838 84337 296162 258278 783246 769292 216666 214249 274153 277652 322076 314507 324739 328760 338375 343815 322221 351492 760273 793414 566029 467884 292700 290801 333003 332513 341982 349859 350822 353626 394512 391059 661654 687523 39.65 68.3 2
09:39:30 2023-09-26 402204 399413 88085 85980 136565 143843 140354 140374 90985 90307 106813 106293 131495 130680 383256 412247 1091664 1071908 414588 428767 116340 103142 118919 120363 141289 139062 132800 129536 86405 84695 295268 259934 765489 777199 216819 214249 274801 279757 323809 315364 329344 327697 341012 344814 318892 351564 758984 801473 568929 467487 293558 289506 333978 332297 343281 347726 349402 351496 389853 394173 656449 687854 39.65 68.3 2
09:39:31 2023-09-26 404653 399996 88238 86004 137428 143878 141538 140828 91334 90091 107099 106326 131780 130714 382714 408861 1088091 1078943 413932 427694 116573 105707 119275 122561 141911 139368 132821 129714 86486 84894 295268 259100 771558 772852 216140 214949 275908 279757 324037 314766 328377 329791 338994 346967 322486 351564 764180 800828 574304 470492 296348 291890 333942 333704 342947 350266 352329 351388 393257 393333 664047 691876 39.65 68.4 2
09:39:32 2023-09-26 408272 403613 88792 86533 137943 144456 141920 142004 93358 90499 107426 106896 128534 131708 387624 417876 1097890 1078994 418816 430141 117252 103222 119772 123277 143240 140351 129548 130410 86765 84979 300523 261232 771744 783048 216778 214949 276755 279052 324915 315497 327993 328760 342009 345888 319410 354735 762679 802428 571829 468656 294077 290599 334772 333848 348577 348316 350248 353666 394580 395284 660360 691584 39.65 68.4 2
09:39:33 2023-09-26 408885 404838 89137 86656 138483 144698 143178 142372 93552 90437 104622 106896 132549 131586 387096 415236 1097604 1088163 418294 431569 117697 103333 120144 123174 142967 140687 130210 131042 86952 85242 302568 260670 777122 778447 218201 215583 277339 282265 324987 316965 329861 331507 342275 348742 319528 355378 768511 798994 577246 471867 295735 292259 334702 336211 344576 351493 349965 354913 394508 395284 668470 692904 39.65 68.5 2
09:39:34 2023-09-26 412515 408035 89415 87437 139359 141907 144019 143757 93776 90716 104917 107849 129157 132765 387605 418852 1102290 1078980 421482 433039 117845 103643 120676 120315 144079 144074 131054 132328 87206 86072 302568 263918 778973 787601 217558 216288 277534 279938 325910 316044 329484 330790 341441 347454 322137 354735 765451 814205 575775 472822 297838 291511 336830 334433 346429 350967 351699 356898 392261 396858 660396 692868 39.75 68.5 2
09:39:35 2023-09-26 410768 409436 89693 87175 142388 141840 144049 142993 93746 90880 104878 107800 129255 135133 391228 416508 1100454 1088200 418958 435615 118205 103643 120986 120151 144162 144478 131120 132361 87239 86200 301021 263664 782565 787939 219281 217427 278904 282135 327568 318299 330007 333704 342902 347276 322194 355812 771617 810576 580188 473571 297442 293193 335746 337103 344540 350442 351519 356861 395440 394728 663284 695962 39.75 68.5 2
09:39:36 2023-09-26 408947 407632 89816 87553 142760 141844 144538 143423 93941 90880 105153 107833 130036 135203 392372 418995 1109659 1099796 418221 436140 119031 103714 121835 120480 144867 144311 132390 132361 87400 85833 299081 263138 800902 788718 218448 216253 278575 279938 324964 319701 328453 332873 343190 347942 318963 359142 771617 804458 579079 468548 297838 293697 335782 336595 346655 352056 350265 357400 396808 396813 674697 698926 39.65 68.5 2
09:39:37 2023-09-26 411142 411325 90132 88022 142960 142833 144673 144423 93974 90946 105324 108670 130491 135638 391633 424061 1111232 1088163 419660 435311 118906 104141 121932 121682 145300 141003 132639 133562 85551 86647 300034 266923 800276 794920 218401 217497 281240 279938 327990 318958 329555 333324 344671 346895 321875 357979 770524 818795 582704 471380 300868 293812 338358 336595 347737 350442 351663 359693 395521 395209 664589 698541 39.65 68.6 2
09:39:38 2023-09-26 413606 412044 90446 87749 143547 143170 145579 144255 94234 90880 106074 108230 131129 135352 393070 425265 1103651 1091322 421781 435745 119726 104141 124869 120977 146183 144821 133457 133227 85722 86380 296839 264665 794501 795459 218764 217672 278579 281755 325981 320967 328986 333383 343052 347942 321911 357435 772302 816068 574729 475358 297586 296264 338108 336961 349697 354006 353580 357257 396916 396316 671569 703090 39.65 68.6 2
09:39:39 2023-09-26 414809 415101 90603 88327 143634 143727 145785 144961 94169 91482 106253 108811 131219 132452 396844 423809 1124800 1106104 419442 440296 119976 105034 125323 122147 146623 141296 133977 134099 85669 86980 305516 266168 803899 793203 219565 217672 279919 280897 327990 321537 329021 333884 341511 346973 319894 359688 775145 802500 577629 472786 300868 296098 337848 338633 347773 353643 351024 358912 399488 395244 676703 704312 39.75 68.6 2
09:39:40 2023-09-26 414953 415106 90603 88392 139478 144194 145819 145634 94332 91515 106432 109112 131409 132233 395467 427908 1118827 1103510 424400 439283 119395 105204 124695 122648 147122 142466 133692 134572 85764 87282 302568 267302 796781 797321 219978 217706 279528 281733 330014 318958 333996 333704 342902 350890 321625 357905 774907 810467 583131 476889 301293 294118 341571 338324 348201 355276 353476 359146 395198 396921 674718 700824 39.65 68.6 2
09:39:41 2023-09-26 420593 415911 90827 88424 140753 144492 146528 146104 94688 91604 107012 109380 132134 132424 396583 430320 1113130 1100577 429336 441250 122438 105237 122040 122952 146830 142894 134348 135046 85833 87465 305516 266323 793836 802497 219850 218725 278679 283246 329978 319996 332599 333884 343052 347250 323871 356641 772884 823347 577629 477598 301933 295195 341751 338633 349877 354210 356452 357121 395836 396457 669527 701451 39.65 68.7 2
09:39:42 2023-09-26 421073 419820 90831 88670 140585 144760 146494 146273 94528 91834 107005 109733 132374 132767 399717 425335 1119402 1103784 423601 441597 122676 105204 125706 123217 147684 142500 134652 135080 85961 87617 305880 266955 803613 804705 220039 218785 280170 283069 327883 322813 330911 333740 344461 348885 322220 357688 777181 820259 584602 480802 300370 296645 340408 338441 351465 353679 354544 357946 397025 397675 673174 705153 39.65 68.7 2
09:39:43 2023-09-26 419474 418505 91454 88877 141679 144996 147416 146683 94689 91834 107218 109800 132698 132750 401232 431068 1123668 1116434 426709 441106 120599 105809 125600 123117 147925 143641 135058 135744 86142 87649 307907 266955 799093 801059 221010 218420 279458 284112 329480 322431 333996 333884 342263 349089 322399 355885 778552 815607 587300 480408 301293 296933 340958 339693 348787 356595 355949 359110 397025 395244 674754 707063 39.75 68.7 2
09:39:44 2023-09-26 420621 420299 91265 89007 141080 145235 147522 147316 94561 91994 107218 112220 132698 133729 401488 430092 1130468 1113056 424099 441656 122744 106034 122437 123697 147955 144432 135475 135944 86201 87977 303448 268685 802689 802423 220215 218245 281629 283101 329480 323674 332392 335773 343017 347215 319930 359142 779692 811040 586073 478051 301080 297561 339929 340206 349877 355810 351627 358855 396347 396422 682666 707227 39.65 68.7 2
09:39:45 2023-09-26 422683 421258 91273 89011 141151 145673 147554 147609 94561 91994 107547 112331 133202 133729 401488 431481 1129594 1109860 426143 444589 122472 106166 125618 124186 148028 144360 135058 136514 86083 88259 305516 270419 790587 802497 220074 218760 280433 282581 332557 321680 331054 334503 342278 348012 320936 359178 779692 811477 601553 476816 303864 296717 340157 341609 349452 355668 355246 361667 399271 397101 680404 706116 39.65 68.7 2
09:39:46 2023-09-26 422297 422850 91461 89316 141600 145707 148210 148021 94659 92121 107762 112543 133039 134471 403694 432949 1128353 1103673 423493 445810 119681 106173 122774 124376 148960 144257 135944 136859 86437 88226 305880 270455 802093 810967 220321 218420 282059 283012 331839 322992 332095 333884 344396 349304 319930 359142 777451 818522 587544 478390 303004 296933 341991 338739 351961 356345 353725 358199 397205 398897 682182 707729 39.65 68.7 2
09:39:47 2023-09-26 428321 423858 91606 89471 141833 146182 148210 148124 94627 92121 107911 112631 133164 134167 401689 433859 1123668 1107055 432472 446975 122948 106451 122606 124543 151294 144960 135978 136893 86437 88226 306779 269658 798004 811606 220357 219785 279493 283913 332018 321680 333393 333704 345890 349832 322746 355415 778405 826779 585807 483131 303004 295668 342920 339657 351465 356583 356741 359325 395692 396457 673446 706226 39.65 68.7 2
09:39:48 2023-09-26 429946 424115 91683 89435 142354 146382 148830 148295 94919 92054 108176 112875 133683 134729 403955 432213 1130068 1118003 431247 446963 122982 106483 123494 124595 151574 145064 136330 137117 86614 88553 305880 270527 806355 802248 220013 219894 280380 284347 331515 323710 330554 334574 342573 347942 320936 356930 780834 820455 583131 480445 302575 295762 340443 342861 351465 354742 355661 357157 398122 396457 673692 710316 39.65 68.7 2
09:39:49 2023-09-26 427929 423894 91876 89349 142522 146216 152043 148124 94824 92121 108309 112665 133817 134201 404135 433519 1127994 1122329 432398 446574 123221 106557 123113 124748 147705 145236 136582 137479 86821 88323 307742 270274 809958 809307 221524 219491 280667 285214 331372 324287 332455 335773 342974 349996 320901 355812 779696 816141 576947 483240 302147 295762 341991 341272 351695 358246 355803 358855 397025 396457 681698 710316 39.65 68.7 2
09:39:50 2023-09-26 427571 427117 92000 89829 142849 146589 149352 149057 94921 92375 108343 112921 133817 135098 404918 436443 1134484 1115896 430977 446737 122982 106696 122774 125399 151574 145877 136604 138211 86555 88598 306511 273285 798277 810394 220392 219101 281324 283445 333730 322693 332095 336102 342024 347769 320901 357979 783791 818522 577085 477562 304295 297351 341991 342861 349913 356846 354871 359316 396347 396144 682182 710316 39.65 68.7 2
09:39:51 2023-09-26 427089 426070 91939 89659 143216 146416 149177 148536 94824 92542 108343 112955 134106 135013 405705 440427 1137895 1115031 428704 446880 123256 107185 124068 125338 148187 145838 137218 138142 87192 88776 308889 272725 811039 816184 221559 219066 281629 284148 331193 322992 333429 333631 343533 349089 319965 356930 781765 818522 584602 481160 303004 295776 342992 340721 350971 356846 354835 357660 395836 396422 683314 709309 39.65 68.8 2
09:39:52 2023-09-26 432339 429811 92101 89902 142875 147405 149352 152129 94988 92703 108601 113391 134906 135490 405777 439427 1130431 1110047 432615 448210 123256 106762 123727 125606 147686 146132 137260 138246 87008 88938 309768 274557 804829 815656 219978 220163 281669 283515 333495 323028 332815 333884 342812 347454 320675 357435 780797 826596 586073 477670 302458 295762 342956 341549 351465 354778 354584 358775 397025 396492 678215 712342 39.65 68.7 2
09:39:53 2023-09-26 430820 427852 92166 89659 143018 146727 150938 149215 95054 92509 108709 112921 134414 134911 407855 443994 1128959 1114566 435515 449146 119904 107145 124135 125645 150211 146147 137700 138323 87320 88751 309306 272525 807139 817112 221010 219136 280345 285356 332647 322992 333681 333884 343292 347250 322399 354735 782089 828782 588793 486204 303649 297351 342992 341272 351961 356345 356994 357911 396430 396492 674681 710316 39.65 68.7 2
09:39:54 2023-09-26 431358 427930 92100 89692 143494 147410 152537 152094 95021 92609 108709 113302 134102 135490 409083 436820 1129630 1115896 432472 448210 120344 106696 124937 125366 149301 145706 138224 138376 87656 88938 309311 272623 824520 817689 220427 219631 282174 285218 331014 324852 333320 333740 347227 348778 320758 356494 784126 826846 593272 485062 303004 298321 342956 341513 351997 355845 354507 359361 400117 398512 679657 712683 39.65 68.7 2
09:39:55 2023-09-26 429911 429344 92421 90054 144457 147404 150725 149298 92789 92566 109127 113391 134930 135388 409934 439283 1139327 1129957 432647 449617 120344 107547 125182 125886 149267 146317 138190 138246 87656 89296 310739 273008 816734 815066 221772 219136 281812 285927 332018 324395 332599 334035 342537 348359 320675 354484 782010 820948 590286 486204 303004 297662 342956 342379 350688 355898 356741 357121 397025 395244 682666 711173 39.65 68.7 2
09:39:56 2023-09-26 428681 431494 92425 90125 143810 147407 152890 150278 95087 94790 109002 113437 134540 135968 410604 436535 1143704 1123447 430367 450251 120179 107203 124937 125847 149301 146352 138224 141216 87656 89153 311956 274873 815184 817848 221143 218961 283282 284640 331874 324852 331449 336986 345583 349658 318445 357979 784261 817944 589935 482483 302458 297662 341991 342861 351713 357420 353471 357731 398086 396457 688912 713224 39.65 68.7 2
09:39:57 2023-09-26 432349 432912 92609 90281 144111 148199 148975 148585 92789 94887 109228 110443 134947 136369 411220 444589 1139545 1119069 431859 454532 120509 107384 124990 126403 149713 147206 138190 141618 87928 89337 309768 275336 813187 824221 221701 219516 282094 284782 333025 324623 333609 333884 344602 348290 319375 356857 783162 820839 593272 483857 301999 297073 342992 340721 351961 359073 354261 357911 395800 398162 688838 714078 39.75 68.7 2
09:39:58 2023-09-26 438075 432768 92421 90222 143880 148408 148673 148582 92757 94986 109077 110507 134947 136604 410604 441836 1137089 1115433 432543 453353 120179 107878 125268 126618 150505 147475 138678 139683 87896 89611 310739 276902 812776 826522 220215 219750 282921 284432 333965 324852 333356 336722 343257 347942 319634 357688 787622 827612 593272 481876 304511 296588 342992 342789 351731 355774 353725 358235 397025 398197 682666 711100 39.75 68.7 2
09:39:59 2023-09-26 437605 433219 92617 90633 144782 148201 151069 150453 92726 94920 109447 112313 135350 136453 410585 441358 1134484 1122329 432728 451030 120674 107384 125764 126228 150710 146829 138996 141644 87960 89463 312814 274946 831648 824221 221010 219785 282059 285218 331480 324727 332563 335324 343638 348676 319894 355524 784261 828782 593272 487584 302575 299419 342992 341513 351997 355989 355336 357946 397025 398232 682666 714777 39.75 68.7 2
09:40:00 2023-09-26 453304 433129 92612 90284 144406 148511 149655 148620 92808 94920 109514 110431 135976 136622 414033 440234 1143110 1128736 439473 450886 120509 107796 125542 126719 150609 147273 139000 142073 87960 89525 313795 276630 815853 820656 220357 220128 282293 285223 333063 324852 333411 335547 341989 347942 320379 355236 787707 829955 591779 486204 303864 297281 342473 342861 351961 355810 355912 357911 398365 395797 680176 715357 39.65 68.8 2
09:40:01 2023-09-26 433025 433129 92676 90127 144683 148408 149825 148480 92820 94756 109514 110356 135609 136369 411523 442088 1142082 1134974 437055 450561 120591 107673 125643 126504 150710 147548 138996 142073 88266 89557 309768 274946 820374 820076 222083 219398 281629 286128 332755 324744 333320 336650 344878 351614 319752 354553 786410 820693 594765 488969 303250 298286 342956 342861 351961 356961 355373 359600 396772 396457 687900 716335 39.75 68.8 2
09:40:02 2023-09-26 435429 436706 92798 90368 144675 148712 150068 149601 92915 95215 109902 110688 135696 136725 414107 446844 1148735 1125079 432651 453328 120426 108261 125784 127186 150509 147545 139082 142410 87992 89821 312805 276117 819654 825389 221546 219101 282134 285098 333965 323674 333645 334234 341441 347734 321722 355236 784224 820839 594765 486204 302990 297360 342992 342861 350899 357599 354835 358992 395476 395209 687826 711136 39.75 68.8 2
09:40:03 2023-09-26 432971 434154 92676 90492 144449 148615 150269 149668 92852 95118 109480 110688 135643 136862 412138 445350 1143704 1122329 432385 454295 120591 107962 125851 127098 150227 147823 139481 142475 88419 89557 312162 277689 817943 830083 221559 218926 282930 285040 333893 324780 333429 333415 344461 347734 318374 355812 781974 820383 584875 485333 304323 297281 342992 341272 353988 358605 353725 358163 396394 398232 689889 713188 39.75 68.8 2
09:40:04 2023-09-26 441048 437733 93061 90309 145252 149189 151068 149292 93073 95019 110037 110539 136344 136709 415283 449647 1137895 1123926 440855 455508 120509 107780 125885 127186 150952 147823 141889 142410 88480 89774 315920 275336 820154 829186 220392 219596 281201 286566 333025 324623 333645 333884 342537 347942 319930 351564 783080 832489 591594 486647 303864 296623 344932 341753 351961 356846 356489 359932 395836 396457 680695 714235 39.65 68.8 2
09:40:05 2023-09-26 440704 436762 92804 90321 144884 149030 150202 149772 92884 95019 109818 110612 135865 136862 413408 442088 1137126 1124844 438002 454937 121006 107944 126132 127457 151547 148166 139680 138401 88476 89894 313795 276902 828502 827732 220357 219443 282094 285218 332018 327346 332275 335773 343497 347942 318668 354412 786373 829955 593272 486893 303004 298462 342956 342343 353721 356846 354548 357946 399452 397604 685279 717424 39.65 68.8 2
09:40:06 2023-09-26 435502 438536 93152 90497 144914 149030 150651 149805 92947 95184 110088 110859 135899 136862 414646 446065 1148806 1134018 434867 454937 120923 107780 126301 127308 151262 147751 140101 142575 88540 89807 312814 275562 825626 824988 221390 218385 282956 285330 332521 324273 331592 333631 341476 348012 316969 353625 787707 820839 592712 488276 303004 297558 342956 342861 351961 356429 351699 357910 397025 395797 690905 717424 39.65 68.8 2
09:40:07 2023-09-26 439687 439916 92672 90631 144441 152561 149657 150736 92789 95283 109514 110967 135816 137556 416612 445387 1152850 1134569 435713 456225 120840 108011 126166 127559 151229 148305 141987 142678 88266 90025 312162 280069 823737 825389 220392 219101 283027 283935 333965 324852 331287 334538 341202 347942 317004 355812 787707 822110 578535 483350 302494 297523 342473 342861 351465 356846 351627 357121 397025 394621 691395 715320 39.75 68.8 2
09:40:08 2023-09-26 438731 436615 92972 90317 144782 149048 150584 150286 92947 95184 109885 110859 136193 137296 414682 450395 1148769 1129994 436566 453723 120674 107929 125918 127342 151229 148340 142121 142643 88387 89869 315920 276056 817080 827357 220392 218725 281862 284747 333821 323615 333356 335628 342794 349639 320174 353444 783771 820729 583429 487128 303864 297771 345420 342307 351465 358532 353971 357934 394544 395209 690905 712647 39.75 68.8 2
09:40:09 2023-09-26 444964 438509 92994 90683 145521 149377 152065 150668 92915 95380 110122 111031 136367 137399 414538 450285 1139582 1122329 441675 454432 120840 108488 125885 128029 151090 148860 141987 138782 88476 90199 315920 277755 813771 829845 219635 219820 281665 284347 333965 323938 332599 333884 341476 345924 320592 353625 783670 832489 593272 486204 304727 299151 342992 342825 351961 355525 354298 357660 395162 395244 682666 713729 39.65 68.8 2
09:40:10 2023-09-26 441955 439095 95195 90492 145659 148926 151203 149772 93073 95085 110521 110612 136567 136733 414827 450676 1135443 1125079 441247 454042 121006 108070 126476 127729 151262 148340 138360 142778 88573 89952 316911 276902 826281 834813 220251 218996 281095 286423 332846 324780 333465 333415 344914 347698 317929 351528 786000 832702 594765 489400 302931 297558 342992 341272 351816 356739 354261 356898 395800 396457 683834 717461 39.65 68.8 2
09:40:11 2023-09-26 439339 442145 93194 90471 145716 149281 151453 150253 92978 95053 110258 110763 137089 138007 417137 446987 1146293 1139253 438914 455426 121006 108144 126631 127763 151959 148825 142458 142748 88787 90025 312554 275175 830428 827394 221546 218760 281201 285891 332054 324852 331592 333884 341202 349796 317004 351208 786556 820383 577629 486683 304024 297316 342992 342825 350971 358029 354548 357693 396988 394070 687339 716916 39.65 68.8 2
09:40:12 2023-09-26 438912 440786 92908 90536 144952 152566 150927 150803 93041 95350 110224 111107 136344 137667 416879 445001 1156424 1135191 435135 457475 121172 108309 126549 127913 152068 149189 138577 138867 88723 90207 316911 279273 832347 830083 220321 218760 283388 284197 332468 324852 331287 335773 342733 347454 316491 354407 788860 823419 593272 484413 302458 297558 342473 342861 351182 356846 351627 357121 397025 396858 691886 716408 39.65 68.8 2
09:40:13 2023-09-26 443109 441791 93123 90716 145254 152886 151203 151011 93041 95317 110461 111107 136344 137572 417210 449373 1146330 1123926 436475 459231 120840 108178 126335 128097 151648 148753 142388 139340 88573 90214 315920 278610 821925 834557 219978 218842 282956 284215 333730 324852 331592 333884 342537 346967 317448 353625 784261 826371 596258 485530 302458 297771 342992 342307 351997 356345 351627 359146 395836 396422 689889 715320 39.75 68.8 2
09:40:15 2023-09-26 453962 441782 93172 90569 145423 152708 151203 151011 93073 95317 110444 111356 136552 137556 418099 450886 1141935 1128736 444180 459649 121006 108559 126583 128316 151987 149311 142388 139440 88727 90214 312162 278895 822356 834557 220167 219785 281878 285080 334001 323938 332059 333884 340964 345924 317964 351492 784261 829433 619400 487584 302955 295762 342992 342307 351713 354778 354548 357121 394616 394932 682666 714777 39.65 68.8 2
09:40:16 2023-09-26 447050 441557 93168 90639 145613 149307 151068 150668 93009 95317 110631 111355 136661 137428 418462 445733 1148809 1132654 441466 456459 121214 108178 126753 128220 152132 149311 142656 138826 88605 90120 315920 277755 825138 830046 219635 219101 281201 284747 333025 324852 330518 334279 342009 346688 317004 350431 788860 827576 610347 486647 303004 296623 342956 342861 349313 355490 354548 357403 395836 394728 684792 717424 39.75 68.8 2
09:40:17 2023-09-26 441270 441521 93190 90683 146070 149598 151768 150742 93314 95414 110683 111139 136731 137711 419537 448877 1149620 1140874 437906 458490 121710 108376 126753 128029 152237 148650 138794 139329 88970 90120 312554 276868 832510 831608 221045 217706 281629 285218 332760 324852 331054 333884 343154 347454 315915 351528 787743 820259 619400 488276 302575 297558 341704 342584 350935 356846 351555 356898 396709 394035 691886 717970 39.75 68.8 2
09:40:18 2023-09-26 441764 441850 92676 90821 144782 149896 151001 151119 92946 95350 110444 111172 136669 138095 419090 449057 1155461 1133212 440511 459791 120840 108360 126544 128220 151715 149520 142522 139927 88573 90422 315084 280904 821159 833302 220180 219068 281524 283338 333965 324251 331144 336247 342009 346967 315978 350925 786556 824221 619400 486204 302955 297351 342992 342861 349697 356595 351663 357086 394652 394728 688875 714235 39.75 68.8 2
09:40:19 2023-09-26 454604 444612 93053 90819 145619 150075 151237 151321 92946 95515 110478 111613 137132 138743 419683 451102 1147955 1125009 439645 457853 121006 108578 126753 128220 151993 149311 142656 139506 88605 90371 315920 279540 824506 836484 219293 218385 282094 283656 333495 324395 331287 333884 340964 344849 315699 351528 784297 827612 596258 485860 303864 297626 342956 342343 351961 355276 351060 357946 394652 395244 687863 715357 39.65 68.8 2
09:40:20 2023-09-26 446794 442138 95096 90569 145659 152779 152039 151254 93009 95350 110631 111139 136825 137572 419720 454616 1142082 1125079 445444 460918 121677 108642 126968 128550 152170 149659 140851 139990 88816 90364 316911 279091 826035 836448 219814 219101 280345 284383 333785 323794 332329 333884 342009 345959 316969 351977 784297 829955 600686 490583 302575 297626 342992 340757 351961 355845 353993 355816 392848 394621 682795 716408 39.65 68.8 2
09:40:21 2023-09-26 441922 442377 93186 90657 145896 149990 151836 151288 93072 93571 110904 111096 136825 137346 420909 451102 1149657 1140874 442920 457853 121311 108211 127084 128220 152271 149311 138794 139506 89251 90247 315599 277755 834111 831608 220167 217741 280345 284818 332054 324395 330554 333884 341048 347728 317884 349303 788301 823347 594765 489473 303451 297626 342992 342343 350971 357993 351663 355816 394652 395284 690905 719026 39.75 68.8 2
09:40:22 2023-09-26 446927 445508 93203 90821 145423 152920 151035 151774 92978 95549 110444 112092 136966 138725 420690 450850 1159493 1138400 437674 458390 121445 108376 127002 128440 152204 152563 142925 140023 88881 90612 316911 281194 832759 834286 219635 217741 283336 283866 333025 324852 331920 333884 341528 345959 317920 351492 787743 824147 600686 485461 302494 297590 341991 342861 349877 355810 351308 358564 396394 394728 690905 716362 39.75 68.8 2
09:40:23 2023-09-26 446867 445499 93070 90664 145910 153026 151697 151774 93041 95549 110665 111722 136897 137901 420611 451102 1148843 1127353 439170 458570 120923 108510 126753 128487 152132 149729 142925 139797 88820 90247 315920 279576 833938 838961 218952 217706 282094 283012 333025 323938 330554 333884 340979 343850 315915 351208 784261 826408 594765 486204 303004 295727 342715 341549 351961 354778 351325 357403 394025 394105 689889 716408 39.75 68.8 2
09:40:24 2023-09-26 449496 446231 93156 90749 145990 150180 152076 151917 93072 93840 110717 111625 136973 137660 420836 455902 1142892 1128353 444236 460117 121413 108593 126753 128576 151993 149729 142726 140409 88938 90466 315599 279504 823916 837740 219447 218760 280310 283741 333495 323160 331323 333054 341769 345404 316491 347238 783386 829397 594765 489546 303434 296933 342992 340793 350971 355276 351735 356898 391914 395984 682666 715357 39.75 68.8 2
09:40:25 2023-09-26 448207 445792 95130 90664 145930 152849 152178 151321 93072 95384 110819 111822 137110 137702 418598 453799 1146330 1139253 444272 458570 121311 108211 127084 128576 152271 149520 138794 140056 88881 90371 315599 279271 832409 833035 218987 218232 279919 284112 332054 324166 330286 333741 339983 346445 315026 347726 788301 826371 600631 489546 302575 295762 342956 342825 348787 356311 353471 355561 394052 393441 686556 717314 39.65 68.8 2
09:40:26 2023-09-26 445360 447059 93194 90657 146233 150075 152423 151741 93421 95549 110853 111983 137320 138911 422323 451102 1155498 1137986 438330 458570 121808 108211 127240 128487 152762 149729 138970 140056 88913 90247 318702 279022 838353 834557 219293 216996 281665 283480 330424 324852 329555 333884 341012 345368 314954 350925 788301 820839 596258 486204 302575 297108 341991 342861 349948 355845 349437 356609 395836 394728 691898 719026 39.65 68.8 2
09:40:27 2023-09-26 446904 446427 95121 90631 145926 153159 152619 151774 93135 95549 110853 111754 137114 138235 419812 456225 1155566 1133458 441988 459683 121006 108709 126968 128797 152136 150149 138794 140800 88938 90521 316911 279360 824306 835821 219412 217393 280380 283480 333785 322813 330518 333884 339947 346704 315915 349195 784334 822728 591779 486197 303004 296515 342992 341825 348823 356345 351024 357676 391055 393619 690905 715320 39.75 68.8 2
09:40:28 2023-09-26 450827 446972 93190 90602 145883 153098 152178 151774 93104 95744 110904 111440 137110 137832 419812 453937 1147141 1125116 445214 459576 120923 108796 126996 129105 152237 150360 142795 140542 88881 90561 319088 281194 822243 838961 218236 218232 280115 283048 333025 322992 330589 332909 341048 344608 315735 347202 783670 829469 596140 486720 303434 296717 342992 340793 350441 354494 351663 356898 391055 394173 682182 715357 39.75 68.8 2
09:40:29 2023-09-26 446904 447801 95064 90668 145956 152738 152634 151355 93072 95384 110853 111951 137259 138270 423264 455975 1143667 1133981 444032 459395 122209 108376 127526 128474 152913 149311 139806 139473 89190 90422 316911 278378 838527 838961 219130 217555 281100 284383 330050 324395 330554 331865 341528 343815 315915 348251 786592 829955 599171 486647 300898 297073 342473 340481 351713 354210 351325 354166 393472 395706 683834 719026 39.75 68.8 2
09:40:30 2023-09-26 446548 447005 93263 90756 145896 152956 152634 152124 93199 95581 110896 111754 137205 137832 421066 451102 1157208 1137525 439060 460844 122401 108402 127594 128186 153118 149625 139906 140056 89027 90214 315599 279468 852496 835231 218917 216288 281166 283445 330978 324852 329484 333613 339983 343462 313962 349303 788860 820839 603717 486893 302753 297590 341474 341753 349841 354707 349120 354703 394580 393548 693853 719536 39.75 68.8 2
09:40:31 2023-09-26 448145 449384 93156 90716 146121 150286 152532 152127 93326 95679 110870 112258 137259 138305 422066 455580 1156202 1138247 441593 461314 121529 108844 126753 129071 152271 153036 142825 140930 88938 90686 315599 282824 824284 836742 218882 217298 280310 282545 333965 322920 329519 333884 338958 345333 315398 348179 784261 823894 591779 486197 303649 295704 342956 341753 347737 355454 350458 357150 391604 392372 689889 716371 39.75 68.8 2
09:40:32 2023-09-26 452329 449388 95228 90756 146018 149901 152600 152026 93199 95482 111041 111625 137386 138549 421102 456959 1143704 1131601 445904 459647 121409 108693 127206 129037 152728 150360 139551 140736 89035 90495 315599 279540 827297 841934 218576 217812 279402 284112 332755 322431 330554 332333 340461 343779 315915 348774 784261 829955 599171 490930 301293 298532 342956 339657 350935 354423 353798 355183 393150 395032 686556 719389 39.75 68.8 2
09:40:33 2023-09-26 453992 448157 93190 90686 146199 150286 152634 152229 93326 95581 111123 111689 137449 138431 421694 451102 1149584 1137289 445420 461572 121808 108543 127172 128755 152701 149483 139126 140149 89035 90495 319088 279576 835089 835821 217558 217485 279849 283290 331749 323674 328453 333884 338887 343539 315915 349663 788860 827307 596140 490201 301148 297561 341991 340757 347452 354742 351591 354667 392225 391751 683834 719264 39.75 68.8 2
09:40:34 2023-09-26 445634 447706 93168 90598 145892 153063 152495 152263 93199 95515 110896 111689 137205 137832 421991 453763 1158031 1139216 439755 459683 122311 108928 127811 128639 153118 149904 140002 140409 89125 90364 317902 279360 836956 839303 218847 216103 280345 284050 329978 324708 329448 332837 339947 343779 312973 350721 789717 822728 605233 485860 302575 297345 340994 342271 348787 354671 348313 355816 394302 392372 693361 717461 39.75 68.8 2
09:40:35 2023-09-26 453523 448407 93156 90749 145896 153348 152529 152542 93135 94025 111110 112124 137205 138681 421102 455925 1147461 1125079 445529 459971 121311 108911 127383 129375 152694 150008 138985 140997 88881 90686 318022 282861 845690 842530 217523 217333 280180 282510 333025 322823 329555 332801 339947 342748 315915 348811 783349 834296 594765 490201 302502 296098 342956 340170 349841 354175 351663 355492 389853 393548 682666 716371 39.75 68.8 2
09:40:36 2023-09-26 450638 448407 95125 90789 146167 152991 153163 152576 93326 95647 111041 111971 137668 138463 424208 453473 1148586 1136404 445629 459827 122461 108559 128092 128865 153577 149693 139936 141074 89003 90485 320089 281086 838723 841934 217558 216961 280525 283360 329711 324852 330328 331794 341012 342199 315169 349415 788860 832453 597655 486647 302001 295505 340408 342307 349559 352584 350458 354954 394065 392372 682666 719536 39.65 68.8 2
09:40:37 2023-09-26 451306 450654 95191 90635 145656 150250 152464 152583 93409 95615 111007 111939 137290 137970 422360 454610 1157685 1134299 441412 462682 121181 108911 127084 131676 152694 153320 138937 141030 88788 90843 321867 284233 821558 838296 218236 216624 280290 281685 333207 322657 330365 333884 338411 343779 313962 349700 784224 820839 597655 486575 302147 296098 342992 340446 347773 354742 349402 354703 389201 391786 691886 715320 39.65 68.8 2
09:40:38 2023-09-26 449134 450057 93156 90749 146325 150694 152956 152651 93293 95878 111170 112157 137518 138980 423480 455782 1152923 1129154 441665 463580 121892 109010 127526 128934 153186 153036 139906 140964 89304 90678 318022 282697 850237 843081 218201 216010 280860 281755 332018 323674 329484 331327 341048 342180 313009 348215 784261 827576 603717 486893 302575 296933 342473 340685 350935 352619 348349 356339 391055 394450 687826 716371 39.65 68.8 2
09:40:39 2023-09-26 454583 449743 95261 90789 146371 153241 152914 152508 93326 95681 111075 111971 137724 138320 423624 454440 1148769 1134262 445214 462682 121808 108946 127594 129140 152981 150008 139936 141464 89190 90686 318702 282062 832241 841338 217523 216775 279458 283042 331515 324395 329577 332837 339947 341686 313711 348280 788860 829368 597655 486683 301574 296933 340994 342548 347178 352619 352320 354376 394233 390881 686481 718332 39.75 68.8 2
09:40:40 2023-09-26 448072 450269 93190 90782 146437 148910 153092 152863 93452 95681 111041 112157 140517 138691 423480 455508 1155498 1140874 441320 462537 122242 108543 127928 129071 153714 153036 140295 140769 89190 90528 318702 281231 845793 838925 219902 215583 280547 282581 330014 324395 328489 332873 338922 342748 312023 350518 788301 824514 594765 486204 302575 297351 340443 341789 348787 353679 350513 356320 392225 391201 688875 717424 39.75 68.8 2
09:40:41 2023-09-26 455652 450413 93331 90789 146269 153418 152977 152753 93452 95714 111306 112189 137758 138763 425710 457997 1146293 1129957 448275 464027 121279 108802 127206 131676 152974 150429 139419 141855 89035 90810 318702 282897 826942 843724 217337 217030 281507 281821 333025 321942 329484 331830 338922 342748 315398 346769 783670 833668 596016 493156 300892 296681 342812 339514 349662 353537 351447 353948 392294 392781 682555 717388 39.75 68.8 2
09:40:42 2023-09-26 454260 450766 95199 90664 146740 150321 153194 152719 93325 95714 111075 112456 137591 138740 423768 452876 1146293 1138285 444900 459647 122242 108727 127628 129071 153607 150149 140069 140997 89129 90528 318702 282498 838977 842886 217488 216288 279423 281720 329978 324395 330732 331327 338958 341139 313485 347788 788860 829955 596140 486647 301293 295776 339929 342307 347773 352267 349437 353630 393400 391166 682666 719026 39.75 68.8 2
09:40:43 2023-09-26 450728 450413 95208 90569 146843 152991 153194 152614 93547 95615 111418 111939 140540 138366 427108 458166 1155140 1145754 447587 462537 122176 108743 128146 129113 153118 150570 139903 140964 89190 90561 319684 279576 838309 838888 218201 216288 278610 283211 330692 323267 328489 331865 337392 343815 312973 346368 788301 820839 619400 486647 300868 297351 340325 340685 347773 354742 348313 351569 391639 391511 691886 719026 39.65 68.8 2
09:40:44 2023-09-26 449766 451120 93190 90789 146371 153169 153160 152787 93293 95714 111458 112221 137792 138740 423768 457961 1152923 1133212 440899 463700 121841 108760 127628 131551 153254 153320 140102 141030 89223 90748 318022 282897 835198 844308 217558 214983 280416 281685 331247 322693 329256 329827 339983 341651 311988 349415 784261 829686 600686 486204 302361 296098 341751 340446 348429 352056 348069 354703 389853 392337 685845 718479 39.75 68.8 2
09:40:45 2023-09-26 455442 451120 95191 90664 146640 150707 153696 153007 93611 95845 111436 112157 137873 138374 423552 459935 1146068 1134018 449583 464027 121808 109055 128023 129293 153015 150429 141027 141464 89190 90686 320089 281953 839151 843081 217488 216253 279529 283281 331515 321680 329555 331059 338649 341721 313198 345644 784297 829368 597655 490966 299728 296933 341991 338633 349877 352619 348875 351424 389271 392408 685808 717461 39.75 68.8 2
09:40:46 2023-09-26 449771 450642 93168 90789 146096 150286 153194 153033 93325 95748 111418 112221 137844 138831 423804 455403 1158814 1140874 441766 463700 122209 108727 127662 131460 153607 153036 140749 140997 89190 90528 318702 282498 847130 838961 217372 214949 280115 281720 329480 323052 330461 331865 337901 342234 311078 349452 786556 820419 599171 486204 302575 296515 340168 341753 347474 352619 347300 355241 394828 390881 694191 718442 39.65 68.8 2
09:40:47 2023-09-26 459920 451012 93190 90819 146607 148910 153943 153143 93484 95944 111384 112221 140540 138740 423768 462501 1157846 1136717 441701 464027 122041 109010 127948 131676 153254 153285 140295 141030 89190 90905 315065 282897 834952 843724 217558 214983 279555 281685 331014 321003 329519 329827 337628 343263 311475 347788 781974 820491 599171 487584 301293 296681 341715 338597 349913 353643 347300 353594 389307 392408 691886 716916 39.65 68.8 2
09:40:48 2023-09-26 464510 451156 95130 90664 146405 153311 153228 152787 93325 94121 111452 112221 140540 138737 423804 453866 1147461 1134299 445565 463372 121808 108727 127662 131676 153501 153285 140521 140863 89129 90843 321867 282897 838426 843724 216813 215952 278610 281720 330014 324586 328646 331596 338649 340628 312753 346732 788594 829955 619400 486720 302110 296717 340157 342260 346513 352408 349294 351424 391461 389240 684570 718295 39.65 68.8 2
09:40:49 2023-09-26 451048 450570 95229 90631 146533 150109 153807 153237 93452 95747 111607 112189 140609 138554 429271 456638 1156387 1143482 446393 463372 122110 108727 127662 129140 153889 153071 140555 141030 89223 90561 318702 281231 842274 840149 218049 214949 279658 282581 329747 322956 330769 331327 337628 342748 311042 346487 787707 819679 591779 487584 300868 297351 339965 340206 347737 352619 348838 353594 391962 389999 693853 717461 39.65 68.8 2
09:40:50 2023-09-26 457327 453708 95088 90821 146235 153453 153054 153033 93293 95880 111306 112561 137826 138968 423804 458714 1152923 1127515 441448 464027 121409 108727 127948 131676 153254 153320 140069 141420 89035 90686 318702 284101 834872 846807 216476 214949 279458 280757 330978 321716 327533 330826 338637 341901 313198 347458 784126 833485 587300 489364 302147 295017 341848 339240 347594 352549 349437 351605 387498 390917 682592 715320 39.75 68.8 2
09:40:51 2023-09-26 454236 451156 95195 90664 146221 150219 153228 152999 93293 95714 111340 112189 140583 138856 427516 457997 1146293 1133458 444923 459827 122242 108211 128119 129071 154279 152822 141009 140769 89255 90528 318702 281267 849812 844308 216813 214742 278610 281720 328485 322992 330732 329791 338922 340405 311514 346206 786592 829955 596140 486575 301080 296933 338869 340206 347773 351248 348313 351050 391055 391201 684121 719536 39.65 68.8 2
09:40:52 2023-09-26 454878 453450 95130 90664 146639 150321 153837 153075 93706 96010 111751 112157 137873 138409 426093 457853 1155326 1146570 449400 464027 122008 108727 127662 131585 153756 150781 140521 140997 89162 90561 318022 282498 838418 840149 216848 215018 279529 281720 330014 321978 328227 331830 334860 342748 312023 344561 786000 823347 587300 490201 300443 296724 340443 339728 347457 354210 348313 351424 389853 389999 690905 719536 39.65 68.8 2
09:40:53 2023-09-26 452292 451156 95130 90631 146439 153204 153194 152821 93421 95582 111340 112189 140443 138644 426274 463881 1156387 1134262 444143 464027 122041 108727 127662 131619 153475 153320 140725 141453 89129 90686 318702 283298 839719 844345 219012 214880 278575 280827 330014 321716 329021 328760 336884 341686 310064 346206 781974 820527 600686 486893 301293 294838 340479 338395 349877 352549 347037 351569 388691 392087 691628 718442 39.75 68.8 2
09:40:54 2023-09-26 458719 455371 93130 90815 146497 149116 153552 153637 93547 94090 111436 112221 140540 138740 426274 460116 1150146 1131601 449583 465012 121659 108911 127846 129472 153118 153570 140069 141682 89035 90686 315599 284101 835726 845538 215840 215952 278117 280792 331014 321095 327993 329827 336848 340663 312789 344597 781721 832453 628722 490930 300868 294738 341991 338633 347737 352302 349437 351496 387192 390034 682666 715357 39.75 68.8 2
09:40:55 2023-09-26 449554 454888 95191 90502 146678 153169 153723 152821 93515 95748 111607 112488 140574 138547 427553 457353 1155461 1143519 441665 464684 122274 108577 128085 131551 153756 150043 141416 141464 89190 90686 321867 282099 843261 842530 217523 214249 278575 281817 328751 322693 329344 331565 336884 341174 309161 345961 787707 819679 602202 486204 300188 296753 339643 340434 347172 353861 348271 353485 390603 388695 691775 717277 39.75 68.8 2
09:40:56 2023-09-26 454522 453180 93263 90664 146536 153453 153263 153535 93484 95880 111418 112221 140447 138775 426913 464027 1158851 1137562 444900 465560 122041 108727 127662 129398 153642 153355 140521 141453 89129 90686 318702 282897 842127 843081 216848 214880 278575 281255 329978 320446 328489 329560 335835 341721 310100 345681 784261 820419 594765 487584 300868 295646 340994 339776 348542 352619 348345 351533 387569 391786 692595 715357 39.75 68.8 2
09:40:57 2023-09-26 457641 454334 95125 90664 146537 153311 153582 153211 93452 95848 111452 112253 140784 138775 428194 455961 1147955 1134299 446936 463409 122209 108835 127962 132040 153748 150508 141248 141855 89223 90781 328025 282897 840712 843541 215805 214915 278152 281361 329018 323483 328182 329862 336919 341421 311738 344343 788594 826226 594624 489364 300831 295145 340300 340577 345472 353861 348349 351460 387569 387644 685469 718516 39.75 68.8 2
09:40:58 2023-09-26 453523 452510 95229 90664 146916 148808 154111 153033 93706 95947 111641 112253 140770 138775 428496 458239 1158851 1147647 441629 465487 122125 108577 128297 131494 154137 151087 140976 141030 89223 90686 318702 282446 843568 843724 216813 213586 278610 281255 327706 322956 328646 329862 335870 340663 308226 346206 787473 819679 593186 485860 300868 296098 338904 340492 346412 351528 347606 351605 389853 387679 688604 716408 39.75 68.8 2
09:40:59 2023-09-26 455630 453211 93448 90631 146916 153418 153970 153067 93547 95748 111830 112189 140770 137901 428533 460752 1147141 1131920 449473 465487 122041 108944 128085 131745 153782 150993 140749 141453 89223 90528 322858 282099 842201 848523 218045 214742 279028 282298 329462 320789 330512 329150 336435 342599 310428 344939 785817 831129 600686 486575 300019 296515 338108 339407 348751 352015 347021 350894 389888 390475 683278 719026 39.75 68.8 2
09:41:00 2023-09-26 458668 452889 95195 90664 146882 153204 153723 153173 93822 95848 111641 112253 140848 138740 428836 460116 1155293 1142671 450859 462984 122041 108835 128051 131948 154030 150499 140782 141386 89223 90719 321034 283229 844674 841934 216140 214949 279136 281452 329466 321003 329344 330826 334286 341686 311042 342514 786000 820839 599618 489546 297658 295890 339929 338668 346691 353643 347300 350364 388691 388837 689631 721745 39.75 68.8 2
09:41:01 2023-09-26 457120 456280 93156 90785 146268 149008 153586 153812 93516 96212 111436 112870 137586 139613 427553 457353 1162143 1143754 441629 464538 121808 108760 127696 131676 153654 150710 141054 141855 89129 90719 318702 284907 840636 842530 215805 214249 278610 279052 329515 322204 328182 330826 334860 340370 309847 345717 784261 823347 596140 486204 300686 293847 339691 339728 345371 351528 349058 353915 387702 388565 691886 714271 39.75 68.8 2
09:41:02 2023-09-26 456275 452989 95163 90345 146908 152884 153970 152858 93515 95549 111830 111862 140672 137866 428836 463882 1146326 1135011 448690 462624 122125 108760 127996 131676 153782 153248 140976 141453 89223 90561 321034 281231 838789 848077 216819 214066 278352 281685 328025 320517 330769 329490 336341 339372 309197 342285 783706 828782 594765 486647 297910 296098 339666 338347 347487 351247 349223 351280 389746 392080 684607 718332 39.75 68.8 2
09:41:03 2023-09-26 458076 455635 93126 90536 146794 153097 153723 153033 93484 96011 111718 112221 140735 138547 428836 460044 1153497 1144310 450540 465523 122008 108727 127696 131585 153748 153355 140555 141698 89223 90686 321867 282897 835682 841338 216819 214581 278352 280827 328751 320967 327818 329862 336324 340628 310135 342237 784334 820839 594624 491755 299596 293975 338940 338668 345649 352584 347021 349835 387533 387714 689437 718007 39.75 68.8 2
09:41:04 2023-09-26 454951 454561 93101 90598 146121 153418 153548 153314 93421 95946 111418 112561 140540 139065 428157 459850 1152923 1129957 441629 463309 121976 109010 127662 131676 153288 150710 141054 142148 89035 90748 318702 284503 836286 849278 216819 213552 278575 280442 329444 320671 328646 328529 336848 340712 309595 345073 783423 832087 596140 488969 301293 293384 340264 337944 346478 350231 349828 351244 387939 388801 681698 714777 39.75 68.7 2
09:41:05 2023-09-26 458809 456961 93230 90598 146290 150277 153483 153041 93674 95880 111607 112529 138030 138822 428836 457317 1147955 1134262 445904 465523 122242 108510 128263 129105 154279 153285 140976 140997 89190 90561 318702 282897 847107 845574 216819 213586 279136 280561 326966 322431 328377 328263 336341 338052 310899 342550 785963 829368 594624 486575 300019 295231 337575 339418 346377 349359 348421 350364 388620 386455 682666 718479 39.75 68.7 2
09:41:06 2023-09-26 462714 454597 93135 90631 146643 153383 153723 153280 93420 95880 111452 112561 140540 138775 428799 462117 1157136 1137599 445565 463309 121543 109164 127628 132223 153642 153606 140592 141911 89190 90653 321867 283900 830053 844308 216819 213586 279690 282665 330460 319676 329394 329648 334145 340488 310168 342370 784126 820693 594765 488276 301832 294331 340994 336595 346929 352443 347852 350858 388011 389417 691628 717930 39.75 68.8 2
09:41:07 2023-09-26 458511 455720 93101 90664 146362 153488 153688 153348 93484 95914 111607 112561 140712 138968 428799 462827 1151289 1128316 448617 463309 121627 108802 127662 131894 153288 153606 140488 141780 89035 90843 321034 285311 832167 848004 216370 214215 279136 279087 329978 319701 328646 328760 334790 338018 310100 342514 781386 832453 599093 489473 300443 293812 340443 337577 346377 350442 350513 349308 387429 387714 682666 715357 39.75 68.8 2
09:41:08 2023-09-26 454583 456239 95162 90441 146571 150286 154579 153075 93579 95814 111796 112593 140630 138827 429443 459360 1155461 1145940 441412 463274 122242 108543 128297 131676 154244 153285 141009 141420 89337 90768 319684 283553 844769 845520 216819 214223 279297 282534 327777 321763 327927 329755 334790 338559 309752 342586 788594 820392 584879 486204 300019 296250 337812 338526 345336 350442 346306 351460 390061 386420 689852 715357 39.65 68.8 2
09:41:09 2023-09-26 454272 454633 93135 90464 146405 152990 153723 153348 93484 95914 111607 112253 140735 138740 428836 463488 1155498 1137562 446630 463309 121976 108802 127962 132132 153543 150710 141152 142117 89190 90686 321867 284101 838200 846770 216819 213221 279136 279903 328716 319477 329577 329024 334251 339609 308156 342550 783791 825755 597655 486893 297604 293733 339381 336525 347172 351739 347068 353374 387795 387503 686068 717568 39.75 68.7 2
09:41:10 2023-09-26 458028 456280 93121 90624 146434 150286 153936 153280 93515 95780 111641 112464 138247 138770 429747 463452 1147461 1134751 450565 463345 121808 108727 127696 129398 153782 150957 140782 141582 89068 90528 321867 283498 838953 849879 216819 213552 277534 280365 328946 318994 328646 327768 334790 338559 308226 340412 784297 826955 594624 490201 297658 294296 339416 338596 346655 350162 347852 348219 390387 387714 684908 717461 39.75 68.7 2
09:41:11 2023-09-26 465561 455979 93172 90505 146635 153311 153970 153348 93515 95947 111641 112561 140735 139003 428836 458820 1158814 1140874 441363 465523 122041 108435 128085 131551 154171 153355 140980 141453 89158 90528 318702 283498 842885 843724 216514 217977 279136 279052 326966 320611 326685 329239 334286 338559 306296 342623 786356 820583 588234 485186 299197 293797 337705 338526 344952 350302 346369 351316 387975 386420 687863 714777 39.75 68.8 2
09:41:12 2023-09-26 454906 457385 93123 90474 146426 150316 153449 153109 93484 94296 111522 112561 140511 138848 428836 463488 1155461 1134299 443946 463345 121841 108543 128051 131711 153782 150958 140749 141649 89068 90653 318702 284797 836333 848004 216819 212925 278940 279477 327990 319029 329577 327238 334520 339609 309583 342514 781670 820383 599171 486893 299596 294054 338869 336334 347457 350442 346796 350364 388011 387679 689092 714271 39.75 68.8 2
09:41:13 2023-09-26 461074 454593 93130 90536 146295 150286 153876 153314 93547 95914 111641 112253 140626 138840 430051 459756 1152923 1141922 449253 464358 122008 108835 127696 131802 153996 151205 141009 141682 89129 90686 321867 283699 842091 844085 216209 213586 278156 279903 328467 320646 327355 330504 333924 340701 308984 340747 787100 818882 603709 490019 297658 294296 338322 337577 345336 352267 348125 349272 388011 386455 691886 717461 39.75 68.7 2
09:41:14 2023-09-26 458094 458870 92710 90664 145930 153596 153194 153842 93515 95980 111607 112748 140574 139197 428836 460116 1162143 1139253 447921 464720 121808 108802 128201 131928 153288 153641 140521 141911 88913 90843 322319 286121 831143 843724 216514 212925 278352 279757 330482 319961 326649 329524 332782 339066 308156 341960 781386 820259 599618 486539 300019 292152 339965 337612 343541 350442 347360 349308 385653 386490 691886 714271 39.75 68.7 2
09:41:15 2023-09-26 460457 455948 93135 90350 146638 153311 153757 153314 93547 95947 111718 112593 140774 138775 430051 458852 1149657 1140253 448690 464358 121841 108727 127962 131711 153782 151049 140976 141682 89129 90686 323330 285035 848760 850720 216101 213483 278316 281339 327883 321537 324595 329346 334613 338958 308191 340412 784261 820383 602170 490438 297838 294224 338358 337577 343506 351762 349333 348219 388011 386185 687900 716916 39.75 68.8 2
09:41:16 2023-09-26 457048 456692 92972 90668 146397 153453 153723 153808 93484 95947 111452 112780 140638 139135 430051 459396 1161319 1140874 441629 464358 122242 108727 128235 132040 153782 150746 141443 142050 89035 90561 321867 284907 840581 843724 216209 212267 279136 279757 327728 320967 324812 328494 332782 337547 306296 342514 782010 820985 594624 485172 299305 293364 337848 338395 343506 349882 346869 352872 385402 387871 690610 715889 39.75 68.7 2
09:41:17 2023-09-26 460094 456656 93070 90507 146435 153311 153970 153348 93515 95914 111718 112593 140867 138775 431490 460301 1148806 1134299 448874 464720 122209 109044 128270 129653 154253 151239 140976 141844 89125 90649 317902 284503 848667 848339 216209 213221 278120 279052 326016 321003 326359 328245 334684 338553 308156 340891 786556 825462 593109 486647 297550 293606 337883 338633 342991 351375 348345 348745 387738 387304 683797 715357 39.75 68.8 2
09:41:18 2023-09-26 454683 457115 92681 90350 146639 153169 153970 153348 93484 95848 111641 112561 140574 138775 430051 460080 1158851 1140874 441665 463309 122242 108543 128270 131585 154171 150499 141443 141757 89223 90528 321867 283699 843554 843117 216209 213623 278352 279087 327463 320967 324812 327768 333247 340233 306296 342514 783116 822147 603709 485223 300261 292973 337563 338526 345899 350302 346687 351945 385202 388087 691775 715889 39.65 68.8 2
09:41:19 2023-09-26 458932 456656 92676 90631 146405 149472 153936 154056 93484 96080 111641 112967 141140 139731 430051 461398 1156387 1128353 445565 466183 121776 108835 128051 132040 153624 150957 141416 142247 89035 90719 321867 285311 837873 851685 215601 217742 278743 279757 327990 319029 327378 327503 334754 337817 308191 341167 783791 829955 599093 486720 299963 292152 338940 336560 345336 349359 349022 350403 386575 387337 683797 715394 39.65 68.8 2
09:41:20 2023-09-26 457641 458507 92676 90631 146427 153346 153723 154056 93515 96047 111607 112857 140443 139461 430051 459396 1161319 1140874 441448 464720 122008 108693 128229 131711 153782 153606 140976 141911 88913 90561 319088 285311 844776 843081 215905 217977 279136 279757 327459 320446 324775 329008 333924 338887 308711 342774 784126 818376 593109 488276 300122 292019 338726 337908 343471 349882 346587 348745 384534 387562 691395 713188 39.75 68.7 2
09:41:21 2023-09-26 458024 457371 92844 90478 146264 153453 153723 153808 93484 95947 111607 112593 140574 139189 431148 460752 1153789 1131601 444236 467247 121841 108577 128085 132040 153509 150851 141514 142148 89068 90623 321867 285311 836612 850480 215601 214152 278352 279757 327990 319029 326649 325831 334790 337605 307224 341443 783828 829368 602170 485818 299596 291743 338869 336560 344540 348003 347852 350689 385382 386490 682666 714814 39.75 68.7 2
09:41:22 2023-09-26 455667 459189 93168 90507 146635 153453 153970 153808 93515 95947 111641 112593 140672 139232 431454 460080 1158851 1140874 441701 464394 122092 108543 128593 131619 154279 153248 141043 141487 89129 90561 333577 284503 848567 845409 216101 213851 279064 279649 325875 320564 324595 327662 334105 338994 308325 344990 784126 820259 603709 485516 300019 292436 339652 337837 343471 349324 346306 349308 384788 386672 689400 713224 39.75 68.7 2
09:41:23 2023-09-26 456729 457406 93070 90350 146405 153274 153970 153808 93547 95947 111641 112748 140574 139468 431454 463091 1156461 1131601 444236 467983 121874 108727 127696 132040 153543 150710 141514 142050 89068 90561 321867 284503 837047 850480 215905 213889 278352 279757 327495 318994 327111 325725 334322 338553 308891 341960 783362 827612 596140 486204 299807 292152 337883 336595 344540 347726 346587 351987 384534 385880 683318 716362 39.75 68.7 2
09:41:24 2023-09-26 455630 460090 93135 90345 146701 150286 154111 153714 93547 95947 111753 112593 140770 139038 429389 459827 1158030 1144273 444236 463381 122242 108543 128476 131551 154279 150993 141625 141777 89460 90612 330359 284302 855369 847320 216021 213288 278316 279757 325840 319961 324775 327274 332747 339029 306397 344723 781938 820839 602170 484792 299203 293080 338728 337648 342991 349359 346025 349343 385724 386724 687863 713224 39.75 68.7 2
09:41:25 2023-09-26 456084 457371 92811 90354 146439 153346 153863 153348 93515 95914 111641 112593 140770 139154 431527 464899 1156387 1136628 445529 467247 121776 108543 127696 132040 153577 150710 141514 142247 88913 90561 321867 284503 841325 849879 216057 213110 277960 279757 327001 318994 327682 325462 333515 337291 306901 340927 779696 820419 588793 485516 297478 292507 337599 338596 346407 350881 344588 352112 385545 387943 681551 714364 39.75 68.7 2
09:41:26 2023-09-26 457508 458511 93006 90317 146869 153062 154219 153348 93579 95748 111830 112221 140770 138644 428785 462574 1155529 1147274 450602 467651 122143 108626 128579 129791 154141 153679 141365 141811 89158 90583 336858 283699 843261 843081 215905 217600 276613 279477 326016 319512 324812 326745 333581 340869 306901 341464 784224 811477 578535 486204 297275 294018 337735 336525 343506 348316 342650 348990 388011 387304 691886 715284 39.75 68.8 2
09:41:27 2023-09-26 457960 458019 92838 90317 146609 153383 154184 153314 93611 95946 111762 112561 140770 139119 432065 466244 1157956 1137562 447532 467542 122008 108877 128051 131894 153996 153570 140976 141878 89035 90686 321034 284907 837034 848004 215905 213895 277534 279757 328450 317035 327609 327167 334141 340198 306649 342509 781684 822982 595621 486094 297297 292902 337670 337162 346199 350196 344515 351501 385617 387886 682666 713188 39.75 68.7 2
09:41:28 2023-09-26 468676 458042 93169 90251 146325 150145 153876 153782 93864 95847 111986 112221 140923 138788 432065 465880 1143704 1135191 451488 464684 121808 108543 128017 131802 154137 153631 140980 141911 89035 90528 321867 284302 839325 852018 215601 217906 275873 279087 326930 317960 327015 325725 332712 338316 306901 339313 781938 826522 602170 488276 296821 294309 336524 336018 345094 348059 345744 348148 388011 385271 682666 717388 39.75 68.7 2
09:41:29 2023-09-26 458934 458700 92933 90478 146609 153418 154219 153808 93642 96014 111796 112593 140867 139154 431307 465553 1157136 1137562 448202 467211 121311 108911 127662 131928 153288 151064 140879 142239 89035 90528 321034 284907 836064 847369 215601 213816 277710 279576 328662 319425 326856 327591 333689 339983 306829 342657 781795 822473 596140 486893 297405 292436 338358 334503 348354 350881 344661 350652 385075 387886 681698 715269 39.75 68.7 2
09:41:30 2023-09-26 460241 457335 93332 90131 146912 153205 154467 153280 93800 95714 111986 112189 140965 138285 431454 464863 1143704 1135191 450712 465410 122092 108693 128051 131859 154137 151155 141009 141682 89035 90400 321034 282897 843261 852892 215450 213623 276720 279052 325945 318476 327147 325690 332747 338079 306901 339313 783634 828782 593109 486503 296951 293812 335711 336560 344540 350297 346270 348184 388011 385765 682666 717424 39.75 68.8 2
09:41:31 2023-09-26 458673 459414 92681 90317 146745 153418 154184 153808 93642 95914 111796 112593 140770 139154 429785 467666 1157136 1137562 448239 467909 122008 108693 128051 132223 153863 150957 141514 142247 89304 90580 323330 285476 846104 847895 216057 213638 277463 279685 327512 317818 327464 327864 333960 339923 306901 340065 780986 824184 599171 485823 297802 292152 337303 337639 346270 348281 342722 350652 385346 387541 682666 713188 39.75 68.8 2
09:41:32 2023-09-26 459517 458696 93195 90321 146636 153098 154407 153280 93960 95714 112064 112221 141161 138512 430065 466208 1147141 1135191 450712 465374 122041 108543 128297 131894 154137 153631 141009 141911 89190 90653 321034 282897 842681 852622 215298 213473 276526 279087 325945 318699 327051 325462 332712 337842 306901 339313 784261 827182 602170 488276 296951 293044 334772 336560 344505 349594 345978 349585 385944 384936 682555 717568 39.65 68.8 2
09:41:33 2023-09-26 458668 459418 92676 90317 146643 153383 154077 153774 93547 95914 111796 112748 140867 139119 429389 467301 1158068 1134262 446547 467653 122110 108642 128235 129618 154107 151205 140943 141811 89092 90583 323330 285311 854935 849696 215601 212705 276755 279560 326701 318451 327464 326708 331749 338766 306218 339826 781684 820419 577629 485479 297572 291956 336795 336018 344540 349653 342650 350652 383348 386996 680658 711136 39.75 68.7 2
09:41:34 2023-09-26 459841 457339 93203 90210 146916 152991 154253 153280 93738 95914 111830 112253 141063 138775 430114 464501 1143704 1136813 449583 464684 122125 108510 128297 129533 154244 150731 141736 142050 89190 90528 321867 282897 849224 852622 214996 213024 276755 279757 324929 318476 324451 325199 332712 337569 306901 339039 783080 829183 602170 488858 297478 293384 337294 337434 345899 349630 346124 349732 385473 385621 685771 715284 39.75 68.7 2
09:41:35 2023-09-26 462660 460098 92676 90627 146332 151272 153688 154163 93515 96080 111607 112935 140672 139411 432421 466659 1153497 1128736 449436 468830 121776 108743 127914 129756 153966 151063 141345 142247 89096 90653 323330 286898 841287 852288 213614 213323 276755 278114 327353 317070 324703 327487 334177 336199 306296 340754 780797 828197 594477 486683 296951 290520 337812 334503 343506 348246 346833 347756 385382 385002 685803 715320 39.75 68.7 2
09:41:36 2023-09-26 462623 459418 92869 90284 146737 153414 154219 153774 93579 95914 111796 112561 140867 138968 429691 460080 1151289 1137599 451819 467865 121841 108693 128051 132132 153996 150887 141009 141911 88913 90528 321034 284503 840236 845972 214171 213473 276332 279757 325945 317960 324078 329957 333310 336777 308638 339570 784126 820693 594564 490708 296461 292259 336618 335477 342983 350845 342722 348248 387105 385657 691886 714271 39.75 68.7 2
09:41:37 2023-09-26 459332 458732 92813 90404 146536 153276 154111 153808 93579 96046 111796 112748 140579 138775 429353 465553 1158814 1137599 448690 466136 120923 108877 127594 129940 153254 153784 140555 142239 88881 90528 321034 285919 830536 847405 214996 212875 276755 279363 327689 316708 324667 326745 332085 338079 305966 338289 781905 819679 594624 486204 296497 291991 337812 335555 343541 349046 342650 349668 384498 387577 684422 712647 39.75 68.7 2
09:41:38 2023-09-26 461549 458772 92838 90584 146609 150286 154219 153466 93833 95980 111796 112561 140867 138740 430065 464027 1152923 1145940 454019 464720 121808 108693 128051 131676 154137 153570 141009 141878 88881 90433 322858 284302 845762 846009 214710 213445 275588 279685 327750 320067 324523 329111 331870 338922 306469 339533 781901 811441 595572 488276 295865 293009 335746 335512 342441 349324 342614 348175 386539 385223 690905 714777 39.75 68.7 2
09:41:39 2023-09-26 460958 460098 92676 90317 146600 153241 154077 153774 93674 94026 111718 112748 140770 139203 430033 466280 1156786 1137525 448910 465737 121841 108543 127962 131711 153782 153606 140980 141911 89003 90433 321867 285109 836913 848077 214996 212875 276755 279363 327459 316810 324739 325760 332553 338553 305966 338325 780431 820839 628722 485516 297275 292097 336559 333965 344540 348281 342650 350486 384192 385514 683899 714252 39.75 68.8 2
09:41:40 2023-09-26 458668 459418 92838 90119 146882 153098 154219 153314 93674 95814 111830 112253 140965 138644 430029 462082 1152923 1143445 452672 466065 121808 108510 128051 131711 154226 150993 141699 141744 89027 90397 324104 284503 843261 846119 215281 212918 275695 279685 325384 317995 324631 325725 332553 338815 305464 340791 781349 811477 596140 484500 296461 292471 334772 336018 342983 347726 342325 348184 385653 384340 683834 713224 39.75 68.7 2
09:41:41 2023-09-26 457965 459877 92710 90317 146290 150316 153769 153535 93547 94058 111796 112748 140626 139174 430065 467301 1154606 1134299 446607 466101 121808 108543 127962 131894 154030 153606 140976 141911 88881 90466 321867 285311 838998 848077 214996 212428 276720 279363 325910 319156 326649 324709 333021 338553 305035 338325 781351 820383 594765 484792 297275 292117 338728 337639 346842 348488 342541 350228 382632 385693 679474 713856 39.75 68.7 2
09:41:42 2023-09-26 457887 460165 92681 90317 146087 150286 153731 153748 93515 96114 111641 112935 138099 139292 430675 460116 1160496 1144570 447273 468646 121976 108593 128160 129472 154141 151170 141314 141811 89060 90521 323468 285716 844567 845574 213965 212812 277746 278506 325419 318476 323610 325796 333045 336813 306469 338289 783199 817294 593109 487313 297766 290873 336288 336018 342947 348281 342325 348779 383384 386996 689889 712683 39.75 68.7 2
09:41:43 2023-09-26 463677 459814 92549 90321 145613 150281 153723 154056 93515 96080 111641 112780 140626 139297 429691 463488 1151289 1128918 449326 466101 121743 108802 127962 131836 153970 153641 140782 141945 88605 90528 322319 286121 837109 851685 213464 213024 276296 278078 326016 317000 324631 325462 333021 335001 306721 338869 780540 829333 592938 490359 296821 290520 337161 336211 345120 349403 344479 346664 386812 385765 682182 717419 39.75 68.7 2
09:41:44 2023-09-26 458939 459908 92668 90288 146087 150286 154219 153808 93547 94490 111866 112837 138422 139366 432494 467522 1156202 1138061 447130 467077 121943 108593 127662 131859 153889 153606 140976 142151 89027 90466 323330 285311 841722 848077 214357 212251 276296 278970 325945 316009 324739 324745 331224 338079 305035 340791 779692 822765 596140 484792 296612 290661 335746 334000 343541 347241 342059 349668 383348 385223 682182 711100 39.75 68.8 2
09:41:45 2023-09-26 459683 459409 92676 90004 146780 152991 154253 153314 93642 95880 111986 112221 140770 138320 430706 466280 1143704 1132938 451956 465737 121725 108543 128051 131711 154214 153606 140976 141813 88881 90247 321867 283699 843666 851685 213985 212428 273906 279576 327714 318524 324451 324870 332949 335905 304640 339256 782423 828342 602170 487584 295391 292471 334772 334468 346107 347719 344661 348248 383419 382921 681698 717296 39.75 68.7 2
09:41:46 2023-09-26 457641 460098 92676 90127 146771 153133 154219 153314 93610 95815 111796 112253 140770 139004 431313 461819 1152973 1143482 446899 466101 122008 108609 128119 131676 154137 153355 141043 141682 88913 90371 321867 283699 848745 846843 214996 211763 275908 279491 323987 319462 324102 325725 332787 337096 304570 339313 780798 817944 599093 483350 296821 291547 334269 336018 342983 347726 342650 349953 380990 384959 688875 711100 39.75 68.7 2
09:41:47 2023-09-26 462436 459773 92676 90164 146121 153169 153970 153774 93674 95947 111796 112593 140770 139003 430710 460116 1148806 1136754 451499 466101 121808 108543 127696 132040 154308 153570 141022 141911 88881 90422 333577 285716 851044 849733 213507 212769 275731 278790 327288 318816 322486 327632 333021 334966 306901 338646 781386 822399 576947 486575 295664 291688 335782 335512 342681 348351 342758 346737 385075 383531 690905 715087 39.75 68.7 2
09:41:48 2023-09-26 458511 459850 92676 90127 146159 153449 153863 154197 93579 95947 111796 112561 140770 139003 430029 462117 1159673 1137599 449583 466793 121006 108946 127628 132040 153288 150993 140749 142304 88605 90561 322319 286935 837623 846807 213985 212279 275873 277297 326966 316965 323646 325796 331816 337061 304748 339790 779692 816104 593109 486204 296403 290379 336830 333848 344680 348003 342325 348559 383099 385514 684607 714364 39.75 68.7 2
09:41:49 2023-09-26 459984 459584 92710 90156 146643 153026 154253 153348 93737 95914 111830 112221 140867 138775 431009 463488 1152923 1145977 453685 465773 122110 108676 128235 129494 154531 153679 141399 141844 89092 90397 333577 284907 847996 847320 214143 212428 274801 279166 324702 318974 323994 325234 331045 338079 304784 338682 784016 811514 628722 485516 295220 291991 334737 334538 344511 346965 341266 349989 382775 383190 686330 713224 39.75 68.7 2
09:41:50 2023-09-26 456887 460165 92681 90288 146405 153204 153970 153808 93611 95947 111796 112593 140770 139003 430706 468361 1156387 1136665 446899 466829 121776 108871 127962 131711 153756 153391 141009 141813 88881 90247 321867 285311 840451 851685 214321 211763 275908 278705 325000 317035 324667 324870 333634 336282 304106 338289 779692 820455 587300 484500 297023 290573 337771 336686 342947 347338 342541 348669 381686 385971 680029 711136 39.75 68.7 2
09:41:51 2023-09-26 459868 459877 92425 90321 145795 153559 153548 154339 93420 96147 111529 112967 140540 139558 433071 464611 1164452 1143125 447812 466685 121743 108776 127914 129756 154244 151937 140909 141911 88881 90528 324594 286935 841430 847442 213614 211799 276526 277031 325945 316929 323119 325760 331583 336553 305035 339162 779692 811477 596140 486204 295248 289708 336830 333965 342717 347761 342336 348285 383043 385765 683834 712955 39.65 68.7 2
09:41:52 2023-09-26 468840 460170 92676 90160 146121 153169 154219 153808 93579 95848 111830 112748 140770 139003 431353 467337 1145445 1131601 450678 467193 121246 108980 127628 131836 153676 153748 140786 141945 88820 90466 321867 285716 840956 851685 213649 212726 274801 278150 325981 316009 324403 326599 332301 336235 304890 337507 781868 825499 619400 490359 294833 292507 337771 335700 343231 347933 342614 346737 385689 384360 681661 714777 39.75 68.8 2
09:41:53 2023-09-26 459933 462510 92608 90131 146439 150286 154334 154030 93961 93962 111693 112870 138299 139093 431286 468547 1152850 1134751 446863 466065 121344 108543 127662 131857 154039 150746 141443 142050 88820 90247 323330 286121 848372 850480 213985 211101 275486 277687 324964 318974 324667 324053 332085 336553 303182 339826 779692 820383 594624 483386 296367 290114 334772 334468 342971 347445 341542 348779 381595 383531 678695 710095 39.75 68.7 2
09:41:54 2023-09-26 459949 460174 92710 90004 146533 152920 154265 153314 93611 96014 111641 112593 140770 138809 431349 465553 1144634 1134262 450220 466829 122041 108563 128085 131711 154279 153355 141466 141487 89035 90265 321034 282897 850296 853955 213365 211517 275588 279308 324951 316929 324223 324834 332913 334825 305033 338500 781938 826371 599093 487238 295239 291193 335832 335512 342947 347689 342722 346773 383099 383246 683834 714271 39.75 68.8 2
09:41:55 2023-09-26 466164 463450 92554 90222 146132 149116 154047 154167 93674 96245 111625 112870 140638 139232 430100 464935 1150183 1128736 451499 466829 121006 108577 127505 129700 154416 153641 140782 141945 88759 90528 321034 286731 837873 852288 211649 211834 275065 277031 325717 316009 323418 323803 331816 334030 306002 336627 779692 820491 597554 486647 294798 289743 336323 333848 342696 348076 342758 345649 383384 384952 682666 715050 39.75 68.7 2
09:41:56 2023-09-26 464697 459814 92612 90036 146091 150176 154111 153808 93579 95947 111830 112561 140626 138853 431349 460752 1151289 1139253 451992 466136 121808 108612 127696 131711 154030 150993 141201 141777 88873 90382 323330 285311 845228 847921 212469 212103 274624 277899 326790 316486 321687 325760 330081 335001 305427 336300 781905 816104 600631 486611 296774 291193 334503 334000 342947 347761 341578 346737 384498 382921 688875 712179 39.75 68.7 2
09:41:57 2023-09-26 460094 460170 92553 90160 146091 150180 153769 153466 93547 95947 111718 112561 138099 139072 431349 467337 1153753 1134299 447593 466136 121006 108435 127662 131676 153288 153391 140749 141911 88605 90214 321867 285109 836778 848077 213329 211284 275029 277918 325682 315056 323610 324483 330116 336553 303218 338406 777487 818522 593109 484902 295427 290184 337532 333631 345618 347719 342913 347646 381757 383353 679547 713349 39.75 68.7 2
09:41:58 2023-09-26 456927 460170 92553 90004 146130 150224 153944 153914 93579 95881 111641 112286 140626 138853 432028 463918 1155498 1144570 448313 468979 122143 108410 128283 129203 154176 150852 141365 141582 89092 90302 324973 284503 860370 848041 213314 210407 275395 277971 324987 317000 322402 324618 331117 334754 302932 338026 782644 817907 599093 483008 296857 290149 334512 334574 342464 348846 342059 346737 379888 383174 687900 710059 39.75 68.7 2
09:41:59 2023-09-26 462660 460170 92549 90222 145816 150286 153723 154090 93579 96015 111641 112967 140617 139613 431385 464899 1152106 1128353 446644 469458 121172 108543 127662 131711 153642 153676 140782 141945 88820 90247 322319 286121 838636 852145 212611 211228 275873 276448 325000 316044 323155 324870 332085 333467 305536 338114 781728 829017 596016 488969 296203 289330 336146 335736 342947 347862 342541 346585 383277 384646 682182 713224 39.75 68.7 2
09:42:00 2023-09-26 459575 460165 92549 90095 146018 150005 154077 153774 94076 95880 111866 112805 138287 139433 433686 468547 1157846 1138061 447763 467306 121710 108526 128092 129679 153714 153570 140976 141878 88995 90389 323468 285716 843213 848041 212944 211080 274746 277226 325685 315838 324331 324870 330045 336518 303146 338646 778001 820259 602170 484376 295427 290149 334467 333848 344923 346958 340474 348248 380990 383459 678388 713497 39.75 68.7 2
09:42:01 2023-09-26 459944 460170 92676 89877 146537 150074 154441 153007 93833 95914 111796 112593 140919 138683 431992 467247 1143704 1134018 449216 466065 122008 108435 128051 129465 154279 150464 141009 141386 88881 90181 321867 283498 847576 852892 212575 211362 274766 278610 324807 319199 324078 324582 331906 334600 304355 337507 783533 826669 590078 487473 295184 290555 333978 334538 342947 346359 342397 345737 382096 381706 682759 712647 39.75 68.8 2
09:42:02 2023-09-26 466513 461810 92475 90335 146366 150741 153807 153927 93822 96245 111625 112870 138042 139335 433871 466065 1151797 1125079 449299 468181 121877 108676 127628 131859 153748 153606 140976 141911 88783 90371 322319 287070 838123 852892 211543 211362 274994 276341 327909 315753 322665 324870 331009 332957 305715 336554 778552 820455 595885 486611 294733 289471 334807 333848 342947 347445 342264 344565 384192 383495 681426 714198 39.75 68.7 2
09:42:03 2023-09-26 465090 460170 92549 89938 146027 150446 154184 153314 93738 95914 111796 112253 140825 138796 431349 463523 1151252 1140874 452919 466065 121344 108402 127662 131676 153748 153500 140976 141453 89063 90181 323330 285679 861659 847848 212434 211587 273210 277704 324951 318074 322904 326345 329333 336293 304035 336280 781905 811369 591594 488969 295507 290555 335868 333848 342947 348386 339960 346737 383008 381136 683761 714041 39.75 68.8 2
09:42:04 2023-09-26 463515 460062 92609 90120 146399 150109 154403 153885 93801 96013 111607 112561 140821 139055 434957 464827 1153613 1136628 449290 467378 122512 108144 128386 129240 154279 153143 141335 141420 88881 90025 321867 283900 854075 852892 212278 211066 274153 277652 324722 317000 322593 324870 332085 332992 304071 336590 782831 820419 597554 487238 294733 289708 333978 334538 342464 346958 342614 345613 382167 382313 685771 713188 39.75 68.7 2
09:42:05 2023-09-26 459913 462768 92421 90222 145968 150250 154325 153782 93547 96080 111418 112935 140825 139513 433686 461722 1161319 1140874 445238 467851 121377 108676 128112 129494 154004 151311 140943 142074 88938 90270 323330 286935 840624 848523 212434 210890 275837 276147 324987 316965 323172 327133 331045 334696 303521 337616 779692 817488 575538 486204 295879 289414 334737 336429 341670 349091 341230 346700 381560 384646 686816 711100 39.75 68.8 2
09:42:06 2023-09-26 466082 462773 92421 90004 145925 150286 153936 154022 93674 96080 111830 112748 141131 139271 431349 466316 1146257 1128353 454033 467486 121089 108543 127594 132223 153288 150957 140555 142183 88573 90338 322319 286121 834426 851685 211995 211763 274153 276377 325454 315056 322629 324870 331009 334462 304999 333645 779692 823894 591594 490783 295507 290344 337771 333595 342947 347302 344038 345992 384284 382404 679474 716399 39.75 68.8 2
09:42:07 2023-09-26 459915 461810 92421 90095 146078 150286 153910 153808 93706 96014 111718 112857 140728 139152 431992 468769 1155963 1135191 446462 467342 121776 108950 127948 129653 154073 151418 140909 142040 88816 90451 323330 285716 845548 853955 212803 210337 274958 276412 323952 316009 323466 323920 332085 334462 302825 338646 779140 820419 597554 483313 295671 288584 336342 333848 342947 345879 342336 346700 379853 383190 678732 711100 39.65 68.8 2
09:42:08 2023-09-26 465190 462773 92421 89938 146455 150321 153910 153500 93674 95980 111796 112253 140626 139161 431992 463845 1146257 1138322 450282 466101 121344 108178 127662 131676 153642 153606 140976 142025 88727 90214 321867 285311 849616 850480 211649 210884 273351 276995 324951 317035 320642 324870 332252 333678 304712 336775 783015 820729 599093 488674 294412 289365 336306 336686 340734 347933 342614 345088 382703 382313 690475 714162 39.75 68.7 2
09:42:09 2023-09-26 465377 462768 92421 89971 146061 150097 153910 154557 93864 94490 111522 112618 138494 138705 432493 470792 1143593 1134531 453811 466101 121006 108510 127417 131676 153288 151205 140712 141878 88694 90181 321716 285311 840476 854101 211649 211397 272864 276377 324440 315838 322629 324125 330081 333995 302898 336049 779140 823311 597554 488622 293111 290149 335486 333848 342947 346436 340474 345613 383277 382801 678178 712647 39.65 68.8 2
09:42:10 2023-09-26 460241 460165 92421 89692 146290 149620 154219 153280 93737 95880 111796 112221 140825 138662 432638 463523 1151289 1142497 450455 467983 121246 108178 127839 129375 153748 153320 140976 141453 88788 90181 322858 284503 844815 845538 212661 211164 273069 277791 324807 318299 322223 324798 329368 335835 303915 336884 781832 816551 594624 482594 293835 290387 333870 335736 341946 346922 339411 347427 379817 380994 683797 711831 39.75 68.8 2
09:42:11 2023-09-26 465352 462555 92509 89873 146226 150004 154081 153885 93738 96112 111659 112650 138247 139029 432565 461398 1144634 1135191 449931 466065 121808 108178 128167 129409 154253 150993 141009 141682 88605 90214 321090 285311 850041 850480 211578 210407 273351 276377 324721 317000 321354 324641 331547 332690 303182 336043 783236 820839 588563 487584 294077 289471 333978 334468 340638 347445 342059 344565 381560 381172 687069 711100 39.75 68.7 2
09:42:12 2023-09-26 459913 462909 92133 90004 145656 150286 152990 153889 93484 96214 111418 112967 138082 139641 431349 461722 1160496 1137599 446571 467486 121006 108510 127628 131676 153748 153570 141299 142203 88965 90298 323330 287752 839038 848523 212101 210267 274817 275704 324951 318299 320606 324870 329511 334145 302650 336300 778768 811369 590078 485860 293828 287954 337258 333848 340949 347933 339960 345649 380764 383190 685808 712336 39.65 68.8 2
09:42:13 2023-09-26 462284 462701 92609 89968 146371 153028 154373 153314 93642 95748 111901 112464 140855 138478 432890 463523 1152923 1146205 450859 466793 121776 108178 128051 129319 153996 153285 141009 141253 88848 90120 324104 284393 845347 845538 212575 210043 272899 277652 324494 315497 321354 324870 329546 335001 301026 336590 779393 814205 596140 482483 293558 289708 333978 333705 341706 346958 339447 346737 378720 380265 686444 710316 39.75 68.8 2
09:42:14 2023-09-26 458932 462778 92357 89909 145930 152991 153829 153348 93611 95947 111418 112593 140540 138968 432444 467265 1152106 1130797 446644 469311 121979 108609 127846 129293 154000 151064 140909 141811 88783 90207 321034 286121 846129 852892 212242 209096 274449 276147 324843 315056 322068 322902 331081 332992 301272 337050 777451 820383 599093 482972 294798 288592 333978 333848 341982 345360 341578 345613 380996 382010 678695 713534 39.75 68.7 2
09:42:15 2023-09-26 459944 462773 92153 89971 145389 153418 153228 154090 93484 94361 111444 112967 138018 139558 431992 462766 1159419 1137599 449265 467946 120923 108435 127628 129533 153254 150710 140749 141987 88540 90214 321034 286213 855101 848004 211614 210372 274153 274688 323952 315749 320606 324870 329049 333458 302190 336079 777073 811369 599093 485516 293764 287919 334772 333848 340985 347933 339960 345369 379888 382921 685803 710316 39.75 68.8 2
09:42:16 2023-09-26 466829 462773 92166 89692 145892 153098 153936 153348 93515 95914 111684 112561 138127 138954 433723 468769 1146105 1129846 454902 467014 121172 108845 127491 129472 153118 153678 140555 141911 88573 90232 321034 286861 835300 851685 210917 210884 272899 276091 326790 315838 322104 324148 329546 332725 302861 333501 778589 820839 597554 486539 292352 288584 335868 332837 342706 345915 340510 344565 382202 380869 677661 711136 39.75 68.7 2
09:42:17 2023-09-26 459949 461482 92421 89659 146260 152849 154111 153314 93674 95914 111796 112221 138099 138512 432638 464537 1150473 1140874 453104 467157 121172 108435 127628 129285 153889 153320 140976 141682 88573 90058 324104 284503 846082 845538 211960 210078 272447 276412 324722 317589 323172 324582 327772 334754 301589 333501 781278 812835 591594 484340 294748 290008 333978 333848 341706 346679 340561 346445 383030 379963 684607 710316 39.75 68.7 2
09:42:18 2023-09-26 463677 462778 92166 89692 146130 150286 154227 154308 93865 96245 111659 112683 138264 138961 432529 466536 1146919 1134825 450540 466513 121808 108037 128270 129100 154279 153143 141399 141064 88605 90058 321034 285311 855666 850480 211247 210372 273316 275828 323809 316521 320678 323884 330813 331958 302650 333681 780797 822728 603324 486204 293146 288829 333978 333848 340914 345950 341542 342591 380421 380888 684802 711100 39.75 68.8 2
09:42:19 2023-09-26 462619 462773 92166 89971 146096 153169 153688 153842 93484 96114 111418 112935 140443 139266 431992 461757 1158851 1139216 446268 467293 121172 108178 127628 131676 153288 153355 140749 141989 88573 90120 321034 284969 846265 848523 211367 210091 274852 275089 324951 317625 322971 324762 329119 333318 302047 335532 777377 811369 599093 485461 296426 287954 335868 333848 340399 347445 339447 345724 379888 382886 685286 713027 39.75 68.7 2
09:42:20 2023-09-26 464078 462701 92448 89840 146471 150532 154296 153671 93833 96045 111796 112221 140770 138512 432674 466659 1152923 1143310 453426 467522 121172 108642 128181 129443 153782 150499 140976 141386 88573 90058 321034 284503 849624 845574 211578 209896 272031 276377 324494 315056 320678 324413 328021 334498 301026 333320 779692 811723 600631 483350 292941 289743 333726 333848 341706 345915 338423 346700 378755 378901 682795 710316 39.75 68.7 2
09:42:21 2023-09-26 460784 462773 92166 89692 145926 152991 153723 153348 93579 95947 111607 112561 140672 139154 432638 469129 1152923 1131601 446972 468979 121006 108211 127628 131585 154004 150993 141299 141973 88718 90240 321034 285919 843189 852855 212101 209149 273175 276127 324951 315021 322629 322377 330045 333956 302986 336590 777451 823311 591594 483021 295372 288356 333978 333848 341982 343841 340510 344762 381395 381207 677182 713534 39.75 68.8 2
09:42:22 2023-09-26 463836 464082 92100 90127 145558 153204 153475 154420 94174 95914 111418 112748 140443 138968 431591 463381 1161047 1134299 450540 467522 120923 108435 127505 131676 153254 153606 140521 141911 88480 90214 321034 287261 835851 848041 211578 209750 273090 274653 326753 314546 322372 324870 328056 332992 301308 333681 775181 811369 599093 484792 293558 288391 334702 332837 341706 346958 338459 345088 378755 381172 682394 710353 39.75 68.8 2
09:42:23 2023-09-26 465977 462778 92421 89971 146265 150286 154077 153348 93674 95947 111718 112221 140770 138644 432638 469093 1144198 1131957 455687 470792 121594 108443 127526 129293 153646 151029 140909 141811 88754 90050 321034 285311 838113 851685 210917 210091 272166 276341 324951 315394 322140 323429 329760 333744 301308 333537 777451 820948 581329 486204 293498 289743 333978 332837 342947 345360 339960 342627 380728 378865 678215 711100 39.75 68.8 2
09:42:24 2023-09-26 461291 464086 92133 89938 145896 152991 153970 154064 93897 96014 111452 112561 140540 139003 432674 465589 1151820 1126714 446936 468239 120923 108178 127628 129105 153288 153213 140555 141682 88512 90058 324104 285919 841324 852892 210917 209061 273351 275266 324722 314543 320642 322413 330081 330963 300884 336079 776521 820419 590078 483350 293997 287081 333978 333848 340949 344876 341542 345636 379214 381172 680732 713571 39.65 68.7 2
09:42:25 2023-09-26 465418 462773 92166 89692 145930 152884 154188 153348 93611 94457 111522 112618 138161 138954 433576 463700 1146956 1134751 451425 467306 121172 108302 127471 129105 153288 150043 140555 141819 88718 90142 321034 285311 842969 849879 210453 209798 272447 275495 324037 315788 319601 324413 329280 330928 302634 333537 779692 818522 596016 487584 292941 290390 333978 333523 338895 346958 340510 342483 380421 378901 686853 711063 39.75 68.8 2
09:42:26 2023-09-26 463519 461771 92133 89877 145415 153062 153582 153842 93515 95947 111452 112561 140574 138775 432333 463523 1158851 1134299 450319 467486 120840 108435 127417 131676 152981 153391 140919 141911 88419 90214 321034 287343 834409 847442 211072 209096 273069 274789 324915 315730 322485 324762 327879 332852 301166 333465 778400 815176 590078 484756 293146 287954 334234 331865 341178 346917 341323 344565 378720 381172 682182 710058 39.75 68.8 2
09:42:27 2023-09-26 461245 462587 92475 89742 146368 149761 154330 153674 93801 95912 111659 112157 138264 138470 432565 467320 1151289 1142497 451499 468646 121710 108144 127662 129140 153748 153106 140876 141744 88573 89901 321034 284302 846616 845574 211430 209061 271616 276147 323809 314581 320381 322580 328021 333995 299413 336085 779692 811723 594624 481160 292352 288829 333713 333848 340399 345360 337913 345649 378997 378894 683278 710316 39.75 68.7 2
09:42:28 2023-09-26 459517 463431 92133 89659 145790 152956 153723 153348 93515 95947 111418 112561 140574 138809 432674 468361 1151289 1129994 446583 468647 120840 108178 127628 129174 153288 153391 140555 141744 88540 89985 321034 286121 841799 852892 211106 209171 273175 275124 324650 315838 321473 321745 330009 331888 300323 335605 775145 822399 595621 481500 293558 287081 333978 332226 340663 343841 340235 344370 378997 380602 676739 710316 39.75 68.8 2
09:42:29 2023-09-26 463204 464738 91966 90000 145623 148808 153552 154308 93515 96114 111340 112935 137900 139411 431992 465268 1158851 1134299 449510 467522 120840 108178 127417 129319 153288 153355 140521 141682 88419 90058 321034 286445 837873 846807 210769 209061 272899 274197 324987 315838 319636 324870 327526 332725 302845 333055 775145 814205 597554 483386 293146 293845 336544 332837 340435 346958 338423 342591 378720 381136 682666 710316 39.75 68.7 2
09:42:30 2023-09-26 467435 460765 92166 89659 145795 152884 153723 153382 93547 95815 111641 112253 140574 138891 432674 469129 1143704 1129994 453300 468979 121006 108567 127423 129314 153509 150604 140682 141819 88508 90050 321034 286121 838614 852855 210699 210091 271427 275073 324987 314698 323356 322902 328481 331958 300815 332221 777304 820259 597554 487584 293083 288391 333978 331830 341982 344841 338459 342267 380723 378565 676703 710597 39.75 68.7 2
09:42:31 2023-09-26 461438 463283 92166 89659 146156 150180 153936 153599 93770 95947 111452 112286 137969 138809 432333 469129 1152106 1131601 446936 467193 120840 108144 127451 129174 153254 153248 140588 141487 88419 90058 324104 286459 839726 852892 210882 208374 272482 274653 322804 315616 320678 320950 329049 331958 299448 335569 777181 819679 600631 481760 293146 287081 333978 333582 340949 343806 339447 342591 378997 380034 677246 710316 39.75 68.8 2
09:42:32 2023-09-26 466513 461771 92133 89692 145930 152884 153688 153348 93547 95848 111452 112253 140574 138547 435723 464283 1149284 1133174 450859 467378 121967 108044 127948 128900 154107 150570 140909 141030 88443 89901 324104 285311 855607 850407 210223 209061 272257 275266 322863 317625 319601 322867 329013 331870 301272 333465 779692 819679 597554 486204 292735 287919 333942 333848 338824 345844 340474 342447 380124 378901 685808 714041 39.75 68.8 2
09:42:33 2023-09-26 468097 462059 92100 89840 145622 152921 153654 153314 93547 95980 111572 112529 140638 138740 432601 468691 1146142 1125079 450642 467450 120840 108327 127383 129364 153254 153535 140521 141911 88387 90087 321034 286121 843198 852288 210223 209715 271581 274617 324951 315172 320606 322902 328021 331657 301237 332185 778178 820259 597554 487584 293083 288356 333978 331794 341946 344805 339137 342483 380687 378830 676666 711100 39.75 68.7 2
09:42:34 2023-09-26 462496 463427 92425 89631 146200 150075 154514 153569 93928 94360 111659 112189 138361 138567 435501 465374 1152677 1146468 452140 466757 121006 108144 127662 128934 153970 150427 140976 141420 88540 89990 324104 285274 845454 846770 210882 208845 271167 275882 323581 315838 322593 322902 326996 333458 300518 333537 779140 811723 591594 481840 293914 289484 333472 333848 340363 345360 340372 345332 378997 378530 686778 710316 39.75 68.7 2
09:42:35 2023-09-26 466164 462526 92100 89627 145887 152849 153902 153314 93547 94123 111495 112561 140701 138740 432674 462766 1148772 1133212 450859 467486 121006 108144 127628 129071 153748 153320 140846 141682 88573 89869 321034 285716 845309 850480 210041 209026 271616 275266 323091 318219 319117 323393 329013 330432 301237 332959 779692 817871 586073 486204 293914 287884 333942 333848 338551 345879 340199 342170 378755 378830 689002 713708 39.75 68.8 2
09:42:36 2023-09-26 464839 467114 92000 89996 145480 148808 153841 154133 93642 96245 111436 112837 138011 139162 432638 463488 1159381 1137251 450540 467522 120840 108178 127594 129293 153220 153535 140488 141682 88354 90241 321034 287547 837327 848004 210223 208700 272221 273742 324951 315616 319117 324641 328637 331888 302950 333465 775108 812872 597554 483313 292325 288649 333978 331794 339885 345915 337877 342519 378997 379999 682182 710316 39.75 68.8 2
09:42:37 2023-09-26 468832 462059 92100 89627 145896 153028 153936 153314 93643 96013 111607 112253 140712 138609 432638 469057 1143704 1129957 454642 467486 120674 108178 127383 129285 153220 150993 140615 141777 88564 89985 321034 286121 853454 854101 210860 209540 271406 275282 324879 314950 320642 322867 327985 330963 300953 334873 776791 820839 597554 487313 292876 288759 333978 331794 341982 343806 341529 342519 379853 377701 676666 714041 39.75 68.7 2
09:42:38 2023-09-26 462528 465067 92157 89627 145827 152991 153688 153774 93642 94393 111572 112561 138141 138968 432674 466244 1153497 1125079 446899 467486 120840 108320 127594 129319 153607 153428 140749 141649 88480 89952 321034 286121 838929 852892 210188 208159 272482 274197 324037 315616 320121 321627 329013 330397 302234 333573 775108 824514 588563 482594 293585 293773 333978 332801 340399 343841 340235 341929 378997 379999 680695 710316 39.75 68.7 2
09:42:39 2023-09-26 467113 462068 92108 89631 145761 152814 153688 153314 93674 96046 111607 112253 138099 138740 432638 461363 1145408 1135191 451956 469977 121529 108459 127526 128900 153364 150570 140876 141777 88476 90017 321034 285919 843750 850480 209566 209026 272166 275175 324037 315838 321564 323884 328255 332679 303662 332455 777451 816068 594477 487313 293706 287884 333472 332801 338278 346400 340524 341412 378755 378795 686853 712336 39.75 68.7 2
09:42:40 2023-09-26 466127 464629 92314 89627 146090 152814 154077 153280 93928 96144 111684 112189 140770 138285 432674 469129 1142082 1128353 454393 467486 120840 108480 127628 129285 153254 153285 140749 141453 88540 89919 321034 284503 842086 852892 210223 208700 270754 275918 324037 314950 320642 322377 328056 330928 302950 333501 777414 823311 596016 484413 293498 288155 333003 332567 341946 343735 338423 342483 381359 377367 678658 711831 39.75 68.7 2
09:42:41 2023-09-26 459517 463247 92100 89627 146129 152743 153936 153314 93642 95914 111522 112618 138242 138954 436343 464394 1152887 1143941 446753 467306 121677 108011 127880 128755 153714 153036 141009 141420 88540 89952 321034 284503 846789 848041 210600 207916 272582 274653 322601 314546 319377 322640 327265 330894 299133 333609 777414 811369 596016 480141 293146 287046 332535 333848 338824 345324 339968 342483 378464 378830 683797 709309 39.75 68.8 2
09:42:42 2023-09-26 467665 462104 92133 89627 145761 152779 153723 153838 93547 95947 111418 112221 140574 138740 432674 463225 1146293 1134262 450570 468689 120840 108111 127505 128934 153254 153285 140749 141453 88419 89869 324104 285716 844861 848004 209531 209026 271356 274913 323091 315616 318635 324413 326012 330663 300990 331449 777414 814169 581329 486893 293083 287081 333472 332567 339885 345915 337841 342206 378755 380806 686816 710316 39.75 68.8 2
09:42:43 2023-09-26 457098 462095 92281 89865 146110 150180 153944 153637 93738 96112 111547 112529 137969 139023 432493 471306 1152923 1136628 449583 467486 121172 108276 127560 128934 153288 153178 140555 141664 88476 90050 321034 285716 837154 850480 210223 208339 271616 274582 324037 313993 322183 322377 327172 332422 300845 332995 772847 811477 594477 482483 292325 287081 333707 331292 341982 343735 339190 342555 378997 378830 676188 709309 39.75 68.8 2
09:42:44 2023-09-26 459872 462779 92100 89659 145761 152814 153723 153348 93642 96014 111418 112561 140574 138775 432710 462802 1155461 1137562 446231 467486 121006 107962 127771 128755 153288 150008 140879 140997 88387 89836 324104 285716 844408 848041 209859 207690 272482 274162 322565 315838 318670 322902 327032 330928 299413 335902 775181 811333 587047 481876 293146 287945 333472 333577 338313 345360 338352 342230 378745 380550 687985 710206 39.75 68.8 2
09:42:45 2023-09-26 468161 465067 91966 89807 145682 148728 154047 154167 93611 96247 111384 112748 140540 139210 435575 469021 1146257 1127316 450859 468625 121006 108144 127383 129409 153254 153320 140425 141682 88266 90025 324104 286935 835681 852892 208843 208677 271616 273742 324494 314950 319636 322150 327490 330141 301272 331449 774013 820839 595885 487238 293644 293700 333978 331292 340124 343806 338114 342477 379853 378865 677661 713534 39.75 68.8 2
09:42:46 2023-09-26 461316 463247 92261 89659 145892 152849 153936 153314 93642 95914 111607 112221 140638 138512 432710 466280 1146330 1137986 450678 467522 120840 108144 127689 128976 153722 150941 140843 141386 88476 89894 321034 285716 845288 848523 210048 208851 270719 274653 323091 315394 319636 323597 325713 332422 299377 331484 777451 811754 591594 484756 293083 287919 333238 332837 339610 344297 338710 342555 381359 377402 682666 710316 39.75 68.8 2
09:42:47 2023-09-26 465355 462788 92100 89627 145659 150075 154081 153314 93674 95914 111418 112221 140770 138926 436403 462766 1143704 1131601 451179 466793 121612 107962 127662 128755 153748 153071 140846 141030 88419 89869 321034 285311 851989 851685 209531 208194 273599 274197 320780 314801 318635 322377 328516 329833 300323 332185 779140 818485 594477 486204 293498 287046 333238 333848 337803 344841 339447 341412 378817 378001 685808 711831 39.75 68.7 2
09:42:48 2023-09-26 463309 462815 91813 90096 144952 153133 153160 154056 93452 96114 111075 112748 137984 139232 432674 466659 1159419 1138588 449913 467378 121006 108376 127491 129203 153118 150781 140697 141811 88234 89869 321034 286647 835210 848523 209977 208014 271581 272906 324037 315394 320743 323801 326012 330894 299377 332959 772884 811149 587047 483313 293706 287945 333978 331525 338860 345602 337342 342447 378997 378901 682666 709813 39.75 68.8 2
09:42:49 2023-09-26 459872 462095 92133 89565 145960 149656 153910 153280 93800 95880 111607 112189 140770 138478 432746 465916 1149657 1140874 451499 466793 120840 108144 127628 129071 153288 150008 140749 141386 88387 89710 321034 284503 844875 845574 210223 207725 270565 275266 322112 315394 318670 321888 327709 331923 300384 332959 777414 810576 593109 477670 293498 288685 332031 332837 338860 343806 339890 342555 377859 376577 682795 708267 39.65 68.8 2
09:42:50 2023-09-26 462168 462779 92036 89659 145655 152849 153688 153782 93833 94296 111522 112805 141069 138961 432565 467486 1151857 1128736 447987 467306 120840 108037 127383 128844 153254 150535 140746 141286 88234 89713 321034 285919 840560 854101 209977 207366 271616 272942 323091 314950 318670 319943 328021 329902 298679 333501 774560 820839 597554 481608 292325 287945 333003 331525 338860 342465 341081 341929 377859 378830 676703 710316 39.75 68.8 2
09:42:51 2023-09-26 465122 463140 91813 89659 144986 153133 153194 154523 93515 95914 111109 112561 140443 138775 432710 466659 1155461 1136628 450859 467522 120509 108144 127172 129105 152974 153355 140069 141649 87960 89869 321034 287547 832700 846172 209566 207725 271202 272871 324037 314950 320435 322902 325713 330894 298924 334122 772302 811149 587047 482594 293083 287540 333798 329791 338586 343841 338710 341857 378997 378830 680695 711290 39.75 68.7 2
09:42:52 2023-09-26 468829 464342 92056 89529 145623 153055 153940 153637 93642 96045 111436 112157 137969 138753 432674 469129 1140463 1128586 453964 467121 120674 108144 127206 129071 153049 150993 140069 141453 87992 89774 321034 286121 834267 852288 208913 208096 269964 273778 324037 313993 319636 320985 326047 330636 299377 330411 775145 818522 596016 486204 291986 293845 333003 330522 340399 343255 337368 343488 378685 376542 674681 710316 39.75 68.7 2
09:42:53 2023-09-26 459719 463474 92045 89663 145659 152849 153654 153808 93484 95947 111418 112593 140540 138775 432746 467666 1151289 1127515 446899 467522 120923 107962 127389 128981 153220 152929 140521 141453 88266 89774 324104 285919 855484 852892 209531 207332 271616 272942 323317 314950 318670 319908 328021 328915 298471 332995 772884 820985 591400 481160 292325 287945 333003 331292 339599 343248 341602 343637 377715 378724 677551 710206 39.75 68.7 2
09:42:54 2023-09-26 467330 464738 91966 89529 145725 152981 153688 153348 93579 95947 111444 112618 140638 138884 432746 462802 1143704 1135191 452361 467486 120674 107962 127383 128755 153220 150043 140391 140997 87992 89557 321034 285311 849563 849879 208843 207725 270754 273742 322601 314107 319530 321924 326082 328694 299448 330947 776864 811477 592938 485860 293228 293773 333003 332801 336786 345118 338387 341469 379214 377103 684802 712521 39.75 68.7 2
09:42:55 2023-09-26 468161 464260 92133 89565 145887 152601 153970 153314 93800 95848 111607 112189 140574 138512 432746 469129 1142082 1128353 453300 467486 120674 108070 127206 129071 153254 153178 140521 141322 88266 89590 321034 285919 835793 852288 208913 207725 269518 274197 323126 313552 319636 320914 326047 329902 299168 330446 776837 821121 596016 485910 292209 287849 332931 331099 340531 343079 340152 341749 378925 377864 676173 710316 39.75 68.8 2
09:42:56 2023-09-26 461166 462095 92153 89471 145862 149658 154188 153067 93642 96076 111522 112080 140540 137901 432985 465589 1149657 1140874 450220 466829 120840 107780 127539 128576 153642 153036 140749 140997 88387 89710 321034 284302 848317 845538 210076 207043 269964 274425 321137 314950 321146 320950 325976 330963 299656 332491 776864 809431 593109 479675 292876 288685 331529 331830 338076 343530 338710 342519 376725 376542 684829 708267 39.75 68.8 2
09:42:57 2023-09-26 459949 462824 91780 89504 145453 152708 153228 153348 93515 95914 111418 112221 137900 138954 436380 468073 1150220 1128736 447987 467414 120757 108044 127457 128900 152879 150396 140338 141030 87992 89590 321034 286121 843537 852892 209719 206434 271392 272836 322374 314507 318670 319683 327490 329373 298471 332995 772884 820259 602170 480445 292325 287945 333003 331292 338824 341713 341323 341376 377292 378265 675709 709813 39.75 68.8 2
09:42:58 2023-09-26 464041 465396 91837 89631 144918 153169 153194 154056 93515 96080 111075 112561 137758 139003 432710 463523 1155461 1136665 449583 468217 120674 108320 127172 128981 153008 153213 140102 141487 87960 89807 324104 287547 834272 846807 208913 207690 270754 272682 323581 314728 319530 322902 325030 330432 298471 331449 772302 810576 596016 482630 293083 287540 333978 330755 338586 343841 338710 341929 378730 378641 680695 709309 39.75 68.8 2
09:42:59 2023-09-26 468102 462779 92036 89709 146114 149866 154227 153782 93800 96078 111659 112157 138181 138567 432565 468985 1144384 1125042 453264 467522 120674 108144 127389 129100 152974 149973 140328 141623 88025 89857 321034 285716 843263 852892 208878 207759 269518 273778 323809 313076 319636 320464 325822 329638 298506 329448 774013 818522 594477 486622 291842 293881 333003 329791 340435 342740 339007 341376 379177 375981 674681 710316 39.75 68.8 2
09:43:00 2023-09-26 459985 464622 91939 89565 145415 152743 153688 153314 93515 95947 111340 112253 140443 138775 432782 467666 1149620 1125079 446936 467522 120674 108029 127172 128576 153148 150149 140521 141520 88234 89622 321034 285919 839072 852892 208878 206434 271392 272942 322601 314507 318412 319908 327067 328915 300384 332491 772847 820985 594477 481160 292352 287764 333003 331292 338860 342775 338423 340860 377608 378930 681149 710021 39.75 68.8 2
09:43:01 2023-09-26 474290 464738 91966 89561 146112 149866 153940 153637 93769 96211 111418 112253 140574 138775 432746 465341 1148772 1133212 450253 467558 120674 108044 127206 128576 153254 153071 140521 141664 88266 89622 321034 285716 844070 849879 208226 207690 269964 272977 322112 315394 319530 322413 326453 328651 299448 330446 775218 811405 591400 485910 292876 288169 332067 331292 336786 343876 337877 340344 379214 376577 685323 710316 39.75 68.8 2
09:43:02 2023-09-26 465309 462130 92036 89349 145930 152566 154005 153317 93769 95748 111452 112080 140672 137901 432782 471566 1140463 1127515 453264 467522 120674 107962 127206 128858 153254 153036 140391 141356 87992 89590 324104 284503 843079 852892 208878 207366 269518 274389 322148 313516 319672 320143 326082 329408 298471 331956 775218 819679 594477 483350 292255 288757 332486 331274 340148 341607 339670 341268 378622 376479 680366 710206 39.75 68.8 2
09:43:03 2023-09-26 461549 465396 92011 89353 145659 152566 153757 153569 93929 95880 111418 112221 137792 138878 435566 468093 1152106 1139253 446936 469311 121006 107747 127628 128576 153288 150255 140782 140769 87992 89557 324104 284302 847447 848077 209531 207013 270789 273778 321137 315394 320655 320950 325748 329408 300514 332995 774796 814242 587047 477670 292352 287945 331529 332603 337566 343255 338710 343563 376160 376612 682795 707227 39.75 68.8 2
09:43:04 2023-09-26 467519 462130 91973 89349 145449 152601 153263 153314 93547 95848 111340 112221 140443 138512 432782 462153 1145445 1133458 453104 467522 120840 107813 127593 129105 153254 153036 140521 141030 88025 89590 321034 285716 858234 848077 208226 207725 269964 272977 322112 314507 319304 322902 325030 330473 301271 331986 777662 813410 600573 486130 292246 288554 332391 331113 338171 344629 339190 340344 377856 376279 685323 710095 39.75 68.7 2
09:43:05 2023-09-26 462515 464658 91906 89565 145651 152849 153974 153701 93547 95947 111418 112253 140574 138960 432710 471928 1152106 1133212 449583 469421 120674 107995 127206 128981 153042 153071 140555 141030 87992 89590 321034 285716 852280 849278 208913 207124 270565 272942 323126 313040 319153 320914 324803 330741 297567 331484 770632 811369 597554 477706 292813 287742 332067 329755 339921 341713 337753 343488 376797 376577 674168 708267 39.75 68.7 2
09:43:06 2023-09-26 460723 462815 92194 89316 145896 152283 154077 153033 93929 96045 111522 112355 138127 138374 432601 468913 1140948 1132264 451746 468001 121315 107896 127560 128576 153254 150344 140749 141286 88411 89492 321034 283699 848588 854101 208738 207332 270495 274354 320579 314029 318635 319612 326012 331260 298471 330911 777414 820259 591400 483350 292876 288554 330956 332297 338789 343037 338387 340309 378997 376577 682759 710316 39.75 68.8 2
09:43:07 2023-09-26 468491 463439 91780 89439 145389 152779 153688 153280 93515 95880 111384 112189 138080 138705 435080 469129 1142082 1128922 450642 467450 120674 108111 126753 128934 152701 150008 139936 141921 87960 89774 325615 286121 838501 852892 208517 207725 272139 272871 323055 313040 318635 320392 325941 329339 298435 329341 772847 817294 596016 486204 291765 288242 333003 329720 338860 341678 339190 340860 378781 378576 674168 710316 39.75 68.8 2
09:43:08 2023-09-26 462824 464989 92056 89616 146087 149447 154047 153177 93801 96045 111590 112124 138161 138532 435144 466244 1146293 1140874 453153 469311 121172 107896 127383 128576 153220 149937 141587 141855 88266 89525 333577 284503 844131 845502 208878 207009 269636 273778 321065 313342 320209 321495 324960 330928 297888 331413 775108 808216 586073 477670 292177 293809 331457 331525 337768 343219 337753 342447 376425 378007 682666 707191 39.75 68.8 2
09:43:09 2023-09-26 469054 463465 91906 89320 145111 152531 153228 153246 93515 95946 111306 112157 137984 138285 432809 462766 1143704 1131601 451499 467121 120674 108189 127172 128666 153220 149973 141054 141464 87960 89730 324341 285513 845151 850480 208192 207332 269894 272906 321137 314950 319042 320914 325976 329885 301058 329412 775145 811369 591400 485479 292177 287836 331762 331292 336244 343771 340005 341506 378745 378821 686556 710169 39.65 68.8 2
09:43:10 2023-09-26 463532 465168 91832 89500 145248 150075 153517 153314 93484 95880 111384 112189 137804 138787 432633 466244 1152923 1131601 450319 469311 120344 107929 126753 128755 152490 150008 139936 142117 87928 89774 322319 287547 849000 846770 210016 206399 269929 271623 323126 313040 319530 321888 324701 329902 297532 330911 773992 810576 594477 482325 292177 287225 333472 329453 337803 343771 336839 341100 377292 377367 678658 708231 39.65 68.8 2
09:43:11 2023-09-26 459877 462059 91906 89288 145629 149239 153902 153096 93611 95914 111418 112189 140735 138285 432836 467365 1149620 1139216 449510 467873 120840 107714 127383 128487 153015 149728 141319 141464 87960 89402 325094 284101 844875 845502 208878 206365 269671 274072 320615 314471 319530 320392 324995 330363 297888 331449 775145 809431 588793 481113 292969 288301 330706 331614 337389 342599 338600 342267 375382 377807 682555 706079 39.75 68.7 2
09:43:12 2023-09-26 457420 463474 91746 89471 145804 149830 153194 153280 93484 95914 111075 112189 137586 138725 432800 467265 1146293 1125526 446936 467450 120674 107929 127206 128755 152974 149693 139936 141803 87928 89557 322319 286121 842536 852892 208517 206365 270754 272454 321588 313480 319165 318905 327207 329885 297707 331413 774541 819679 592938 482483 293420 287019 332031 330755 337803 342191 337841 340069 376461 377103 678658 708770 39.75 68.7 2
09:43:13 2023-09-26 463996 463505 91780 89471 145288 152531 153228 153530 93611 95914 111229 112189 137758 138285 432750 470198 1152923 1131601 450540 468181 120344 108037 126719 129071 152694 150429 139515 141855 87896 89836 334604 287343 846002 848041 208192 206399 269929 272038 323091 312126 319530 323411 326785 331942 299464 332046 772674 809858 596016 481658 292798 287526 333676 329044 338242 342979 337478 341135 376725 377964 678247 707154 39.75 68.7 2
09:43:14 2023-09-26 466090 463104 91939 89435 145617 149553 153688 152999 93642 95814 111418 111971 140540 137866 432840 471783 1137126 1125042 453264 468281 120840 108144 127172 128576 152841 149937 141054 141261 87960 89463 324341 284503 845434 852892 208192 207255 270148 273742 321137 312126 318670 319424 325030 331027 297532 329448 773977 818485 594477 482594 291353 294013 330992 329755 338860 341130 338710 341110 377859 376537 674681 708267 39.75 68.8 2
09:43:15 2023-09-26 465195 463501 91775 89537 144952 152672 153228 153748 93484 95947 111075 112253 137724 138775 432822 469458 1146293 1123926 446936 467522 120591 107780 127172 128576 152769 149973 139936 141757 87960 89557 321716 286121 845548 854560 209868 206227 272827 273818 320994 313373 319909 320475 325906 329049 300420 332842 772638 820259 592938 483313 293008 286414 332500 329648 337732 341678 337841 338294 376725 378857 677661 709813 39.75 68.8 2
09:43:16 2023-09-26 468107 462815 91780 89288 145288 152732 153582 153280 93515 95914 111340 112189 137758 138787 432827 463488 1147141 1134018 450642 467486 120674 107929 127172 128487 152974 149833 139936 141464 87960 89525 322319 285109 842855 848041 207543 206767 269448 272680 321101 313737 318592 321888 324471 328590 298471 329341 773977 811723 611901 485860 291908 287634 331529 330522 337294 343806 337753 341153 378997 378007 686444 710021 39.75 68.7 2
09:43:17 2023-09-26 459687 465400 91937 89341 145286 149447 153586 153177 93706 96111 111401 112157 137915 138478 432777 469129 1150183 1132264 450220 467450 120344 107929 126753 128762 152913 150573 139632 141464 87928 89463 322319 285311 837960 851082 208192 206365 269671 272454 322828 311581 320435 320428 323495 329902 297707 330411 772164 811723 596016 480408 292177 287225 332031 328724 338895 342480 337203 341376 376425 375946 676506 706153 39.75 68.7 2
09:43:18 2023-09-26 459868 463109 91746 89284 145389 152591 153228 153280 93547 95914 111229 112189 137724 138463 432836 464501 1151289 1138285 446899 467983 120840 107673 127383 128186 153015 149483 141319 141366 87960 89369 321867 284907 848770 848004 208192 205448 269894 272454 320094 314728 319079 320392 324018 328659 298068 331413 772847 811723 594477 477526 293358 287023 330027 331507 338719 342973 338454 341321 374328 378663 685580 708798 39.75 68.8 2
09:43:19 2023-09-26 466164 465396 91836 89443 145250 152743 153228 153314 93484 94296 111247 112253 137586 138644 432791 467301 1149403 1122329 446936 467486 120509 107929 126962 128576 152728 150359 139840 141464 87960 89525 324341 286121 844048 853358 207543 206365 269964 271623 321101 313040 319530 319908 325941 328729 297983 329412 772164 819679 597448 483386 292424 285535 332031 329257 336786 343037 338470 338258 378997 376244 674645 710316 39.75 68.8 2
09:43:20 2023-09-26 463519 463474 91780 89312 145521 152566 153194 153280 93484 95880 111075 112157 137762 138512 432782 469129 1149657 1130797 448690 466136 120765 107780 126962 128576 152762 150325 140069 140866 88104 89463 322319 285311 839491 848077 208192 206187 269483 272454 321101 311581 321336 318976 323983 330670 297888 331810 771396 813840 588563 481113 292177 287028 331350 329115 338682 340990 336509 341232 376425 377972 673446 706153 39.75 68.8 2
09:43:21 2023-09-26 465391 466454 91939 89007 145815 148926 153936 152787 93611 95978 111384 112355 137984 137901 432782 469093 1137126 1128316 450859 467174 120674 107417 127172 128186 152974 149554 140521 140542 87928 89214 325094 283498 844576 852751 207543 206330 269073 272977 320094 313076 320618 318682 325030 330116 297780 329412 773977 817294 612999 482630 291971 287540 329493 330790 337531 341892 338950 339281 377292 378079 682182 709272 39.75 68.8 2
09:43:22 2023-09-26 468107 463465 91461 89316 144705 152601 153231 153314 93389 96046 111041 112221 137758 138740 434957 467666 1143704 1121531 450540 467157 120344 107747 126753 128576 152728 150360 139485 140997 87775 89710 322319 286731 850496 852892 206253 206365 269671 271174 321790 313883 319311 320108 324627 328092 300431 330438 772127 818303 588323 485237 292177 286137 332067 330571 337294 341678 338491 339909 378961 376507 674681 709813 39.75 68.8 2
09:43:23 2023-09-26 468648 465396 91620 89255 145389 149484 153228 153033 93579 95914 111109 112003 138065 138285 432989 465589 1143704 1136628 450642 466829 120426 107640 126962 128487 152974 150360 140069 140964 87928 89463 325615 284907 853566 845574 208981 206399 268664 272074 320651 313040 319079 320950 322786 330330 297707 330659 772884 808216 596016 485246 291353 287135 330027 329755 336786 342775 335306 339281 378730 376802 682666 707729 39.75 68.8 2
09:43:24 2023-09-26 465386 462779 91939 89007 145862 148615 153970 152787 93737 95714 111452 111722 140540 137832 432782 469129 1137126 1125079 451352 466101 120674 108029 127084 128487 153114 149868 140102 141039 87960 89329 326743 283553 846722 852745 209572 206261 270719 272836 319988 312825 320362 318763 325117 329778 297680 329377 773977 817907 592938 482644 291765 287962 328995 329791 337803 342374 339153 339281 376725 377778 680695 708770 39.75 68.7 2
09:43:25 2023-09-26 461130 463461 91465 89316 144807 148959 153194 153314 93484 95914 111041 112189 137578 138726 432750 463488 1152923 1136628 444573 466136 120509 107640 126787 128186 152974 149729 140044 140736 87775 89308 322319 285716 847577 845574 207543 205688 269929 271209 319645 314029 318555 319908 323794 329885 298104 330411 770595 809395 594477 477440 292798 285436 330527 330558 334763 341713 336363 341506 374221 378288 684422 709377 39.75 68.7 2
09:43:26 2023-09-26 468734 466573 91550 89378 145261 149546 152853 153432 93579 95914 111041 112221 137835 138831 435588 469057 1143704 1122055 447909 467522 120674 107673 126787 128487 152841 150220 139810 141030 87775 89463 322319 286121 845681 852288 206287 206043 269894 271174 321137 312090 319304 319683 324733 328233 297602 329110 772164 819990 588323 484792 291975 286056 332067 328760 338682 341201 338710 340795 377895 376279 674718 709116 39.75 68.7 2
09:43:27 2023-09-26 462660 463287 91620 89218 144807 148959 153024 153007 93515 95814 111041 111971 137844 138662 432710 469129 1149620 1130797 447909 468979 120344 107747 126577 128576 152271 150360 139843 140997 87835 89247 323330 285311 840637 848041 207543 206158 269073 271848 322112 310855 319530 319908 322748 328880 297180 329377 770524 810576 596016 477670 292032 286884 331744 328440 338171 341537 336034 342366 375417 377260 675324 707100 39.75 68.8 2
09:43:28 2023-09-26 466481 462753 91810 89011 145184 148371 153979 152413 93642 95681 111418 111332 140511 138287 434976 469129 1135443 1125812 452845 466829 120426 107565 126996 128220 152762 152811 140069 140964 87928 89402 322319 284503 842164 852622 207543 206043 269388 272906 320615 311836 320026 318682 324053 329191 298104 329377 772302 816184 592938 481876 290941 288169 329760 329257 338313 341146 337753 339281 376425 374654 674205 707729 39.75 68.8 2
09:43:29 2023-09-26 464073 463510 91494 89316 144782 149064 153194 153173 93484 95914 111041 112189 137839 138891 432782 467702 1145445 1122329 445904 468646 120426 107747 126787 128487 152728 150325 139906 140964 87868 89402 325615 286121 846160 852892 207508 205482 269894 271209 320840 312126 319304 318941 327247 328680 297780 332318 771396 818376 591400 481014 292736 285240 330849 329577 336644 341502 338710 339391 375596 375718 679213 709116 39.75 68.7 2
09:43:30 2023-09-26 462949 463505 91713 89161 144807 149063 153024 152935 93515 95781 111075 111939 137692 138372 432782 462117 1142892 1128661 450602 467522 120426 107451 126753 128220 152622 149818 140069 140736 87868 89369 322319 285311 845441 849879 206287 206365 268289 271658 320094 313076 315798 320428 323983 328729 297567 330622 772847 811723 589861 484792 291147 286732 330563 331583 334728 343213 337753 338258 377859 376537 682795 708267 39.75 68.7 2
09:43:31 2023-09-26 468161 463501 91620 89043 145113 149342 153343 152795 93515 95748 111075 111689 137818 137948 432746 469129 1137126 1127353 453922 466172 120344 107673 126719 128220 152271 150396 139843 140866 88051 89247 324341 284907 834986 851685 207219 206192 270076 273818 320851 311439 319909 320966 323947 329795 297852 329102 774357 818795 592938 483350 288608 287135 330527 328937 337519 340347 337441 338330 376761 375708 675213 708231 39.75 68.8 2
09:43:32 2023-09-26 459949 464667 91780 89039 145218 148717 153688 152787 93611 95748 111229 112387 137848 137948 432782 466280 1144634 1137562 449253 466136 120674 107417 126962 128186 152974 149729 140102 140542 87960 89247 322319 284101 844085 845972 208226 205546 270148 272906 319162 313040 318592 319645 323530 328880 297014 329412 775224 802464 590078 477562 291353 287135 329493 329791 336244 341166 336453 340380 373839 375744 681698 707100 39.75 68.8 2
09:43:33 2023-09-26 468107 463501 91494 89039 144811 148855 153194 153139 93547 95848 111075 111850 137869 138398 436302 462802 1142892 1129994 450602 466829 120674 107417 126787 128220 152762 149729 140035 140897 88104 89362 323330 286121 840888 849132 207805 206083 270802 271933 321339 313814 317403 320357 324018 328233 297082 330622 774796 814023 581329 484792 291147 286329 330884 329791 334693 342740 337753 338258 377005 376272 682276 708267 39.75 68.7 2
09:43:34 2023-09-26 464396 463505 91465 89468 144858 148821 152990 152795 93484 95814 111075 112157 137839 138380 432782 467666 1152923 1130797 449693 467558 120049 107780 126544 128755 152098 152822 139724 141453 87623 89590 322319 286935 831402 846807 207364 205688 268629 270795 321850 311581 318628 319659 322039 330330 297888 330255 770524 808253 585532 477706 291353 286329 332067 327733 337519 342458 336680 341506 375310 376766 677283 706006 39.75 68.7 2
09:43:35 2023-09-26 459908 463465 91657 89039 145184 148855 153024 152549 93515 95781 111075 111786 137839 137966 435303 465589 1146330 1136754 446607 470124 120840 107729 127389 128337 152977 149483 140488 140488 87928 89546 323330 284503 859850 847405 207867 205049 268851 272454 318879 313040 318330 318905 324947 330295 296726 332318 774013 808860 592938 476817 291765 285971 328995 329791 335737 341166 337239 340105 373279 376272 682666 704083 39.75 68.7 2
09:43:36 2023-09-26 463786 463537 91461 89259 144811 149203 153160 153173 93452 95947 111041 112221 140183 138599 432746 467702 1145482 1122329 448210 466172 120261 107673 126753 128220 152516 149729 139551 140769 87775 89369 324341 284462 856362 852288 208981 205049 269483 270795 320130 311617 318628 317977 326785 327738 297888 329377 770524 819810 592938 482209 292104 285240 330616 328618 336644 341025 338271 340056 374328 377864 676666 707765 39.75 68.7 2
09:43:37 2023-09-26 468107 466449 91673 89337 145269 148786 152956 152583 93420 95848 111144 112092 137648 137983 432782 462153 1142892 1129721 450282 466829 120344 107417 126753 128220 152764 149729 139810 140769 87775 89247 322319 285311 842855 848077 206253 205757 269958 271244 319645 312820 315726 319943 323044 328003 297082 329541 771757 813323 589861 484107 290531 286293 329760 328760 336498 341748 337239 340276 377328 375744 681795 709116 39.75 68.7 2
09:43:38 2023-09-26 468070 463501 91494 89011 145209 149084 153024 152829 93452 95781 111075 111818 137844 138235 432782 469129 1137126 1127353 453315 467193 120229 107417 126753 128220 152271 149729 139518 140866 87808 89247 322319 285109 840589 851685 206322 205517 269199 271244 320130 311296 319311 318657 324911 329213 297816 328929 772711 816478 584016 483131 290118 287028 329992 327697 337294 339600 336727 340134 377005 374582 673446 706189 39.75 68.7 2
09:43:39 2023-09-26 457098 465355 91773 89007 145083 148371 153263 152647 93515 95748 111075 111332 137895 137901 435303 466280 1145482 1137625 448898 466172 120344 107384 126787 128097 152762 149748 140035 140542 87775 89247 321867 283699 845205 845972 207577 205083 269388 272074 318680 312090 318106 318941 323044 328388 296143 328418 771757 802428 590078 477189 290531 286732 328499 331275 334763 342615 336727 339317 372756 375744 682666 704083 39.75 68.7 2
09:43:40 2023-09-26 468770 463474 91428 88966 144884 149030 153194 152999 93484 95847 111041 111786 137395 137832 434999 463091 1142082 1128316 450995 466101 120599 107384 126719 128186 152448 150454 139810 140736 87835 89182 321034 285311 842067 850936 207805 205837 270355 271708 319916 312861 315545 320179 324947 327755 297852 329824 773808 811723 597448 483350 290363 285936 329653 328689 334189 341678 337716 339428 379256 375708 684121 708231 39.75 68.7 2
09:43:41 2023-09-26 463091 463510 91428 89158 144709 149239 152914 153105 93484 95880 111041 111971 137594 137866 432678 466280 1152106 1129920 450269 467157 120214 107747 126597 128576 152271 150325 139799 140997 87623 89492 327849 287343 833187 846770 206896 205083 270148 269559 321137 311073 317621 320332 324862 329191 297468 330622 770524 802428 592938 477670 291215 285428 331995 327432 336208 341642 335401 339007 374435 376551 678173 707063 39.75 68.7 2
09:43:42 2023-09-26 462750 463474 91465 88978 145570 148301 153415 152647 93515 95780 111041 111549 137312 137832 432710 466244 1147141 1136717 449963 466136 120509 107384 126753 128152 152981 149763 140388 140830 88104 89423 321034 284503 842721 847320 209424 204981 269922 272504 319056 312055 318069 318646 324947 329938 296892 331325 771720 802392 591594 479638 290992 286338 328960 329488 334728 340619 333744 340069 372982 374582 681661 704046 39.75 68.8 2
09:43:43 2023-09-26 459985 465316 91428 89007 144918 149239 153126 153139 93452 95880 111007 112157 140517 138285 433003 469057 1148772 1123926 447349 467486 120344 107532 126753 128186 152482 149834 139743 140669 87623 89214 321034 285311 845014 852288 209276 204412 268851 270347 319162 311144 318555 316912 324018 328233 297014 329377 770524 811441 592938 477332 291425 285098 329706 328937 337726 341652 337242 339538 374257 376694 677283 705969 39.75 68.8 2
09:43:44 2023-09-26 464005 463537 91428 89007 144884 149030 153194 153096 93484 95880 111007 112003 137724 138285 432804 468791 1149292 1131920 450638 467689 120214 107796 126496 128687 152102 149796 139118 141855 87527 89394 323330 286935 828849 845538 206287 205339 270528 272587 321101 312254 317621 319872 324718 329191 297468 330622 769979 807003 592938 477670 290941 285494 331493 327167 336244 341130 333708 338294 374471 375914 677506 704083 39.75 68.8 2
09:43:45 2023-09-26 468033 463470 91620 88974 145351 149030 153194 152787 93579 95847 111041 111689 137758 137797 432858 472929 1136284 1124726 454902 467221 120344 107384 126753 128186 152490 149483 139419 141039 87775 89214 325094 285109 844954 852288 207805 205049 268596 271813 319834 310840 319530 317906 324803 328729 297390 329751 772527 816294 592938 482334 288680 287135 329315 329308 337590 341412 336545 339495 375261 374021 674681 706153 39.75 68.7 2
09:43:46 2023-09-26 462945 464850 91428 88974 144884 149030 153160 153143 93674 95814 111235 111786 137628 137866 432746 463488 1148806 1133744 445529 466065 120509 107351 127050 127940 152667 149311 139939 140379 87835 89060 322319 284503 847256 846770 207150 204378 270148 271174 317203 312784 315798 318423 325235 328960 296107 329377 773992 810307 587805 478390 291765 285383 328463 329720 335714 340382 335668 338223 372162 375744 682666 704943 39.75 68.7 2
09:43:47 2023-09-26 472512 463510 91587 89007 145006 149030 153194 152999 93484 95814 111041 111971 137689 138519 432786 463127 1143704 1131601 450642 469311 120344 107384 126719 128186 152516 149625 139539 140736 87835 89214 322319 285311 842855 846770 207659 205549 269850 273045 319326 311734 315437 319765 324453 328056 297852 328391 772132 811326 588707 484719 288861 285423 329493 328458 336772 342184 335596 339317 376690 375444 682666 707545 39.75 68.8 2
09:43:48 2023-09-26 464005 466719 91554 89007 144637 149026 152922 152787 93515 95880 111041 111862 137724 137866 432710 469129 1149620 1132490 450220 467157 120084 107640 126301 128220 151959 152918 139102 140997 87623 89247 325615 285919 831594 847809 206287 204873 269768 270760 321065 309878 318228 318905 323577 329191 296769 330585 769434 807017 584016 477598 290535 285624 330027 326709 336751 340872 333636 339246 373839 375744 673446 704046 39.75 68.8 2
09:43:49 2023-09-26 459913 465316 91461 89222 144952 149099 153194 152647 93452 95814 111041 111754 137724 137832 433007 464899 1147955 1136628 446863 466136 120509 107384 126962 127974 152974 149520 140035 140476 88018 89296 323330 285274 847157 848523 208981 204310 270148 271104 317986 312606 317403 319939 325127 328374 296071 330995 773992 811178 622364 478390 291510 285383 327967 329488 336809 340382 335632 338258 372127 375744 681698 702020 39.75 68.7 2
09:43:50 2023-09-26 466370 463541 91332 89007 144649 149030 152914 153280 93452 95880 111007 112189 137205 138285 432746 467666 1147141 1121531 446936 467486 120229 107565 126719 128186 152237 150008 139485 140542 87623 89214 322319 286121 844707 853358 207805 204873 269038 270347 319834 311109 317621 317942 324018 327209 297888 330622 770524 816104 597170 481123 291353 284512 329992 327697 334763 341652 336912 338837 376439 376551 675361 706006 39.75 68.8 2
09:43:51 2023-09-26 463736 463545 91428 89039 144884 149030 153160 152787 93484 95748 111007 111971 137724 138285 436302 472595 1147992 1128316 449583 467157 120674 107844 126934 128303 152524 149763 139873 140766 87711 89272 323330 285919 854034 850332 207805 204696 270572 270760 320130 310131 319275 318905 324033 329885 295577 330622 769397 811754 594477 477562 290531 285383 329457 326709 337294 339329 333672 339281 374114 375672 672968 704046 39.75 68.7 2
09:43:52 2023-09-26 466783 463505 91683 89158 145280 148511 153688 152297 93611 95748 111075 111613 137758 137832 435266 469129 1135443 1125042 451227 466136 120344 107384 126753 127974 152622 149311 140309 140379 87928 88905 336858 283498 846509 851685 207805 204873 269388 272038 317203 311581 319079 319218 323495 328198 296437 329774 771720 811441 591400 483169 290724 286611 329550 329613 336102 340932 338367 339501 375417 375529 681514 707655 39.75 68.7 2
09:43:53 2023-09-26 467708 464519 91302 89007 144982 149064 153020 153033 93484 95880 111041 112157 137601 138372 434981 468841 1140874 1122217 451882 468073 120246 107896 126617 128405 152452 150078 139121 140964 87591 89214 323330 286121 848663 852855 207513 205723 269388 270124 320130 310495 318330 317017 325199 328233 297888 328036 769970 814169 591400 483350 288824 285183 330027 327203 335737 339635 335705 339721 376725 376008 673446 707191 39.75 68.7 2
09:43:54 2023-09-26 465355 466719 91465 88974 145416 148677 152990 152583 93515 95714 111075 111581 137606 137914 435266 467666 1143704 1134299 451882 466101 120261 107384 126631 127940 152482 149625 139485 140509 87623 89060 322319 284907 843174 844308 206253 205049 269010 271174 318868 311109 317621 320349 323552 329938 296273 329248 774357 806021 585532 479996 288649 286517 328321 328547 334693 339600 333239 339281 374435 374297 678548 704046 39.75 68.8 2
09:43:55 2023-09-26 467113 464626 91428 88974 144807 148821 153024 152905 93738 96144 111110 112015 137621 138312 435362 466806 1140948 1127932 450250 466065 120509 107632 126962 127940 153084 149273 140035 139923 87623 89060 323330 285109 848009 849879 207659 204873 269388 270382 317203 312565 315762 317017 323495 326258 297390 329271 772302 814205 591400 481876 290531 285392 328003 329488 333652 339635 337478 339370 375297 375480 682182 707692 39.75 68.7 2
09:43:56 2023-09-26 467174 464881 91269 89284 145239 149064 152668 153314 93452 96014 110631 112221 137182 138835 432782 464863 1152923 1131601 445940 467522 120229 107565 126631 128220 152204 149729 139257 140769 87531 89247 323330 286208 843689 846009 207805 204912 270874 270671 321339 311912 315618 319506 324681 328092 296834 329394 769251 802428 592938 480892 290531 284278 330741 327662 334189 341166 333708 340517 374186 376587 678695 705117 39.75 68.8 2
09:43:57 2023-09-26 469435 466710 91365 88974 144858 148786 152990 152795 93515 95880 111041 111971 137822 137935 432782 468769 1137089 1125712 453315 466829 123598 107417 126369 128220 152098 149729 138985 140964 87439 89153 322319 285919 835212 850480 207805 205688 269199 270347 320130 311188 318106 317053 322074 328233 297014 327537 770524 814205 597448 483350 288982 285856 329760 326709 337269 339329 336179 340832 376725 374021 673225 708841 39.75 68.8 2
09:43:58 2023-09-26 462660 464519 91369 89007 144858 148786 152956 152901 93484 95814 111007 111971 137578 138556 433025 469129 1148809 1123926 445589 467121 120179 107417 126631 128186 152271 149449 139936 140863 87831 89296 323330 286121 845441 852855 207805 204310 270492 272275 318985 311073 317548 316469 323759 327703 296517 331031 770524 811441 581329 477368 291353 284769 329493 327733 334728 339092 336363 339721 372198 375744 672668 705117 39.75 68.8 2
09:43:59 2023-09-26 468102 466710 91428 88978 144782 148786 153160 152829 93547 95748 111041 111971 137601 137940 432782 463814 1138775 1125116 450602 466101 120196 107351 126685 127974 152237 149066 139518 140609 87623 89060 322319 285311 856742 849879 207221 204730 269388 270382 318680 311805 315654 318423 322074 326258 297678 328573 773992 810576 597448 482594 289059 285383 328960 329203 336504 343001 335378 339297 376017 374440 682592 707237 39.75 68.7 2
09:44:00 2023-09-26 465464 466022 91461 88853 144978 148611 153228 152263 93611 95714 111075 111376 137613 137442 435303 469129 1134484 1123926 453848 469311 120509 107547 126651 128050 152592 149659 139969 140476 87771 89084 324104 284064 839508 851685 207769 204412 267843 273624 318949 310131 318555 316947 322751 327244 295856 328573 772895 811405 589861 480892 288946 286293 327473 327697 335737 338515 333420 339721 373874 373164 674402 705653 39.75 68.8 2
09:44:01 2023-09-26 462824 466714 91369 88913 145118 148336 153194 152681 93515 95748 111041 111645 137502 137866 435266 465553 1146293 1134018 445529 466136 120344 107277 126753 127763 152862 149207 139939 140056 87775 89060 321034 284302 847051 846807 206287 203602 269388 270760 317203 311581 315726 317017 323805 327738 295169 328382 771943 809454 591400 478206 290727 284805 327826 328618 337016 342072 333564 339538 372021 376272 682182 703849 39.75 68.8 2
09:44:02 2023-09-26 468907 463537 91428 88913 145165 148615 152948 152753 93452 95748 111007 112060 137449 138235 432601 465445 1142782 1131490 454070 467735 120261 107581 126617 127982 152068 149031 139419 140626 87591 89141 324836 285311 842067 844941 207221 205049 269353 270382 318163 310855 315762 318941 322799 327968 297050 327573 773480 802392 591400 482483 288824 285499 328003 329221 334693 340654 333636 339487 375596 373461 681698 704618 39.75 68.8 2
09:44:03 2023-09-26 463677 463568 91302 88917 144683 148615 153054 152681 93515 95714 111007 111689 137532 137866 432858 471928 1146330 1128043 449583 467157 120346 107384 126631 127974 152490 148996 138926 140149 87439 88938 325615 285311 835336 848077 207805 203812 269388 269594 319810 309847 318076 319896 322871 329084 295720 329394 767583 810162 594477 479749 288716 284578 328694 325760 337726 338585 333384 341058 372720 374582 671501 704442 39.75 68.8 2
09:44:04 2023-09-26 459949 464554 91354 89088 145006 149099 152990 152897 93579 95912 110904 111939 137293 138608 432714 464720 1149657 1131601 445529 468979 120344 107440 126753 127729 152694 148892 139419 139824 87799 89141 322319 284503 845186 845574 207513 205624 269768 270347 317203 311617 315726 317017 324176 327738 294883 330659 770049 802500 591400 477712 291147 284388 327967 328760 333687 339635 333744 339391 371345 375444 681698 702020 39.75 68.8 2
09:44:05 2023-09-26 467435 464912 91306 88974 144445 149030 152464 153033 93325 95880 110665 111971 137205 138512 432899 468397 1143704 1119298 448275 468683 120082 107384 126335 128097 152068 149608 138935 141269 87591 89247 323330 287139 836907 854931 207805 204344 269922 270743 318985 310024 315365 317765 324947 326047 297888 328537 769434 815029 586784 483058 290531 283728 329493 327203 334693 341387 333456 337657 375596 374618 672968 706189 39.75 68.8 2
09:44:06 2023-09-26 470838 463545 91365 88820 144705 148615 153194 152787 93484 95748 111041 111517 137498 137832 432822 467702 1142892 1134974 453104 466136 120179 107203 126684 127974 152237 149311 139539 140379 87472 88938 322319 284503 842598 844308 207659 204730 268596 270382 318127 310855 315762 317906 322632 329191 296107 327137 773992 806277 596977 477706 288788 285459 327738 327733 334225 339092 332374 337985 374186 373177 679213 706095 39.75 68.7 2
09:44:07 2023-09-26 467151 463537 91302 88974 144779 148822 153054 152787 93515 95748 111007 111786 137532 137866 435303 463488 1137162 1125079 452324 468670 120146 107384 126631 127947 152735 149587 139710 140897 87559 89117 324341 285716 844727 850221 207221 204628 269353 269559 317203 312090 315431 316982 324839 326047 295933 328537 770632 811723 584016 482680 288861 284911 328463 328760 333969 341412 335668 338135 375033 374319 682666 706153 39.75 68.7 2
09:44:08 2023-09-26 466313 467049 91302 88974 144807 148401 152782 152787 93452 95748 110930 111645 137609 137948 432746 468763 1147992 1128353 448898 467522 123461 107599 125918 128220 151296 150115 142726 140769 87100 89153 322319 286898 836128 845611 207513 203812 269010 269524 319870 309227 315762 317977 322895 328233 295899 328573 769164 802428 592938 477562 288865 284662 329778 328035 337726 339531 333492 339574 373137 374404 675666 705091 39.75 68.8 2
09:44:09 2023-09-26 459949 464662 91302 88784 144807 148198 153194 152542 93515 95682 111041 111677 137844 137905 432818 466280 1150923 1137949 448799 467378 120426 107466 126861 127838 152626 149171 140110 140442 87711 88905 328025 283699 844854 845574 207805 205888 269010 270760 317203 311109 315726 319298 323853 328233 294305 329481 774066 802464 582501 477712 288897 284983 328655 327803 333722 339600 333514 338258 369977 373461 680732 701984 39.75 68.8 2
09:44:10 2023-09-26 464506 464921 90893 88978 144581 148717 152812 152795 93421 95914 110853 111818 137290 138380 432710 467702 1144198 1120735 445274 469378 120082 107384 126544 128097 152237 149520 138890 140089 87352 88938 322319 285716 835543 851685 207221 203637 269388 269336 318198 310375 315726 316026 323009 325976 295856 329751 769827 818832 589861 479749 290422 283467 328551 327290 336534 340932 336690 337584 373910 375744 672704 708611 39.75 68.7 2
09:44:11 2023-09-26 464734 463572 90860 88820 144449 148615 152948 152787 93738 96043 111033 111983 137563 138147 432858 471747 1146956 1128736 448764 467342 120131 107351 126301 128186 151959 149520 138794 140636 87320 89027 321034 285311 832172 847478 207479 203602 269010 269524 319162 308257 315798 317017 322858 328269 295204 328573 766102 807112 591400 477332 288942 284077 328499 325462 335737 338585 332302 337748 372162 374057 672491 701488 39.75 68.7 2
09:44:12 2023-09-26 465428 466714 91461 88670 144952 148408 153194 152263 93547 95549 111041 111139 137758 137346 432782 471928 1133679 1122329 453426 466136 123718 107203 126544 127763 152371 149207 138985 139824 87472 88905 321034 283699 845741 850480 207221 203778 267629 273045 319562 309666 317476 317643 323997 326153 295333 328354 770414 815176 595885 477634 288436 285419 327014 326745 338064 339974 333744 338374 373314 372344 674718 706877 39.75 68.7 2
09:44:13 2023-09-26 467708 468038 91288 89056 144837 149239 152884 153143 93452 96045 110836 112092 137068 138767 432638 467630 1143704 1115822 446899 469054 120344 107318 126301 127940 152000 149204 139233 140536 87320 88905 322319 286121 841178 852288 207221 206203 269768 270743 318127 309626 315690 316912 325091 325206 296107 328500 768272 811405 594323 480372 288861 283247 328960 326674 333921 339057 336416 336987 372756 374618 677024 705080 39.75 68.7 2
09:44:14 2023-09-26 469435 466352 91240 88788 144449 148611 153020 152614 93420 95847 111123 111625 137205 137797 432836 463127 1140427 1128316 451819 466065 120164 107318 126510 127940 152068 148857 139030 141141 87767 89202 323330 285679 843963 848523 206929 204310 268560 270743 317986 310860 315244 318728 323086 326188 297223 327500 770524 811178 590054 482558 288757 284578 327967 328523 335477 340347 333672 337621 374435 373426 682666 705946 39.75 68.7 2
09:44:15 2023-09-26 465245 465827 91484 88691 145445 148441 153620 152229 93706 95681 111041 111280 137736 137964 432710 471783 1134484 1123926 451919 467983 120131 107244 126510 127695 152237 148823 139257 140056 87591 88873 325094 283498 845335 851685 207075 205239 267843 270347 317132 309409 315762 315956 324033 326684 295828 328036 770524 815359 582690 477670 288559 285383 325994 327167 334693 339020 333708 338374 373279 372344 676151 704083 39.75 68.7 2
09:44:16 2023-09-26 464179 464877 91347 88881 144649 148615 152880 152787 93420 95847 110930 111939 137205 138285 432782 463452 1149620 1128624 445565 466101 120591 107547 126725 127879 152490 149467 139386 140216 87527 89052 320089 285716 846005 848904 207075 203252 269768 270743 316910 311515 315473 316947 323086 326258 294883 329504 771694 802428 581329 478390 290531 283140 327702 329454 333969 341616 333600 338614 372198 375444 678695 701984 39.75 68.7 2
09:44:17 2023-09-26 468625 464591 90847 88788 144306 148371 152634 152965 93632 95714 110819 111625 137182 137922 432899 469093 1140155 1119069 451956 467121 123547 107277 125918 127940 151715 149520 142925 140509 87160 88905 323330 287478 838011 850480 206348 204378 268596 270552 318326 309157 315690 316912 322979 325696 297014 326504 769164 815359 591400 483671 288500 284192 329315 327029 336809 340452 333528 338947 375346 372986 673187 706079 39.75 68.8 2
09:44:18 2023-09-26 462623 464850 91110 89007 144411 148449 152668 152447 93325 95847 110819 111549 137205 137832 436380 470953 1145828 1124614 447469 466978 120181 107252 126583 127770 152102 149380 139485 140249 87320 88905 318022 285513 846926 850334 207513 203112 269010 270743 319074 309883 317584 317267 323805 327209 294233 328573 769397 811723 586479 478051 288919 283573 327702 326674 334657 339020 335705 338374 371015 374582 673446 701984 39.75 68.7 2
09:44:19 2023-09-26 468107 463510 90827 88788 144649 148615 152634 152297 93389 95747 110631 111657 137205 137832 432831 462766 1139833 1128959 450859 466101 120181 107170 126301 127662 152000 148953 139054 139957 87288 88905 322319 284907 842573 848041 206638 203778 268596 270743 316945 311109 314179 319218 323781 325415 296273 327355 773894 810394 597448 481318 288572 284405 327790 328281 333933 339057 335395 337621 373314 373141 681661 704046 39.75 68.7 2
09:44:20 2023-09-26 469775 463501 90860 88788 144381 148717 152956 152795 93547 95910 110683 111332 137334 137729 432669 468913 1136828 1122605 453315 467873 123495 107351 125918 127974 152068 149237 138744 140343 86976 88905 323330 286048 852126 849278 206883 204378 268219 270743 318644 308186 315726 316433 323122 326258 296071 324631 768309 811723 582501 483044 287630 284166 328960 325690 334693 338279 333347 337657 374471 373128 671501 704083 39.75 68.8 2
09:44:21 2023-09-26 466164 465670 91269 88824 144679 148615 152914 152508 93484 95910 110930 111344 137594 137797 432858 466280 1142082 1134825 453104 466101 120049 107170 126510 127607 152204 148857 138926 139824 87256 88873 324341 284101 841612 844774 207477 205888 267557 272010 317026 312071 315545 318062 321025 328056 294954 327087 772164 802607 584016 477562 287868 284942 327331 326709 333895 338279 331547 339370 372056 371716 674681 701715 39.75 68.7 3
09:44:22 2023-09-26 463750 459090 90629 87957 143144 146589 151102 150668 93706 96077 110088 110915 135831 136828 430697 458678 1127204 1116434 444827 462415 123034 106271 124612 126094 149267 146386 138899 139795 86083 87861 319088 279540 831300 834557 204833 203875 264609 268135 315049 307255 311221 315412 320811 322213 293892 324259 762976 799703 588130 474576 284259 279639 324965 324245 329911 337087 329546 333275 369871 368362 673446 694868 39.75 68.8 3
09:44:23 2023-09-26 453595 453625 89943 87446 141757 145910 149518 149156 93547 95980 109788 110420 134980 135934 426202 460116 1127958 1111165 442292 459216 122438 106093 123028 125452 149342 146110 137531 139371 85839 87668 320423 279252 819069 829494 204655 202809 264397 267098 315643 303780 311466 315412 317269 323670 292303 324379 754066 795922 580985 468584 284021 279743 324965 320878 331717 335028 330759 333541 368907 368362 659855 692548 39.75 68.8 3
09:44:24 2023-09-26 449734 449972 89779 87354 140592 145180 152750 152376 93738 94232 109177 113560 134347 135490 423660 453194 1130068 1106639 436130 456780 122557 105526 122606 124186 151329 144360 136872 137342 85604 86980 317895 276868 820668 820729 203796 201713 264573 265790 311969 305962 309555 313247 318711 324381 291520 327111 754667 792370 577955 468532 286084 278956 323104 322867 328419 334992 328480 332964 369718 369499 665059 690896 39.75 68.8 3
09:44:25 2023-09-26 450710 447041 89512 87354 140040 144696 152397 152059 93833 96147 108709 110195 134069 135456 422027 457281 1114461 1099379 444774 458815 120393 105750 122269 124172 148510 144257 136159 137171 85690 86916 315084 277689 809739 823197 202906 202666 262049 266358 314095 303177 310784 312758 318675 321953 292268 322486 753463 793450 578712 468656 283061 278366 323068 320392 330983 332948 328977 332423 369984 369091 658419 691876 39.75 68.8 3
09:44:26 2023-09-26 445317 445715 89754 87112 139968 144194 149247 151602 93992 96147 108676 113111 134035 135013 421137 454476 1122039 1106639 436438 454396 122642 105204 122238 123084 150979 143259 135978 136188 85530 86588 315920 276117 819011 817689 204152 201361 262852 266234 310335 304851 309807 312950 320735 322248 290723 324595 758216 793425 576439 468067 285476 279349 321007 322889 327817 334313 330503 332748 369283 368913 665893 689354 39.75 68.8 3
[truncated: 152,637 more chars]
