# Supplementary material for: Methods for Estimating the Detection and Quantification Limits of Key Substances in Beer Maturation with Electronic Noses
Source: Sensors (Basel). 2024 May 30;24(11):3520. doi: 10.3390/s24113520 (PMC11175341; doi:10.3390/s24113520)
Supplement: Supplementary file 1 [file sensors-24-03520-s001.zip › Data/2-Phenylethanol/raw data/Day 1/10ppm2.txt]

Time Date R01 R02 R03 R04 R05 R06 R07 R08 R09 R10 R11 R12 R13 R14 R15 R16 R17 R18 R19 R20 R21 R22 R23 R24 R25 R26 R27 R28 R29 R30 R31 R32 R33 R34 R35 R36 R37 R38 R39 R40 R41 R42 R43 R44 R45 R46 R47 R48 R49 R50 R51 R52 R53 R54 R55 R56 R57 R58 R59 R60 R61 R62 T01 H01 Phase
09:50:00 2023-09-26 367700 367700 86403 82704 124698 128627 128067 127518 89201 88263 96720 99785 122353 121718 351839 378786 1015029 994551 383754 396948 109978 96913 106955 108474 126378 122597 115659 116452 77599 79352 274532 243594 716052 721983 204513 203590 258930 260047 300979 291427 308592 308169 323122 327244 305536 337378 713494 748382 547180 440094 272959 270922 310029 309829 324703 326917 332382 333361 372077 369876 616265 643764 39.75 68.4 1
09:50:01 2023-09-26 368592 369235 86385 82894 124673 128874 127644 127729 89079 88529 96983 99614 122523 121718 351803 377657 1019351 1004590 381736 396984 110282 96814 107169 108258 126822 122429 115852 116339 77578 79212 276633 242765 721887 720453 205480 202701 259694 261729 301330 293163 309707 307703 324033 328729 304356 338254 711405 752724 539406 437842 275442 269240 311037 310987 323095 326285 330545 332423 369354 372309 613688 643947 39.75 68.4 1
09:50:02 2023-09-26 368113 366783 86436 82708 124739 128627 128033 127308 89294 88263 96785 99341 122523 121753 353844 379137 1011750 1001787 383196 396353 109978 96615 107169 108258 126412 122429 115692 116452 77694 79486 276840 242594 720014 718383 204188 203590 258930 260082 299646 292957 306712 310113 321964 327774 306347 337689 713494 747362 524498 440181 275891 272646 310171 310406 322952 327817 330232 335356 369875 369876 619252 640126 39.75 68.4 1
09:50:03 2023-09-26 369993 367265 86284 82800 125216 128805 127821 127518 89233 88263 96850 99823 120547 121753 351803 378521 1013186 998944 385955 396948 109978 96615 107062 108366 126378 122597 115659 116822 77694 79244 274060 242765 724900 722494 204223 203021 258567 260878 301330 291374 308230 308169 323781 327244 304712 339162 714505 752688 537977 439545 274564 269720 308438 312236 323550 326285 330545 333239 369907 370123 616383 643491 39.75 68.4 1
09:50:04 2023-09-26 366558 365719 86436 82477 125109 128024 128067 127098 89356 88110 97048 99308 122557 121380 351803 379173 1019644 1005220 378605 396984 109978 96583 107136 108291 126412 122429 115852 116339 77631 79072 276633 243179 719590 718383 204833 203021 260059 260993 300239 293724 306748 310735 322871 327950 305463 339460 710183 744951 524662 439010 276283 269581 312095 309999 324006 328224 330723 333577 370164 371469 612636 640799 39.75 68.4 1
09:50:05 2023-09-26 369691 367068 86280 82704 125190 128448 128067 127308 89201 88230 96686 99341 122438 121549 351803 376793 1011750 1002336 385136 396948 109978 96915 107136 108258 126412 122429 115725 116372 77663 79244 276633 242423 719365 717296 204833 203021 258930 262943 299611 293163 306424 309139 322405 329191 305500 338167 715011 743660 542265 436538 274407 270509 309373 310113 323095 327729 329012 333577 369463 373279 618199 641106 39.75 68.4 1
09:50:06 2023-09-26 372077 366485 86403 82708 124706 128716 127678 127634 89316 88407 97183 99690 122761 121972 351659 380950 1014200 1001179 383681 398199 110206 96880 107169 108258 126445 122766 116231 116352 77832 79212 274289 241260 719078 724543 204223 202668 259694 260878 298668 293155 308628 307953 322074 327477 306002 339162 715517 752724 547361 440365 275215 269685 309842 311055 321141 327994 329546 332459 369977 370087 618672 642051 39.75 68.4 1
09:50:07 2023-09-26 365460 366819 86436 82708 125067 128448 127944 127274 89079 88443 96818 99308 122387 121549 351803 377927 1020944 1004507 381430 397020 109978 96615 106955 108258 126378 122513 115659 116486 77579 79212 274532 243630 711630 718383 204653 203021 259512 261545 301472 291233 306820 311243 322668 328269 305035 339512 709324 745799 539406 437879 274599 269650 310348 308169 324510 326285 328515 333577 369984 370123 609145 642922 39.75 68.4 1
09:50:08 2023-09-26 373038 367013 86535 82771 125123 128565 127930 127526 89165 88198 97016 99482 122727 121614 351623 376506 1013186 1005257 384863 396659 110080 96814 107467 108109 126412 122344 115692 116352 77948 79104 276066 242047 716236 717333 205191 203021 258930 260878 300904 293440 306820 309139 323122 329191 304106 339350 714505 744570 547180 436534 275249 269720 309338 311020 323059 328224 328977 333505 369984 372012 617967 641597 39.75 68.4 1
09:50:09 2023-09-26 365424 366749 86436 82700 124731 128448 127855 127308 89079 88230 96719 99341 122523 121753 351803 379919 1014993 996000 381535 396984 109978 96913 107169 108258 126378 122513 115659 116372 77525 79104 276840 243179 712436 723518 203228 203021 259694 260993 301049 292511 308592 308239 324404 326223 306901 337689 710328 748418 539406 441349 272924 269720 311728 308204 324006 327270 329243 333181 373093 372117 613247 643764 39.75 68.4 1
09:50:10 2023-09-26 368110 366636 86447 82785 125013 128668 127896 127559 89226 88230 96851 99374 122320 121753 351442 378387 1022393 1004948 382312 396984 109742 97114 106514 108507 126170 122766 114991 116519 77473 79384 276633 243486 709235 718419 204833 203021 259694 260047 301014 290560 309926 310400 322895 329191 304284 340586 710364 748346 542265 437315 275249 269685 310348 309608 324691 326249 329546 333541 369984 371787 612819 643491 39.75 68.4 1
09:50:11 2023-09-26 369659 365714 86465 82473 125117 128024 128101 127064 89388 87989 97048 99308 122659 120973 351875 380789 1008887 1001075 382926 396668 110610 96615 107316 108183 126796 122260 115852 116372 77663 79104 276633 242630 721524 720453 204188 203021 259652 260047 299435 294300 306676 309643 324033 326258 306901 338646 713494 747362 537977 440481 273725 269685 310753 311868 323263 329431 329531 333433 372384 369946 616228 639943 39.75 68.4 1
09:50:12 2023-09-26 369083 366613 86504 82818 124706 128380 127821 127451 89406 88589 96851 99548 122629 121718 351767 378885 1017944 993068 384591 396948 109978 96913 107029 108407 126344 122682 115626 116452 77579 79320 276633 243558 712545 721983 204797 203875 258930 260047 301401 291995 308157 309104 323768 327703 305930 337616 712916 748382 545730 441344 274109 271111 309807 309790 324462 326249 330473 333469 369871 370017 617250 644404 39.75 68.4 1
09:50:13 2023-09-26 367261 366224 86640 82704 125286 128291 128491 127274 89356 88230 97081 99308 122608 121345 351803 379173 1017981 1005220 378533 396948 110282 96814 107169 108224 126762 122597 115852 116419 77800 79320 276633 243179 719390 718347 204797 203021 260425 261361 301596 293013 306784 310548 323577 328694 305177 340235 713400 749561 539406 439586 275300 270369 312095 308927 324354 328508 330503 335319 369947 371716 610869 641070 39.75 68.4 1
09:50:14 2023-09-26 371983 366748 86747 82809 125051 128682 128033 127274 89294 88529 97282 99308 122438 121634 351767 376793 1011750 1003721 385136 396912 110202 96814 107136 108332 126378 122429 115898 116452 77885 79212 276066 242387 720351 717296 205444 203021 259216 260843 299646 293369 308556 309104 322859 329653 305035 339126 715517 747980 542265 436461 274599 270474 309772 310731 323023 328189 329208 333469 369103 371196 617690 641560 39.75 68.4 1
09:50:15 2023-09-26 365424 366749 86436 82708 124706 128592 128033 127308 89262 88263 97207 99785 122693 121718 351767 380452 1015029 999683 378677 396948 109978 96913 107169 108332 126378 122775 115852 116452 77726 79352 276633 243594 715238 724273 204009 203733 260059 261729 301507 292476 306460 309794 324309 327420 306361 338224 711223 751624 539406 442272 275501 270971 311550 309612 324920 327573 329475 333469 369871 372009 612527 642925 39.75 68.4 1
09:50:16 2023-09-26 370137 366779 86436 82812 124913 128840 128033 127940 89251 88537 96687 99922 122404 122197 351767 378459 1023844 1004789 381969 396912 109978 96913 107136 108476 126378 122597 115852 116452 77832 79352 274289 242513 719877 720453 205336 202985 260059 260047 300522 292236 310195 308169 323805 329191 304176 338289 714505 748382 531273 437842 275864 269650 311255 310446 324006 327200 331010 333198 369907 372867 614557 644861 39.75 68.4 1
09:50:17 2023-09-26 369623 366739 86454 82813 124706 128414 127944 127274 89323 88230 97016 99752 122557 122386 351803 377927 1013186 1006332 385409 396587 109978 96880 107169 108407 126412 122513 115852 116452 77832 79266 276633 242801 722532 717803 204797 203665 259115 263210 300695 293226 308375 310624 322453 329818 306253 338500 714864 743406 543694 437156 275180 270887 309842 311172 322737 328189 329439 335501 369984 370123 620691 642015 39.75 68.4 1
09:50:18 2023-09-26 369916 366748 86370 82822 124706 128716 127821 127308 89046 88263 96785 99341 122523 121634 351731 379919 1010280 996037 383828 396317 110282 96814 107136 108258 126378 122429 115659 116259 77726 79126 276633 241260 718921 723518 204797 203021 259877 260878 300443 294300 309283 308878 323009 327209 306433 339643 715517 752688 537441 440989 274564 269685 310348 311020 322045 328224 329546 332928 371015 370087 619073 642051 39.75 68.4 1
09:50:19 2023-09-26 367969 367341 86687 82771 125325 128668 127930 127437 89348 88499 97149 99756 122931 121614 351623 381627 1017224 996037 378425 396696 109978 96880 107136 108440 126843 122597 115945 116452 78033 79320 274060 243558 721831 724543 204009 203590 260425 261729 301472 292922 306496 309608 324633 327209 306901 339126 711405 748382 539406 440193 273725 270509 310904 309104 324703 327694 331294 333505 369907 370017 610942 643839 39.75 68.4 1
09:50:20 2023-09-26 367114 365683 86556 82647 125084 127990 128067 126855 89262 88078 97048 99275 122608 121008 351767 379137 1017224 1005220 378569 396984 110389 96814 107169 108258 126674 122260 115852 116452 77800 79266 276633 242801 717196 718347 205120 203021 261226 261361 300522 293816 306712 310113 323122 328233 305500 339753 711332 745799 542980 439120 274599 269685 312237 308169 324006 328721 328214 335247 371678 371469 612339 640886 39.75 68.4 1
09:50:21 2023-09-26 369510 365536 86537 82752 124950 128545 127896 127525 89230 88230 96850 99308 122523 121718 351515 376649 1011750 1002262 384879 396317 110215 96615 107136 108258 126378 122429 115852 116339 77800 79320 269324 242558 727940 716248 204835 203021 258930 260843 299611 293127 306820 309573 322143 329191 305500 339162 714505 742952 538543 437146 274599 270474 310972 310078 323059 328189 329012 333541 369984 370123 618162 642015 39.75 68.4 1
09:50:22 2023-09-26 365967 365719 86403 82708 124702 128414 127855 127484 89353 88230 96850 99341 122523 121718 351803 380754 1016234 995257 378677 396912 109978 96880 107136 108258 126344 122597 115659 116339 77578 79298 276633 243040 716767 722494 203831 203590 260059 261545 300906 292476 308592 310364 324033 326258 306901 338646 712683 748310 539406 440193 275111 272261 311916 311722 324739 329742 332604 333397 372865 369911 614344 643234 39.75 68.4 1
09:50:23 2023-09-26 368556 366596 86362 82700 124702 128627 127644 127695 89283 88650 96752 99752 122438 122197 351731 377675 1022393 1004827 381700 396632 109792 97081 106482 108440 126223 122766 115659 116452 77663 79212 276633 242765 714754 720453 205480 203021 259694 261427 300522 292137 309975 308204 323122 329191 305035 340828 711369 749426 542265 437460 275442 269650 311037 310042 324006 326214 331010 333198 370236 372025 614557 643947 39.75 68.4 1
09:50:24 2023-09-26 368763 366485 86436 82708 125084 128592 128033 127274 89294 88263 96883 99341 122523 121634 351839 379137 1012468 1004827 383160 396948 109978 96814 107136 108258 126378 122513 115852 116452 77800 79266 276840 242765 719477 718347 204474 203590 258930 260627 300557 293404 308592 311774 322632 328269 306901 338406 714754 746155 535548 438827 276283 271231 311780 310878 323406 328047 331441 335829 369875 370052 616383 640126 39.75 68.4 1
09:50:25 2023-09-26 369956 367659 86407 82927 124706 128840 127855 127695 89046 88529 97016 99785 122523 121718 351731 378821 1011750 998907 385335 396948 109978 96913 107136 108332 126999 122597 115852 116419 77916 79180 274060 241841 718142 723518 204833 203021 259694 261642 299157 293049 309501 308169 322523 327244 306433 340271 715517 753788 544280 440479 274564 269720 311303 311492 321723 328224 331837 332459 371050 370087 619109 643839 39.75 68.4 1
09:50:26 2023-09-26 369313 365719 86403 82813 124706 128957 127733 127308 89079 88230 96687 99785 122523 121753 351803 377927 1022393 1003758 382042 396948 110168 96945 106955 108474 126223 122851 115659 116486 77938 79320 276066 242963 711228 718383 205480 203021 259978 260445 300979 291587 309466 309577 322871 329440 304748 340088 711187 749339 540835 437314 275722 269581 311078 310078 324462 326214 331010 333469 369573 372060 614557 643418 39.75 68.4 1
09:50:27 2023-09-26 369256 365683 86403 82879 125296 128414 127944 127152 89201 88230 96785 99308 122353 121480 351803 378186 1016972 1008153 381621 395759 110282 96583 107169 108001 126674 122311 115692 116065 77800 79072 276633 241295 718568 719399 205123 202348 260425 260082 299366 294300 306748 309573 323577 328198 305070 339039 713494 746854 537977 439783 275477 268795 311255 310042 322081 328951 328480 333505 369354 372309 614594 640126 39.75 68.4 1
09:50:28 2023-09-26 369920 365683 86306 82818 124669 128592 127610 127607 89046 88263 96621 99785 122320 121753 351767 378186 1013186 998944 385955 396948 109978 96880 107331 108258 126344 122513 115659 116452 77525 79180 276633 242047 712342 722494 204513 203378 259297 263954 300927 292192 309866 308098 324718 328021 305786 339533 715371 754853 537977 440168 274599 269685 309338 311716 322916 327200 330777 332964 369977 373243 622816 643947 39.75 68.4 1
09:50:29 2023-09-26 367932 365719 86436 82708 125080 128627 128033 127274 89201 88263 96949 99785 122557 121718 351767 381662 1020221 998907 378605 396948 110202 96913 107169 108224 126378 122597 115692 116452 77694 79212 274060 242801 721772 723518 204653 203021 261123 261729 300168 293369 309065 310876 323495 326258 306901 340271 711369 754890 533689 440885 274564 270028 312273 309104 324006 327959 329475 333541 372162 370087 610906 642051 39.75 68.4 1
09:50:30 2023-09-26 369839 365678 86496 82708 124706 128414 127855 127064 89168 88138 97041 99308 122557 121549 351767 379209 1014809 1009623 382582 396317 110384 96913 107169 108075 126796 122344 115931 116259 77853 79192 276633 241590 722891 720307 205337 202667 260390 261729 299470 294122 308216 309683 324033 328198 305035 339313 713494 749228 539763 439742 275864 268864 311291 310113 322390 329613 328480 333541 369613 372344 615938 640616 39.75 68.4 1
09:50:31 2023-09-26 368507 366524 86589 82590 125320 127990 128368 126855 89388 88230 97016 99308 122557 121380 351803 378486 1011750 1001787 383196 396317 110206 96615 107062 108258 126412 122513 115692 116419 77694 79244 276840 242594 727035 718383 204188 203590 259694 260445 300891 292950 306748 310584 323122 327738 306901 338646 714505 745273 554248 440365 273760 270544 311853 310078 323550 328224 329888 336231 369875 373243 619773 639980 39.75 68.4 1
09:50:32 2023-09-26 368303 366490 86436 82708 124706 128627 127855 127274 89201 88230 96851 99341 122353 121549 351803 381092 1017981 998197 378605 396984 109978 96747 107331 108207 126734 122766 115845 116352 77916 79256 278705 242999 727729 724543 204297 203484 260425 261729 301014 292922 308592 310913 324681 326223 306901 339790 711332 754357 539406 441097 274372 269685 312237 309139 324006 327729 329510 333505 372127 370052 610474 642999 39.75 68.4 1
09:50:33 2023-09-26 366293 365710 86403 82704 124739 128592 127944 127308 89079 88263 96686 99374 122353 121753 351731 377661 1022393 1004948 382006 396984 109978 96913 106482 108440 126136 122682 114958 116452 77579 79384 276633 243414 709570 719435 205480 203021 260242 260445 301472 292031 309926 309174 323122 329653 305070 338016 711369 751129 542265 437497 275442 270730 311443 310700 324739 326108 330938 333397 369947 372167 615984 643727 39.75 68.4 1
09:50:34 2023-09-26 369704 367086 86556 82708 124735 128414 127944 127423 89258 88230 96917 99308 122557 121380 351767 378848 1012088 1008190 380856 395759 110282 96615 107316 108075 126796 122396 115965 116259 77757 79104 276633 241295 725900 719944 204833 202666 260425 260445 300014 294300 306784 309608 323805 328233 306002 339313 713494 746854 539406 439742 275442 268830 311764 310042 322569 329182 328515 333541 369648 372309 616375 640616 39.75 68.4 1
09:50:35 2023-09-26 369920 365683 86340 82818 124664 128627 127644 127308 89046 88263 96652 99341 122320 121718 351731 378786 1011750 998197 385299 396948 109978 96747 107169 108258 126412 122429 115692 116452 77663 79244 274060 241465 714659 722494 204513 203590 259694 261642 299576 292808 309538 308169 322751 327703 306002 339978 715297 754291 536547 442713 274914 270369 310171 311858 322355 328118 330866 333289 371831 371161 619810 642999 39.75 68.4 1
09:50:36 2023-09-26 366816 366488 86428 82700 124673 128414 127978 127274 89406 88407 96785 99341 122438 121380 351731 381092 1017981 995765 378569 396984 109978 96913 107062 108258 126412 122344 115659 116259 77578 79244 274060 243143 717572 723518 204188 203021 260425 261361 301014 292511 309051 310437 324033 326223 306901 339162 711369 754890 539406 441101 273725 269720 311764 308239 324462 327729 329510 333541 371050 369499 610979 642999 39.75 68.4 1
09:50:37 2023-09-26 370072 365460 86436 82708 124735 128380 128143 127186 89201 88230 96818 99308 122557 121549 351767 377657 1012088 1008153 378677 395723 109978 96550 107136 108042 126412 122194 115692 116065 77768 79237 276633 241126 732995 719435 204868 202383 260425 260047 299157 293702 306496 309865 323817 327985 305535 341685 713311 746745 539406 439632 275722 270730 311586 310042 322081 329182 328480 333577 372004 372356 614086 640163 39.75 68.4 1
09:50:38 2023-09-26 367664 365638 86739 82762 125495 128024 128101 127064 89201 88263 96883 99374 122387 121634 351767 379173 1011750 1001075 383160 396682 109978 96814 107136 108258 126412 122429 115692 116554 77663 79104 274289 242594 715507 718383 204510 203900 259512 260661 299682 293404 306748 310837 323122 328269 306901 338646 714505 745273 545660 439742 274372 270957 310313 310078 323550 328224 328515 336268 369984 370087 618348 641070 39.75 68.4 1
09:50:39 2023-09-26 365460 365683 86436 82708 124706 128627 127978 127342 89201 88230 96719 99341 122353 121549 351767 381092 1020221 996037 378302 396353 109978 96615 107136 108326 126378 122429 115659 116339 77578 79212 287258 242801 717342 723006 204548 203841 260940 261621 301224 293447 308447 311023 324718 326082 306829 339293 712202 752688 539406 440885 273952 269685 313812 309431 324462 327694 329510 333541 371570 372154 613737 642051 39.75 68.4 1
09:50:40 2023-09-26 367147 366234 86340 82704 124702 128448 127678 127308 89046 88230 96587 99341 122320 121718 351767 376829 1020944 1002299 382042 396948 109607 96906 106482 108366 126136 122682 114925 116486 77473 79266 274060 243170 708391 719435 205480 203021 259694 262943 300204 292031 310195 309174 323122 329653 305070 338289 711405 748896 531631 437497 275477 269685 311501 310113 324006 326249 331081 333541 370200 371990 614631 645901 39.75 68.4 1
09:50:41 2023-09-26 367700 365674 86432 82589 124698 128448 127978 127274 89233 88263 96785 99341 122557 121549 351803 378459 1011033 1001787 383756 396038 109978 96615 107136 108258 126378 122344 115986 116452 78001 79441 276840 242513 716084 717151 204789 204161 259658 261729 300381 293781 308375 310878 322596 328729 306469 338682 714505 744386 536076 437806 274179 270922 311412 310113 322916 328224 331404 335573 369984 370087 620180 640126 39.75 68.4 1
09:50:42 2023-09-26 371859 365393 86251 82708 124468 128627 127644 127308 89046 88230 96555 99341 122286 121753 351767 378786 1008850 996037 384136 395167 109978 96615 106514 108109 126518 122260 115659 116259 77578 79072 274060 241295 719253 722494 205120 203021 259694 260913 298703 292843 309538 308204 323009 327738 305141 340586 715011 753556 539406 440479 274599 269685 310348 311528 320892 328260 332382 333217 373921 371469 620765 641905 39.75 68.4 1
09:50:43 2023-09-26 367111 366267 86399 82704 124706 128448 127644 127342 89079 88263 96456 99647 122320 121753 351573 376864 1020944 1002299 380892 396389 109792 96913 106896 108240 126142 122935 115652 116386 77631 79256 276633 242657 711488 721910 205337 202880 260242 260047 300557 292192 309975 310327 324947 328729 304948 338325 711405 752157 539406 438919 276094 270730 311291 309608 323550 328260 331045 332459 371050 372380 612746 643947 39.75 68.4 1
09:50:44 2023-09-26 365424 365134 86436 82586 125140 127990 128101 127064 89294 87957 97048 99275 120581 121008 351731 379101 1016540 1004507 377468 396668 109978 96583 107136 108109 126412 122396 115659 116628 77578 79298 276633 242837 715337 717839 205191 203021 260425 261361 301049 293440 306352 310149 323817 328729 304712 338052 710866 744747 539406 439362 276675 272261 311988 310036 324511 328845 330503 336181 369984 371835 611506 640923 39.75 68.4 1
09:50:45 2023-09-26 370579 364551 86522 82651 124673 128346 127821 127118 89168 88198 96818 99275 122489 121345 351695 380185 1008813 1000992 383715 396308 110419 96650 107431 108342 127045 122396 116185 116252 78171 79192 276633 241260 722931 722494 204797 203663 260024 260445 299540 294336 306424 309139 324839 327384 306901 339403 715431 750553 544280 440229 274528 270474 310748 310007 322534 329644 328444 333541 371831 370087 616375 641033 39.75 68.4 1
09:50:46 2023-09-26 365424 366390 86467 82700 124706 128677 127821 127274 89046 88230 96720 99308 122523 121634 351695 379209 1017695 994515 383196 396596 109978 96873 106955 108407 126344 122513 115626 116452 77579 79266 276840 243522 712776 720453 205120 204161 258930 262906 301472 292440 309538 309104 324033 328233 306433 338390 716673 754291 539406 440291 274493 271610 309883 310406 324848 327023 330866 333361 369907 373170 618126 644861 39.75 68.4 1
09:50:47 2023-09-26 367076 366426 86654 82822 124956 128682 127910 127274 89406 88375 96884 99308 122489 121718 351695 378821 1017981 1001787 378605 395714 109978 96747 107136 108224 126344 122429 115818 116452 77726 79320 276633 242765 721484 722494 205444 203272 260425 261729 300522 292602 309028 308169 323495 327209 306073 339277 711332 754890 544280 440121 275795 269615 312237 309790 324006 328189 329510 333234 372720 372012 610906 643911 39.75 68.4 1
09:50:48 2023-09-26 369659 365346 86428 82700 124706 128414 128033 127274 89201 88230 96752 99275 122489 121549 351731 379137 1015458 1008153 382816 396317 110282 96615 107316 108224 126378 122429 115931 116259 77885 79212 276633 241260 719304 720453 205913 202985 260425 260843 300868 294614 308230 310517 324309 328906 304689 341722 713311 747104 539406 440264 276145 270730 311550 312789 322534 329182 328977 333541 372493 373248 615429 641253 39.75 68.4 1
09:50:49 2023-09-26 367655 365621 86803 82620 125084 127956 128067 126855 89168 88138 96818 99308 122489 121634 351767 379173 1011750 1001787 383160 396912 110282 97048 107136 108258 126378 122513 115818 116419 77663 79180 276633 242423 721744 718347 204618 204161 259476 263314 300487 293369 306352 310802 323086 328233 306901 338646 714505 743623 540835 439120 274144 271111 310277 310078 324006 328224 328977 336047 369984 372797 619629 640126 39.75 68.4 1
09:50:50 2023-09-26 365424 365638 86395 82700 124673 128414 127855 127274 89140 88230 96621 99753 122489 121718 351659 380487 1014993 995257 378605 396317 109978 96781 107136 108258 126344 122429 115626 116419 77631 79298 287258 243558 712781 723029 204190 203984 260318 261585 301330 292602 308411 311819 323925 327526 306469 338463 711187 748238 524662 440184 273689 270509 313108 309719 324920 327694 330245 333505 371968 372009 611807 643911 39.75 68.4 1
09:50:51 2023-09-26 369350 365683 86370 82704 124639 128627 127610 127484 88771 88564 96457 99785 122286 122093 351411 377359 1020944 1003963 380892 396317 109792 96715 106955 108224 126344 122429 115659 116225 77578 79072 270933 242011 715268 722494 205444 202985 260242 260047 300522 293369 308230 308169 323460 328198 305500 339313 711369 753788 546196 440365 275864 269615 311728 310042 324173 328224 330473 332423 372127 372309 612710 645527 39.75 68.4 1
09:50:52 2023-09-26 369848 365326 86403 82704 124706 128376 127644 127240 89168 88230 96752 99275 122489 121345 351695 376793 1013186 1005257 384246 395759 110202 96583 107169 108075 126412 122429 115659 116225 77969 79409 279253 241760 718839 717658 206131 202880 260139 263582 301293 294086 308375 311316 324489 329191 304999 339313 715261 747030 539406 437806 276287 270028 310313 311787 322796 328224 329208 333541 369907 373426 620069 641524 39.75 68.4 1
09:50:53 2023-09-26 367628 365063 86496 82708 125113 128257 128101 126821 89388 87957 96949 99174 122693 120905 351767 378821 1010280 1001075 382709 396632 109978 96583 107136 108075 126344 122429 115626 116419 77800 79212 276633 242011 717171 719435 204513 203875 259694 260627 300522 293816 306712 310802 324033 327703 306901 339126 713458 745626 539406 439892 274336 270922 310313 310078 324006 328224 330393 336268 372493 373243 617176 639980 39.75 68.4 1
09:50:54 2023-09-26 366816 365647 86395 82704 124706 128202 128033 127274 89201 88198 96785 99308 122353 121634 351731 381056 1017981 998160 378569 396317 109978 96982 107348 108240 126734 122766 115798 116352 77853 79224 274289 242585 717213 724506 205266 203448 260976 261729 301210 293163 308266 309900 323460 326188 307118 340513 711369 754175 540478 441723 274372 269685 312237 309104 324462 328224 329475 333541 372127 370052 610673 642051 39.75 68.4 1
09:50:55 2023-09-26 366258 365678 86399 82704 124706 128592 127821 127186 89168 88230 96686 99785 122489 121718 351501 376793 1020944 1003758 381466 396596 109708 96913 106482 108440 126136 122766 114925 116452 77473 79352 274060 242621 707669 718347 205480 203021 260282 260627 300625 291783 310414 309139 323122 329653 305035 338254 711369 747711 542265 437242 277067 271994 311006 310264 324390 326108 331171 333361 369947 372131 615946 643727 39.75 68.4 1
09:50:56 2023-09-26 367628 365085 86399 82704 124706 128024 127821 127152 89079 88138 96654 99308 122489 121430 351731 378459 1014014 1003612 383483 396029 109877 96815 107398 108232 126808 122597 115878 116286 77853 79256 274060 242011 724747 717296 204797 204341 260024 260808 301330 293404 309270 311055 322453 329191 306901 339126 714505 745098 540835 438462 274144 270922 310060 310078 323095 328224 329243 335537 369984 370087 618311 640126 39.75 68.4 1
09:50:57 2023-09-26 372248 365094 86310 82708 124673 128716 127644 127274 89014 88230 96752 99308 122286 121718 351200 378786 1011033 998197 384136 395723 109978 96615 107136 108224 126378 122344 115659 116065 77726 79180 275476 241295 720558 721983 205012 203590 260242 261642 299104 293852 309501 308204 322974 328233 306577 340182 715297 755362 539406 441302 275071 270369 310895 311787 322355 329004 330866 333325 371831 371716 620095 642962 39.75 68.4 1
09:50:58 2023-09-26 367076 366162 86302 82704 124583 128750 127610 127573 89046 88263 96950 99861 120457 122089 351442 376685 1020797 1004641 381321 396732 109809 96980 107069 108374 126310 122429 115626 116259 77663 79192 276983 242011 716650 720453 205480 203021 260390 260445 300557 293369 308956 308134 324609 328729 305500 339313 711369 753683 542086 439449 276094 269615 311291 310078 324006 328224 331010 333203 371606 372867 612710 644861 39.75 68.4 1
09:50:59 2023-09-26 365188 365063 86436 82481 125076 127956 128067 126855 89323 88078 97207 99308 122489 120973 351731 378459 1017981 1007437 377432 396317 109978 96583 107136 108183 126378 122429 115626 116225 77663 79212 274289 243143 719790 717535 205120 203590 260425 260993 301472 293979 306279 311207 323781 329049 306541 340329 710182 744914 538719 439220 275264 270369 312166 308169 324462 328405 328480 336231 369803 371716 609108 641070 39.75 68.4 1
09:51:00 2023-09-26 368511 365090 86428 82700 125296 128531 128217 127423 89161 88166 96983 99209 122642 120836 351551 382937 1009697 1001893 381663 396317 110282 96675 107498 108174 127187 122161 116011 116032 77853 79212 276633 242316 734730 720453 204797 203875 259694 262906 300522 294992 306712 310113 322074 327209 306901 339162 714505 746097 537977 440791 274599 270509 311037 310078 323550 329644 328444 333613 371050 372906 616375 640126 39.75 68.4 1
09:51:01 2023-09-26 366520 365099 86284 82708 124673 128380 127821 127274 89079 88263 96587 99341 122370 121718 351447 379173 1013521 994551 384863 396623 109902 96880 106955 108440 126223 122513 115546 116452 77579 79266 274532 243486 716479 721764 205159 204022 259297 263210 302826 292744 309866 309466 324947 328786 306469 339016 714505 752652 539406 439742 275831 271730 309807 310984 324691 327235 330545 333505 374103 371752 616383 643947 39.75 68.4 1
09:51:02 2023-09-26 366488 365424 86463 82708 124702 128414 127855 127274 89079 88230 96621 99308 122320 121380 351447 379919 1018018 1001075 378605 396596 109978 96583 107136 108258 126344 122429 115659 116225 77578 79104 276633 242594 719297 722494 205300 203021 260792 260445 300979 293404 306460 309382 323756 327209 306433 339313 710830 754357 536011 439574 275442 269650 312237 309825 324006 328224 329546 333234 372198 372012 612376 643616 39.75 68.4 1
09:51:03 2023-09-26 371454 365643 86436 82822 124706 128448 127855 127335 89201 88138 96818 99308 122320 121549 351447 376506 1014772 1005257 383014 395445 109978 96583 107448 108075 126412 122227 115692 116252 78001 79192 278109 241590 720687 717151 206312 202915 260207 263210 299470 293837 308411 310007 324898 329191 303820 341222 715297 751707 539406 437292 276323 269650 310971 311350 323023 328951 329243 333577 369942 373461 616115 641070 39.75 68.4 1
09:51:04 2023-09-26 367111 364551 86496 82651 125084 128408 128067 126855 89356 87957 96949 99206 122557 120939 351731 378821 1010317 1001787 382582 396317 110423 96615 107169 108109 126762 122429 115692 116259 77938 79072 274060 242047 722359 720453 204510 203875 260161 260843 300522 294094 306748 311055 324489 327738 306901 339162 714505 746854 539406 441302 274179 270509 310313 310078 324006 329164 330099 336268 373329 369982 617139 639943 39.75 68.4 1
09:51:05 2023-09-26 365424 366596 86436 82700 124702 128380 127855 127186 89201 88230 96621 99341 122353 121549 350670 380523 1018018 1000091 378605 396389 109978 96915 107331 108240 127038 122766 115832 116319 77853 79256 276633 242621 717329 724030 205266 203021 260792 260047 301014 293369 308085 309577 323495 327173 306901 338289 711405 756539 539930 440885 274635 269650 312273 309537 324006 328224 329510 333541 372162 371161 610438 642051 39.75 68.4 1
09:51:06 2023-09-26 364969 365099 86459 82704 124702 128380 127821 127152 89201 88263 96752 99341 122320 121634 351731 376829 1020944 1005183 381466 396632 109978 96747 107331 108291 126257 122429 115513 116452 77579 79298 274289 243486 711549 716248 205480 203021 260242 260661 303119 292547 309065 310113 323122 329653 305966 338254 710328 748056 546374 437514 277067 272261 311479 310517 324920 327058 330402 333469 369984 372167 612294 643727 39.75 68.4 1
09:51:07 2023-09-26 367664 365099 86589 82594 125324 128291 128101 127064 89201 88230 96785 99341 122578 121380 351767 378993 1014014 1003889 382905 396173 110215 96848 107102 108307 126660 122597 115878 116352 77853 79234 276633 242047 716474 717839 204586 204161 259658 260843 301014 293852 309101 311752 323552 329191 306901 339162 715011 744710 542265 440094 274599 271371 310348 311020 324006 328951 329510 336321 370128 371196 616419 641070 39.75 68.4 1
09:51:08 2023-09-26 369884 365420 86362 82700 124706 128840 127855 127308 89079 88263 96850 99341 122353 121718 350670 378221 1010280 997925 382978 395759 109978 96583 107136 108258 126412 122429 115659 116339 77726 79180 274060 240583 715853 721983 205156 203590 260242 261642 300475 294300 309707 308204 323009 328198 306685 340460 715297 755911 539406 441615 275300 270782 311078 312975 321938 329075 330402 333162 371866 371196 618199 642922 39.75 68.4 1
09:51:09 2023-09-26 369051 365647 86403 82822 124673 128750 127610 127518 89046 88295 96918 100031 120296 122089 351442 377819 1020037 1003926 381285 396137 110135 96815 107217 108258 126412 122429 115659 116372 78139 79441 274289 242011 715271 720453 205480 203021 260980 260480 300208 293404 310414 308169 322074 329653 305070 339313 712449 752724 539585 438809 276094 270216 311728 310078 324006 328224 331547 332964 371050 373461 613688 644861 39.75 68.4 1
09:51:10 2023-09-26 365166 365099 86576 82704 125117 128291 128067 127064 89356 88078 96949 99308 122969 121008 351695 378459 1015066 1004470 377432 396317 110282 96583 107169 108224 126796 122344 115692 116259 77853 79266 276633 242837 716200 717296 205480 203875 260792 261545 301646 293837 306532 311716 324284 329084 306001 340607 710684 746685 540835 441381 275686 270474 312237 309104 324920 329182 331404 336181 369871 372309 610006 641560 39.75 68.4 1
09:51:11 2023-09-26 367435 364507 86488 82800 125296 128565 128129 127037 89787 88134 97016 99176 122795 121207 351587 382360 1010415 1000364 382006 395723 110571 96583 107694 107976 126762 122194 115965 116065 77663 79212 276633 242877 718780 720453 204833 203875 260059 260843 301224 294992 306388 310619 323009 327738 307082 339826 713494 747325 547180 440229 274599 270922 311037 311230 324006 329644 328480 335573 371015 370087 616081 640126 39.75 68.4 1
09:51:12 2023-09-26 367664 365683 86436 82708 124669 128448 127610 127308 89079 88295 96687 99374 122320 121718 351501 379209 1014625 996074 385136 396668 109902 96913 107062 108291 126170 122513 115467 116452 77526 79212 276633 242011 716168 721801 205195 204019 259229 261572 300837 293386 309830 309431 324947 328092 306527 340570 715011 754357 539406 440365 277067 271766 309807 311492 324006 327235 331045 333253 374185 371752 618235 643947 39.75 68.4 1
09:51:13 2023-09-26 368038 365393 86575 82789 124984 128579 127896 127349 89226 88198 96950 99721 122455 121718 351731 376829 1021668 1007230 380892 396317 109826 96913 106514 108573 126142 122766 114958 116486 77473 79244 274060 242621 707676 717839 205480 203590 260242 260843 301472 291783 309077 309608 323805 330295 304748 338325 711405 748382 534667 437938 275864 270474 311764 310548 324462 327235 331583 333577 368803 373461 614631 643947 39.75 68.4 1
09:51:14 2023-09-26 367592 365424 86436 82647 124735 128414 128067 127274 89294 88110 96850 99308 122353 121008 351200 378993 1015029 1008190 378302 396353 110571 96550 107424 108075 126796 122212 116198 116219 78171 79192 276633 241563 719771 718238 205337 203519 261896 261729 301489 294814 308556 310113 325163 328960 306901 341538 713494 746854 539406 439742 275477 269720 313044 309825 324006 329644 328746 335573 369907 372309 612783 641106 39.75 68.4 1
09:51:15 2023-09-26 371042 364916 86542 82809 124984 128455 127821 127274 89233 88230 96785 99553 122557 121514 351411 379954 1008850 998143 382327 396353 110418 96583 107424 107968 126829 122260 115725 116065 77980 79040 273832 240583 724767 721983 204477 203875 260059 260843 299682 295271 306496 309643 323759 327738 306901 338254 715517 748346 536547 441313 274635 270509 311291 310113 323095 330321 328515 333613 372162 371161 616375 641106 39.75 68.4 1
09:51:16 2023-09-26 364645 365099 86432 82818 124706 128537 127855 127274 89079 88263 96622 99374 122353 121718 351483 377657 1014993 995059 383775 396668 109775 96915 107036 108240 126525 122766 115719 116386 77578 79288 276840 243341 710191 720307 205300 204161 258930 260913 301507 293120 311024 309825 322974 328729 306901 338682 714249 755957 546374 440053 275442 271371 309842 310837 324691 327729 331045 333541 371050 371787 616383 643947 39.75 68.4 1
09:51:17 2023-09-26 366560 365099 86436 82704 124735 128325 127644 127186 89111 88230 96752 99308 122353 121549 351200 378821 1018054 1001787 378605 396353 109978 96615 107136 108109 126378 122429 115659 116292 77663 79212 276633 242423 719757 722494 205480 203021 259227 260445 300998 292843 309319 308239 323756 327774 305966 339313 711405 754890 539406 442985 275722 269581 312130 309900 324354 328083 330366 333361 372720 372344 612746 643491 39.75 68.4 1
09:51:18 2023-09-26 369328 364547 86428 82643 124735 128414 127855 127064 89233 88170 96720 99341 122438 121380 351447 378848 1014477 1010381 382709 395580 110181 96815 107398 108091 126802 122513 116038 116286 77969 79148 276633 240547 717565 718347 205811 202985 260425 260843 301325 294193 308556 310406 322751 329191 306002 340340 714468 747214 539406 441031 276287 269615 311947 310984 323059 329644 329475 333613 369907 373426 614557 640579 39.75 68.4 1
09:51:19 2023-09-26 367917 364471 86518 82704 125084 127990 127999 127152 89168 88230 96917 99308 122489 121634 351767 378993 1013186 1002938 383123 396317 109978 96814 107136 108224 126378 122429 115659 116339 77853 79234 274060 242047 731515 716212 205120 204161 259694 260843 301791 293816 308906 311492 323122 329902 306685 339386 715261 745654 542265 437674 276283 271231 310570 311279 323826 328508 329475 335975 369984 371161 617254 642922 39.75 68.4 1
09:51:20 2023-09-26 366222 364805 86366 82704 124673 128414 128143 127274 89168 88529 96787 99657 120463 121645 353356 378993 1017510 995267 382130 396101 110147 97207 107136 108374 126310 122513 115626 116452 77906 79288 274532 243450 711281 720453 205444 204591 259658 260627 301472 292245 309975 309825 325127 328960 305571 339126 713494 748418 539406 439742 274564 271336 310277 310078 324920 327694 331010 333541 369942 372047 617250 643947 39.75 68.4 1
09:51:21 2023-09-26 366231 365346 86399 82696 124929 128592 127944 127240 89168 88230 96752 99308 122489 121549 350634 378186 1017944 1001787 378641 396358 109978 96583 107136 108258 126378 122429 115659 116339 77663 79234 274289 242047 719029 722494 205480 203402 260425 261693 301188 293773 309210 310327 324947 328056 306505 342451 711187 754139 532377 441615 276109 269581 312202 310042 324006 327640 330366 335391 372685 372867 610942 643454 39.75 68.4 1
09:51:22 2023-09-26 369582 365050 86459 82800 124917 128531 128094 127423 89226 88166 96950 99176 122608 121460 351515 376613 1016070 1005220 383014 395759 109978 96915 107398 108224 126728 122429 115659 116225 77631 79224 276633 241295 722849 716248 206348 203590 260242 261642 299611 294579 309028 311831 325127 329653 305500 339826 715517 749487 547180 437842 276942 269685 311037 311492 323285 329182 329475 333613 369942 373461 619629 643183 39.75 68.4 1
09:51:23 2023-09-26 367076 365291 86556 82594 125113 127986 128067 127152 89356 87925 97048 99242 122523 120939 351695 378751 1011750 1001075 382006 396317 109978 96880 107169 108332 126378 122429 115659 116225 77631 79180 287258 242047 715622 720978 205015 204341 260207 263437 302361 293702 306604 311823 324417 328056 306829 339366 714505 745024 531631 440365 276283 273636 311430 310695 324006 328224 328214 336413 369871 372009 617250 640090 39.75 68.4 1
09:51:24 2023-09-26 367188 365469 86635 82983 124975 128668 127862 127403 89226 88166 96950 99718 122489 121718 351695 380487 1020332 995963 380266 395688 110282 96913 107365 108207 126378 122429 115971 116419 77694 79266 271784 242765 712092 722494 204860 203875 260792 261729 301472 293369 309501 311280 325127 327209 309291 340791 711369 752688 546196 441277 274336 270509 312237 309573 324920 328224 331837 333577 371570 370087 610942 643454 39.75 68.4 1
09:51:25 2023-09-26 367404 366851 86395 82813 124673 128592 127610 127308 89046 88263 96720 99785 122320 121718 351411 376757 1022393 1006020 381430 395759 109944 96913 106482 108440 126108 123020 115732 116607 77885 79409 276983 241903 712173 720307 205951 203484 260756 261729 301294 294022 309890 308204 323044 329191 305679 342451 711369 754853 539406 439120 276287 269581 311728 310078 324462 328721 331511 333433 371570 373461 612746 644861 39.75 68.4 1
09:51:26 2023-09-26 369668 365246 86500 82723 124946 128380 128143 127240 89168 88230 96950 99619 122693 121514 350840 375663 1013186 1007431 384282 396353 109978 96715 107136 108075 126378 122429 115659 116259 77694 79454 276633 241295 719477 716212 205913 203733 259694 261642 299611 293496 309247 310078 325163 330991 304712 339313 715517 745799 539406 436575 276323 270474 310277 311746 323059 329182 329510 333577 369907 374319 617254 641070 39.75 68.4 1
09:51:27 2023-09-26 366524 364516 86403 82590 125048 127990 127855 127030 89201 87957 96818 99275 122320 120939 351695 378821 1008813 1000364 382006 395764 110453 96617 107587 108174 127045 122329 115945 116260 77885 79224 276633 242244 729683 720271 204941 203900 260059 260843 300557 295329 309101 310078 323425 328198 306901 339790 716636 750249 537977 440193 274564 270509 311255 310548 324006 329644 328444 335138 371570 370087 616375 640126 39.75 68.4 1
09:51:28 2023-09-26 366265 364516 86403 82708 124917 128455 127876 127240 89201 88230 96785 99341 122523 121514 351164 378821 1018808 1001075 378605 396317 109978 96747 107136 108224 126378 122513 115626 116419 77694 79266 276633 242047 718351 721473 205480 203021 260792 260445 300979 293702 308230 310327 323983 328198 306901 339313 711369 754890 536547 440193 275864 269427 312237 310042 324654 328260 329546 333469 372720 372309 610906 644590 39.75 68.4 1
09:51:29 2023-09-26 365188 364814 86459 82704 124706 128198 127821 127240 89201 88230 96818 99275 122455 121549 351731 377373 1023313 1007468 380747 396452 110215 96848 107069 108274 126243 122682 115798 116674 77663 79320 274289 243558 712776 719444 205159 203875 260425 263174 302425 292263 309138 311020 323805 329653 306433 338289 711332 747382 538719 437842 275442 270509 311974 310078 324956 327694 330509 336047 369319 371954 610474 643454 39.75 68.4 1
09:51:30 2023-09-26 369292 364293 86496 82708 124689 128614 127855 127240 89201 88078 96785 99275 122404 121345 351164 377927 1014625 1005257 382853 395131 109978 96583 107136 108075 126378 122227 115659 116032 78107 79072 276633 240921 719814 716284 206058 203021 260242 260878 299611 293531 308592 310078 323817 329617 305176 342546 714754 747874 539406 437815 276799 269546 311078 311568 322331 329502 329475 333577 371345 373461 617905 642390 39.75 68.4 1
09:51:31 2023-09-26 369062 365322 86395 82700 124706 128414 127610 127308 89128 88375 96819 99690 120498 121649 351020 378993 1014551 1000316 385262 395544 109843 96880 106955 108332 126518 122597 115626 116607 77800 79180 276633 242047 713338 720453 205373 203733 258930 262043 300274 293163 310414 309104 323009 328960 306901 338289 715517 754621 537977 440365 275213 270509 309807 312001 322737 327959 331511 333505 371606 372012 618162 643947 39.75 68.4 1
09:51:32 2023-09-26 365153 364507 86340 82704 124673 128291 127821 127064 89079 88230 96587 99275 122286 121549 351164 379919 1017981 998907 378569 396317 109978 96615 107136 108075 126344 122344 115626 116259 77747 79180 274060 242877 717758 722494 205120 203590 260792 261693 303901 293979 308956 310442 325127 327067 306613 341090 711187 754071 542830 442869 274985 270474 312932 309816 324691 328667 332382 333577 372982 371161 612376 645901 39.75 68.4 1
09:51:33 2023-09-26 367592 364507 86683 82767 125119 128476 128094 127172 89258 88166 96983 99176 120526 121376 351515 378885 1016935 1008153 378605 395723 110453 96815 107398 108191 126762 122227 116011 116065 78086 79160 276633 241295 723659 718383 205480 203021 259192 260843 299646 293979 308556 310113 324537 329191 306109 340101 712953 746155 539406 438790 275442 269240 312273 310078 323059 329644 328977 335270 369907 372344 612746 641070 39.75 68.4 1
09:51:34 2023-09-26 369313 364551 86403 82639 124673 128380 127821 127240 89201 88170 97140 99308 122320 121345 351695 377625 1011033 1004827 383160 395723 109978 96583 107136 108224 126378 122311 115659 116259 77578 79212 276066 241796 715156 718662 205159 204448 259658 263024 302147 293916 309283 311823 322584 329546 306901 339403 715011 745134 542265 439462 274843 271336 310313 310984 324006 329382 329439 336595 370164 370123 616955 640126 39.75 68.4 1
09:51:35 2023-09-26 366631 367593 86537 82638 124980 128490 128129 127105 89193 88166 96851 99275 122353 121464 351164 378821 1018956 995927 378000 395723 109978 96583 107069 108183 126378 122429 115546 116259 77579 79454 276633 242047 711026 722494 204653 203590 260425 261729 301507 293369 308230 309608 322974 327244 306685 339753 711405 752652 539406 440229 274372 270474 312237 309104 324920 328189 329546 333577 371570 370900 610906 642999 39.75 68.4 1
09:51:36 2023-09-26 366524 365094 86370 82708 125082 128414 127733 127308 88771 88263 96490 99785 122286 121718 351164 375663 1020944 1004864 381430 396430 109759 96913 106449 108407 126136 122935 115460 116801 77853 79549 276840 242549 713116 718165 205915 203581 260390 261729 301294 291995 310414 309174 324033 330295 305714 341054 711332 747184 546374 437151 277658 272261 311509 310078 324462 326285 331547 333181 369354 372902 614557 643911 39.75 68.4 1
09:51:37 2023-09-26 368332 364620 86500 82715 124931 128380 127821 127274 89046 88138 96950 99308 122370 121514 351200 377927 1011096 1003889 383196 395759 109978 96747 107136 108075 126412 122429 115626 116259 77578 79212 274060 242011 718917 716284 205156 204161 259694 260913 300768 294936 309538 311091 323122 329191 306901 339753 714415 743660 531631 438818 274599 271371 310348 311020 324006 328721 329510 336321 369984 371196 616383 640799 39.75 68.4 1
09:51:38 2023-09-26 369619 364551 86344 82708 124587 128750 127644 127308 89046 88230 96555 99341 122286 121634 350634 378221 1011033 996037 384172 396029 110080 97373 107331 108307 126310 122597 115832 116352 78001 79224 276633 241117 728288 722494 205444 204018 260425 264246 301184 293872 309975 308204 323756 328269 306901 340980 717732 752724 537977 440989 275020 270509 311291 311965 322569 328951 331010 333469 372162 373807 619109 643454 39.75 68.4 1
09:51:39 2023-09-26 366524 364538 86340 82704 124917 128627 127610 127274 89046 88263 96457 99786 122523 121753 351164 376564 1020944 1002299 380892 395723 109607 96913 106482 108366 126136 122597 115434 116419 77694 79212 274289 242047 716300 718383 205480 203590 260425 260843 301225 292511 310414 309568 324669 330330 305966 339313 712953 748346 539406 437842 276287 270285 311983 310078 324006 327235 332324 333541 369613 373461 615984 643947 39.75 68.4 1
09:51:40 2023-09-26 369014 364547 86436 82708 124706 128202 127855 127098 89201 88290 96818 99308 122438 121008 351370 378812 1016640 1008905 378389 395301 110401 96518 107398 108125 126660 122429 115911 116206 77885 79072 276066 241090 721318 719444 205806 203447 259588 260661 299682 294015 308411 310149 324934 328960 305679 339826 712953 745799 539406 439545 275249 269462 313223 310078 323453 329644 329012 335537 369942 372309 612746 642008 39.75 68.4 1
09:51:41 2023-09-26 369848 365028 86306 82708 124464 128778 127794 127308 89079 88230 96456 99341 122320 121634 350634 377622 1010317 996037 384172 395759 110092 96814 107062 108258 126378 122429 115659 116065 77663 79180 276633 240583 716553 722494 205480 203875 259152 262043 300904 294058 309975 308239 323009 328233 306901 338289 715517 753788 544280 440365 275249 270509 310348 312001 323059 328721 331278 333469 374185 371752 619073 642999 39.75 68.4 1
09:51:42 2023-09-26 365188 364551 86403 82651 124669 128291 127644 127064 89283 88134 96918 99520 120414 121410 350526 380381 1018956 998180 380155 396137 109843 96583 107102 108109 126378 122429 115659 116252 77853 79320 276633 242594 713049 721473 204945 203877 260792 260047 301472 293404 308302 309643 323495 327244 306261 338289 711369 754357 539406 441313 274599 269720 312273 309139 324691 328224 330277 333577 372162 370123 610474 642051 39.75 68.4 1
09:51:43 2023-09-26 369515 364587 86373 82651 124706 128291 127855 127098 89198 88078 96456 99308 122404 121345 350916 378459 1014537 1005294 381394 395131 109978 96583 107169 108075 126412 125661 115659 116065 77663 79072 274060 241120 723744 717333 206058 203021 260425 260878 299611 293773 308628 310078 323817 328960 304676 340376 714741 749682 547180 438919 276323 269650 311291 311453 323059 329182 329510 333613 369977 373426 617779 641106 39.75 68.4 1
09:51:44 2023-09-26 366529 363490 86714 82624 125329 128141 128541 126719 89258 87861 97016 99143 122727 120801 352854 377747 1010997 1001075 382889 395723 110266 97041 107250 108224 126344 122429 115626 116065 77969 79192 271784 241841 719412 716248 205012 204161 259694 260843 301014 293852 308592 311091 323122 329191 306577 339753 714505 743623 554430 439120 274599 271181 311780 310802 324006 328260 328977 336595 368803 371786 618311 640126 39.75 68.4 1
09:51:45 2023-09-26 369364 365424 86239 82704 124670 128414 127223 127308 88771 88263 96490 99341 122320 121634 350634 379101 1011750 996037 384209 396403 109902 96583 106955 108258 126344 122344 115467 116360 77579 79072 276633 241590 711080 721254 205195 204186 259658 261973 300416 292887 310305 309431 324947 328552 306901 338289 715011 752724 539406 440939 275335 270509 310024 311782 324006 328224 332068 336087 371050 372344 618235 643947 39.75 68.4 1
09:51:46 2023-09-26 365810 364400 86507 82781 124984 128277 127896 127139 89193 88166 96819 99275 122320 121549 351731 376829 1022721 1005220 378677 396353 109978 96615 107257 108240 126257 122513 115546 116292 77599 79104 274060 243594 713852 716248 205480 203875 260425 260445 303098 294037 308375 311091 324033 329885 306901 338325 710330 746155 537977 437879 275477 270509 311764 310987 323921 328260 329546 336285 369319 373164 610043 643676 39.75 68.4 1
09:51:47 2023-09-26 369623 364005 86377 82651 124998 128448 127855 127152 89201 88110 96654 99341 122320 121008 350670 376829 1013186 1005294 383123 395167 109978 96915 107136 108183 126378 122513 116005 116252 78033 79192 276633 241188 732995 716103 206602 203947 260390 264396 300381 294300 308628 310113 322074 329885 305894 340232 715011 748992 536547 437187 276922 272261 311255 311782 323095 329182 329546 333649 369977 373999 616383 641106 39.75 68.4 1
09:51:48 2023-09-26 367782 364921 86482 82813 124669 128414 127644 127308 89046 88263 96918 99374 122286 121718 351164 379137 1017055 996074 384319 396668 109902 96747 106482 108366 126257 122513 114991 116259 77526 79244 274532 242801 711468 720978 205480 204161 258930 261642 301507 292272 310195 309887 323009 328960 306901 339826 713494 752724 540299 439856 275477 271371 309807 311020 324462 327729 331314 333577 371050 372309 616383 644404 39.75 68.4 1
09:51:49 2023-09-26 365460 364542 86340 82700 124669 128325 127644 127098 89079 88350 96555 99308 122320 121464 350387 378221 1017981 1001075 380266 396029 109775 96915 107257 108307 126310 122429 115752 116319 77885 79256 276633 241903 715504 721473 205769 203021 260425 260627 301224 294349 309501 310437 324018 328269 306685 340747 711442 754890 545730 438956 276094 269685 312309 310078 324474 328260 330509 333505 372756 372902 610979 645403 39.75 68.4 1
09:51:50 2023-09-26 368508 364507 86436 82800 124984 128414 127644 127308 89079 88110 96720 99242 122286 121008 351217 375699 1013186 1005294 383937 395723 110080 96747 107136 108109 126378 122227 115659 116099 77694 79212 276633 241295 719678 712183 206058 203590 259916 261677 299329 293887 306460 310113 322039 328880 305536 339074 715011 745799 539406 436534 276323 270888 310095 311528 323095 328951 329546 333649 369389 374057 618235 642088 39.75 68.4 1
09:51:51 2023-09-26 366968 364841 86470 82708 124702 128414 128067 127064 89233 88110 96850 99341 122387 121042 351159 381945 1010378 998796 382362 394987 110435 96518 107579 108091 127079 122362 116218 116032 77948 79072 274289 241295 721089 720344 205159 203875 260242 260878 300557 295221 308592 310113 323530 328269 307118 338289 715011 748274 539071 441002 274635 270768 311291 310802 323550 328379 328515 335537 372198 371196 616375 641106 39.75 68.4 1
09:51:52 2023-09-26 368230 364516 86403 82708 124706 128668 127821 127240 89046 88198 96818 99308 122438 121549 350634 378486 1018018 1001787 378605 395688 109978 96880 107136 108224 126378 122344 115626 116225 77885 79320 276066 242011 718654 722494 205913 203590 261159 260808 301596 293816 309501 310437 324018 328233 306901 340304 711369 754890 537977 440193 276287 269650 312237 310042 324691 328685 330473 333469 373243 373426 613614 643911 39.75 68.4 1
09:51:53 2023-09-26 364919 364507 86556 82647 125051 127990 127999 127179 89312 88134 96950 99657 122727 121376 351068 377180 1020406 1007505 378461 396137 109978 96781 107136 108224 126344 122597 115812 116319 77768 79454 274060 243522 713392 718934 205951 204018 260425 260047 302390 293369 309028 311528 324033 329885 306347 338325 710291 746155 540835 437842 275442 272261 311255 309537 324956 328189 329510 336285 369871 372344 610527 642015 39.75 68.4 1
09:51:54 2023-09-26 367076 363415 86551 82647 125117 128380 128067 127030 89201 88078 97341 99275 122608 120905 351695 378786 1008813 1002458 380856 395095 110435 96583 107316 108075 126762 122606 115659 116419 77768 79352 276840 242011 721715 720184 205120 204161 260242 260878 300979 294300 306315 311055 325163 328198 306577 340791 715011 749645 546732 440229 274599 271336 311255 312057 324462 329894 328941 337071 371570 371161 617688 641033 39.75 68.4 1
09:51:55 2023-09-26 369350 365326 86621 82804 125081 128744 127862 127525 89132 88198 96786 99756 122574 121954 351478 378957 1016182 996037 385136 395759 110046 96980 107102 108407 126170 122597 115513 116768 77969 79320 276633 242011 711557 721983 205480 204018 259694 262480 301190 293895 310853 309825 323460 329191 306901 338325 715517 754320 539406 440168 275829 270509 310024 312001 324006 328189 331547 333505 371606 372309 620250 645505 39.75 68.4 1
09:51:56 2023-09-26 364324 364771 86403 82647 124673 128380 127610 127240 89014 88230 96686 99308 122286 122146 350881 376492 1020944 1003721 380856 395086 109868 96715 106482 108440 126136 122597 115434 116452 77579 79320 274532 243206 705884 716248 205913 203628 260425 260878 302354 292245 310414 310113 323805 331032 306901 339313 711369 750627 542265 437769 276873 270509 311728 311020 324920 327200 331547 333613 371968 373177 614264 644567 39.75 68.4 1
09:51:57 2023-09-26 369350 364663 86542 82719 124980 128421 127896 127105 89193 88134 96785 99275 122404 120973 351128 378812 1014625 1008116 378605 394575 110282 96650 107136 108042 126378 122296 115659 116032 77800 79040 274060 240511 718321 717332 205480 203021 260976 260878 299611 294750 308520 310793 325163 329191 306469 340340 713458 746854 532729 439742 276287 269427 312202 311020 323023 329644 329510 335501 369942 373426 614557 640126 39.75 68.4 1
09:51:58 2023-09-26 367076 364220 86611 82469 125084 127990 128067 126855 89168 88257 96720 99308 122320 120973 350634 378726 1011750 1001787 382582 395723 109978 96583 107136 108224 126559 122766 115845 116573 78001 79256 274289 241867 720285 718934 205266 204591 260390 263582 301190 293496 308556 311782 324033 329440 306685 339643 715011 745236 539776 440145 276675 271371 311220 311020 324437 328951 329475 337071 369871 371196 619629 642008 39.75 68.4 1
09:51:59 2023-09-26 366222 364338 86542 82700 124673 128565 127576 127240 89046 88134 96751 99275 122455 121514 351164 380487 1020332 996000 378266 395723 110169 96814 107136 108224 126378 122513 115659 116339 77663 79212 284634 242558 712132 722494 205444 203875 261594 260047 301472 293816 309538 312383 323686 327738 306296 338289 711369 754320 539406 440229 274985 270509 312932 310042 324920 328224 330509 333613 374149 371161 610906 642962 39.75 68.4 1
09:52:00 2023-09-26 365424 365063 86395 82704 124702 128592 127610 127484 89046 88230 96522 99341 122286 121634 350634 375663 1020944 1003721 382164 396029 109708 97114 106962 108490 126209 122851 115526 116707 77579 79505 276633 242855 710083 716212 205592 203875 260425 263210 303041 292440 310414 310078 321816 331224 306793 339313 711369 750066 542265 438850 276094 270509 311983 310731 324920 327464 331583 333577 369871 373461 615465 644861 39.75 68.4 1
09:52:01 2023-09-26 366524 364220 86705 82846 125042 128503 127821 127308 89107 88230 97016 99619 122523 121549 351447 376793 1011750 1001787 382853 396317 110282 96814 107169 108224 126378 122429 115659 116419 77800 79320 274289 241841 713125 712147 205300 208329 260059 260913 301384 294193 309975 311782 323805 329885 306901 339753 715517 745236 545660 437879 274635 271786 311001 311528 324006 329182 330509 337071 372294 371752 619547 641070 39.75 68.4 1
09:52:02 2023-09-26 369659 364516 86335 82818 124706 128805 127644 127573 89046 88230 96785 99614 122286 121476 351406 378921 1013293 1001216 383681 394987 110330 96815 107398 108274 126593 122597 115818 116225 77800 79212 276633 240547 716120 722494 205480 204018 260822 262261 300274 294664 310414 309139 323983 328729 306541 338289 715517 752688 539406 441417 275442 270922 311728 312001 323023 329182 331010 333505 374185 372012 619073 642962 39.75 68.4 1
09:52:03 2023-09-26 366524 365092 86399 82813 124898 128840 127610 127518 89046 88263 96490 99785 122286 121718 350634 376492 1020944 1005267 378677 395759 109944 96880 107062 108332 126142 122597 115692 116419 77663 79212 274060 242011 712923 720453 206058 203590 260792 260843 301436 293460 310584 308239 323983 329653 305679 340376 711405 755957 539406 439851 276359 269685 312202 310078 324691 328951 331547 333469 372162 373461 613180 644861 39.75 68.4 1
09:52:04 2023-09-26 365188 363969 86436 82647 125084 127990 127910 127003 89373 88101 97116 99077 122727 121172 351267 378351 1020406 1007505 377820 395544 110282 96583 107169 108258 126378 122682 115911 116192 77800 79212 276633 242047 714561 718934 205913 204161 259623 260047 302763 294300 309028 311563 325163 329885 306901 339074 711405 746854 533258 439120 275864 270922 313187 309573 324956 329182 329243 337071 369907 372344 611843 642015 39.75 68.4 1
09:52:05 2023-09-26 369082 363459 86496 82708 124998 128414 128033 127064 89168 88138 96818 99275 122523 121008 350634 378857 1008813 999653 381663 395445 110435 96583 107498 108001 126796 122194 116045 116032 77948 79072 274060 241295 721851 720453 205123 204161 260425 260878 300979 295895 306460 310619 323759 328198 308855 338254 715517 748310 537977 441349 275213 271336 311728 311020 324006 328872 329243 336285 372720 372012 617688 641524 39.75 68.4 1
09:52:06 2023-09-26 365389 367197 86710 82800 125123 128664 127930 127349 89132 88198 96983 99619 122574 121580 350454 378459 1014993 995765 384047 396344 109978 96880 107102 108440 126344 122597 115812 116801 77768 79352 274289 243107 712966 720453 205480 208329 259476 260913 302390 292957 308609 310078 323009 329653 306901 339790 714505 754890 538719 440365 275442 272201 310313 311055 324920 327959 331278 333577 371570 371752 618348 643947 39.75 68.4 1
09:52:07 2023-09-26 364672 363424 86432 82477 125076 128024 128033 126855 89201 87957 96818 99275 122404 120973 351164 377359 1017981 1005220 377167 395723 110202 96747 107136 108150 126344 122260 115659 116065 77631 79212 274060 242594 714644 712183 205913 204018 261594 260047 302390 294193 308556 311528 325199 329653 306901 339039 710866 745799 540835 438809 275671 270922 313187 309537 324956 329182 329475 336780 371678 373177 612634 641868 39.75 68.4 1
09:52:08 2023-09-26 368923 364329 86507 82837 124984 128455 127862 127105 89193 88078 96720 99308 122320 121008 351406 375484 1013186 1005220 383990 395723 110080 96915 107169 108075 126412 122429 115659 116339 77694 79180 276633 241635 719365 712183 206459 204161 260059 262078 300731 294336 309538 310149 325199 328915 306101 339313 715517 746155 540835 437583 276323 271146 310348 312001 324006 329182 330545 335537 369613 374284 618636 642051 39.75 68.4 1
09:52:09 2023-09-26 364614 364805 86399 82704 124702 128716 127644 127308 89166 88230 96654 99341 122286 121549 351164 378993 1015478 994551 383196 396317 109978 96913 107136 108366 126344 122766 115626 116419 77694 79352 274289 243003 711968 719944 205480 208401 259694 260878 301153 292957 310195 310078 324538 329191 306901 339753 714741 748418 538719 440053 275056 272201 310971 313333 324812 327941 331404 333469 371760 371871 618070 643764 39.75 68.4 1
09:52:10 2023-09-26 367782 364364 86474 82700 124669 128592 127931 127274 89128 88166 96720 99275 122320 121380 349781 378848 1020221 1001787 378641 395723 109978 96814 107136 108109 126344 122344 115659 116259 77694 79431 284634 241841 717112 720453 206058 203590 260425 260843 301472 293531 310414 308204 324018 329191 306361 340376 712953 754357 539406 440168 276323 269685 312237 310548 324462 329182 331511 333505 372720 374319 612710 644861 39.75 68.4 1
09:52:11 2023-09-26 364969 363459 86470 82477 125262 128291 128033 126821 89294 87957 96884 99275 122404 120973 351164 377661 1017260 1005960 379457 399021 110266 96948 107324 108232 126660 122513 115752 116319 77885 79224 276066 242450 731399 712183 205480 204187 261123 261729 302142 294300 308592 311528 324934 329653 306829 338801 711405 745799 540835 439120 276060 270922 313187 309573 324956 329644 329243 336595 369942 372380 610006 642015 39.75 68.4 1
09:52:12 2023-09-26 368303 364516 86642 82756 124702 128380 127944 127308 89201 88078 96983 99308 122353 120973 350670 378786 1008116 998944 380856 395445 110418 96583 107424 107968 126796 122245 115931 115839 78033 78986 276633 240547 726140 720453 205480 204018 260425 260878 299646 295816 306496 311207 324018 328269 308891 338289 715517 748310 545730 440229 275442 271336 311764 310802 323741 330286 329510 335537 372720 372012 617250 641818 39.75 68.4 1
09:52:13 2023-09-26 364293 364511 86344 82651 124702 128627 127978 127552 89079 88263 96720 99785 122320 121680 351159 378619 1017399 996760 383051 396488 109877 96980 107069 108307 126243 122766 115513 116339 77663 79352 273945 243305 713197 720453 205480 208401 260059 260878 302708 293369 310195 311207 322974 329191 306901 338026 714505 748418 546374 439742 275020 272201 311181 311020 323921 328224 331547 333613 371570 371752 618126 644861 39.75 68.4 1
09:52:14 2023-09-26 364919 364251 86521 82673 125363 128024 128067 127064 89201 87957 96850 99445 122353 120973 351447 377927 1019498 1005220 378073 395445 109978 96747 107136 108258 126378 122429 115659 116259 77599 79212 276633 243143 716536 716212 205480 204161 260425 260082 302425 293084 308628 311716 324934 329653 306901 339313 711405 745799 540835 438823 275900 270922 311881 309608 323921 329182 330281 337107 369907 373164 609145 642088 39.75 68.4 1
09:52:15 2023-09-26 368177 364549 86436 82708 124706 128414 127828 127423 89128 88467 96950 99209 122523 121410 351056 375520 1013076 1007505 384136 395723 109978 96583 107169 108258 126412 122597 115692 116192 77768 79180 274060 241260 730178 717406 206348 203875 259877 262078 299399 294336 309538 310113 322783 328880 305715 339348 715517 746155 539406 436534 276323 270544 311744 312001 323718 329182 331837 333613 369907 373759 617726 642008 39.75 68.4 1
09:52:16 2023-09-26 364841 364542 86428 82700 124706 128627 127855 127308 89046 88170 96456 99341 122320 121549 350670 379137 1015029 995294 383196 395723 110092 96913 106988 108366 126257 122513 115546 116486 77578 79352 276840 243522 714273 720453 205913 208401 260053 260913 302425 292957 309247 310078 323460 329191 306901 339790 713999 752688 546374 440053 274635 272236 310348 310802 324956 327729 331278 333613 373093 371752 617250 643947 39.75 68.4 1
09:52:17 2023-09-26 368009 364774 86501 82767 124539 128737 127719 127349 89226 88166 96851 99176 122693 121580 350454 379137 1018018 1004789 381078 396029 110232 96583 107136 108109 126378 122396 115845 116319 77800 79212 273476 241877 717227 720453 206314 203590 260792 260878 301472 293120 310195 309174 324018 329191 305679 340376 711442 754357 537977 438683 276359 269720 312237 310802 324462 328951 331547 333505 373314 374319 612783 644861 39.75 68.4 1
09:52:18 2023-09-26 367664 364516 86335 82651 124735 128414 127855 127186 89079 88078 96818 99308 122320 121380 350670 374573 1013186 1005220 384319 396353 109978 96615 107448 108291 126378 122260 115692 116259 77853 79212 274060 241295 717445 712183 206203 204161 260059 262261 300399 294372 309538 310149 322039 328915 306002 339313 715517 746155 540835 436534 276359 270957 311037 312001 324006 329182 330545 335283 372004 374297 622259 641905 39.75 68.4 1
09:52:19 2023-09-26 368789 364118 86515 82642 124975 128455 127930 127172 89226 88138 96654 99275 122353 121008 351406 379954 1008813 998944 382006 395759 110602 96783 107531 108075 126796 125714 115965 115952 78033 79072 276633 240583 724536 720453 205480 204161 260858 260913 300557 295723 306532 310837 324018 328269 306296 338325 716679 748346 537977 440575 275442 271111 311764 311020 323095 330786 329243 335537 374185 371752 616812 641560 39.75 68.4 1
09:52:20 2023-09-26 366301 363455 86214 82704 124468 128750 127522 127342 88803 88170 96620 99308 122150 121380 349612 377927 1018018 1004590 378713 395445 109978 96583 107136 108258 126378 122260 115659 116259 77663 79212 274060 242047 717642 720453 206058 203875 259227 260843 301472 293049 308609 308239 323756 329653 305356 340376 711442 754890 544280 439229 276359 272261 311988 311243 324739 329431 332176 333361 372056 373879 613468 644714 39.75 68.4 1
09:52:21 2023-09-26 365953 364078 86436 82594 125084 128024 128067 126855 89591 88073 96785 99275 122353 120973 351200 378207 1019950 1005257 377167 395759 109978 96583 107169 108109 126412 122311 115659 116099 77663 79212 274060 242419 716674 716284 205480 204161 259623 260047 300871 294372 308592 311563 324345 329653 306901 339039 713224 745799 540835 439120 275900 271146 313223 310220 324956 329876 329475 336595 369942 373199 610490 641106 39.75 68.4 1
09:52:22 2023-09-26 368405 363450 86395 82643 125082 128414 127644 127152 89046 87957 96456 99308 122286 121008 350634 378821 1008850 996074 380892 395171 110282 96615 107169 108109 126412 122194 115692 116219 77800 79072 276633 239802 731987 721473 205480 204402 260425 260913 299646 295687 308230 309860 324018 328269 308891 338325 716856 754291 537977 442869 275757 271231 312095 311350 322952 330804 330402 336236 373696 372309 618162 641560 39.75 68.4 1
09:52:23 2023-09-26 366076 364260 86594 82651 124706 128414 127855 127308 89079 88375 96918 99374 122320 121380 350670 378459 1015029 994588 378713 396353 109978 96814 107136 108291 126344 122344 115546 116292 77578 79298 274289 243143 712891 719444 205336 208436 260425 260878 302425 293440 309975 310357 323044 329191 306760 339790 712989 748418 547180 440365 274599 271821 311764 310113 323921 328260 331045 335537 371606 371196 614594 643947 39.75 68.4 1
09:52:24 2023-09-26 366222 366108 86377 82651 124735 128024 127855 127098 89079 87957 96620 99308 122353 121008 350670 377927 1015029 1005257 376865 395759 110384 96783 107169 108109 126412 122263 115965 116065 77800 79104 274060 241126 718393 716284 205913 203805 259657 262943 301014 295271 308302 311279 324839 329440 306433 342694 711223 745617 539406 439943 275915 270334 313705 310007 324006 330107 329439 336011 373620 374117 610869 640543 39.75 68.4 1
09:52:25 2023-09-26 367040 363379 86399 82686 124706 128621 127644 127240 89046 88230 96686 99308 122286 121406 350598 376192 1011713 1001787 383123 395723 109978 96583 107102 108224 126344 122429 115626 116259 78139 79234 276633 241599 721454 712111 205444 204591 260059 260913 300695 294265 309501 312974 323805 329902 306901 340717 715517 743969 542265 437806 274564 271786 311001 310984 323155 328951 330509 337035 369647 371716 620069 641033 39.75 68.4 1
09:52:26 2023-09-26 369256 363419 86310 83025 124669 128592 127760 127634 89096 88343 96918 99586 122455 121580 350454 378957 1011133 998180 386272 394504 109978 96814 107136 108224 126559 122597 116239 116192 77853 79266 276633 241224 715895 722494 206159 204161 260425 262480 300487 294193 309684 309573 323983 329191 306901 339003 715517 754890 544280 440365 275442 271111 310783 311965 323514 329182 334039 333505 372127 372309 619073 643911 39.75 68.4 1
09:52:27 2023-09-26 364865 363969 86403 82708 124673 128414 127821 127274 89227 88230 96785 99308 122286 121549 351164 376492 1022121 1005183 380892 396353 109944 96880 106482 108440 126223 122513 115400 116452 77579 79352 274532 243003 711580 716212 206058 204161 260425 260878 301575 292192 310414 311020 323481 331224 306635 339826 712647 747711 543694 437597 276287 270922 311947 311382 324956 327694 331278 336285 369907 373426 613173 643947 39.75 68.4 1
09:52:28 2023-09-26 370927 365068 86650 82767 125181 128545 128218 127139 89193 88166 96950 99553 122659 121341 350274 378459 1016972 1008153 382709 396281 110282 96583 107136 108224 126378 122766 116198 116225 77948 79454 276633 240547 722420 718347 206493 203021 260792 261642 300522 295200 309501 310548 323009 329653 306541 340891 715011 748056 540835 439120 277136 269650 312237 311965 323095 330107 330473 336047 371570 374881 617250 641524 39.75 68.4 1
09:52:29 2023-09-26 369350 363455 84845 82716 124673 128592 127610 127274 88771 88230 96556 99752 122286 121718 350104 378993 1013905 996037 385409 395723 109978 96880 106482 108332 126344 122597 115626 116419 77726 79320 270933 242047 711401 721490 205913 204161 259694 262480 301225 293369 309867 309852 323495 329191 306901 339277 715517 754365 540299 440365 275864 271111 310313 312037 324691 328260 332302 333325 374185 373141 621133 643764 39.75 68.4 1
09:52:30 2023-09-26 366445 364082 86575 82809 124950 128634 127862 127403 89075 88138 96686 99308 122286 121476 351020 379848 1020295 1000364 378266 395436 110266 96715 107169 108258 126344 122597 115659 116259 77800 79266 274289 242011 718377 722494 205480 203875 259623 260878 301930 294579 309975 310149 324925 328198 308601 340340 711369 755957 539049 440885 276058 270285 313187 310078 324690 329182 331010 333613 374137 372344 610942 644590 39.75 68.4 1
09:52:31 2023-09-26 368700 363424 86459 82704 124706 128924 128033 127274 89168 88230 96884 99308 122455 121441 351128 377661 1014625 1008190 382780 395131 109978 96583 107169 108224 126378 122344 115659 116225 78139 79180 274060 240547 720351 717296 206638 203590 260425 262226 300522 294992 309501 311647 323495 329938 306433 341131 715517 750780 539406 438499 277172 272261 311952 312629 322940 330107 330866 336103 372578 374440 619884 641831 39.75 68.4 1
09:52:32 2023-09-26 368303 363721 86556 82523 125113 127990 128279 127003 89258 87893 97016 99105 122489 120820 351411 378993 1011033 1001075 384335 395723 110206 96747 107136 108299 126378 122429 115952 116225 77663 79212 276633 242011 722355 718347 205544 204448 260425 261642 301153 294814 308556 312001 322974 328729 306725 338289 715517 747214 537977 441615 274599 271371 311728 311020 324920 330107 331330 337071 371570 372012 617250 640126 39.75 68.4 1
09:52:33 2023-09-26 366990 364215 86432 82704 124739 128592 127855 127274 89357 88230 96654 99308 122286 121345 350881 378821 1019913 1001075 378569 395723 109978 96913 107136 108258 126378 122429 115659 116259 77800 79320 274289 242212 713622 722494 206058 203875 259985 260878 301153 294300 310195 310113 324911 328233 306261 342509 716362 755702 547905 442869 276145 270404 313264 313332 324884 329040 331368 335319 374400 373093 611830 643454 39.75 68.4 1
09:52:34 2023-09-26 365188 365063 86407 82700 125051 128503 128177 127274 89251 88375 96752 99308 122320 121345 350274 376492 1022393 1005220 381430 395759 109978 96913 107062 108407 126344 122597 115546 116419 77578 79486 274532 243522 712010 712183 206058 204161 260425 260878 303311 292602 309975 311528 324033 330795 306577 339313 711369 747382 539406 437915 276094 270922 311983 310078 323956 328224 330545 336559 369871 374021 610906 643947 39.75 68.4 1
09:52:35 2023-09-26 368528 363424 86836 82594 125117 127990 128067 126855 89356 87925 97048 99141 122557 120939 351695 378186 1011750 1001787 381430 395409 109978 96880 107169 108224 126344 122429 115692 116259 77853 79212 276066 241635 714351 718860 205444 208329 260425 261642 300906 294051 308302 312912 324839 328942 309074 340570 715407 747141 532729 441615 275300 272025 311586 311020 324462 329644 329475 337107 374103 371977 618126 640126 39.75 68.4 1
09:52:36 2023-09-26 367664 364260 86533 82708 124639 128592 127610 127308 89046 88263 96522 99614 122286 121718 350598 379065 1014014 998944 384518 395723 109978 96913 107136 108440 126310 122429 115546 116339 77694 79320 276633 241841 718230 721473 206058 204161 259694 262480 301436 293979 310159 310987 323983 329653 306901 339313 715517 754320 539406 440365 275864 271336 310313 312695 324425 328721 332554 333577 372162 372344 619109 645505 39.75 68.4 1
09:52:37 2023-09-26 364329 364511 86428 82704 124702 128924 127821 127274 89046 88263 96621 99785 122286 121645 350598 375663 1022393 1003721 380856 396317 109944 96880 106955 108440 126223 122682 115513 116452 78022 79352 271956 243035 715392 716248 206314 204306 261123 263768 302708 293013 311037 312089 324718 331260 306433 342657 711187 748238 543694 437920 276323 270922 311952 311568 324775 328154 332086 335537 370754 374141 614594 644861 39.75 68.4 1
09:52:38 2023-09-26 368977 363419 86522 82560 125080 128414 127855 127064 89168 88078 96884 99308 122320 120973 350634 378459 1012088 1008190 381346 395131 110282 96615 107169 108109 126412 122344 116019 116032 77916 79180 274060 240547 721675 718347 206194 203590 259623 261642 300522 295039 309283 310802 323009 329653 306901 340412 713494 747382 540835 439742 276323 269650 313187 311020 324006 331018 332382 336047 371050 373461 614521 643839 39.75 68.4 1
09:52:39 2023-09-26 369078 366076 86705 82762 125223 128579 127930 127172 89226 88166 96983 99619 122693 121545 351128 377927 1011750 1003889 383051 395688 110282 96880 107136 108407 126694 122513 115692 116419 77853 79266 276633 241841 727845 716248 205913 208401 260059 261677 300731 294336 309975 312037 324033 330259 308819 338254 715517 744790 540835 437856 275249 272166 311291 311492 323718 329413 331045 337346 369613 372344 617290 641070 39.75 68.4 1
09:52:40 2023-09-26 365188 364258 86403 82708 124702 128380 127644 127240 88803 88110 96457 99308 122286 121345 351104 378821 1016504 996000 378569 396353 109978 96583 107136 108258 126378 122429 115626 116259 77663 79486 269324 242765 712092 722494 205444 204161 259588 260661 302425 294058 309975 310113 323460 328233 309643 338289 711405 752688 538719 440885 274564 272838 312932 309825 324956 328951 334261 335994 374185 371729 613737 642815 39.75 68.4 1
09:52:41 2023-09-26 367261 364364 86507 82861 125149 128634 127685 127349 89014 88230 96587 99341 120110 121730 350490 375328 1022393 1002299 380892 396029 109708 97078 106482 108474 125928 122597 114958 116822 77578 79384 287258 241903 708518 716284 206058 204161 260792 261642 301472 292192 308870 310078 324766 328880 306109 339862 712449 748310 534667 437943 276323 270922 312202 310704 324920 328224 332554 336290 369942 374319 614594 644861 39.75 68.4 1
09:52:42 2023-09-26 366520 363486 86399 82700 124706 128380 127821 127064 89046 88170 96687 99308 122320 121345 350670 376227 1013293 1001787 383123 395445 109978 96846 107169 108258 126412 122429 115659 116259 77800 79212 274060 241635 718917 712147 205480 208618 260242 262078 300695 294614 309975 312037 324033 328846 306901 338289 715517 743969 542265 437806 275442 272371 311443 313493 324739 329573 330902 336925 372077 372167 619884 641598 39.75 68.4 1
09:52:43 2023-09-26 369668 366148 86362 82708 124669 128592 127644 127423 89132 88198 96752 99308 122201 121345 350387 378993 1008850 998197 382978 395723 109978 97014 107169 108258 126708 122344 115659 116065 77726 79180 274060 240138 720777 721983 205769 208329 260425 264433 302004 295271 309174 309643 324506 329191 307082 339313 715517 753751 539406 439574 275864 271336 312237 312037 323059 329876 331547 333577 373279 372025 619584 642999 39.75 68.4 1
09:52:44 2023-09-26 365460 364507 86302 82964 124459 128840 127400 127518 88771 88295 96391 99922 122252 122008 350351 376528 1020944 1004827 381890 395723 109978 96583 107136 108258 126344 122429 115952 116065 77663 79212 276633 242011 719805 719435 206883 204161 259407 260878 301507 293120 309338 309573 323721 328880 306145 343388 716089 755472 540835 437847 277029 270817 312824 311350 324884 329040 334990 333361 372127 374582 615508 645319 39.75 68.4 1
09:52:45 2023-09-26 366990 366040 86488 82700 125084 128414 128067 127064 89344 88101 96983 99275 122404 120973 350670 377927 1016504 1004985 376865 395759 110384 96615 107424 108258 126412 122429 115852 116065 77916 79352 276633 242047 730036 716284 206058 204161 260200 260082 302425 294992 309707 312001 323009 329885 307082 339826 711405 748056 533258 439138 276287 271146 313699 309825 324956 329644 329510 337107 369977 373426 610043 642015 39.75 68.4 1
09:52:46 2023-09-26 368826 363747 86403 82716 124702 128291 127644 126855 89046 87957 96587 99275 122320 120973 350898 378786 1007385 996037 380892 394575 110206 96583 107169 108075 126412 125767 115692 115952 77969 79040 276633 239970 720017 720453 205480 204161 260720 261642 299646 296304 308956 310771 326785 328676 309024 341648 717548 753941 545730 442869 275915 272407 312237 311457 323550 328906 330509 335247 373732 373128 618126 642051 39.75 68.4 1
09:52:47 2023-09-26 365188 364247 86631 82932 124912 128627 127644 127274 89046 88170 96654 99341 122510 121549 350387 377927 1014275 994551 381772 395759 109978 96913 107136 108366 126344 122513 115467 116339 77578 79266 269324 243143 718001 719399 205480 203146 260242 260913 302886 293404 309903 310584 323759 329653 308855 340271 713494 748454 546374 439309 275020 272236 311291 310584 324956 328260 331547 335537 371606 371231 616375 643947 39.75 68.4 1
09:52:48 2023-09-26 364700 364516 86521 82708 125117 128537 128067 126889 89414 88110 96752 99308 122353 121008 350916 377927 1020673 1005220 377468 395759 109978 96747 107169 108366 126378 122429 115659 116339 77821 79320 276633 243305 723412 716284 206169 204520 261123 263024 303240 294158 309429 311894 324947 330813 306433 341685 713311 746854 543694 438809 276287 270957 311988 312016 323956 329182 330509 337346 369942 373354 609145 642999 39.75 68.4 1
09:52:49 2023-09-26 368700 364480 86492 82708 124735 128627 127965 127064 89079 88078 96785 99341 122320 121380 350634 374573 1014625 1005257 383051 395167 109978 96615 107169 108291 126412 122260 115692 116259 77832 79377 274060 240547 715391 712183 206638 204161 260425 262480 300235 295236 309538 311055 323009 328915 306109 340927 715517 750664 537977 437842 277598 270733 311764 312037 324006 330286 330545 336321 371866 376008 617762 643988 39.75 68.4 1
09:52:50 2023-09-26 367700 364547 86563 82875 124698 128874 127644 127342 89046 88263 96621 99785 122286 121718 350104 379137 1013186 998068 385062 396038 109978 96913 107136 108474 126378 122766 115659 116292 78139 79441 274289 241760 717755 722516 206022 204448 260390 263179 301330 294193 311293 310078 323983 329653 308928 339348 717401 755986 539406 440365 275900 271146 310348 312843 324006 328951 332050 333577 372198 373164 619584 644861 39.75 68.4 1
09:52:51 2023-09-26 365166 363991 86432 82704 124998 128414 127978 127186 89079 88230 96686 99308 122320 121549 350670 378892 1020944 998234 378036 396317 109978 96913 107169 108431 126378 122429 115659 116259 77832 79266 277156 242423 711256 722494 205480 204161 259623 260843 302390 293788 310195 310584 324018 328269 308529 339313 712387 754890 531631 441052 275442 271336 313223 310078 324956 329182 334261 336030 373590 372583 610833 643986 39.75 68.4 1
09:52:52 2023-09-26 367256 364409 86542 82870 124984 128668 127808 127274 89014 88230 96621 99374 122286 121680 350490 375663 1022393 1003758 381621 396623 109826 97204 106514 108474 125928 122597 114991 116486 77663 79352 274060 242011 708877 718383 206348 208365 259227 264059 301507 293440 309338 310113 323009 328915 306901 340376 713494 748382 542265 437879 276359 270544 312237 311055 324691 327994 332590 335537 369977 374226 614631 644861 39.75 68.4 1
09:52:53 2023-09-26 367076 363450 86428 82700 124998 128414 127644 127064 89046 88110 96785 99616 122320 121380 350634 375364 1011750 1002299 384047 395445 109978 96747 107136 108258 126378 122227 115659 116225 77800 79212 276633 241671 713814 712183 205913 208401 260242 262078 301472 294372 309174 311774 324633 328915 306901 338289 717769 744747 539776 437187 276109 272371 311006 311752 324655 330072 330938 336413 372077 373843 620765 642815 39.75 68.4 1
09:52:54 2023-09-26 370215 363384 86436 82704 124706 128448 127644 127423 89165 88078 96949 99308 122353 121380 351056 378786 1008153 998197 380892 393949 109978 96615 107498 108258 126412 122245 115692 116065 77948 79212 274289 240138 723053 720453 205480 208219 260425 261460 299682 295852 309538 311207 324995 328960 306296 339313 717769 748454 539406 440265 275900 271371 312237 311528 323741 328906 330545 335537 373874 372380 618199 643947 39.75 68.4 1
09:52:55 2023-09-26 365424 364004 86251 82879 124669 128874 127223 127308 88771 88230 96456 99308 122320 121593 350634 377927 1018018 1002299 378677 395445 109978 96615 107169 108109 126378 122429 115659 116259 77726 79298 274060 242011 713968 720453 206348 204018 259407 261642 301966 294372 310414 309104 324541 330996 306433 343632 712661 755739 539406 440365 277688 270817 313044 311350 324920 329573 332374 333397 373874 374618 613688 644861 39.75 68.4 1
09:52:56 2023-09-26 365005 364109 86551 82593 125117 128325 128067 126855 89226 87957 96785 99308 122438 120973 350670 377395 1020221 1005220 379184 395131 109978 96583 107136 108258 126412 122429 115986 116259 77663 79212 274060 242801 714583 716248 206266 208037 260425 260082 302176 294336 309538 311818 322074 330330 307082 339348 711405 747288 545730 438809 276094 271146 312967 311794 324444 329182 332382 337346 369942 373461 610043 642088 39.75 68.4 1
09:52:57 2023-09-26 366852 363133 86436 82708 124739 128024 128067 126855 89201 87925 96818 99242 122353 120939 350670 378256 1008850 1000364 380856 394575 110571 96583 107482 108109 126762 122227 115659 116065 77726 79266 274289 241671 717540 719435 205480 208219 258831 261677 302163 295400 308302 311752 324911 328853 309074 340849 714395 750030 538719 442555 275686 271835 311728 311528 324462 328379 329243 337329 372056 372012 612650 640163 39.75 68.4 1
09:52:58 2023-09-26 365487 364396 86515 82704 124706 128627 127644 127308 88803 88263 96456 99374 122286 121718 350387 379137 1012088 996074 384319 395795 110202 96913 106514 108291 126170 122429 115467 116452 77578 79352 274060 242047 715660 720453 206058 208219 260053 262480 302178 293084 308870 310113 323983 329653 306771 339348 716716 754357 539406 440479 275900 271371 310348 312072 324956 328260 332086 333613 374185 373461 618672 644861 39.75 68.4 1
09:52:59 2023-09-26 365188 365115 86395 82700 124706 128414 127787 127240 89014 88230 96752 99308 122336 121514 350634 375627 1022393 1004948 381663 396596 109978 96913 107136 108440 126491 122682 115513 116452 77578 79352 271956 243242 713420 719444 206459 204628 261491 263768 302423 293226 311464 311350 324911 331511 306757 342694 712880 748346 540835 437842 276323 271730 312237 311457 324956 328224 332554 336522 373129 374582 615902 644861 39.75 68.4 1
09:53:00 2023-09-26 369239 363384 86522 82708 125051 128414 127910 127030 89046 88078 96818 99275 122489 120939 350598 377927 1014625 1008153 378605 395409 110282 96583 107390 108075 126762 122429 115852 116032 77948 79234 273826 240547 721563 717803 206058 203875 260382 261642 300927 295687 308302 311055 323460 330116 306901 341371 714505 751707 540835 440365 276287 269685 313664 310984 324006 331251 329546 336522 371570 373426 615872 643839 39.75 68.4 1
09:53:01 2023-09-26 369292 364736 86403 82704 125077 128524 127644 127274 89201 88138 96818 99308 120444 121345 350315 378186 1008813 996037 381321 395409 110282 96583 107316 108224 126378 122344 115659 116548 78171 79441 276633 241389 717436 721400 205951 204735 261123 263954 301720 294735 309211 309825 327478 329191 306613 339277 717003 752616 539406 440121 275864 271336 312095 313605 323059 328872 331010 336290 373279 372867 618162 642015 39.75 68.4 1
09:53:02 2023-09-26 365188 363419 86403 82708 124669 128380 127610 127152 89014 88230 97041 99308 122286 121311 350069 378993 1014993 997467 378605 395723 109978 96715 107136 108224 126257 122775 115513 116419 77663 79352 274060 242729 717955 722225 205120 208401 260425 260843 302850 293816 309138 310584 323495 329191 308420 340513 712412 748382 547180 441615 274599 271976 312237 311611 324956 329341 333564 337046 374185 371575 613468 644714 39.75 68.4 1
09:53:04 2023-09-26 366476 363379 86463 82651 125084 127990 127821 126821 89201 87925 96983 99242 122320 120939 350634 377927 1016467 1004470 376830 394540 110419 96950 107513 108207 126734 122429 115911 116206 78001 79256 276983 241832 720150 717406 206095 204591 260200 262906 301930 295651 308447 311858 325163 329885 307046 339826 712387 747030 540835 439138 276287 271301 313884 309790 324920 330250 329510 337071 371015 373070 610006 641070 39.75 68.4 1
09:53:05 2023-09-26 366551 363379 86399 82647 124706 128414 127821 127152 89046 88078 96654 99308 122286 121667 350598 374502 1011750 1004827 383160 394181 109978 96583 107136 108224 126344 122396 115659 116032 77800 79180 276840 241260 716076 712075 206058 204414 260059 262043 301436 294300 310195 311020 324033 329611 306901 338289 715517 744710 547089 437514 277083 272336 310971 311716 324390 329075 330902 336889 372077 373283 620765 641831 39.75 68.4 1
09:53:06 2023-09-26 364930 363424 86403 82708 124698 128380 127610 127064 88771 88290 96490 99275 122286 121345 349576 379137 1017362 996611 380537 395580 109877 96815 107069 108307 126243 122597 115526 116319 77832 79288 274060 242729 713500 720453 205195 204735 260976 260808 303098 293084 309975 312373 323947 329191 307224 340791 712953 748346 539406 440157 274599 271406 312273 310078 326454 328951 331278 335537 371570 371196 614232 645826 39.75 68.4 1
09:53:07 2023-09-26 367151 363459 86403 82818 124673 128805 127610 127560 88771 88263 96425 99752 122083 121923 349541 375306 1020944 1003212 378713 395723 109902 96814 107286 108299 126378 122597 115659 116225 77948 79266 273476 242011 713302 720453 206638 204018 259588 261642 301472 293944 310414 309139 324471 330116 306649 342493 714415 755132 542622 440434 276993 270782 313009 311314 324884 329537 332374 333469 373314 374582 614795 645863 39.75 68.4 1
09:53:08 2023-09-26 364887 362835 86518 82590 125084 127990 128033 127105 89140 87925 96785 99242 122370 120939 350634 377359 1017981 1005220 376300 395131 110202 96583 107136 108258 126378 122260 115659 116225 77694 79266 276633 242047 714339 712183 206058 204161 261860 260445 301787 294300 309028 312037 322974 330116 306901 339826 711332 746155 540835 439398 276094 271112 313187 309790 324956 329644 329475 337107 369942 373164 609108 641070 39.75 68.4 1
09:53:09 2023-09-26 368826 362835 86428 82700 124702 128380 127821 127030 89046 88078 96589 99275 122286 120939 349576 378486 1007349 997888 378713 394504 110206 96583 107169 108042 126762 122263 115852 115919 77832 79040 274060 239970 718990 720453 205480 204161 260425 260913 303806 295852 310401 310735 324890 329049 308638 341685 716459 752507 537977 442555 275915 271301 312166 311492 323550 328872 332382 335356 373839 373093 618162 642015 39.75 68.4 1
09:53:10 2023-09-26 364930 363282 86436 82704 124702 128414 127644 127274 89046 88198 96686 99308 122286 121514 350351 377927 1014956 994551 378677 395409 109978 96615 107136 108332 126344 122597 115626 116419 77832 79320 274289 243278 714505 719944 205480 208401 260425 260878 302763 293781 310414 310113 323495 329885 307189 340271 713458 748382 538014 441302 274564 271976 312202 310078 323921 328721 331314 335537 371570 371196 615938 643947 39.75 68.4 1
09:53:11 2023-09-26 365963 362844 86436 82696 125084 127990 127855 126821 89168 87925 96850 99242 122544 120939 350351 377359 1015029 1005183 377432 395445 109978 96583 107136 108075 126378 122278 115659 116032 77832 79072 276633 241295 731094 718424 206133 204485 261860 261729 301365 295057 309138 313085 324681 330045 306829 342657 712916 745799 540835 440094 276074 270404 314105 310042 324462 331018 329510 336268 373921 373426 610942 641070 39.75 68.4 1
09:53:12 2023-09-26 366524 363743 86399 82700 124706 128325 127644 127064 89046 88078 96621 99308 122286 120973 350104 374502 1011033 1002938 383160 395723 109978 96583 107136 108109 126491 122429 115626 116065 77832 79212 274060 241260 712816 712147 206058 208401 260242 262043 301436 294336 310145 311528 324033 328880 306901 338254 715517 745640 534667 437460 275442 271976 311037 311965 324691 329644 331010 337346 369871 372867 620691 643950 39.75 68.4 1
09:53:13 2023-09-26 364969 363133 86436 82708 124706 128414 127644 127152 89046 88110 96752 99275 122252 121008 349576 378751 1015029 996000 377432 395409 110092 96615 107136 108291 126344 122429 115812 116573 78001 79441 271784 242450 719527 722458 205373 204735 261522 261729 302920 294122 309684 310837 323495 328729 307689 341501 711223 752688 539776 440885 275020 271336 313044 310078 324956 329182 331010 336285 374185 371752 610979 643911 39.75 68.4 1
09:53:14 2023-09-26 365095 363424 86391 82704 124673 128414 127488 127274 88771 88230 96457 99308 120329 121549 349576 374538 1020944 1002299 380856 395723 109792 96913 106449 108440 125928 122597 114925 116452 77579 79352 274060 241867 706481 717296 206348 204161 260792 261642 302390 292272 310122 310113 324803 328880 306037 340101 711405 748310 542265 437597 276323 270922 312202 312715 324812 327905 332842 336987 372829 373879 615396 644714 39.75 68.4 1
09:53:15 2023-09-26 367969 362839 86622 82594 125286 127956 128067 126821 89251 88110 96686 99275 122252 121345 350387 378459 1013186 1001787 382619 395445 110080 96915 107331 108726 126525 122597 115832 116352 77969 79537 276633 242767 715701 718424 205337 208547 260425 261677 301930 294372 309903 312950 325091 329885 308420 338289 715261 747141 540835 440365 275213 272011 311764 311645 324691 329413 329546 337621 369942 372344 618348 641070 39.75 68.4 1
09:53:16 2023-09-26 367628 363384 86284 82708 124669 128627 127522 127308 88771 88230 96391 99341 122286 121634 349576 379137 1013186 998197 384554 394575 109978 96906 107136 108258 126344 122429 115659 116225 77715 79266 274060 241260 719352 720453 206058 208329 260425 263648 301014 293987 311073 309860 324018 329653 308855 339348 715517 754357 539406 441504 276074 271955 311006 313140 324390 329075 332446 336161 372578 376190 621648 644677 39.75 68.4 1
09:53:17 2023-09-26 365183 363455 86403 82708 124673 128291 127610 127064 88771 87957 96490 99341 122286 121345 350351 375364 1023313 1006676 382164 396173 109843 96848 107036 108307 126209 122766 115493 116593 77599 79320 274532 243242 723814 717296 206495 204664 261159 261642 303347 292682 310414 311489 324839 328915 306901 340376 711369 748310 536957 437938 276359 270957 312273 311055 323956 328189 332050 336559 369942 374057 615144 643947 39.75 68.4 1
09:53:18 2023-09-26 367592 364258 86436 82704 124735 128414 127855 126855 89046 88169 96818 99341 122320 121345 350634 377927 1012088 1008190 380856 394540 109978 96615 107169 108258 126999 122260 115692 116032 78128 79180 274060 240511 725956 717767 206348 203590 259623 262043 300557 296139 309757 311091 323721 330116 306721 343261 714754 749650 540835 440328 277455 270369 313044 311823 323574 330571 330866 336559 372091 374618 615502 641514 39.75 68.4 1
09:53:19 2023-09-26 370927 364255 86436 82936 124706 128923 127610 127308 88803 88230 96950 99690 120414 121764 350382 378921 1011603 1000465 384026 395544 110219 96815 107217 108332 126378 122429 115659 116259 78171 79288 278705 241224 714814 720453 206058 204987 261410 263066 300768 295200 310414 309860 324053 329191 308819 339313 717732 754890 540835 438920 275864 271336 311255 312731 324006 329644 333801 333613 375997 373461 620058 643947 39.75 68.4 1
09:53:20 2023-09-26 365188 363969 86496 82767 124739 128627 127855 127274 89046 88110 96652 99341 122320 121345 350351 378821 1016467 996000 379996 395723 109978 96814 107136 108291 126412 122429 115659 116259 77800 79352 274289 242423 726616 721473 205808 208401 259623 260878 303026 294051 310195 311243 324947 328818 310386 341685 711259 754708 539776 441169 275686 271336 313152 310548 323921 329182 332068 336176 372946 371716 610979 643947 39.75 68.4 1
09:53:21 2023-09-26 365188 363169 86589 82708 125354 128531 128217 127213 89312 88073 96983 99176 122557 120836 350490 377783 1018956 1005183 376830 395131 110418 96583 107594 108240 126762 122429 115659 116065 77916 79266 269324 242172 715420 712183 206058 208329 260382 260661 302799 295236 309538 312037 323009 330330 308637 339826 711405 746854 538719 439742 276129 271146 313920 310042 324956 330250 329546 337346 371050 373461 610979 641560 39.75 68.4 1
09:53:22 2023-09-26 367370 363450 86428 82700 124698 128291 127644 127064 88803 87957 96522 99308 122235 121345 349576 374502 1011750 1005220 384319 394575 110202 96583 107136 108258 126412 122429 115659 116225 77726 79180 276633 241671 713853 717406 206531 204664 260607 262960 301365 293872 310341 312525 324947 331977 306433 341685 715517 745799 540835 437256 276359 271955 311367 312475 324462 329876 331045 336321 371823 374618 619109 642051 39.75 68.4 1
09:53:23 2023-09-26 367332 362870 86428 82643 124706 128380 127855 127152 89046 87957 96621 99308 122320 120973 349612 378486 1008813 998907 381621 395131 110418 96583 107498 108075 126796 122245 115965 116032 78096 79072 276633 240547 723436 720453 206133 208365 260792 261677 301014 296139 309319 311055 324733 329191 306296 339313 715517 748310 545730 441457 275864 271371 312237 311528 324006 328906 329546 335573 373874 372344 617942 643839 39.75 68.4 1
09:53:24 2023-09-26 366482 363193 86284 82822 124493 128750 127223 127518 89046 88110 96654 99308 122286 121345 350104 377927 1018018 1001787 378641 395167 109978 96880 107331 108258 126378 122429 116005 116607 78171 79441 276633 241903 713737 720380 206638 204161 261896 261572 302941 294193 310159 309356 324995 330330 306901 343632 713202 754890 539406 440053 277172 270509 313485 311680 324920 329644 332554 333541 373874 374618 614323 644861 39.75 68.4 1
09:53:25 2023-09-26 364157 363415 86521 82700 125117 127990 127855 126767 89079 87925 96522 99242 122320 120939 350104 376829 1017981 1005220 376336 394575 110202 96583 107169 108258 126378 122429 115659 116065 77715 79212 271784 242047 714422 712183 206058 208365 261860 260445 302070 294992 309501 312037 322974 328388 307082 339348 711405 746854 538719 439120 276287 271147 313187 309608 324812 329698 332382 337329 373657 373319 611506 641868 39.75 68.4 1
09:53:26 2023-09-26 368042 362879 86424 82708 124706 128380 127644 127064 89046 87925 96587 99275 122286 120973 350104 378751 1008813 998671 380892 394575 110453 96585 107587 108174 127038 122429 115945 115932 78096 79116 276633 240369 724109 720307 206058 204448 260792 261677 300557 295852 309210 310548 324698 328729 306261 339313 716856 751776 545730 440229 275477 271336 312237 311091 323095 328906 330509 335573 373910 372344 620106 642015 39.75 68.4 1
09:53:27 2023-09-26 365188 366072 86276 82704 124702 128414 127610 127064 88771 88078 96390 99308 122116 121008 349612 378459 1015029 994515 378713 395445 109978 96615 107267 108291 126136 122429 115467 116259 77663 79266 274532 242765 726143 718383 205480 203112 260425 260878 302231 293646 310414 310149 323495 329653 307189 338016 713458 748418 539406 440806 276871 272823 311952 312089 326758 328579 331942 335902 372021 372131 615084 643764 39.75 68.4 1
09:53:28 2023-09-26 365188 362879 86470 82590 124989 128024 127644 126471 89046 87805 96686 99275 122320 120973 349612 376542 1018882 1005997 378381 394396 110401 96550 107431 108125 126626 122429 115878 116206 77938 79212 274289 241671 723949 712183 206169 208329 260200 260445 301966 294814 309101 311894 323724 330330 307118 339348 711405 745799 538719 440094 275935 270957 314141 310078 324956 328608 329546 337107 371050 373461 610474 641560 39.75 68.4 1
09:53:29 2023-09-26 367404 362875 86432 82704 124706 128414 127610 127030 88803 87957 96555 99308 122201 121008 349612 374239 1010317 1002065 383160 394540 109978 96615 107136 108075 126378 122260 115659 116179 77726 79212 274060 241295 714583 712147 206058 208547 260425 262078 301472 293944 310145 311055 324669 331977 306325 341017 715334 746781 537486 437133 276181 272060 311113 311858 324848 329573 331511 336559 369648 373461 618199 644025 39.75 68.4 1
09:53:30 2023-09-26 364930 363198 86432 82704 124706 128325 127842 127064 88771 88134 96918 99657 120380 121476 351741 378387 1017510 995342 381897 395580 110181 97272 107136 108332 126170 122429 115659 116452 77969 79384 274532 243107 719314 720453 206348 205888 261123 262113 303347 293084 311549 310837 324018 330330 306613 338289 715011 754357 540835 440479 275477 272652 311326 311528 323921 328721 332554 336084 372198 372914 618384 645319 39.75 68.4 1
09:53:31 2023-09-26 366222 363459 86521 82708 124698 128414 127644 127308 89046 88170 96818 99341 122320 121543 349612 379173 1019461 1004112 378605 395759 109978 96615 107169 108258 126378 122429 115659 116259 77832 79298 276633 241841 713622 720453 206348 204018 259657 261677 302388 294528 310159 311684 325572 330549 306829 341263 711187 756346 539406 442555 279166 270474 313187 310984 324920 329644 334462 333433 374101 374547 611807 644861 39.75 68.4 1
09:53:32 2023-09-26 367404 363133 86522 82771 125123 128531 128183 127389 89193 88166 96884 99176 122489 121341 350454 375185 1015309 1008079 383087 394540 109978 96915 107331 108274 126344 122429 115659 116192 77853 79192 276633 241090 719127 712111 206638 204161 260425 262847 300979 295293 310195 312679 323721 329373 306649 341131 715517 751160 540835 437806 277793 271301 311728 312695 324425 330107 330545 336011 371866 375672 618162 643183 39.75 68.4 1
09:53:33 2023-09-26 366741 365124 86522 82704 125117 128341 127999 126855 89168 87893 96818 99242 122489 120870 350598 379209 1008740 1001075 378677 395688 110282 96583 107464 108075 126728 122296 115659 116065 77726 79320 274289 241635 723064 719444 205843 204951 261123 264255 302000 295329 308411 311823 324947 329013 309510 339277 715011 749645 551020 439977 277067 271750 312632 311675 324920 328906 329475 336889 372198 374263 617250 641070 39.75 68.4 1
09:53:34 2023-09-26 366631 366373 86542 82664 124975 128455 127685 127105 89100 88134 96754 99176 122370 121311 349541 379173 1020369 1004077 379922 395409 109978 96583 107136 108340 126344 122429 115659 116339 77885 79320 276633 242011 714389 720453 206097 204161 259623 260878 302354 294193 310195 311316 325716 329422 306901 341131 711369 755957 547180 441277 276942 270474 313187 311020 324920 329644 331511 333577 374400 374284 612276 644861 39.75 68.4 1
09:53:35 2023-09-26 364919 363419 86488 82700 125084 128024 127821 126855 89046 88138 96719 99275 122286 120973 350069 376227 1020907 1004948 378000 395409 109978 96814 107136 108332 126378 122429 116005 116607 78001 79549 274532 243378 714660 717406 206602 205022 261491 263210 303844 294122 310145 312001 322974 328880 306964 340232 711332 749413 542265 439129 276323 271920 313408 310078 324898 329182 331010 337584 369942 373986 610006 642962 39.75 68.4 1
09:53:36 2023-09-26 369022 363125 86454 82647 124706 128414 127610 127240 89321 87957 96720 99275 122286 121345 350351 375663 1014353 1005257 383087 394504 109978 96583 107136 108075 126378 122227 115659 116032 77800 79180 274060 241120 717133 712147 206929 204161 260792 262480 300204 295236 309138 311055 324803 329373 306901 341407 716769 746133 540835 437842 277793 271336 311728 312840 324210 329929 333328 336268 372021 375265 620279 642815 39.75 68.4 1
09:53:37 2023-09-26 367664 363424 86395 82818 124635 128592 127488 127308 88739 88230 96490 99308 122286 121713 349576 378459 1011750 998907 384826 394217 110046 97014 107331 108464 126277 122597 115719 116319 77969 79473 276633 241456 715857 721363 206348 208365 260425 263066 301436 294735 310118 310078 324698 328625 308819 339826 716312 754890 539406 440365 276622 271336 311728 312986 324462 329644 332590 335501 372982 373426 619584 644861 39.75 68.4 1
09:53:38 2023-09-26 364932 363388 86395 82818 124706 128414 127821 127274 89046 88138 96686 99412 122286 121549 349576 378786 1017981 998160 378000 395409 109978 96913 107136 108224 126344 122429 115659 116419 77853 79352 274289 242047 713277 722494 206058 208365 260166 260878 302850 294336 309684 311774 324925 328960 307224 339826 711405 755423 546374 443813 277855 271540 313854 310842 324920 329573 331404 336377 374221 372167 615219 644367 39.75 68.4 1
09:53:39 2023-09-26 368042 365124 86432 82704 124998 128376 127944 127030 89046 88045 96686 99275 122370 120973 350351 378208 1019268 1011823 381264 394951 110478 96749 107579 108274 126836 122429 115911 116206 77853 79180 276633 240343 735999 719444 206457 204018 260347 263546 301225 295329 309830 311746 323721 330295 307082 341935 714505 747910 540835 439742 276942 269685 314540 311528 324006 328872 330509 336559 371831 374582 615107 641524 39.75 68.4 1
09:53:40 2023-09-26 367261 363167 86556 82708 125072 128313 127910 127064 89014 88078 96456 99275 122286 120973 350598 376793 1011750 1001787 382582 395131 110206 96747 107136 108407 126378 122429 115626 116065 78139 79266 274060 241465 728308 712183 205913 208582 260425 261642 301188 294372 309538 312037 325163 329689 309438 340980 715261 744914 540835 440291 275300 272441 312023 312975 324884 330000 329510 337621 373352 372309 620106 641377 39.75 68.4 1
09:53:41 2023-09-26 365953 364599 86454 82704 124706 128414 127821 127152 89046 88101 96950 99657 120380 121356 350207 381137 1020406 1002331 380452 394360 110181 96815 107136 108075 126344 122429 115626 116493 77969 79288 274289 242011 717802 721983 206133 204664 260019 260878 302390 294300 311464 310802 324960 328729 306974 340340 712412 758244 539585 441723 276058 270509 313664 310766 324920 329182 331010 336047 374137 372344 610906 642962 39.75 68.4 1
09:53:42 2023-09-26 364661 363415 86399 82704 124706 128414 127821 127030 89198 88138 96555 99308 122252 121345 350069 375364 1022121 1005220 380856 395688 109978 96814 107102 108407 126257 122597 115434 116419 77579 79352 274532 243003 711737 712147 206348 204591 259407 263954 302812 293631 310891 311894 324803 331045 306541 340268 712501 749463 534667 437765 276287 271301 312237 311417 324898 328631 331440 337035 369907 374547 612228 643839 39.75 68.4 1
09:53:43 2023-09-26 365424 362870 86743 82710 125534 128408 128217 126983 89258 87861 97016 99143 122693 120767 350984 378993 1010997 1001787 381700 395494 110282 96915 107136 108374 126344 122513 115659 116554 78107 79441 274060 241671 714994 718347 205913 203351 260976 262043 301153 295651 309065 312072 323721 329191 307224 338325 715517 747214 540835 440193 275442 271750 311983 311746 324920 331215 329510 337293 372127 372344 617250 641070 39.75 68.4 1
09:53:44 2023-09-26 367671 363384 84892 82708 124673 128592 127610 127274 88771 88230 96686 99308 122252 121549 349576 377927 1016972 996037 384863 395409 109944 96880 107029 108440 126344 122513 115546 116419 77757 79352 276066 242136 710072 720756 206459 204987 260390 262374 302247 293709 310452 311087 324947 330045 308638 339003 715517 754357 540299 440181 276692 272166 310748 312001 324956 328721 332806 335994 372198 373461 618199 644861 39.75 68.4 1
09:53:45 2023-09-26 364159 364818 86575 82601 125013 128154 127896 126983 89193 88134 96950 99275 122370 120973 350598 376564 1020797 1005183 376865 395131 109978 96583 107331 108539 126378 122260 115659 116225 77800 79352 274532 242594 714236 712147 206348 204448 261159 261693 303347 293778 309538 312072 322974 330295 306613 340340 711369 746854 524662 439225 276323 271336 313877 310042 324444 329876 330277 337621 371015 373106 610474 642051 39.75 68.4 1
09:53:46 2023-09-26 367076 363384 86436 82708 124702 128834 127821 127274 89046 88230 96589 99341 122320 121322 349576 374502 1013905 1005220 384282 395131 110282 96583 107169 108258 126378 122766 116005 116493 78512 79441 276633 241152 719365 716898 207075 204735 260940 263144 301753 295164 310414 312715 323495 332445 306649 342361 717732 746854 540835 437497 277172 272025 311728 312950 323682 330286 331511 336559 371901 375708 619109 643454 39.75 68.4 1
09:53:47 2023-09-26 366735 365042 86542 82756 124606 128380 127821 127274 89046 88138 96522 99657 120380 121514 349541 377927 1014238 997469 382006 395409 109978 96814 107102 108332 126484 122513 115626 116452 77663 79352 274532 242801 714157 719435 205480 203427 260425 261642 303311 293887 309903 310837 323983 330259 307189 338254 713494 754089 539406 439742 275213 272843 311728 311020 323956 328951 331583 335774 372162 372273 615938 644861 39.75 68.4 1
09:53:48 2023-09-26 365193 363419 86251 82875 124554 128840 127223 127308 89161 88230 96457 99341 122167 121634 349576 376829 1019913 1004827 378641 395436 110266 96948 107365 108539 126277 122597 115911 116352 78064 79505 276840 243184 721513 720271 206638 204161 259623 261677 301117 294726 312506 309573 324875 328880 306901 341407 715174 754357 531273 439120 277598 270922 313187 311453 324956 329644 333600 333577 373017 375444 614995 645319 39.75 68.4 1
09:53:49 2023-09-26 366524 363424 86403 82708 125323 128490 127821 127152 89046 88078 96752 99308 122523 121476 350634 374538 1011750 1004827 383160 396088 109978 96814 107136 108258 126378 122429 115659 116360 77832 79266 274060 241295 713240 712147 206348 203351 260425 262480 301507 295236 310195 312001 322074 329937 308819 339074 717769 745799 537486 437497 276094 272236 311728 312037 324920 330250 331547 337293 369907 374021 618199 642088 39.75 68.4 1
09:53:50 2023-09-26 370063 363133 86683 82704 124706 128627 127855 127240 89046 88078 96720 99308 122286 121380 349576 378885 1011133 1000278 382933 395265 110215 96980 107431 108565 126626 122851 115911 116319 78033 79180 276420 240138 717910 722918 205843 208365 261159 262480 299364 296139 310378 310078 324995 329885 306974 340376 712178 754890 539406 440229 276323 271976 312932 313462 324006 328872 332050 335537 374435 374057 620058 643947 39.75 68.4 1
09:53:51 2023-09-26 365188 363459 86551 82822 124706 128627 127855 127274 89014 88198 96720 99341 122320 121549 350104 378186 1018018 995257 378605 395759 109978 96913 107169 108509 126344 122429 115626 116259 77694 79298 284634 242765 710225 720453 205480 203146 259588 260913 303347 294729 310122 311091 324875 329938 310387 341222 714192 748274 540835 442869 275107 272476 313009 310842 326758 329075 332284 336559 372198 372309 614120 643800 39.75 68.4 1
09:53:52 2023-09-26 365188 362903 86521 82700 125084 128347 127944 126855 89344 88101 97183 99077 120414 120870 350490 376685 1018956 1007505 377288 395265 110520 96583 107169 108183 126412 122396 115692 116286 78352 79212 276633 241671 715975 712183 206531 204951 260417 260843 302390 295723 309538 312037 323495 329938 308928 340340 713494 745799 540835 439742 276323 271371 314141 310078 324667 331287 330473 337621 371972 374021 610906 642051 39.75 68.4 1
09:53:53 2023-09-26 366488 363129 86428 82931 124731 128716 127855 127274 89079 88078 96785 99341 122320 121549 350634 374502 1011750 1002299 383756 395409 110308 96814 107169 108407 126412 122429 115986 116259 77885 79352 274289 241295 718542 712111 206557 208582 260425 264515 302141 295436 310232 311894 324947 332157 306901 341722 717512 745617 540481 437624 276287 272617 311291 312037 324920 329965 333764 337548 369907 374021 619584 642051 39.75 68.4 1
09:53:54 2023-09-26 364919 363424 86654 82804 125123 128565 128094 127349 89165 88166 96785 99176 122693 121580 350171 381137 1016467 996074 378302 395759 109978 96948 107431 108332 126378 122429 115659 116259 77832 79288 274060 242913 716168 720453 205480 208436 259623 260878 303062 294372 310305 311091 324018 329191 308156 339313 713494 752010 539406 441232 275020 271441 313664 311265 324409 329644 331583 336595 372162 372048 614120 643947 39.75 68.4 1
09:53:55 2023-09-26 365389 363202 86399 82818 124706 128414 127644 127308 88803 88263 96490 99716 122201 121634 350934 375663 1022393 1002299 378713 395759 109792 96913 106514 108474 126136 122597 115467 116452 77578 79352 274060 241796 710203 718934 207149 204987 261527 261973 302247 293709 311148 311131 324947 331977 308370 340891 714505 751023 536076 438517 277347 272041 313187 311528 324956 328721 333528 336595 371050 375444 615938 644861 39.75 68.4 1
09:53:56 2023-09-26 368009 363277 84861 82789 125276 128366 127896 127139 89226 88166 96983 99308 122320 121345 350351 376829 1011640 1001787 382853 395445 110282 96945 107398 108332 126412 122513 115692 116339 77916 79352 274289 242047 718917 716280 205913 208397 260425 262480 302390 295236 309975 313234 322974 328880 307224 338325 715517 745799 543158 439742 275477 272271 312237 312037 324956 330286 330545 338135 369977 372380 617290 641560 39.75 68.4 1
09:53:57 2023-09-26 368217 363415 86335 82818 124673 128750 127610 127484 88771 88230 96456 99374 122116 121549 349541 379137 1012572 998197 384319 394575 109978 96880 107136 108366 126344 122766 115925 116252 78171 79409 276633 241152 725151 720344 206602 204735 260390 263548 301330 294722 309338 310113 324506 330295 309474 340268 717040 754890 539406 440479 276886 272371 311255 312986 324920 329644 333094 335537 373350 374021 620058 645505 39.75 68.4 1
09:53:58 2023-09-26 364635 363277 86601 82809 124702 128979 127678 127308 89079 88230 96950 99341 122286 121441 350104 376227 1023313 1005257 380892 395759 109978 96913 107102 108440 126344 122513 115579 116372 78107 79352 274532 243558 714157 712219 206493 208401 259588 262078 304058 293852 311256 311645 323009 331708 308855 340412 711442 749561 542265 437842 276359 271371 312273 311055 326649 328260 331583 337382 371605 374618 611015 644404 39.75 68.4 1
09:53:59 2023-09-26 367628 362879 86496 82878 124731 128414 127678 127308 89046 88110 96752 99308 122150 121008 349612 376829 1016972 1008190 384260 395436 110300 96948 107365 108232 126573 122513 116272 116239 78001 79224 276633 240440 719590 712183 207503 204161 259623 262480 301646 295021 310414 311746 323983 329373 306901 342334 717732 747184 540835 437879 278060 270957 312273 312950 324006 331054 333328 337107 372198 375744 618235 642088 39.75 68.4 1
09:54:00 2023-09-26 365153 363164 86432 82833 124639 128627 127910 127308 88803 88170 96621 99652 122557 121549 350140 379101 1015029 996037 384591 395759 109978 96913 107136 108474 126257 122682 115626 116486 77726 79384 274060 242913 722806 719944 206348 203427 260242 262480 303062 293496 311184 310837 324053 328388 306296 338325 715517 752083 540835 440479 276323 273069 311255 312687 323956 329182 332626 336321 372720 374057 619810 644861 39.75 68.3 1
09:54:01 2023-09-26 366222 363193 86373 82708 124735 128414 127855 127308 89079 88230 96720 99308 122286 121008 350893 378848 1021858 1004641 378497 395265 110215 97013 107291 108307 126626 122597 115911 116259 77885 79266 274060 241841 715501 720234 206493 204161 259657 261677 302425 294735 309976 311940 325520 330295 306965 341443 713494 755362 539406 438920 277208 271471 313259 311746 324956 330286 332320 333613 374471 374654 612819 644861 39.75 68.3 1
09:54:02 2023-09-26 369350 363419 86470 82708 124998 128702 127855 127308 89079 88170 97207 99341 122353 121380 350670 374538 1013186 1008190 383775 394575 110206 96846 107169 108291 126412 122227 115692 116259 77863 79244 275476 241331 718917 711917 206638 208401 260425 262515 300695 295271 310232 311563 324766 330397 306901 340376 712142 747325 533258 437842 277208 272011 312018 312986 324691 329373 331547 336595 369942 375480 619699 642999 39.75 68.3 1
09:54:03 2023-09-26 369025 362879 86585 82822 125117 128627 128067 127274 89488 88134 97149 99520 120532 121241 350490 381282 1011603 1002682 381591 395544 110554 96880 107531 108393 126708 122260 116231 116319 78096 79266 274289 240226 721606 720198 206348 208582 259588 262078 301225 296764 309975 311091 325485 329191 308420 340101 716244 748418 546196 441232 276323 271821 312967 311752 324006 329629 330545 336321 374435 373461 617290 642999 39.75 68.3 1
09:54:04 2023-09-26 365188 363969 86403 82700 124739 128627 127999 127342 89046 88078 96620 99341 122320 121380 349612 377927 1016504 996037 381466 395759 109978 96913 107169 108474 126378 122597 115659 116486 77885 79518 274532 243179 714737 719944 206058 203778 261676 263954 303026 293917 311625 311421 324627 330813 309766 341090 714358 752507 540835 440479 275442 272878 312273 311055 327682 329698 332554 336559 372233 373270 617966 645703 39.75 68.3 1
09:54:05 2023-09-26 365188 363721 86781 82800 125354 128778 128265 127172 89258 88134 97016 99618 122727 120836 350454 377783 1017944 1005257 377468 395759 110486 96749 107498 108075 126445 122260 115692 116259 78033 79352 274060 241707 720817 716284 206493 208436 260451 260878 302425 295852 309757 313270 323791 328915 306296 340412 713494 747288 534139 439742 276977 271406 314141 310766 323695 328941 330545 337657 372162 374618 610979 642088 39.75 68.3 1
09:54:06 2023-09-26 367399 363164 86470 82822 124739 128661 127978 127308 89079 88078 96818 99374 122387 121549 350104 374538 1012572 1003721 384282 395409 110282 96913 107169 108407 126378 122597 115818 116339 77916 79352 276983 241760 714466 717369 206821 205310 260940 263144 302247 295444 311000 311823 324911 331977 306901 339790 718788 745799 546553 437555 277455 272773 311947 312950 324920 330982 332410 337584 369942 374582 619109 644590 39.75 68.3 1
09:54:07 2023-09-26 365115 364147 86537 82837 124984 128634 127896 127525 89132 88166 96720 99275 122404 121345 349576 378885 1019681 995963 378605 395400 109978 97014 107250 108440 126378 122513 115659 116339 77916 79352 276633 242729 717375 721473 205480 205310 259623 261460 303347 293944 311476 311528 324018 329191 308156 339313 713999 752688 540835 440741 275602 271976 313920 311020 324898 329644 332554 337071 372198 372344 614269 644404 39.75 68.3 1
09:54:08 2023-09-26 367001 363459 86403 82818 124698 128750 127821 127729 89046 88263 96456 99957 122252 121753 350069 375627 1023118 1002262 378713 396353 109978 96913 107029 108440 126176 122935 115812 116607 78202 79288 276633 241867 709249 720307 207221 204735 261896 262156 302602 294086 309843 310700 324995 331708 308638 341924 715011 754890 537662 439742 277881 271146 313664 311965 324956 329644 333406 335501 373314 375708 614557 645777 39.75 68.3 1
09:54:09 2023-09-26 369082 364047 86694 82866 125084 128627 128067 127594 89262 88134 97016 99308 122489 121549 350351 374217 1013831 1003758 384319 395759 110282 96913 107482 108440 126796 122597 115931 116339 78096 79352 276633 241295 718805 712147 206493 203146 260425 262480 302390 295687 310414 312001 323009 330397 306261 341501 712142 746685 546553 437806 276359 272843 312237 312731 324956 330286 334224 337621 370979 374618 619109 643947 39.75 68.3 1
09:54:10 2023-09-26 368700 365124 86529 82822 124735 128712 127855 127607 89079 88230 96850 99716 122523 121634 350351 378221 1010280 998907 382858 395436 110525 97081 107694 108307 126870 122766 115945 116319 78234 79256 287258 239996 718327 721473 206348 208436 260558 264702 302616 296556 310414 310149 325485 329653 308529 340268 712142 754890 539406 440229 276323 271786 313187 313427 324006 328906 332050 335537 374186 373461 620058 643911 39.75 68.3 1
09:54:11 2023-09-26 367001 363424 86436 82833 125287 128805 127910 127518 89046 88230 96950 99823 122286 121923 350351 375100 1023118 1004948 380856 396317 109792 97078 106955 108698 126102 122766 115434 116486 77663 79352 274289 241939 707586 719435 206929 208365 259623 262078 302886 295271 310522 310078 324506 329603 306901 341924 715011 755935 540835 438809 277634 271336 313187 311711 324956 329644 333600 333613 372198 375744 615938 645777 39.75 68.3 1
09:54:12 2023-09-26 366288 362844 86589 82704 125117 128627 128067 127152 89382 88110 97048 99308 122489 120973 350876 377675 1020095 1009699 377856 395616 110588 96815 107761 108307 126957 122513 116105 116192 78033 79320 274060 241760 719078 717296 206638 208401 260815 261642 302390 295981 309174 312072 323983 328880 306725 341407 715247 748093 540835 440365 276359 270922 314583 311680 324956 328906 330509 337621 372127 374021 612710 642015 39.75 68.3 1
09:54:13 2023-09-26 368700 364002 86436 82875 125107 129129 127767 127607 89201 88230 96752 99341 122353 121549 350351 377657 1011750 1000364 383828 396682 110282 96880 107350 108440 126412 122513 115692 116668 78001 79352 274060 240511 716981 720453 206348 203176 259588 263285 301225 294914 309590 310149 325030 330295 306974 340376 712178 755957 539406 438884 276323 271371 312273 313939 324462 331054 333094 335994 374137 374284 620022 644861 39.75 68.3 1
09:54:14 2023-09-26 365188 363424 86615 82822 125109 128627 127944 127308 89406 88375 97116 99690 120414 121495 350454 382126 1020037 1001179 378425 396452 110367 97046 107350 108474 126412 122597 116118 116640 77969 79352 276633 242387 714236 720161 206312 208472 260417 261677 303347 295236 310414 311782 325030 329653 308191 340376 713494 757027 533258 441579 276094 271786 314141 311055 323956 330321 332554 337107 374435 373426 612746 644861 39.75 68.3 1
09:54:15 2023-09-26 368403 362879 86496 82708 125084 128414 128033 127274 89201 88170 97016 99341 122320 121008 350634 378835 1014275 1009623 381663 395723 110571 96880 107498 108440 126796 122597 116045 116419 78011 79352 274060 240547 717169 718383 206929 204161 260019 264515 301507 296139 310414 312037 324018 328915 307082 342248 717732 747184 540835 440053 278096 270922 313877 312950 324462 328906 331547 337346 372198 376272 619666 642051 39.75 68.3 1
09:54:16 2023-09-26 367001 365124 86930 82767 125743 128527 128642 127051 89258 87861 97181 99176 122812 121012 350490 378993 1011750 1001787 382582 396353 110453 97014 107398 108407 126378 122513 115885 116452 78341 79451 274289 241805 716759 718347 206058 208507 259623 262261 302850 296139 309283 313022 324018 328396 308156 339587 715517 748274 538014 440885 276908 272236 312967 312037 324956 329629 329582 338374 373279 372902 619666 642088 39.75 68.3 1
09:54:17 2023-09-26 365460 363424 86529 82923 124731 128840 128067 127607 89140 88295 96752 99785 122353 121634 350634 378459 1014275 998944 385409 396317 109978 96945 107136 108474 126378 122766 115659 116452 77726 79352 274060 242513 709821 720198 206857 205310 260756 263179 303204 293917 312176 311631 325309 331045 307154 339826 712142 755957 534139 441297 277029 273034 311764 312986 324409 328898 333492 336595 373314 374618 619109 645777 39.75 68.3 1
09:54:18 2023-09-26 365657 363854 86719 82842 125430 128668 128320 127491 89193 88166 97016 99308 122404 121345 350670 376506 1024770 1007400 378641 396353 110282 97078 108314 108598 126796 122597 116045 116452 78064 79384 274060 243558 717802 712183 206638 208436 259623 261642 304272 295236 310414 313022 323495 329638 306296 343033 713494 748923 542265 439138 277172 271976 313664 310802 325424 330286 333091 338614 372162 374618 610942 643491 39.75 68.3 1
09:54:19 2023-09-26 367691 363129 86529 82932 125117 128627 128067 127274 89201 88230 96949 99374 122438 121380 350934 374573 1014809 1008190 384790 395759 110419 96913 107390 108440 126768 122766 116198 116607 78288 79288 276633 241188 719365 716898 207513 205166 261568 263548 301117 296103 310122 311818 324018 332679 306433 341371 712142 746097 540835 437842 277686 272358 312237 313022 324920 328872 331583 337107 371050 375744 619584 643911 39.75 68.3 1
09:54:20 2023-09-26 365115 365042 86660 82894 125080 128661 128067 127274 89079 88375 96983 99752 122320 121634 350351 378459 1018956 995765 382042 396948 110571 96945 107424 108474 126734 122597 115692 116486 77916 79384 274532 243179 711779 719944 206058 203778 259588 261712 304058 293979 309581 311563 324541 328880 308156 339074 715517 754890 540835 441104 275477 273069 312967 311055 324934 329182 332356 336833 372756 372344 616021 645319 39.75 68.3 1
09:54:21 2023-09-26 367151 363459 86335 83101 124673 128908 127610 127729 88771 88295 96425 99853 122252 121753 349576 376528 1020944 1002299 381621 395472 110266 97081 107365 108340 126660 122597 115911 116352 78171 79451 276066 241867 717029 720453 206638 208183 259657 262078 302848 294735 310122 310042 325030 328880 307082 342334 713999 755325 538719 440365 277829 271146 313699 311774 323660 330321 333329 335537 374435 375744 616937 645777 39.75 68.3 1
09:54:22 2023-09-26 367111 365860 86465 82833 125774 128801 128101 127518 89356 88230 97048 99652 120444 121549 350387 374538 1013186 1005257 384863 396948 109978 96913 107498 108474 126796 122597 115885 116856 78001 79384 274060 241295 720734 712183 206638 203461 260425 263101 302425 295687 310086 312037 324875 330663 306649 340137 712178 746854 545124 438079 276394 272617 312237 311680 324956 328643 331583 338381 369977 374618 620022 643947 39.75 68.3 1
09:54:23 2023-09-26 368736 363169 86529 82822 125113 128840 128067 127518 89233 88230 97108 99785 122353 121680 350876 381100 1014014 1004039 382291 395580 110249 96980 107431 108307 126870 122766 116045 116419 78033 79352 274060 239802 719387 722042 206638 203112 259623 263066 300274 296448 310854 310184 325485 330295 307224 340412 716244 755362 544280 440229 276359 272236 313223 313939 324462 331668 332590 336084 374471 374319 620095 644404 39.75 68.3 1
09:54:24 2023-09-26 366265 363969 86585 82936 125329 129040 128067 127729 89079 88295 96719 99785 122320 121753 349612 376227 1023992 1005257 380892 396632 109978 97338 107136 108807 126344 122935 115579 116760 78096 79384 274289 242011 708884 719944 207221 208401 260417 264702 302886 294707 309878 310149 325030 329902 306261 342478 715517 756545 531631 439742 278524 271406 313877 312037 324444 328414 333672 335537 374137 375350 616375 644477 39.75 68.3 1
09:54:25 2023-09-26 366515 363419 86622 82822 125151 128874 128101 127491 89438 88134 97282 99690 122676 121802 350526 378387 1018956 1010911 379996 396996 110758 96880 107531 108474 127039 122429 116265 116352 78266 79352 274060 240618 723096 718201 206638 204628 261249 262480 302425 295816 311513 312802 324541 329681 309037 342165 715517 746133 540835 440479 277832 270957 314805 312037 324956 329894 331547 337621 372233 374654 614594 643947 39.75 68.3 1
09:54:26 2023-09-26 368736 363455 86465 82870 124706 128874 127767 127729 89046 88411 96785 99853 122404 121753 349612 378459 1011096 998944 384172 395759 110206 96846 107169 108366 126412 122597 115692 116372 77948 79352 287258 240547 719907 720453 206493 208436 259227 263320 301153 295400 309807 309794 324995 328422 306974 340412 716244 755957 539406 438920 276394 272201 312018 313975 323402 330286 333094 335573 374435 374582 620095 643568 39.75 68.3 1
09:54:27 2023-09-26 366880 363976 86743 82833 125329 128902 127964 127559 89165 88198 97016 99789 122608 121410 350418 378786 1020944 1004827 378605 396065 110300 96913 107390 108474 126445 122513 115692 116386 77980 79384 276633 242047 717097 720453 206638 208183 260417 263954 303134 294671 308870 310619 326012 329653 306296 341960 713999 754554 531631 440121 277634 271181 313877 312001 323956 328379 332086 335573 375297 374297 614195 645777 39.75 68.3 1
09:54:28 2023-09-26 367628 365001 86470 82818 125122 128661 127978 127308 89201 88263 96949 99815 122353 121549 350387 374538 1014809 1008190 384282 395131 109978 96913 107202 108440 126445 122429 115692 116259 78033 79352 274060 240921 719678 712147 207075 208472 259192 263320 301272 296139 311256 312539 323756 330432 306901 340927 712178 747325 534139 437842 277634 272011 312237 313683 324956 328906 332086 336780 374185 376322 623419 645171 39.75 68.3 1
09:54:29 2023-09-26 368193 364080 86694 82903 125359 128668 128286 127525 89193 88411 97048 99275 122489 120973 350028 381064 1010207 1001075 381700 395373 110453 96815 107753 108258 127419 122429 116318 116225 78468 79288 276633 240547 729561 720453 206638 203112 259623 262480 301895 296973 310414 312037 325976 330116 308120 341095 716207 752652 545730 441507 276323 272582 311881 312037 324703 329859 332346 337071 375261 374547 618126 643839 39.75 68.3 1
09:54:30 2023-09-26 366229 363388 86551 82932 124673 129019 128033 127695 89262 88263 97081 99853 122489 121634 350315 378459 1022393 1003721 380819 396281 110542 97046 107498 108440 126762 122597 116011 116452 78064 79352 274060 242011 719297 720453 207221 204448 261630 262444 303347 294878 309807 310113 325976 328880 306613 342442 715517 757027 534667 439502 278024 271336 313854 312629 326685 330893 333420 335866 376843 376093 615946 647080 39.75 68.3 1
09:54:31 2023-09-26 364485 363756 86848 82822 125497 128558 128457 127274 89406 88166 97081 99308 122748 120973 350598 377072 1023118 1008116 377432 396912 110435 97078 107531 108440 126762 122597 115931 116452 78064 79384 274060 242765 715837 716248 206638 203112 260780 261607 304308 296103 310414 313462 324474 329902 307189 341371 715011 750212 547180 441344 277598 272201 314805 311020 325388 328872 331511 338614 372162 374582 611843 643947 39.75 68.3 1
09:54:32 2023-09-26 367628 364253 86585 82927 125324 128840 128368 127484 89262 88263 97081 99752 122489 121549 350598 374502 1014625 1010068 385115 396623 110453 97081 107761 108673 127194 122766 116138 116593 78288 79505 276633 241492 716590 712147 207221 203112 261159 263881 303690 296103 309077 312001 324733 332409 306865 341407 712178 750066 540835 437842 278060 272201 312237 313939 324920 328906 332050 337584 372127 376537 620058 643947 39.75 68.3 1
09:54:33 2023-09-26 366891 363419 86807 82936 125290 128805 128067 127695 89262 88622 97016 99853 122523 121718 350598 378726 1016467 996000 384047 396317 110202 97145 107169 108474 126674 122766 115852 116486 77885 79601 274289 243278 708391 720453 207075 203778 261594 262515 304236 294957 309772 311746 324960 328915 307189 339313 717732 755957 545660 440989 276359 273069 312237 312950 324898 329644 333564 337035 375245 374284 618199 645777 39.75 68.3 1
09:54:34 2023-09-26 366493 363384 86581 82870 125084 128805 128101 127308 89201 88230 97016 99752 120530 121476 350310 378812 1023313 1006072 378569 396732 110554 97146 107546 108640 126836 122851 115978 116452 78001 79352 276633 242477 715041 721983 207221 208511 260815 262444 303168 294842 310086 310548 329285 328880 306613 342478 715011 759354 539406 440121 278060 271371 314141 311645 324374 328872 333058 337077 375560 376272 616021 645777 39.75 68.3 1
09:54:35 2023-09-26 369313 363384 86589 82800 125392 128805 128067 127573 89230 88230 97081 99752 122489 121549 350598 374538 1014993 1009623 384826 396317 110613 96913 107498 108659 126796 122597 115852 116452 78234 79352 274060 241465 714581 712183 207221 208729 259588 263688 302354 296139 311476 312037 324506 330894 306901 341443 718306 749487 540835 437806 278060 272201 312273 313539 324920 328872 331583 337621 372162 376802 620022 643911 39.75 68.3 1
09:54:36 2023-09-26 365424 363089 86589 82879 125109 128805 128396 127634 89406 88101 97282 99586 122727 121207 350490 381137 1012572 1001638 382364 395688 110945 96873 107787 108258 127215 122597 116586 116192 78149 79352 274060 241295 725468 720453 206493 203427 260200 264433 302850 296686 309975 312072 325520 329885 308156 340376 716207 748382 539406 441507 276323 272582 313187 312695 324956 330389 331010 337584 374471 373963 618126 642962 39.75 68.3 1
09:54:37 2023-09-26 366737 363120 86432 82932 124706 129143 128067 127695 89168 88263 96949 99752 122489 121549 350598 378993 1022393 1006295 380856 396353 110571 96913 107498 108440 126762 122597 115931 116486 78234 79384 276633 242011 715271 721490 207221 208511 260417 262480 303347 294883 309772 310793 326012 328915 308891 342478 715517 758817 540299 440479 278060 271371 314141 312001 324956 328872 333600 336011 375261 376272 616021 645777 39.75 68.3 1
09:54:38 2023-09-26 364380 364520 86900 82800 125735 128668 128567 127349 89258 88136 97248 99586 122897 121341 350984 377589 1020944 1009623 379996 396344 110435 96913 107498 108440 126796 122682 116218 116419 78001 79384 274060 242558 715046 716248 206638 203112 260780 261642 303382 296139 310414 313462 323983 329868 307189 341371 714505 750249 540835 440053 277367 272201 313782 311020 327914 328906 333091 338614 372198 375408 610942 643839 39.75 68.3 1
09:54:39 2023-09-26 368083 363384 86649 82936 125084 128957 128101 127308 89294 88138 97048 99341 122438 121345 350351 378786 1011750 1001075 382006 395723 110806 96880 107679 108407 127005 122344 116238 116225 78351 79320 276333 240547 721201 720453 206638 203427 264208 262515 301507 297392 310414 312037 325976 330259 308156 340376 716244 752688 547180 441543 276942 272617 313187 312001 324920 330389 331547 337293 377267 374297 620654 643727 39.75 68.3 1
09:54:40 2023-09-26 365953 364082 86728 82894 125396 129095 128197 127859 89230 88230 96917 99785 120732 121718 350876 378618 1017908 996037 383196 396912 110588 97211 107498 108732 126674 122766 115931 116808 78096 79579 274289 243486 709652 720453 206638 204236 259588 262480 304272 295200 311038 311782 327478 328915 309110 339313 717732 755957 538014 440612 276287 273140 313187 311609 325424 329876 333564 338344 373839 373986 618126 645777 39.75 68.3 1
09:54:41 2023-09-26 364932 362870 86737 82932 125530 128414 128614 127274 89406 88078 97081 99341 122608 120973 351164 377927 1022393 1008153 377432 396912 110571 96913 107498 108659 126762 122766 116011 116452 78096 79547 276633 242307 714700 716212 206638 203112 260997 261642 303382 296139 310414 313462 324018 329603 308420 341131 715517 748056 542265 440053 277172 272787 315290 313382 327219 331735 331404 338541 372578 375301 615219 643727 39.75 68.3 1
09:54:42 2023-09-26 368826 364047 86615 82875 125282 128840 128067 127484 89406 88375 97048 99752 122489 121634 350634 375377 1014625 1006685 385409 396632 110537 97081 107498 108507 126762 122597 115931 116452 78064 79352 274060 241260 721311 712147 206929 203602 261159 263586 302637 295644 311513 312001 323044 330894 306296 340376 716244 747214 546553 437806 277172 272843 312237 313427 324956 328906 332320 337621 371015 374261 620058 644861 39.75 68.3 1
09:54:43 2023-09-26 364667 363419 86581 82887 125324 128840 128067 127607 89201 88230 96949 99785 122523 121718 350634 379173 1017981 998907 378713 396912 110282 96945 107498 108698 126412 122682 115852 116727 78064 79416 274289 243522 715741 721983 206058 203778 260382 262043 304736 295236 309338 312723 324995 328651 308226 339826 715261 755362 535548 442869 275757 272928 313962 311604 327487 330036 332914 337402 373696 373128 613651 645319 39.75 68.3 1
09:54:44 2023-09-26 366741 364253 86710 82932 124964 129019 127910 127729 89046 88751 96950 99922 122286 122008 350351 375663 1023844 1003721 380856 396317 109978 97177 107136 108807 126344 122766 115659 116452 78064 79384 274060 242047 719485 718383 207221 203112 260382 262480 303063 293979 310313 311055 324018 330628 308855 341960 715517 752724 542265 438914 278024 272201 314141 312037 326454 329644 333708 337071 372198 376272 617854 645519 39.75 68.3 1
09:54:45 2023-09-26 367261 363133 86589 82866 125315 128716 128067 127594 89356 88138 97016 99341 120581 121476 350876 380283 1018956 1010193 380722 395580 110588 97047 108095 108307 127045 122429 116205 116339 78351 79320 274060 241009 723342 716248 206638 204161 260850 262480 302247 296973 310414 311787 324995 328915 307189 344648 715517 748274 542265 440989 277989 270922 314583 312001 324956 329894 331511 337621 373279 375744 616104 643454 39.75 68.3 1
09:54:46 2023-09-26 368513 363424 86556 83124 124984 129053 127944 127695 89046 88263 96785 99922 122455 121718 350351 379173 1014625 1000364 385115 396632 110282 97211 107498 108474 126412 122597 115692 116419 78033 79384 276633 241260 716168 720453 206931 203112 260425 263724 302390 295236 309807 310802 325485 328915 307224 341407 716244 757172 539406 439964 277172 272201 311983 313939 324956 329644 333636 336559 374172 374618 620058 645777 39.75 68.3 1
09:54:47 2023-09-26 365188 366108 86589 82879 125315 128840 128217 127757 89406 88375 97116 99652 122727 121614 350490 381675 1024994 1004292 380759 396317 110435 96945 107531 108474 126944 122935 116105 116452 78096 79384 274289 242011 713776 722494 206638 208365 260815 262043 303347 295236 309329 311091 326012 329885 307224 341924 713999 757287 546196 441232 277598 271371 314583 312001 323956 328643 332554 336047 375596 374618 613651 645777 39.75 68.3 1
09:54:48 2023-09-26 368752 363424 86622 82936 125406 128874 128101 127607 89294 88263 97048 99785 122438 121634 351164 374538 1012088 1009623 384863 396353 110576 96913 107498 108440 126971 122597 116045 116452 78096 79384 276633 241295 722464 712183 207513 203112 261594 263688 302814 295852 308905 312072 324768 330928 308601 341443 716280 746133 548630 437842 278096 272236 312273 313903 324956 328906 332554 337657 374185 376537 620058 644404 39.75 68.3 1
09:54:49 2023-09-26 368518 365814 86832 82824 125430 128737 128265 127559 89258 88166 97181 99619 122727 121580 351128 378821 1011750 1001787 382598 396344 110758 96880 107787 108258 127127 122429 116331 116352 78436 79384 274060 240583 723324 720453 206967 203602 260200 262882 302425 296973 310414 312072 326012 330116 308156 340891 716244 752193 539406 441457 277172 272652 313664 312950 324956 330389 331278 337657 375560 374582 616383 643911 39.75 68.3 1
09:54:50 2023-09-26 365197 364293 86436 83101 124735 129267 128067 127729 89294 88263 97048 99853 122523 121549 350387 377927 1020944 1003758 380856 396317 110537 97078 107531 108732 126796 122766 115885 116452 78266 79492 274289 242047 713929 720453 207221 208401 260815 262480 303473 296139 310313 310802 326012 329902 306296 342514 715517 758281 538014 440365 278060 271371 314141 312695 323921 328872 333347 336268 375310 376551 617942 647613 39.75 68.3 1
09:54:51 2023-09-26 365078 363273 86786 82894 125773 128702 128622 127525 89262 88138 97081 99341 122523 120973 351159 377747 1020907 1008190 378302 395436 110815 96913 107531 108474 126796 122513 115931 116452 78096 79384 276633 242047 715738 712183 206929 203112 263110 261460 303382 295423 310195 313462 324506 329902 307224 341443 715011 746097 542265 439856 277208 272236 315026 311020 324671 329629 331278 338614 374185 374618 613382 643454 39.75 68.3 1
09:54:52 2023-09-26 368691 363415 86581 82927 125324 128874 128101 127607 89294 88263 96949 99785 122438 121549 350670 378786 1013186 1001513 382348 395759 110681 96913 107679 108474 127005 122597 116045 116452 78298 79384 276633 240343 729060 721473 206638 203461 260200 263066 301472 296973 309546 311563 326047 328880 308156 341167 716280 758733 539406 441579 277208 272823 313890 313688 324775 330780 332950 336962 375453 374475 621229 643764 39.75 68.3 1
09:54:53 2023-09-26 365115 365889 86704 83101 125320 128908 128101 127757 89438 88263 97048 99785 122353 121634 350634 378993 1018018 998944 380856 396984 110460 97078 107531 108507 126796 122682 115965 116486 78096 79416 274060 243143 712281 720453 206058 203778 260417 262261 304649 295271 309807 312072 324995 328651 308226 339826 715517 753824 548630 440885 275900 273069 314141 311528 325651 330286 332590 337621 373314 373461 616375 645777 39.75 68.3 1
09:54:54 2023-09-26 364635 362875 86733 82813 125440 128627 128491 127308 89294 88078 97048 99308 122523 121008 350670 377927 1020221 1008190 378569 396948 110792 97078 107712 108507 127005 122597 116045 116486 78159 79384 274060 242083 714395 712147 206495 203146 261214 261460 303382 296139 309721 313498 324771 329902 307259 343669 715297 749920 542265 443234 277686 272928 315470 311604 327219 331735 331404 338984 373137 375708 612783 643947 39.75 68.3 1
09:54:55 2023-09-26 368752 364231 86821 82936 125497 128874 128313 127518 89294 88198 97048 99785 122523 121549 350670 374573 1014809 1007917 385136 396317 112732 97078 107712 108732 126977 122597 116045 116486 78298 79492 274289 241635 719029 712183 207075 203461 259588 263320 303098 296139 309546 312108 323983 330963 306974 340891 716244 747184 538918 438809 277634 273034 312237 313719 323921 328906 332590 337657 371606 375744 620972 645319 39.75 68.3 1
09:54:56 2023-09-26 365188 363969 86622 82936 125315 128874 128355 127729 89294 88263 97016 99853 122438 121718 350310 379101 1020221 998944 382042 397020 110604 97177 107531 108840 126796 122766 115692 116519 78096 79768 274060 243522 711895 720453 206348 204412 260200 262480 304664 295271 312140 312664 328318 331942 310241 341685 717548 755848 540835 441615 276181 273956 313741 311965 325687 330286 333600 337621 374150 374391 617250 647338 39.75 68.3 1
09:54:57 2023-09-26 366741 363419 86654 82936 125082 129336 127644 128063 89079 88295 96752 99922 122320 121753 350104 376864 1023118 1005220 382006 396430 110604 97177 107498 108765 126796 122597 115885 116801 78096 79384 276633 242047 725440 720453 207221 205047 260451 262917 302601 296139 310784 311055 325485 330397 306296 342478 717732 756492 542265 439742 278488 271821 314141 312731 324444 328872 333708 336231 374435 376945 616375 645424 39.75 68.3 1
09:54:58 2023-09-26 367105 363450 86525 82932 125410 128874 128101 127641 89294 88263 97081 99374 122523 121549 350670 377359 1014014 1005220 384319 396948 110681 97078 107531 108474 126829 122766 116078 116486 78096 79384 276633 242047 719187 716248 206821 206178 261860 263477 303204 296369 311293 313473 325127 332121 308050 342731 719587 750212 543694 440365 276359 273105 313413 312664 324639 331287 331583 339130 371570 374141 619109 644861 39.75 68.3 1
09:54:59 2023-09-26 368768 363459 86496 83101 124998 129301 128067 127729 89079 88295 96883 99922 122353 121753 350387 377398 1012088 1001075 385955 396632 110604 97211 107457 108807 126829 122766 115998 116486 78064 79416 276633 241635 716748 721473 206638 203146 259623 263881 302850 295931 309878 311563 326012 328915 307725 341695 716280 758770 539406 439574 277634 272271 313435 314896 323660 328872 333672 337071 374471 375480 622806 647006 39.75 68.3 1
09:55:00 2023-09-26 366076 364260 86841 82866 125430 128950 128354 127804 89413 88198 97248 99823 122727 122002 350634 379954 1024029 1001787 378497 396587 110537 97078 107531 108507 127005 122935 116045 116519 78149 79416 274060 242630 714198 722494 206638 205275 261214 262480 304308 294950 309338 312108 326082 328361 308226 341924 715517 756754 544280 441651 277832 272236 315062 312037 324934 328872 333094 337657 376160 374618 614159 645777 39.75 68.3 1
09:55:01 2023-09-26 369313 362875 86562 82936 125444 128908 128402 127518 89388 88476 97081 99785 122557 121634 350670 378459 1018018 1014126 383087 396984 112732 97078 107679 108840 127039 122597 116078 116486 78298 79416 273826 241295 721296 718419 207513 208401 260451 263320 302425 295865 309373 312986 325485 329902 306296 342623 716316 748418 542265 440479 278952 271406 314141 313939 326224 330389 333311 338874 374221 377720 621834 646598 39.75 68.3 1
09:55:02 2023-09-26 368038 364118 86914 82890 126139 128702 128814 127594 89572 88263 97413 99374 122591 121476 351587 378812 1012125 1003047 383775 396696 110681 97078 107715 108765 127127 122766 116078 116486 78329 79633 274060 242459 715731 719435 206638 203812 260200 263101 303382 296139 310414 314011 324995 328915 308226 342546 716280 748346 540835 440885 276359 273105 313920 313022 324409 329859 331278 339794 373874 374618 618841 643947 39.75 68.3 1
09:55:03 2023-09-26 366741 364005 86614 83204 125147 129301 128101 127729 89266 88263 97081 99785 122472 121718 350670 377657 1024066 1005257 382164 397020 110715 97277 107712 108874 127005 122766 116078 116519 78383 79579 276633 242594 714581 721983 207805 208507 261032 262515 304058 295329 309843 311091 326768 329868 308710 342550 717732 755121 540835 439919 278628 272406 314847 312736 327256 331036 333528 336450 376017 376730 616228 647613 39.75 68.3 1
09:55:04 2023-09-26 364235 363133 86715 83101 125560 128874 128677 127491 89511 88230 97413 99785 122591 121549 351020 377927 1024029 1010067 378641 397020 110792 97177 107531 108540 126829 122766 116045 116486 78266 79416 274060 242801 716674 716284 206638 208357 261032 261677 304308 295644 309112 313754 324733 329937 307689 341479 715517 748310 540835 440365 278024 272652 315506 311528 325424 329894 331583 339480 373350 375744 613651 644404 39.75 68.3 1
09:55:05 2023-09-26 368817 363384 86644 82932 125324 128840 128390 127695 89356 88230 97048 99922 122523 121718 350768 378821 1013905 1003212 383123 396948 111022 97145 107861 108698 127425 122766 116432 116452 78468 79735 276633 240511 720754 722494 207075 203744 260417 263285 302390 297811 310086 312950 326996 331260 310826 344366 721084 756582 539406 441471 277455 272928 313998 313247 324884 333589 332374 337438 376089 376273 619985 645319 39.75 68.3 1
09:55:06 2023-09-26 365005 365068 86708 82936 125495 129143 128457 127695 89226 88263 97081 99922 122523 121718 350634 378993 1020147 998907 382006 396754 110537 97244 107498 108807 126762 122851 116045 117106 78298 79601 274289 243450 713428 720453 206638 204796 260382 262480 305200 295651 311625 312731 325748 329902 308226 340340 717732 755957 546374 440193 276323 273906 314105 312037 325915 331251 333600 338015 374435 374547 618126 647761 39.75 68.3 1
09:55:07 2023-09-26 369004 363424 86801 82927 125530 128840 128525 127729 89356 88263 97281 99785 122608 121718 351695 378459 1020184 1012498 378605 396948 112888 97046 107861 108726 127215 122766 116238 116452 78436 79384 276633 241260 719482 718347 207221 203112 261796 263066 302850 297667 311111 313396 327709 332121 310569 342406 718493 752157 534667 441615 277845 272025 315693 312950 324956 330850 332050 338837 373994 376236 616375 644861 39.75 68.3 1
09:55:08 2023-09-26 366231 364373 86873 83096 125530 129267 128101 127607 89388 88263 97081 99853 122608 121718 351695 377359 1016972 1004470 384319 396948 110537 97405 107679 108623 126796 122766 116078 116486 78351 79579 274289 242011 719141 716212 206638 204378 259657 263904 303347 296556 309807 313975 323983 330894 308191 340340 717799 750212 545660 440365 276942 273906 313628 313903 324671 329594 332590 339721 372162 375087 620022 643947 39.75 68.3 1
09:55:09 2023-09-26 365188 363969 86678 83101 125526 129053 128491 127729 89356 88263 97081 99957 122693 121718 351695 379919 1022393 1001075 378605 396984 110792 97244 107531 108807 126796 122766 116045 116727 78266 79633 276633 243143 719297 723847 206967 205888 263378 262374 304592 295995 312176 313245 325871 331045 309887 341744 716532 758098 542265 441651 276942 272858 315470 311965 325844 328906 333370 338614 375417 373986 614557 645777 39.75 68.3 1
09:55:10 2023-09-26 367114 363419 86737 82927 125324 129177 128101 127906 89356 88718 97048 100060 122608 122162 351164 376192 1025500 1008153 382006 396948 109978 97244 107169 108991 126378 123105 115931 116874 78298 79665 276633 242585 711611 718347 207513 203602 260815 263101 304272 294086 311221 312731 324506 332877 306974 342201 716532 754328 543694 439120 278488 272236 314141 312950 328109 330107 333708 337621 372720 376802 617905 649372 39.75 68.3 1
09:55:11 2023-09-26 366488 366305 86831 82932 125737 128835 128491 127308 89323 88263 97081 99922 122642 121753 351447 378459 1017695 1004470 384010 396912 110730 97211 107679 108807 127039 122851 116205 116916 78373 79722 269324 242343 714736 718934 207075 204168 261558 263548 303844 296830 311257 314417 324698 329868 308226 340376 719476 751275 547446 440193 276323 273681 315016 313939 324409 329365 331547 339611 373017 374582 619073 643947 39.75 68.3 1
09:55:12 2023-09-26 367664 363459 86589 83101 125320 129301 128067 128029 89323 88537 97048 99922 122523 121923 351164 379137 1014993 1003250 385955 396948 110571 97211 107498 108840 126796 122851 116045 116841 78266 79579 274060 242011 712240 721473 207077 203744 259623 264128 303347 294878 310784 312001 325787 329638 308120 341443 717799 759318 542265 441097 278024 272843 312273 314896 324671 330929 333456 337293 375274 375565 621705 647613 39.75 68.3 1
09:55:13 2023-09-26 366445 364338 86848 82932 125682 129129 128457 127695 89356 88263 97048 99922 119578 121718 351128 380452 1023844 1006020 378533 396984 110792 97078 107679 108698 126944 122766 116078 116841 78266 79579 274060 242387 714352 722494 207075 203146 261249 262480 303418 295852 309807 312072 327032 330295 308156 342478 715517 757094 544280 441579 278060 272011 315026 312950 324934 328906 333094 337621 376461 375708 614557 645777 39.75 68.3 1
09:55:14 2023-09-26 367659 363415 86737 82932 125410 129053 128491 127906 89356 88295 97114 99922 122727 121753 351465 376793 1017981 1012535 385372 396984 110793 97078 107861 108807 127005 122766 116238 116646 78383 79633 276633 241805 720575 717296 207805 203602 261896 264164 302070 297392 311625 313462 325976 330963 306725 342586 718342 748454 542265 439522 279486 273398 313890 315052 324920 332885 333456 338504 374293 377828 621705 645666 39.75 68.3 1
09:55:15 2023-09-26 367261 363931 86775 82936 125767 129171 128780 127661 89539 88230 97413 99341 122761 121376 351731 378821 1013905 1003758 383801 396912 112888 96913 107861 108507 127249 122597 116465 116486 78436 79633 276840 242387 720188 720453 207113 203812 260815 263320 304272 297392 310414 313719 325976 328880 309090 341407 716244 752652 545660 441385 277598 273069 314141 313462 324898 330885 331511 339130 375560 374618 618162 644861 39.75 68.3 1
09:55:16 2023-09-26 367959 363969 86470 85061 125117 129696 128067 128186 89262 88537 97048 99922 122523 122008 350634 377927 1023844 1005257 381700 396948 110681 97211 107694 108807 126971 122766 116078 116486 78266 79633 276633 242423 714774 720453 207513 203146 260997 263285 304936 296139 313136 311528 326012 330628 309474 342334 717401 756881 542265 440365 278772 272667 314919 313468 327219 331036 335487 337035 374471 378007 619870 648884 39.75 68.3 1
09:55:17 2023-09-26 366058 363348 86853 82936 125530 128874 128559 127682 89388 88230 97380 99785 122727 121549 351537 378993 1020944 1010341 378569 396984 112922 97145 107894 108698 127249 122682 116318 116486 78436 79633 271784 242047 718568 717260 207221 203778 263378 262480 303382 296973 311476 313719 325485 330397 310227 342201 716532 748274 546374 440989 278024 272845 315951 312037 324671 330654 331547 338614 373874 375744 614557 644861 39.75 68.3 1
09:55:18 2023-09-26 368736 363459 86622 83129 125315 129301 128101 128029 89294 88295 97081 99922 122608 121718 350670 379209 1014625 1001513 385262 396912 110826 97244 107712 108807 127153 122766 116045 116486 78383 79416 276633 241260 714621 722494 206929 203778 260815 264164 302565 296758 313235 311752 326855 331511 308085 342057 721269 760247 537977 442869 277845 272843 313699 314932 324956 329399 333420 337584 375560 375708 622806 647798 39.75 68.3 1
09:55:19 2023-09-26 365781 364364 86614 83088 125324 129177 128491 127729 89356 88263 97081 99853 122557 121718 351447 380487 1022393 1001787 378677 396948 110826 97244 107812 108840 126796 122851 116078 116841 78266 79416 276633 242801 715501 722494 206929 203778 261249 262444 303722 296139 309807 312766 326047 330295 309126 341960 715517 757287 542265 441651 277208 272652 315026 311858 325388 329365 333600 337657 376725 374582 615231 645777 39.75 68.3 1
09:55:20 2023-09-26 368181 365233 86678 83096 125410 128870 128491 127729 89356 88263 97114 99922 122557 121718 350670 376829 1017187 1011059 384246 396948 110792 97078 107679 108507 127127 122766 116045 116452 78266 79579 274289 241260 718258 719444 207553 205310 261896 263987 302956 296937 311734 312807 325611 331749 308638 342370 717799 748310 546374 439472 279057 272787 313152 313975 324956 329894 332590 338744 373874 376802 620058 645319 39.75 68.3 1
09:55:21 2023-09-26 365460 363424 86682 82879 125526 128874 128491 127695 89356 88263 97314 99785 122557 121549 351164 378786 1013186 1004552 382582 396948 112922 96913 107928 108474 127574 122513 116432 116259 78468 79352 276633 240618 727531 721473 206638 203778 260417 263101 302425 296722 309077 312547 326012 328880 310460 341407 717835 755957 539406 441426 277208 272843 314141 312986 324956 330885 332320 337621 375632 374654 622533 644567 39.75 68.3 1
09:55:22 2023-09-26 366301 363450 86614 83125 125324 129267 128067 127729 89079 88295 96785 99922 122489 121923 351164 375663 1023524 1005257 382006 396948 110169 97277 107136 109024 126378 123020 116005 117030 78373 79754 279253 242549 713116 718165 207805 205310 263074 263144 303807 295021 310784 312766 324733 330963 308701 342262 717548 752652 543694 439133 278096 272787 314332 313427 325915 329876 333672 338614 374185 376537 616375 647338 39.75 68.3 1
09:55:23 2023-09-26 367583 363125 86737 82932 125530 128874 128491 127607 89356 88263 97081 99785 122612 121634 351164 378459 1017260 1013367 382546 396948 112888 97078 107861 108507 127093 122766 116238 116452 78383 79384 276633 240583 717945 718383 207659 208436 260815 263688 303098 296973 311184 313462 325787 330397 306760 342550 717292 752688 534667 439928 279578 272201 314141 314417 324848 332670 333311 338358 374186 377864 621797 645703 39.75 68.3 1
09:55:24 2023-09-26 365424 363960 86614 83129 125526 129301 128101 128152 89294 88295 97081 99922 122472 121923 350634 378993 1019461 1000364 385409 397020 110486 97413 107694 108940 126856 123105 115945 117016 78319 79732 287258 243341 709463 720307 207075 204378 259623 263101 304613 295286 311256 312037 325713 329902 310021 340340 719077 758281 542265 439874 277172 273941 313699 313462 325915 330321 333672 337657 374471 374654 619146 645424 39.75 68.3 1
09:55:25 2023-09-26 367959 363459 86589 83101 125290 129301 128067 128029 89046 88569 96983 100060 122523 122197 351164 376829 1024171 1005294 382042 396984 110202 97244 107202 109024 126412 122935 115692 116841 78266 79416 274060 242047 721901 718383 207366 203427 264509 262515 303382 294372 310784 312072 324733 330963 306974 342478 717732 754357 545124 439522 278628 272823 314589 313283 325809 330107 333600 338468 375474 376694 618053 647798 39.75 68.3 1
09:55:26 2023-09-26 368299 363133 86707 82932 125743 129026 128491 127729 89356 88295 97314 99922 120827 121764 351447 377927 1017981 1014126 381969 396912 112810 97078 107712 108732 127215 122682 116271 116486 78436 79384 274289 241260 723208 719944 207513 208436 260850 263688 302886 296973 309555 313022 328355 329937 306974 342586 716244 750909 545660 440842 279381 271406 314141 313975 324956 330389 332590 338860 374435 377476 619073 644861 39.75 68.3 1
09:55:27 2023-09-26 366811 363969 86562 83158 125406 129301 128135 127940 89476 88295 97081 99922 122387 121992 350670 379137 1019950 998944 386139 397020 110384 97277 107498 108991 126829 123020 115965 116874 78213 79665 276633 243040 711779 720453 207221 204378 259623 263688 304771 295931 310531 312766 326012 331977 310387 343033 720811 759171 540304 442555 277917 274604 313485 314429 325809 331036 333672 338614 374507 375744 619109 648423 39.75 68.3 1
09:55:28 2023-09-26 367188 363925 86733 83125 125530 129301 128642 127913 89388 88295 97114 99922 122591 121718 350634 377657 1024029 1005220 380892 397020 110792 97438 107531 108840 127039 122935 116238 116680 78383 79633 276633 242387 717017 721983 207805 203461 261249 263621 304272 296764 312066 311528 327032 330397 307224 342550 712178 756221 531631 439574 278952 272201 314761 312986 324934 329399 333672 336595 376160 376515 616375 645424 39.75 68.3 1
09:55:29 2023-09-26 366524 363969 86622 83134 125551 129301 128525 127729 89388 88263 97114 99922 122557 121753 351731 376829 1014275 1005257 384863 397020 112844 97277 107712 108840 127215 122851 116078 116486 78298 79579 276633 242047 714926 717296 206638 203846 260054 263917 303013 297212 312619 315554 324627 330824 308120 341263 719587 750030 536957 440328 277562 273906 313920 313939 324898 331968 333347 340239 372162 375216 620095 644861 39.75 68.3 1
09:55:30 2023-09-26 369148 365416 86622 83129 125324 129301 128101 128063 89388 88751 97081 99922 122557 121923 351200 377657 1014275 1001787 386155 396984 110604 97244 107712 108840 127419 122766 116078 116841 78500 79633 274060 241465 719120 721983 207075 203744 260235 264164 302141 296764 310784 311563 326047 329902 308226 342478 718378 756488 542265 440885 278060 273069 313223 315376 324812 329399 333708 337346 376124 376272 623725 645519 39.75 68.3 1
09:55:31 2023-09-26 364071 364000 86767 83162 125564 129301 128525 127940 89388 88295 97314 99922 122591 121822 351731 376829 1024171 1011059 383160 397020 110610 97244 107679 109024 126829 122935 115965 116908 78266 79806 274289 243305 711434 719444 207805 205888 263156 263618 304698 295543 313246 313832 324854 331784 310605 342478 712142 752724 546910 440181 278664 273610 314583 313498 326935 330321 333420 339391 373017 376945 616375 645424 39.75 68.3 1
09:55:32 2023-09-26 368513 364231 86622 83101 125353 129207 128525 127818 89388 88295 97114 99853 122591 121753 351447 375699 1017260 1011059 385152 397020 112810 97244 107787 108765 127005 122766 116238 116760 78383 79416 276633 241671 718142 716284 207805 203812 260417 264164 303347 296973 309807 313058 325783 331923 306296 342514 718378 751129 542265 439472 279381 273069 313699 314896 323956 329928 333600 338614 373314 377720 625346 645556 39.75 68.2 1
09:55:33 2023-09-26 365963 364005 86715 84949 125556 129516 128525 127940 89356 88569 97114 99922 122591 122197 351164 379137 1020944 1001075 384319 397020 110758 97277 107812 109133 126829 123519 116231 117063 78511 79863 276840 243414 718386 720380 207659 204946 261896 263548 305723 295436 310566 313022 326012 330432 311266 341299 717292 755121 547446 440229 277208 274639 314141 313498 325985 328906 333708 338374 375596 374654 619315 645424 39.75 68.3 1
09:55:34 2023-09-26 366301 364551 86655 85098 125357 129420 128525 128220 89356 88723 97048 100502 122506 124908 351200 376864 1025759 1008190 382619 397020 112741 97244 107712 108991 127039 122935 116304 116841 78565 79665 274060 242594 715633 720453 207805 203146 261826 263320 304308 295852 310784 311528 327032 330397 308965 342586 712214 757323 540835 438884 279345 272236 315062 313652 327682 331968 336664 337054 376331 377562 617704 648534 39.75 68.2 1
09:55:35 2023-09-26 367111 364289 86771 83162 125564 129087 128559 127763 89388 88295 97047 99922 122557 121753 351731 375663 1015029 1009350 385409 396732 110861 97413 107761 108890 127262 122935 116251 116741 78436 79678 276633 241903 717249 715707 207221 204412 260235 264128 304764 298573 310269 312986 324053 331923 307689 341816 718342 751129 541714 439430 278096 273941 313223 314453 324671 329894 333600 338651 372198 376537 621888 645777 39.75 68.3 1
09:55:36 2023-09-26 368700 363415 86669 83162 125530 129301 128525 127940 89388 88295 97247 99922 122591 121753 350705 378821 1013905 1004827 383196 397020 112922 97244 107712 108840 127249 122766 116304 116486 78436 79416 276633 240547 732530 722494 207075 203778 261066 263724 302799 295766 310313 312072 327296 329408 308226 341960 719431 758488 540835 444129 278432 273658 314990 314788 324920 330815 333492 337475 376582 376393 625569 645777 39.75 68.3 1
09:55:37 2023-09-26 363783 363494 86715 83121 125410 129087 128135 127763 89327 88295 97081 99922 122850 121923 351442 376506 1026682 1010948 382473 396912 110588 97211 107612 109041 126870 123282 116138 117036 78096 79665 274532 243594 712995 719444 207513 203744 260850 263320 304699 295400 313062 313975 327587 330928 307940 342514 717732 752083 545124 438864 278096 272878 314141 313498 326935 330286 333672 339487 372756 376537 614631 647835 39.75 68.3 1
09:55:38 2023-09-26 367664 364855 86651 83096 125560 128908 128525 127940 89420 88295 97373 99853 122591 121718 351200 378567 1018018 1013721 383901 397020 112766 97177 107894 108690 127249 122766 116385 116519 78468 79633 274060 241295 719814 719167 207805 208543 260815 264128 303382 297392 312103 313058 327491 332913 309256 344307 721855 753647 534667 440365 279631 272476 314476 314495 324920 330663 333130 338651 374435 375421 622943 645777 39.75 68.3 1
09:55:39 2023-09-26 367328 363379 86895 82932 126004 128992 128917 127695 89508 88198 97413 99308 122761 120939 351659 378786 1014353 1005183 384282 396984 113044 97046 107861 108807 127391 122766 116318 116486 78468 79633 274289 242855 723966 720453 207075 204378 260815 263688 304236 297811 310414 313975 326012 329373 311014 341888 718342 753751 546374 441579 277562 273105 314141 313581 324898 330920 331547 339611 375596 375408 618162 644861 39.75 68.3 1
09:55:40 2023-09-26 366301 363419 86793 82932 125444 129267 128525 128029 89356 88263 97314 99922 122693 121718 351411 377922 1023844 1005257 382006 396696 110792 97211 107828 108991 127093 122935 116238 116808 78468 79633 276633 242765 716242 722494 207659 205275 263378 263881 304449 296758 313062 311858 327614 331977 310313 342442 717512 760247 540835 441101 279473 272201 315026 313391 327682 332615 333636 337035 376690 376802 616375 648386 39.75 68.2 1
09:55:41 2023-09-26 364925 363960 86775 82936 125737 128874 128793 127695 89511 88263 97380 99752 122761 121718 351695 378459 1023844 1011059 378605 396948 112966 97211 107861 108807 127181 122851 116238 116727 78436 79633 276633 242801 726110 717841 207221 203778 262014 262444 303950 297392 311954 314667 325485 330859 308156 342478 717732 748310 536957 441302 278452 273069 315951 311965 325879 330389 332554 339721 374137 376537 614557 645319 39.75 68.2 1
09:55:42 2023-09-26 368700 363415 86771 85007 125497 129481 128525 127879 89388 88295 97114 99922 122761 121718 351164 378848 1014625 1001787 383123 396948 110826 97145 108144 108773 127249 122851 116318 116519 78468 79665 276840 241009 735871 723884 207769 204168 261074 263987 302941 297811 312176 311894 327578 331977 308191 342201 719939 756718 539406 443813 278024 273069 314805 315376 324956 332904 333384 337621 376725 375744 624375 645777 39.75 68.2 1
09:55:43 2023-09-26 366003 364511 86649 82944 125530 129177 128491 127940 89356 88263 97081 99922 122557 121753 351164 379884 1020944 1001075 378677 397020 110730 97244 107753 108915 127005 122935 116238 116727 78468 79633 276066 243143 716865 723006 206638 203812 263110 262515 305200 295293 309843 312986 325485 328880 311339 341407 717732 759354 542265 441426 276942 273105 315026 311680 325879 329594 333636 338614 378450 375386 616081 647428 39.75 68.2 1
09:55:44 2023-09-26 367628 366108 86682 82927 125493 129143 128704 127729 89356 88263 97114 99922 122727 121718 351695 378726 1018018 1012657 383901 396984 110792 97244 107894 108732 127364 123105 116506 116963 78618 79646 276633 241528 721136 719444 207805 205310 261109 263987 302070 297392 310016 313462 325976 333382 307189 342586 718342 754890 542265 439833 279522 272201 314141 314094 323956 330654 333564 338614 374471 375946 620936 645777 39.75 68.2 1
09:55:45 2023-09-26 367261 363424 86928 82936 125854 128874 128917 127695 89604 88230 97413 99341 122761 120973 351731 378821 1016972 1005257 384319 397020 113078 97211 108025 108840 127215 122851 116238 116874 78468 79665 276633 242387 721511 720453 207075 204412 260997 263908 305365 295766 310159 314710 326047 329868 309847 341407 718378 752724 540835 441615 277793 273906 314811 314094 328145 333608 332806 340297 375417 375529 623405 645666 39.75 68.3 1
09:55:46 2023-09-26 366265 363969 86682 85157 125117 129730 128067 128152 89356 88295 97081 100129 122557 122162 351164 378993 1026941 1009586 383453 396768 110827 97413 107794 109041 127079 123105 116298 116983 78682 79787 276633 242621 715507 721983 207805 203744 261214 263881 304342 296973 311694 312001 326047 330928 310569 342623 716244 760454 536076 439618 279345 272617 315026 313903 325424 329859 335668 337346 375560 378043 617688 646373 39.75 68.2 1
09:55:47 2023-09-26 367004 366072 86771 83096 125522 129173 128525 127729 89511 88263 97380 99922 122761 121718 351164 378726 1020944 1013412 380819 396984 113078 97244 107894 108840 127215 122766 116432 116519 78468 79384 274060 241295 720822 719435 207221 203146 261866 263320 303347 297140 309546 313498 326012 330628 310519 344561 717365 755362 542265 442597 279486 272060 315915 313760 324920 331740 333149 339501 374293 377828 618126 645777 39.75 68.2 1
09:55:48 2023-09-26 367700 363450 86581 83158 125286 129301 128101 127940 89356 88569 97048 99922 122523 122089 351177 378885 1020332 1004603 386977 396840 110470 97478 107728 109041 127045 123275 116045 116841 78436 79633 276633 242477 717955 722494 207513 203812 261860 264164 303700 295991 311256 312072 326047 329937 308191 342237 718342 756754 542265 440229 278060 274100 313187 314896 325424 328906 333744 338135 375525 376272 622328 645424 39.75 68.2 1
09:55:49 2023-09-26 366265 363459 86775 85057 125530 129696 128402 128152 89388 88295 97314 99922 122557 121718 350634 379137 1026212 1005257 382436 397020 110826 97244 107787 108874 127127 122935 116271 116841 78436 79665 276633 242594 715846 721983 207769 203427 261249 263285 304736 295852 311256 311752 327511 332913 309912 342442 718567 760247 543694 442713 279594 272858 315434 313724 325616 329859 335632 337071 376160 377720 619035 646300 39.75 68.2 1
09:55:50 2023-09-26 366231 363419 86868 82932 125854 128874 128856 127879 89561 88682 97515 99993 122880 121938 351587 378993 1017510 1007505 384136 396840 110911 97244 107728 108840 127005 123367 116331 116808 78468 79665 274289 242558 722003 719444 206929 204412 260815 263688 304363 296973 308870 314932 325485 329902 309126 341407 717835 748310 546553 440777 277172 273906 314583 313939 325388 329894 331583 340759 374400 375444 620095 644861 39.75 68.2 1
09:55:51 2023-09-26 367370 363459 86647 84999 125488 129516 128491 128152 89356 88537 97048 100129 122523 122368 351429 377657 1018018 1002262 386502 396984 110453 97277 107531 109024 126796 122935 116045 117036 78404 79665 276633 242729 711454 722494 207221 206323 261680 264692 304127 295637 311622 312807 325941 332624 310460 341780 719587 759171 542265 440184 278060 274292 313187 314608 328145 331215 333708 337657 374507 376272 621742 645388 39.75 68.2 1
09:55:52 2023-09-26 365967 363419 86589 85040 125084 129606 128101 128152 89201 88537 97016 99922 122557 121923 351164 377927 1024029 1005257 382858 396984 110758 97211 107712 108807 127005 122766 116238 116841 78383 79665 274060 242594 715045 720453 207805 203744 261249 263320 304308 296764 311256 311782 326012 330894 307189 342586 712178 759354 537486 440718 279345 272652 314805 313462 324934 329365 335668 337346 374471 378007 617688 645424 39.75 68.2 1
09:55:53 2023-09-26 365424 363424 86808 82879 125974 128840 128917 127308 89511 88263 97380 99785 122795 121549 351731 378186 1014993 1005183 384282 396984 110792 97244 107994 108840 127093 122851 116238 116841 78436 79754 276633 242513 717053 720271 207221 204628 260927 263987 304006 297320 311037 315232 325976 329603 309595 341407 717292 753613 540304 441399 277367 273140 314141 313468 327718 330920 331583 340517 375560 375744 619789 644861 39.75 68.2 1
09:55:54 2023-09-26 367040 364220 86682 85040 125526 129516 128491 128152 89356 88569 97081 99922 122557 122197 350916 379173 1019461 1001787 387272 397020 110610 97244 107531 109133 126796 123105 116045 117036 78266 79665 274060 243143 716227 721983 207513 204378 261630 264128 305200 295436 313136 312986 326047 330397 308191 341407 717835 757287 542265 440229 278524 274553 313443 313975 325915 328872 333744 338321 377304 376515 624307 648534 39.75 68.2 1
09:55:55 2023-09-26 366222 366378 86808 83101 125974 128870 128951 127729 89511 88263 97580 99853 122761 121634 351447 378459 1023118 1012224 378641 397020 112922 97145 108059 108940 127398 123080 116619 116741 78628 79710 276633 242693 725782 718201 207805 204344 262712 263066 304771 297392 309546 314489 325941 330928 308156 342514 712178 752629 547982 443173 278684 273069 315951 312695 325424 330920 332320 339721 374435 376272 614594 645777 39.75 68.2 1
09:55:56 2023-09-26 367076 363455 86767 84999 125526 129267 128614 127940 89388 88295 97081 99922 122557 121753 351164 375663 1015029 1008190 385409 397020 110792 97244 107679 108840 127127 122935 116078 116760 78436 79665 276633 242047 718340 716248 207513 204412 260417 264128 304185 296973 310495 314453 324506 331923 308191 341407 719431 747747 546553 440025 278060 274497 313854 314351 327682 333120 333492 340297 372875 376165 623578 645703 39.75 68.2 1
09:55:57 2023-09-26 365953 364005 86767 84973 125530 129301 128525 127940 89388 88537 97081 99922 122557 122197 351695 380523 1022393 1006191 381482 396768 110716 97179 107794 108890 127079 123020 116298 116902 78404 79787 276633 243314 713086 723518 206750 203812 263378 264702 305200 295865 310313 313498 325822 331045 311780 341443 712178 757287 542265 443665 277208 273140 315506 312950 325950 329894 333672 339130 376124 374618 616021 645424 39.75 68.2 1
09:55:58 2023-09-26 365188 364160 86775 83167 125547 129263 128704 127763 89388 88295 97314 99922 122761 122077 351731 377661 1025658 1013851 383160 397020 110758 97244 107712 108991 127249 123105 116045 116874 78383 79806 277156 243558 714505 718347 207513 203812 261214 263320 305630 295895 313087 314453 324995 330963 308191 342262 717401 755472 537486 440832 278772 272964 314990 313283 327251 331036 333492 340019 373137 376802 614594 645424 39.75 68.3 1
09:55:59 2023-09-26 367556 363379 86707 83125 125560 129301 128738 127940 89356 88295 97314 99998 119643 121764 351213 381945 1014588 1004641 383051 396804 111032 97179 107794 108673 127249 122766 116465 116486 78531 79665 276983 240947 725313 722494 207221 203812 263378 263987 302034 297667 309843 312766 327791 329868 309126 342478 720448 758158 539406 441651 278060 273681 314583 314639 324956 331452 333600 337657 377292 375744 622806 647338 39.75 68.2 1
09:56:00 2023-09-26 365957 363455 86715 83167 125530 129301 128525 128152 89388 88327 97314 100060 122591 121923 351200 379173 1021668 1001935 382006 397020 110792 97277 107531 108874 127215 123105 116271 117069 78468 79806 276633 243558 713392 722494 207113 204730 261214 263101 305630 295780 313062 313652 325800 332445 309958 341263 718567 757027 542265 443955 277029 274604 315434 312915 325985 329399 333672 338614 375310 375708 616375 645424 39.75 68.2 1
09:56:01 2023-09-26 368181 363419 86804 85007 125560 129420 129069 128337 89655 88682 97514 100095 123000 121938 351587 376613 1022007 1013902 386192 396984 112888 97244 108144 108973 127398 122935 116351 116841 78500 79665 274289 242172 722758 717296 206253 203812 260668 264199 303382 296973 309843 313498 326012 332422 307189 345177 719431 748382 538190 439120 279811 273105 314141 314932 323956 330389 333600 338614 374172 375456 622536 645924 39.75 68.2 1
09:56:02 2023-09-26 365460 363424 86767 84999 125763 129385 128827 127940 89388 88263 97413 99853 122710 121718 351447 379954 1014846 1004507 384319 397020 113188 97177 108259 108507 127881 122682 116498 116452 78758 79579 276633 242118 724447 721473 207805 206468 261581 263917 304129 297523 311293 313832 327384 331744 309923 342334 722844 754890 540835 441363 278060 273140 315326 314716 324898 331915 333801 339721 376439 375986 619810 645777 39.75 68.2 1
09:56:03 2023-09-26 367704 364262 86967 83393 125463 129592 128567 128084 89413 88593 97773 100062 123000 122023 351695 379209 1021314 1009623 381897 397020 110792 97244 107712 108991 127249 123486 116298 116760 78468 79665 276633 242801 714121 721983 207805 203778 261249 263688 304771 298244 313680 312037 327791 330928 309474 344597 716244 760137 542265 440229 279578 272652 315506 313939 325950 330628 335395 337621 377328 375421 617688 646410 39.75 68.2 1
09:56:04 2023-09-26 367261 363459 86808 83134 125560 129301 128951 127940 89543 88263 97413 99853 122744 121634 351767 379137 1020944 1011493 378641 397020 113034 97244 107894 108840 127581 122935 116465 116794 78758 79754 279253 241832 722574 719253 207659 204168 262747 263548 304506 297487 311955 314274 325976 330894 310460 342623 717947 753799 543694 440184 278684 272236 315951 313652 327219 330955 332590 339794 374471 376945 618311 645319 39.75 68.2 1
09:56:05 2023-09-26 366524 363486 86800 84973 125522 129301 128614 127974 89388 88295 97114 99922 122591 121753 351501 377359 1016504 1007437 384863 397020 110716 97244 107787 108874 127215 122851 116351 116874 78468 79665 274060 242423 727845 717333 207221 204730 261896 264093 303026 296268 309878 315412 324995 330928 308226 341407 719431 748310 543694 440365 277634 274555 314141 313975 324969 329928 333384 340464 375428 375458 619912 645245 39.75 68.2 1
09:56:06 2023-09-26 366741 366378 86711 84949 125564 129297 128559 127940 89420 88295 97114 99922 122557 121753 351200 379954 1024134 1007917 381466 397020 112732 97244 108059 108973 127276 123367 116619 116969 78543 79819 276633 242693 717365 724543 207805 203710 262014 263688 305200 296304 311466 312736 328021 329902 308226 342623 716244 761324 540481 441363 278952 272652 315951 313498 325915 330424 333672 337657 377895 377777 616021 646373 39.75 68.2 1
09:56:07 2023-09-26 365188 363419 86808 83101 125887 129087 128951 127763 89604 88295 97413 99853 122710 121634 351731 378459 1024066 1011059 378641 397020 112989 97244 108059 108840 127249 122851 116351 116760 78500 79665 276633 242801 720150 718347 207513 203846 262084 262515 305580 295766 311808 314968 326012 330963 308226 342550 712178 748382 543694 438597 278628 273658 315879 312664 328377 330815 332446 340297 374328 376730 615994 645703 39.75 68.2 1
09:56:08 2023-09-26 369587 363388 86740 84940 125564 129336 128525 127940 89388 88295 97114 99922 122472 121753 351447 378857 1017055 1004492 384026 396696 110818 97211 107828 108890 127323 123275 116331 116707 78650 79787 276633 240547 720835 723518 207805 206323 261144 264128 303098 297385 310784 312072 327772 331977 311549 342514 720485 756185 548630 441097 278096 273140 314805 315376 323921 330920 333708 337657 377328 376537 624646 644477 39.75 68.2 1
09:56:09 2023-09-26 366222 364707 86655 85040 125560 129331 128525 127974 89420 88327 97346 99922 122591 121753 351483 380523 1021205 1004948 378713 397020 112922 97277 107894 108874 127249 123105 116271 116874 78500 79806 276633 243179 729446 721124 207221 204412 262084 263320 305200 296973 311502 313534 328021 328950 309883 342298 719003 764027 552989 444113 278344 273034 315915 313283 325844 332615 333528 339261 377292 376272 615938 646373 39.75 68.2 1
09:56:10 2023-09-26 368752 364000 86808 85040 125767 129336 128862 128063 89543 88569 97413 100236 119577 121919 351442 376241 1018956 1011022 387326 396876 110849 97511 107828 109041 127249 123020 116385 116908 78500 79806 276840 242693 719586 717333 206253 204446 261630 264834 304343 296722 310313 313975 325030 332957 308156 342550 720521 748346 540304 439742 278988 273977 314141 315376 324934 330920 333672 339721 375657 375456 623762 644932 39.75 68.2 1
09:56:11 2023-09-26 369618 364291 86748 85040 125530 129516 128402 128186 89388 88327 97114 100159 122625 122112 351731 378821 1015029 1002299 385005 397020 112766 97277 107787 109024 127249 122935 116304 116794 78500 79697 276633 241260 716777 722494 207805 204412 261249 264199 302141 297703 313507 312700 327702 332913 309670 342406 720303 760819 542265 441241 278700 273729 315470 315820 324956 330885 333708 338285 377112 376802 625532 645388 39.75 68.2 1
09:56:12 2023-09-26 364930 363934 86895 83162 125941 129420 129069 128180 89655 88682 97648 100131 123034 122023 351551 378279 1028947 1014624 382582 399266 112888 97577 108144 109275 127289 123105 116398 117036 78468 79860 276633 244718 716011 718310 207805 204412 261249 263320 306694 298244 312692 315412 325485 331923 308226 342514 712178 748418 543694 440989 278916 273105 315026 312950 327393 329859 333636 340795 373874 377972 616541 645424 39.75 68.2 1
09:56:13 2023-09-26 369313 363960 86886 83125 125737 129606 128827 128152 89388 88537 97380 99922 122761 122093 351731 376192 1017224 1012498 386466 397020 110917 97244 107894 109099 127425 123282 116432 116841 78500 79665 276633 242011 726666 717260 207805 206468 263002 265471 304129 297811 312841 313796 325835 332782 309948 342370 723873 748274 536076 439120 278952 273906 313854 315640 324863 330619 333636 339130 375245 378396 623688 647798 39.75 68.2 1
09:56:14 2023-09-26 366076 366567 86994 83360 125840 129554 128656 128016 89536 88593 97548 100131 123034 122193 351695 378221 1023844 1004515 384172 399266 110877 97544 107861 109208 127215 123737 116586 117184 78436 79860 276633 243558 713352 722494 207221 205083 261214 263873 306061 296764 311502 313498 326996 330894 309812 341407 717799 757323 542265 441196 278024 274817 314805 313903 326899 329859 333708 339130 375560 375708 618199 646373 39.75 68.2 1
09:56:15 2023-09-26 366524 364547 86737 85065 125526 129606 128491 128186 89388 88845 97114 100331 122642 122608 351731 377927 1027149 1010341 383196 397020 110792 97577 107679 109175 127215 123585 116271 117197 78790 80005 276633 243269 714366 724030 207805 204310 261909 263987 305414 297775 313249 311858 327950 330928 309948 344597 717910 761827 547446 440229 279775 273069 315951 314343 328610 330389 335668 337621 377292 376507 617905 647324 39.75 68.2 1
09:56:16 2023-09-26 368327 364364 87064 83389 126192 129558 128780 128152 89633 88537 97413 100060 122761 122174 351370 376721 1017944 1011059 386502 398876 110945 97277 107894 109099 127249 123105 116432 117036 78500 79774 276633 242765 723014 717803 207769 205015 260417 264164 304986 297601 312692 313975 325752 332922 308191 342478 720485 748310 541714 441031 278916 274746 314141 314896 325388 330619 333672 339721 373279 376802 623725 647761 39.75 68.2 1
09:56:17 2023-09-26 369543 363925 86831 83162 125824 129516 128704 128152 89388 88569 98100 100060 122795 121923 351695 378857 1014956 1005183 383196 397020 113034 97277 108241 108940 127608 123452 116780 116935 78821 79819 276840 241117 723772 724543 207805 204593 261214 264128 303347 296628 313198 313176 328747 330363 309090 342514 720485 758989 546374 441615 278488 273906 315026 315376 324956 331657 333636 338614 377859 376802 623725 647761 39.75 68.2 1
09:56:18 2023-09-26 368042 364511 86801 85189 125526 129730 128457 128639 89323 88845 97281 100502 122557 122608 351406 378351 1026385 1011059 383196 397020 110951 97544 107861 108991 127249 123105 116432 117069 78468 79774 276633 243143 716250 720453 207805 203812 263936 264093 303879 296973 311765 312037 326047 331923 308156 342623 717799 756754 543694 440989 279775 273681 315506 314674 325915 329859 336690 338099 375560 375981 616383 647324 39.75 68.2 1
09:56:19 2023-09-26 370127 364215 86957 85031 125945 129301 128951 128152 89604 88295 97413 99922 122880 121923 351731 379137 1022585 1016719 383689 396732 110895 97478 108159 109041 127534 123105 116572 116902 78821 79819 274289 241429 721270 720453 207805 205743 261979 264093 303773 296628 309843 313975 326749 333382 308226 345120 718342 752688 545838 441277 279811 272617 315951 314896 324898 331648 333600 340239 375560 378612 620069 645777 39.75 68.2 1
09:56:20 2023-09-26 366515 365115 86981 83134 126153 129267 128917 127940 89511 88295 97413 100060 122727 122008 351731 379173 1017944 1007880 384863 397020 112888 97244 107928 109024 127398 123105 116432 117069 78468 79774 276633 242765 722437 718347 207221 205049 261249 264164 304521 296690 309843 315634 325485 330894 309812 344440 721633 754020 537486 442985 277881 274639 314990 314716 328182 333084 333420 341058 374400 376272 621412 645777 39.75 68.2 1
09:56:21 2023-09-26 365424 363969 86775 85007 125941 129481 128827 128152 89388 88537 97413 100272 119544 122174 351442 382215 1026756 1010531 381897 396840 110815 97478 108125 109041 127425 123190 116465 117069 78660 79806 276840 243341 716048 723518 207805 203778 262383 263987 305200 296973 310713 312072 327985 330397 308191 342623 716207 757395 547180 441651 279775 272617 315951 313939 325915 330389 333672 338135 376969 378612 617250 647324 39.75 68.2 1
09:56:22 2023-09-26 366299 363455 86864 83134 126008 129267 128951 127906 89698 88295 97413 99922 122795 121718 351767 379137 1026978 1012498 381621 399266 113034 97277 107928 109024 127547 123020 116465 116841 78500 79774 276633 243143 732032 718383 207805 204412 262450 262882 305200 297739 312140 315568 326714 333617 309453 342442 719077 753762 543694 442597 279165 273765 315951 313170 325915 330920 333058 340428 374328 377706 616375 647798 39.75 68.2 1
09:56:23 2023-09-26 369292 364516 86775 85131 125560 129489 128642 128515 89438 88682 97348 100303 122761 122058 351515 381137 1019681 1006072 387326 397020 112922 97277 108177 108940 127289 123020 116432 117069 78500 79806 276633 242513 720686 723518 207659 204412 261032 265382 304272 297392 311729 312986 327985 330928 309126 345177 720521 757359 543694 441579 278916 273906 314141 315820 324934 330389 335668 338614 376761 376909 625298 646830 39.75 68.2 1
09:56:24 2023-09-26 365424 364551 86961 85144 125974 129775 128827 128186 89572 88691 97413 100129 122795 122162 351767 381056 1027112 1007437 381736 397020 113034 97309 107928 109208 127459 123190 116465 117069 78726 79915 274289 243143 720327 724396 207805 206033 262642 263881 305522 297356 311149 313319 328835 331224 309453 344416 719077 757395 548161 441687 278916 272652 315915 313903 325915 330389 333708 338614 378140 377117 616375 645424 39.75 68.2 1
09:56:25 2023-09-26 370132 366040 87061 83279 125844 129592 128780 128050 89503 88654 97648 100131 122965 121923 351695 376227 1017981 1012991 386977 397020 113044 97309 107894 109024 127249 123190 116365 117036 78500 79665 276633 242594 728964 717803 207805 204873 260815 264199 304521 295731 312865 314011 325520 332655 308191 342478 720485 748418 543123 440053 278952 274361 314141 314932 325424 330885 333672 339721 373314 378043 623725 644932 39.75 68.2 1
09:56:26 2023-09-26 369552 365063 86775 85098 125560 129726 128525 128487 89388 88569 97380 100060 122591 122093 351447 378751 1016467 1002299 386502 397020 112922 97510 108059 109133 127249 122935 116351 116955 78790 80005 279253 241760 716546 724543 207805 204378 261144 265391 304006 297811 311622 312736 327950 330894 309126 342514 722659 757395 542265 441543 278684 273714 314141 315604 327487 330424 335668 338374 376725 376802 626185 646337 39.75 68.2 1
09:56:27 2023-09-26 364823 364404 87094 83172 126135 129433 129083 127995 89572 88295 97413 99922 122795 121919 351370 377891 1025622 1012498 380892 399157 113000 97277 107894 109133 127249 123105 116465 117069 78468 79806 277156 243594 730704 717839 207805 204412 261283 263285 306061 296268 309843 315412 325787 331923 310460 342550 715702 748454 543694 440849 278952 273941 315506 312986 327164 330619 333329 338223 374435 378043 615508 647835 39.75 68.2 1
09:56:28 2023-09-26 369582 364547 86860 85086 125858 129516 128827 128152 89572 88569 97114 99922 122761 121753 351731 376227 1020184 1013412 386502 397020 112922 97277 108059 108940 127398 123552 116619 117016 78682 79819 276633 242280 721338 718934 207805 204770 260780 264975 304272 297392 311248 313724 327709 332922 307654 342550 721578 753223 540481 439742 279578 273941 314141 315598 324934 330424 333636 339130 373874 375981 623762 647835 39.75 68.2 1
09:56:29 2023-09-26 366186 364805 86890 85098 125733 129606 128827 128337 89388 88537 97314 99922 122761 122077 351213 378848 1022393 1001787 383196 397020 112844 97277 107894 109099 127249 123316 116351 117069 78500 79806 276633 243558 715663 722494 206929 205083 263378 263724 305845 295816 313136 313975 326082 330894 310815 341407 717835 759354 543694 441615 277634 275855 315506 313462 326935 329859 333744 339721 375596 375708 618126 646373 39.75 68.2 1
09:56:30 2023-09-26 365424 363996 86767 85090 125560 129730 128738 128186 89388 88569 97314 100060 122591 122197 351731 376829 1029604 1015590 384063 399048 110588 97745 107794 109292 126957 124008 116298 117488 78436 80015 276633 243378 711183 719435 207805 206323 263378 264093 306061 295436 313062 313975 325540 332677 308156 342586 716244 755957 545124 439309 279381 273105 315026 314453 327393 328906 335668 340239 373874 378079 618311 646373 39.75 68.2 1
09:56:31 2023-09-26 366524 366567 87124 83158 125945 129421 128917 128029 89716 88561 97580 99922 122625 121718 351731 379954 1012088 1005220 384319 397020 113146 97211 108185 108807 127881 122766 116532 116519 78714 79665 276633 242118 721942 722494 207513 204873 261831 264164 304613 297667 309807 314047 327526 329902 312295 342514 720485 755957 540835 441426 278916 274361 315062 314932 325424 332449 332590 339758 376761 376272 622533 645777 39.75 68.2 1
09:56:32 2023-09-26 364841 364551 86775 85064 125597 129516 128917 128186 89511 88569 97413 100203 119708 122209 351442 378885 1023771 1003175 385409 399194 110849 97645 107794 109041 127215 123401 116351 117265 78468 79915 279253 243269 714121 722494 207805 205403 263110 264058 306061 296556 311510 313975 326996 330928 309559 341443 718378 757287 542265 440885 278060 275238 314805 313975 326935 329859 335668 339130 375274 375744 619584 647324 39.85 68.2 1
09:56:33 2023-09-26 367078 365090 86771 85131 125560 129730 128525 128611 89388 88816 97114 100364 122557 124995 351731 377927 1027149 1011059 384026 399266 110792 97609 107638 109208 127005 123500 116432 117265 78638 79697 276840 242765 719178 720453 207805 204412 261318 264128 305200 296268 315066 313652 326749 332712 308085 342478 721306 758098 540481 441344 279594 272964 315729 314381 325915 328906 336690 338837 374328 378612 620069 646373 39.75 68.2 1
09:56:34 2023-09-26 366560 364480 86924 85003 125974 129489 129069 128303 89749 88682 97514 100027 123034 121819 351587 380648 1017510 1007505 384319 397020 113180 97277 108694 108973 127956 122851 116820 116519 78778 79665 276633 242208 735828 722494 207659 204730 261249 264128 304614 297703 309590 314047 327985 330397 310100 342514 720485 756492 548630 441363 278720 273977 315506 314674 324898 331985 333058 339721 377859 376272 619789 647338 39.85 68.2 1
09:56:35 2023-09-26 364876 364542 86890 85040 125597 129516 128738 128186 89511 88569 97413 100198 122676 122232 351731 377657 1023118 1004827 385592 397020 110764 97309 107894 109208 127249 123105 116271 117150 78468 79892 276633 243630 715316 721983 207805 205551 263446 264692 306708 296937 311658 313832 326890 331749 309923 342057 722881 757251 543694 440885 278060 275238 314847 314495 327393 329894 335668 339721 375274 376165 620058 647361 39.75 68.2 1
09:56:36 2023-09-26 366624 365070 87188 83393 126294 129468 129241 128016 89568 88472 97681 99960 123102 121819 351767 379173 1021241 1011258 380747 399266 113078 97277 107928 109024 127547 123190 116639 116874 78531 79806 276633 242801 720262 718927 207805 204412 262668 263285 305200 295766 310233 315412 326047 330963 309161 342550 716280 752724 543694 440229 279345 273941 315951 313206 325950 330955 333365 338258 374507 378043 616375 647835 39.75 68.2 1
09:56:37 2023-09-26 368475 364215 86957 85090 125979 129730 128951 128220 89541 88569 97413 100159 122710 122232 351767 376227 1017711 1012647 386502 397020 112956 97309 107928 109208 127249 123190 116385 117069 78682 80005 276840 243879 726435 717694 207805 204946 261074 264798 304807 297811 313246 313832 326785 332725 308226 341996 722366 752340 540304 440365 278952 274781 314141 315302 327718 330920 333672 340517 373314 376945 624456 645388 39.75 68.2 1
09:56:38 2023-09-26 367261 364400 86939 83385 126083 129523 129083 128316 89666 88569 97612 99922 121020 122089 351623 380754 1024896 1003758 380856 396768 110861 97309 107928 109133 127249 123105 116465 117442 78500 79838 276633 243522 715386 721161 207659 204412 262450 263724 305200 296973 312988 314011 328498 329638 311486 342586 716280 757432 545730 441399 278952 273105 315951 313268 325985 330885 333708 337995 378464 376802 616375 645461 39.75 68.2 1
09:56:39 2023-09-26 365253 363996 87090 84940 125979 129301 128951 127974 89420 88295 97413 99922 122625 121753 351767 377927 1024208 1011493 378713 397020 112922 97244 108092 108973 127608 123585 116619 117130 78628 79851 276633 243414 718296 719297 207805 204628 261831 263285 305845 297392 309843 315374 325906 331888 308226 342586 716280 748418 538367 442544 278952 273941 315951 312986 326935 330689 333094 338294 374435 376945 614557 645961 39.75 68.2 1
09:56:40 2023-09-26 370137 366407 86928 85090 125593 129516 128738 128337 89507 88537 97413 99922 122625 121992 351767 380381 1014275 1002336 384047 397020 112922 97277 107928 109024 127547 122935 116465 116841 78746 79665 276633 240583 720149 721088 207659 204730 261283 264728 303382 297811 310784 313534 328056 330432 309630 342550 721578 756754 531631 441651 278524 273906 315685 315376 323956 330989 333708 338651 377895 375914 623762 645461 39.75 68.2 1
09:56:41 2023-09-26 365188 364260 86953 85040 125593 129516 128827 128152 89388 88295 97346 100060 122744 122072 351767 381092 1023697 1005960 381482 399048 110997 97511 107828 109074 127323 123467 116365 117130 78682 79851 276983 243522 715846 721161 207805 204912 262747 263688 305200 297392 310820 314489 327772 332036 310606 342586 716316 757468 542265 444258 278592 273175 315951 313719 326935 330654 333744 339794 378465 376909 616812 646373 39.75 68.2 1
09:56:42 2023-09-26 368768 364805 87146 85057 125911 129550 128772 128186 89593 88954 97446 100262 122829 122197 351767 376263 1017399 1011493 387272 397020 113000 97309 107928 109208 127547 123131 116498 117069 78746 79806 274060 242423 717045 718347 206253 205049 260815 264975 304022 297176 310820 314047 326012 333027 308226 342623 720594 748382 543694 440053 279811 274589 314141 315820 328109 330955 333744 339758 374172 376279 624683 647925 39.75 68.2 1
09:56:43 2023-09-26 368628 364551 86916 85152 125907 129691 128793 128152 89666 88263 97413 100169 119657 122054 351442 380915 1017510 1007505 384753 399121 111305 97478 108668 109007 127813 123020 116853 116808 78885 79918 279253 241867 728320 724030 207805 204873 263936 265099 304722 297112 312250 313975 327985 330363 309847 342514 720485 759318 547180 441687 278684 274290 315470 314860 324636 332414 333636 339611 377859 376537 623418 645777 39.75 68.2 1
09:56:44 2023-09-26 367635 365059 86974 85215 125820 129696 128704 128186 89356 88569 97380 100198 122727 122368 351695 376793 1027240 1011059 383718 399266 110724 97711 107679 109393 126971 123719 116045 117508 78468 79947 276633 243341 710257 720453 207805 204412 261283 264128 306061 295852 311765 313975 325976 332922 308191 342586 716244 756471 545124 441344 279775 273871 315729 314860 327393 329594 336654 339721 374435 376507 618162 647361 39.75 68.2 1
09:56:45 2023-09-26 369551 365895 86920 85120 126159 129454 129069 128303 89716 88593 97581 100131 119544 122023 351551 378618 1024957 1016556 384952 397020 112922 97544 107894 109199 127636 123105 116465 117036 78778 79828 276633 241903 722553 719435 207185 203812 261249 265347 304272 297349 310994 314674 327032 332422 310021 345364 720485 756492 543694 440479 279883 273105 315026 315820 324898 331880 333672 340239 376389 376542 623210 648719 39.75 68.2 1
09:56:46 2023-09-26 366488 364516 86775 85098 125816 129730 128704 128152 89388 88569 97413 100198 122727 122368 351731 378186 1023844 1001787 387235 397020 110764 97609 107861 109208 127093 123349 116238 117231 78500 79947 276633 243450 711028 722494 207805 205049 261630 264164 304914 296556 311765 313719 326996 330894 309595 341924 719939 757287 543694 441232 278916 275624 314141 314896 327393 329894 336179 339370 375538 376802 623419 650344 39.75 68.2 1
09:56:47 2023-09-26 367151 364769 85886 83328 125836 129558 128780 128050 89536 88747 97581 100098 123034 121973 351695 378486 1024134 1011823 382437 396984 113044 97577 107894 109099 127364 123519 116351 117036 78607 79860 276633 242765 717133 723518 207805 203778 262049 264093 305200 296722 313136 312037 328751 330928 308156 345120 716244 757359 542265 441385 279811 273034 315951 314639 325950 330885 335668 338374 377859 376507 618126 647324 39.75 68.2 1
09:56:48 2023-09-26 366776 365115 86957 83142 125979 129267 128951 128118 89572 88295 97580 99922 122795 121718 351767 378993 1023118 1014131 378641 397020 113112 97277 108226 109024 127636 122935 116739 117030 78897 79973 279253 242549 736278 719762 207805 204628 263298 263987 304557 297811 312791 314896 326047 330928 309126 344561 719513 754817 543694 440229 279345 273034 315879 314572 325424 331417 333329 340759 375525 376802 617250 645777 39.75 68.2 1
09:56:49 2023-09-26 370927 364876 86906 83381 125810 129592 128580 128152 89356 88691 97314 100198 119577 122093 351375 378751 1017187 1003721 386756 399266 110951 97277 107894 109099 127513 123382 116465 117069 78714 79806 276633 241599 733577 721088 207805 204696 263854 265568 304022 297811 311729 313022 327985 330894 309126 342550 720485 757395 542265 441615 279309 274325 314805 315820 324898 330885 336143 338614 377270 378007 625569 646830 39.75 68.2 1
09:56:50 2023-09-26 366521 364480 86928 83356 125932 129516 128827 128152 89388 88537 97413 100129 122710 122008 351695 380487 1026348 1005257 382436 397020 111169 97714 108208 109124 127574 123367 116365 117164 78575 79851 276983 243341 715969 724543 207697 204378 262450 263908 305200 296686 313729 313760 328942 330328 309595 344597 717401 761608 539406 445283 279542 273105 315951 313939 325950 330850 333672 339130 378997 378007 617250 646337 39.85 68.2 1
09:56:51 2023-09-26 367628 364778 86924 85098 125945 129485 128814 128118 89572 88537 97380 100060 122761 122228 351731 376757 1019461 1015607 387822 399266 113112 97544 108391 109099 127459 123105 116465 117036 78746 79806 276633 242387 716120 717803 206287 204873 260850 264975 305580 296931 310784 314674 325976 332957 308191 342550 720521 748346 543123 440479 279775 274746 314141 315820 325879 330920 333672 339721 374400 376507 626511 645424 39.75 68.2 1
09:56:52 2023-09-26 369848 364516 86808 85157 125754 129730 128525 128364 89323 88569 97314 100129 122727 122197 351695 380795 1018845 1005960 386720 396876 110849 97511 108125 109074 127500 123080 116331 117097 78682 79774 276633 241841 725416 723518 207805 205015 263668 265347 303382 297811 313803 312843 327985 330894 309595 342550 722088 757359 534667 441579 279112 274484 314805 315820 324636 330885 336143 338614 377292 377742 625569 647288 39.75 68.2 1
09:56:53 2023-09-26 365953 364476 86920 83195 125945 129481 129069 128303 89388 88295 97413 99922 122761 122008 351731 377927 1025764 1011902 381736 397020 112966 97309 107861 109024 127459 123105 116271 117036 78660 79860 276633 243594 715160 718383 207805 204730 261283 263688 306492 297392 311248 315634 326012 331923 309126 342586 716207 754328 545124 440481 279345 273906 315951 312950 327693 330389 333636 338258 374435 378007 615465 645388 39.75 68.2 1
09:56:54 2023-09-26 368181 366341 86924 85124 125979 129601 128704 128152 89388 88682 97615 100272 119609 122054 351587 376613 1019681 1010985 387289 396876 111049 97478 107894 109066 127249 123190 116465 117036 78897 79774 276633 242729 721114 718891 207805 205408 261249 264975 305329 297104 311256 314932 325713 332992 310899 342514 722088 748346 540304 440479 279345 274781 314805 315598 325915 330920 333672 338258 373314 377742 625569 645424 39.75 68.2 1
09:56:55 2023-09-26 366968 365099 86928 83504 125729 129606 128917 128186 89511 88569 97413 100060 122795 122162 351731 380487 1025658 1008153 382709 399266 113000 97277 107894 109133 127513 123349 116432 117150 78746 79915 276633 243522 715235 724030 207805 204378 262450 264128 305200 297176 311256 313022 328516 330397 309126 345120 717292 761789 540835 444969 279775 273069 315951 314417 325950 330885 333708 338614 378997 378043 617250 647324 39.75 68.2 1
09:56:56 2023-09-26 365698 366332 87111 83385 126192 129454 129318 127913 89691 88472 97681 100062 123068 121954 351659 378921 1026756 1016056 378677 398984 113146 97647 108342 109141 127751 123020 116465 117036 78746 79960 274289 243522 719413 719399 207805 204730 262887 263285 305630 295801 310486 315634 326047 331923 309595 342623 717799 754320 546374 440229 279578 274361 315951 313427 325985 330955 333600 338223 375560 378079 616375 647798 39.75 68.2 1
09:56:57 2023-09-26 369552 364578 86808 85157 125589 129730 128525 128576 89388 88751 97413 100129 122727 122488 351731 378751 1017981 1005183 387601 399266 110951 97577 107928 109175 127425 123105 116465 117036 78746 79915 276633 242047 716370 723518 207805 204730 263110 265417 304700 297601 314026 313022 328021 330928 309595 342586 722599 757432 543694 441615 279345 274484 314141 315820 325388 330654 336416 338614 377292 377418 625312 650344 39.75 68.2 1
09:56:58 2023-09-26 366928 364373 87068 83393 125873 129558 128780 128282 89659 88715 97581 100198 122761 122008 351695 381092 1028105 1005183 380856 397020 112922 97277 108092 109233 127459 123349 116432 117069 78638 79915 274289 243143 716785 721124 207805 204412 262450 263724 305845 296722 310784 313975 328751 329868 310100 342586 716280 761753 547905 446337 278916 273140 315951 313939 325950 330885 333708 340239 378997 376802 616375 646337 39.75 68.2 1
09:56:59 2023-09-26 368181 364992 86864 85090 125941 129730 128951 128152 89543 88537 97580 100129 122795 122112 351767 376793 1018018 1011059 386502 397020 112956 97277 107894 109099 127249 123105 116465 116874 78692 79860 276633 242594 722962 718347 207805 205049 261214 264940 304815 297140 310784 314932 325485 332957 311339 342514 720485 748382 547982 440479 278952 274817 314583 315604 328610 333608 335378 340948 374293 377864 626383 648534 39.75 68.2 1
09:57:00 2023-09-26 370927 364364 87089 83385 125945 129696 128827 128487 89388 88537 97648 100164 122812 122093 351767 378821 1015029 1007505 384680 397020 110951 97277 107928 109133 127547 123105 116465 116841 78746 79774 276633 241090 720835 721124 207805 204873 263668 264975 304022 296663 311256 313462 328516 330894 309847 342586 722088 757359 542265 441687 279345 273941 315729 315820 324934 330955 335632 338890 377536 378043 625569 646373 39.75 68.2 1
09:57:01 2023-09-26 365966 364507 86924 85189 125820 129730 128917 128186 89420 88569 97413 100228 122795 122197 351767 381092 1025622 1005220 381621 399048 111015 97746 108241 109309 127500 123585 116639 117130 78714 79851 276840 243341 717620 724543 207733 204412 262668 263908 305881 297523 311221 314674 329248 329937 310100 344975 717835 761716 546196 446301 278952 273140 315951 313939 326899 330920 333744 340239 378730 377476 616375 646373 39.75 68.2 1
09:57:02 2023-09-26 367664 364707 86928 85040 126154 129485 128917 128118 89388 88295 97413 100203 119609 121923 351731 376227 1018018 1011493 386502 397020 112922 97277 107894 109133 127459 123105 116498 117036 78638 79947 276633 242594 727825 717296 206253 204873 261032 264975 304649 295731 313136 314453 325748 332957 308191 342550 720521 749810 537007 439742 279381 274553 314141 315554 325915 330920 333708 340276 373874 375981 626684 645880 39.75 68.2 1
09:57:03 2023-09-26 369848 364264 86804 85248 125560 129730 128525 128576 89388 88569 97346 100129 122710 122197 351249 381945 1020369 1007505 386319 399194 111032 97678 108125 109376 127500 123552 116753 117197 78746 79892 276633 241841 720052 726085 207805 204873 263750 265603 304058 297811 312458 313462 328021 330894 309874 342586 722636 757432 542265 441651 279345 274976 315062 315820 324898 330920 336179 338890 377859 377777 625569 647361 39.85 68.2 1
09:57:04 2023-09-26 364923 366004 86961 83167 126192 129420 128951 127940 89604 88295 97714 99922 122829 121753 351803 379137 1024281 1012657 380856 397020 113034 97309 107894 109024 127425 123105 116465 117069 78500 79806 276633 243558 718209 719435 206253 204873 262450 263320 306061 295766 310994 315412 326047 331923 309126 342623 716207 755611 543694 440229 279578 273977 315951 313462 327428 330955 333600 338294 375297 378648 615938 644932 39.75 68.2 1
09:57:05 2023-09-26 367700 365099 86864 85090 125854 129516 128827 128303 89687 88682 97615 100203 123000 122228 351623 377216 1020406 1010911 386466 399157 113000 97544 107894 109133 127459 123020 116814 117069 78746 79915 276633 242801 725416 719253 207805 205369 261249 264975 305437 297176 311256 315634 325748 332957 311339 342514 721578 748382 543694 440479 278952 274817 314805 315376 325950 330920 333708 338294 373576 377777 626013 644932 39.85 68.2 1
09:57:06 2023-09-26 366040 364507 86957 85248 125974 129730 128951 128220 89604 88569 97413 100060 122795 122197 351767 381127 1024896 1005220 380892 399266 112956 97577 107928 109133 127459 123105 116465 117150 78638 79806 276840 243522 720664 721124 207659 204730 262668 263724 306061 296686 310820 314011 328786 329902 310100 342623 716280 761789 546196 446337 279381 273105 315951 313939 325985 330885 333744 340517 378730 377476 616375 646373 39.75 68.2 1
09:57:07 2023-09-26 364923 366040 87155 83393 126192 129454 129117 128016 89568 88626 97614 100062 123085 122023 351587 378459 1025755 1011222 380892 399048 110895 97544 107861 109208 127249 123105 116465 117130 78500 79892 276633 243594 715160 718383 207805 204696 261866 263101 305845 297392 311029 315412 326012 331923 309161 342586 716244 754365 537486 440229 279578 273941 315951 313206 327693 330920 333636 338294 375297 375946 615938 645424 39.75 68.2 1
09:57:08 2023-09-26 369328 365099 86842 85240 125593 129730 128738 128611 89511 88723 97580 100331 122795 122523 351767 378751 1020221 1005220 387601 399266 110951 97577 107894 109208 127547 123190 116465 117069 78531 79806 276633 242594 721954 721124 206287 204730 261546 265825 304986 298573 314026 313498 328056 330928 309630 342586 722636 757432 542265 441651 279381 274520 314141 315820 325424 330654 336690 338874 377572 377720 625275 649085 39.75 68.2 1
09:57:09 2023-09-26 367822 364992 87126 83389 126052 129558 129027 128440 89536 88537 97413 100159 122795 122197 351515 380950 1027112 1008190 381621 399266 111203 97746 107894 109133 127547 123415 116498 117184 78746 79892 276633 243179 721513 721161 207805 204412 262485 264164 305845 295766 313173 313975 329551 330397 309847 345400 717292 761252 547180 445986 279775 273140 315951 314417 326935 330885 333744 339480 378730 375421 617250 646373 39.75 68.2 1
09:57:10 2023-09-26 367111 365424 86957 85181 125887 129550 128862 128186 89420 88327 97446 100060 122761 122112 351803 376793 1018018 1010341 387272 399266 113112 97542 107928 109242 127459 123105 116498 117150 78692 79915 276633 242801 721001 718383 207805 205546 261283 264975 305580 295801 311729 315412 325748 332725 309595 342514 722088 751661 546553 440365 278952 275375 314847 315604 328377 333373 333564 341132 373994 377598 625422 647613 39.75 68.2 1
09:57:11 2023-09-26 369668 364369 86953 85240 125941 129730 128862 128186 89593 88569 97547 100198 122710 122232 351731 381675 1017260 1004507 385262 397020 110951 97309 107928 109208 127636 123105 116498 117069 78746 79806 276633 241295 718955 721124 207805 204730 262572 264975 302955 296663 311510 313498 328516 330928 309883 342623 722599 757395 545730 441687 279381 274555 315506 315820 324671 331915 335668 338890 378464 377742 625569 646373 39.75 68.2 1
09:57:12 2023-09-26 365183 364538 86957 85031 125979 129730 128985 128186 89420 88569 97707 100159 122795 121992 351767 377927 1027185 1012965 380928 397020 113112 97309 107928 109242 127249 123105 116385 117069 78500 79892 276840 243630 718654 719675 206253 204730 261283 263355 305777 297392 313062 315634 328355 331993 309126 342623 719003 753613 533011 442205 279434 274219 315915 313319 327817 331517 333492 340538 374293 378043 615433 648369 39.75 68.2 1
09:57:13 2023-09-26 369618 364520 86981 83381 125936 129606 128772 128186 89508 88682 97615 99922 122710 122077 351767 376829 1019950 1012965 387822 397020 113112 97277 107928 109208 127459 123231 116498 117069 78638 79806 276633 242625 719702 718383 206322 204730 261249 265417 303701 297421 310820 314489 328965 332957 307940 342623 722366 748454 543694 439856 279883 273977 314805 315410 325424 330955 333744 339758 374471 376577 624307 645424 39.75 68.2 1
09:57:14 2023-09-26 369588 363996 86897 85131 125771 129730 129125 128220 89453 88327 97580 100129 119510 121919 354400 383026 1017510 1007505 384209 396912 111407 97179 108491 109007 127745 122766 116820 116519 78778 79800 276983 241939 725123 723518 207805 204907 261283 264728 305129 297563 309843 314011 328782 330432 310793 342550 721578 757209 533258 441723 278952 274396 315506 314932 324706 332414 333636 339758 377931 377512 621412 647835 39.85 68.2 1
09:57:15 2023-09-26 366267 364551 87083 83559 125771 129730 128559 128186 89388 88569 97346 100331 122625 122437 351767 377395 1030138 1011059 384047 400012 110681 97743 107712 109426 127039 123752 116111 117298 78500 79838 276633 242693 710799 720453 206322 204412 262084 264164 305200 295766 312714 313711 327791 332422 308191 345157 718415 757359 536957 438992 279883 273175 315951 314932 325985 330424 337239 338651 376725 376577 617290 647397 39.75 68.2 1
09:57:16 2023-09-26 367628 364551 86875 85131 125887 129550 129014 127947 89593 88561 97648 100164 122982 122023 351623 378993 1023201 1016831 382400 397020 113112 97277 108259 109024 127636 123652 116753 116874 78778 79697 276633 241707 720642 720453 207805 203812 262520 264199 304236 297374 310531 314968 327067 331692 309630 345681 719513 753824 531631 440265 279847 273069 315951 315376 324934 332449 333636 338258 376160 376542 617726 644701 39.75 68.2 1
09:57:17 2023-09-26 368193 364507 86890 85248 125941 129730 128917 128576 89572 88691 97547 100198 122846 125035 351659 379137 1023118 1005542 385263 396696 110758 97544 107861 109175 127181 123619 116318 117231 78607 79947 276633 243522 718790 722494 207805 206904 260815 264975 306061 296268 312458 313939 327720 332164 309812 342478 720485 757395 536076 441363 279617 275588 314141 315820 327393 330354 336654 339611 376725 378043 624307 647361 39.75 68.2 1
09:57:18 2023-09-26 369045 365322 87027 83623 125917 130023 128780 128742 89536 88747 97648 100131 119478 122279 351695 379101 1025622 1011059 382905 399758 113123 97544 108118 109208 127513 123467 116686 117130 78746 79947 276633 243107 722062 725312 206287 204696 262049 264164 305630 297811 314099 313198 328516 331923 309090 345608 718342 757395 535548 440885 279847 273069 315951 314896 325950 330885 337203 338614 377823 376542 620069 648736 39.75 68.2 1
09:57:19 2023-09-26 367334 364507 86924 85189 125945 129481 128951 128152 89511 88537 97413 100129 122795 122093 351767 377927 1018018 1009623 386229 399266 113000 97806 107894 109208 127425 123401 116465 117150 78692 79915 276633 242765 715853 719399 207805 205688 261249 265209 305200 295766 311221 315856 325976 331923 310064 342478 720448 752083 545124 440193 278880 275431 315200 315376 325950 330920 333672 341506 374186 377095 624752 645740 39.75 68.2 1
09:57:20 2023-09-26 369740 364364 87030 83389 125840 129592 128745 128405 89356 88658 97413 100129 122676 122368 351442 381137 1017944 1003721 387326 396732 110895 97544 107894 109175 127249 123467 116432 117036 78714 79915 276633 242558 717445 723518 207805 206759 261249 265790 304736 297104 311765 313462 327985 330928 309595 342586 720521 757395 542265 441579 279509 274325 314141 315820 325388 330389 336416 339094 377593 378007 625089 647288 39.75 68.2 1
09:57:21 2023-09-26 367001 365028 87081 85065 125962 129477 128951 128152 89698 88263 97580 100060 122965 121923 351767 378993 1024144 1012928 378641 399266 113146 97510 108226 109166 127636 123105 116820 117036 78746 79860 276840 242801 733626 719399 207805 205015 262887 264093 305093 297062 309843 314932 326961 331888 309559 344597 719476 752652 540128 440229 279775 273658 317702 314537 328610 334060 333492 340538 375981 377864 617066 645666 39.85 68.2 1
09:57:22 2023-09-26 368826 364302 86895 83477 125979 129696 128827 128152 89622 88654 97480 100129 122761 121923 351731 377337 1017981 1010341 385409 397020 112922 97639 107894 109099 127425 123190 116465 117036 78692 79806 276633 242765 717249 718347 207805 205654 261249 265528 305200 297104 310784 315856 325485 331888 309812 342442 719939 748382 537486 441417 278060 274781 315026 315118 325915 330885 333636 339246 374137 376515 621888 647761 39.85 68.2 1
09:57:23 2023-09-26 366260 364215 86924 85157 125858 129696 128793 128152 89388 88537 97413 100129 122761 122197 351164 377657 1024134 1009586 382546 397020 112922 97510 107894 109099 127215 123190 116432 117036 78638 79860 274289 243143 721001 724796 206287 204378 262049 264128 305200 297811 311801 313198 328021 331923 308226 345644 721084 763485 546732 443813 279703 272964 315915 314752 326723 330780 336509 338468 377643 377068 620143 649195 39.75 68.2 1
09:57:24 2023-09-26 366524 364480 85943 83389 125941 129442 128951 128152 89511 88682 97615 99922 122914 121923 351731 379137 1026941 1014403 380783 397020 113112 97277 108226 108940 127636 123020 116465 116841 78746 79806 276633 241841 724984 720453 207805 204378 262887 264128 303817 297304 310749 314968 327032 330963 309630 345644 719513 753150 543694 441232 279775 273034 315951 315376 325651 332414 333600 338223 376089 376542 617254 647798 39.75 68.2 1
09:57:25 2023-09-26 368736 364551 86864 85244 125763 129730 128704 128576 89388 88691 97380 100297 122761 122402 351695 378186 1020907 1005220 387326 396696 112933 97577 107894 109208 127215 123685 116385 117265 78660 79915 276840 242729 717876 723518 207805 206904 260780 265603 305200 296686 313159 313652 327772 333996 310540 342478 720339 757251 547446 443813 279365 274604 314440 315820 325915 329928 337203 339130 376439 377864 623688 647324 39.75 68.2 1
09:57:26 2023-09-26 365202 364224 87057 83336 125564 129730 128704 128453 89572 88537 97580 100198 122761 122008 351447 379173 1024253 1010341 383123 397020 112966 97577 107928 109175 127425 123105 116465 116955 78607 79915 276633 243143 721484 723029 206862 204412 262084 264128 304413 297811 312458 313234 327985 332387 308226 345364 718342 757359 536957 440229 279883 273906 315951 314896 325950 330920 337239 338614 376761 376577 617254 648772 39.75 68.2 1
09:57:27 2023-09-26 368303 365063 86961 85152 125974 129726 129104 128303 89716 88682 97782 100164 123034 122023 351587 378921 1023771 1016831 381860 396984 113269 97577 108259 109090 127820 123105 116820 117036 78746 79806 276633 242011 723529 720453 206253 203812 262887 264164 304236 297550 310749 314932 326996 331923 309847 346170 719513 754853 543694 440741 279847 273069 315951 315376 325388 331950 333636 340759 376690 376542 618162 645388 39.75 68.2 1
09:57:28 2023-09-26 367151 365050 86924 85248 125854 129730 128917 128186 89388 88569 97413 100129 122761 122402 351731 379209 1023844 1006258 387547 399012 112966 97743 107894 109242 127215 123685 116271 117265 78692 79947 269324 243522 713659 722494 206253 205482 261214 264199 306492 296686 311765 314011 327720 332164 310064 342478 719394 757359 546732 441579 279581 275660 315026 314932 327658 330389 336416 339721 377292 376537 620095 647324 39.75 68.2 1
09:57:29 2023-09-26 369082 365358 87061 83623 125951 130023 128656 128776 89381 88780 97481 100474 122931 122776 351695 376793 1028757 1011059 383754 399157 110758 97544 107712 109208 127215 123401 116365 117130 78714 79915 276633 242765 720929 721490 206287 204696 262014 264164 305630 296973 312678 314410 326996 332690 308191 344561 718342 758858 541185 440365 279847 273941 315951 315154 326899 329859 337203 339721 375560 376542 618199 647361 39.75 68.2 1
09:57:30 2023-09-26 369350 364516 86961 85094 126008 129606 128951 128186 89604 88295 97580 100060 122795 121923 351731 380789 1015029 1005220 384319 397020 113112 97671 108259 109133 127670 122935 116739 116841 78885 79774 276633 241331 727202 724030 207805 205049 262014 265528 304272 300262 310784 313975 328978 330894 310100 342586 723148 757287 540835 444886 279345 274781 315729 315376 324898 332913 333708 339872 378709 377663 627169 648073 39.75 68.2 1
09:57:31 2023-09-26 364859 364907 87068 83385 126222 129592 129083 128440 89511 88691 97413 100129 122795 122197 351478 381137 1023844 1006295 383233 399012 111031 97577 107928 109208 127547 123685 116465 117265 78746 79979 274289 243594 718305 723518 207221 205837 261866 264128 306744 296686 311729 314453 327755 330928 311078 342201 718378 756185 545838 441687 278615 274817 315951 313939 327923 330389 335632 340239 376725 376272 618311 647324 39.75 68.2 1
09:57:32 2023-09-26 368700 365028 86928 85211 125974 129726 128951 128186 89388 88569 97580 100060 122829 122008 351731 376492 1022393 1013684 386502 399266 112956 97577 107928 109275 127547 123401 116465 117069 78778 79860 276633 242047 717945 718891 207185 205049 261249 265603 304664 297401 311256 314968 326768 333493 308226 344597 723687 748454 543694 440168 279883 274918 315290 315640 328610 333987 335487 340575 374364 379110 624499 648534 39.85 68.2 1
09:57:33 2023-09-26 369350 364329 87017 85211 126012 129730 128985 128453 89749 88593 97580 100060 122829 122077 351731 383406 1016504 1005257 384863 399266 113146 97537 108259 109208 127881 123105 116853 116841 78778 79665 276633 241295 724353 724030 207805 205083 262084 265245 304272 297598 310784 314453 329013 330894 310135 342586 722599 757287 540835 444222 279345 274589 315951 315376 325388 332681 333636 340554 378464 377117 623688 646373 39.85 68.2 1
09:57:34 2023-09-26 364923 364507 86961 85248 126153 129730 128951 128186 89420 88569 97580 100331 122829 122232 351803 377927 1028770 1012928 384319 399266 112922 97609 107928 109242 127636 123567 116465 117265 78692 79947 274532 245044 713698 719444 206287 205049 262084 264164 306960 297392 311256 315591 326047 332690 309595 342659 719513 755336 541185 442168 279631 274411 315915 313796 328241 333048 333564 341300 375118 376507 616375 646867 39.75 68.2 1
09:57:35 2023-09-26 368477 365063 85955 83393 126149 129726 128951 128398 89604 88715 97615 100129 122880 122197 351731 376829 1020944 1015645 385227 399266 113112 97577 107928 109241 127547 123190 116532 117265 78778 79915 276633 242801 730283 718347 206287 205511 261249 265417 305093 297401 311510 314968 326047 333726 311192 342623 723687 748382 541714 440479 279811 275202 314805 315820 325915 330955 335395 338223 374137 376577 625126 646373 39.75 68.2 1
09:57:36 2023-09-26 367188 364582 86953 85119 125979 129730 128951 128186 89666 88569 97580 100129 122829 122402 351767 381092 1027149 1008190 382042 399048 113034 97609 107928 109426 127636 123467 116465 117184 78746 79979 276633 243522 721001 721350 207805 207156 262887 264164 306061 296628 313841 314644 329262 332679 310758 345219 719587 762720 542830 445370 279437 273765 315951 314860 327358 330920 335632 339758 378745 378396 617688 647324 39.75 68.2 1
09:57:37 2023-09-26 365188 364260 87115 83279 126274 129606 129289 128152 89666 88295 97647 99922 122829 121753 351767 379137 1025658 1011493 380856 399975 113112 97577 107928 109208 127670 123500 116465 117265 78778 79947 276840 243594 720598 719444 206253 205049 262668 263688 306528 296628 310784 315591 326996 332457 310064 344597 716280 752724 543158 440229 279811 274361 315236 313939 327693 331880 333672 339281 375896 376016 616375 645424 39.85 68.2 1
09:57:38 2023-09-26 368808 365090 86920 85273 125767 129730 128738 128576 89388 88691 97413 100502 122795 122523 351731 378221 1022393 1005220 388925 399266 112922 97746 107928 109242 127249 123467 116351 117150 78531 79947 287258 242765 713319 724030 206287 205482 261896 266702 305845 297241 312606 313832 327914 331819 309923 342442 721906 757251 531631 441363 279775 274817 314761 315640 327287 330619 337441 339758 377593 377346 625197 648809 39.75 68.2 1
09:57:39 2023-09-26 368554 364551 86928 85131 125564 129730 128738 128576 89543 88569 97446 100331 122829 124896 351731 378786 1027149 1011059 383160 396732 113034 97743 108185 109242 127547 123652 116465 117298 78746 79947 276633 243350 718394 721088 207185 206468 262668 264199 305845 296663 314099 313462 329049 332199 309161 346170 720485 761753 550080 441615 281596 273906 315951 315376 326935 331915 336690 338651 378997 376577 618348 649268 39.85 68.2 1
09:57:40 2023-09-26 367146 364805 85983 83615 126192 129627 129241 128016 89785 88626 97681 100164 119607 122023 351623 379137 1026978 1014440 378713 399048 113302 97544 108259 109133 127847 123105 116948 117130 78778 79806 276633 242801 719972 719444 206253 205049 263325 264128 305200 297355 310278 315116 327526 332422 310064 345364 718378 753824 544588 441579 279847 273941 315271 314453 325985 332449 333672 338294 376425 375981 617250 644932 39.85 68.2 1
09:57:41 2023-09-26 369364 365085 86833 85273 125560 129730 128738 128645 89388 88723 97413 100364 122829 122643 351695 378786 1020944 1005257 387601 399266 112956 97609 107928 109242 127459 123500 116465 117265 78746 79947 287258 242801 716989 721088 206253 205083 261249 266358 305200 297421 312714 313975 328056 331923 312922 344633 723660 761753 538786 441363 279811 274817 315241 315820 325950 330920 337478 339428 377608 377396 625312 651493 39.85 68.2 1
09:57:42 2023-09-26 367078 364404 87101 83393 126226 129592 128993 128440 89597 88537 97580 100228 122829 124896 351478 383026 1027112 1007437 381466 396696 111031 97577 107928 109242 127670 123652 116465 117231 78809 79947 275594 243522 715082 721124 206253 206323 262887 264128 305845 295801 311765 314932 329013 330671 310135 345157 717328 763440 544280 444922 279617 273941 315951 314674 326935 330989 335668 337748 378997 375421 617688 647324 39.85 68.2 1
09:57:43 2023-09-26 367664 364872 86926 85181 125974 129730 128985 128220 89543 88751 97580 100297 122829 122402 351803 376864 1019498 1011059 386502 399266 113068 97609 108185 109242 127636 123316 116498 117265 78746 79947 276633 243179 720876 719435 206253 205723 261283 265382 304914 295801 311729 315856 326047 332992 310135 342550 722599 748418 538895 440989 279381 275991 314523 315604 329431 332308 336034 341690 374328 377864 624942 650527 39.75 68.2 1
09:57:44 2023-09-26 369704 364912 87046 85394 125858 129730 128951 128694 89655 88723 97580 100297 122829 122437 351767 381924 1020221 1005294 386429 398984 113146 97743 108360 109242 127670 123105 116773 117069 78778 79947 289929 241331 719503 721124 206287 205083 262084 265790 304722 297112 314026 313975 329315 330963 310135 344597 723660 757468 542265 441723 279811 274781 315951 315820 324969 331985 336453 339758 378730 375946 626630 647324 39.75 68.2 1
09:57:45 2023-09-26 365183 365094 87042 83374 126307 129730 128985 128186 89698 88569 97746 99922 122829 122112 351803 378726 1027149 1012965 381751 399975 113146 97609 108185 109242 127670 123382 116814 117184 78778 79979 276840 243630 717169 720453 209008 205083 262668 263724 306960 295801 310784 315856 327032 332957 310100 344343 721121 756582 546910 443257 279703 274639 315951 313832 328773 331775 336185 341653 375981 376507 616375 646373 39.85 68.2 1
09:57:46 2023-09-26 367628 366926 87126 85244 126066 129730 128951 128487 89543 88626 97615 100060 122829 122232 351803 376829 1020221 1013888 385263 397020 113101 97609 108185 109242 127663 123190 116465 117184 78746 79979 276633 243179 716662 719435 206287 205688 261283 265417 305200 296663 311538 315190 326012 333027 309630 342586 722636 753794 541714 438920 279811 275466 315026 315820 325950 330955 335705 338294 374435 376244 625126 646867 39.85 68.2 1
09:57:47 2023-09-26 366003 364511 86961 85281 125979 129850 128951 128186 89576 88569 97446 100364 122829 122232 351767 380558 1027149 1010341 382889 400294 111362 97743 108259 109426 127792 123349 116532 117150 78929 79979 276633 243558 724144 721165 206287 204765 263434 264199 306061 297775 314136 314202 329795 332913 309993 346024 718197 763259 540835 445055 279667 273800 317738 315376 326970 330989 336179 339480 378565 378930 617688 647397 39.75 68.2 1
09:57:48 2023-09-26 365188 364516 85853 83393 126290 129730 129199 128186 89698 88295 97746 100060 122948 121753 351803 379209 1024212 1011530 381807 397020 113180 97577 107961 109208 127547 123105 116498 117103 78746 79947 276633 243558 718234 719435 208833 205049 262887 263688 306061 296663 310313 315856 326996 331993 309847 342659 718342 752724 543694 441349 279847 274781 315271 313939 326899 331950 333636 339043 376160 375981 616375 644932 39.75 68.2 1
09:57:49 2023-09-26 369088 364542 86867 85123 125974 129730 128772 128521 89420 88723 97413 100331 122761 122402 351803 378221 1023118 1002336 385263 397020 112844 97743 108102 109275 127127 123685 116351 117265 78500 79979 276633 243558 714803 723920 207805 205517 261896 265577 305486 297601 312571 313832 327879 331784 309958 344462 720339 757395 543694 441579 279811 275762 314733 315478 327658 330424 336727 340276 376475 378288 623528 648313 39.75 68.2 1
09:57:50 2023-09-26 365496 365099 86808 85310 125771 130095 128559 129037 89294 88723 97114 100502 122676 122643 351767 379137 1027149 1011059 383196 397020 112956 97277 107928 109242 127581 123105 116465 117184 78941 79892 276633 243143 715738 722494 207364 204907 262450 264199 305200 297176 312785 313498 328021 334033 308226 345681 719431 757359 543694 438884 279883 273941 315951 314932 325985 329928 337753 338651 376210 376577 618199 651307 39.85 68.2 1
09:57:51 2023-09-26 367334 364507 87081 85215 126153 129696 128917 128186 89572 88658 97547 100129 122965 122093 351767 378726 1019424 1010786 385409 399266 113112 97544 108226 109175 127751 123349 116465 117387 78897 80114 279253 243233 721114 719762 207805 205585 261874 265391 305701 297811 311359 315856 326012 332422 311006 342514 723687 755447 545124 441507 278880 275624 315470 315712 325950 330920 333672 339281 374435 376802 623247 648719 39.75 68.2 1
09:57:52 2023-09-26 369848 364511 86924 85306 125854 129730 128704 128611 89388 88751 97413 100198 122761 122368 351695 378751 1020184 1005183 387601 399266 113078 97577 108283 109208 127513 123349 116465 117265 78746 79915 276633 242558 717678 724030 207805 205049 261214 265790 305795 297140 312203 313683 327985 331657 310100 342586 722599 761753 542265 441615 279775 274746 314805 315820 325915 332904 337388 339391 377572 378252 626519 651493 39.75 68.2 1
09:57:53 2023-09-26 365188 364743 87115 85157 126269 129472 129130 128152 89666 88295 97714 99922 122761 121718 351803 378993 1025755 1015570 381078 399266 113078 97714 108316 109309 127608 123619 116720 117097 78961 79960 276633 243378 723208 719217 208944 205015 262852 263688 305594 296628 313062 315856 326012 332387 309847 344561 718342 755986 543694 441133 279775 274746 315951 313903 327393 331915 333636 339246 376124 376244 616375 647798 39.75 68.2 1
09:57:54 2023-09-26 367664 365124 86953 85181 125941 129730 128951 128152 89511 88537 97580 100198 122846 122093 351731 376492 1017981 1013851 386777 397020 113034 97544 107928 109175 127574 123275 116465 117036 78746 79947 276633 242765 720211 718347 206253 205083 261249 265347 305200 296628 313580 315412 326012 333726 309630 342550 722599 752384 549412 441468 279486 275726 315290 315604 325844 331775 335487 341058 374293 378663 624426 648534 39.85 68.2 1
09:57:55 2023-09-26 369812 364480 86953 85273 125936 129730 128856 128515 89539 88658 97580 100198 122795 122368 351442 378821 1017944 1005183 385225 399266 113112 97577 108401 109175 127636 123105 116498 117036 78778 79915 271784 241260 717516 724543 207805 205049 262049 265790 304221 297631 311729 313462 329013 330928 310064 342623 722636 757432 546374 441651 279578 274553 315729 315820 324898 330955 336143 339370 378464 378007 626630 647288 39.85 68.2 1
09:57:56 2023-09-26 365963 364992 87115 85094 126265 129477 129344 128152 89666 88295 97580 100129 122999 121718 351731 378993 1025668 1011456 381349 399266 113112 97577 108151 109208 127636 123190 116465 117231 78778 79947 276633 243558 719613 719944 207805 205049 262887 263908 306061 297595 312066 315856 327494 332422 312222 345073 721633 755898 543694 441160 279667 274639 317702 313724 327481 332273 333528 339246 376124 376507 616375 645556 39.85 68.2 1
09:57:57 2023-09-26 370400 364912 86984 85302 125979 129730 128917 128186 89691 88537 97580 100331 122880 122197 351767 376793 1020184 1012693 387326 399266 113146 97577 108151 109242 127636 123190 116465 117150 78746 79947 276633 243143 722468 718383 206322 205083 261249 265568 305200 296628 312414 314932 326047 333960 309559 342623 723660 754890 543123 440365 279775 275202 315026 315820 325950 331648 335632 338258 374435 376507 625569 646373 39.85 68.2 1
09:57:58 2023-09-26 366003 364511 86961 85248 125979 129730 128917 128152 89511 88691 97413 100129 122914 122368 351731 380789 1026490 1008153 382006 399266 110951 97577 107894 109208 127547 123401 116432 117117 78746 79947 276633 243522 716084 721197 206862 204730 263873 264164 305593 297703 313952 313688 329368 330789 309958 345499 721781 765311 540835 444077 279667 273069 315951 314860 326935 330955 335852 339538 378673 376507 618126 647361 39.85 68.2 1
09:57:59 2023-09-26 366003 366667 86953 85040 126265 129601 129254 128118 89666 88295 97746 99922 122914 121718 351767 379137 1024176 1012928 381349 399266 113112 97544 108151 109208 127602 123105 116498 117036 78746 79915 276633 243143 724815 719399 207805 205015 262887 263688 305845 297631 310531 315634 327494 331923 309559 342586 718342 752652 543694 441097 279775 273906 315951 313939 326899 332414 333672 338294 376124 378879 618736 648793 39.75 68.2 1
09:58:00 2023-09-26 369313 365054 86924 85248 125941 129730 128827 128487 89388 88784 97380 100436 122761 122608 351767 378186 1022393 1005220 387601 399266 112922 97609 108208 109208 127215 123719 116432 117231 78746 79947 276840 243314 716009 724433 207805 205374 261144 265683 306658 297104 312571 313796 328569 332479 310393 344561 720485 757432 546374 441219 279522 275202 314805 315820 326899 330619 337203 339538 377895 375946 625298 647361 39.85 68.2 1
09:58:01 2023-09-26 366260 364516 86808 85281 125737 130065 128614 128576 89388 88537 97413 100129 122591 122162 351695 379173 1025015 1011059 383160 399266 111182 97609 107928 109242 127547 123434 116465 117231 78778 79915 276633 243522 716120 723518 207508 204730 263434 264199 306061 296628 312714 313022 328552 332422 309126 345925 719394 761214 536076 441232 279883 273906 315951 315376 326899 330955 337680 339130 378406 378821 619773 651307 39.85 68.2 1
09:58:02 2023-09-26 367076 366000 86961 85281 126115 129730 128951 128186 89388 88295 97547 100129 122795 122197 351803 379101 1020221 1010786 385409 399266 113112 97577 108151 109208 127663 123349 116814 117272 78929 80114 276633 242999 729757 719253 207805 205906 262275 265391 305953 296628 311212 315856 326012 331958 311230 342406 722015 754853 545124 441543 278916 275904 315506 315598 325950 330955 333600 339281 374471 376802 621888 647798 39.85 68.2 1
09:58:03 2023-09-26 369588 364542 86800 85240 125729 129730 128827 128611 89388 88691 97413 100331 122778 122402 351731 378786 1020944 1005220 387601 400258 112956 97743 108211 109208 127425 123349 116465 117265 78778 79947 276633 243143 718340 721183 206287 205083 261249 265861 304685 297212 312714 313975 328516 331888 310100 342623 722599 757432 543694 441615 279811 274781 314583 315820 328610 332904 337150 339354 377715 378396 626075 651493 39.85 68.2 1
09:58:04 2023-09-26 365188 364743 87144 85157 126186 129691 129379 128152 89604 88263 97746 100060 122880 121753 351839 378993 1025915 1012965 378713 399931 111203 97580 108391 109158 127711 123367 116720 117130 78853 80101 276633 243378 719102 720271 208833 205083 262922 263724 305845 297811 310749 315856 327494 332422 309630 344307 721121 752688 543694 441349 279811 274746 315236 313903 326970 331915 333636 339281 376425 376507 617250 645424 39.75 68.2 1
09:58:05 2023-09-26 367628 366073 87013 85244 125979 129730 128951 128152 89604 88537 97580 100129 122795 122197 351767 377927 1019461 1010786 386229 399266 113112 97577 107961 109208 127398 123190 116465 117150 78778 79947 274289 243143 726898 719944 206253 205688 261283 264940 305200 295766 311502 315856 325976 332457 310100 342514 722088 754357 547089 442869 279253 275797 315915 315490 326793 331775 333528 341653 375118 376694 623542 647650 39.75 68.2 1
09:58:06 2023-09-26 366265 364511 86961 85189 125979 129730 129305 128186 89543 88569 97446 100129 122795 122197 351478 382215 1029641 1013268 383051 400076 111296 97678 108125 109225 127500 123467 116606 117407 78746 80051 276633 243350 714696 725497 207185 204696 262817 264164 306061 295801 312535 313022 329511 331958 312062 345681 718378 761716 542265 441232 279883 273623 315951 314932 325985 330955 336690 338614 377895 376542 620143 649231 39.75 68.2 1
09:58:07 2023-09-26 368042 364480 86995 85157 126182 129640 128985 128186 89420 88295 97580 99922 119500 121923 351767 379173 1023844 1016677 380856 399266 113146 97577 108259 109099 127670 122935 116498 117069 78917 79892 276633 242083 734707 720453 206287 204730 263290 264199 305200 297563 312066 315412 330503 332677 311708 346404 720339 755251 543694 441219 279667 273729 317738 315551 325809 332646 333636 339566 376725 376542 619773 648073 39.75 68.2 1
09:58:08 2023-09-26 368293 364542 86804 85248 125854 129730 128738 128186 89561 88682 97615 100305 119708 122314 351587 378993 1026027 1004603 387601 399758 110818 97577 107894 109464 127215 123467 116619 117522 78500 79947 276633 243558 713218 722516 207805 206009 261249 264940 306744 296513 311801 314489 328021 331923 310100 342478 722659 757432 543694 441363 278952 276047 315026 314932 327888 330389 336690 340276 376761 376945 621648 648809 39.75 68.2 1
09:58:09 2023-09-26 367105 364547 86808 85189 125824 129730 128642 128611 89356 88723 97413 100708 122761 124995 351767 377927 1030138 1011059 384010 399266 110826 97973 107787 109611 127215 123956 116465 117575 78778 80114 276633 243179 711863 722494 207219 204873 262677 265280 305845 297739 313415 313319 328410 332817 308984 345499 722807 763669 543694 441412 279883 273906 315951 315376 328646 333373 337716 339334 377292 378592 618199 649085 39.85 68.2 1
09:58:10 2023-09-26 367592 364814 87051 85189 126154 129726 128985 128186 89604 88537 97446 99922 122880 121753 351767 379173 1023844 1016677 383123 399381 113112 97609 108259 109208 127881 123105 116739 117192 78778 79806 276840 242047 721718 720453 206896 206855 262887 264975 305200 297320 311256 315412 327755 332422 309595 346696 720521 754890 547089 441543 279883 273105 315951 315376 325879 332414 333708 340391 376761 377666 620022 645424 39.75 68.2 1
09:58:11 2023-09-26 364932 364000 86928 85157 125974 129730 128951 128186 89511 88569 97413 100297 122795 122232 351767 379954 1026380 1002299 382619 399266 112956 97577 107928 109242 127547 123752 116465 117265 78778 79979 279253 243378 722178 726563 207805 205620 262782 264058 306924 297293 311622 314788 327879 330824 311733 342550 719394 757359 543694 445115 278968 275202 315951 314639 327923 330955 335888 338223 377328 376945 619657 648503 39.85 68.2 1
09:58:12 2023-09-26 364614 364551 86961 85189 125979 129730 128951 128186 89420 88569 97413 100198 122829 122317 351731 377927 1030138 1013684 384863 400294 112922 97746 107894 109502 127249 123652 116465 117460 78746 80088 277156 244972 721374 719944 206862 205083 262267 265245 306960 297392 311765 315856 326047 332957 309595 344633 717835 755957 546553 438920 279883 274781 315951 314932 328951 330389 336179 338769 375310 378569 617942 651307 39.75 68.2 1
09:58:13 2023-09-26 368405 363960 87327 85248 126186 129730 128985 128487 89698 88569 97679 100331 122863 122197 351803 381056 1017981 1008153 384319 399266 113336 97277 108442 109208 128120 123552 117042 117030 79069 79851 279253 241939 729416 724543 207805 205620 262712 265612 303950 297598 310784 315591 329049 333382 311408 344561 723660 756185 535548 445260 279522 275238 315951 315598 325424 332983 333708 338223 378997 375421 623725 646373 39.75 68.2 1
09:58:14 2023-09-26 364932 364542 86957 85222 126149 129730 128951 128611 89543 88691 97580 100364 122829 122437 351839 381092 1027881 1005220 382619 397383 113078 97743 107961 109502 127670 123752 116498 117298 78917 79979 276633 243630 720552 721124 207659 205723 262922 264164 306960 297473 311801 315412 328021 330963 311804 342550 719431 757359 543694 443932 278916 275238 317478 314608 328436 333716 336545 340538 377148 376730 619694 652183 39.75 68.2 1
09:58:15 2023-09-26 369292 365326 86991 85189 126186 129726 128951 128186 89420 88569 97580 100159 122693 124861 351803 376533 1023118 1014514 385735 398758 111203 97746 108342 109367 127745 123685 116753 117130 78993 80101 276840 242450 724861 720453 207577 206468 262485 266323 304949 297528 311694 315412 328056 333199 309488 346769 722636 758854 554430 440265 282393 273941 315951 315820 325915 332449 335705 338294 377593 377737 624646 646373 39.85 68.2 1
09:58:16 2023-09-26 367370 364542 87055 85185 126012 129730 129379 128398 89698 88327 97612 100129 122863 122077 351803 380523 1017981 1008153 385136 397020 113370 97510 108626 109024 128161 123105 116887 116874 78971 79838 276633 242666 730013 721165 207805 205511 262084 264975 305200 297598 310784 315591 328818 330928 311078 342623 723687 758511 541729 445297 279558 275060 315915 315712 325844 333309 333528 340538 378853 379182 621375 645461 39.85 68.2 1
09:58:17 2023-09-26 365166 365099 86995 85164 125979 129730 128985 128576 89604 88816 97580 100364 119674 122329 351551 378243 1031489 1016107 384753 400395 110895 97982 108125 109477 127466 123956 116432 117575 78638 80175 274532 245028 709344 720453 207185 205546 262668 265315 306960 297392 312714 315634 327032 333726 309847 345400 718415 758817 546553 438956 279883 274781 315951 315820 328951 330389 337239 339007 376160 378930 617326 649268 39.85 68.2 1
09:58:18 2023-09-26 369292 365099 86995 85189 126182 129730 128985 128487 89637 88569 97580 100331 122829 122402 351803 377661 1023844 1016714 386502 399649 113068 97609 108185 109242 127670 123349 116773 117265 78778 79947 276633 242801 721563 719435 207577 205583 262049 265825 305093 297355 314806 315604 328498 334216 311890 346060 722490 754780 543694 441615 282393 274639 315915 315004 325915 332449 335668 338294 376174 378930 625569 646830 39.75 68.2 1
09:58:19 2023-09-26 366076 365094 86991 85214 126008 129730 129104 128550 89655 88715 97648 100198 123068 122314 351659 380985 1029160 1006788 381860 399266 113112 97609 107928 109242 127643 123652 116720 117265 78885 79979 276633 243594 721831 721309 207805 205403 262887 264164 306456 297097 314062 314968 328021 330663 312023 342659 719476 761753 531631 445588 278952 274852 315236 313652 327959 330955 336215 338223 378464 378043 617250 648539 39.85 68.2 1
09:58:20 2023-09-26 363986 364587 87046 85185 126186 129730 128951 128220 89604 88569 97580 100331 122863 122232 351803 378459 1030138 1014440 384319 400613 112956 97839 107928 109426 127581 123989 116498 117298 78778 79979 276633 245008 718722 719944 206287 205551 262677 267257 306888 296578 311658 315820 326890 333586 309923 345219 719587 755848 546553 439812 279883 274817 315951 314644 329306 330619 335705 339281 375632 378857 618473 647361 39.85 68.2 1
09:58:21 2023-09-26 371454 365101 87222 83623 126154 129627 129117 128900 89568 88780 97681 100510 119577 122399 351803 379919 1018018 1005257 386793 399048 113112 97577 107928 109208 127547 123567 116753 117184 78778 79892 287258 241877 717285 721124 206253 205083 262084 265861 304308 297112 312494 314158 329049 331923 310135 344597 723148 757468 524662 441687 279811 274817 315951 315004 324969 331683 337484 339758 378464 375981 626457 648313 39.75 68.2 1
09:58:22 2023-09-26 367995 364551 86986 85240 126012 129730 128985 128254 89543 88873 97580 100536 122863 122437 351767 381092 1027424 1009623 382042 399266 112989 97609 107961 109426 127704 123619 116498 117298 78778 80037 276840 243305 722490 726600 207805 204981 263185 265205 306456 297595 311658 314531 329742 330894 310570 346206 718378 765802 539406 444922 279847 273977 315236 314932 330205 331810 335705 339794 378997 376577 618311 649419 39.85 68.2 1
09:58:23 2023-09-26 365183 365094 86995 85189 126186 129730 129199 128510 89543 88569 97580 100262 122829 122232 351803 378243 1030138 1014477 383233 400294 113034 97609 108211 109242 127704 123534 116532 117298 78809 79979 276633 245008 717213 719944 206287 205083 262084 264164 304647 296758 311510 315856 326047 332690 311853 344830 718342 754890 545124 440184 279883 274781 315951 313975 328915 330920 333275 341506 375346 378894 616118 650529 39.85 68.2 1
09:58:24 2023-09-26 369292 364551 87028 83619 125970 129730 128951 128220 89637 88691 97446 100364 122744 122267 351767 379954 1017981 1005294 384916 399975 113146 97609 108424 109309 127820 123823 116928 117164 78993 79992 276840 241492 737965 726085 208908 205408 262380 265719 304736 300898 311729 314351 329226 330894 310064 344561 723660 757395 547446 445283 279775 274746 315951 315820 325353 331915 336143 339611 378997 378879 626457 646794 39.85 68.2 1
09:58:25 2023-09-26 366521 366814 86957 85240 125974 129730 128951 128542 89511 88537 97580 100198 122965 122368 351767 381056 1027231 1007363 381430 399266 113078 97577 108226 109359 127834 123534 116465 117265 78746 79915 276633 243558 717169 721237 207805 205049 263290 264164 305809 296628 314062 315376 329742 330859 311042 345364 719358 764251 545730 445551 279775 274462 317702 314944 329394 331810 336034 340816 378889 378360 618053 649456 39.85 68.2 1
09:58:26 2023-09-26 368772 365028 87081 85236 126144 129726 128951 128186 89511 88537 97714 100198 122965 122368 351767 376793 1020944 1016756 388555 399048 111432 97812 108417 109409 127799 123619 116720 117292 78961 80101 276633 243107 718177 719907 207543 205482 263818 266465 305093 297077 311729 315376 327755 334286 308191 345084 723660 752688 545124 440365 279883 275202 315506 315820 325950 332414 336143 341558 375203 377666 625569 647324 39.85 68.2 1
09:58:27 2023-09-26 369812 364516 86961 85306 125970 129730 128951 128576 89633 88537 97580 100198 122795 122197 351731 378821 1017908 1005220 385551 399266 113269 97577 108226 109208 127636 123652 116498 117231 78885 79947 276840 241465 736572 721161 208981 205083 262450 265790 304736 300262 311765 313975 329013 331888 310753 345073 724429 763485 546374 445804 279667 275060 315915 315820 327682 332773 336472 339501 378997 378612 626901 647288 39.85 68.2 1
09:58:28 2023-09-26 365953 364511 87073 85240 126361 129730 129254 128186 89666 88295 97547 100238 119672 122174 351478 378921 1031292 1016831 381897 400040 111339 97779 108308 109409 127813 123500 116465 117265 78778 80179 276633 244832 722783 719944 206896 205083 262607 264692 306852 297559 312730 315856 326996 332690 311780 344597 718342 753113 537486 440804 279811 274781 315951 314374 328915 331683 333708 339281 375560 376542 616955 647288 39.85 68.2 1
09:58:29 2023-09-26 368181 365389 87106 85240 126236 129730 128951 128364 89604 88537 97580 100198 122880 122197 351501 376793 1020944 1014885 387326 399266 111169 97577 107928 109242 127670 123619 116465 117231 78778 79979 276633 242765 722983 719399 206322 205688 263750 265568 304592 297775 313952 315604 326749 334322 309958 342442 723513 755546 549412 441615 279631 275835 315026 315820 325950 331648 335668 341469 375261 378843 625089 645880 39.85 68.2 1
09:58:30 2023-09-26 368518 366851 86986 85181 126192 129884 129069 128515 89655 88747 97681 100405 119577 122228 351551 381137 1029678 1010911 383123 400541 113112 97577 108259 109460 127568 123552 116465 117265 78885 80088 276840 243414 725856 721088 207508 205015 262887 264199 306061 296628 311801 313498 329778 332422 309847 346414 719939 762597 545660 441615 279883 273906 315951 315820 328610 331880 337203 339370 378997 377666 617254 649268 39.75 68.2 1
09:58:31 2023-09-26 367252 364215 87111 85240 126361 129730 129344 128453 89666 88537 97746 100060 122999 121923 351803 379137 1024226 1016640 381394 399266 113336 97577 108442 109208 127847 123349 116853 117231 78885 79947 276633 243143 723772 722516 208981 205517 264256 264798 306334 297909 311587 315748 327808 332782 310829 346232 720412 754181 543694 441579 279847 274497 316224 315554 326899 332913 333672 339281 376582 376507 617942 646373 39.75 68.2 1
09:58:32 2023-09-26 369350 365322 85873 83393 126014 130023 128780 128652 89442 88747 97514 100474 123068 122538 351731 378486 1023844 1008905 387601 399830 113000 97743 107894 109502 127500 123719 116432 117231 78778 79947 284634 243522 713269 724030 207805 205083 261214 265790 306061 297601 312714 313652 328751 332422 310570 342623 722599 761716 543694 443955 279811 275853 315026 315820 327393 330389 337478 340759 377895 376244 624646 649268 39.85 68.2 1
09:58:33 2023-09-26 368554 365106 86860 85394 125737 130092 128793 128913 89604 88691 97580 100129 122795 122197 351695 379245 1027112 1012224 383196 399266 113146 97609 108259 109208 127663 123349 116659 117387 78929 80256 276840 243305 723681 724543 209276 204981 262747 265170 306420 297811 313879 313427 328747 332957 309126 346404 722659 762865 547089 440885 279883 273941 315915 315376 327428 330955 337753 339370 377859 377666 618199 649728 39.75 68.2 1
09:58:34 2023-09-26 368826 365246 87255 83389 126639 129558 129344 128152 89543 88537 97547 100341 119640 122314 351213 379209 1020944 1010344 386355 399830 113034 97609 108226 109393 127636 123500 116498 117231 78778 79947 276633 243522 716351 720453 207805 205723 262049 265382 306061 296628 312030 315856 327455 332190 311796 342586 722599 753113 543694 441615 278916 275886 315951 315820 326935 331648 333636 339795 376425 377742 622806 645424 39.85 68.2 1
09:58:35 2023-09-26 366231 364843 86961 85248 125970 129730 128951 128576 89511 88691 97580 100331 119399 122402 351767 379209 1023992 1002299 387822 399266 111015 97981 108059 109493 127398 124060 116606 117440 78768 80134 289929 243341 729297 724543 207150 206152 261249 265347 306960 297667 312606 314860 328715 332190 310570 342550 723687 757432 548630 443991 279811 276506 315470 315820 327959 330654 337716 338258 377859 378043 623283 649231 39.85 68.2 1
09:58:36 2023-09-26 368518 365063 86928 85394 125737 129730 128704 128789 89356 88877 97413 102712 122591 125170 351695 377927 1030138 1010786 384319 399266 112956 97609 108259 109393 127608 123500 116498 117265 78885 79947 276840 243314 720350 721179 207329 204730 262887 264199 304914 296628 313181 313462 329049 332422 309126 346206 719431 763980 543694 444129 279631 274462 315915 315454 327287 331775 337534 339261 378817 379074 619884 652458 39.85 68.2 1
09:58:37 2023-09-26 367370 365424 87009 85306 126265 129730 129243 128487 89604 88691 97580 100198 122795 122282 351406 378812 1023313 1013268 386941 399794 111373 97812 108308 109409 127711 123889 116686 117292 78961 80083 276633 243179 729196 720453 207805 206296 262049 265568 306061 296663 313507 315712 326047 332690 311230 342550 722636 753788 545124 441543 279381 276082 315951 315820 326899 331915 333708 340069 375560 378347 623762 645424 39.75 68.2 1
09:58:38 2023-09-26 367370 364542 86986 85240 126180 129730 128917 128611 89511 88723 97580 100502 121154 122643 351803 378521 1023844 1005220 386385 399830 112956 97910 107894 109544 127249 123752 116432 117638 78746 80143 274289 243522 711267 721052 206287 205688 261249 265603 306061 297601 312749 314674 328463 332712 311265 342370 725935 761571 547089 441507 279703 276328 314445 315352 327746 330780 337441 337995 377895 376507 623762 651307 39.85 68.2 1
09:58:39 2023-09-26 366737 364255 87148 85189 126307 129730 129254 128186 89698 88589 97882 100031 119672 121884 351623 378993 1028216 1015384 380711 399157 111373 97812 108409 109460 127881 123316 116773 117069 78929 80201 276633 243350 723750 720453 206862 205906 264098 264164 306061 297755 311002 315856 327755 332422 310100 345364 721633 754890 543694 441543 279883 274781 316189 314674 326935 332948 333708 339317 376725 376542 618126 645424 39.75 68.2 1
09:58:40 2023-09-26 367334 365389 87081 85222 126353 129696 129379 128186 89543 88569 97746 100297 122914 122197 351839 379209 1020944 1011059 386650 399266 113146 98006 108151 109275 127670 123652 116773 117265 78778 79947 279253 243522 720252 720453 206253 206009 262049 266096 306564 299496 313507 315712 326890 332817 311408 342442 722928 753606 537486 444129 279398 276047 315951 315820 326935 333373 335378 340309 375225 377347 623798 646337 39.85 68.2 1
09:58:41 2023-09-26 368518 365099 87150 83792 126038 130316 128890 128865 89568 88747 97681 100336 119544 122399 351551 378993 1027240 1011059 384319 400933 113146 97746 107961 109242 127670 123719 116498 117265 78929 80147 276633 243558 731616 722275 207543 205049 262887 264975 305594 296663 313410 314188 329049 332957 309161 346696 720448 761753 538367 441232 281466 274553 315951 315196 327393 331950 337753 339684 378464 377701 618199 650224 39.85 68.2 1
09:58:42 2023-09-26 367628 364005 86995 85244 126428 129730 129344 128220 89698 88295 97580 100060 122829 121923 351767 379173 1023374 1016677 380856 399266 113224 97609 108293 109275 127970 123316 116853 117069 78885 79947 276633 242891 735041 722311 208981 205374 263992 265240 305773 299718 311587 315748 327843 332782 310646 346696 721633 755957 543694 444240 279558 273105 317514 315820 325950 332948 335342 341653 376761 377402 618162 646373 39.85 68.2 1
09:58:43 2023-09-26 369350 365204 87187 85445 126260 130057 129207 128831 89536 88747 97648 100469 122795 122654 351731 378486 1026231 1004434 386349 397976 112922 97776 108159 109662 127249 123922 116465 117298 78778 80011 276840 243558 715406 721088 207185 205688 261283 265825 306528 297176 313225 314968 328747 333199 310824 342623 722636 761753 546910 441651 279329 276118 314775 314749 327923 330920 337753 337985 377895 376542 625569 649268 39.85 68.2 1
09:58:44 2023-09-26 368779 365377 86957 85364 125858 130092 128951 128823 89543 88537 97580 102605 122829 122232 351731 377922 1027259 1011059 383233 400613 113146 97609 108185 109242 127670 123941 116928 117617 78929 80234 276633 243414 723913 724543 209424 205266 263333 265426 306672 297077 313189 313901 329546 332922 310322 346550 720412 761753 538786 441579 281249 274447 315951 314608 327693 331915 337484 339370 378997 377701 618235 650224 39.85 68.2 1
09:58:45 2023-09-26 369350 366052 87222 83670 126182 129730 128951 128515 89698 88569 97950 100336 122965 122162 351767 377036 1022585 1013404 386686 399266 113146 97609 108435 109275 127670 123190 116498 117265 78778 79979 276633 243350 717400 719944 206287 206009 262084 265603 306061 296663 311765 315856 326047 332992 310824 344894 722636 752688 545124 440885 279381 276082 315729 315820 326935 331915 333744 340069 375033 378079 624412 644932 39.85 68.2 1
09:58:46 2023-09-26 367664 365090 86986 85364 125979 130095 128862 128789 89388 88845 97580 100502 122795 124908 351731 377657 1023118 1005220 388279 399048 111126 97779 108241 109443 127500 124093 116365 117555 79157 80134 274289 243378 715768 723518 206896 205688 261249 265825 306348 297631 312749 314710 328516 333617 310570 342370 722636 761753 538719 441615 279847 276047 314440 315820 327428 330885 337753 338223 377874 376279 624683 649231 39.85 68.2 1
09:58:47 2023-09-26 368303 365322 87062 83623 126274 129730 129344 128186 89543 88569 97746 100198 122948 122112 351803 377622 1024134 1016677 381736 400258 113336 97309 108293 109208 127991 123349 116773 117069 78917 79947 276633 242837 728888 720453 206896 205049 263764 265382 305200 299460 311256 315856 328021 332957 310135 346732 720521 756223 551530 441363 279847 273140 315271 315598 325950 332948 333708 339281 377328 377139 618162 646337 39.85 68.2 1
09:58:48 2023-09-26 366560 364845 87088 85098 126424 129516 129559 128063 89887 88327 97779 99922 123033 121919 351551 382215 1022585 1010985 385335 399794 111407 97812 108582 109409 127711 123856 116465 117231 78885 79979 276633 242801 721845 722421 207805 206009 262668 265382 306550 299496 312692 315004 328056 331657 311550 342586 722636 755957 543694 444222 279578 275660 315951 315820 327428 332948 333636 340105 377593 378043 623491 645424 39.85 68.2 1
09:58:49 2023-09-26 365168 364542 86986 85273 126004 129730 128917 128521 89543 88569 97446 100331 122829 122523 351767 378521 1024134 1003758 386449 397419 110951 97776 107928 109535 127547 123752 116465 117298 78746 80175 276633 245044 714891 722494 206322 206330 263854 265010 306960 297176 312714 315124 328764 333445 311738 342298 722453 757287 543694 441507 279165 276328 315915 315454 328915 330885 337203 338258 376439 377720 621448 649231 39.75 68.2 1
09:58:50 2023-09-26 367592 365070 87051 85131 126186 129726 129289 128515 89782 88682 97849 100305 123102 122058 351659 378993 1023808 1018461 382707 399157 113258 97577 108293 109208 127881 123190 117009 117130 79025 79947 276633 242083 721718 722458 206896 204873 263729 264975 305200 297775 311502 315634 328021 332422 312295 346732 720521 757172 543694 441426 279883 273140 315236 315820 325950 332948 333708 338294 376761 377701 619109 646373 39.85 68.2 1
09:58:51 2023-09-26 367111 364255 87115 85131 126390 129516 129379 128063 89731 88263 97746 99922 122948 121718 351839 379954 1017260 1009623 384863 399266 113370 97309 108683 109208 128004 123105 116532 117184 78778 80011 276633 243522 727677 722494 206253 205688 263044 265541 306622 300131 313283 315856 328871 331784 311881 344416 722417 758634 543694 445200 279847 275660 315951 315820 327675 333775 333636 339795 378730 375946 625108 647361 39.75 68.2 1
09:58:52 2023-09-26 366332 365317 85987 83683 126192 130023 129027 128474 89568 88780 97648 100474 123034 122399 351587 377323 1031600 1011493 384026 400286 110861 97910 107894 109645 127249 124193 116351 117751 78714 80230 274289 243414 711949 720453 209424 205083 262852 265417 306960 296973 313225 315412 327032 333995 310100 345681 719976 756185 540304 440620 279883 274817 315951 315820 328685 330389 337753 338294 375632 377402 618708 648809 39.85 68.2 1
09:58:53 2023-09-26 369588 365063 87028 85335 126186 129726 128985 128398 89637 88723 97746 100060 122829 122267 351803 376864 1022393 1016404 386502 397020 113146 97609 108259 109242 127670 123500 116532 117265 78971 79979 279253 242549 723884 720198 208087 204981 262345 265719 304698 299285 312307 315490 327879 333960 309090 346206 723660 758854 540304 438821 281864 274817 315729 315004 325950 332843 336727 338330 377364 378265 625569 647361 39.75 68.2 1
09:58:54 2023-09-26 365376 364440 87101 83592 126256 129627 129207 128618 89630 88569 97446 100331 122829 122402 351767 382215 1024134 1004507 383196 400613 110951 97845 107961 109426 127581 123534 116498 117298 78778 79979 274060 243630 721311 721161 206253 206043 263223 264164 305534 297667 311801 315412 328056 330963 312059 342586 719939 757395 543694 445588 278720 274852 315201 314674 327994 330955 336179 338258 376403 377476 618126 647397 39.85 68.2 1
09:58:55 2023-09-26 364614 364547 87055 85281 126012 129730 128985 128220 89420 88569 97580 100228 122863 122437 351803 377927 1030138 1013721 384026 397419 113112 97776 107928 109426 127608 124060 116814 117698 78929 80276 276840 245209 713698 720271 209276 205620 262782 265612 305996 297392 311836 315856 327530 334216 310428 345364 718378 755957 546374 442597 279775 274817 315951 315376 329217 330920 336489 339795 375596 377139 612879 648809 39.85 68.2 1
09:58:56 2023-09-26 369350 364404 87255 85248 126182 129730 128985 128220 89637 88682 97882 100129 122914 122197 351767 380825 1020591 1008190 385409 399266 113213 97542 108293 109208 128092 123020 116887 117069 79057 79806 276633 241331 723175 721124 206287 205688 262668 265417 305150 298049 311510 314968 329813 330998 311078 345157 724172 757359 542265 444922 279847 275238 315951 315820 325459 332983 335668 338258 378997 375981 626457 646410 39.85 68.2 1
09:58:57 2023-09-26 365744 364587 86995 85281 125995 129730 128985 128220 89420 88602 97580 100364 122829 122232 351803 381092 1025658 1004507 382327 400250 111277 97779 108159 109443 127534 123889 116753 117522 78907 80101 276633 243414 717850 721197 206253 205403 263776 265099 306960 297559 312642 315376 328978 330894 312431 345463 719903 762829 543694 446218 279775 274781 317738 314860 327923 331880 336416 338258 378370 376802 618126 647361 39.85 68.2 1
09:58:58 2023-09-26 368181 364992 85913 83739 126188 129726 128917 128576 89633 88537 97782 100303 122880 122368 351767 376793 1020944 1013375 387601 399266 113112 97743 108226 109393 127636 123619 116853 117265 78917 80056 276633 243107 718823 719907 207473 206009 262014 265790 304842 297320 312450 315856 326996 334462 310064 344561 724172 754890 550841 440989 279847 276047 315951 315820 327393 332414 336416 339246 375525 377367 626457 647324 39.85 68.2 1
09:58:59 2023-09-26 369776 365063 87021 85390 125974 130092 128917 128789 89666 88691 97580 100336 122829 122671 351478 381639 1023313 1007505 387490 399758 111339 97812 108701 109409 127799 124093 116820 117197 78885 79947 276633 242558 719304 721124 207473 205688 262450 266607 305544 297559 313225 314453 329280 332387 311042 345364 724172 762865 542265 441363 279847 275395 315951 315665 325915 331915 337716 340239 378997 376507 627074 649231 39.85 68.2 1
09:59:00 2023-09-26 366222 364516 87115 83547 126294 129696 129344 128118 89666 88537 97714 100129 122948 122093 351803 378993 1025658 1014403 382436 399830 113224 97577 108293 109208 127847 123349 116739 117150 78885 79947 276633 243522 722003 720453 208981 205688 264063 264093 306492 297528 311256 315856 327985 332922 310535 344597 719394 754890 545124 441349 279883 274817 316154 314417 327393 332913 333708 340309 377292 377103 618126 646337 39.85 68.2 1
09:59:01 2023-09-26 367040 365028 87111 85277 126361 129730 129254 128515 89716 88897 97782 100272 123068 122314 351659 378993 1024957 1012833 386466 400323 113269 97743 108259 109242 127751 124027 116975 117265 78778 80111 274289 243143 724144 720307 207805 206009 262415 265382 306276 297077 311502 315856 327490 332690 311514 342550 722636 755423 546910 441615 279309 275853 315951 315820 327358 331915 333672 340309 376425 378043 623762 646337 39.85 68.2 1
09:59:02 2023-09-26 368779 365063 86928 85431 125911 130092 128704 129002 89356 88877 97314 100641 122761 125170 351731 377927 1030868 1014088 384282 400113 111105 97711 108151 109393 127636 123619 116498 117265 78885 79979 276633 243558 716641 724030 207832 205049 263556 264975 306492 296628 313154 313939 329511 332922 309812 346696 720485 762829 536076 441579 281466 274746 315951 315820 327658 331915 337753 339721 377536 377930 618199 650188 39.85 68.2 1
09:59:03 2023-09-26 367031 364774 85917 83623 126576 129884 129207 128405 89691 88593 97848 100269 121406 122193 351659 378993 1024134 1017436 380856 399612 111357 97711 108517 109175 128092 123500 117048 117130 79025 79947 279253 242765 722653 721473 207185 205049 264098 265382 304914 298014 311475 315856 328467 332922 310570 346732 720485 753720 545124 444129 279847 273941 316189 315820 325950 332948 333708 339531 377557 377068 618162 646337 39.85 68.2 1
09:59:04 2023-09-26 367076 365349 87298 85240 126462 129606 129559 128152 89821 88295 98467 99922 123033 121718 351803 379919 1020221 1011059 385409 400577 113269 97743 108226 109544 127758 123956 116853 117427 78917 80088 276840 243269 720364 723335 207805 206261 262747 265648 306924 301111 313569 315820 328569 331888 311988 342623 722599 756545 548161 446695 279506 276011 315951 315820 327393 333551 333636 339795 377859 378043 623247 646337 39.85 68.2 1
09:59:05 2023-09-26 368669 364921 87101 83674 126226 129988 128780 128797 89536 88691 97547 100572 122761 122608 351478 377783 1031600 1012928 384863 400577 111054 98012 107787 109611 127215 124160 116465 117656 78746 80175 276633 243378 715550 720453 207508 205511 263153 265382 306924 296722 313445 315856 327490 333960 309595 345644 719394 757287 546553 439812 279883 274781 315951 315820 328419 330619 337753 338294 375239 377666 620022 649268 39.85 68.2 1
09:59:07 2023-09-26 369552 364551 87081 85248 126274 129730 128951 128453 89666 88691 97580 100297 122884 122197 351731 377927 1023844 1014477 386502 399266 113302 97743 108259 109309 127820 124027 116975 117421 78993 80101 279253 242657 722204 719725 208052 205585 262677 266163 305630 297112 314026 315634 328963 334684 309090 345608 723660 754890 545124 442597 281466 275202 315729 315820 325915 332414 336179 338294 376725 377701 625569 647324 39.85 68.2 1
09:59:08 2023-09-26 367261 365132 87073 85298 126182 129730 128985 128576 89655 88715 97647 100198 122829 122368 351767 383297 1028216 1005220 382619 400860 113146 97609 108391 109468 127636 123922 116498 117460 78885 80143 276633 243594 718887 721273 207805 205688 263290 264164 306586 296628 312458 315412 328021 330894 312023 344597 719394 762829 543694 446218 279345 274817 315951 314896 327959 330955 336179 338294 378997 378007 617290 648277 39.85 68.2 1
09:59:09 2023-09-26 365806 364551 86995 85248 126274 129730 129344 128487 89666 88569 97580 100129 122829 122093 351803 378459 1030138 1016756 383791 400816 111354 97812 108308 109443 127745 124127 116686 117522 78961 80211 276633 245044 716563 719944 207364 205688 265351 265099 306960 297559 311765 315856 327032 333819 312222 345120 719394 754890 546553 440184 279883 275395 315951 314639 328951 331915 335668 339795 375274 377103 617250 647324 39.85 68.2 1
09:59:10 2023-09-26 369920 365139 85959 83777 126115 130092 128917 128823 89511 88897 97681 100400 122710 122608 351767 378821 1022393 1007880 388427 400613 113146 97743 108259 109544 127663 123652 116498 117265 78885 79979 276633 242765 715502 721124 207185 205688 261831 266643 305343 296628 313410 314932 329546 332725 311042 345120 724172 763712 543694 441651 279883 275431 315026 315665 327164 331683 337753 338223 378997 376542 626901 649268 39.85 68.2 1
09:59:11 2023-09-26 366231 364511 87080 85331 126178 129730 129254 128611 89666 88723 97746 100469 119573 122329 351478 382215 1032835 1012461 384172 400359 111339 97845 108593 109594 127799 123922 116853 117298 78917 80088 279439 243305 719469 724543 207508 205049 263474 265541 306658 297671 312678 313975 330045 332457 310100 346732 720485 763980 545660 441687 281466 274361 315951 315820 327658 331950 337716 339758 378997 377701 618804 650224 39.85 68.2 1
09:59:12 2023-09-26 367076 364992 85722 83389 126424 129511 129649 128152 89698 88295 97779 99922 123033 121923 351767 378786 1020944 1011059 385189 399266 113224 97743 108259 109393 127847 123956 116739 117265 78885 79947 276633 243350 722983 721983 207805 206330 262852 265568 306528 297631 310784 315856 328520 331958 311769 342623 723660 755957 543694 444920 279775 276047 315951 315820 327658 332948 333708 340344 377895 375946 623247 646337 39.85 68.2 1
09:59:13 2023-09-26 365460 366337 86995 85339 126178 130100 129104 128728 89687 88958 97714 100405 119609 122434 351659 378993 1028216 1007230 387309 399830 113146 97943 108259 109796 128004 124160 116498 117623 78778 80230 276633 244718 716011 723518 207329 206365 262633 265382 306960 295766 314992 315412 329013 332922 311042 342550 722599 762597 543694 441651 279847 276541 315951 315820 328951 330955 337716 338294 378464 375946 621925 650224 39.85 68.2 1
09:59:14 2023-09-26 368140 364547 87148 85339 126395 129850 129379 128398 89698 88569 97746 100198 123033 122197 351839 378221 1023515 1018882 382546 400577 111706 97577 108293 109242 128092 123685 116853 117184 79025 79947 276633 242630 723865 721473 207508 205049 264313 265347 305845 298258 311729 315856 328021 332957 311006 346769 722052 756683 545124 441615 281268 273941 315933 315820 325985 332983 335668 339556 377572 377701 619547 649419 39.85 68.2 1
09:59:15 2023-09-26 369350 367197 85950 83670 126289 129622 129545 128474 89691 88747 97714 100303 119575 122538 351803 377657 1022393 1012545 386941 401144 113269 97743 108334 109502 127670 124127 116887 117265 78917 79947 276633 243522 716546 720453 208833 206330 262485 265790 306061 297112 311729 315004 327490 332922 311769 342586 723660 754890 545124 441421 279775 276506 315951 315820 327428 332414 333708 340344 376725 375946 623762 645424 39.85 68.2 1
09:59:16 2023-09-26 367671 365346 86986 85460 125974 130273 128917 129037 89420 89031 97480 102746 122795 125204 351731 378459 1030138 1013256 384319 397976 113180 97776 108544 109426 127847 123719 116773 117265 78917 79979 276840 243558 720901 723518 207867 205083 262887 265382 306694 297667 313702 314453 329013 333995 309595 346451 722088 757432 538543 440229 281466 274589 315951 315820 327658 333373 338970 340428 377608 380804 619643 650538 39.85 68.2 1
09:59:17 2023-09-26 369402 364916 87289 83790 126294 130108 129421 128542 89698 88569 97679 100331 119705 122294 351623 379245 1022796 1018882 383990 400113 113536 97776 108551 109502 128126 123619 117082 117265 79177 79979 276633 242423 732383 722494 207543 205049 263838 265568 304663 298049 311765 315856 328782 332957 310100 347260 722599 756508 545124 441651 281466 274133 315236 315820 325950 333449 336179 339281 377572 378265 621852 647324 39.85 68.2 1
09:59:18 2023-09-26 367628 365063 87148 85368 126424 129726 129379 128611 89854 88537 97779 100129 123068 121923 351839 381056 1017981 1011059 385189 400258 113561 97779 108792 109309 128243 123585 117029 117326 78961 80134 276633 243414 725268 724543 207697 206009 262852 265382 306492 299460 313062 315784 329746 331657 311804 344597 723660 759709 543694 445622 279847 275624 315951 315820 326899 333717 333672 339317 378997 376244 621888 646830 39.85 68.2 1
09:59:19 2023-09-26 368119 365090 86957 85394 125974 130092 129104 128976 89478 88845 97446 102675 122829 122913 351623 378459 1032332 1011530 384863 397976 112888 97943 108077 109796 127459 124193 116498 117656 78917 80121 274289 243522 720577 722494 207577 205546 262922 265790 306550 297212 313738 314968 328021 333995 310100 346732 721541 757359 547089 440229 279883 274817 315951 315820 327888 330885 338470 338258 376761 377701 621888 650224 39.85 68.2 1
09:59:20 2023-09-26 369551 364547 87028 85281 126307 129730 129289 128611 89698 88569 97746 100364 123033 122197 351803 377693 1023697 1019733 385971 400359 111569 97845 108417 109443 127922 123619 116881 117292 78993 79947 276633 242594 722125 720453 210016 204912 263193 265790 304592 297563 311765 315820 329013 333458 309595 347788 724685 759914 545124 440229 281864 275169 315951 314969 325950 332913 336179 339281 377859 378530 625126 646373 39.75 68.2 1
09:59:21 2023-09-26 366668 365460 87077 85335 126186 129730 129289 128728 89568 88691 97714 100536 122829 122523 351803 378486 1027149 1004985 384319 397454 113146 97776 108293 109578 127820 123956 116532 117623 78917 80175 276633 245044 716444 721124 206253 206365 262887 264975 305534 295836 312961 315634 328782 332957 312023 342586 720485 761753 543694 444222 279345 276541 315951 315376 328951 331683 336727 338294 378464 378079 618199 649764 39.85 68.2 1
09:59:22 2023-09-26 367151 365094 87055 85314 126303 129730 128985 128823 89666 88723 97782 100649 119625 122620 351695 377819 1032991 1016831 385299 400359 111262 98147 108368 109763 127547 124227 116498 117886 78929 80353 276840 243450 710802 720453 207543 206158 263369 265603 305951 297140 313225 315856 327755 333995 310100 345681 719431 756754 547982 440229 279883 275202 315951 315820 328951 330885 337753 339317 376425 377402 617967 649268 39.85 68.2 1
09:59:23 2023-09-26 371983 367073 87028 85339 126182 130087 129199 128823 89698 88723 97746 100502 122829 122232 351767 379954 1020944 1008190 385588 399266 113224 97743 108293 109426 127970 123685 116853 117298 78917 79979 276633 242047 727318 721197 208981 205688 262887 266643 305200 297739 312749 314674 329818 332457 311078 345644 724685 763440 543694 444328 279883 275431 315951 315700 325950 332449 337514 337985 378997 376577 627531 649231 39.85 68.2 1
09:59:24 2023-09-26 367001 366337 87144 83735 126222 130100 129318 128762 89568 88780 97848 100474 123102 122399 351659 381788 1032798 1010786 382312 397383 113180 97779 108424 109477 127785 123856 116853 117460 78917 80289 279253 243558 719980 721197 207329 205369 263729 264975 306744 297112 314026 314968 330116 331657 311078 346732 720521 766019 540835 445624 279883 274781 315747 315598 327959 332216 336965 338223 379177 377402 616383 650224 39.85 68.2 1
09:59:25 2023-09-26 367111 364551 87148 85164 126462 129845 129379 128220 89666 88602 97746 100331 122948 122437 351839 378786 1022393 1011059 386686 399266 113301 97776 108326 109502 127881 123752 116853 117298 78961 80121 276840 243522 724466 720453 206253 206043 262664 265417 306061 297112 310784 315004 328021 331993 312023 342623 722636 755957 546732 444222 279775 275660 315951 315820 327164 332948 333672 340069 377306 377720 624307 648423 39.85 68.2 1
09:59:26 2023-09-26 369350 367447 87195 85450 126256 130234 129151 128865 89536 88780 97681 100474 122795 125030 351803 378786 1023660 1007505 387490 397383 112956 97776 107928 109477 127459 124160 116498 117575 78778 80262 276633 243630 715044 723518 208981 206365 261283 265825 305285 297140 313225 314968 328782 332957 311042 342586 722636 762902 543694 441160 279883 276541 315729 315820 328685 330920 337753 338294 377931 375981 622806 650224 39.85 68.2 1
09:59:27 2023-09-26 368642 364507 87024 85281 126424 129730 129379 128645 89698 88569 97746 100331 122863 122232 351767 377693 1026941 1018882 384319 400577 113370 97776 108761 109502 128092 123567 117082 117298 79057 79979 276840 242083 722166 721983 207508 205049 262957 265790 305795 299496 311765 315856 328516 332992 310135 347296 722636 757172 538543 441615 281864 274361 315236 315820 328646 333705 335888 341506 378320 378724 623308 648995 39.85 68.2 1
09:59:28 2023-09-26 369082 364373 87396 83389 126711 129606 129739 128152 89916 88295 97779 100236 119737 121718 351803 379919 1020221 1012461 385409 400294 111260 97609 108259 109393 127704 123719 116853 117298 78778 79979 276633 243143 723400 721983 206253 206009 263004 265603 306528 297775 310784 315856 328782 331692 312059 344597 722636 759391 543694 443932 279811 276082 315951 315820 327428 333717 333708 339830 378140 375981 621888 646410 39.85 68.2 1
09:59:29 2023-09-26 364038 366073 86991 85277 126220 129730 129199 128611 89698 88602 97580 100364 122863 122437 351803 377927 1031600 1014205 384863 400577 113068 97609 108185 109578 127731 123719 116498 117494 78778 80011 276633 245391 727732 720453 207219 205688 262887 264199 305534 295766 312266 315856 327067 333726 310100 345681 719431 756582 546553 442869 279631 275375 315951 314752 329306 331810 335523 342699 376282 378930 617614 647324 39.85 68.2 1
09:59:30 2023-09-26 369313 364507 87024 85281 126605 130100 129379 128576 89604 88569 97446 100374 123102 122232 351803 377395 1022393 1010739 385227 399266 113068 97642 108544 109426 127670 123567 116532 117265 78809 79979 276840 243179 720211 719944 207508 206187 262084 265861 306478 297703 312275 315856 326996 333995 311078 342623 723660 753824 546999 440193 279847 276541 315506 316037 327428 331985 336690 340069 375560 375981 625298 646373 39.85 68.2 2
09:59:31 2023-09-26 369071 364551 86961 85347 126012 130281 128985 128858 89420 88877 97580 100569 122829 124995 351515 381137 1026417 1009661 388427 400113 111191 97845 108159 109628 127500 124127 116914 117541 78778 79979 276633 243594 715840 724470 207508 205975 262165 265861 306960 297739 313594 314968 329049 332957 311078 342659 723660 763522 543694 441687 279883 276577 315506 315004 327959 330955 337753 338294 377536 376612 625569 651183 39.85 68.2 2
09:59:32 2023-09-26 372086 369508 87599 86015 128246 134520 130136 133275 90574 89435 99159 103404 120402 125798 355780 383415 1036317 1032486 388612 404748 111224 98747 110836 113408 129204 126778 119982 122467 80281 81471 280374 246259 732167 731636 209929 207725 268596 269981 309829 304173 318360 319943 332247 338791 315915 351208 736003 772802 560311 448896 286182 279214 322125 322902 333933 338585 341542 346737 381899 387649 637316 662489 39.85 68.2 2
09:59:33 2023-09-26 378610 374587 86089 86883 133266 133160 132801 132718 91037 90174 100810 101844 123130 124532 360636 391676 1048223 1035482 400789 410950 112505 100729 113054 112034 132577 130286 120932 121926 81682 82730 284115 248618 742187 746008 212767 211066 269038 272871 315049 306292 321616 322902 337593 340628 317893 355031 744872 784328 561679 455643 287868 285347 324821 324674 339849 341678 346796 348709 388620 387031 638561 670467 39.85 68.2 2
09:59:34 2023-09-26 390554 384583 87385 85574 132906 137342 137436 137505 93230 90532 102688 103934 126027 127581 369722 398747 1069944 1053598 405646 418781 114966 104678 114233 115771 137250 133147 125013 125861 83211 85908 290502 254648 746031 757936 215601 212233 272412 277652 320094 311800 328109 327206 342009 345575 321875 355775 756688 797086 567479 462315 292255 288350 332535 329222 342983 347648 348839 351460 391604 394692 647333 680167 39.85 68.2 2
09:59:35 2023-09-26 392566 387587 88049 85759 134521 138039 139026 138237 91673 90335 103581 104251 126935 128079 374140 398782 1075000 1068212 409480 422742 115032 104857 115420 116544 138246 134408 126222 126762 83671 86066 290502 254665 768506 755775 216819 217977 273351 278078 320259 313993 327378 328724 342009 347942 320865 357435 756949 788910 559417 462279 293005 287884 331762 331525 342947 349582 350049 354667 393990 393236 656180 681689 39.85 68.2 2
09:59:36 2023-09-26 395604 389906 87873 85607 134715 138893 142747 142233 91301 90029 106021 105164 127592 128497 374070 406178 1074509 1060540 405646 422652 115767 104997 116613 117390 142341 135366 127648 128058 83902 86192 292472 254828 761730 764878 216514 213221 274573 277616 320840 315616 327609 328462 342491 345091 320936 356893 756985 800305 562276 462315 293420 288794 331995 331256 344778 347398 351820 354089 393739 391608 651502 682583 39.85 68.2 2
09:59:37 2023-09-26 393523 391546 88081 85673 135437 139533 143215 142332 91004 89840 106055 105176 127708 128641 375757 403291 1087612 1072358 405252 423953 115654 105031 116694 118273 142341 135938 127614 128695 83671 86258 290502 258278 761655 760675 216666 212891 274153 275918 323545 313480 324703 328760 339709 345853 319894 355812 756072 791251 567479 461125 293594 287945 332031 332536 341982 349091 347265 353557 387498 390856 655217 678686 39.85 68.2 2
09:59:38 2023-09-26 395629 392092 87325 85369 134647 138246 142747 142134 90637 89496 106021 104842 127348 128339 375230 401205 1074509 1066694 409819 422283 114966 104639 116613 117749 142108 135494 127614 128482 83613 86040 290502 255549 757932 759553 216209 212267 272221 276377 319127 312055 324631 326220 336848 344849 318410 351456 753565 792189 566029 463938 292481 288757 329885 329613 342320 347226 346650 351244 390567 389786 656869 680686 39.85 68.1 2
09:59:39 2023-09-26 394347 391688 87110 85472 135157 138211 142911 142233 90637 89529 103869 104921 127348 128216 375793 406363 1083690 1066760 406225 421986 114999 104712 116613 117906 142108 135494 127614 128482 83613 86007 290502 256273 756402 763798 216057 213623 273281 275460 319610 312740 324631 324870 338958 341721 315978 353625 753683 791251 568929 460002 292798 287540 329992 327733 342947 345324 346833 351460 390351 388837 646839 678132 39.85 68.1 2
09:59:40 2023-09-26 392576 393525 87537 85426 135096 138246 143016 142169 90886 89561 106163 104986 127845 128428 377225 405748 1082155 1068169 403117 423917 115032 104784 116841 117979 142341 135844 128071 128784 83671 86225 293305 257364 763169 757215 215601 217977 273316 274389 320579 312055 323814 329257 339881 342982 319649 354016 755804 790510 566029 461037 294461 287598 329813 330719 340878 346958 347852 350328 387758 388766 657988 678686 39.85 68.2 2
09:59:41 2023-09-26 394445 395297 87472 85509 134723 139127 143215 142761 90761 89840 106237 105371 127857 129102 377563 406078 1082119 1062131 409276 424025 115032 104925 116841 118571 142655 136041 128372 129232 83902 86291 294628 258462 757899 768204 215601 213552 272864 275495 322040 311581 324631 325725 338375 342199 318410 351456 754905 800305 566029 462352 293836 287135 331995 329720 342440 346958 347300 350328 388011 389999 647370 681689 39.85 68.2 2
09:59:42 2023-09-26 396961 395566 87601 85452 135779 139526 141410 140751 91037 90054 106612 105595 128267 129213 378556 405962 1079053 1069503 412291 424025 115574 102784 117455 118764 138624 136737 128674 129447 84018 84421 296162 258278 760677 765997 215601 213369 273281 276377 320615 313040 324367 327768 336813 342199 320408 351172 758593 793306 563129 465118 293420 288577 331762 331758 340363 347933 347265 350364 388656 388801 655006 686281 39.85 68.2 2
09:59:43 2023-09-26 402790 399476 88025 85822 136051 143337 143992 143677 93261 90437 106704 106147 131210 130247 382174 411307 1087612 1066694 415260 426089 116073 105458 117725 119531 139745 137964 129245 132522 86023 84547 293305 258230 767550 772852 216819 213552 273281 278150 322076 313480 328145 326745 339673 343263 318374 351456 756949 802039 568929 467868 292254 288172 333978 330790 344511 347933 347265 350364 389236 392950 657691 690190 39.85 68.2 2
09:59:44 2023-09-26 405037 400450 88420 85976 136914 140694 140608 139846 91772 90492 107030 106187 131915 130247 384524 408539 1091701 1078906 414516 427814 116573 103186 118658 119833 140183 137831 132544 132715 86208 84705 295268 257868 770668 769837 216819 213586 274573 279075 322302 314812 326613 327768 338649 345853 317929 351528 761896 793342 567479 467868 292735 288794 333003 332837 342947 348281 350086 351496 392225 392074 664226 687854 39.85 68.2 2
09:59:45 2023-09-26 407095 402726 88731 86193 137458 144040 141428 140958 93682 90690 104465 106757 132031 130897 384132 415236 1088384 1077224 415223 429040 116996 105848 119275 122561 141487 138648 132788 133063 86579 84764 299677 257832 776055 779550 216819 214249 275873 279757 322828 314546 328377 327468 341769 343815 318892 353662 765328 802198 568929 467868 293111 290379 333834 333018 346060 349295 351044 353449 394159 392230 658270 694414 39.85 68.3 2
09:59:46 2023-09-26 404713 402850 89101 86470 138371 144149 141941 141131 92312 90650 104622 106757 132373 130932 385357 416960 1100091 1088200 415260 430320 117420 105911 119591 122714 141945 138814 133111 129447 86765 84827 289553 259064 781535 777345 216442 213586 277339 279560 323809 315753 327646 329293 341012 345646 316934 357165 764874 793378 569423 466142 294077 290626 333713 333848 342955 348246 350086 354667 393990 392998 665529 691876 39.85 68.3 2
09:59:47 2023-09-26 410147 405802 89288 87080 138401 140763 142413 142464 93876 90913 104807 107290 128697 132279 387713 418336 1097604 1078708 420515 432967 117697 103398 119709 123226 142208 140155 129459 130976 86832 85300 298117 261549 772649 783084 216476 214915 275908 279757 324987 315838 328227 328795 341769 345368 320355 351348 766136 812745 570379 471235 295735 290485 337532 333704 346696 351519 349786 351496 391639 395948 664226 697358 39.85 68.3 2
09:59:48 2023-09-26 413226 406088 89476 87112 139347 140666 143010 142363 94072 90913 104950 107356 128948 134686 389740 417345 1098860 1088163 421446 433291 118090 103431 120144 123260 142801 140351 129905 131009 87105 85358 301021 261549 782267 775206 216813 215883 276755 281231 324987 317480 328646 330826 339947 347454 320379 353625 767729 802320 575775 471380 295879 290520 334467 334000 342955 350442 351308 354093 393400 392444 663614 692904 39.85 68.3 2
09:59:49 2023-09-26 408340 407627 89787 87414 142160 141615 143670 142993 94072 91641 105120 108048 129255 135168 392094 421204 1106966 1085239 417078 437865 118273 103856 120952 123602 142967 143567 130742 131897 87266 85680 301021 264665 779830 788718 216476 215952 279028 279576 328177 318981 330278 331833 342383 344673 320462 355666 769646 815176 569423 468512 297838 291335 335782 336339 347824 349742 351591 356609 392261 395984 662197 694904 39.85 68.4 2
09:59:50 2023-09-26 412953 407658 90104 87657 142760 142381 144945 143558 94234 91515 105291 108196 130003 135541 391860 421536 1103688 1091410 421482 437779 118881 104219 120986 120233 143905 143702 131054 132203 87427 86253 299677 264105 788548 788159 216848 216288 278352 279087 324964 317960 328646 331865 342491 345368 320580 354735 773992 810762 580188 472082 297766 292152 334198 336560 344540 349359 351308 355780 396709 394728 664226 699791 39.85 68.4 2
09:59:51 2023-09-26 410440 410704 90340 87729 142981 142007 144671 143687 94526 91508 105942 108213 130426 135512 391895 422499 1109659 1103784 424189 439330 119196 104141 121801 120480 144262 141441 132281 132328 85508 86135 301967 263732 785096 787044 218907 214949 279136 279973 323987 318441 330227 331560 342491 346967 317964 356641 770595 802320 581659 468620 296533 293115 334772 335512 345614 351493 349173 355241 395836 394728 675546 699073 39.85 68.4 2
09:59:52 2023-09-26 417146 412011 90099 87965 142860 143170 144870 144555 94430 91834 105586 108778 130500 131884 395402 424061 1109622 1088200 423565 437942 119065 104460 121835 120977 144364 144518 131877 133227 85572 86412 305516 266545 779456 792188 216848 216996 278992 279087 326966 316965 328489 330826 342491 346445 320901 354735 770524 816141 578717 472822 299596 291991 336830 334538 348354 351739 353435 356028 393618 396398 664189 696875 39.85 68.4 2
09:59:53 2023-09-26 416520 412448 90281 88082 143125 142799 144841 144658 94398 91834 106333 109023 130793 131783 394284 422796 1110156 1097592 422933 437942 119395 104284 124245 120977 145003 144482 132344 133102 85466 86412 301967 265603 784780 791033 217488 216322 278940 279907 325000 319441 328646 332338 343190 345610 320379 354735 772884 811441 577246 472822 297478 293364 334772 336595 346377 351979 351591 355853 396988 395984 665059 701096 39.85 68.4 2
09:59:54 2023-09-26 414297 414552 90446 88206 143359 143494 145514 145397 94398 91994 106286 109263 130949 132479 396061 424061 1123668 1103784 420850 443206 119561 104786 124574 121714 145338 144857 132772 133662 85626 86679 301021 266734 787568 791033 218049 216461 278575 279903 325945 319477 329577 332369 342009 346967 318445 357179 777110 810603 581659 471867 297442 294153 337771 337434 346478 351880 349294 357220 396673 394728 674681 701096 39.85 68.4 2
09:59:55 2023-09-26 414876 414885 90446 88267 143564 143594 145582 144961 92818 91894 106668 109112 131376 132008 396691 430125 1118863 1102999 424665 440247 119561 104786 124660 121780 145372 144892 132806 133696 85658 86980 301967 266734 785982 793381 218201 216288 279529 279938 327459 317000 329292 331865 341048 347942 318927 355524 772164 808556 578717 473527 297514 292231 338869 335512 347578 352584 350494 355853 391914 394070 674681 701096 39.85 68.4 2
09:59:56 2023-09-26 418626 415101 90761 88054 139803 143765 146187 144756 94627 91834 106531 109112 132121 131884 399080 430125 1108015 1097456 426218 440593 119965 104962 124938 122213 146114 140906 133641 134007 85796 87012 304975 265603 809145 798957 219902 216624 278940 281513 328177 318710 332156 330683 342974 346267 319752 353980 774907 817488 577629 478390 297484 294296 337848 334574 348220 351739 351361 354380 394025 395209 671501 702369 39.85 68.4 2
09:59:57 2023-09-26 421670 415615 90636 88359 143909 143964 145984 145360 94561 92122 106531 109548 131409 132584 399116 424669 1116044 1103784 426781 441944 119931 105171 125025 122246 146183 141296 133675 134352 85733 87282 307702 267302 795389 796756 217523 216996 279136 280828 326016 320090 329344 332513 342491 345646 319670 353662 775896 817907 575140 476361 297910 293812 335782 338122 345649 350442 351591 355853 397025 394728 667052 701984 39.85 68.5 2
09:59:58 2023-09-26 419879 417762 90632 88999 143913 144765 146221 146444 94561 92542 106531 110020 131442 133570 399717 426601 1127123 1106676 421079 444589 120215 105204 125182 122648 146557 141972 133927 135030 85870 87456 307702 269782 793860 797885 218436 216857 279923 281936 327282 319819 330007 333618 342009 346967 318668 355848 779470 814169 577629 472786 299342 294260 339208 338383 345649 352267 349473 357693 396709 394728 674681 704275 39.85 68.5 2
09:59:59 2023-09-26 419360 418096 90790 88392 140132 144564 146528 146104 94627 92121 107185 112032 132374 132858 400920 433219 1125264 1103784 423637 442052 122404 105526 125182 122648 146830 141972 134019 134673 85924 87525 304734 268933 793670 800123 218764 216322 278346 280792 328641 317070 329590 331363 341769 347698 317929 354735 770632 809395 586073 475687 299596 293847 338904 335512 347452 353361 351303 356569 391772 395840 677515 701023 39.85 68.5 2
10:00:00 2023-09-26 421974 418870 90699 88691 139979 144915 146494 146580 94692 92509 107414 110248 132167 133708 401488 431785 1121244 1100759 426143 444589 122438 105703 125217 123051 146830 142432 134145 135080 85839 87617 305516 269207 789345 802497 217488 216996 278666 279938 327990 318735 328524 331830 342009 344624 318963 354448 774669 820839 581659 474307 300443 293364 337883 336560 347213 350407 351024 358584 393436 395984 669564 701096 39.85 68.5 2
10:00:01 2023-09-26 423894 421299 90827 88392 140495 144596 146839 146617 94758 92121 107218 112065 132266 133067 403379 427908 1117998 1105818 428704 444589 122472 105864 125461 123084 146864 142432 134365 135267 85929 87617 305516 267966 794443 801327 217558 216659 279529 280996 326016 320706 329344 331901 342491 344849 320554 351600 781135 820620 581659 478353 299451 294281 336146 338490 347523 351037 351127 355634 396673 395284 669564 704083 39.85 68.5 2
10:00:02 2023-09-26 423314 421272 90823 88392 140625 144596 147557 146652 94920 92121 107547 112109 132482 132875 400773 432770 1122076 1113056 432596 444336 122472 105453 125583 123051 146692 142398 134808 135305 85934 87617 305516 267179 797176 797794 218448 216996 279136 281649 326966 319029 328258 332333 339983 347454 318445 351492 776315 811405 578717 477598 299596 294331 337848 337103 345614 352584 351397 354739 394302 393584 673180 703548 39.85 68.5 2
10:00:03 2023-09-26 424595 422517 90860 88666 140983 144628 147797 147369 94824 92121 107581 112442 132698 133477 400808 433555 1127958 1109897 427384 444199 122353 105947 125461 123896 146864 143223 134618 136222 86142 87921 308521 270002 787628 802497 218236 216322 278247 282734 329462 318675 330944 332729 340593 347062 317823 351456 778363 811650 581659 478390 301111 292917 338904 337612 346842 353396 350494 355816 391055 394728 679731 703942 39.85 68.5 2
10:00:04 2023-09-26 423894 424115 90860 88853 140747 145235 147797 147609 94791 92375 107581 110703 132606 133948 402008 433519 1128648 1102999 426143 445944 122676 105914 125775 123863 147237 143833 135177 136080 86083 87801 304908 270074 796901 808035 218201 216322 278645 280701 327990 319701 328560 331637 340964 345368 316455 354198 774013 811477 588793 475687 300443 294331 338393 336324 349349 352302 349156 356393 393748 394656 678695 703051 39.85 68.5 2
10:00:05 2023-09-26 426365 423831 90864 88820 141114 145197 148106 147712 94824 92121 107762 112476 132914 133952 403247 432465 1120450 1109035 429991 447632 122948 105736 122521 123150 147958 143435 135615 135854 86378 88065 305880 270551 811152 808198 218096 217066 279923 281508 325840 320825 330512 331292 342491 343850 316969 351528 781691 820802 580188 478390 297910 296098 336830 337233 347773 350477 350530 354489 395836 396614 673446 706226 39.85 68.5 2
10:00:06 2023-09-26 428280 423750 90893 88820 141147 145201 148210 147609 94791 92121 107911 112476 132947 133729 403815 434447 1125264 1114204 433921 446295 122710 105914 122353 123863 148218 143833 135615 136290 86201 87921 306779 269468 816168 803633 217558 216996 279136 281759 327001 319477 328489 332909 338994 345959 317039 350889 779692 816104 585807 477634 297703 294296 337883 338157 347591 353396 351339 354376 393980 393994 678247 705969 39.85 68.5 2
10:00:07 2023-09-26 426445 426442 91225 89060 141875 145605 148208 147814 94888 92375 107878 110920 133552 134133 403779 433075 1133679 1117780 426070 444823 122914 105914 122437 123863 148338 143392 135501 136154 86319 88253 306779 270264 803625 805911 218201 216068 279389 280757 325981 320671 329577 331794 340976 345333 317738 353625 779692 811723 589015 475650 297514 295475 336795 338086 346098 351458 348069 355241 394257 393860 681661 705579 39.85 68.5 2
10:00:08 2023-09-26 426482 426519 91236 88974 141524 145673 148416 148227 94921 92375 107911 112820 133131 134167 404420 435454 1127958 1106928 427989 445519 122880 106166 122437 124238 151050 144058 135722 136445 86319 88041 307907 270274 802205 811613 218166 216068 278575 280365 327954 319890 331238 329791 342491 343779 317884 351564 778215 819810 577629 476779 299795 294118 338453 337399 348608 351809 350822 356426 393053 394692 676788 704046 39.85 68.5 2
10:00:09 2023-09-26 428587 427289 91447 88942 141889 145529 148624 148124 92757 92432 108276 112631 133440 133914 405311 438415 1118753 1106603 434933 445484 122935 106166 122521 124271 150979 144092 135944 136445 86496 88226 306779 270038 802647 811613 218166 216288 278352 281649 327919 318405 329252 330522 340701 343462 316898 349267 775108 820839 588793 480408 299233 292973 339619 336253 347701 351493 351555 354093 391019 394728 672491 705117 39.85 68.5 2
10:00:10 2023-09-26 427697 425393 91394 88820 142473 145570 148864 147881 95021 92311 108309 112665 133620 134142 405741 436101 1127958 1122329 433393 446844 122948 105914 123146 124271 151470 143892 136201 136859 86555 88074 308067 269658 809412 807053 218541 216253 279136 283735 328678 320125 330365 331650 339804 346267 317702 352446 779509 811577 583131 479749 297514 295646 339448 337340 346655 353325 350822 354667 394580 393236 682666 708047 39.85 68.5 2
10:00:11 2023-09-26 428963 426588 91332 89003 141893 145944 148624 148608 94988 92375 108276 112888 133473 134628 405669 440737 1133679 1114640 431247 449256 122591 106418 122437 124681 147958 144934 135927 137294 86437 88226 309768 270527 800764 809177 218166 216045 279529 280897 328946 317960 328453 331327 338887 345591 315915 350395 776558 814132 588793 478729 300443 292436 338904 337304 345336 352549 349402 356339 389853 392372 680176 704046 39.85 68.5 2
10:00:12 2023-09-26 433889 427249 91332 88974 141537 145910 151902 151461 94955 92509 108276 112888 133348 134572 405813 440737 1124466 1109035 432651 449256 122710 106486 122690 124748 148371 145034 136055 137436 86666 88791 308889 272681 800515 813191 217384 217194 279493 282135 328769 318781 330512 330612 339912 343779 319204 348741 777073 820419 585807 479602 300443 293420 338869 336418 346377 350442 350494 354667 390435 393236 672491 704046 39.85 68.5 2
10:00:13 2023-09-26 431170 427419 91236 88978 141995 145673 152255 151496 94955 92606 108309 112854 133565 134572 408145 438085 1123668 1113056 433553 448901 123187 105914 123357 124271 149277 144532 137012 136957 86639 88074 309768 270110 813773 813913 219012 216103 279333 281326 325682 319925 330424 329257 340737 342713 315915 349303 776828 820839 588793 477598 297730 295195 337303 335512 347701 352051 351547 353839 394016 393994 674844 708083 39.85 68.5 2
10:00:14 2023-09-26 427716 427930 91394 88974 142024 145707 152362 151496 94988 92542 108459 113078 133783 134572 409719 436785 1134484 1119069 430254 450604 121484 106286 123594 124581 147280 144257 136769 137171 86698 88403 307742 270383 818220 811540 218201 214915 278318 280757 328641 320493 328646 330790 338922 343228 314152 352543 779692 813018 581254 476361 299596 293939 336524 337577 345578 350407 349516 355241 392261 391751 678658 706116 39.85 68.5 2
10:00:15 2023-09-26 429607 430962 91332 88974 142423 145975 148934 148502 95020 92801 108309 113120 133649 134920 409372 442088 1134484 1115433 432165 449510 122914 106271 122944 124748 151574 144829 136742 137376 86496 88291 309768 272779 804998 813951 218014 214983 279529 279938 326966 317070 328489 329564 338684 344814 315915 349303 777073 813840 586073 479638 299414 293669 339476 337162 346270 354862 350573 354448 393507 394414 682666 705117 39.85 68.5 2
10:00:16 2023-09-26 436088 430190 91384 89100 141864 146385 152078 152024 92587 92853 108475 113111 133599 135013 409336 440593 1127687 1108691 432543 449545 122914 106418 122944 124748 151294 144863 136688 137793 86555 88291 311584 275065 818042 815066 216140 216103 279529 279052 328396 318441 329052 329791 338958 341413 315915 349267 775145 824550 587300 477712 300443 292471 337848 336525 345614 349324 348875 354703 390471 392372 673446 705080 39.85 68.5 2
10:00:17 2023-09-26 432958 429876 91327 88974 142033 146046 152432 151742 94988 92703 108744 112966 133565 134201 409987 440391 1127994 1122329 435786 449545 123119 106271 123324 124748 151715 145030 136872 137567 86673 88291 309768 272779 810285 810394 216813 216103 278352 280561 328641 319676 330131 331543 336742 343638 315843 349764 777231 816331 585807 481658 297622 292973 336795 336525 343577 351493 351820 351460 391019 391786 681698 709237 39.85 68.5 2
10:00:18 2023-09-26 432660 432755 91236 89284 142427 146442 148864 149818 94955 94756 108276 113335 133645 135490 409987 439234 1137126 1118275 430637 449545 123119 106271 123028 124748 151574 144829 136682 137567 86496 88291 306349 274557 811582 811577 217151 214949 278152 279757 326966 318994 327646 330790 337865 342713 315362 350130 778589 811405 610347 476698 300019 293776 336498 337577 344264 350407 349801 354416 390435 390677 678658 705080 39.85 68.5 2
10:00:19 2023-09-26 436506 432872 90893 89279 142029 146692 152184 152341 94955 92853 108567 113302 133817 135234 410604 442088 1129594 1105781 431934 450922 123034 106630 123154 125126 151609 145099 136872 137827 86555 88800 311584 274994 813184 819626 218045 215513 279493 281339 327812 320104 328965 329613 338471 340628 315434 348705 775145 822399 590286 478051 300231 292471 337339 336018 347837 351375 349402 353594 388656 391751 672491 704083 39.85 68.5 2
10:00:20 2023-09-26 433852 431463 91428 88978 142518 145707 152750 151777 95021 92670 108676 113111 133909 134920 411767 442088 1125264 1114640 432579 451573 123187 106486 124083 124748 149760 145300 137449 137683 86976 88492 311711 270563 824746 817076 216813 214983 278940 280897 324964 318958 329344 327803 338922 341686 315110 349985 778001 820839 591594 477562 296987 293975 335746 336018 346377 349359 350288 351244 392011 391466 673372 708120 39.85 68.5 2
10:00:21 2023-09-26 432836 432845 91206 89011 142431 146378 149282 149474 94988 94756 108492 113369 133670 135456 410604 439391 1140711 1118275 431247 450922 121202 106498 123864 125550 149691 145197 136993 138108 86880 88589 308889 274484 810195 813191 216593 214915 278346 278204 325945 319676 327318 329755 336848 341686 313962 349022 780687 815395 577629 477036 297874 293044 335746 339776 343541 349882 347852 353630 389853 389382 679175 705080 39.85 68.5 2
10:00:22 2023-09-26 430982 433097 91269 89007 142029 146385 148189 152094 95086 92767 108676 113111 133909 134920 412459 444341 1134484 1116227 433085 450532 123153 106418 123475 125126 151644 145199 137130 138019 86730 88291 306511 273781 810176 815923 217151 214880 278796 279477 325981 317000 330461 327768 336884 342713 313449 349948 773977 817452 581659 478206 297550 293080 336689 336686 346549 350302 348518 351352 391943 392158 678658 705117 39.85 68.5 2
10:00:23 2023-09-26 437605 433129 91269 88974 142288 146419 149770 152235 95021 94625 108676 113302 134238 135098 412167 438996 1130068 1117022 436320 450778 119988 106531 124102 125026 148220 144829 137321 138019 86762 88323 310739 274118 834142 815887 216819 214915 278352 281701 327251 319441 327646 327803 338411 339644 313962 348564 778870 820839 610347 477598 297766 293293 334737 337350 343541 348246 347265 351177 391055 389999 673174 708267 39.85 68.5 2
10:00:24 2023-09-26 432908 432809 91428 88881 142871 146174 149892 149230 95021 92542 108860 113145 134136 134793 410585 442088 1131270 1123926 437115 450994 123187 106524 123760 125159 147686 145099 137389 138019 87289 88565 309768 273394 810943 813337 216662 214880 277534 279903 325454 318675 327854 329239 335587 344733 312830 347642 778369 810430 581659 479409 297762 294118 335746 335982 343541 349882 346869 351208 392417 389347 682666 706189 39.85 68.5 2
10:00:25 2023-09-26 435312 432917 91480 88974 142489 146419 152643 152094 95021 92670 108676 113302 134035 135047 413155 444341 1133837 1115859 432615 450994 122744 106663 123113 125572 151609 146041 137096 138211 86730 88291 312814 274169 804790 816074 216140 214581 278156 278239 327654 316486 328182 329293 334860 341686 312753 347788 774013 811723 587300 476853 297766 291743 338322 334468 343541 352087 348345 351177 388191 391201 681698 704046 39.85 68.5 2
10:00:26 2023-09-26 436117 432867 91428 88853 142942 146147 153069 152059 95054 94593 108860 113335 134069 135461 410910 444771 1128685 1116376 432687 450741 123221 106271 124202 124781 147686 145199 137806 137827 87036 88291 309311 272525 834003 822613 218045 216382 278316 282135 326790 318816 328232 327326 337723 340453 312973 347751 777451 822728 585807 479712 297333 293982 334702 334538 345059 348281 348838 353640 389782 387644 673446 707729 39.85 68.5 2
10:00:27 2023-09-26 431582 433129 91432 88978 142951 146080 152890 150214 95023 94527 109331 113302 134316 134826 411523 441728 1134484 1125079 436357 451030 123136 106451 123931 125193 147983 145335 137806 138115 87100 88323 309768 273201 818831 816221 216848 214215 277729 279938 324929 318441 328377 327839 336341 341651 311769 346805 778589 811723 610347 477712 296857 293776 334772 336018 343506 349359 346796 351208 392417 391387 682445 709665 39.85 68.5 2
10:00:28 2023-09-26 440076 434145 91143 89007 142246 146692 152643 152517 95054 94658 108709 113369 134512 135456 412103 444341 1127994 1109860 438661 453618 122948 106630 124068 125785 147686 146041 137919 138596 87036 88776 311956 276080 809485 820863 216639 214811 277925 279757 326016 317000 327646 328245 337935 339066 313449 346451 772847 823018 579836 480481 297766 290599 336830 334503 343506 348281 350265 349272 388011 389417 675066 706116 39.85 68.5 2
10:00:29 2023-09-26 439046 436398 91365 88974 142821 146378 150084 149474 94988 92831 109044 113369 134136 135456 411523 440773 1128810 1115859 435899 451066 123187 106483 123997 125366 147686 145369 137710 138211 86821 88565 309768 274557 816569 818303 216819 214249 277534 279757 324475 319699 324667 327768 336341 338524 312059 346732 779322 819679 585807 481797 297232 292188 336781 337162 344887 349895 349333 351982 390206 388625 680029 707044 39.85 68.5 2
10:00:30 2023-09-26 436154 434212 91269 89121 142259 146692 152750 152411 95021 94723 108709 113369 134035 135490 413410 445774 1134899 1110010 435810 454967 123427 106564 124016 125438 149809 146045 137591 138323 86880 88565 311956 275336 813551 823418 216819 213403 278352 279757 325490 317000 326504 328059 336848 338018 310824 348034 774013 819679 587300 477036 297604 291511 336288 334503 343506 349091 347360 351177 388011 387679 672968 704083 39.85 68.5 2
10:00:31 2023-09-26 437415 435575 91461 88424 142984 145944 148570 152094 95054 92542 108968 113179 134473 134640 412174 446793 1125600 1116376 435786 451066 123136 106557 124083 125338 147983 145780 137806 138211 87041 88323 309567 273008 816840 822473 216819 213620 277339 279512 323952 317000 327646 328327 336364 340905 311774 346404 779211 820149 585807 479749 297340 292945 336342 335876 343471 349653 347852 349343 388691 387943 673298 707692 39.85 68.5 2
10:00:32 2023-09-26 436258 435162 91365 89101 142384 146451 148742 148214 92852 92725 109127 110337 134339 135388 412611 446927 1137710 1119410 434867 454295 122914 106663 123113 125639 149795 146110 137744 138824 86917 88687 314186 275738 807760 818303 216819 213586 277534 279757 325981 315730 326722 329957 333749 340356 310824 345681 772847 811723 593007 477562 296677 290696 337339 333848 342476 349359 346869 349308 387465 389417 681698 704083 39.85 68.5 2
10:00:33 2023-09-26 441044 438052 90860 88974 142054 146688 152785 148247 94988 94691 108709 113437 134069 135490 412210 445037 1132875 1106676 435207 453654 122982 106630 123997 126014 147686 145842 137806 141667 86821 88812 305516 276828 810049 824038 216101 215431 278172 279488 325875 316859 326504 327132 334684 339983 312830 344452 774839 820839 585532 481876 295664 291708 336830 336071 343471 348281 346742 349272 387285 387679 673446 705117 39.85 68.5 2
10:00:34 2023-09-26 440443 435223 91302 88974 142719 146416 152855 152446 95054 94723 109044 113403 134380 135456 413408 442088 1127958 1115859 436511 453654 123187 106597 124168 125399 148220 145403 137806 138211 87289 88565 312814 274946 820565 820729 216514 213586 276755 279757 324987 317995 324667 325796 334825 338851 311078 344597 777487 816104 587300 480445 295664 291547 334772 336018 342947 348281 348345 348184 388155 387943 682794 709116 39.85 68.5 2
10:00:35 2023-09-26 439088 438983 91143 88946 142871 146412 150093 150243 92651 94691 108893 113403 134144 135490 413408 444377 1134212 1109860 432010 454295 122982 106451 123760 125486 147949 146076 137661 138817 87063 88776 310739 276433 812245 825389 216819 214826 278280 279255 327446 316486 324739 325796 334860 338815 310935 345364 772265 820839 584314 479675 297658 290590 334807 333463 342476 347933 347852 349026 386575 387372 672491 704083 39.85 68.5 2
10:00:36 2023-09-26 441067 436500 91302 88913 142489 146915 148504 152694 95120 94756 109077 113403 134288 135541 414027 444734 1127958 1115822 436511 453654 123256 106271 124612 125159 148962 145369 138190 138211 86976 88565 309768 274946 828295 821891 216514 213403 276755 279757 324987 317995 324703 325796 334825 337326 310100 342623 777451 819679 584314 477634 296612 292152 335832 337639 344851 348805 347742 350504 387939 388087 677551 706006 39.85 68.5 2
10:00:37 2023-09-26 437842 436584 90860 88913 142867 146382 150093 150243 92651 94658 108968 113403 134473 135490 413444 445698 1134899 1113253 433626 455752 123222 106564 124135 125679 148455 146593 137990 138983 87100 88743 310739 276117 813009 824804 216514 214826 277534 278970 325650 316743 324739 325234 335693 339029 309197 345644 772338 820259 584314 476853 297766 290626 334807 333498 342441 347689 346869 349236 386303 386490 671538 703548 39.85 68.5 2
10:00:38 2023-09-26 440420 436834 91269 88857 142719 146692 148537 152481 95087 94658 109077 113403 134380 135512 414682 444689 1127994 1115031 436511 450669 123461 106271 124645 125159 149028 145234 138224 138211 87100 88291 309768 273781 820008 823055 216209 214826 276755 279757 324951 317070 324703 325234 334790 338944 310540 342370 779322 820974 587300 477526 296865 291370 335832 337639 342947 348631 347706 349548 388011 386185 678768 709116 39.85 68.5 2
10:00:39 2023-09-26 438960 438099 90893 89011 142489 146761 152925 152551 92682 92981 109177 110507 134677 135764 414466 446927 1134101 1113253 435552 454792 123427 106597 124168 125606 148220 146181 138269 138913 87127 88747 312162 276630 812679 825389 216209 212267 277534 278738 327446 315973 324667 325760 334754 338079 310064 342550 771720 820839 590078 477670 295628 290114 335711 333848 342983 349582 347852 348779 388011 387608 677232 706153 39.85 68.5 2
10:00:40 2023-09-26 441850 437764 91114 88946 142682 146910 148706 147977 92820 92734 109044 113492 134473 135362 414646 443026 1132875 1120697 439719 454937 123290 106418 124202 125539 148286 145808 137998 138596 87257 88687 309311 275336 815085 818231 215601 212891 275975 279504 324843 318524 324042 327591 333960 339398 309923 342298 777110 810357 584314 480408 296769 291476 335868 335736 342839 350634 344624 350412 388011 387850 682666 708293 39.85 68.5 2
10:00:41 2023-09-26 443874 439906 91321 88995 142782 146859 148875 148247 92820 92630 109203 110380 134778 135354 414502 449647 1128648 1113056 441040 455325 123187 106630 123964 125980 147686 146045 138420 139607 86912 88687 312814 276007 811503 824804 215905 213187 274958 278970 324894 315838 324703 324745 332747 338791 310460 340855 774803 817294 582821 480408 294042 291511 334467 333293 343195 347933 345708 348779 388011 385306 675929 707191 39.85 68.5 2
10:00:42 2023-09-26 441329 438112 91394 88812 142913 146521 148942 152659 92788 92734 109195 113335 134507 135013 414489 445662 1132875 1124726 439600 455259 119779 106524 124202 125539 148286 145706 138190 138211 87192 88678 313795 275262 816621 820281 216666 214223 275764 279685 324951 318524 324451 327632 333490 338524 308191 341407 778215 810576 590078 477598 294733 290520 335868 335736 342947 349618 342614 347207 387493 387577 682666 706153 39.85 68.5 2
10:00:43 2023-09-26 439975 439100 91269 88942 142719 146692 148706 148214 92788 94723 109077 110366 134507 135678 414682 451030 1137126 1119069 436783 455580 123153 106597 124202 125572 148115 146079 138094 141511 87008 88719 312162 275921 814084 823055 216209 217906 276296 278934 324894 315838 324739 326449 331714 338524 308156 342514 772643 811723 585807 478390 295879 290626 335746 333848 342955 349464 344407 350366 386252 388087 677283 706095 39.85 68.5 2
10:00:44 2023-09-26 440076 439153 91332 88666 142938 146419 148942 152624 92789 92734 109304 113335 134693 135047 418121 445698 1133679 1125526 439060 455720 121501 106465 124650 125752 148895 146043 138155 138886 87004 88711 310739 275336 826496 820863 216209 217906 275131 279757 324735 316753 324595 325427 334213 338524 308120 343033 778953 808180 593109 477598 294698 290520 335868 333848 342947 347933 342614 348184 387457 385765 681661 706116 39.85 68.5 2
10:00:45 2023-09-26 439348 439440 90864 88824 142719 146658 148840 148347 95087 94723 109077 110302 134473 135490 414754 451102 1136284 1115859 436166 455902 123153 106597 124202 125606 148049 146045 138190 138921 87008 88719 312162 276117 820523 823055 216057 213623 275908 278934 324987 315838 324703 324940 334141 340162 306974 342442 772652 815066 591594 477830 295655 290449 335868 333740 345374 346744 342505 350477 384896 387361 671428 702020 39.85 68.5 2
10:00:46 2023-09-26 439970 440095 90864 88946 142489 146692 149308 150665 92788 94887 109044 113549 135028 135798 418133 447109 1143556 1122217 435737 456225 119972 106531 124545 125852 149134 146593 138190 141519 87036 88714 309311 277689 818799 820656 215601 213623 276755 277560 324951 316009 324655 325690 334105 338079 310227 342478 771684 810576 584314 477189 295628 289889 334198 335500 341982 349618 342686 348779 385653 385306 680695 704083 39.85 68.5 2
10:00:47 2023-09-26 445634 439086 90827 88942 142447 146692 148537 148651 92757 94756 109077 113470 134473 135678 414754 449689 1129594 1111438 442518 453723 123034 106630 124202 126021 147983 146317 137797 141708 86762 88780 311956 276902 812724 824804 214809 212233 275451 277847 324440 315838 324343 326345 333852 337794 308984 341722 774357 816331 584314 481694 295586 290414 337294 333776 342983 347689 344916 348248 387867 386852 672454 707191 39.85 68.5 2
10:00:48 2023-09-26 440576 439780 91273 88913 143187 146994 151301 150663 92884 92758 109312 110378 134740 135610 416992 450994 1137636 1115822 435221 453688 123153 106524 124683 126133 148928 146045 138190 141609 86976 88868 313795 276902 819800 825389 215905 213323 275679 278078 324987 314801 324703 324870 332444 338553 308493 342201 770632 811441 591594 477036 295915 291418 333978 333848 342983 346436 342722 349916 383312 386996 671501 703511 39.85 68.5 2
10:00:49 2023-09-26 441886 439776 91236 88820 143263 146382 150893 150418 95087 94788 109077 113470 134834 135678 418130 444965 1127958 1115859 438823 456407 123358 106304 124612 125572 149234 145808 138224 141476 86853 88565 310739 276509 839082 825242 214761 213816 275466 277971 323929 316859 322486 326441 335582 336577 309948 340855 775181 811405 582821 480177 296769 289973 333978 335736 341430 347933 344407 347610 386503 385765 681698 706153 39.85 68.5 2
10:00:50 2023-09-26 445560 440310 91262 88845 143212 146442 150927 150330 92757 92630 109346 113447 135014 135456 417799 450836 1128810 1114640 443017 456407 123153 106498 124545 125987 148657 146079 138190 141609 86944 88719 312814 275921 819044 826153 215298 213473 274118 279238 324951 315838 324631 324870 331714 337096 306725 340376 772920 817294 582821 477526 293800 290626 333978 333848 342983 346400 342686 348495 385075 384024 673446 705080 39.85 68.5 2
10:00:51 2023-09-26 439586 440391 91173 88666 143837 146382 151140 150524 95121 94756 109228 113526 134587 135490 417173 447023 1136284 1125526 432683 454134 123393 106271 124817 125572 149579 146593 138664 139350 87462 88682 310739 276117 827575 824147 215529 212733 275466 278326 324037 315973 322629 324709 332733 337250 306721 342406 773940 811723 582821 474540 295771 289673 333978 335736 341706 347933 342650 348508 382167 385765 681698 702020 39.85 68.5 2
10:00:52 2023-09-26 445634 442773 90827 88788 143208 146382 150294 150453 92789 92630 109077 113560 134908 135490 418130 447559 1133679 1121531 441762 454042 123068 106451 124809 125606 148962 146283 138224 141609 87100 88565 308067 276117 816292 820729 214321 213623 274573 277687 324494 314766 322104 325725 332085 337061 307189 341464 774013 808787 591594 480408 293594 290149 333834 333848 342706 349091 342300 347756 386267 384646 680658 704046 39.85 68.5 2
10:00:53 2023-09-26 440930 440391 90860 88824 143088 146442 150787 150312 92820 94723 109111 113437 134794 135512 417799 453799 1136284 1119336 438661 457115 120086 106531 124545 126060 149031 146248 138190 139177 87004 88743 310739 276902 829062 824804 215298 213075 275131 277935 324951 315616 324631 324870 332085 338447 306901 340376 774029 811369 584314 477036 294976 289268 333978 333342 342983 345602 342023 348485 382739 385765 670513 701984 39.85 68.5 2
10:00:54 2023-09-26 441958 440391 91394 88666 143246 146178 151140 150102 95154 94756 109228 113594 134570 135490 418462 449653 1126325 1118028 437897 457413 123187 106239 124817 125572 149234 146097 138802 138824 87192 88565 312814 275336 824235 827126 214357 213024 274994 278150 323091 315056 323323 324870 334213 336011 306721 341538 777662 818668 579836 479749 293970 289365 333906 336448 342043 347284 342541 348248 385003 385494 678178 705616 39.85 68.5 2
10:00:55 2023-09-26 447195 441124 90860 88699 143113 146382 150928 148987 92789 93079 109581 110539 134808 135764 418640 451030 1130871 1114566 442989 457518 121315 106564 124202 126161 148319 146386 138190 141876 87063 88893 313795 277689 818396 826773 214321 213923 275047 277226 324987 315838 323119 324870 333021 336553 306725 340791 772302 811477 590078 481160 292700 289471 333978 332801 342947 346436 342614 347756 386295 384646 672491 706153 39.85 68.5 2
10:00:56 2023-09-26 440530 441394 91269 88962 143187 146442 149317 150524 92820 94658 109379 110497 134794 135456 419090 449373 1134484 1125079 440452 453723 123187 106304 124612 125813 149234 146593 138224 141618 87100 88565 312814 275726 824288 822473 215298 212875 274153 278646 323785 317589 323095 326042 331977 338447 306757 342731 774907 808308 581108 476889 293792 290352 333978 333848 341706 347160 342048 349273 381560 383495 678732 702905 39.85 68.5 2
10:00:57 2023-09-26 447159 443909 91195 89088 143655 147199 149994 150734 92852 92822 109312 110410 134867 135798 420183 446927 1132875 1119106 441449 458129 119988 106564 124578 125953 148995 146352 138224 139371 87160 88747 315920 275597 820827 824221 213649 213024 274153 277262 324494 314801 322714 325199 332787 335001 307430 338289 772847 811723 585532 480408 293182 290127 333978 333848 340674 347933 342541 346419 385653 384375 682182 705117 39.85 68.5 2
10:00:58 2023-09-26 452267 441777 90827 88747 143088 146382 149176 150488 95121 94723 109111 113515 134587 135712 418499 453799 1137126 1119069 439893 455426 123034 106630 124168 126195 148049 146386 138540 141876 86794 88678 313795 277689 816022 826412 214666 212769 274432 277083 324951 315250 323430 324474 331368 337569 306901 339826 771617 812689 584314 478051 294006 288829 333753 331830 342803 346258 341277 348248 382739 384681 671501 702020 39.85 68.6 2
10:00:59 2023-09-26 442476 441710 91103 88877 143187 146994 151033 148987 92725 94855 109262 113538 134608 136209 419720 448376 1142082 1122329 432768 457518 123273 106486 124612 125900 149234 146114 138609 141876 86944 88861 312814 276020 823536 824221 214286 211799 275451 276341 323581 315056 320642 324870 331816 336011 306613 339826 771720 809431 581329 478051 295012 286750 333978 333848 339885 347445 341542 346737 382202 385494 680695 702020 39.85 68.5 2
10:01:00 2023-09-26 447865 441845 90794 88666 142867 146416 150928 148925 95087 94855 109077 113504 134462 136079 418462 451102 1131233 1110686 441136 455426 122982 106531 124683 126201 149134 146689 138190 139503 86912 88776 311956 278479 811752 827732 212803 212875 274153 275918 324987 315394 322868 324870 332288 334498 306261 339403 771617 818795 581329 481608 293146 288356 333978 332567 341982 345915 343734 345369 385075 384610 672491 705653 39.85 68.6 2
10:01:01 2023-09-26 441707 441777 90827 88670 143216 146850 151033 150524 92757 94756 109262 113470 134816 135832 419720 452876 1137932 1115822 436888 455426 123187 106288 124492 125987 149234 146215 138224 141742 86885 88598 311711 276902 827963 826773 214357 211799 274189 276962 324037 315616 323155 323429 332085 336553 305500 339313 774195 811441 585807 477036 293970 288356 333978 333342 342706 343841 341506 347756 380421 384382 669564 702020 39.85 68.6 2
10:01:02 2023-09-26 445860 444127 90827 88424 143010 146416 149551 150312 95087 94790 109077 113504 134902 135490 419464 448103 1131601 1119298 440356 458312 120086 106352 124956 125766 149886 146179 138961 141708 86944 88565 313795 275826 825302 828869 213578 211799 273316 276377 322148 317589 323024 324413 333604 333995 306901 340828 774013 811441 588563 477440 293182 288592 333003 333848 339849 345950 342289 345613 383348 383531 680213 705653 39.85 68.6 2
10:01:03 2023-09-26 445592 445400 90794 88824 142867 146859 150303 149092 94988 94954 108968 110452 134460 136079 419720 449011 1142892 1121531 437260 455782 123153 106451 124235 126021 148757 146352 138224 141742 86579 88719 312814 278182 816470 824221 213649 211799 274766 275073 324037 315658 320606 324690 330759 334790 306145 340460 771543 809638 581329 479069 295300 288757 335832 332657 341681 347445 340510 346455 382167 384936 677661 703242 39.85 68.5 2
10:01:04 2023-09-26 441922 441854 90893 88424 143888 146442 151457 150756 92915 92853 109766 110433 134913 135422 420836 450556 1134410 1128736 441923 456159 123187 106304 124645 125639 149613 146145 138609 139503 87008 88598 313795 276509 825704 823055 214171 211799 272864 277262 323091 315838 320678 324413 329724 336825 304570 340791 774013 802464 585807 476698 292735 288864 332769 333848 340914 345915 339518 348015 380990 382617 677698 702020 39.85 68.5 2
10:01:05 2023-09-26 441886 441890 90827 88820 143014 146382 149655 149156 92757 94756 109299 113504 134807 136079 419720 451102 1137932 1115159 436226 455782 122982 106451 124612 126021 149101 146352 138802 141742 86794 88565 313795 276674 820355 829809 213665 211446 274746 276091 323929 315766 321508 322759 332949 334555 305356 341332 772638 818217 590078 477036 294077 287683 333834 333126 340076 344841 342614 346174 382760 384233 673446 705017 39.85 68.6 2
10:01:06 2023-09-26 445448 444204 90728 88849 143216 146382 151139 150945 92757 92887 109312 110507 135001 135923 419720 451102 1137126 1122568 439838 457335 122914 106630 124168 126235 148557 146829 138224 142143 86555 88751 314777 277720 808629 820311 213464 211411 273316 275531 324951 314507 320678 324870 330045 335786 305070 340271 770524 808253 591594 478390 293573 287954 333978 330755 341982 345915 339483 345810 381061 383190 673446 700992 39.85 68.5 2
10:01:07 2023-09-26 454095 445492 91272 88424 143204 146442 149794 150524 92820 94658 109447 113403 135018 135047 420611 453229 1128648 1114842 442989 454468 123017 106451 124612 125900 149267 146809 138961 139565 87192 88678 313795 276509 824771 830910 213137 211587 272271 277473 322947 315394 322331 322938 331583 334498 304712 339423 772302 816104 590078 477189 292290 289365 332535 332873 341982 345376 341542 345613 382167 380869 673446 703548 39.85 68.6 2
10:01:08 2023-09-26 449061 445606 90695 88877 142817 147511 149251 149298 92820 94920 109244 110612 134570 136070 420314 453479 1134899 1111475 437897 455818 123017 106630 124268 126021 148757 146386 138224 141876 87166 88598 315920 277755 814757 829845 212242 211580 273351 274688 324037 314950 320678 323920 331081 333996 306901 338682 770524 817294 584016 477670 292969 293845 333978 331794 340949 345360 341578 342555 383085 383531 673446 705616 39.85 68.5 2
10:01:09 2023-09-26 448817 441890 90827 88392 142989 146382 149688 149056 95122 94691 109371 110344 134802 135524 420909 451102 1133679 1122329 443883 457115 119923 106498 124889 126094 149201 146115 138768 139405 87095 88743 313795 277492 827488 824954 212611 211799 272257 276127 322947 315394 320642 324870 329049 335001 306253 337689 771757 802500 588563 477670 293420 288391 333003 332603 340435 345283 338423 345369 383043 381172 677698 703548 39.85 68.6 2
10:01:10 2023-09-26 447186 445182 90728 88396 143187 146416 150065 148987 92757 92957 109296 113571 134811 135712 420210 451102 1127994 1115859 440511 455782 120086 106166 125057 125606 149987 146593 141622 141421 87132 88291 313795 274982 827490 829845 212944 211432 272845 276377 321172 315838 320678 322675 331852 332992 305536 338646 772920 815565 588563 477562 292700 287919 332067 333848 339372 343876 342059 344565 383844 382313 678215 705117 39.85 68.6 2
10:01:11 2023-09-26 446903 445400 90794 88852 142867 146451 149011 149398 95054 94954 109111 110763 134778 136527 421285 450923 1143630 1122255 437169 456637 123393 106531 124717 126060 149234 146352 141668 141910 86885 88832 315084 277755 823859 825389 212944 211397 274659 274688 323126 315637 319636 324618 330045 334498 305070 338682 771617 807076 577629 478390 293146 293565 333978 332297 338895 346679 339483 345649 380723 383566 678215 702057 39.85 68.5 2
10:01:12 2023-09-26 450409 446863 90827 88424 143109 146416 149688 149326 95121 94855 109371 110431 134946 136079 421353 453229 1132219 1116413 441412 457173 122982 106630 124235 126201 148995 146829 138224 142009 86673 88598 315920 277329 819635 829845 212646 211834 272031 275495 324278 313742 324276 323597 330563 333854 304927 336957 774445 815753 588563 480263 293628 288356 333942 330826 341742 343841 343283 346398 383312 380834 671538 705117 39.85 68.6 2
10:01:13 2023-09-26 444494 445328 91066 88812 143212 147199 151457 151334 92884 92887 109312 110495 135288 135832 421097 450994 1134484 1113056 438661 456423 123119 106498 124578 125987 149234 146317 138609 141940 87095 88743 312814 277294 824661 832197 212661 210701 273316 275038 323091 314950 320606 322640 331780 332422 304748 339606 770524 817294 588563 478119 293594 293773 333707 331758 339885 344770 344505 342555 379817 382850 674881 704009 39.85 68.6 2
10:01:14 2023-09-26 449771 446753 90827 88634 143187 146442 149487 148787 92789 92981 109262 110410 134985 135900 422286 449757 1132875 1120697 443022 456423 123119 106418 124578 125987 149267 146352 138802 141940 86976 88533 313795 278479 823346 827584 211995 211552 272497 275353 322422 314297 321344 324690 329333 333282 305930 337305 770595 809359 578343 482483 294047 287849 333003 331794 339621 346679 340331 342555 382167 381136 681178 703776 39.85 68.6 2
10:01:15 2023-09-26 447990 445601 91295 88331 144007 146382 152097 150734 92852 94788 109413 113538 135118 135490 421956 456300 1128463 1115859 441449 456423 119955 106271 125023 125779 149713 146593 138996 141618 87095 88259 312554 276117 829756 829809 212242 210884 272828 276341 321101 315394 320642 321888 331283 332922 304999 337616 772847 816068 588563 477332 293836 287046 331995 333812 339575 343771 342574 342555 380687 381136 676666 704046 39.85 68.5 2
10:01:16 2023-09-26 445182 448072 90761 88392 143018 146382 149688 149772 92789 94986 109262 110539 134794 136070 422249 449258 1143704 1122329 436543 457137 123153 106524 124889 126201 149579 146791 139120 139503 87036 88682 316085 277612 842787 827145 212547 210855 273316 274318 322565 314662 319377 324317 329724 333656 304035 337653 771617 807040 588563 478390 292969 287945 333942 331794 339311 345879 339411 344565 380385 383190 678658 702745 39.85 68.5 2
10:01:17 2023-09-26 455440 445400 90794 88363 143937 146382 151563 150734 92820 92798 109413 113560 135039 135456 422103 451102 1137895 1125079 442334 457588 123153 106271 124817 125900 149267 146352 138899 139503 86944 88291 315920 276509 826672 825389 212980 210372 271616 276147 321137 314950 320085 322902 328658 334966 302650 338646 772811 802428 580188 475650 293836 287919 331762 332801 338860 344805 339447 346395 378997 379999 678658 703090 39.85 68.6 2
10:01:18 2023-09-26 445546 446697 90794 88666 143073 146859 149521 149434 92789 94887 109447 110495 134798 136079 422323 453436 1140720 1116157 437637 457673 123393 106531 124923 126060 149959 146860 138961 139697 87031 88687 313795 277720 821048 832197 212328 210197 273246 274617 322828 314029 320085 322723 331009 330963 304570 338406 770524 819411 594246 477526 293111 287945 333707 331525 338539 343806 341506 342483 380385 382313 673446 706020 39.85 68.6 2
10:01:19 2023-09-26 445473 446665 90794 88392 143212 147260 151351 149126 92726 94822 109447 110475 135014 136226 420438 456638 1137126 1119069 440200 460770 123187 106630 124784 126021 149267 146352 138802 141841 86944 88565 315920 276868 822538 829809 212611 210420 272412 274653 322565 313772 321580 320950 329013 333960 302650 338646 771950 811723 584314 476024 293836 293773 332769 331256 340878 341678 338387 345322 381395 381136 669017 704776 39.85 68.6 2
10:01:20 2023-09-26 448490 445751 91263 88359 143187 146382 150065 149265 92978 93144 109783 110580 135219 135832 423301 450922 1131675 1119410 441983 456958 123393 106239 125023 125606 149746 146593 139349 141648 86821 88565 313795 276674 832360 829394 211614 210372 271616 274617 320840 315616 321911 321888 330045 331657 303821 336590 772847 815405 587047 479225 293628 294188 331798 333071 337259 343806 340510 342483 379853 380567 679694 705080 39.85 68.6 2
10:01:21 2023-09-26 450409 448129 90794 88634 143208 146382 149928 149259 92820 94756 109371 110465 135018 135512 419812 454610 1126288 1114640 445750 459466 122948 106524 124578 126195 149234 146794 138609 142073 86880 88598 315920 276832 817254 831020 211543 210715 270530 274653 322565 313004 320346 321888 329049 331923 303146 333609 771617 811405 579836 477526 292177 287884 331995 329755 340363 342704 339411 342267 379853 378830 669564 702020 39.85 68.6 2
10:01:22 2023-09-26 455800 446863 91353 88476 143583 146442 151741 150734 92820 92887 109346 110399 134909 135798 420438 451102 1139512 1127421 440855 458778 123153 106206 124817 125779 149610 146774 138961 141742 86912 88291 315920 275562 829216 828564 212575 209680 271581 275460 321101 314471 318670 322377 327985 332957 303210 338406 774578 807040 588563 474197 293836 293773 330992 332297 337803 344580 338423 344565 378997 379963 678658 701096 39.85 68.6 2
10:01:23 2023-09-26 447232 447086 90794 88392 143018 146382 149655 149805 92757 94920 109337 110507 135006 136079 422323 451889 1134484 1112265 437943 458534 123034 106418 125020 126054 149234 146421 138609 141910 87031 88678 313795 280069 823890 833892 211437 210050 272723 274212 322647 313814 321800 322831 330009 330628 303821 336828 772355 815959 587047 477562 293836 287742 333003 330612 338860 343255 340474 341412 378755 381172 673446 704046 39.85 68.5 2
10:01:24 2023-09-26 454737 447931 91228 88569 143212 146994 149928 149532 92852 94887 109371 110529 135100 136175 420402 456602 1137126 1121378 441021 458534 123119 106451 124612 126021 149301 146809 138899 141876 86762 88565 315920 277294 819043 830083 212242 210008 271581 274389 322076 313040 320642 320914 328021 332957 301518 337378 770524 811723 591594 475650 293628 287945 332031 330755 340399 343037 339447 342519 378997 380567 671501 701984 39.85 68.6 2
10:01:25 2023-09-26 449931 445715 90761 88355 142951 146692 149928 149326 92840 94822 109371 110561 134727 135900 420770 451030 1130998 1118275 442292 460117 121236 106498 124923 126167 149646 146690 138961 140004 86912 88743 315065 278998 840817 830083 211177 210043 271392 274389 321526 315586 319129 322831 328942 330894 303857 335532 773808 811723 591400 477598 292255 288350 331762 331256 336515 344841 339447 341412 379888 378901 680461 703548 39.85 68.5 2
10:01:26 2023-09-26 449134 448435 90794 88359 143444 146442 150202 148953 92820 94723 109480 110410 134879 135456 421066 456602 1125264 1114640 444811 457173 123068 106597 124645 126021 149267 146791 138899 142009 86880 88323 315065 275984 820478 832444 211247 209715 269929 275266 321101 312784 320121 320653 328021 330963 302190 335569 771617 811405 587047 478051 292255 287081 330027 329791 339610 343037 339173 341929 378685 378265 676063 702020 39.85 68.6 2
10:01:27 2023-09-26 445606 447041 90607 88359 142715 146692 149962 149326 92757 94822 109337 110443 134693 136586 423865 450850 1145828 1122217 436983 457673 123393 106319 124889 126200 150848 146248 138986 141889 86666 88291 314777 277524 824341 826117 210882 209026 272447 272977 320330 314585 319530 321924 327490 330963 301623 336590 771617 802428 588563 476361 292325 287220 331798 331507 336751 343771 337877 342447 379214 380869 678655 704275 39.85 68.5 2
10:01:28 2023-09-26 446374 446691 90794 88714 142883 146658 150202 149326 92789 94822 109447 113504 134980 135490 421102 451889 1134484 1128118 443968 457137 123153 106418 124784 125987 149267 146248 141633 141906 86853 88291 313938 276056 822817 825389 211247 209715 269929 274617 321065 313772 318670 321602 326012 332992 301272 333609 774615 806241 572833 477036 292177 294228 331027 330755 337803 342740 338710 342591 379177 377701 674645 703275 39.85 68.5 2
10:01:29 2023-09-26 445860 446746 90699 88363 142497 146893 150068 149911 92852 93244 109346 110539 134845 135832 424012 457137 1137673 1116153 437783 460228 123034 106451 124817 126235 151055 147065 138986 142005 86614 88291 316911 279074 824140 832197 211543 209026 271581 272977 321137 313442 319601 319908 328516 330963 301237 336590 769979 811369 588563 475650 293420 287229 331762 329791 337803 341404 338423 342483 378997 378901 669564 701488 39.85 68.5 2
10:01:30 2023-09-26 448499 447710 90479 88359 142480 146761 149721 149772 92757 94920 109296 110410 135123 135712 420770 451889 1140463 1120735 441665 460154 122829 106630 124202 126228 148795 146925 138306 142109 86437 88598 315920 279432 810739 826153 210636 209061 270789 272942 323091 312090 321109 322413 326736 331923 304411 333645 768309 802428 588563 477441 292798 287634 333003 328724 338586 343255 338178 342483 378997 378830 672196 702905 39.85 68.6 2
10:01:31 2023-09-26 450225 449159 90695 88295 142849 146554 150135 149226 92820 92758 109346 110465 134980 135268 421102 456959 1127204 1115637 445444 458852 122948 106271 124578 126060 149706 146248 138889 141889 86730 88291 313938 276056 826651 832197 210882 209061 269706 274653 321101 312090 319672 320392 327720 330928 301731 333645 772164 811405 587047 477712 292177 293995 330027 329755 339335 341678 338387 342170 379177 376577 671538 704046 39.85 68.6 2
10:01:32 2023-09-26 446734 447706 90765 88392 142946 146658 150202 149326 92757 94855 109447 110410 134947 135900 421137 453799 1138775 1123926 437820 459502 123187 106255 124817 125813 149476 146248 139462 139674 87095 88646 314777 276725 842436 828906 211036 208526 271476 274178 319952 314471 319982 321627 326996 330928 301694 337653 770444 802500 587047 474234 294253 287558 330527 331292 336751 342775 337368 342447 377895 379738 678695 701096 39.85 68.6 2
10:01:33 2023-09-26 453347 449661 90662 88327 142751 146658 150169 149292 92820 92887 109766 110443 134913 135746 421102 453229 1133568 1122329 444200 459901 122982 106271 124612 126021 149743 146248 138889 141906 86880 88291 313938 276868 825470 824952 210258 209534 269929 273778 320615 313040 321146 321924 325485 331958 301237 333537 773992 802356 578343 478390 291974 293193 331027 330522 338597 342465 338231 342519 381395 377701 673655 704576 39.85 68.5 2
10:01:34 2023-09-26 447232 447741 90703 88359 142719 146692 150032 150039 92852 94920 109337 110475 134853 136032 421137 458412 1137932 1121416 440159 459497 121202 106458 124750 125886 149646 146860 139074 142392 86639 88436 313795 277720 823841 831608 211212 209026 273213 275883 321065 313004 319377 318976 327526 333382 302161 335605 769979 810191 588563 475314 293213 287229 331529 329791 338313 341166 338114 342483 378464 381990 669017 700956 39.85 68.6 2
10:01:35 2023-09-26 449588 449108 90629 88359 142447 146761 149585 150286 92915 92887 109371 113504 134760 135806 421137 452558 1140463 1120461 441040 458534 122914 106630 124235 126262 149134 146656 138306 142208 86437 88565 317263 279468 822515 826190 210552 208734 269964 272490 322601 312055 319530 321960 326012 330963 300780 333573 767186 802198 587047 477036 292177 287229 332769 327768 337519 342740 338710 342206 378997 378265 672491 702332 39.85 68.5 2
10:01:36 2023-09-26 451006 447077 90636 88327 142852 146454 149962 149871 92789 94691 109615 110475 135058 135635 424202 458778 1127662 1115359 446395 459355 123239 106498 124717 125987 149134 146248 138696 142005 86912 88646 313427 276832 818379 833375 210223 208700 270910 274197 321065 311836 319153 321652 327032 330432 301026 333379 770524 811369 585532 478051 291353 293612 330764 329257 338860 340654 337368 341412 378997 377648 670513 700956 39.85 68.6 2
10:01:37 2023-09-26 452329 450192 90636 88359 142485 146761 149688 150182 95218 94954 109299 110527 134760 135968 421137 454256 1134484 1111202 441040 459828 122948 106451 124492 126021 149038 146313 138889 142173 86555 88291 315920 279468 821608 833375 209385 208700 270789 272074 321137 312055 319530 320428 326047 328880 302190 333501 768272 815837 588323 477634 292177 286817 332067 328760 338719 341713 337877 339830 378720 378830 671025 703942 39.85 68.5 2
10:01:38 2023-09-26 448557 448463 90596 88230 142782 146451 151563 150045 92852 92887 109379 110463 134845 135832 424761 456006 1132875 1125675 444236 458534 121271 106271 124612 126021 149267 146248 138889 141902 86673 88291 312319 276868 829130 824988 210076 209061 269706 272977 320130 312784 319530 321662 324995 330963 300780 333176 771617 805064 585532 478390 291353 288039 329742 329791 336786 341713 337753 342447 377856 376577 674168 704275 39.85 68.5 2
10:01:39 2023-09-26 459920 448407 90889 88206 142522 146692 150169 149326 92694 94822 109371 110410 134980 135840 422396 453799 1127994 1119777 443141 458211 123136 106271 124817 125673 149746 147019 138986 142070 86762 88291 315920 277524 827853 832786 209894 208700 269929 272942 318868 314029 319079 319943 327032 328915 301061 333266 772164 810576 585532 477189 291971 287225 330063 331292 334763 342458 338114 342514 378817 378930 680180 705091 39.85 68.5 2
10:01:40 2023-09-26 450776 448936 90472 88569 142248 147271 149621 150564 92753 95085 109262 110527 134760 136970 424503 451889 1142082 1120735 441040 461461 123187 106524 124235 126228 148795 146721 138306 142165 86437 88323 317263 279468 812794 826153 209894 208374 269929 271244 322337 312090 319079 321662 324995 330432 300323 333501 767186 802356 585532 477036 291971 286414 332067 328228 336515 342740 337753 341135 378730 378565 673446 703238 39.85 68.5 2
10:01:41 2023-09-26 446903 448412 90636 88058 142946 146419 150236 149156 92820 94756 109480 113504 134980 135524 422396 452558 1133873 1125042 440415 460154 122982 106198 124817 126021 149476 147172 138986 141906 86730 88259 311711 276056 826611 830083 210917 208049 269929 273778 319127 313040 319530 320464 326012 330894 298924 333645 770524 802464 585532 473942 293005 287643 329742 330773 336609 342821 339153 341268 377148 378724 678512 702517 39.85 68.5 2
10:01:42 2023-09-26 454297 449460 90512 88359 142284 147231 151457 150253 92789 94954 109111 110463 134853 136278 421766 455961 1134484 1109897 440243 459576 122948 106271 124235 126054 149267 146421 138609 142044 86555 88323 315920 280868 817391 833966 208913 208734 269964 272038 321101 311836 319530 320428 327709 328880 301731 331987 769164 811405 588515 479638 291563 286732 332031 328995 337294 341166 338710 339317 378455 377737 671824 702057 39.85 68.5 2
10:01:43 2023-09-26 452255 448407 90603 88202 142732 146454 150202 149292 92789 94790 109405 113627 134985 135712 422798 456225 1134899 1129220 446400 458426 121335 106352 124870 126060 149646 146248 139155 142266 86614 88259 316911 276904 823489 828869 209894 208700 269672 272977 320094 312126 319457 320653 324541 330963 299483 332491 771617 804458 579836 477036 291353 287945 329992 329755 336751 341678 337239 341965 378479 376016 673180 701096 39.85 68.5 2
10:01:44 2023-09-26 451914 449779 90644 88267 142782 146623 150065 149838 92884 94855 109447 110431 134980 135840 422432 453799 1129957 1115859 441593 460117 122982 106271 124645 126021 149301 146386 138996 141910 86555 88291 315920 277755 841151 829845 208913 208374 269894 272490 319162 313765 318106 320428 326047 330330 301026 332455 772429 808216 588323 477562 291353 286933 330027 329755 334693 342500 337368 339830 378997 376577 678732 702020 39.85 68.5 2
10:01:45 2023-09-26 449478 449775 90479 88239 142518 146727 150165 150118 92915 93144 109581 110580 134845 135832 423944 455782 1142571 1121805 442532 459899 122846 106597 124202 126195 148590 147270 139132 142405 86378 88747 316911 279432 814981 830083 209824 208014 269671 272003 321101 311038 319530 320878 324733 330363 301855 332959 766029 802356 579836 477724 291765 286777 331260 328487 337259 341678 337680 341340 378730 376577 670989 701096 39.85 68.5 2
10:01:46 2023-09-26 445533 450012 90666 88331 142913 146692 150169 149532 92852 94920 109447 110475 134947 135900 423624 450741 1139582 1122329 438750 458534 123153 106133 124990 125866 150090 146352 139190 141940 86555 88259 315920 277720 844210 828564 209531 207621 270719 272454 318609 312754 319042 320392 325713 330902 299413 333609 769397 802356 587616 474270 292801 285419 329956 329755 335982 341678 338710 340344 376761 378265 677661 702632 39.85 68.5 2
10:01:47 2023-09-26 454314 450760 90530 88267 142585 146997 149861 150186 92789 93015 109312 110612 134812 135934 422324 456602 1132875 1113216 444739 459863 122931 106288 124578 126054 150953 147473 138802 142306 86496 88291 315920 279432 823450 833966 208843 208374 269894 272195 321101 311109 319530 319648 325485 331224 301272 331144 768423 811723 584016 477634 291353 286257 331493 327733 336786 340619 338710 339795 381359 377407 669527 701984 39.85 68.5 2
10:01:48 2023-09-26 446867 450109 90603 88323 142810 146692 150169 149805 92852 94920 109447 110539 134947 135934 422991 458283 1134484 1114366 439998 459180 122914 106239 124612 125987 149813 146386 138996 142073 86555 88259 315920 278147 824933 834557 209859 207655 269929 272038 319574 311546 319304 317906 326047 331295 298888 335312 767149 811067 585721 474234 292177 286021 329475 328689 339293 342374 340561 341469 378284 378654 673298 706966 39.85 68.5 2
10:01:49 2023-09-26 455479 449527 90629 88263 142849 146658 150202 149905 92789 94920 109733 110591 134913 135900 423660 454792 1133679 1124395 444236 459899 123085 106271 124612 125900 149267 146352 138996 142039 86555 88226 315390 277720 825040 827357 208878 208339 269073 272454 319127 310789 318330 320807 324018 328915 301271 331686 770524 806204 584016 477526 290941 287135 329729 328689 336244 342191 337203 339795 378997 377045 676666 702591 39.85 68.5 2
10:01:50 2023-09-26 450638 449743 90822 88327 142858 146521 150001 149292 92757 94920 109447 110443 134947 135900 423326 454575 1127958 1118827 441210 458175 123187 105914 125023 125572 149953 146132 138996 141644 86639 88226 315920 276056 831727 834286 208878 207655 269073 272871 317203 312090 318714 317942 325976 329885 301094 331915 772942 814181 591400 478206 291825 286553 327826 330576 335596 341244 339597 341542 378248 378663 674645 701947 39.85 68.5 2
10:01:51 2023-09-26 451048 451089 90534 88230 142447 146692 149928 150012 92852 95118 109312 110527 134853 136414 423290 450850 1143704 1122329 440103 459899 122999 106271 124934 125987 149234 146386 138802 142073 86496 88291 315920 279468 833899 827394 208913 207655 269964 270760 319127 311332 317621 320392 324471 328915 300809 333737 767208 805064 585532 477036 291559 284911 330759 328689 334693 341678 337716 340309 377593 377701 675636 701096 39.85 68.5 2
10:01:52 2023-09-26 456861 449743 90508 88009 142715 146182 150202 149259 92789 94788 109447 110344 134980 135490 422991 456261 1134484 1125006 444180 460117 123034 106166 124612 125779 149301 146115 139000 141876 86614 88259 315920 276638 824896 827584 209531 207476 270148 272871 318127 313438 318787 320108 326785 333129 297563 332311 770414 802461 584314 474015 291038 286969 328428 329453 335702 342374 337716 343600 375297 376472 677661 701096 39.85 68.5 2
10:01:53 2023-09-26 451531 452255 90472 88239 142791 146421 149828 149844 92757 95019 109337 110527 135022 136070 422396 455925 1134484 1109823 440181 459899 122914 106239 124235 126021 149234 147001 138802 142108 86437 88259 315920 280868 823520 834557 208843 207366 269894 271209 319834 311073 319079 318941 328050 329191 299448 331915 767423 811369 582501 478545 291765 285383 330027 328498 336208 340619 339190 341037 378997 377367 673929 705277 39.85 68.5 2
10:01:54 2023-09-26 454832 451803 90450 88198 143216 146382 151776 151475 92884 92887 109346 110475 134926 135798 423250 455902 1136702 1122329 443946 459216 120982 105947 124889 126167 149576 146352 138899 141974 86555 88259 317902 277755 825255 827979 208808 207725 269227 272419 318868 311073 318592 320653 323460 328880 299377 330875 770524 805027 591400 479069 290531 286933 328960 328494 335702 341166 335705 339795 378731 378043 677543 701096 39.85 68.5 2
10:01:55 2023-09-26 463631 452192 90446 88178 142989 146382 150169 149772 92820 94822 109447 110443 135006 136079 423624 454539 1131233 1119597 440791 458570 123187 105914 125023 125711 149987 146181 141819 141609 86555 88166 315920 276091 837176 833375 208517 207332 270528 272003 317132 312055 318555 317942 325976 329191 298924 331413 773992 811723 584016 477712 290941 286056 327932 329435 334693 339600 338710 338294 377572 377720 677209 703942 39.85 68.5 2
10:01:56 2023-09-26 452008 451614 90592 88230 142871 146994 151360 151653 92789 93079 109228 110495 134777 136070 423466 454828 1142892 1122329 439216 459935 120980 106173 124612 125987 149234 146352 138802 141910 86437 88259 315920 279468 820874 828564 208843 207332 272175 270347 319127 311546 315762 319872 323983 330295 298435 331413 766029 804421 593109 476698 291353 284042 330027 328228 334657 341369 337203 339317 376439 376542 674681 701096 39.85 68.5 2
10:01:57 2023-09-26 451048 451803 90570 88022 143212 146442 150068 149026 92852 92895 109447 113437 135039 135456 423660 454610 1131601 1125042 445546 459899 122948 106239 124612 125987 149610 146317 138899 141876 86437 88226 315920 276868 831624 826190 208913 206434 270148 272454 318127 311827 318106 318458 323495 329868 299827 331413 770049 801473 582821 473491 290531 286647 330053 329168 337726 342374 337332 340716 374293 377864 677283 699918 39.85 68.5 2
10:01:58 2023-09-26 451678 450976 90413 88327 142464 146658 149898 150118 92947 93015 109413 110507 134947 135968 423660 457173 1137895 1111475 440415 459935 122948 106420 124612 126021 149201 146386 138609 142108 86437 88492 315065 279039 837267 834016 208517 206434 269859 271174 319127 310637 318330 318870 325713 328269 301058 331413 766065 811405 582501 477712 291631 285156 329992 327733 335737 339635 338710 340517 377593 376577 672491 704813 39.85 68.5 2
10:01:59 2023-09-26 449771 450836 90413 88054 142480 146653 150202 149805 92789 94887 109447 110443 134727 135712 423660 460080 1136284 1115624 442292 459899 122948 106166 124612 125987 149579 146386 138899 141974 86496 88259 315065 277755 838759 831608 208878 206399 270528 271209 319091 309157 319530 318388 323460 328915 299500 334122 767864 810331 587047 474088 291161 285240 328853 327555 338609 340932 337021 340273 374435 378043 665602 700789 39.85 68.5 2
10:02:00 2023-09-26 454435 451651 90413 88026 142485 146692 150202 151972 92852 94855 109447 113538 134980 135806 423696 454792 1127958 1115786 441593 460881 123068 105914 124990 125813 149680 146248 139082 141906 86437 88226 317531 278378 833229 832197 208226 207332 270148 271209 317167 312090 315798 317942 324995 328960 298471 332990 770524 808787 582501 478051 290730 285490 328675 329257 333687 339635 338710 338223 377593 377476 676188 704312 39.85 68.5 2
10:02:01 2023-09-26 455816 450766 90353 88054 142489 146623 150202 149772 92789 94920 109371 113549 134947 135490 423660 458678 1128685 1113216 446231 461572 122914 106239 124235 125900 148659 147121 138792 142268 86378 88226 318569 278378 819509 834016 208192 207332 269010 273624 319361 309847 318787 318281 325091 330045 299996 331413 768126 811613 584016 479409 288824 286817 328960 328254 336479 341605 337571 339246 376725 375744 669564 703053 39.85 68.5 2
10:02:02 2023-09-26 449207 451156 90446 88022 142715 146419 150202 149772 92840 94920 109447 110443 134947 135934 423732 453901 1139348 1122329 440415 459899 123034 105914 124817 125606 149713 146317 138996 141841 86437 88166 315920 277527 828717 829845 208482 206009 269073 271174 319293 311800 317621 318646 323756 329885 297532 332221 769434 802392 587805 472822 291765 284947 327932 328760 334154 340347 336690 339281 374471 375981 677391 700102 39.85 68.5 2
10:02:03 2023-09-26 454500 450904 90439 88230 142287 147354 149998 150219 92820 93183 109312 110548 134812 136243 423516 457281 1133679 1109072 440243 459683 120999 106418 124202 125987 149201 146386 138802 142336 86977 88259 315920 279540 820264 834557 207543 206434 269038 269559 319127 310131 318106 320063 323756 327950 299377 331699 766029 814782 587938 477526 290241 284712 329956 326709 334763 339600 337203 339721 378161 375421 669527 704275 39.85 68.5 2
10:02:04 2023-09-26 449624 451156 90165 88062 142464 146692 150001 149805 92820 94920 109447 110475 134980 135934 423660 460228 1137895 1113056 440415 459935 122829 106093 124235 125987 149234 146352 138802 141910 86437 88166 315920 280069 824271 834557 208226 206187 268664 270382 318127 310131 317621 316433 324541 329191 297671 331413 765796 811723 584016 474234 291353 284512 328729 329184 334728 338585 338215 340948 374221 377756 671749 702554 39.85 68.5 2
10:02:05 2023-09-26 462732 451048 90439 88074 142845 146520 150343 150012 92852 94954 109480 110475 134947 136175 425971 456054 1127994 1115859 441448 459611 120982 106166 124492 125900 149267 146386 138614 141910 86437 88226 319088 278378 824271 831608 207543 206399 270417 270984 318127 311581 315654 318905 323756 328233 300222 329412 770049 802464 589861 476853 288897 285401 327967 327468 333151 341166 337478 339758 377572 376802 678695 704349 39.85 68.5 2
10:02:06 2023-09-26 453615 450895 90479 87957 142831 146182 150547 149292 92884 92895 109514 113403 135018 135081 423732 460044 1125264 1114640 446903 459899 122948 105947 124612 125606 149267 146352 138899 141876 86496 88226 315920 276056 829414 834557 208047 206399 269199 272038 317167 309621 318592 316947 323983 328960 297707 329448 769434 811723 577629 476779 290241 286611 328655 327555 335596 339974 337607 340297 375981 376730 675841 704738 39.85 68.5 2
10:02:07 2023-09-26 449523 451654 90132 88054 142718 146382 151777 150149 92789 94954 109371 110463 134811 136278 423732 453229 1140463 1122329 439248 460008 122948 106116 124235 125900 149267 146287 138802 141910 86319 88339 315920 279468 829464 829222 208157 206365 269448 269559 317238 311073 315690 318682 323009 329191 297743 330143 766065 805027 584016 476361 291147 283817 328729 327697 333969 340654 335668 338258 375596 375421 674681 701096 39.85 68.5 2
10:02:08 2023-09-26 452008 450370 90351 87749 143014 146178 150443 149326 92852 94756 109447 113437 135056 135490 423732 455961 1133679 1124770 446692 459971 122914 105914 124492 125572 149813 146352 139049 141910 86437 88166 315920 277329 833959 827394 208372 206399 269199 271209 317167 310166 315762 319443 324610 330938 297671 332318 769287 801661 587047 474051 288680 285878 327296 327591 336590 339294 333672 339830 374435 375444 676210 701288 39.85 68.5 2
10:02:09 2023-09-26 449757 450868 90289 88022 143088 146442 150068 150353 92789 94790 109262 110539 135039 135900 423732 459755 1137858 1114640 440511 459971 122914 106239 124235 125813 149098 146386 138802 141876 86437 88259 315390 279039 824933 829325 208192 205723 270148 270347 317203 309914 317584 317893 324018 328729 298068 331686 766029 813593 589861 474197 291147 284077 329230 326709 334693 338044 337753 340517 373874 376515 670550 701096 39.85 68.5 2
10:02:10 2023-09-26 450895 450796 90320 87965 142791 146239 149898 149604 92820 94855 109447 110410 135039 135900 423660 459396 1137126 1119298 441412 460044 122472 106271 123727 126054 148353 147156 138224 142143 86319 88259 316911 279127 814432 831927 209720 206192 270076 272659 319020 308116 317149 318505 324489 330045 297852 332119 765687 804816 584016 474234 288897 284743 329208 327596 335702 339343 333672 338294 374471 376551 667561 700102 39.85 68.5 2
10:02:11 2023-09-26 453541 451156 90479 87753 143117 145874 150651 149226 92884 94625 109480 113369 135090 135047 423768 460116 1125264 1114640 447006 459935 122744 105914 124675 125639 149234 146317 138802 141876 86319 88106 314777 276056 831235 834557 207577 206330 269010 271623 317167 309192 318106 316912 323530 328729 297082 330921 769434 811723 584016 476698 288897 286293 325994 327238 334728 338044 336690 337985 375596 374618 671244 701871 39.85 68.5 2
10:02:12 2023-09-26 450618 461273 90530 87957 143164 146382 150242 149604 92852 93015 109346 110571 134942 136079 423804 453265 1138811 1125812 439819 460008 122914 105914 124612 125752 150060 146317 138802 141742 86676 88106 315920 278646 829060 829845 207543 205118 268851 269594 316689 311073 315654 317053 322108 328410 298104 331144 766065 805064 582501 472822 291347 283609 327473 327733 333969 339600 335432 340554 373612 375421 676188 700102 39.85 68.5 2
10:02:13 2023-09-26 451861 451156 90446 87753 142793 146182 150276 149059 92820 94822 109447 113437 135212 135490 423768 456638 1137895 1125042 444236 459971 122863 105947 124612 125606 149301 146317 138802 141811 86437 88074 315065 278876 828870 828637 208192 205723 269010 271174 316689 309914 315726 317017 323745 330295 297050 329412 769708 800341 581329 473702 288955 285419 326029 328178 336534 340896 335415 340464 372614 375601 677061 699918 39.85 68.5 2
10:02:14 2023-09-26 450602 453636 90314 88174 142455 146521 150437 149805 92789 94888 109615 110484 134820 135934 423480 457353 1133249 1111475 441040 460008 122914 106093 124202 125639 149234 146248 138696 142070 86319 88166 315920 279540 822860 834052 207219 205723 270492 269336 317238 309192 315798 316982 323983 326294 297309 329377 763794 810762 586784 477712 288897 283480 328499 325725 333687 338279 337239 338374 374186 376945 670550 703275 39.85 68.5 2
10:02:15 2023-09-26 450188 451156 90165 87749 142489 146454 150202 149772 92820 92895 109371 110378 134853 136203 423768 460116 1136516 1115896 440279 459971 122744 105947 124235 125606 149267 146248 138792 142070 86319 88106 315920 278646 825664 833375 207902 205688 269388 270159 317203 309081 318142 316690 322074 329653 297468 329448 767864 809454 579836 473236 290386 284450 327861 327061 335631 338985 336545 340538 373137 376537 667597 700824 39.85 68.5 2
10:02:16 2023-09-26 454906 450940 90435 87933 142485 146556 150202 149805 92757 93055 109379 110443 134980 135934 423804 453229 1127994 1115896 441665 460044 122744 106222 124235 125639 149267 146352 138802 142062 86260 88074 319088 278610 827359 831608 206287 206043 269199 270159 317167 310855 314694 317017 322748 326294 297082 330659 767790 802464 580985 478051 288824 284277 326979 326709 333933 339635 335705 338651 376160 375480 676703 703238 39.85 68.5 2
10:02:17 2023-09-26 454260 450935 90165 87657 142711 146182 150547 149292 92820 94723 109514 113437 135014 135047 423804 460116 1125264 1113056 445456 459971 122778 105947 124268 125606 149740 146352 141622 141876 86437 88106 314777 276674 828071 834052 207219 205688 268408 271209 317471 309413 317367 318542 324911 328092 297888 330907 768162 811613 591400 476552 288906 285205 325923 326745 334503 339950 336727 339151 375297 375708 673692 701715 39.85 68.5 2
10:02:18 2023-09-26 451007 454384 90132 88022 142054 146688 149962 150286 92789 95053 109296 110548 134760 136380 423768 453901 1142892 1121531 440415 460080 122914 106222 124202 125606 149201 146386 138609 141876 86201 88106 315920 279576 827467 829845 207219 205688 270148 270743 317203 309878 315431 317977 324212 328269 297189 328879 765487 802607 584016 475687 288901 283176 329031 325760 333186 339635 333708 340554 374471 377777 673446 700102 39.85 68.5 2
10:02:19 2023-09-26 449771 453868 90351 87717 142711 146182 150547 149326 92852 94887 109447 113504 134947 135490 423768 455925 1134484 1125526 442606 459899 122914 105703 124268 125572 149813 146317 138899 141841 86437 88041 316911 278876 844142 832444 210016 205408 269353 272659 318210 309989 315509 319626 324417 328747 295641 330339 768272 805971 582501 473884 289199 284441 325923 327432 333825 338550 336371 338258 372127 374618 674681 699791 39.85 68.5 2
10:02:20 2023-09-26 453332 453708 90099 87749 142029 146658 150169 150387 92694 94887 109262 110475 134727 135968 423804 461028 1134484 1111438 441665 459971 122829 105947 124168 125606 149098 146352 138224 141974 86201 88166 315390 279504 827252 834016 206287 205511 269768 270743 317167 310419 315654 318171 323009 326188 297635 329149 763794 811723 585245 478051 288861 282744 328698 327305 333687 338009 336416 337584 375274 377991 671824 702868 39.85 68.5 2
10:02:21 2023-09-26 459924 451152 90295 87721 142455 146182 150202 149772 95121 94822 109337 113571 134727 135934 423768 460116 1137895 1118028 441557 459971 122710 105881 124202 125959 149579 147010 138892 139663 86319 88130 316911 278466 830693 834483 208981 205408 269317 270743 316689 309251 317621 315956 323589 329084 296201 331091 763757 802464 579089 474221 288788 283609 326029 325199 334728 338543 333708 340239 372162 375444 665565 700066 39.85 68.5 2
10:02:22 2023-09-26 455325 450796 90099 87717 142473 146382 149931 149401 92682 94822 109337 113549 134895 135900 426238 454220 1127921 1115031 441412 459935 122880 105914 124492 125606 149267 146317 138802 142049 86260 87953 315920 279039 831318 833375 206253 205083 268632 270743 315951 310131 314658 315991 322783 326223 297780 329774 768272 802428 580985 477036 288464 284192 328655 329454 333717 340452 333564 337438 375417 374106 678938 700949 39.85 68.5 2
10:02:23 2023-09-26 456343 453708 90099 87749 142259 146197 149962 149911 92884 94822 109228 113504 134727 135712 427070 459431 1135480 1115859 441593 460008 122438 105947 123390 125779 147881 146386 138190 142108 86259 88226 315065 279396 813649 829809 206287 205049 268596 270743 317203 307971 315654 316947 322895 328343 297050 330585 761567 802607 584016 474197 288500 283573 329212 324834 333722 338515 333094 339721 372756 374582 667488 698541 39.85 68.5 2
10:02:24 2023-09-26 451930 453708 90099 87749 142071 146182 149898 149772 95154 94887 109262 110443 134727 135934 423804 453901 1140427 1121531 439133 462630 122761 105881 124235 125486 149234 146147 138696 141906 86260 88074 315920 280592 829090 829809 206287 205049 269768 270743 317725 309661 314658 316982 322835 327420 297635 331266 768682 802534 582501 476485 288716 282656 327561 327294 333897 340932 333636 339094 373314 376008 675929 702977 39.85 68.5 2
10:02:25 2023-09-26 469547 453708 90067 87717 142353 146419 150169 149945 92757 94822 109337 113504 134947 135806 425971 460116 1129487 1113056 446972 459971 120474 105914 124083 125606 148757 146352 138228 141910 86201 88041 315920 279003 818720 834557 206287 206009 268333 269489 317167 307720 315726 315956 323805 327209 297468 328573 764910 808787 573864 477036 286987 284476 325994 324709 334189 339020 333708 338614 375428 372344 668507 701096 39.85 68.5 2
10:02:26 2023-09-26 456852 453708 90038 87749 142020 146658 149928 150286 92757 95019 109228 110388 134507 135934 423768 459612 1131601 1106639 440899 461424 122676 105914 124168 125606 149234 146317 138609 141910 86201 88166 315084 279540 820484 834016 207513 205546 269020 270563 319562 310955 315401 318542 323997 325591 297527 329394 766757 811577 585245 479069 288752 282744 327967 325199 333825 339974 333672 338614 375596 374582 665602 703053 39.85 68.5 2
10:02:27 2023-09-26 462533 454136 90165 87597 142867 145967 150786 149298 92789 94756 109480 113470 135052 135490 426274 457317 1133679 1127316 444537 459971 122676 105881 124235 125572 149234 146352 139049 141777 86319 88314 315920 277524 833774 829186 206931 205049 267843 270347 315699 308292 315173 316469 323122 329191 295520 330007 766065 800305 585532 472837 288314 284627 325468 327950 333969 337538 333094 338223 372127 373461 676580 699037 39.85 68.5 2
10:02:28 2023-09-26 457317 454583 90132 87597 142058 146182 150202 149805 92820 94756 109337 113437 134947 135524 426238 456674 1132875 1122055 446049 460044 122710 105914 124235 125572 149606 146352 138802 141876 86260 88065 315065 280069 833852 830083 207805 205620 267771 270743 318435 309015 315473 317765 321964 327703 297468 327672 766065 802262 582501 477036 287055 283644 327691 325690 335496 340309 333801 340554 373017 372902 673446 699791 39.85 68.5 2
10:02:29 2023-09-26 452292 453708 90099 87717 142029 146216 150065 149905 92694 94855 109413 110443 134540 135712 426238 462501 1134484 1113056 441665 460044 122710 105881 124202 125572 149234 146248 138696 141708 86201 88074 315390 279075 827791 834557 206287 204236 269010 270743 316211 308222 315654 315532 322039 327209 295964 329149 763757 809431 584016 472452 288861 282841 327706 325427 333969 338070 335888 337329 375997 375422 670366 700986 39.85 68.5 2
10:02:30 2023-09-26 453366 453713 90258 87721 142029 146216 150065 149805 92789 94790 109262 113437 134853 135712 425901 460116 1135480 1121416 441593 460044 122506 106107 124392 125785 149134 146809 138768 139600 86201 88162 313795 279324 821520 834249 207805 204696 268408 270743 318624 307040 318636 318092 322143 328198 296107 329541 761531 805351 588184 472786 288310 283388 325994 324834 334189 339961 333094 339130 371050 374319 667284 698541 39.85 68.5 2
10:02:31 2023-09-26 454951 451880 90132 87717 142254 146216 149962 149668 92789 94855 109111 113470 134727 135712 423804 458275 1127159 1118003 441448 459971 123034 105558 125020 125126 149473 145808 138996 141609 86319 87829 315920 277365 830867 834557 207805 204730 267843 270743 314964 311922 314658 315004 324669 325960 296690 328573 768272 808216 580985 476405 288022 283325 327691 327555 333861 339020 333564 337200 374257 373283 677010 700949 39.85 68.5 2
10:02:32 2023-09-26 455843 451156 90128 87565 142619 145874 150202 149635 92789 94723 109337 110334 134921 135362 426238 462537 1127204 1114842 446498 459827 122863 105849 124135 125645 149031 146214 138768 139600 86142 87921 316911 278182 821218 836852 207805 204696 266985 269524 316211 307255 315545 315732 323122 326223 296805 328573 765507 809431 580985 475314 286987 284277 325432 324709 333687 338070 333672 337657 372198 372344 671501 700102 39.85 68.5 2
10:02:33 2023-09-26 451646 451907 90038 87717 142071 146182 149931 149772 95154 94855 109111 113538 134727 135934 426238 455605 1139619 1121531 440415 459971 122710 105736 124202 125452 148995 145877 138609 141644 86142 87953 315065 280069 832618 829845 207805 203744 269199 270362 314968 309157 313738 315991 322871 326926 296762 330328 765614 801930 582501 472640 288775 281707 328191 328842 333355 340189 332590 338135 372198 374654 675591 698853 39.85 68.5 2
10:02:34 2023-09-26 458289 452545 89976 87705 142024 146282 149721 149772 92820 94920 109262 113504 134760 135806 427248 460116 1130290 1111475 446936 462682 120359 105914 123760 125639 148690 146248 138306 142075 86201 87953 315920 279504 819157 834557 207659 205546 267894 270362 316910 307255 315654 315479 323122 326223 297468 327038 763794 807040 589861 478051 286110 282855 326029 324834 333186 338545 333600 337657 374980 372048 665602 700102 39.85 68.5 2
10:02:35 2023-09-26 457641 452989 89943 87749 141889 146454 149721 150149 95154 93088 109077 110443 134727 135934 423840 458426 1131270 1106676 441665 460044 122506 105881 123964 125572 148757 146352 138224 141910 86083 87921 318274 279540 824029 834052 207477 204912 268795 270146 319074 309894 314550 317643 322979 325030 297246 328122 765768 810540 569423 477712 287666 281848 328655 324834 333933 338545 333058 337657 374435 372867 667936 700599 39.85 68.5 2
10:02:36 2023-09-26 450967 455460 90136 87446 142791 145975 150169 149123 92789 94658 109371 113403 134929 135362 426238 457997 1132875 1123926 444851 460008 122591 106029 124168 125486 149131 146317 138802 141876 86201 87973 315920 277294 838544 828015 207805 204412 267467 269524 315003 308186 314215 315039 321239 327738 294883 328573 766029 797939 585532 471380 286987 283866 324715 325199 333933 339675 333094 338890 369907 373199 675546 699293 39.85 68.5 2
10:02:37 2023-09-26 457636 454520 89976 87418 142029 145944 150065 149292 95087 94658 109262 113403 134760 135362 426238 455961 1130431 1120735 446899 460008 122540 105558 124168 125366 149055 146194 138310 139674 86378 88065 317336 279670 828762 829663 207659 204981 267700 270707 317725 308081 314658 316947 321204 326258 297050 326978 767864 800305 589861 477036 286548 283278 327691 327133 333487 337538 331547 337657 373874 372309 673446 700599 39.85 68.5 2
10:02:38 2023-09-26 450899 451902 89980 87597 142054 146216 149962 149805 92852 94790 109111 110378 134760 135712 426238 463881 1137895 1115822 441557 462682 122591 106043 123997 125606 148524 146248 138696 141781 86083 87921 319088 279039 826457 832786 206218 203812 267843 270477 315258 306327 315690 315856 322143 327244 295169 329271 765306 802392 589861 473595 287868 282024 325959 324709 336297 336804 333384 338358 373129 374212 666115 698926 39.85 68.5 2
10:02:39 2023-09-26 453595 454480 90038 87657 142054 146216 149962 149772 92883 94855 109111 113470 134853 135712 426238 460116 1135480 1115859 441593 462392 120157 106107 123561 125959 149955 146690 138190 142202 86083 88130 316911 279324 821836 831608 207659 203812 267843 270362 319562 306753 314658 315956 321132 326294 294883 327990 761531 801771 582501 473527 287666 281883 328154 324834 333861 338545 332382 338374 371050 372902 663614 699293 39.85 68.5 2
10:02:40 2023-09-26 454625 450904 90124 87446 142791 145630 150102 149631 92820 94691 109262 113470 135018 135524 427214 459755 1125264 1113056 441466 460044 122710 105558 124235 125366 149267 145842 141622 141644 86319 87649 312319 276674 839160 834016 207221 203812 267843 269336 315974 308006 314658 315088 323122 325241 296143 329271 766065 810603 580985 475358 287581 282603 326997 325655 333897 337963 333528 336413 372840 373248 677024 700599 39.85 68.5 2
10:02:41 2023-09-26 458934 452541 90159 87446 142062 146182 150236 150045 95187 94756 109296 113470 134744 135764 427189 463191 1127588 1113399 449415 462445 120393 105816 124135 125578 150601 147121 138885 141889 86201 87889 316911 279074 825382 839167 207513 204236 266798 269524 317725 307255 315618 315856 323122 325696 295863 328500 765451 808787 580985 474234 286987 283688 324965 326672 333933 336733 333564 336559 372162 372309 672491 701096 39.85 68.5 2
10:02:42 2023-09-26 453652 453211 89910 87569 142029 146182 150169 149805 92852 94887 109195 110465 134693 135934 426202 455249 1142045 1122329 441040 460008 122642 105703 124135 125677 149098 146045 138609 141806 86201 87921 315920 279468 824316 829845 207366 203778 268974 269981 315974 308257 313415 318019 321857 325941 295641 328391 767864 800123 588184 474015 288572 281848 328191 327450 332994 340153 331583 337584 374185 374333 671428 696985 39.85 68.5 2
10:02:43 2023-09-26 458285 454349 89997 87565 142029 146182 150065 149772 92725 94723 109413 113504 134693 135678 427816 460116 1125264 1112265 448202 460008 120324 105849 123760 125539 148521 146317 138190 141876 86083 87889 316911 279199 822722 834557 207513 204412 266474 270172 316176 306753 314658 315856 322107 325241 294604 324631 762607 802428 589861 477036 285200 283140 325397 324834 333969 337525 332554 336559 373620 370087 666544 699037 39.85 68.5 2
10:02:44 2023-09-26 458285 453630 89910 87561 141766 146385 149655 150012 92788 92895 109044 110410 134507 135712 426165 460080 1127958 1106603 441665 460008 122438 105736 123727 125539 148286 146283 138190 141841 86083 87921 321146 279504 823918 836778 206495 206323 267593 269648 318660 309529 314478 317607 321964 324506 297252 327051 764059 809359 586784 478051 287207 281707 326873 324834 333933 338070 332590 337293 374150 371716 664589 700824 39.85 68.5 2
10:02:45 2023-09-26 450863 454675 90067 87414 142348 145673 150202 149326 92852 94723 109413 113414 134727 135047 427178 457997 1132875 1124726 445592 461572 122676 105864 124168 125332 148931 146147 138691 141601 86083 87769 319088 277524 830645 829186 207805 203744 266798 270743 315974 307255 313702 315856 321881 326980 293160 328537 765992 797975 579836 471307 286952 283220 324965 325164 333463 338545 332284 337584 372330 372617 676210 699791 39.85 68.5 2
10:02:46 2023-09-26 456275 454489 90005 87414 142020 145910 150169 149326 92725 94723 109270 113560 134727 135456 426840 461065 1131233 1122329 446899 461424 122676 105703 124083 125366 149333 146110 138664 139336 86378 88033 316911 278430 828870 830083 207659 204310 266656 270671 315974 309142 313702 315039 320610 325941 295190 326602 765956 797708 582501 474197 285931 283140 324784 324674 333717 338307 332346 338614 369907 371161 673446 698261 39.85 68.5 2
10:02:47 2023-09-26 450895 454452 89910 87593 142398 146036 149454 149905 92820 94822 109044 110378 134781 135900 426840 459719 1133679 1111438 441762 460008 122523 105736 123760 125572 148657 146079 138190 141742 86025 87649 315390 279235 827683 834016 207221 208472 267843 269756 315188 307220 313666 314279 323122 324681 294925 330315 763517 809431 591400 471380 287868 281418 328386 326527 333717 337513 333384 335356 371725 373319 671091 699881 39.85 68.5 2
10:02:48 2023-09-26 461217 454349 90068 87382 141897 146147 149688 149326 92852 94822 109044 113560 134473 135515 426238 464246 1134484 1118188 442145 462356 120359 105816 124102 125645 148928 146414 138155 139371 86201 87945 318274 279396 827791 837414 207221 203112 267557 269838 315974 307185 314658 314932 322632 325065 294269 328573 762643 802428 580985 468692 287391 281580 324942 324834 333463 335684 333600 336047 369907 373128 669017 699037 39.85 68.5 2
10:02:49 2023-09-26 457312 452505 89943 87446 141795 145707 149962 149292 92820 94756 109077 113403 134693 135490 426876 454184 1128810 1118003 444863 460044 122523 105558 123931 125511 148624 146147 138609 141806 86052 87649 319088 278610 823575 832197 206638 203778 267021 269791 314713 309470 311801 315039 321204 323705 295297 326942 768324 804129 584128 476926 286405 281707 326803 326672 331771 338985 331404 337677 373243 371161 676506 699037 39.85 68.5 2
10:02:50 2023-09-26 455594 452863 89910 87565 141721 146147 150065 149772 92757 94723 109244 110463 135106 135764 428132 456459 1129265 1116190 445444 459827 120900 105638 124717 125126 149680 145808 138899 141511 86083 87973 315065 278610 852513 834557 206459 203427 267146 269791 315493 308222 313154 315856 322858 324193 295620 327233 765992 802428 579470 476428 286593 281848 324965 325655 331986 338070 333058 335537 372198 371716 674681 700102 39.85 68.5 2
10:02:51 2023-09-26 454589 456202 90005 87569 141570 146147 149721 149738 92725 94756 109077 113437 134540 135490 426202 459360 1139512 1115822 441629 460008 120264 105914 123113 125572 148583 146248 138109 142075 85865 87921 319088 281122 819276 831608 207221 203112 267056 269187 318624 308561 313451 317571 320019 326047 294162 327137 763444 799855 589861 473309 286808 281905 328154 324605 333753 338545 332161 337018 369907 371977 667795 698261 39.85 68.5 2
10:02:52 2023-09-26 455589 455526 90076 87737 141861 146382 152319 150219 92789 93380 109127 110548 134558 136278 426996 456459 1140390 1119106 441665 463759 122438 106107 124102 125452 148624 146317 138224 139530 86201 88033 319088 281158 822400 829845 206929 203526 267843 268324 315974 307255 311801 315039 320907 325206 293948 327537 765328 798011 580985 473491 286714 280100 325959 324834 332022 338782 330545 336987 369942 372309 667561 696455 39.85 68.5 2
10:02:53 2023-09-26 457855 452858 89787 87414 142423 145773 150169 149532 92789 94691 109483 113369 135014 135456 426876 463518 1124466 1113056 447240 462682 122472 105703 123964 125332 148962 146181 138224 141644 86083 87829 316911 279870 822808 837174 207149 205310 265838 270480 315938 306825 317566 315712 321929 324768 294683 326540 763757 809418 589861 474558 285165 283339 324965 324834 333933 336875 332554 336047 369942 370052 669491 699037 39.85 68.5 2
10:02:54 2023-09-26 450669 453216 89787 87414 141864 146046 149928 149326 92745 94756 109077 113470 134507 135490 428157 455961 1136855 1120697 440415 460044 122591 105526 124168 125159 149201 146296 138802 141644 86083 87649 306511 279202 827853 829845 206638 208329 267843 269187 315491 307720 312749 315856 320907 324717 294305 328573 762679 801473 579470 468656 288373 280955 324965 325164 331986 338070 331045 336559 373657 373701 675900 699791 39.85 68.5 2
10:02:55 2023-09-26 451494 452541 89943 87414 142029 145639 150202 148953 92789 92703 109262 110120 134693 135047 427214 458678 1131270 1122329 445592 462524 122557 105558 123964 125544 149134 145903 138664 139371 86142 87764 316911 277612 845660 832810 207805 205310 266024 270362 314797 307220 312749 315856 320883 326082 293061 327500 763794 793414 578717 472874 286074 281883 324965 324834 332994 336697 331045 336559 369984 371231 673446 694941 39.85 68.5 2
10:02:56 2023-09-26 455878 453879 89791 87657 141623 146147 149688 149772 92757 94920 109044 110410 134507 135934 427516 459720 1131601 1106639 442790 462682 122268 105809 123760 125684 148353 146317 138224 141742 85902 87649 315920 279540 825704 835857 206638 208618 267843 268737 314968 306755 313189 315856 322632 322958 294640 327537 762756 809431 585245 476361 287581 281137 327691 324618 333247 337418 331440 335885 373101 372131 668011 699881 39.85 68.5 2
10:02:57 2023-09-26 450899 453875 89754 87414 141893 145944 149928 149326 95087 94723 109077 113437 134868 135712 427480 463518 1134899 1113216 441831 462501 120496 105743 123931 125438 149134 146145 138575 139274 86201 87889 315065 279468 825363 834016 206861 204735 267396 269115 315974 306327 313702 314387 322571 324228 293785 328304 763665 807003 580985 471113 287073 280919 324488 324834 332994 336038 333094 333577 369613 372309 668543 698541 39.85 68.5 2
10:02:58 2023-09-26 458285 455168 89787 87414 141995 145910 150065 149326 95087 94756 109077 113481 134727 135456 427516 454575 1127958 1118003 446195 462682 122387 105558 123931 125366 148888 146045 138306 141700 85934 87617 315920 278610 828222 832197 206058 208578 266202 269187 315974 307220 311510 315004 320646 323425 295333 327507 764996 802265 577955 476588 285931 281790 324676 324762 331556 338949 331999 335537 372162 370087 673446 702128 39.85 68.5 2
10:02:59 2023-09-26 456202 453247 89910 87446 141799 145944 150169 149326 92789 92887 109244 110443 134744 135798 427975 457817 1128463 1115322 446263 462234 123119 105204 124578 125126 149267 145672 138899 139162 86142 87617 316911 278414 832749 834557 206638 203078 266833 269223 315049 307971 312714 315412 320847 323254 293984 326540 764874 802428 579470 475650 286110 281383 324965 326527 331448 337087 332050 335306 371606 370123 673655 699073 39.85 68.5 2
10:03:00 2023-09-26 454914 454233 89787 87414 142030 146178 149415 149772 95120 94723 109265 113403 134802 135490 426238 458714 1139549 1115587 441412 462682 120215 105703 123113 125572 150005 146317 138190 141910 85870 87921 317263 281158 813228 829845 206493 208365 266736 268675 318174 308307 315307 315856 319759 325030 293849 326359 762326 801309 579470 472749 286039 280955 325731 323884 332419 337928 329510 336559 369613 371196 664226 697082 39.85 68.5 2
10:03:01 2023-09-26 453982 456930 89903 87585 141886 146334 149655 149978 92725 93217 108943 110420 134558 136330 427334 455925 1137162 1118275 440415 459755 120309 105526 123660 125126 148319 145842 138306 139289 85929 87617 315920 279504 823926 829845 206493 204593 267655 268135 315715 307255 311510 315856 320161 323969 293821 326504 764785 797975 579470 472822 287365 279735 324965 324834 330983 338070 329546 335537 369907 372012 669564 695962 39.85 68.5 2
10:03:02 2023-09-26 472131 453211 89973 87144 141766 145707 149688 149565 95121 94723 109077 113403 134507 135490 426876 462827 1124466 1109973 446936 460044 122268 105776 123324 125366 147850 146297 138190 141742 85902 87760 315084 280468 819933 837191 206638 203710 265838 268818 315649 306825 313558 315712 320646 323896 294269 324259 761531 806592 593677 476698 284294 281383 324965 323561 333554 336462 331278 333613 369907 368913 663614 697021 39.85 68.5 2
10:03:03 2023-09-26 450705 453243 89914 87144 141987 145673 149962 148987 92714 94625 109228 113369 134540 135047 427553 457997 1134212 1122329 442920 460044 122472 105237 123964 125040 148962 145842 138224 138824 86025 87525 315920 277491 832780 829845 206638 204161 266202 269223 315047 306327 311801 315856 320196 324263 292151 327537 763757 798011 573864 468584 286074 281383 324736 324834 331951 337052 332382 335247 369731 371504 675088 697950 39.85 68.5 2
10:03:04 2023-09-26 457244 453211 89787 87585 141795 145572 149928 149123 92757 94723 109077 113335 134473 135268 427516 459360 1127958 1121531 447987 460044 120393 105750 124068 125338 148862 145739 138560 138983 86025 87553 315065 278430 834067 830083 206704 208547 265386 269187 315751 306292 312975 315856 319158 325206 293785 324559 765033 797975 586784 473862 284827 281848 324965 324834 332724 336544 332147 336595 370164 368948 671501 694941 39.85 68.5 2
10:03:05 2023-09-26 450967 454374 89787 87144 141570 145707 149688 149326 95087 92895 109044 113470 134507 135362 426876 462864 1132875 1111438 441352 462719 122268 105526 123727 125159 150321 145842 138306 141601 85870 87617 316911 279504 825771 834016 206638 204161 267021 268548 315974 308524 313189 313176 321204 323966 293132 327537 762436 802464 579470 472538 286701 280818 326767 324726 332585 334887 332950 333397 369984 371610 668961 699298 39.85 68.5 2
10:03:06 2023-09-26 453627 453884 89799 87418 142241 145707 149721 149326 92757 94756 109262 113403 134643 135456 427225 463918 1136516 1118977 443864 459899 120059 105638 123627 125198 148624 145942 138190 141609 85870 87617 318274 279039 827564 834557 206493 204161 266202 268584 315974 306644 314185 314968 318967 324263 292356 326540 761356 801473 582501 471149 285236 280527 324965 323848 333698 335063 330545 336321 369984 370123 664226 695962 39.85 68.5 2
10:03:07 2023-09-26 456275 455843 89754 87175 142324 145570 149688 149326 92820 94658 109077 113369 134553 135234 427516 457317 1125264 1112265 441412 460008 122591 105099 124083 124714 149366 145335 138802 138246 86025 87465 315920 277560 836610 834557 206058 208365 265980 269151 314163 307220 314026 314166 320954 323009 293984 326831 768049 809367 586784 474088 285695 280814 323619 326672 331520 336509 333328 333505 369942 370052 673409 699791 39.85 68.5 2
10:03:08 2023-09-26 456202 453243 89787 87144 142020 145673 150309 149432 92820 92725 109244 110348 134719 135486 427407 463700 1125786 1111667 448019 459683 120264 105237 123727 125193 150286 146248 138302 141704 85934 87617 320089 277755 823922 834052 206058 204724 264573 269602 315493 304516 313225 314489 320682 323254 293373 324595 765269 802500 579470 472822 284330 281958 324965 324605 333463 335063 331547 333253 369613 368948 669053 698046 39.85 68.5 2
10:03:09 2023-09-26 452251 454588 89973 87179 141537 145673 149688 149326 95054 94756 109077 113437 134414 135456 427553 455997 1136320 1119298 440415 460044 122472 105204 123694 124781 148723 145891 138340 141511 85929 87497 316911 278646 829403 832197 206169 204019 267146 268450 314869 307150 311622 315526 319794 323791 292982 327355 764564 797975 581175 468656 286987 280293 324929 324709 330983 338282 329582 333613 369613 371906 673446 696985 39.85 68.5 2
10:03:10 2023-09-26 454260 456243 89894 87302 142693 145925 151741 150839 92820 92887 109312 110433 134883 135286 428157 458714 1133679 1125812 444277 460044 122676 105237 124050 125126 148928 145873 138609 141511 85934 87525 316911 277524 828586 831608 206638 203875 265793 269187 314606 306362 313877 314968 320161 324685 292000 327537 763218 800341 585245 468548 286521 280955 324471 324834 331484 336816 330277 333613 369723 371196 673446 694977 39.85 68.5 2
10:03:11 2023-09-26 453266 454624 89948 87414 141533 146046 149721 149805 95087 94822 108893 113504 134321 135806 427214 460116 1127994 1107055 446936 462719 122234 105558 123113 125366 149795 146916 138109 139674 86025 88065 315084 279288 817816 837191 205373 203534 265652 268181 315938 306825 312678 314932 319229 323254 294305 323742 764873 806204 592920 476361 284330 280245 326803 323621 332994 335720 330277 333613 369942 368655 664226 697058 39.85 68.5 2
10:03:12 2023-09-26 457495 454486 89812 87501 141623 146011 149142 149805 95054 94822 109211 110507 135156 135806 427925 460116 1130431 1110371 441448 462719 120140 105558 123198 125366 147983 146079 138094 141742 85870 87617 315920 279576 826092 834557 205480 208401 266065 268135 314748 305368 314026 314968 320161 322283 294340 323538 761356 802428 579470 476698 284729 280135 324715 323884 332760 336073 330545 333577 373393 368948 666337 698046 39.85 68.5 2
10:03:13 2023-09-26 451003 454242 89787 87324 142029 145437 150099 148784 92789 94658 109077 113212 134849 135047 427855 459396 1131270 1122329 445260 459791 120393 105750 124102 125265 149064 145976 138934 138983 86083 87553 312162 278876 846790 829809 206638 204018 264609 269223 314833 306608 311765 315346 320196 324979 291591 324523 763218 793414 577629 468584 285289 280955 324507 324834 331018 336038 330781 333613 369463 370052 673446 694413 39.85 68.5 2
10:03:14 2023-09-26 456311 455404 89476 87144 141570 145944 149042 149668 95054 92895 108743 113437 134288 135712 427553 460116 1130468 1104997 440279 462719 122319 105237 123198 125193 148118 145842 138206 141503 85839 87617 315920 279576 823801 835231 205480 204018 266646 267535 315751 306487 311765 314746 319983 321729 293821 324595 760842 810603 577955 475022 285860 280047 324965 324197 331843 335896 330402 333325 374404 371019 666115 699794 39.85 68.5 2
10:03:15 2023-09-26 450935 454557 89754 87414 141562 145673 149688 149635 92725 94822 109044 113470 134775 135730 427829 463518 1134862 1112460 442569 462501 120226 105460 123864 125371 148524 146110 138190 141609 85897 87617 318274 280868 824021 836332 206058 203875 266202 268099 315902 306681 312678 312986 320905 323184 292356 326504 762439 802428 588323 471076 286074 280065 324965 324834 331951 334957 332050 333433 372258 371161 667524 697973 39.85 68.5 2
10:03:16 2023-09-26 459585 456202 89722 87144 142299 145570 149688 149292 92757 92832 108968 113414 134583 135456 427516 455569 1127958 1115786 445904 462646 122523 105526 123509 125159 148888 145881 138190 139017 85865 87465 315920 279003 824235 831608 205444 204161 264573 268288 315049 305368 312768 315676 318910 324983 294091 325401 765687 799855 577955 476141 284986 281172 324640 324569 331198 338070 330049 333577 372793 369429 669454 698758 39.85 68.5 2
10:03:17 2023-09-26 457960 454557 89754 87112 142091 146110 150068 149638 92852 92758 109312 110465 134812 135576 427939 455711 1128390 1118340 446826 463759 122438 105526 123542 125338 150215 145773 138190 139204 85934 87585 318274 280468 834282 831608 205120 208174 265315 268324 315271 305368 312066 315856 319158 322213 293785 324223 761567 799102 580038 475650 284294 280492 324965 324605 330983 337833 328480 335416 369907 368948 669527 696455 39.85 68.5 2
10:03:18 2023-09-26 453595 454633 89508 87144 141864 145673 149928 149292 92757 94788 109331 113437 134507 135490 428157 462046 1134484 1118800 441593 462682 122438 105526 123727 125126 148521 146045 138190 141609 85870 87617 316911 279468 827791 835593 206495 203984 265918 268145 315902 306212 314249 313283 319723 324018 292098 324451 762982 802392 582501 468584 287510 280351 324965 324305 332958 334454 331511 333289 369731 370052 663614 696455 39.85 68.5 2
10:03:19 2023-09-26 456852 456275 89812 87080 141928 145773 150102 149671 92789 92758 109244 113470 134473 135512 427516 464246 1137325 1115433 441593 462408 119863 105204 123660 125338 147686 146045 138190 141772 85839 87585 315065 279432 818887 833375 206058 203628 265351 268099 315974 306393 311801 314932 318194 323969 291964 324523 760842 801473 580985 468620 285436 280065 324965 322604 332994 334992 329243 333577 369723 369464 663284 693922 39.85 68.5 2
10:03:20 2023-09-26 465838 455843 89846 87148 141537 145639 150166 149292 94990 94723 108968 113369 134473 135456 428157 459324 1125264 1113216 444200 459791 122676 104962 124083 124681 148795 146304 139009 138965 86201 87456 318274 277612 840136 837191 205301 204126 265209 268109 313871 306257 311729 313462 320161 323925 293195 324451 763182 802356 577955 473527 284822 280161 324015 324834 329983 334710 330509 333162 369354 368948 673446 698010 39.85 68.5 2
10:03:21 2023-09-26 456770 456280 89923 87092 141995 145201 150169 148549 92915 92566 109312 113268 134947 134920 428567 464246 1125786 1109860 445201 460044 120474 105171 123542 124781 148319 146084 138190 139017 85897 87493 319088 276868 829779 836332 205480 203875 264807 269151 314163 306069 312714 313498 319677 322213 292303 324487 762643 802464 577955 472786 284765 281383 323787 324834 331986 334454 331010 333469 369695 368913 671501 696985 39.85 68.5 2
10:03:22 2023-09-26 454987 457326 89476 87314 142076 145570 151175 149365 95152 94855 108935 113515 134439 135900 427516 455925 1136284 1119336 442620 462392 120275 105139 123864 125026 148187 145705 138497 138983 85993 87521 318274 279396 835091 829809 205480 203590 266514 266911 314606 306008 309843 314459 318229 325019 292571 325744 761356 793342 593109 471380 285200 278366 324965 324341 329947 336780 331603 333541 369984 370087 667997 695433 39.85 68.5 2
10:03:23 2023-09-26 452329 456284 89722 87112 141428 145201 149688 149056 92820 92822 109044 113369 134380 135362 428157 457997 1134484 1120697 441665 460008 122404 105403 123897 124748 148524 145842 138306 138713 85956 87314 315920 277755 836964 832197 206058 202985 265351 268288 314128 305829 310749 313975 318675 322248 290529 324631 764748 799139 586784 468512 285236 279922 324015 324834 329947 335063 329243 333469 369723 369827 673446 694904 39.85 68.5 2
10:03:24 2023-09-26 458714 454593 89443 87144 141147 145910 149109 149668 95086 94723 109102 110507 134886 135764 427225 460008 1130068 1106891 444055 462465 120059 105460 123376 125126 147821 146045 138190 141609 85802 87728 317108 281122 829982 834557 204119 203984 265475 266643 315974 306609 311729 313975 318967 321246 293785 323239 761356 802428 580630 476765 284529 279214 324965 322867 331717 334992 329475 333469 369942 367848 664226 698010 39.85 68.5 2
10:03:25 2023-09-26 454557 456134 89754 87112 142020 145437 149688 148482 92757 92670 109044 113145 134507 134920 428157 461065 1127994 1122329 446195 460008 120147 105204 123660 124748 148855 145571 138190 138824 85892 87525 315920 277755 828654 829186 206058 203590 264133 268324 313877 306356 313729 314351 318052 324088 291485 326274 765232 795433 586784 471867 286084 280919 322746 324341 330661 335028 331073 333433 368316 368362 672491 695176 39.85 68.5 2
10:03:26 2023-09-26 458939 454597 89767 87290 141628 145872 150035 149226 92820 92630 109094 110304 134558 135444 427939 457173 1131057 1115859 446899 459683 120157 105388 123627 124714 147821 145571 138190 139421 85934 87456 315065 278610 830521 829845 204797 204019 264133 267499 314606 306825 310313 315856 317233 322213 292445 322557 764785 793378 583707 474234 283484 280030 324471 323884 329983 336509 329568 333145 369984 367742 669017 693922 39.85 68.5 2
10:03:27 2023-09-26 462542 454561 89665 87104 141114 145437 149348 149259 94988 92734 108935 113369 134380 135047 427516 462082 1132875 1112385 443104 462646 119897 105171 123198 124781 149900 146304 138302 141700 85828 87433 316911 280668 824915 837080 205843 203484 264432 267321 314977 306321 312571 312516 318757 323530 290635 324523 761356 802607 582501 470529 286287 279292 324700 323585 331986 333634 330366 333469 368907 369464 664226 694904 39.85 68.5 2
10:03:28 2023-09-26 455444 455449 89677 87195 141470 145502 149621 149226 92757 92798 109010 113369 134380 135081 427900 462704 1133679 1116227 441665 460044 119649 105750 122606 125366 151819 146283 137806 141742 85706 87617 315920 279504 818831 832197 205480 203590 265214 267089 315974 304672 310820 314968 317233 322993 291485 323994 759733 793414 579470 468692 284693 279214 324965 321853 331484 335028 330723 333541 368583 368620 663284 692904 39.85 68.5 2
10:03:29 2023-09-26 456957 456353 89754 86948 142473 145167 149828 150488 95154 92737 109044 113302 134781 135047 428496 463518 1120413 1111475 444323 460008 122438 105099 123475 124892 148862 145838 138849 139512 85902 87369 316911 277150 840705 836925 205122 203769 264432 268701 313174 306825 311729 312481 319876 323014 292169 324976 765365 802356 577955 473884 284294 280100 323104 324605 330983 333986 332110 332423 369984 368327 671501 696985 39.85 68.5 2
10:03:30 2023-09-26 459805 454552 89443 87020 141528 145437 150035 149535 92884 92832 109010 113335 134507 135047 427866 464355 1122039 1109035 448874 460044 119897 105541 123088 124920 149795 145842 138109 141584 85802 87346 315920 278610 823277 834557 205120 203875 263693 267535 315049 305962 311765 313022 318675 321953 291344 322521 762436 802356 577955 473491 282959 280824 324471 322604 331986 334454 329510 333433 369984 367519 664589 695962 39.85 68.5 2
10:03:31 2023-09-26 452338 454633 89476 87080 141537 145437 149688 149123 95054 94593 108893 113369 134496 135490 428496 457317 1137325 1119298 441481 462537 120496 105139 123627 125026 148690 145670 138155 138755 85988 87433 316911 278378 830729 831020 204874 202490 264573 267464 313650 305829 310749 314166 318648 321953 291316 324595 762436 797975 579849 468318 285236 279214 324015 324834 329715 335028 328480 333433 369984 369758 672968 694941 39.85 68.5 2
10:03:32 2023-09-26 453753 456353 89713 86933 142201 145428 151741 151138 92757 92542 109044 113179 134578 134826 428194 459359 1129594 1121531 443964 460044 122319 104962 123424 124748 148184 145369 138224 138824 85833 87314 316540 277524 826718 829809 205480 203021 264133 268324 313650 306825 310749 313104 318194 323705 290158 324329 764785 792747 582501 468512 284059 280065 323750 323884 329947 334992 328977 333505 367798 368655 672491 692868 39.85 68.5 2
10:03:33 2023-09-26 456348 454615 89443 87056 141109 145673 149042 149326 92820 92887 109026 110486 134677 136232 427975 460008 1130871 1106854 442255 463394 120059 105171 123028 125040 147686 145706 138190 139142 85802 87493 317895 279540 823396 834052 204548 203700 265351 266607 314827 306393 310784 313719 319677 320283 292445 323538 760279 802500 585245 473527 285036 278366 324965 322867 330714 334992 328977 333230 369354 368913 664226 696985 39.85 68.5 2
10:03:34 2023-09-26 467829 454597 89755 86961 141537 145235 149688 148751 95087 92801 108968 113335 134507 135013 427855 460080 1127159 1121416 447921 460044 122319 105171 123113 124748 149795 146304 138206 138713 85828 87282 319088 278574 823575 830083 204797 203590 264071 268002 313877 306681 311149 314788 317092 323079 292268 322342 763481 795702 579470 472749 282959 280161 324015 323848 330661 337376 329568 333541 368943 366973 669491 694645 39.85 68.5 2
10:03:35 2023-09-26 459764 457572 89591 87222 141632 145536 149621 149259 92789 92630 109094 110423 134558 135354 429331 457627 1128648 1113056 445565 459863 120104 105139 122944 124748 147686 145369 138017 138913 85802 87314 319088 278610 828218 832197 204188 203590 264031 267053 314163 306105 309338 314968 317269 320317 292303 322486 761897 798011 582168 474270 283427 279214 324015 322867 328951 336544 329568 332459 369767 367777 671501 694413 39.85 68.5 2
10:03:36 2023-09-26 454914 457645 89480 87158 141982 145469 149114 148654 94988 92767 108860 113335 134153 135081 427553 461434 1132875 1113056 441201 460044 119863 105067 122944 124781 147719 145369 138216 138727 85764 87456 318274 280069 822240 832123 205013 202880 264432 267134 314905 304887 311622 313068 317198 322248 290599 325050 759167 799594 581175 468512 284294 279179 324015 321602 332203 333717 331096 333505 368352 367848 663284 692941 39.85 68.5 2
10:03:37 2023-09-26 456166 455796 89345 87258 141005 145975 148975 149635 95054 94658 108709 113369 134102 135730 427371 459360 1135443 1114640 445444 463432 119643 105541 122944 125040 149582 145842 137918 141601 85637 87465 317263 281194 814756 829845 204833 203021 264133 266790 315493 305962 309843 314011 316755 322248 290670 323502 758593 793342 586784 468692 284059 279279 324965 321853 329983 335063 329568 333505 368907 369808 664226 692904 39.85 68.5 2
10:03:38 2023-09-26 456843 454588 89508 86747 141861 144765 149825 148280 92789 92375 109077 113111 134507 134201 428836 460716 1120450 1109035 446474 462451 119991 105323 123831 125218 148524 145705 138190 138975 85802 87369 316911 278479 824896 836925 204655 203021 263290 268324 314163 305962 311658 312072 318615 321246 291520 323011 762756 802428 579659 472874 283462 280100 323104 323249 330983 333484 329510 333203 369984 367264 668543 695962 39.85 68.5 2
10:03:39 2023-09-26 460237 456243 89476 87112 142473 145570 151175 150946 95054 94593 108968 113335 134684 135047 428194 461398 1122076 1106676 446644 462719 119931 105204 123367 125126 151854 145605 137998 141511 85796 87465 319088 279468 820490 834052 204833 203590 262922 267464 315049 305102 311765 312986 318194 321729 290705 324054 761356 801755 586784 473491 284265 280100 323236 322377 331986 333986 330319 332459 369984 366682 664552 694977 39.85 68.5 2
10:03:40 2023-09-26 450971 455623 89480 86961 141566 145928 149551 149292 95121 94756 108743 113403 134507 135541 428544 457745 1138285 1119298 441629 462537 120059 105106 123627 124614 148590 145569 138575 138824 85807 87314 315065 278610 830593 832123 204618 202313 264609 267089 313174 306825 310566 313498 317269 321991 290670 324559 761356 797975 586784 468182 285076 278366 323559 324377 328685 334992 328214 332928 369723 369499 672491 694449 39.85 68.5 2
10:03:41 2023-09-26 454906 454664 89693 87112 141920 145572 149721 148887 92757 94691 109044 113369 134507 135362 428836 461249 1133873 1115896 441665 460080 122353 105027 123457 124748 148319 145369 138224 138824 85807 87314 315920 278986 832885 831608 204833 202383 264609 267089 312046 306681 309843 313754 320063 321729 291538 324559 762231 793486 586784 470428 285200 278366 323787 324568 328951 335028 328214 332495 369984 369499 673929 694904 39.85 68.5 2
10:03:42 2023-09-26 459872 458697 89476 87112 142005 145570 151369 151051 92852 92887 109026 110444 134465 135388 429671 463372 1125153 1110085 446498 462682 119839 105237 122944 125126 151748 145974 138629 141806 85796 87314 318274 279540 820601 834052 204188 203590 264031 266643 315049 305531 313136 313022 317304 321246 291556 320571 761356 803889 577955 475314 284265 279214 324471 321888 331018 333986 328515 332459 368583 369091 664226 694941 39.85 68.5 2
10:03:43 2023-09-26 459184 457075 89476 87144 141114 145707 148773 149326 95021 92895 108709 113403 134102 135490 428194 460116 1128722 1105392 444236 462682 119897 105204 122944 125040 149691 145889 138109 141704 85701 87465 317263 281194 823013 835740 203510 203021 264538 265861 315049 305710 310566 311725 317304 320317 292480 321508 760279 805064 586784 475687 283427 278470 324965 321888 330755 333986 328515 332459 369319 367194 664226 699516 39.85 68.5 2
10:03:44 2023-09-26 454684 457568 89746 86988 141928 145435 149895 149023 92852 92630 109203 113391 134685 135013 428836 460116 1129630 1125009 447046 460008 120063 105186 123198 124748 148187 145670 138224 138631 85775 87314 315920 277755 828502 829809 205191 203021 263729 268096 313174 306393 309878 313022 317269 322283 289717 323502 761063 793378 587047 467852 283462 279639 323104 323884 329484 334454 328019 332964 367246 368688 672491 692904 39.85 68.5 2
10:03:45 2023-09-26 457636 455974 89443 87116 141552 145572 148975 149326 95054 94756 108860 113437 134457 135524 428836 460116 1127994 1107114 440899 462682 119897 105204 122944 124748 151783 145706 138017 138948 85924 87488 318274 279432 824271 836925 204046 202880 264432 266243 314462 305818 310278 312986 318932 319288 291947 323251 758359 802428 583707 474038 284059 278609 324821 322377 329983 333986 328019 330916 368803 367883 664226 696985 39.85 68.5 2
10:03:46 2023-09-26 454764 456482 89378 87080 141470 145639 149176 149664 95054 94658 109102 110369 134069 135362 428157 459791 1129630 1110409 440589 462719 119863 105171 122944 124748 149691 145640 138109 141486 85679 87314 315390 279576 827920 835857 204009 202879 264573 265861 314163 305746 309878 311680 318934 319768 290705 323765 759167 802464 583707 473564 284095 277908 324699 321924 329983 333986 327524 330916 368803 367848 664226 697021 39.85 68.5 2
10:03:47 2023-09-26 458809 454668 89476 86961 141143 145066 149415 148382 95054 94559 108968 113179 134321 135256 428194 460116 1126325 1119106 446680 464054 119956 105073 123442 125026 147788 145569 137929 138789 85775 87369 318274 279670 832052 829809 204188 203342 262922 267089 313400 307113 309843 313939 316020 322283 290670 321889 763214 795322 579849 472082 282563 279674 323104 322867 329715 334021 328637 333181 367798 368831 669017 692378 39.85 68.5 2
10:03:48 2023-09-26 460747 454633 89443 87016 141623 145267 149551 148987 92852 92670 108992 110423 134347 135047 428763 458319 1127921 1115786 446899 459971 119863 105171 122944 124681 147686 145335 138190 138789 85850 87314 315065 279794 825237 829772 203796 203021 263255 266982 312924 305962 309772 314417 316397 321246 290670 321473 763246 797049 576439 475056 284668 279604 323559 323583 329680 334992 328637 333469 369427 369019 669839 692868 39.85 68.5 2
10:03:49 2023-09-26 454231 455943 89410 87084 141114 145504 149551 149226 92725 92832 108709 113335 134643 135541 429525 465304 1131675 1113253 442920 462139 119952 105355 123088 124959 149830 145842 138206 138906 85733 87282 318274 280868 839298 834557 205120 202171 263996 266733 313841 305962 311221 311020 317269 321694 289682 323466 760242 802607 580985 468146 284024 278479 324015 322604 329947 332449 329475 331884 366888 367812 663614 694413 39.85 68.5 2
10:03:50 2023-09-26 455626 456365 89378 87112 141114 145403 149109 149259 95086 92767 109010 113335 134473 135362 428157 462082 1132875 1113056 441629 460008 119863 105171 122944 124714 151925 145335 138094 138631 85733 87282 315920 279235 824996 833375 204188 202489 263913 266420 314606 304193 313173 312731 316241 321953 290263 322521 756913 797975 569423 468584 283427 278331 324015 320843 331448 332948 330686 333433 367468 367777 661838 696078 39.85 68.5 2
10:03:51 2023-09-26 457641 454624 89410 86929 142226 145570 150927 150874 92852 92630 108909 110423 134630 135354 428617 459144 1125600 1113019 441412 460008 122438 104866 123660 124514 150215 145030 138190 138211 85796 87012 318274 279273 834877 834557 204117 202808 263693 266978 311715 306825 311257 311563 318194 320213 290635 322223 762406 802607 576439 472416 283356 278366 322578 324305 328419 333951 328941 332175 369984 369542 672491 695925 39.85 68.5 2
10:03:52 2023-09-26 457641 455618 89476 86683 141528 144765 149721 148247 92852 92375 109044 113078 134507 134201 428836 462046 1118790 1108726 446753 459971 119897 104995 123028 124595 150215 145437 138206 138323 85733 87012 315920 276868 824696 834557 204117 202666 262668 267499 312918 305102 311221 311528 317269 320729 290599 322223 762436 802126 585245 471344 283193 280144 322089 322341 329590 332681 329208 331453 369463 369287 670868 698394 39.85 68.5 2
10:03:53 2023-09-26 455729 456830 89345 87048 141014 145536 149588 149226 92852 92758 108909 113492 134035 135490 428799 457281 1138136 1119597 440415 460044 119863 105171 123968 125098 147686 145335 138094 138789 85764 87282 319088 279432 825067 829845 204117 202348 264573 265790 312588 306609 311991 313022 316684 320953 290361 322976 760242 797049 570691 468620 284294 278956 324015 322867 327923 334957 329568 331920 368352 368362 669220 692868 39.85 68.5 2
10:03:54 2023-09-26 450967 455907 89410 86751 142005 145167 149551 150453 95087 92767 109010 110078 134351 135047 428836 459001 1131233 1119069 442707 461424 122319 104786 123324 124595 147686 144893 138190 138211 85733 87012 316911 277720 829147 832444 204797 201995 263693 267053 312224 306393 311257 312072 316941 321211 288838 323538 762976 793414 576439 469196 283825 278366 322519 323525 328897 335696 330503 332243 366515 370096 671354 695324 39.85 68.5 2
10:03:55 2023-09-26 461436 456441 89313 87084 140882 145538 148740 149292 92757 92887 108676 113447 134035 135490 427818 459791 1131530 1103784 441557 462682 119561 105204 122859 125064 151819 145335 137902 141511 85669 87314 317895 281158 821689 835231 202871 202808 264318 265568 314163 305102 309807 312001 317198 321382 291520 321508 760236 802356 580630 474234 283453 277486 324471 321853 329680 333682 330723 333452 370164 367229 663755 696455 39.85 68.5 2
10:03:56 2023-09-26 466502 454668 89443 86735 141114 145167 150062 148618 92820 92503 109044 113302 134507 135013 428799 460080 1127123 1121731 447987 462356 119956 105106 123291 124648 149970 145741 138185 138872 85802 87426 318274 278147 825646 829186 204188 202666 263412 267321 313102 305962 309807 312766 316206 323044 291703 321997 762436 793491 579470 470355 284265 281723 322543 322425 328915 333449 329568 332964 365594 368760 669527 695016 39.85 68.5 2
10:03:57 2023-09-26 461002 457964 89558 86901 141114 145201 149142 148446 92789 92819 108860 113335 134254 135047 428460 457997 1128648 1118837 448202 460008 119863 104995 122944 124714 148243 145335 138190 138631 85711 87044 320549 279039 828330 829845 203796 203021 262887 266234 312918 305531 309338 313939 315288 322417 290670 320535 761356 795885 576439 473491 283863 278366 323104 322341 329720 334489 328637 332928 369463 369019 667524 693652 39.85 68.5 2
10:03:58 2023-09-26 454272 455943 89410 86929 141639 145368 151140 149326 92852 94658 109177 110444 134736 135541 428544 465487 1131675 1111667 443008 462465 119692 105476 123113 124714 147585 145335 137998 138596 85733 87456 318274 279468 826350 834016 204474 202171 263992 267130 313210 305531 312582 311020 318158 320987 289277 323239 758507 802753 577955 469862 284024 278331 323559 322341 329413 331915 329243 332212 367246 369650 667758 694413 39.85 68.5 2
10:03:59 2023-09-26 456016 456687 89443 86929 141105 145437 149176 149259 95054 94593 108996 113302 134288 135047 428799 462766 1131270 1112783 441593 462682 119643 104818 123028 124714 149342 145437 138109 138713 85818 87282 315920 279468 828568 833966 204474 202171 263693 265825 313210 304601 311256 312001 316277 321729 289682 322521 759167 801204 582501 468182 283391 278470 323787 321853 329662 331915 328214 332423 367210 367486 662307 693622 39.85 68.5 2
10:04:00 2023-09-26 458934 455979 89313 87016 141632 145433 149794 149192 92757 92630 108943 110348 134558 135354 429600 457137 1125264 1111438 441448 460044 119956 105106 123756 124681 147686 145335 137998 138596 85860 87456 316911 279468 834652 833966 203510 202348 262922 265825 311755 306825 310414 312037 317233 321417 290635 322869 762436 800305 578523 473491 282528 278331 323104 322867 326935 334454 329043 330379 369984 369055 673446 694941 39.85 68.5 2
10:04:01 2023-09-26 458609 455979 89521 86811 142005 144765 149688 150453 95086 92767 108709 113335 134561 135047 428799 460116 1122872 1113587 444200 460044 120181 104995 123113 124748 147883 145601 137998 138596 85701 87282 315084 279003 829029 834220 203333 202631 262922 265825 311750 306825 310853 312037 317269 321417 290599 321508 764785 800305 576439 473491 282611 278331 323104 322867 326899 334137 330035 332013 369695 368472 672673 697987 39.85 68.5 2
10:04:02 2023-09-26 457503 455805 89378 86945 141301 145502 149621 149089 92947 92734 108826 113335 134254 135047 428471 460044 1133679 1113056 441665 463700 119293 105171 122521 124781 149238 145907 137805 141700 85658 87282 315920 281394 834807 832197 203831 202171 263290 265825 313877 304138 309590 312986 315933 321246 289682 322223 758287 793378 577955 470419 283157 278479 324471 320651 329983 333682 328637 332459 367210 366682 662499 695547 39.85 68.5 2
10:04:03 2023-09-26 457317 457013 89133 87352 140584 145707 148573 149772 94988 94822 108642 113403 134069 135712 428496 460301 1137895 1114640 441363 462719 119561 105067 122774 124714 151890 145369 137970 138727 85786 87044 317336 281827 823230 829845 203510 202030 263693 264199 313907 304422 311476 312920 315985 320283 289858 321997 756356 797086 585245 468620 285274 279671 324821 323047 328667 334582 329225 332315 367655 369135 664078 694793 39.85 68.5 2
10:04:04 2023-09-26 457454 457386 89447 86720 142005 145227 149642 150321 92789 92503 109044 113111 134697 134606 428690 462046 1122867 1106639 446571 462556 119863 104962 122859 124714 147686 145300 137806 138631 85786 87012 315920 277755 831235 835231 203510 202348 262084 267276 312260 304837 310313 311055 317233 319990 289752 321508 762588 805100 585245 471344 282563 279604 321150 321888 329947 331950 328214 331148 367834 365624 667561 694413 39.85 68.5 2
10:04:05 2023-09-26 466165 455983 89133 86929 140844 145201 149547 149259 95021 94723 108709 113369 134254 135490 428836 457353 1138136 1121416 441481 462537 119692 105106 123003 124648 147916 145636 138121 138562 85711 87491 321146 279540 824990 829845 203691 202348 264503 264940 312295 305962 310414 312843 317684 320283 292155 321508 759130 797086 585245 468656 283493 278741 323559 321888 327428 334454 328637 331417 367798 367777 665565 692868 39.85 68.5 2
10:04:06 2023-09-26 454223 458870 89288 86651 141114 145403 149484 148549 95054 94690 108968 113335 134102 135047 428836 458815 1133679 1114994 441040 460044 119931 104460 123028 124509 147781 144863 138094 138211 85669 87012 315920 278414 831625 829845 203510 201361 263693 265790 311715 305818 310414 312072 316277 321061 289717 323239 760817 793378 588900 467158 284490 277451 322841 322867 328653 333951 328637 331417 367798 367848 670513 694634 39.85 68.5 2
10:04:07 2023-09-26 459872 456656 89292 86747 140983 145403 148773 149259 92789 92725 109026 110401 134271 135260 428653 462465 1125824 1106067 446717 459863 119293 105186 122774 124714 151609 145335 137791 138886 85669 87044 318274 279540 820717 834220 202589 202666 262852 265528 314128 302857 309338 311563 316719 319768 290670 319530 758655 800341 585245 474234 283663 277680 324015 320546 329715 332716 329568 331148 369463 367718 662344 694413 39.85 68.5 2
10:04:08 2023-09-26 458934 458865 89166 86846 140625 145201 148673 149226 94988 94756 108676 113369 134069 135490 428496 460116 1126325 1103784 440935 462682 119561 104962 122774 124714 147502 145335 137806 138631 85701 87282 321146 279576 824485 835857 202871 201748 263693 264975 313210 304601 308870 311345 317233 320303 290670 321473 756949 802356 580630 473527 283034 278956 323787 320653 329399 332983 329335 330379 369984 369055 663284 697764 39.85 68.5 2
10:04:09 2023-09-26 458645 458221 89313 86984 141432 145030 149518 149056 92757 92630 109094 110327 134558 134945 429600 459850 1126288 1118238 447987 463872 119863 105041 122774 124681 149691 145437 138115 138323 85701 87012 315920 277791 826825 829186 203510 202348 262049 267272 312260 305102 308870 312072 315253 321694 288838 320571 760842 793491 577955 468548 283863 279271 322125 321888 328454 332948 328637 334216 365558 367876 669564 694066 39.85 68.5 2
10:04:10 2023-09-26 460241 455979 89166 86592 141105 145066 149176 148516 95054 92703 108709 113179 134288 135047 428836 459396 1124695 1115587 447921 462682 119897 105027 122944 124681 149795 145234 137998 138246 85637 87012 319088 279039 823789 829845 203510 202383 262267 265825 312224 304208 309338 313022 315253 320729 290263 320499 763237 795652 576439 472786 283462 278366 322614 321888 328667 333168 327845 333181 367511 367624 667415 694414 39.85 68.5 2
10:04:11 2023-09-26 454837 458939 89349 86957 140880 145630 150927 149322 95021 94658 108709 113369 134533 135610 428799 465268 1127994 1106676 443017 462719 119697 104818 122859 124509 151925 145476 137806 138824 85669 87044 318522 279504 825919 835857 203831 201361 263509 265382 313174 305102 309772 311207 317269 319990 288873 323273 758630 805064 585245 468548 283391 277258 323750 320914 328419 331915 328480 329417 367246 367777 666337 694941 39.85 68.5 2
10:04:12 2023-09-26 454589 456656 89272 86660 140983 145201 149076 148818 95021 92703 108676 113369 134102 135047 428836 463127 1129630 1109973 440899 462719 119561 104962 122774 124629 149134 146101 137918 138323 85605 87044 319088 279468 823771 834300 204009 201713 262887 265382 312260 304637 309878 310113 316241 320283 295039 321997 758057 800341 579470 469752 285274 279671 322817 321710 329804 333536 330503 331274 365451 369395 664152 693885 39.85 68.5 2
10:04:13 2023-09-26 460021 456019 89382 86747 141395 145266 149551 148582 92789 94593 108935 113335 134372 135047 428836 456638 1125264 1112265 445565 462682 119697 104786 122774 124338 151925 145335 137998 138211 85637 87012 315920 278950 822277 833375 202871 202030 262485 265790 311720 305962 309757 312072 318110 320895 290635 320499 761086 797975 588130 473884 283863 278137 322614 322602 325985 334489 328637 330379 369463 367982 671824 692941 39.85 68.5 2
10:04:14 2023-09-26 458939 458298 89292 87012 141685 145267 150963 148620 95120 94593 108743 113335 134561 135047 430051 458714 1123668 1111475 445006 462682 122268 104786 123113 124509 147983 145099 138216 138211 85637 87044 315920 279271 833637 833375 202871 201713 262668 265603 310806 306393 310414 312717 317022 320800 292300 322272 762940 800196 576439 472640 284467 279743 322662 322723 326864 332948 329852 329417 368943 368213 671244 694904 39.85 68.5 2
10:04:15 2023-09-26 457636 457115 89166 86984 141014 145201 149009 148480 95054 92639 108709 113335 134102 135047 428496 462900 1131270 1113056 441665 463372 119395 105171 122437 124781 151540 145706 137389 141511 85626 87044 315084 279468 816033 832197 203510 201713 262887 265417 314163 303588 311549 312511 315288 320317 288838 321247 755843 793342 582168 468548 281795 277486 323787 319908 329484 332983 328405 331956 365629 365624 661333 692599 39.85 68.5 2
10:04:16 2023-09-26 458289 455974 89349 86565 141105 144696 150068 148618 92915 92597 108876 113335 134339 135200 428690 462682 1122403 1110085 445444 462958 119931 104866 123028 124305 150018 145437 138206 138127 85733 86829 316911 277329 835692 834557 202835 201678 262485 266826 310299 305102 309303 310113 316755 321417 289479 320571 761356 802753 583707 468692 283863 277521 321114 322902 327959 331718 327524 330112 367834 367588 670550 692941 39.85 68.5 2
10:04:17 2023-09-26 458939 456010 89382 86533 141105 144730 149585 148382 92789 92375 109265 113145 134507 134606 428836 462117 1118790 1108800 448239 462719 119697 104995 122774 124543 149342 145234 137998 138211 85637 87012 315920 277791 827899 835267 202906 201713 261318 266678 312224 302892 309843 310837 316277 318401 289655 320571 761971 802090 576439 468692 283863 279179 321150 321627 328667 330989 327524 330415 367798 367982 667561 697396 39.85 68.5 2
10:04:18 2023-09-26 455729 458833 89280 86861 140884 145469 150936 150734 92852 92630 108575 110391 134402 135456 428836 457353 1134484 1117817 441136 460008 119897 104721 123215 124509 147719 145199 137998 138211 85605 87012 319088 279540 834726 829845 202871 201537 263729 264199 311969 305746 309975 312072 315288 319733 288838 323098 758057 795922 576439 468620 283391 278172 321803 321888 326935 333717 327309 331148 366988 366716 665565 692378 39.85 68.5 2
10:04:19 2023-09-26 453586 456661 89247 86529 141114 144730 149176 148482 95054 94593 108709 113179 134069 135047 428836 458355 1131270 1116434 440279 462719 119897 104616 123113 124305 149901 145898 138206 138323 85754 87012 319088 278414 835400 833627 203510 200905 262887 265196 311242 305531 310414 311563 315765 319768 288400 322521 760279 793378 576439 468532 283427 277451 321150 322055 329577 333771 328345 333267 367067 369655 670330 695324 39.85 68.5 2
10:04:20 2023-09-26 462907 457120 89158 87020 140946 145368 148806 149259 95119 92832 108992 110337 134313 135422 428836 463845 1125264 1107055 448239 462682 119395 104962 122690 125057 151574 145369 137676 138596 85573 87012 315920 279504 819053 834557 202835 202313 261249 265311 313174 302785 312175 311020 316206 321382 289655 321491 760880 801473 576439 472749 283061 278296 322805 320001 329413 331915 329102 330880 367468 366512 663284 696041 39.85 68.5 2
10:04:21 2023-09-26 459841 457335 89101 86747 140526 145403 148673 149259 94988 92832 108642 113335 134259 135456 428763 460116 1125264 1103784 446078 462682 119478 104786 122606 124476 151821 145335 137580 138596 85690 87282 317895 281122 834667 835740 202235 201678 262852 264128 313174 304138 310414 310802 315288 320303 290564 319494 759993 804964 577552 473673 284265 278920 323415 320179 328773 332506 328126 332470 368727 367143 661296 693885 39.85 68.5 2
10:04:22 2023-09-26 456307 458865 89280 86683 141080 144696 149415 148247 95087 92375 109177 110445 134347 135013 428836 460044 1128648 1115822 446159 460008 119561 104427 122859 124476 149745 145283 138109 138319 85722 86980 317336 277720 831802 828564 203475 201326 261249 265790 311679 305066 310414 311055 314998 320953 289054 320499 761356 792930 579470 469196 283663 278296 321114 321591 330008 332414 328637 331417 364391 367580 669491 692112 39.85 68.5 2
10:04:23 2023-09-26 460890 456625 89255 86688 141289 144696 149248 148482 92725 92798 108826 113268 134254 135013 430051 460116 1125264 1115786 448239 463068 119561 104532 122859 124595 147585 145064 137806 138623 85722 86980 319088 278574 830753 829772 202658 201678 261831 265790 311715 304566 311111 312664 315645 322751 291557 322219 761210 793381 577955 472874 283663 279743 321911 320486 327888 332414 327369 332933 365309 366627 667488 691876 39.85 68.5 2
10:04:24 2023-09-26 455594 456620 89280 86893 140669 145066 150857 150524 95054 94593 109014 113302 134136 135047 428836 464173 1127123 1106367 443197 462646 119561 104460 122690 124476 149342 145199 137580 138211 85690 87012 319088 279468 822597 835231 202835 200415 263290 264199 312188 304566 310159 309643 316976 320753 288768 323098 756913 802054 576439 469271 282924 278956 322614 320878 327640 331915 330035 329310 367210 369055 664226 694608 39.85 68.5 2
10:04:25 2023-09-26 455594 456656 89101 86715 140937 145386 148906 148920 95021 94723 108676 113335 134035 135286 428836 463452 1129594 1109823 441557 462646 119395 104688 122774 124509 149342 145337 138014 138319 85658 86980 318274 279235 827683 834373 203512 201117 262642 264834 312046 303959 312176 309936 316066 322296 288874 324008 758520 799139 579470 469196 282896 279438 321542 320843 329146 330850 329568 330880 365416 369055 663284 692831 39.85 68.5 2
10:04:26 2023-09-26 469417 456973 89280 86592 140853 144696 148942 148480 95021 92703 108676 113302 134069 135013 429747 457317 1123668 1109973 445214 462682 119561 104460 122774 124476 151856 145481 137806 138211 85658 86980 319088 279039 826030 834813 202340 201361 262049 264940 311029 305746 309501 311528 315985 320078 289682 319530 761356 797903 578523 472786 283663 278956 322089 320700 325915 333634 328136 331197 368316 367322 673891 695707 39.85 68.5 2
10:04:27 2023-09-26 458448 458870 89345 86865 141005 145266 149484 148820 92808 92630 108909 110348 134254 135047 428836 462082 1132938 1113216 441665 463372 119065 104929 122437 125098 149342 145300 137615 138596 85690 86980 319088 279238 817016 832197 202800 201010 262415 264199 313320 302681 311476 311528 314304 320213 295388 320499 755807 793378 577955 469862 283863 277258 322089 318905 328951 331915 327637 331381 364974 367322 661530 693351 39.85 68.5 2
[truncated: 151,934 more chars]
