# Supplementary material for: Methods for Estimating the Detection and Quantification Limits of Key Substances in Beer Maturation with Electronic Noses
Source: Sensors (Basel). 2024 May 30;24(11):3520. doi: 10.3390/s24113520 (PMC11175341; doi:10.3390/s24113520)
Supplement: Supplementary file 1 [file sensors-24-03520-s001.zip › Data/2-Phenylethanol/raw data/Day 1/10ppm3.txt]

Time Date R01 R02 R03 R04 R05 R06 R07 R08 R09 R10 R11 R12 R13 R14 R15 R16 R17 R18 R19 R20 R21 R22 R23 R24 R25 R26 R27 R28 R29 R30 R31 R32 R33 R34 R35 R36 R37 R38 R39 R40 R41 R42 R43 R44 R45 R46 R47 R48 R49 R50 R51 R52 R53 R54 R55 R56 R57 R58 R59 R60 R61 R62 T01 H01 Phase
10:10:00 2023-09-26 364152 363129 86088 82298 123651 127079 126285 125572 88803 87957 95967 98735 121778 120534 350368 375663 1013905 998907 378641 394226 109304 95958 105432 106923 124418 124756 113876 114847 77021 78676 271784 242765 705949 713352 202658 201045 257091 259421 300019 288869 304810 307202 319677 325732 302650 336353 705850 739296 539406 432674 273945 269595 309985 306699 321794 323939 327991 332243 367067 370132 606567 638330 39.85 68.3 1
10:10:01 2023-09-26 366482 362879 86099 82157 123105 126836 126319 125539 89046 87925 95999 98567 121812 120131 349612 377657 1002556 994234 381078 393074 109708 96092 106171 106717 125145 122508 114379 114367 77368 78176 295304 239624 716615 712183 202198 201045 257126 259937 297946 290701 304474 306735 321204 323983 303075 335605 707179 745799 535118 438809 273558 269209 308674 306274 318132 325986 327637 330379 369984 366682 612746 636704 39.85 68.3 1
10:10:02 2023-09-26 364675 362844 86007 82302 123076 127079 126077 125539 88771 87925 96033 98599 121644 120702 349541 377927 1008813 986817 377468 393360 109238 95926 105716 106956 124418 124721 113909 114735 77053 78484 273476 242011 711319 716248 201564 201713 257374 259239 299369 289308 305240 306807 320907 324228 304106 333573 707168 744803 536547 438790 273172 269778 307795 306518 320963 324044 328491 332470 368432 367839 608634 636334 39.85 68.3 1
10:10:03 2023-09-26 365963 365306 86066 82157 123643 126953 126319 125539 88771 87805 95999 98567 119660 120427 350064 377373 1011282 1002645 376480 393217 109624 95829 105959 106824 124934 124617 114066 114466 77158 78270 274060 240333 716144 714363 202589 200450 258567 259421 297730 290665 304310 306773 320196 324944 302721 337653 708538 738539 536547 436266 273752 268265 308438 306239 319096 325232 327637 331113 367798 367556 606887 636704 39.85 68.3 1
10:10:04 2023-09-26 367001 362835 85965 82181 123072 127079 126285 125539 88771 87925 95968 98599 121610 120500 349612 376227 1003979 992834 380892 393949 109422 95894 105701 106776 124833 124686 113987 114466 77000 78270 274532 240547 710484 713352 202022 201396 256583 259858 296829 289748 305959 309889 319617 324960 303820 333501 709863 740618 537977 436316 273752 269968 308674 307132 319579 324219 327138 332423 366408 368768 610942 636557 39.85 68.3 1
10:10:05 2023-09-26 365694 362879 85999 82298 123076 126957 126500 125925 89035 88069 96131 98704 119514 120683 349961 378993 1011603 993852 378381 393289 109459 95958 105635 106956 124833 122675 114000 114814 77053 78623 271956 240583 709052 717333 202835 200450 258200 259457 297314 289748 304810 306843 322179 323740 302329 337653 708073 747184 541380 437984 273945 268265 307936 305990 320099 324184 328405 329345 369399 367812 605133 637270 39.85 68.3 1
10:10:06 2023-09-26 363638 362844 86033 82100 123109 126660 126319 125539 88771 87925 95902 98567 121867 120416 349576 376227 1011750 998944 376300 393360 109238 95894 105635 106923 124623 124721 114066 114656 77053 78623 274532 241841 710309 712848 202517 201397 257126 258373 300479 290048 305598 309160 320241 325101 302720 336409 705703 740364 537977 436229 273945 269209 308151 306663 321070 324219 327369 331417 367246 367264 605279 636557 39.85 68.3 1
10:10:07 2023-09-26 369313 364861 84365 82360 123316 126977 126218 125732 88949 88045 95999 98739 119446 120564 349397 378993 1002556 991104 378461 393074 109422 95894 105846 106776 124623 124686 114066 114748 77158 78239 274060 239024 712666 716284 202234 201080 257410 260260 297608 290665 305240 305315 322179 323740 303146 336079 709288 748093 536547 437879 273945 269209 307435 307918 318132 325197 328637 329417 369984 367264 617250 636334 39.85 68.3 1
10:10:08 2023-09-26 364417 362879 86099 82335 123076 127079 126285 125572 88771 88110 96033 98599 121678 120702 349576 378221 1010280 988958 376336 393324 109426 95958 105635 106956 124418 124721 114066 114847 77158 78795 276840 242136 709537 719444 202058 201572 258275 259278 298528 290048 305526 306843 320990 323705 304570 335569 707498 747030 546636 439120 273172 269209 310094 305777 320963 324970 328637 330880 368288 366391 607181 636298 39.85 68.3 1
10:10:09 2023-09-26 368303 364855 86178 82280 123662 126977 126218 125698 89046 87925 96186 98599 121728 120298 349290 376793 1005887 1001743 378605 393663 109472 95894 105701 106849 124656 124743 114098 114656 77158 78515 274060 239598 715894 711881 202871 200380 257806 260260 297802 290665 303988 306879 321168 325206 301623 338406 707179 739368 536547 436497 272924 268265 308151 307667 319096 325672 328173 331184 368647 368983 610006 636557 39.85 68.3 1
10:10:10 2023-09-26 367151 362296 86284 82157 123851 126626 126386 125126 89218 87685 96032 98499 121846 120131 349576 377927 1003009 995565 378713 393360 109531 95926 105926 107416 124833 122987 114347 114781 77158 78666 274532 241905 710110 715375 202164 201537 256981 260224 297838 289748 303634 309451 320361 324228 303464 333681 708251 738576 531848 437879 273172 273828 306542 308470 320099 325197 326640 331956 368647 365659 610474 635654 39.85 68.3 1
10:10:11 2023-09-26 365460 362879 85974 82335 123072 127113 126077 125866 88706 87957 95870 98836 121812 120820 349049 377395 1005851 989697 383233 393913 109162 96354 105359 106923 124213 124756 113720 114768 77053 78515 274532 241260 706124 716284 202517 201396 255830 260476 297314 290099 306208 305812 321168 324263 303146 335605 707179 749718 544280 436534 273945 270276 306901 309634 320820 323818 330269 330272 368763 369700 613939 639729 39.85 68.3 1
10:10:12 2023-09-26 363089 362367 86099 82189 123109 126660 126319 125539 88771 87925 95999 98599 121728 120416 349612 375963 1011750 1001029 378381 394253 109455 96157 105781 106824 124523 125017 114157 114715 77210 78635 274532 241975 710598 713256 202835 201326 257668 259278 298598 290233 306728 307874 320161 325783 302862 337066 706350 738183 531320 432777 273945 269209 308332 306807 322009 324219 327637 332153 367210 367812 606546 639006 39.85 68.3 1
10:10:13 2023-09-26 367334 363167 86092 82355 123614 127045 126251 125505 89014 88136 96065 98735 121863 120500 349541 374466 1005405 1000364 382816 393324 109464 95926 105635 106923 124589 124860 114066 114656 77210 78452 274060 240138 715490 711337 203440 201326 257159 260810 296794 290630 304775 306771 320646 326223 301272 337288 712387 742952 536547 435501 275111 269552 308456 308028 321763 325021 328163 331238 368173 369429 615465 636299 39.85 68.3 1
10:10:14 2023-09-26 365005 363388 86033 82359 123076 127404 126251 125746 88739 87925 95968 98803 119378 120629 349290 377337 1010415 988855 380747 393770 109324 96157 105570 106824 124489 124947 113876 114814 77053 78591 276066 242477 706713 715375 202623 202313 257113 259862 298181 289475 305706 306025 321132 324717 303821 333573 703165 746854 536547 436461 273172 268795 307185 306274 321070 323923 329189 330844 369103 369055 610006 637234 39.85 68.3 1
10:10:15 2023-09-26 366222 362844 85965 82550 123010 127466 126043 125953 88771 88045 95934 98871 121694 120633 348978 376793 1010997 998404 379383 392977 109388 95894 105635 106923 124589 124860 114066 114735 77158 78591 274289 241055 713088 712147 203655 201010 258168 259822 297694 290189 306424 306663 321821 325941 302047 337985 708318 748933 532025 436047 275306 269102 310494 307097 320548 324219 330686 329310 369731 372262 608906 638208 39.85 68.3 1
10:10:16 2023-09-26 367261 362839 86092 82120 123105 127438 126675 125718 89064 88069 95999 98739 119363 120530 349397 374026 1005294 998180 381969 393289 109573 95894 105893 106923 124833 122675 113955 114623 77053 78623 271956 241905 716753 712344 202658 201678 256548 260260 299328 290189 305240 309095 319193 326223 302650 335532 708214 737569 540835 432565 273558 267977 306472 307838 319579 324219 328637 331920 365558 367229 615872 638552 39.85 68.3 1
10:10:17 2023-09-26 368181 362327 85937 82261 123039 127045 126218 125712 88771 87925 95967 98803 119319 120500 349517 378459 1002556 991104 381249 393289 109238 95926 105635 106923 124504 124686 114066 114466 77053 78754 274060 239562 711182 716248 202589 201397 257487 261329 297514 290912 306028 306807 322453 324768 304054 336884 710367 747214 535118 437842 273945 268994 309547 310291 318766 325162 329568 329381 369984 369880 616375 636784 39.85 68.3 1
10:10:18 2023-09-26 366145 364861 84482 82445 123552 127242 126218 125852 89039 88134 96065 98875 119446 120767 349505 374502 1014625 998068 381349 394540 109170 96386 105294 106956 124213 123193 113811 114880 76969 78761 269324 241975 703277 713096 202871 201326 257374 260224 297764 288834 306172 307167 319901 326223 302650 336590 706350 743099 546196 432601 273945 269209 309583 307132 322045 324601 329568 331381 367210 368913 608906 637270 39.85 68.3 1
10:10:19 2023-09-26 368042 362583 86029 82153 123109 127045 126285 125505 89014 87925 95999 98567 121812 120466 349541 376829 1008062 1001075 378569 393012 109573 95894 105846 107136 124623 124652 114098 114735 77158 78603 276633 241047 718805 715375 203654 200870 257991 260702 297910 291454 305060 309015 321097 325171 302154 338646 709716 744570 539763 435257 275306 268453 307435 307848 320985 326179 328368 331381 368907 369758 612339 638099 39.85 68.3 1
10:10:20 2023-09-26 367859 363282 86144 82272 123519 127330 126184 125993 88739 88078 95902 98803 121778 121090 349290 377481 1009882 989697 383160 394640 109103 96221 105504 106923 124299 124721 113876 114847 77053 78623 276066 241599 708741 716248 202800 201502 256943 260993 296794 290153 306388 306843 322107 324947 302790 336590 708214 749645 536547 437260 274841 269209 306009 308134 319579 324219 329568 329381 369723 367521 614594 637234 39.85 68.3 1
10:10:21 2023-09-26 364923 362839 86033 82270 123076 127045 126285 125539 88739 87957 95968 98567 121812 120702 349014 378221 1013186 992514 376865 393012 109238 95958 105635 106758 124800 122675 114124 114682 77158 78666 271956 241117 710484 719444 202659 201186 258389 259386 297729 290189 305240 308275 322799 324193 303146 337341 706350 750627 536547 439010 273945 268831 308438 306239 320773 324708 329298 330379 370164 367812 607612 636298 39.85 68.3 1
10:10:22 2023-09-26 368826 362980 86176 82318 123076 126957 126285 125918 89128 88101 96033 98702 119484 120500 349295 374146 1008264 1000364 382546 393913 109498 95926 105701 106923 124537 124686 114066 114466 77158 78239 276282 239802 712891 711337 203796 201326 257159 260993 295966 290630 304452 306309 321168 326258 301272 337252 709252 739296 536547 432565 272889 269209 306507 308098 319096 325197 328637 331148 367834 369464 614323 638552 39.85 68.3 1
10:10:23 2023-09-26 366222 362300 86066 82189 123064 127194 126319 125539 88771 87893 95999 98567 119650 120264 349014 379173 1002556 994510 381349 393627 110202 96124 106276 106791 125020 122508 114570 114524 77473 78496 274289 240165 720687 716248 202800 201678 257657 259973 296759 292137 304275 306274 322143 324925 303928 336316 709252 745236 539763 439120 273752 269588 307435 307167 319096 326214 327637 330880 369501 367229 610906 636557 39.85 68.3 1
10:10:24 2023-09-26 365700 362844 84181 82522 123010 127466 125869 126282 88739 88375 96186 98903 119285 120786 349014 374538 1011750 996000 378000 393324 109238 95894 105570 106923 124504 124652 113876 114466 77158 78515 271956 240511 722927 712111 203333 201045 257771 260224 297729 289545 306158 306843 321168 326188 302190 337653 703129 747362 536547 432638 274527 269020 307901 306917 320099 323926 328444 330344 368352 368913 607318 637721 39.85 68.3 1
10:10:25 2023-09-26 365953 362040 86062 82153 123109 126836 126285 125505 88771 87925 96032 98567 119660 120427 349817 376542 1010415 1001675 377844 393770 109590 96157 105959 106791 124900 124617 114066 114433 77158 78239 274060 241389 717205 713857 202835 200450 258930 259718 299219 291551 304739 306952 320646 325206 303146 338646 703165 738576 536547 436153 273945 268453 308402 308579 319096 325951 327637 331381 368611 367812 608642 636557 39.85 68.3 1
10:10:26 2023-09-26 366222 362296 86058 82149 123651 126836 126285 125539 88739 87925 95902 98567 119319 120382 350368 376793 1004692 993068 378677 393913 109304 95894 105701 106923 124418 124686 113987 114623 77053 78484 292534 240511 711549 714363 202658 202030 257091 260260 297910 290630 306510 310327 320101 325415 304462 335424 710367 740888 537977 436624 273752 270464 308529 307202 320028 324219 327600 332423 367476 369323 612673 636557 39.85 68.3 1
10:10:27 2023-09-26 365179 362292 85965 82149 123076 126957 126116 125752 89096 88101 96229 98671 119446 120564 349433 378993 1011566 994993 378381 393289 109388 95926 105465 106849 124456 122675 114000 114623 77053 78484 271956 240511 710598 718347 202835 201010 258204 259858 297486 290153 306410 306025 323086 324193 302861 337689 706350 748310 535118 438914 274527 268453 308438 306274 320548 324708 328637 329381 370200 368362 608502 636334 39.85 68.3 1
10:10:28 2023-09-26 363094 364855 86066 82157 123101 126870 126319 125419 88803 87925 96065 98567 121778 120131 349295 375364 1013186 998944 376300 393360 109238 95862 105603 106849 124418 124686 113876 114623 77053 78515 271956 242047 714921 712848 202589 201432 257884 259135 301987 290048 304667 308028 320504 325783 303004 336921 706240 738430 539406 435158 273945 269209 308367 306699 322390 324219 328100 332423 367798 367812 608906 635399 39.85 68.3 1
10:10:29 2023-09-26 367525 364089 84578 82380 123577 127153 126218 125785 88917 88073 96098 98739 119612 120328 349505 379173 1002556 991809 381769 393663 109725 95926 105846 106743 124656 124652 114379 114367 77158 78270 274060 239024 720463 716248 202483 201678 257771 260260 295932 292137 304488 306274 322858 324193 304071 336316 709252 745273 542830 440094 273945 269209 307435 307167 318613 326214 328637 330415 370164 367229 613217 636557 39.85 68.3 1
10:10:30 2023-09-26 364661 362287 86025 82294 123076 127079 126077 125572 88739 88078 95968 98735 121694 120500 349014 376793 1008813 988685 377468 393360 109238 95894 105432 106923 124246 124895 113987 114847 77053 78849 274289 241760 715704 717406 202093 202207 257845 259715 298528 289607 306266 308579 321132 325206 305035 333609 708575 747163 539763 437769 273172 268012 307435 305990 321902 324079 329335 330916 369463 369055 608475 636334 39.85 68.3 1
10:10:31 2023-09-26 364526 363020 86241 82276 123789 126944 126951 125785 89014 87925 95999 98567 121930 120131 351630 375663 1013186 998944 375735 393324 109472 96451 105635 106923 124589 124721 114066 114847 77158 78603 274532 241635 710139 712848 202871 201537 257806 258658 300443 290189 304775 307703 320646 325960 302790 337139 706350 738576 537977 435158 273945 269209 308402 306735 322045 325197 328173 332459 368352 369240 606321 638589 39.85 68.3 1
10:10:32 2023-09-26 366524 362331 86058 82185 123610 127079 126285 125539 88771 88078 95999 98735 121610 120500 349295 373381 1005589 998944 382582 394060 109238 96221 105959 106791 125039 122675 114314 115090 77263 78635 274060 240236 717145 712775 203619 201949 257162 260993 296829 290224 304488 306309 320847 327561 302154 337103 708751 740583 537977 433066 274721 269588 306472 308134 319839 325197 328637 333267 367210 368948 614594 635848 39.85 68.3 1
10:10:33 2023-09-26 364846 362956 86117 82298 123109 127079 126285 125752 89096 88069 95999 98567 121644 120500 348523 377783 1008153 986817 377167 393324 109238 95926 105497 106956 124418 124721 113876 114656 77053 78591 271956 241841 708806 712183 202163 202030 257410 259457 298216 290617 305741 306309 321168 324263 304176 335532 708538 745273 536547 438914 273172 268012 308367 305990 321783 324219 329102 331148 369463 366682 608043 637488 39.85 68.3 1
10:10:34 2023-09-26 365188 362336 86033 82302 123043 127113 126043 125746 88739 88078 95903 98903 119319 120939 349014 374538 1016972 997358 380537 394253 108969 96388 105366 106890 124318 125052 113889 114781 77158 78635 274532 240476 711675 712039 203510 201537 257884 260699 297729 289475 306748 306274 320942 327067 305073 337653 709078 744747 539406 432638 274721 269209 308151 307167 320809 323245 328480 330880 367834 369916 609108 637757 39.85 68.3 1
10:10:35 2023-09-26 366222 364089 84758 82178 123737 126626 126353 125299 89046 87949 96196 98735 121812 120131 349049 377359 1005405 993105 378677 393360 109238 95926 105603 106923 124623 124634 114066 114656 77105 78591 274532 240343 708753 713352 202198 201748 257374 260260 297314 290427 305820 308878 321168 324752 304570 335569 707215 739260 529911 437806 273365 268012 306970 306952 320099 325197 327138 332459 368907 366682 610942 635654 39.85 68.3 1
10:10:36 2023-09-26 367151 362336 86066 82392 123076 127113 126198 125779 88739 87957 95902 98836 119378 120663 349290 377108 1007580 990993 382743 393770 109070 96321 105603 106857 124489 124860 113720 114847 77053 78676 274289 241117 704714 712111 202906 201678 255830 260777 299632 291810 306676 306590 321204 325696 303857 336079 708251 751173 532201 437187 273945 268830 306258 307667 322305 323958 327524 330880 369463 367812 613688 640126 39.85 68.3 1
10:10:37 2023-09-26 363057 363568 84548 82228 123647 126870 126353 125419 89014 87925 95999 98466 121812 120566 349295 375963 1011750 996074 374837 394640 109238 95829 105668 106776 124504 124565 113987 114466 77053 78302 274532 240547 727769 711337 202871 201186 258567 258658 297910 290665 304310 307237 320907 325963 303182 337139 706350 738219 537977 435194 274841 269209 309338 305777 320845 325723 327673 331956 367834 367848 606751 636741 39.85 68.3 1
10:10:38 2023-09-26 365389 362296 86007 82471 123109 127228 126116 125752 89096 88069 96164 98772 119446 120564 349433 373763 1005331 998180 383525 393913 109456 95894 105668 106956 124800 124686 114339 114466 77053 78591 271956 241389 718211 711337 202967 202030 257374 260626 297946 290427 305276 307202 319712 327209 303182 336353 708251 737496 537977 432601 273945 268047 306970 309451 320584 325232 328810 332189 366694 367812 614594 638552 39.85 68.3 1
10:10:39 2023-09-26 364919 361252 85994 82185 123109 127079 126198 125539 88771 87925 95968 98599 121694 120416 349014 377657 1011750 991104 375699 392185 109238 95926 105570 106816 124418 124600 113909 114466 77000 78515 274289 240547 711319 716248 202658 201396 258748 259457 300175 289783 305490 306309 322668 323479 304570 337653 708036 747184 532259 439742 273945 269020 308438 306239 321070 324254 328637 331381 368838 367521 609128 638219 39.85 68.3 1
10:10:40 2023-09-26 363898 364346 84423 82328 123382 126977 126184 125438 88917 87981 96065 98772 119363 120648 348978 374502 1013905 998234 380537 393601 109426 95926 105465 106849 124384 124965 114000 114656 77053 78708 271956 242047 709105 712344 202906 201678 258019 259858 299122 289748 305490 307703 320196 326223 302436 337378 706350 738775 537977 432782 273945 273828 307685 305777 322081 324219 328405 332189 366372 367848 606695 635399 39.85 68.3 1
10:10:41 2023-09-26 366560 362079 86058 82189 123105 126991 126285 125539 88739 87925 95902 98567 121694 120333 348487 373381 1005589 998944 382164 392149 109238 95732 105570 106776 124451 124513 113876 114433 77263 78603 274532 241218 710038 711264 203727 201397 256837 260921 297910 290524 305526 308579 320161 326294 301978 337139 709790 738430 537977 432336 274527 268012 306472 309853 319697 324743 328637 331148 366694 368655 614594 635399 39.85 68.3 1
10:10:42 2023-09-26 364271 362698 86144 82284 123552 127153 126184 125539 88771 87957 95902 98599 121644 120663 349295 379101 1008850 988995 376300 393217 109238 95894 105392 106849 124418 124634 113876 114656 77053 78515 273476 241260 714306 717333 202198 201748 258204 259493 300636 289783 305239 306309 321204 323740 305070 336590 708575 747910 529030 439742 273172 267791 308402 305777 321141 324254 329102 331184 369984 366716 610463 636370 39.85 68.3 1
10:10:43 2023-09-26 365618 361283 86029 82298 123076 127113 126111 125572 88739 87957 95804 98768 119353 120737 349025 373977 1014772 996037 378605 393324 109053 96254 105537 107339 124423 123108 113856 114814 77053 78893 274289 241832 701987 714363 203334 201502 257952 260260 298216 288869 306712 309015 319770 326258 303272 337414 708538 745098 538719 432674 274527 269030 307936 307202 322081 323732 330759 331453 367798 368655 603902 637307 39.85 68.3 1
10:10:44 2023-09-26 366668 361173 86303 82120 123789 126802 126319 125304 89096 87621 96284 98366 119650 119828 349290 378993 1003979 994510 378605 393012 109540 95894 105603 106816 124589 122674 114033 114656 77158 78730 271956 240511 718543 711845 202623 201678 257374 260260 297729 290665 305820 307667 321132 324228 304140 336316 703165 739296 536547 439120 273945 269968 307400 308361 320548 325897 327333 333704 369984 367451 610906 636557 39.85 68.3 1
10:10:45 2023-09-26 364932 362265 85996 82298 123068 127045 126043 125539 88739 87925 95902 98803 119285 120500 348978 376757 1011364 991640 382868 393627 109304 96189 105537 106857 124489 125104 113967 114748 77158 78827 274532 241563 719274 712111 202871 201996 256840 260993 299523 290670 306676 306239 321821 325748 303146 335532 708134 747214 536547 436461 273945 268830 306472 308906 322009 323923 330035 330880 369687 367777 610942 637939 39.85 68.3 1
10:10:46 2023-09-26 360686 364093 86211 82233 123618 126836 126319 125472 89071 87833 95999 98534 121863 120340 349014 375627 1010244 998160 375136 392149 109573 95894 105668 106743 124589 124652 114066 114466 77210 78591 274289 240511 714920 713352 203297 201678 258930 259386 297729 290419 306728 307918 321097 325998 303821 337580 706350 738703 539763 435809 274841 269209 309338 306204 320548 325916 328100 331884 368611 367812 606751 636557 39.85 68.3 1
10:10:47 2023-09-26 366222 362009 86033 82157 123072 127045 126077 125505 88739 87925 95902 98977 119378 120594 350928 373621 1005331 1001216 382400 393699 109296 96157 105853 106824 124504 124791 114066 114466 77105 78603 274532 240165 710297 711337 202871 201678 257055 260921 296829 290419 305204 308942 320161 327173 302614 337103 708715 740510 536076 432529 273945 269968 306829 308098 320063 325162 329765 331381 366622 368913 614557 635848 39.85 68.3 1
10:10:48 2023-09-26 363536 363538 86195 82444 123076 127045 126164 125925 88739 87865 95935 98567 119484 120466 348978 378668 1008813 989660 376264 392185 109204 95894 106040 106890 124384 124739 113955 114735 77105 78591 274532 241260 709035 716248 202481 201678 258567 259457 298409 290356 305382 306738 321168 324158 305464 336590 706350 747910 536547 439851 273752 269209 308402 306239 321106 324673 329335 331417 369984 369611 609132 636298 39.85 68.3 1
10:10:49 2023-09-26 364919 361212 85996 82266 123043 127438 126083 125718 88970 88069 96033 98671 119281 120648 348799 373990 1014477 998180 378569 393324 109316 96221 105327 107232 124423 124947 113844 114814 77021 78761 271956 241832 707597 712344 203475 201502 257984 260224 298668 288869 306172 308506 320161 326223 303111 337616 706350 742879 539406 432601 274333 269209 307865 307167 322534 323662 329568 332153 366558 368913 608475 636334 39.85 68.3 1
10:10:50 2023-09-26 365963 361177 86176 82145 123618 126957 126285 125299 89014 87653 95999 98466 119650 119980 349014 378993 1002556 992241 378569 392149 109868 95380 106203 106563 125125 124409 114255 114086 77210 78239 274532 240138 718296 712075 202800 201678 257771 260260 297279 291551 306218 306952 322143 324193 304071 336590 707179 744968 535118 438809 273945 269209 307435 307167 319096 326214 328100 331148 369984 367451 610869 636336 39.85 68.3 1
10:10:51 2023-09-26 364417 364608 84297 82317 123374 127330 126184 125819 89006 88134 96065 98739 119446 120466 348452 376757 1007312 988780 378605 393289 109204 95926 105935 106956 124456 122955 113955 114814 77105 78676 274289 241975 706600 715375 202658 202348 257410 260041 299106 290505 306172 306738 321168 325696 304748 335532 708538 745799 546732 437769 273172 268795 309656 306239 322045 324219 329568 331113 369687 369055 607014 637234 39.85 68.3 1
10:10:52 2023-09-26 364148 361208 86058 82145 123651 127045 126285 125505 88771 87653 95999 98534 119492 120097 348978 375627 1008777 998870 378102 392185 109573 95862 105701 106710 124623 124530 114066 114354 77158 78484 271784 240138 721451 713352 202835 201361 258930 259822 300389 290736 304739 307202 322368 325732 303821 338406 709581 739296 539763 436134 273945 268831 309338 307167 320063 325932 328077 334364 369175 369916 608833 636483 39.85 68.3 1
10:10:53 2023-09-26 366705 362989 86171 82251 123548 127330 126184 125505 89014 87925 95968 98567 119450 120629 349505 374502 1005405 994985 382436 393181 109204 95926 105603 106849 124504 124565 113955 114466 77158 78484 274532 240511 708753 712848 202835 202313 257374 260260 297279 290560 305476 308169 320125 325661 303785 335569 707143 738219 537977 435927 273752 268386 306970 307597 320548 325162 328405 332459 367504 367229 612710 636557 39.85 68.3 1
10:10:54 2023-09-26 366524 362300 86000 82351 123010 127079 126077 125572 88706 87925 95902 98871 119285 120702 348207 376793 1005552 992514 383123 393324 109129 96354 105748 107232 124423 122675 113889 114715 77158 78666 271956 240369 707977 717406 203298 201537 256908 261177 299751 289713 306352 308252 322107 325171 303182 337103 707179 749499 529030 436497 273945 269968 306223 308134 321034 324184 328444 330844 369984 367812 616375 638208 39.85 68.3 1
10:10:55 2023-09-26 363125 361181 86125 82124 123109 126836 126675 125338 88739 87653 95999 98399 119484 120097 349397 375627 1010280 996037 377529 393012 109388 95894 105635 106743 124589 124565 113955 114433 77105 78484 274532 240511 711222 711337 202553 201678 258930 258658 297764 290665 304238 307667 321618 325696 303821 337616 708538 738539 537977 437191 274333 269209 309338 306204 320809 326179 328136 332387 368871 367812 607181 636557 39.85 68.3 1
10:10:56 2023-09-26 366482 364350 85974 82278 123072 127041 126198 125505 88739 87925 95902 98735 119450 120382 349014 373310 1006146 997868 382709 393591 109439 96157 105635 106824 124523 122765 114000 114715 77263 78635 274289 240440 718242 711337 202835 202349 257339 260810 297694 290630 306410 308134 320019 326223 304071 336079 708214 738183 531848 432638 273945 268795 306970 307667 320548 325197 329102 332928 367210 367777 613651 636557 39.85 68.3 1
10:10:57 2023-09-26 364675 362265 86059 82120 123068 126957 126043 125718 88642 87833 95870 98567 119484 120298 348224 379101 1011750 992514 375435 392185 109304 95796 105497 106816 124213 124686 113687 114466 77053 78591 274532 240547 707955 716248 203475 201045 258680 260041 297910 290912 305706 305777 323122 324717 303182 338646 706350 751385 533689 438499 274721 268945 308367 306668 320548 324708 329568 330112 370164 368948 608475 637270 39.85 68.3 1
10:10:58 2023-09-26 363600 361208 86058 82149 123076 126626 126285 125385 88771 87773 96164 98640 119378 120225 349290 375221 1011603 1001179 377309 393181 109405 96157 105959 106890 124556 124565 113987 114466 77158 78635 271956 241055 713948 712344 203335 201678 258823 259204 299636 290665 304739 307918 321132 325960 303857 337616 706350 738539 537977 436238 274527 269588 309338 306590 321034 325688 327904 332153 368611 367812 606751 636557 39.85 68.3 1
10:10:59 2023-09-26 366811 362700 85882 82270 123039 127079 125903 125539 88824 88045 95870 98599 119169 120702 348452 376829 1003708 991104 382006 392114 109204 95862 105399 106849 124180 124686 113876 114623 77053 78484 271784 241631 711276 712183 202871 201678 256943 261361 297910 289783 306676 306239 320883 325696 304071 337103 708984 749682 539763 436842 274333 269778 306223 310680 320584 324184 328214 330415 369984 367812 614083 636784 39.85 68.3 1
10:11:00 2023-09-26 364930 361208 86025 82149 123482 127228 126499 125718 89003 87861 96165 98671 119446 120530 350099 378957 1011566 991809 375663 392185 109388 96214 105926 106758 124489 124773 113876 114466 77053 78591 274532 240405 711108 716248 202871 201537 258930 259858 297764 290189 305706 306738 323122 324158 303713 337689 706350 747747 533689 439120 274527 269020 308438 306239 320584 324708 329335 330880 369319 369240 608043 636334 39.85 68.3 1
10:11:01 2023-09-26 366265 361203 86054 82157 123076 126836 126077 125505 88739 87773 95968 98599 119319 120416 348207 372264 1004692 998197 382006 392185 109238 95862 105635 106849 124504 124565 113876 114466 77105 78270 274532 239802 708938 710224 203475 202030 257159 260993 296864 290639 305490 306978 319901 327209 303146 337103 707215 737496 536957 432674 273945 268047 306542 307883 320063 325197 328637 331920 367210 368362 615834 638256 39.85 68.3 1
10:11:02 2023-09-26 368193 364317 84322 82313 123010 127149 126150 125819 88885 87981 96065 98671 119281 120466 348487 377927 1003250 993092 380638 392149 109388 95894 105668 106890 124714 122543 114066 114466 77158 78623 274060 238988 712776 716248 202871 201713 257987 261361 295966 291487 306424 306879 322632 325206 304106 337616 709288 750817 537977 437842 273945 269209 307220 308169 319541 325232 330686 330379 369984 367812 616375 637976 39.85 68.3 1
10:11:03 2023-09-26 363643 362292 86117 82294 123064 127275 126285 125505 88739 87925 95968 98599 121778 120500 348487 374502 1014625 998944 378569 393324 109204 95894 105465 106923 124213 124686 113720 114814 77240 78654 274532 242387 708118 712848 203796 201713 258168 260260 299122 290505 305706 307703 320646 325906 303182 337653 708036 739296 539406 432674 274527 269588 307901 306239 322796 324916 329349 333181 370718 368772 606546 638367 39.85 68.3 1
10:11:04 2023-09-26 368554 363566 86166 82358 123349 127208 126218 125472 88771 87925 95902 98567 119378 120545 348452 373084 1007733 998944 383378 392043 109498 95862 105701 106743 124623 124686 113967 114466 77105 78515 271784 239766 721625 711337 204215 201678 257374 260993 297279 290701 305706 306952 321132 327279 302141 337653 708715 737145 546732 432354 274721 267977 308783 308169 320028 325232 328077 331417 367504 369464 614594 638552 39.85 68.3 1
10:11:05 2023-09-26 363094 360996 85974 82153 123072 127045 125903 125419 88739 87925 95902 98567 119319 120382 347474 378993 1008813 988995 375699 392149 109204 95894 105425 106776 124213 124565 113687 114466 77000 78484 271956 240885 709565 716248 202517 201713 258567 259822 300599 290189 305741 308506 322632 323966 305035 337378 706350 750286 536547 440181 274721 269824 309559 308942 320963 325057 329531 332010 369947 369916 608833 638821 39.85 68.3 1
10:11:06 2023-09-26 363094 361208 86062 82181 123076 127228 126116 125925 88739 87925 95902 98567 119353 120545 349133 373417 1013186 998197 378266 392185 109304 95894 105261 106849 124180 124721 113720 114814 76969 78591 292534 242011 713894 711337 203475 201713 257848 260077 300655 289748 305706 307667 320646 326223 303843 337653 706350 738576 539406 432638 273945 268573 309620 305990 322569 324254 328637 332459 367762 368620 605463 635399 39.85 68.3 1
10:11:07 2023-09-26 368267 361212 85974 82302 123076 126870 126111 125419 88739 87865 95902 98567 119319 120298 347438 372264 1006146 1001029 382709 392043 109363 95894 105781 106824 124523 122508 114000 114748 77210 78239 276066 239598 720964 711337 203621 202031 257303 260993 297279 290665 305706 309451 320762 327703 302898 337653 708751 740583 536076 432444 274527 268012 306542 308169 320063 325688 329102 331417 367246 368948 614594 638589 39.85 68.3 1
10:11:08 2023-09-26 364769 364230 86033 82266 123072 126957 126077 125505 88674 88013 95902 98567 119319 120382 347474 379173 1011750 989660 375699 392185 109238 95926 105465 107054 124418 124686 113687 114466 77053 78515 271956 240547 724611 716284 202835 201713 258748 259457 300298 290233 305741 307202 323122 323966 305035 337689 706093 747711 541380 439229 273945 269209 308438 306274 321106 324970 328637 331417 369354 367812 608068 636334 39.85 68.3 1
10:11:09 2023-09-26 361015 361248 86066 82189 123072 126836 126077 125419 88739 87865 96065 98673 119378 120427 348870 373834 1013076 1001216 377288 392594 109330 96313 105603 106890 124384 124686 113687 114656 77263 78666 274532 241975 707156 711337 203475 201714 258062 260545 298948 289783 305276 309488 320682 326223 303182 337653 705850 737664 537977 432710 274527 269209 308402 305777 322569 325197 328637 334290 367834 369650 605463 638552 39.85 68.3 1
10:11:10 2023-09-26 368821 363756 86066 82302 123076 127079 126077 125539 88739 87925 95902 98567 119319 120131 348487 378459 1002556 989697 378569 392149 109271 95862 105497 106596 124418 124478 113876 114433 77158 78515 274060 238284 710568 716824 202906 201713 258168 260993 295932 290701 306208 306051 323122 325206 304570 337616 709288 749152 540836 437883 274333 267791 308367 308169 319096 325723 330218 330415 370164 367848 615938 636334 39.85 68.3 1
10:11:12 2023-09-26 363089 361217 86066 82332 123689 127262 126500 125752 88917 88013 95967 98704 119281 120530 348835 378993 1011898 989660 375136 392185 109204 95926 105926 106776 124384 124652 113909 114499 77105 78708 274296 241055 707727 716248 202835 201748 258567 259894 298460 290159 306172 307237 322179 324228 305751 337139 706350 750249 539071 439742 273945 267605 310460 306274 321106 324254 329335 331381 368803 367229 607181 637488 39.85 68.3 1
10:11:13 2023-09-26 366488 361217 86033 82157 123093 126870 126077 125539 88771 87925 95902 98567 119319 120409 348487 374538 1005176 1000364 378605 392185 109422 95862 105668 106882 124623 124652 114066 114466 77158 78484 274060 239562 716834 711337 204188 201537 258023 260993 296829 290419 306496 308474 322143 328007 302225 339162 708251 739404 524662 432638 276011 269209 307470 308169 319803 325951 328637 331453 369463 369793 614264 638219 39.85 68.3 1
10:11:14 2023-09-26 365810 363066 86237 82171 123670 126944 126218 125438 89039 87861 96229 98766 121778 120063 348523 379137 1001861 995528 378266 392114 109868 95380 106058 106758 124967 124444 114098 114119 77158 78270 273476 239802 717205 712111 202871 202206 257987 260260 297874 292031 304560 307944 323122 324263 305035 337139 709252 742915 536011 439120 273945 267791 307901 307632 319839 326285 328637 331453 368803 367812 610043 636741 39.85 68.3 1
10:11:15 2023-09-26 364930 363568 85822 82392 123002 127411 125869 125987 88706 88110 95706 98936 119086 120939 347474 374310 1013186 994551 377468 392149 109238 95894 105603 106882 124451 124548 113876 114466 77158 78623 274289 240343 715639 712147 203796 201396 258204 259937 299425 290427 306640 305350 323122 326188 303146 339519 708575 749487 537977 435845 272924 269020 310227 308470 320820 325669 330898 332286 369767 369946 608906 641774 39.85 68.3 1
10:11:16 2023-09-26 363425 362794 86195 82276 123552 127085 126285 125299 88771 87653 95934 98640 119363 120063 348452 375663 1008887 998105 376774 392221 109531 95894 105635 106743 124623 124478 114066 114466 77240 78302 274532 240343 711584 711337 202906 201713 258930 259457 297764 290736 304274 307703 321204 325643 303857 337653 708575 738219 537977 435881 274527 269209 309807 306274 320845 326214 327346 332459 369175 368948 607181 636741 39.85 68.3 1
10:11:17 2023-09-26 367440 361217 85873 82298 123043 127113 125869 125572 88739 87925 95738 98567 119236 120500 347438 376793 1002556 989425 380856 391564 109238 95764 105497 106776 124213 124652 113720 114466 77053 78270 274532 239766 707676 712183 202906 201748 257374 260993 296864 290153 306518 306274 322668 325241 302897 337653 708214 747747 531848 436815 274721 269968 308674 308962 320406 324567 330971 330880 369984 367883 615502 637307 39.85 68.3 1
10:11:18 2023-09-26 364442 363579 86033 82257 123076 127079 126077 125332 89247 87893 95870 98567 121526 120416 348487 379173 1011479 991809 375136 392149 109271 95926 105458 106849 124213 124513 113720 114466 77053 78569 271956 240786 707042 716248 202906 201396 258930 260260 297910 290224 305741 306309 322310 324263 304570 338646 702863 747747 533689 439120 274333 268831 308473 309147 321106 325197 328637 330916 369354 368913 605059 636370 39.85 68.3 1
10:11:19 2023-09-26 367261 361181 86033 82266 123084 127045 126251 125472 88706 87833 95902 98534 119450 120374 348452 374502 1008449 1000364 378569 392114 109204 95829 105635 106710 124504 124583 114033 114433 77105 78591 274060 239359 712545 711337 204152 201643 258133 261361 297244 290419 305670 309269 322107 327653 302825 339386 710293 739224 530439 432457 276795 269968 309547 308927 319885 326003 329422 332082 369984 370017 614086 638145 39.85 68.3 1
10:11:20 2023-09-26 366333 360854 86143 82120 123076 126836 126251 125405 88982 87833 95999 98628 121863 120063 348487 378459 1001100 992514 378533 392149 109834 95510 106025 106530 124623 122236 114066 114321 77158 78239 274532 239598 716556 712111 202835 202171 258168 260626 297838 292236 304739 307909 323086 324944 304999 337341 709215 742842 534582 439120 273945 269968 307901 309088 320028 326249 328100 331417 369984 367812 610869 636557 39.85 68.3 1
10:11:21 2023-09-26 364930 364093 85937 82411 123010 127339 125836 125920 88674 88198 95738 98903 119217 120905 347438 373941 1013186 994515 377396 392149 109238 95894 105603 106923 124213 124652 113687 114433 77158 78676 274289 240476 706881 712111 203939 201502 258567 259901 299342 290419 308218 306735 322943 326047 303004 339299 707779 747141 536547 435013 275501 269209 309294 308470 321034 325162 330861 330344 369984 369723 608906 638208 39.85 68.3 1
10:11:22 2023-09-26 363830 362803 86125 82124 123105 126802 126285 125265 88739 87653 95902 98366 119285 120448 348487 374502 1008026 996000 376241 393488 109573 95732 105668 106710 124589 124583 113955 114119 77158 78270 274532 239766 712406 712344 203475 201644 258930 260224 297729 291551 304416 307918 321168 325963 304106 338646 706350 738147 537977 435158 273429 269209 309772 306239 320548 326214 328637 332153 368907 368913 608043 636557 39.85 68.3 1
10:11:23 2023-09-26 365188 361173 86055 82384 123689 127228 126432 125718 88885 87981 96033 98636 119446 120496 348835 374324 1003832 996946 378641 392114 109238 96256 105635 106890 124470 124617 113844 114433 77158 78666 269324 240103 710254 711337 202835 202631 257735 260993 297729 290665 305706 310717 320161 326223 304748 336554 708178 738794 531848 435158 273945 268608 307400 307632 321034 325197 329065 333198 367762 367742 612710 636557 39.85 68.3 1
10:11:24 2023-09-26 364120 361181 85941 82153 123076 126836 126043 125730 88739 87653 95870 98534 119251 120097 347438 378171 1010280 992514 375964 392114 109170 95829 105935 106890 124384 124530 113955 114433 77158 78484 278899 240343 712619 712147 203475 201326 258748 260260 297729 290630 306136 306025 323122 324944 303821 338833 706350 746097 542830 437842 275111 269020 308402 306917 321034 325197 328309 330344 369284 369916 608253 640073 39.85 68.3 1
10:11:25 2023-09-26 360654 363534 86204 82134 123633 126910 126184 125371 89006 87709 96033 98403 119251 120063 347438 374466 1013293 998180 376241 392149 109426 95894 105570 106791 124384 124617 113687 114433 77105 78484 274532 240511 711190 711337 202871 201678 259395 259421 299596 290665 304739 308098 321132 326188 304035 337616 706350 738539 537977 435158 274527 269778 309338 306843 321070 325688 328100 332423 368547 368913 606285 636557 39.85 68.3 1
10:11:26 2023-09-26 367561 360907 86033 82326 123039 127079 125869 125746 88706 87925 95902 98567 119251 120466 347403 376757 1003979 990831 380783 392078 109204 95926 105635 106890 124423 124686 113844 114466 77158 78623 274289 239731 714273 712111 203297 202030 258168 261729 297244 290912 306518 306274 323122 325924 304534 337653 709252 747711 532201 437806 274721 268012 307150 309068 320263 325669 331132 333230 369947 368772 616228 639275 39.85 68.3 1
10:11:27 2023-09-26 364809 363575 86230 82284 123552 127045 126043 125505 88857 87893 95870 98607 119251 120348 347403 378993 1011479 990956 377797 392185 109238 95926 105465 106816 124384 124686 113876 114466 77105 78484 271956 241803 707499 716248 202871 201995 258930 260041 297764 290560 306172 307202 322728 324228 304176 338646 709272 747711 533689 439220 274527 269209 309338 309111 321070 325197 329568 331381 369319 368362 607994 636298 39.85 68.3 1
10:11:28 2023-09-26 367261 362009 86033 82157 123478 126923 126043 125385 88706 87653 95902 98567 119285 120063 347438 373381 1008449 1000364 378605 393061 109388 95894 105635 106890 124504 124565 113876 114472 77158 78239 271956 239024 711895 711337 204474 202053 257952 260993 296829 290639 305670 307167 321845 327209 302650 339162 709252 739296 544280 435501 276283 269824 309547 308028 319921 327238 329495 334179 369283 369911 614958 636557 39.85 68.3 1
10:11:29 2023-09-26 365188 360894 84567 82124 123685 127018 126218 125265 88739 87653 95967 98466 119446 120063 347438 378993 1001100 991104 377964 392114 109573 95862 105846 106563 124623 122093 114098 114086 77263 78239 274532 239024 714478 715229 202871 202171 257952 260260 296829 291995 304775 308615 323122 324944 305035 337103 708715 743623 535118 439120 273945 267977 307901 307632 319096 326249 328637 331346 370164 367812 612710 636557 39.85 68.3 1
10:11:30 2023-09-26 364923 361217 86000 82270 123010 127045 125869 125539 88706 87925 95870 98599 119251 120500 347438 372264 1013905 995257 377396 392149 108986 96510 105019 106923 123976 124930 113577 114814 76969 78730 271956 240440 706845 713352 203974 201713 258567 260843 298668 289510 306712 307202 320682 327420 303785 338353 707669 742769 540835 432759 275111 269968 310204 310254 322355 324044 330686 332153 367798 369916 608759 640110 39.85 68.3 1
10:11:31 2023-09-26 367261 362921 86062 82298 123076 126953 126184 125385 88739 87773 95902 98534 119285 120264 348452 375663 1005851 1001075 380452 394361 109573 95894 105701 106776 124589 124530 113876 114276 77158 78591 274289 239359 715783 713352 204152 201362 258567 260993 297244 291587 305706 307202 322107 326223 303146 339753 707215 739368 546732 432710 274302 269209 309583 308169 319803 326214 329335 332153 369984 370087 613180 636557 39.85 68.3 1
10:11:32 2023-09-26 364157 361181 86025 82302 123068 127079 125903 125505 88706 87833 95804 98567 119169 120382 347403 375927 1008079 986817 378713 392149 109129 96123 105603 106923 124213 124860 113687 114656 77021 78676 274532 241260 709778 712075 203475 202985 257410 260741 301330 292665 306424 308506 322453 326082 304855 335898 709360 747236 542830 436316 273945 269240 307901 307167 323285 324951 328480 331381 369984 367229 609539 640147 39.85 68.3 1
10:11:33 2023-09-26 365916 361173 85906 82440 123010 127289 125836 125920 88739 87925 95902 98702 119285 120500 347403 374310 1011750 993810 377396 392149 109238 95894 105570 106849 124418 124652 113955 114466 77158 78270 274532 240307 708024 712075 204474 201678 258567 260486 299596 290665 306748 305990 322632 327173 303146 339483 703093 746685 535118 432674 273689 269209 309113 307597 321070 324254 328746 330379 369984 370052 607318 637757 39.85 68.3 1
10:11:34 2023-09-26 365188 360996 86185 82246 123610 126870 126319 125299 88739 87925 95902 98768 119319 120097 348487 375328 1003979 995528 378569 392114 109388 95894 105603 106783 124384 124652 113876 114466 77105 78484 271784 241389 709881 713133 202624 202703 258026 260921 298075 290560 304595 310864 320990 325556 304855 336518 707143 739260 543299 437514 274333 268760 309583 307848 321034 325916 328076 333325 369463 367229 610942 636557 39.85 68.3 1
10:11:35 2023-09-26 365963 361252 85965 82347 123039 127045 125869 125539 88706 88104 95870 98735 119251 120500 347438 375663 1005851 989697 382006 392149 109020 95958 105222 106923 124180 124773 113687 114735 77053 78623 271956 240547 704418 712111 203510 202313 257159 260993 297764 289748 306712 306703 322632 326223 304534 337103 707215 748056 536547 436602 274527 269240 307185 307667 321983 324219 328480 331381 369984 369916 613860 641799 39.85 68.3 1
10:11:36 2023-09-26 366071 363761 86144 82317 123043 127153 126150 125750 88885 87861 95999 98534 119251 120298 347403 376434 1014014 997656 377095 392185 109238 95958 106561 106824 124418 124565 113987 114433 77210 78591 273476 240511 712619 712147 204117 201678 258748 260260 297764 290665 306424 306771 323122 326223 303182 339386 703129 746133 537977 436461 273725 269209 308438 307167 321070 325688 328977 330379 370164 370052 607051 638245 39.85 68.3 1
10:11:37 2023-09-26 365188 363532 86088 82266 123039 126957 126077 125419 88739 87773 95902 98567 119285 120264 348452 373381 1003979 995565 381349 392149 109238 95926 105635 106776 124246 124652 113876 114466 77105 78484 271956 239766 707955 711337 203192 202348 257374 260626 300284 290665 305706 308239 320161 325960 304999 336590 708214 741071 537977 436882 273945 268830 307901 310072 320820 325897 328382 333253 368727 370024 612600 636483 39.85 68.3 1
10:11:38 2023-09-26 367261 363575 84411 82487 123006 127079 125869 125539 88739 88078 96065 98941 119217 120668 347403 376492 1005405 990683 382006 392185 109204 95926 105530 106923 124456 124686 113720 114466 77105 78515 274289 240103 709604 712147 203510 202030 257159 261545 297729 290189 306518 306274 322596 325960 304534 337653 707215 748310 536905 436534 274333 268012 308783 308134 321070 324219 328480 331381 369984 368655 614594 637721 39.85 68.3 1
10:11:39 2023-09-26 362754 361173 86150 82149 123109 126836 126319 125332 88771 87653 95967 98466 121778 120097 347474 374538 1011750 998944 375172 392185 109493 95926 105668 106776 124384 124565 113987 114466 77158 78623 274532 240583 710008 711337 203974 202171 259180 259822 299122 290701 304810 310217 321168 326258 304570 338406 708502 740741 530439 436170 275501 270693 309918 308325 322390 326073 328491 333253 368439 369582 607034 638515 39.85 68.3 1
10:11:40 2023-09-26 366477 361181 86159 82359 123689 127262 126130 125385 88739 87925 95902 98673 119731 120298 347474 372229 1004692 996037 380856 392114 109204 95894 105635 106816 124418 124600 113720 114466 77158 78623 274532 240138 711549 711337 203796 202348 257374 260993 299596 290701 306244 307237 320905 327968 304106 337616 708715 736418 536076 434890 272889 268864 307435 308169 321034 325723 329568 332928 367798 368913 614631 636334 39.85 68.3 1
10:11:41 2023-09-26 360979 361181 85970 82298 123072 127045 126077 125539 88739 87773 95902 98567 119285 120382 347438 377359 1008813 986817 376300 392149 109238 95958 105862 106743 124180 124686 113687 114499 77053 78591 271956 241090 707407 712147 202658 202666 258748 260041 301061 290189 306424 306952 322346 324960 306145 336812 707131 746008 530439 439980 273945 270539 309161 306554 322355 325162 329568 331417 369984 367486 608450 639729 39.85 68.3 1
10:11:42 2023-09-26 364896 361133 86025 82298 123043 127262 126150 125539 88706 87925 95870 98599 119169 120500 347474 372822 1013905 996000 377432 392185 109056 96254 105156 106956 123805 124808 113343 114880 77021 78761 271956 241224 700519 712344 203831 201713 258246 260810 300443 289713 306352 307918 321168 327738 303218 338646 706350 743623 533258 432674 272924 268351 308151 307632 322534 324184 328480 332423 368611 369429 609165 637270 39.85 68.3 1
10:11:43 2023-09-26 365188 363030 86121 82185 123109 126831 126285 125092 88771 87621 95999 98231 121778 119896 348207 378459 1001846 993690 378569 392149 109759 95732 105879 106563 124656 124444 113987 114276 77053 78302 274532 240307 719891 714363 202906 202348 257919 260813 300443 292192 305153 308063 323014 325101 305535 337470 710367 745055 550080 439403 274333 268047 307936 307632 320584 327411 328637 332387 372258 367812 610043 637877 39.85 68.3 1
10:11:44 2023-09-26 363498 361217 86029 82302 123076 127045 125869 125539 88706 87925 95968 98599 119285 120500 347438 375663 1007349 986780 378605 392185 109129 95926 105294 106956 124213 124721 113687 114656 77053 78623 274532 241805 711352 712075 203510 203021 258168 260626 299104 289783 306712 307202 322668 326188 305500 336353 703201 746854 536547 437415 273945 269462 307901 307202 322796 324708 327984 331920 369984 367264 610942 637270 39.85 68.3 1
10:11:45 2023-09-26 365957 360889 86159 82302 123109 126957 126111 125332 88739 87653 95902 98399 119285 120097 347474 375663 1005887 1000364 377493 392149 109607 95862 105846 106743 124623 124444 114066 114119 77158 78270 274060 240704 716999 713170 203621 201572 259658 260921 297659 291889 306932 308028 322451 326082 304570 339643 703165 739332 537977 437286 274721 268831 309338 307632 320063 326249 328564 332315 369463 369499 607282 636557 39.85 68.3 1
10:11:46 2023-09-26 365188 360885 86117 82331 123109 126660 126077 125126 88739 87833 96021 98567 119319 120131 348523 375663 1003979 994551 378605 392149 109238 95862 105465 106743 124213 124565 113909 114466 77105 78623 274289 240511 714535 712848 202871 202666 257987 260810 297799 290665 305153 308239 321204 325995 304748 337139 708251 740144 539763 437842 273945 268830 307901 307918 321070 325989 328405 333469 368619 369916 614120 636336 39.85 68.3 1
10:11:47 2023-09-26 364672 361217 86033 82290 123068 127079 126077 125505 88739 87805 95902 98567 119285 120298 348224 377395 1011750 995565 376300 392185 109304 95829 105432 106776 124456 122334 113934 114570 77263 78666 274532 240405 710254 717406 203975 201854 258538 260885 298216 290665 306676 306735 323805 325941 304483 339643 708538 747747 542830 437187 275501 270273 308402 307202 321070 325688 328480 330880 369354 370087 607748 638245 39.85 68.3 1
10:11:48 2023-09-26 360654 360676 86066 82189 123448 126660 126319 125126 89014 87653 95967 98534 121833 119980 348487 374538 1010317 998197 376995 392149 109573 95894 105635 106743 124384 124478 113876 114433 77105 78484 273476 240547 712716 711337 203831 202206 258930 259858 300272 291551 304810 308204 322368 326294 304570 338406 708575 738576 537977 437573 272854 268012 309807 306446 320820 326003 328345 333289 369319 369359 607071 636483 39.85 68.3 1
10:11:49 2023-09-26 368156 363311 86021 82392 123064 127323 125869 125539 88942 87957 95870 98599 119319 120416 347438 376528 1005405 989697 382709 394824 109338 96288 105959 107335 124523 124930 114033 114748 77263 78666 274289 241047 711319 716212 203510 202206 258023 266532 297834 291233 306676 306274 323122 325960 303749 338021 711369 746133 539763 437497 274333 268012 306970 310950 320548 325197 328746 331148 368768 368948 615502 636820 39.85 68.3 1
10:11:50 2023-09-26 363057 360137 86029 82153 123105 127045 126083 125419 88739 87865 95902 98567 119319 120131 347438 378459 1011033 991104 375172 392149 109238 96214 105603 106743 124213 124478 113687 114433 77021 78270 271956 240174 708507 716248 203510 201748 258930 260545 297799 290560 306208 306988 323577 324717 303820 339162 708538 751019 533689 438987 275501 269778 309232 307527 320963 325582 330232 331274 372077 369651 608465 636370 39.85 68.3 1
10:11:51 2023-09-26 360618 360137 86066 82219 123751 126836 126285 125419 88739 87685 95902 98468 119281 120131 347510 374239 1013186 998944 375735 395664 109271 95926 105570 106776 124246 124513 113876 114656 77053 78623 274532 241635 706632 711337 203831 202349 258567 259858 299366 290912 305490 308204 321204 326258 304570 338406 706350 738219 537977 435194 272664 268012 309086 306239 322569 325688 328637 333000 368907 368948 606733 638136 39.85 68.3 1
10:11:52 2023-09-26 364667 360632 86125 82185 123109 126870 126077 125126 88739 87653 95902 98264 119319 120097 347474 377927 1001787 991104 378302 391564 109531 95699 105846 106563 124623 124271 114098 114086 77210 78239 274060 238319 715268 712183 202906 202348 258567 260810 296864 292673 305741 308506 323817 325906 305213 337361 709143 745654 535118 439357 274721 270348 308261 307993 320664 327200 329335 331417 369389 367848 613939 638172 39.85 68.3 1
10:11:53 2023-09-26 360979 361023 86117 82294 123076 126977 125869 125711 88739 87925 95870 98567 119285 120298 347438 376205 1007349 986854 376371 393084 109204 95926 105993 106849 124213 124600 113909 114466 77158 78623 276282 241295 707590 712147 202871 202843 258748 260260 300443 290427 306712 307237 322668 325732 306469 336812 703129 745098 537977 439120 273752 268830 308438 306917 322569 325232 329312 331920 369984 367777 609091 637307 39.85 68.3 1
10:11:54 2023-09-26 366558 360637 86099 82235 123481 126991 126077 125299 88771 87865 96033 98599 119353 120131 347474 375663 1005887 1000364 378270 391803 109531 95894 105879 106776 124623 124392 114124 114276 77210 78270 271784 238821 725809 713352 204250 201080 258716 261181 299596 292192 305562 307993 321929 326082 303039 340014 710367 742989 531496 436193 274336 269209 310532 308169 320488 326073 328236 332351 369984 370052 612240 636409 39.85 68.3 1
10:11:55 2023-09-26 364635 360803 86240 82120 123822 126593 126319 125059 88982 87589 96032 98198 121863 119945 347438 377891 1003267 994360 378533 392149 109540 95926 105701 106890 124766 124826 113876 114433 77210 78623 274532 240103 710415 713352 202871 202631 258567 260993 298389 291374 304739 308169 322596 325171 305930 337580 703129 739138 537977 439202 273945 268795 308116 307883 321034 327164 328368 332928 369984 367777 612450 636557 39.85 68.3 1
10:11:56 2023-09-26 364672 361177 85974 82415 123006 127255 125836 125539 88706 87773 95902 98534 119285 120097 347403 375627 1011750 997656 376830 392114 109426 95894 105537 106923 124504 124686 114066 114735 77158 78623 274532 241733 717342 716824 204656 202172 259037 260885 300273 291374 306568 306843 322943 327032 304035 340235 708538 749450 537977 436294 274073 269588 308402 307632 321070 325775 329475 330379 369731 370052 607318 638208 39.85 68.3 1
10:11:57 2023-09-26 363021 360632 86154 82149 123105 126660 126164 125299 88739 87621 95902 98366 119450 120063 348171 374502 1007312 998907 376021 392149 109573 95862 105668 106710 124589 124444 113876 114276 77210 78484 271956 239598 712517 712344 203869 202030 259658 260260 297729 292342 305454 308169 322143 326223 304534 339403 709581 739296 537977 436882 274721 269209 310060 307597 321034 327164 328637 332423 369731 372009 609071 636336 39.85 68.3 1
10:11:58 2023-09-26 365967 361142 86033 82415 123043 127289 125836 125539 88706 88078 95870 98803 119251 120786 347403 376793 1005552 991104 381663 392149 109238 95926 105570 106956 124456 122847 113967 114682 77368 78698 271956 240142 708216 717406 203940 202455 257197 261729 300443 290639 306820 306952 323122 325976 306663 338609 709252 749524 536547 437624 275501 268795 307150 309311 321070 325197 328977 331417 369984 368913 617929 638208 39.85 68.3 1
10:11:59 2023-09-26 363863 360926 86084 82355 123643 127011 126130 125505 88706 87893 95902 98567 119285 120382 348749 378459 1011750 993927 375964 392114 109204 95862 105570 106890 124470 124652 113876 114466 77158 78591 274532 240511 708981 712147 203796 201713 258645 260260 298216 290665 306640 306771 323805 325206 304770 339643 708538 748274 536547 439120 272924 268351 309993 309853 320820 325932 330319 330772 372077 369876 608870 640184 39.85 68.3 1
10:12:00 2023-09-26 366076 360637 86033 82270 123076 126957 126077 125299 88706 87653 95902 98534 119251 120097 347403 371672 1003979 995728 382436 394640 109338 96124 105635 106824 124489 122508 114000 114557 77263 78666 273476 240165 708481 711337 203831 202666 257952 261365 299632 290665 306559 308134 320646 327703 304641 337103 709252 738183 540835 432601 274333 269205 307400 308134 321034 326179 329801 333433 367798 368877 614594 638552 39.85 68.3 1
10:12:01 2023-09-26 367074 360641 85961 82302 123043 127079 125836 125505 88824 87893 95870 98567 119251 120466 347403 376492 1003708 991104 381249 391803 109204 95894 105635 106923 124384 124686 113876 114466 77158 78676 274289 241116 711319 712147 203974 202348 258204 261729 297279 290665 306712 306274 323122 326188 305035 338406 712077 749883 524672 437551 275306 270348 309256 311611 320666 326667 331441 331274 369911 372226 616375 637270 39.85 68.3 1
10:12:02 2023-09-26 364157 361146 86033 82302 123072 127079 125869 125505 88739 87865 95902 98567 119285 120510 350606 373132 1015458 996760 379187 393935 109103 96288 105537 106824 124370 122850 113687 114590 77158 78484 271956 240138 706526 715375 204117 201995 258930 260993 298424 291374 306748 306239 323122 327406 302825 339753 709544 749682 537977 435289 274338 269588 308438 307632 321106 325688 329510 330808 369984 370087 608176 638208 39.85 68.3 1
10:12:03 2023-09-26 363606 360606 86117 82213 123818 126957 126285 125299 88771 87621 95999 98702 121778 120063 347474 375328 1008813 998907 376241 392149 109573 95862 105919 106743 124589 124444 114098 114354 77210 78591 274532 239766 719126 713352 204117 202348 259694 260626 297764 291854 305454 311060 322310 328564 304712 339386 708857 741937 537977 436316 275306 269552 311712 309415 321034 327164 329765 332423 369984 372009 609370 636557 39.85 68.3 1
10:12:04 2023-09-26 365485 360952 86117 82351 123552 127045 126077 125419 88674 87863 95870 98567 119285 120264 348171 373381 1004692 996983 378641 392114 109388 95894 105635 106923 124418 124686 113876 114433 77158 78623 277156 239766 709795 711337 203796 203021 258168 260993 299645 290419 306388 308204 321097 327209 305715 337616 708214 737459 539406 436117 273945 269240 308116 310578 321495 326179 329568 333505 368871 368620 614122 636336 39.85 68.3 1
10:12:05 2023-09-26 363057 362958 86062 82266 123076 127041 125869 125505 88739 87833 95902 98599 119251 120264 347403 378459 1011750 992514 377529 392114 109426 95926 105668 106923 124384 124652 113720 114466 77158 78623 274289 240138 709324 716212 203974 202067 259630 260741 300261 291304 306496 308579 323997 325556 304855 339533 707779 751624 547542 439742 272924 267722 309338 309160 321866 325916 330035 331148 369907 369464 609618 637721 39.85 68.3 1
10:12:06 2023-09-26 360943 360606 86066 82157 123105 126836 126285 125299 88739 87653 95902 98466 119285 120063 347438 373381 1013186 996037 376627 392149 109388 95894 105465 106743 124213 124652 113687 114466 77158 78676 271956 241260 708736 711337 203869 202348 258930 259858 299576 290560 305706 308204 321881 327209 303785 338646 706350 738703 531848 436320 274721 268012 309338 306204 322081 326179 328637 333198 369463 369464 606546 638515 39.85 68.3 1
10:12:07 2023-09-26 366260 360093 85965 82355 122926 126923 125869 125505 88706 87833 95870 98567 119169 120097 347438 376829 1003267 990401 378461 391528 109204 95894 106040 106890 124504 124565 113876 114433 77158 78591 274532 240533 713197 717369 203975 202490 258606 261729 297694 291374 306496 308579 323661 326153 304999 337288 709252 749339 536547 437701 274721 268012 307435 310327 320063 325775 328480 331148 369319 368655 616104 637270 39.85 68.3 1
10:12:08 2023-09-26 360979 360637 86066 82302 123076 126957 126077 125505 88739 87925 95902 98567 119285 120382 348224 378993 1011750 991809 375699 393324 109304 95926 105570 106849 124418 124652 113720 114623 77158 78515 274532 240511 712388 716248 203510 202348 259880 260260 300231 290665 305812 307667 323805 324228 305786 338646 708538 748274 538480 439742 274721 268164 309807 307167 322045 325688 330723 334401 372793 369916 607822 639275 39.85 68.3 1
10:12:09 2023-09-26 366741 360093 86025 82355 123072 126923 126164 125332 88739 87685 96033 98567 121694 120298 347438 374538 1005139 1000802 378569 392114 109498 95894 105701 106725 125078 122334 113967 114491 77263 78613 274060 240533 712931 711228 204619 201854 258570 261729 297244 291551 305706 307237 322310 327067 303111 340717 708751 743356 537977 432493 274564 269588 307936 308204 320063 326214 329568 332387 369984 370123 614557 638552 39.85 68.3 1
10:12:10 2023-09-26 364896 360097 86121 82298 123109 126714 126285 125299 88739 87621 95999 98534 119319 119862 347438 378459 1001846 992514 378000 391803 109641 95829 106106 106563 124656 124444 114066 114086 77263 78270 269324 239562 714866 712111 203510 202666 258385 260810 297521 292476 305240 307703 323122 325206 305966 337252 709252 745236 539049 439120 274527 268047 310350 310291 320299 327411 329262 332243 372077 368772 615419 636483 39.85 68.3 1
10:12:11 2023-09-26 364157 363579 86033 82448 123039 127109 125836 125539 88706 87925 95870 98836 119169 120702 347403 372264 1014625 995193 379996 393074 108936 96453 105327 106890 124113 124930 113622 114748 77210 78635 271956 240200 706207 712111 204653 202206 258930 261145 300297 290701 308556 306274 323312 327738 303928 339753 703165 748056 539406 436882 273760 267977 308438 308134 321783 325232 329510 331381 370164 370123 608212 638245 39.85 68.3 1
10:12:12 2023-09-26 364120 360957 86117 82294 123651 126923 126198 125299 88739 87653 95902 98466 119285 120063 347438 374538 1008099 1000091 377225 392114 109792 95894 106025 106743 125006 124565 113876 114354 77210 78484 274060 239059 713564 712344 203974 202171 259694 260626 297764 291783 305943 308169 322632 326258 303785 340235 709249 744570 537977 436325 275501 269209 310171 307993 320892 327517 329225 333018 369875 370052 608906 636704 39.85 68.3 1
10:12:13 2023-09-26 366818 361181 86033 82383 123043 127079 125903 125539 88706 88078 95902 98836 119052 120629 349750 376506 1004715 989549 381212 392007 109354 96124 105781 106824 124489 122765 113844 114466 77158 78484 274060 241047 711968 712075 204082 202631 258463 260047 297910 290560 306784 306952 323122 326223 305035 338646 710291 747747 537977 437924 274721 268573 307435 309573 321034 325723 329475 331417 369354 369499 616021 638245 39.85 68.3 1
10:12:14 2023-09-26 363889 360637 86066 82302 123109 127079 126077 125505 88739 87925 95968 98567 119552 120382 347438 379101 1011750 991809 375172 392185 109238 95926 105603 106743 124418 124686 113720 114466 77158 78623 271956 240343 709666 716248 203691 202348 259476 260260 298703 290701 306676 309161 324573 325415 305679 339570 708355 751472 541380 441031 275501 269968 310100 309415 322045 325916 330759 331453 369942 372009 608315 637234 39.85 68.3 1
10:12:15 2023-09-26 366222 361173 86058 82294 123109 127079 126083 125544 88942 87949 96131 98671 119116 120363 348064 372087 1005331 1002645 382933 392007 109464 95894 105570 106923 124418 122675 113967 114433 77158 78515 271956 239562 715114 711191 204188 202383 257987 261545 300175 290736 306676 307918 321168 328269 304071 338406 709288 738219 536076 432601 274916 268830 307435 308204 321070 326179 330723 332423 368352 369499 616375 635848 39.85 68.3 1
10:12:16 2023-09-26 366741 360067 86007 82302 123072 126870 126077 125332 88771 87925 95870 98567 119169 120298 347403 376829 1002556 989697 380759 392149 109459 95926 105570 106923 124504 124565 113876 114354 77158 78623 271784 238284 711058 712147 204152 202703 259001 261657 299596 292547 306568 308579 323961 326082 305571 338500 714129 750030 532025 437842 274721 268047 310094 309794 320263 326179 328941 331148 369767 369499 616265 637270 39.85 68.3 1
10:12:17 2023-09-26 360726 363066 84297 82380 123689 126977 126150 125405 88917 87861 96186 98571 119363 120328 347784 373346 1013186 1000364 376336 393181 109254 95926 105570 106956 124213 124652 113934 114636 77053 78654 271956 242047 705427 711337 204009 202348 258567 260260 299611 290665 306122 310364 321168 327703 304570 338646 706350 740741 531848 432710 272889 268012 308438 306274 323059 325954 329102 333469 369463 369499 605463 635363 39.85 68.3 1
10:12:18 2023-09-26 366212 360669 86062 82331 123076 126870 126077 125332 88706 87685 95902 98466 119285 120097 347438 371672 1004692 996074 380856 392149 109238 95894 105668 106923 124504 124478 113876 114466 77158 78635 271956 241218 709238 712244 204011 202667 258026 261729 300563 291410 306532 308028 321025 328694 304534 338406 709252 738284 542265 432565 272889 268830 307435 308169 320820 326038 330723 332423 367798 369499 616375 636334 39.85 68.3 1
10:12:19 2023-09-26 367261 360632 86058 82298 123109 127079 125869 125505 88706 87653 95870 98567 119203 120298 346880 376793 1002556 991104 381572 392114 109459 95926 105635 106776 124384 124565 113876 114466 77158 78484 274060 238821 712850 712183 203831 202666 258680 260047 297910 291587 306712 306309 323122 326223 305035 338646 709288 746097 542622 437842 274721 268608 307470 309104 320063 325916 328480 333852 371705 369916 616118 639729 39.85 68.3 1
10:12:20 2023-09-26 364150 360929 86066 82302 123076 126903 125869 125539 88706 87865 95902 98567 119169 120382 347438 372264 1013905 997925 377432 392149 109238 95926 105222 106791 124666 122675 113745 114715 77158 78891 271956 241832 703988 712738 204011 202490 258823 261361 299576 289783 306388 308204 321821 327950 304534 338646 708036 742645 536076 432529 272924 268012 308438 307202 323550 324708 327984 333198 368907 369758 607181 636370 39.85 68.3 1
10:12:21 2023-09-26 366482 360880 86062 82242 123109 127041 126077 125332 88771 87925 95902 98599 119285 120298 347474 373119 1005139 1000364 378605 392149 109422 95894 106040 106816 124418 124565 113987 114466 77158 78623 274289 239395 716181 711337 205156 202348 258204 261729 297506 291587 306208 307703 323122 328233 303182 339753 709252 739368 531672 432601 274372 270693 309985 309794 320785 325967 330035 332820 369615 370017 617466 638330 39.85 68.3 1
10:12:22 2023-09-26 360943 361181 86058 82380 123101 126991 126077 125419 88739 87925 95870 98567 119203 120298 347438 376829 1008099 990970 378122 394787 109229 96189 105570 106857 124318 124843 113811 114748 77158 78666 271956 241055 706654 712183 203228 202701 258716 260558 299122 290912 306712 307667 322895 325819 306901 337689 708575 750212 537977 440094 273945 268047 309373 306917 322534 325723 327948 332423 370164 367812 607181 636334 39.85 68.3 1
10:12:23 2023-09-26 364661 360871 85965 82327 123010 127045 125836 125332 88646 87865 95738 98567 119169 120298 347403 372264 1013905 997925 377396 392149 109129 95894 105222 106956 124213 124721 113343 114656 76990 78708 271956 241260 715169 711337 203974 202348 258385 260993 301117 289748 306554 308169 321204 327968 304570 339162 707669 743748 531848 436120 275501 270348 308297 309451 322916 325021 330503 333325 368432 369758 606751 636334 39.85 68.3 1
10:12:24 2023-09-26 365115 360673 86007 82189 123068 126991 126216 125419 88739 87653 95870 98399 119014 120225 348504 377639 1001699 992440 379996 392007 109775 96404 105992 106717 124900 124375 114033 114086 77210 78270 271956 241389 715032 715375 203546 202843 258204 261401 299487 292476 304810 307703 323577 325696 305141 337689 709288 742915 535118 439120 274333 268421 308402 307667 320134 327729 328637 332225 369613 369240 610942 636557 39.85 68.3 1
10:12:25 2023-09-26 361015 360637 85970 82298 123440 126991 125869 125419 88678 87773 95870 98567 119203 120333 347159 375364 1008099 986854 377167 392810 109238 95894 105432 106923 124213 124686 113687 114466 77053 78654 271956 241260 708990 712111 202871 203082 258567 260260 299611 290427 308367 309889 322835 325976 306397 336957 708355 745127 530439 438973 273945 270730 309161 306239 322760 325232 327984 333741 369803 370060 608475 637234 39.85 68.3 1
10:12:26 2023-09-26 364923 360137 86066 82189 123109 126870 126116 125338 89096 87949 96164 98435 119116 120161 348064 374431 1010456 1000927 377272 391803 109573 95829 105846 106596 124537 122334 114347 114354 77263 78270 274060 239059 732037 713316 204152 201713 259512 260993 297314 292192 305239 309415 322632 326294 305070 338289 707179 739368 537977 436497 274144 269209 309373 308134 320582 327235 329568 332729 369984 370087 609108 636066 39.85 68.3 1
10:12:27 2023-09-26 365183 360128 86214 82096 123109 126626 126285 125006 88739 87685 95902 98431 119285 120097 347474 376227 1003979 994820 378605 392149 109271 95894 105537 106776 124246 124600 113720 114433 77158 78623 274289 239802 712850 712848 203510 202739 258317 261333 300479 291233 306617 309466 322489 325591 306289 337470 710367 743135 539763 439120 273945 268864 308213 310291 320820 327200 328637 333505 370200 369808 610796 638099 39.85 68.3 1
10:12:28 2023-09-26 364417 362994 84297 82445 122936 127540 125909 125819 88610 87981 95902 99044 119048 120496 349934 376757 1011713 992514 378639 392007 109405 95894 105570 106816 124213 124617 113934 114636 77158 78591 274289 240476 709609 712075 204439 201678 258930 260810 298633 290419 306676 308942 324489 327138 304534 340513 708538 747148 540121 437460 274109 269588 310460 307848 321783 325916 329212 330844 369577 370087 610389 638208 39.85 68.3 1
10:12:29 2023-09-26 362697 360058 86176 82149 123618 126923 126285 125126 88706 87831 95968 98366 119285 119862 347438 374204 1008777 996000 375974 392078 109573 95894 105701 106743 124504 124496 113876 114321 77158 78603 274532 241389 716182 713256 204011 202490 260207 260116 298528 292192 305956 308962 322381 327138 304999 339126 707853 740741 537977 435890 275111 269588 310277 307167 321234 327023 329102 332928 369984 369464 608465 636299 39.85 68.3 1
10:12:30 2023-09-26 367001 362885 84266 82317 122969 127325 125909 125785 88577 87925 95804 98803 119135 120500 347367 376048 1005405 992514 381969 392114 109316 96189 105327 106923 124094 124826 113687 114466 77105 78676 271956 239934 708399 712111 204152 202348 257984 260047 300019 290630 306784 307202 323122 326944 305500 338646 708715 749450 537977 437115 275111 269205 307150 309068 322462 325197 331022 331884 369803 369464 614594 638172 39.85 68.3 1
10:12:31 2023-09-26 363570 360597 86058 82347 123076 127011 125869 125385 88739 87653 95870 98534 119251 120264 347123 377359 1011750 996946 378270 392149 109388 95926 105603 106816 124456 122675 113934 114649 77368 78666 274532 240369 712083 716898 204657 202137 259587 260849 298598 290665 306640 306274 324033 325976 304891 340717 703129 751312 537977 437282 275891 269209 309338 307632 321106 326144 328977 331113 369871 370087 608906 638208 39.85 68.3 1
10:12:32 2023-09-26 360835 360102 86185 82157 123101 126836 126285 125265 88739 87621 95967 98466 121778 120063 347438 373905 1011713 998634 375708 392078 109573 95862 105992 106743 124766 124652 113876 114433 77263 78623 274289 240138 712788 711337 204117 202666 259658 259858 298668 292547 305706 308204 322632 327209 305035 339126 703129 739066 531496 435809 275111 268012 312295 309379 321759 327375 329458 333325 369875 369911 607844 636446 39.85 68.3 1
10:12:33 2023-09-26 367001 360641 85941 82302 122926 127079 125715 125539 88613 87925 95870 98567 119052 120466 347175 375927 1004692 991809 382709 394640 109472 96288 105570 106824 124404 122543 114000 114636 77210 78666 274532 241218 711580 712111 204152 202666 257884 261657 300019 290630 306784 308506 323577 326223 305643 339016 709252 747184 536547 437497 272889 269170 307400 309104 321070 325197 329475 331417 370164 370017 616375 638208 39.85 68.3 1
10:12:34 2023-09-26 363021 360665 86029 82298 123043 127045 126164 125385 88739 87893 95902 98567 119285 120431 347367 377927 1011750 992514 376858 392149 109238 95926 105603 106890 124213 124530 113876 114433 77158 78623 271956 240271 707613 712147 204298 202313 259476 260993 300231 290701 306640 306309 324033 326188 305035 340235 709041 751458 535118 439911 276087 269778 309665 310035 321902 326038 330466 331740 373129 370984 608475 638208 39.85 68.3 1
10:12:35 2023-09-26 365966 360067 86092 82270 123076 126836 126043 125385 88739 87893 95902 98534 119285 120510 349750 373652 1007580 1002682 381249 391971 109330 95862 105974 106791 124489 122334 113687 114433 77105 78484 271956 239059 712240 710761 204761 202666 258168 261729 299497 291410 306352 307918 322143 328960 303182 339126 709288 738539 537977 432565 272924 268608 307435 310537 321070 326179 330686 332423 368907 370087 616104 639043 39.85 68.3 1
10:12:36 2023-09-26 366439 360067 86033 82302 123076 127045 125869 125472 88706 87653 95902 98534 119169 120063 347367 377359 1002556 991104 377964 391528 109426 95862 105813 106743 124504 124496 113987 114243 77263 78270 274060 238249 729464 712147 204117 202631 258453 260993 297279 292236 305884 309451 323817 325941 305679 338833 713622 747178 536547 438973 275306 270730 308261 309360 320028 327129 330723 331417 369803 371746 616375 637914 39.85 68.3 1
10:12:37 2023-09-26 363130 360606 86033 82266 123068 126957 125956 125684 88909 87916 95999 98640 119116 120328 347296 372942 1014514 1000040 379457 391971 109170 95926 105465 106923 124389 122675 113589 114748 77053 78730 271956 241599 705114 712234 204474 202666 258930 260993 299611 290153 306518 308169 321204 328198 303749 339162 706350 743623 542265 432773 273689 268012 308438 307667 324006 324935 328214 333469 368907 370052 608465 637234 39.85 68.3 1
10:12:38 2023-09-26 366741 360102 86033 82153 123035 127011 126043 125299 88739 87653 95902 98567 119251 120063 347367 372822 1005851 1000364 378569 391564 109388 95894 105603 106743 124384 124530 113720 114466 77158 78623 271535 239024 717784 711337 205156 202348 258716 261621 300454 292957 306532 308063 322979 328092 303678 340570 711881 739260 537977 432601 274599 268386 308116 309104 320785 326988 330035 332928 369984 371196 615644 638367 39.85 68.3 1
10:12:39 2023-09-26 360974 362989 84318 82328 123486 127228 126116 125405 88610 87861 95902 98671 119463 120328 347296 375292 1008777 986817 377432 394361 109103 95926 105327 106890 124180 124652 113687 114682 77158 78623 271956 241260 717056 714363 202906 203021 258748 260626 299611 290630 306243 307918 322858 326223 306901 337103 703129 745799 537977 440094 273945 269205 308402 307132 322796 325197 328444 332387 369984 367777 608043 637721 39.85 68.3 1
10:12:40 2023-09-26 364157 360638 85974 82302 123027 127045 125836 125539 88613 87925 95706 98702 119086 120702 346880 372229 1014625 995728 377396 392114 108870 96189 105254 106989 124304 124721 113343 114814 77158 78623 274289 241389 707443 713170 204655 202667 258858 261325 298981 290613 309051 309451 322417 328198 304071 339162 708538 745799 538719 433287 273689 268012 308402 308098 322760 325021 329510 332423 368943 370052 609072 637270 39.85 68.3 1
10:12:41 2023-09-26 365289 361024 86296 82171 123755 126876 126533 125165 89039 87469 96065 98198 121778 119696 347438 377072 1003979 992514 378000 392149 109493 95894 105781 106743 124384 124444 113876 114433 77210 78591 273476 239802 713713 713352 203796 202985 258998 261361 298668 292440 304810 308204 323122 325696 306433 337689 707179 743587 536547 439120 274527 268830 308367 308134 321106 327694 328600 332964 369767 368362 610906 636557 39.85 68.3 1
10:12:42 2023-09-26 363375 360058 85970 82266 123043 127045 125869 125419 88706 87893 95738 98567 119258 120298 347403 374502 1007312 986780 378641 392114 109204 95926 105156 106923 124423 122334 113745 114682 77263 78698 271956 241456 707888 715375 203975 203484 258389 260885 300868 290427 306315 307667 322799 326926 305929 337066 707179 747214 537977 437733 273945 269650 308367 309524 323023 325232 328480 333203 369984 367777 608796 637234 39.85 68.3 1
10:12:43 2023-09-26 363176 361024 86204 82120 123072 126626 126077 125092 88706 87796 95967 98333 119251 119862 347403 373941 1010133 996000 375442 391528 109498 95894 105813 106778 124504 124617 113876 114466 77263 78623 271956 240704 714393 711337 204117 202348 259694 260260 299596 291995 305706 308169 322179 327173 304426 339753 707179 738576 537977 436099 272889 269209 310313 309342 321034 327235 329335 333234 369984 369499 608475 636704 39.85 68.3 1
10:12:44 2023-09-26 364635 360093 86058 82294 123072 126870 125869 125092 88706 87653 95870 98466 119285 120097 347403 373381 1003979 995565 381349 394640 109304 96412 105635 106824 124489 122334 113811 114367 77210 78666 271956 240165 712783 711337 203653 203021 258567 261355 300055 291728 306136 309139 321881 326944 306289 337470 708214 737145 539406 436497 273945 269240 308367 308134 321141 326179 328637 336220 369723 369650 612276 636557 39.85 68.3 1
10:12:45 2023-09-26 365166 360089 86066 82444 123043 127079 125836 125539 88706 87925 95902 98735 119251 120500 347403 376192 1005405 991104 381700 394640 109129 95926 105189 106923 124180 124686 113376 114466 77158 78623 271784 239802 705293 715375 204152 202443 257374 261729 298424 290427 306784 307202 323122 326258 305070 338406 709753 749353 532025 437491 275501 269546 309583 308962 321902 325021 331441 333556 369911 369876 614521 638208 39.85 68.3 1
10:12:46 2023-09-26 360871 360351 86091 82120 123105 126836 126285 125126 88739 87621 95902 98366 119285 120191 350394 373954 1016240 998796 377309 392869 109363 96321 105603 107314 124489 122473 113844 114433 77210 78623 274289 241260 708666 712344 204152 202666 258930 260260 300274 291593 305741 308239 322107 327738 305035 339162 706093 738739 531848 435194 272924 268012 309772 306274 323059 326214 328637 333469 369463 370017 606321 636704 39.85 68.3 1
10:12:47 2023-09-26 365188 360102 86058 82302 123101 126870 126077 125332 88706 87653 95902 98466 119285 120097 347403 371707 1003979 998197 381430 392114 109238 95894 105497 106849 124384 124565 113720 114433 77158 78591 274532 239430 711664 710332 204188 202985 258168 261621 297764 291374 306676 310327 321595 328445 306190 338536 712609 738794 540304 432570 275501 270730 308001 309396 321070 326179 330759 333198 368611 371791 615984 638552 39.85 68.3 1
10:12:48 2023-09-26 360717 360067 86066 82302 123043 126870 125836 125511 88820 87916 96065 98640 119116 120245 347296 378654 1011603 993988 377309 392007 109355 95926 105635 106923 124213 122590 114000 114433 77158 78623 271956 240511 713813 717406 203974 202383 259694 260993 300443 291551 306748 307979 325163 325241 306433 339753 708538 749389 533153 440365 272889 268012 310313 309306 322569 326214 328480 332459 369942 369499 608043 637270 39.85 68.3 1
10:12:49 2023-09-26 360907 360916 86159 82302 123101 127041 126077 125419 88739 87925 95870 98567 119251 120131 347438 372300 1014014 998197 377167 392185 109204 95926 105497 106956 124213 124652 113687 114623 77158 78676 271956 242011 707136 711337 204152 202703 258716 260741 300274 293320 306279 310218 322036 327826 304855 339256 708318 741937 539406 435158 273689 268047 308438 309197 323981 325652 329568 333505 369463 369499 606604 637939 39.85 68.3 1
10:12:50 2023-09-26 365930 360952 84297 82219 123482 127295 126150 125405 88642 87861 95967 98571 119281 120328 347260 376793 1001846 991104 377432 394361 109422 95829 105668 106743 124384 124478 113967 114367 77335 78270 271535 237582 711632 712147 203974 202843 258748 261361 296829 291783 306712 306738 324033 325607 304748 338646 710364 749682 536547 438914 274721 268795 308402 309104 319839 326285 328480 331417 372525 368948 615946 636334 39.85 68.3 1
10:12:51 2023-09-26 362794 360597 85999 82291 123076 127079 126077 125505 88706 87833 95870 98534 119285 120298 347403 377927 1008850 989697 376894 392149 109238 95894 105425 106923 124213 124652 113720 114433 77158 78881 274532 241905 709194 717406 203727 202844 259658 260518 299470 291374 306568 307993 323433 325206 306964 338646 709618 747728 539406 440576 274721 268012 310060 307202 322569 326038 328480 332459 369907 368620 608043 637757 39.85 68.3 1
10:12:52 2023-09-26 366705 360763 86085 82317 123548 127242 126184 125405 88885 87653 95902 98567 119251 120131 350643 374431 1007312 1001787 376264 391528 109674 96091 105668 106816 124623 124444 114066 114276 77263 78484 274060 239133 718892 712848 204474 201713 258930 261361 300019 292476 305386 309998 323122 327244 304606 338325 708715 741937 537977 436497 274564 269209 309338 308843 320584 327200 329801 332964 369984 370123 613247 638589 39.85 68.3 1
10:12:53 2023-09-26 364157 360089 86188 82153 123851 126277 126319 124714 88771 87621 95902 98231 119285 119696 348260 375663 1003979 995528 378569 391528 109238 95894 105635 106791 124423 122334 113934 114682 77210 78666 271956 240200 713286 713279 203619 202844 258606 260993 300019 292031 304416 309139 322835 326082 306635 337616 707215 742353 530439 439668 274721 270464 308402 308169 321819 327729 328637 333469 369319 368655 610906 638099 39.85 68.3 1
10:12:54 2023-09-26 364520 361019 84278 82456 123043 127289 125749 125539 88820 87861 95902 98567 119203 120131 347159 374253 1011750 997542 376300 392149 109271 95926 105570 106849 124213 122332 113876 114433 77158 78623 274289 239802 707042 712147 204797 202348 258930 260993 298668 290701 308592 306274 323122 327968 304106 340586 707215 748918 546374 432710 274179 268012 310460 308134 322307 325406 329510 331381 370200 371161 609072 638245 39.85 68.3 1
10:12:55 2023-09-26 362695 360916 86066 82189 123647 126831 126198 125092 88739 87621 95902 98366 119285 119980 347438 374239 1008850 1001029 376057 394082 109599 96092 105886 107069 124556 121993 114000 114334 77263 78666 271956 239253 719757 711337 204188 202348 259877 261181 300267 292272 306208 308169 322895 327244 305858 338254 708208 739332 537977 436629 273689 269209 310313 308134 321070 327729 329568 332964 370128 370087 608990 636594 39.85 68.3 1
10:12:56 2023-09-26 366222 360637 84293 82346 123035 127377 125869 125746 88706 87925 95902 98599 119052 120719 347159 375399 1008486 991104 381430 393525 109204 96189 105294 106923 124094 124686 113577 114466 77053 78515 274532 239802 705823 712111 204152 202349 257445 261729 300019 290912 306784 307237 323122 327442 305070 338167 708251 748955 537977 437187 274110 269462 307435 308204 322081 325197 329475 331453 368768 369499 613651 638245 39.85 68.3 1
10:12:57 2023-09-26 363893 360097 86066 82302 123109 127079 126077 125332 88739 87653 95738 98567 118980 120259 349255 378243 1013112 992440 377309 392007 109330 96157 105603 106857 124489 124530 113687 114466 77158 78515 271956 241389 706814 712111 204117 202348 259512 260810 300692 291587 306712 307944 325163 325276 305070 338254 703129 748310 534582 439120 273725 267977 309842 307667 322045 325986 330759 331453 369977 370052 608043 637757 39.85 68.3 1
10:12:58 2023-09-26 365188 360421 86091 82313 123581 127079 126077 125332 88771 87653 95870 98567 119086 120063 347438 371116 1003979 996037 380856 392149 109238 95894 105497 106776 124213 124478 113720 114354 77105 78515 271956 239598 712440 710332 204152 203021 258204 261585 297799 290630 306064 308204 321204 328269 305070 337653 709789 737109 524662 432638 274721 269650 308178 308204 321141 326249 328214 333541 368907 369916 614594 635399 39.85 68.3 1
10:12:59 2023-09-26 367001 360058 85970 82298 123076 127079 126083 125718 88820 88009 95999 98671 119116 120340 347296 376385 1003832 990956 381621 391803 109238 95926 105635 106849 124213 122334 113922 114466 77158 78484 271784 239024 713734 712147 204188 202843 258930 260445 297521 291445 306784 307202 324033 327707 306002 339162 710328 747220 540121 437879 275620 268830 307936 309608 321070 326214 329279 331453 369354 369499 615938 637757 39.85 68.3 1
10:13:00 2023-09-26 360690 359806 85999 82327 123076 127079 125869 125126 88706 87653 95870 98634 119203 120097 347123 377927 1011033 991104 375136 391528 109238 95862 105570 106849 124128 124478 113687 114387 77158 78623 271956 240138 706518 712183 204188 202526 260099 261181 299364 291374 306568 310058 324947 325591 305535 340088 707816 751624 536547 439234 273725 267639 310313 310072 322390 326179 328714 331956 369977 370052 608277 637307 39.85 68.3 1
10:13:01 2023-09-26 366040 362740 84431 82421 123515 126939 126116 125405 88885 87828 95967 98571 119082 120294 347403 371601 1005405 998160 382709 391971 109355 95894 106040 106923 124384 124530 114000 114466 77158 78623 274532 239527 707955 710259 204439 202985 258168 261729 300631 291551 306676 308134 321881 329191 304999 338646 710255 738503 536076 432601 272889 269427 307865 310327 321070 326214 330723 333162 368907 370017 617250 639497 39.85 68.3 1
10:13:02 2023-09-26 366222 360058 86025 82261 123076 127045 125869 125472 88706 87741 95902 98534 119251 120097 347140 376757 1002556 991104 379996 392078 109455 95894 105570 106890 124384 124583 113844 114321 77210 78571 274532 240022 714737 717369 203975 202809 259301 261729 297730 292263 306279 309451 324381 326188 305966 339403 711332 749847 536547 439024 275306 269358 308402 309790 320488 326073 329208 331417 369907 369464 617250 637234 39.85 68.3 1
10:13:03 2023-09-26 362645 361015 86166 82317 123637 127208 126150 125578 88852 87741 95870 98466 119251 120097 349750 372229 1014625 995765 379678 392114 109036 95926 105019 106923 123772 124860 113311 114735 76990 78761 271956 241188 702566 711337 204618 202631 258930 261361 299611 290153 308724 308169 322107 328233 304748 339643 707853 746758 540835 432638 273689 268795 309303 308134 324006 324935 328941 333469 369427 370052 608906 637721 39.85 68.3 1
10:13:04 2023-09-26 366986 360058 86210 82351 123109 127045 126130 125505 89011 87773 95902 98567 119251 120097 347403 373941 1005581 1001075 380759 391803 109464 95926 105701 106758 124800 122590 114124 114649 77368 78613 274289 241116 716089 711191 205230 202455 258823 261729 297764 292236 306640 308169 323553 328747 303500 338289 711063 743623 539049 433124 274599 268795 310313 312236 320999 327164 330035 332928 370128 371752 614557 638552 39.85 68.3 1
10:13:05 2023-09-26 363939 361019 86059 82415 123068 127079 125869 125505 88909 87981 95870 98534 119251 120466 346844 374395 1005851 986780 378677 394640 109095 95926 105294 106923 124147 124860 113655 114623 77105 78761 274289 240511 712566 714869 204439 203236 258168 261361 299331 290665 306748 307667 323805 327671 305966 337580 708178 749682 531672 437151 275230 269685 308332 308134 323023 325197 329208 332423 370128 368877 610942 638208 39.85 68.3 1
10:13:06 2023-09-26 362695 360597 85941 82448 123006 127377 125749 125886 88706 87925 95804 98669 119169 120466 346844 373941 1011750 997320 379150 394640 109304 96157 105781 106824 124489 122473 113967 114367 77263 78666 274532 240067 709680 713096 204797 202631 259480 261729 298633 291374 308556 306943 323122 328056 303713 338254 703165 749115 537441 432786 274564 268012 309086 308098 322009 325197 329510 331417 369984 371161 608611 638208 39.85 68.3 1
10:13:07 2023-09-26 364667 360916 86356 82237 123703 126836 126285 125092 88739 87828 95902 98534 119169 120097 347438 375627 1004692 994634 378605 392114 109204 96214 105603 106923 124384 124530 113687 114433 77158 78591 274532 240103 714499 712344 203796 203590 258930 261319 300272 291551 305741 309825 323122 326258 306901 338406 708214 741754 530439 438772 274721 269427 308402 310181 322045 326249 329335 333541 369984 369880 612276 636557 39.85 68.3 1
10:13:08 2023-09-26 365188 360891 86033 82415 123064 127045 125836 125539 88674 87773 95870 98567 118980 120510 349750 375377 1005331 990956 381824 393972 109070 96157 105570 106857 124489 124704 113876 114433 77158 78730 274532 239960 707256 715375 204152 202562 257987 261693 300479 290736 308520 309051 323805 327442 305715 339126 709252 751312 537977 437460 274302 268795 307435 309790 322009 325197 329510 332153 372330 370017 615938 638208 39.85 68.3 1
10:13:09 2023-09-26 361667 359807 86185 82280 123618 126836 126251 125059 88706 87831 95870 98433 119251 120063 347438 373905 1011750 998907 375974 392114 109388 95894 105603 106923 124351 124617 113687 114433 77105 78591 274532 240476 716454 711337 204152 202808 259658 260260 299122 291233 305382 309104 322632 327703 305464 339643 709544 739224 539406 435809 272924 268795 310313 306917 322436 326900 329568 333469 369984 370017 607181 636336 39.85 68.3 1
10:13:10 2023-09-26 365440 360062 86125 82415 123448 127045 126116 125682 88942 87949 96065 98739 119116 120328 347296 373770 1005294 998180 381249 392078 109238 95926 106106 106923 124456 122508 114033 114433 77263 78676 271784 239731 716901 710296 204117 203021 258168 261729 298633 291551 306676 308204 321168 328233 305715 338041 709252 738539 545660 432638 274721 269650 310313 308204 321783 326214 329815 333505 368871 369464 614594 638515 39.85 68.3 1
10:13:11 2023-09-26 360979 360067 86092 82298 123072 127045 126043 125265 88674 87653 95870 98534 119251 120063 347123 378459 1011750 992514 377493 391803 109204 95829 105432 106743 124213 124617 113687 114433 77105 78484 271956 239766 708920 712111 203833 202348 259658 260993 298668 290701 306676 308506 322751 326223 305715 338254 703129 748274 536547 440094 274144 269588 309807 307848 322045 326179 328444 333267 369942 370087 608906 639127 39.85 68.3 1
10:13:12 2023-09-26 361924 360880 84548 82186 123772 126910 126150 125198 88885 87709 96099 98403 119116 119926 347367 373346 1011750 998634 377198 394082 109540 96189 105992 106923 124800 122590 114000 114433 77158 78591 271956 240547 708253 711337 204618 202808 259658 260260 300868 292137 306374 309104 322632 327703 305715 339643 708502 741229 539406 436153 273689 268830 310313 306882 322569 327200 329568 333469 369984 370052 606546 635848 39.85 68.3 1
10:13:13 2023-09-26 365957 360062 86092 82302 123043 126870 126077 125438 88857 87653 95870 98534 119169 120097 347403 371116 1004420 996000 380819 391564 109204 95894 105635 106776 124384 124617 113876 114433 77368 78795 274532 241422 709423 710652 204332 202880 258424 261693 300231 292023 306532 309396 320776 328960 305966 338370 711063 740888 533011 432565 272924 269685 308332 311561 321866 326214 328444 333469 368907 369723 614995 638589 39.85 68.3 1
10:13:14 2023-09-26 360763 362799 86191 82280 123548 127330 126116 125578 88706 87621 95870 98567 119285 120298 349750 374395 1008740 986817 378302 394640 109254 95894 105465 106956 124384 124686 113687 114623 77158 78761 274532 241599 704581 713352 203796 203272 258930 260993 299611 290701 306748 309488 323577 327936 306901 337616 707143 747382 537977 437769 272664 269720 309086 307848 323550 325688 328977 332964 372294 368620 608212 638245 39.85 68.3 1
10:13:15 2023-09-26 363827 360062 85910 82477 123010 127466 125749 125920 88553 88078 95738 98768 118786 120786 347123 372822 1014625 995257 377131 391803 109129 95862 105926 106791 124456 122675 113934 114557 77210 78698 271956 239996 707449 715375 204942 202455 259587 261361 298633 291374 306784 308470 324574 328021 304176 341517 703165 746097 537977 436416 274564 268012 310423 308098 322045 326249 330781 331381 369613 371196 608642 638245 39.85 68.3 1
10:13:16 2023-09-26 365880 361019 86143 82407 123076 126957 126077 125677 88942 87773 95902 98534 119285 120097 347474 375662 1005405 993068 378677 392114 109238 95894 106172 106849 124384 124686 113876 114433 77368 78591 276282 239766 710254 711337 204152 203590 258748 261361 300060 291587 306676 309608 321881 327209 306901 337288 709252 739621 533258 436479 274721 269650 308367 310327 322081 327200 329568 333541 369723 368913 613381 636557 39.85 68.3 1
10:13:17 2023-09-26 366218 360102 85974 82415 123010 127079 125836 125505 88553 87925 95771 98567 118951 120466 347175 374573 1005405 993801 382709 394361 109438 96157 105537 106824 124404 122799 113778 114557 77263 78666 271956 240067 707500 712111 204474 202985 258395 261729 300019 290630 306388 307202 323122 327420 305786 339162 709252 747184 537977 437151 272924 269393 307400 309104 322307 325232 329510 332153 370128 369499 614594 638208 39.85 68.3 1
10:13:18 2023-09-26 360907 360844 86229 82261 123732 126836 126285 125092 88739 87768 96065 98399 119285 119862 347438 374466 1011033 998634 376241 391528 109573 95510 105952 106596 124423 124444 113876 114354 77158 78270 271956 239766 715225 711337 204474 202985 260242 260260 298668 291988 306374 308239 323122 327703 304712 339753 703129 739368 537977 436606 273689 268047 310748 307632 322009 327694 329568 333505 370128 370052 609370 636557 39.85 68.3 1
10:13:19 2023-09-26 364969 359815 86125 82355 123076 126957 125869 125332 88706 87653 95870 98567 119179 120259 350394 373652 1005331 1001216 380747 391971 109439 96157 105959 106824 124489 124617 114066 114433 77263 78623 274289 239624 712211 710259 204653 203021 258567 261657 301024 291551 306712 308134 321168 328269 305035 338646 709288 737109 538543 432601 272924 269650 309656 308204 321783 326214 328480 333469 368907 370052 617250 636298 39.85 68.3 1
10:13:20 2023-09-26 360938 361272 86066 82317 123667 127045 125869 125419 88706 87773 95870 98567 119285 120097 346880 377625 1008813 989660 374837 393025 109238 95894 105635 106923 124180 124686 113687 114472 77158 78730 271784 240511 708576 712147 203475 203614 258930 260626 299576 290701 306748 308169 323577 326223 306901 338406 703129 747910 539227 439742 273945 268864 309807 307632 323059 326214 328480 332915 369871 368620 608043 637270 39.85 68.3 1
10:13:21 2023-09-26 364157 359878 84518 82294 123043 127045 126049 125598 88788 87916 96033 98671 119116 120530 347296 372645 1014551 1000209 379457 392149 109129 96189 105294 106956 124389 122760 113343 114814 77053 78761 269427 241224 709526 712244 204653 202985 258930 261361 299646 290153 306820 308204 322632 328729 304248 339753 703129 743623 533258 432768 274144 268795 308438 308169 324006 324619 328480 333469 369463 370087 608475 637757 39.85 68.3 1
10:13:22 2023-09-26 363830 359564 86125 82157 123109 127045 126198 125764 88739 87653 95967 98534 119285 119896 347438 377373 1002556 992514 378000 391528 109792 95829 106205 106710 124656 124444 114288 114086 77421 78270 273476 238653 720777 712111 204117 203021 258930 261361 299636 293404 306424 308204 324898 326223 306901 338796 710328 746155 544280 439742 272889 268795 308438 310108 320548 328224 330452 334364 369942 369464 614287 636336 39.85 68.3 1
10:13:23 2023-09-26 360465 360947 84297 82441 123382 127370 126063 125438 88610 87828 95902 98638 119082 120328 346844 374538 1008813 986817 379457 393525 109620 96221 105668 106956 124418 122675 113811 114623 77368 78708 271956 241260 708990 712075 203475 203590 259430 260993 299646 290701 306424 308169 323122 326258 306901 337653 703165 746854 537977 439120 273945 269240 309373 307202 323095 326179 330898 332928 369839 368327 608475 637721 39.85 68.3 1
10:13:24 2023-09-26 365963 359061 86058 82331 123105 127079 126077 125299 88739 87621 95870 98399 119285 120063 347403 374538 1005887 1001513 379372 391564 109498 95894 106025 106816 124456 124478 113876 114433 77210 78515 274060 238653 713852 711337 205444 202313 259476 261729 297764 292192 306482 308204 323122 327703 303785 339313 709288 745799 537977 435325 275213 268012 308473 309537 321034 327200 330898 333217 369839 372060 614411 638367 39.85 68.3 1
10:13:25 2023-09-26 364249 361024 86237 82284 123751 126910 126184 125165 88739 87469 95999 98231 121610 119823 347331 376793 1002556 997020 378569 392043 109607 95862 106025 106816 124623 124392 113955 114466 77158 78515 271956 239766 714120 714363 204152 203021 258930 261545 299104 292957 305706 308239 323805 326223 306901 338682 708751 744710 536547 439742 272889 269240 308473 308169 322045 328189 328637 333505 369871 368948 612746 638552 39.85 68.3 1
10:13:26 2023-09-26 363859 360102 85974 82477 122926 127377 125749 125539 88553 87925 95870 98599 121596 120466 347159 373941 1011750 995294 376300 392114 109388 95926 105701 106923 124418 124686 113909 114466 77158 78623 274532 240174 707979 712111 205300 202843 259476 261545 299157 291995 306424 306952 324632 328233 304784 338289 707179 750286 537977 436882 276675 270657 309812 310291 322247 326038 330670 332279 369984 371575 611506 643146 39.85 68.3 1
10:13:27 2023-09-26 362876 359812 86218 82392 123647 126957 126285 125511 88771 87653 95902 98399 119319 119980 349750 373799 1011750 998671 376424 392185 109498 95894 105701 106849 124418 124478 113955 114466 77158 78623 274532 240511 710560 711337 204761 203021 260242 260260 300904 292041 306410 309139 322895 327703 305966 339753 703165 741791 539406 436153 273760 268830 310348 307167 322569 327694 329568 333541 369984 370052 607612 635848 39.85 68.3 1
10:13:28 2023-09-26 365188 360097 86058 82383 123072 127045 126077 125332 88739 87685 95902 98567 119285 120298 347403 371116 1004692 999603 382586 394640 109523 96157 105886 106857 124523 122543 114000 114715 77368 78666 271956 239731 712619 711337 204618 203307 258823 261729 301061 291587 306748 309104 322346 329582 305966 338646 710328 738219 539406 432674 272924 269685 308402 309068 321141 326214 328480 333541 368943 370052 616375 635885 39.85 68.3 1
10:13:29 2023-09-26 362862 360979 86229 82266 123076 127113 126077 125505 88942 87861 95902 98567 119169 120131 346880 378459 1011033 991104 377225 391564 109422 95926 105603 106956 124213 124478 113876 114466 77158 78623 271956 240174 708920 712219 203833 202985 260059 260993 299611 291374 306784 308169 322751 325960 306901 340271 703129 748346 533689 438620 272924 268421 310313 307883 322569 326249 328480 333000 371015 369793 608502 636370 39.85 68.3 1
10:13:30 2023-09-26 360399 360952 86066 82161 123105 127041 126077 125332 88739 87685 95902 98640 119179 120259 349787 374893 1014588 998759 379641 392043 109103 96157 105504 106857 124061 124860 113343 114735 76948 78761 273343 241599 700220 711337 204797 203021 258930 261729 299611 290189 306230 308239 322632 328269 305035 339790 703129 745098 539763 432674 273725 269240 309338 308134 324006 325428 328515 333505 369984 370087 608475 637757 39.85 68.3 1
10:13:31 2023-09-26 363900 359061 86237 82335 123138 126870 126198 125299 88739 87621 95968 98399 119319 120063 347438 377359 1001846 991809 377432 391528 109830 95667 106025 106743 124623 124236 114098 114086 77263 78239 274060 238319 717008 712147 204188 203021 259115 261729 297910 292957 306676 309488 324669 326258 306685 339753 710866 748020 536547 439742 272924 269393 309338 308169 320584 328260 328214 332495 369977 370017 614594 636298 39.85 68.3 1
10:13:32 2023-09-26 360690 359815 86033 82392 123076 127262 126083 125631 88788 87796 95902 98468 119116 120363 347260 375484 1011133 988855 377734 392149 109238 95926 105432 106791 124318 122473 113687 114466 77105 78623 270933 241009 708806 712147 203691 203021 258930 260993 301117 290701 306748 308169 323122 326223 306901 337689 703129 747214 537977 440094 273945 268864 309807 309233 323095 325951 328515 332964 369319 368362 608475 637270 39.85 68.3 1
10:13:33 2023-09-26 366222 360650 86066 82294 123105 126870 126077 125385 88739 87653 95902 98466 119251 120097 347438 373977 1005139 1001075 378569 391528 109498 95894 106105 106849 124418 124565 113876 114354 77210 78515 274289 239024 710839 711337 205480 202701 258965 260082 300175 292476 306712 308204 323122 328269 304320 339074 710328 744747 539227 432746 275020 268421 308438 311243 321070 327729 328480 333505 368768 372048 616104 638256 39.85 68.3 1
10:13:34 2023-09-26 364417 360934 86442 82445 123784 126944 126218 125405 88917 87709 96098 98435 119281 119960 347403 377661 1002556 994623 379996 392114 109982 95862 106058 106710 124656 122422 114066 114086 77210 78547 271956 239802 726283 712075 204474 203590 259180 266344 299157 292843 306172 309139 324934 326223 306361 339753 710328 745273 535118 439856 272924 269650 309373 308239 321819 328260 328637 333505 372829 369464 612276 635885 39.85 68.3 1
10:13:35 2023-09-26 364403 360799 85906 82477 122841 127411 125662 125779 88646 88110 95738 98768 119086 120534 346915 373155 1013186 995765 377167 392114 109271 95926 105603 106849 124418 124513 113720 114466 77158 78676 271956 239802 708751 712147 205156 202666 259694 261361 299157 291374 309270 306988 322074 327738 305070 338325 707179 748382 536547 437647 274599 268047 309842 308169 322569 326285 332382 332208 373129 372025 608648 639038 39.85 68.3 1
10:13:36 2023-09-26 360569 361019 86259 82313 123755 126944 126184 125265 89072 87653 95902 98399 119285 120142 347367 373905 1010046 996111 376424 392043 109422 95894 105668 106776 124623 124478 113909 114119 77158 78623 271535 241116 710923 711337 204653 203021 260425 260993 300443 292511 306208 310364 321857 328003 306002 340308 707983 739332 539406 436534 273725 268047 311037 310022 321819 328224 329568 333541 370164 370052 605954 635399 39.85 68.3 1
10:13:37 2023-09-26 366741 361019 86000 82415 123444 127045 125836 125505 88674 87833 95870 98567 119217 120264 347367 376156 1003979 991809 378533 394370 109388 95894 105603 106890 124384 124617 113687 114433 77158 78591 274060 238785 709194 712111 204152 203331 258930 260808 297694 291960 306748 307167 324489 326258 305930 339162 710291 750212 530439 437806 275891 270730 310423 310700 321497 326073 332530 333593 372077 369876 616155 640184 39.85 68.3 1
10:13:38 2023-09-26 363214 361019 86143 82351 123043 127045 126043 125684 88909 87741 95902 98534 119217 120063 349750 377711 1010244 989660 376958 392114 109204 95926 105603 106956 124351 124652 113876 114433 77210 78676 271956 240511 707636 712147 203939 202985 259658 260993 299576 291374 306748 308878 324033 326188 306901 339643 710084 748274 531320 440479 275111 268830 310748 307632 323059 326214 328977 333433 369907 368913 608427 637721 39.85 68.3 1
10:13:39 2023-09-26 366218 361024 86092 82359 123076 127011 126043 125385 88706 87653 95870 98534 119251 120063 347367 372229 1005814 1000364 378605 392114 109238 95862 105701 106923 124384 124617 113876 114433 77158 78591 274532 239024 712429 710332 205408 202985 258930 263138 299596 292058 306712 308204 323122 329191 304498 340460 713400 740595 524662 432457 276675 270730 308037 309900 321830 327023 331441 333325 369984 373698 616375 636334 39.85 68.3 1
10:13:40 2023-09-26 364787 360763 86147 82266 123076 127045 126077 125299 88885 87828 95902 98433 119251 120340 347367 377625 1002556 991809 378230 392340 109573 95829 105846 106743 124589 124444 114066 114433 77263 78484 274060 238249 731747 712111 204152 202633 258930 261729 297729 293369 306676 307883 325127 326948 306901 339643 710793 748020 536547 439742 274302 269205 309303 309502 320548 328189 328480 332423 369942 370017 616375 636298 39.85 68.3 1
10:13:41 2023-09-26 360943 361019 86125 82359 123072 127079 126043 125505 88706 87773 95902 99114 119261 120510 349750 374253 1011133 988855 378461 391971 109296 96157 105570 106857 124180 124826 113687 114656 77158 78989 274532 241456 710397 714363 204152 203875 258716 261509 301330 290815 306784 310327 323577 327667 306901 337653 707143 747214 537977 437806 273945 269685 309303 309962 324006 325951 329247 332964 372294 368913 607318 638208 39.85 68.3 1
10:13:42 2023-09-26 363852 361024 86229 82351 123737 127045 126077 125564 88739 87621 95902 98366 119251 119980 347403 374290 1008777 1001075 376241 391839 109607 95862 106073 106743 124504 124444 113987 114276 77158 78484 271535 239395 727151 712344 204797 202985 260425 261361 300019 293163 306640 308239 323122 328198 306433 340350 707143 740705 537977 437119 273725 267977 310783 308169 321106 328224 330686 333505 372294 371161 608338 636298 39.85 68.3 1
10:13:43 2023-09-26 364148 360062 86185 82302 123618 127262 126466 125718 88942 87916 95968 98739 119116 120363 348570 374324 1005294 996760 378569 392114 109531 96221 105701 107232 124523 124704 114033 114466 77210 78730 271956 240369 712355 711337 204152 203875 258680 260013 300443 291995 306352 310078 322632 327703 306901 338646 710291 739296 539406 437806 274916 270216 308402 308204 322534 326249 329801 333577 369984 369171 613614 638552 39.85 68.3 1
10:13:44 2023-09-26 363057 360477 86117 82261 123072 127079 126043 125505 88706 87773 95902 98534 119251 120298 347403 376793 1012468 994243 376228 392149 109388 95894 106025 106923 124423 124530 113720 114433 77158 78623 271956 240138 709494 712147 205300 202666 259694 261361 299122 291783 308252 307167 322974 327703 305894 339277 703165 748382 536547 437947 274564 268012 310024 308134 322760 327164 329510 331453 371015 371716 608685 642008 39.85 68.3 1
10:13:45 2023-09-26 363102 360916 84665 82305 123789 126944 126567 125405 89006 87768 96164 98403 119363 120029 347367 373381 1011750 1000992 376204 392114 109540 95894 105668 106776 124418 122334 113876 114433 77263 78623 273476 240307 721969 711337 204618 203021 260425 260260 299104 292440 306676 311096 323122 328198 305966 339790 703129 739260 539406 436497 273689 268608 310783 307597 322081 327694 330035 333505 369984 370052 609091 638515 39.85 68.3 1
10:13:46 2023-09-26 366741 360844 86147 82444 123614 127041 126077 125472 88739 87893 95967 98567 119193 120097 346880 376192 1003979 991104 381264 391528 109204 95862 105635 106923 124384 124565 113909 114604 77210 78761 274060 238821 714389 712147 204618 203021 258930 260843 297729 292440 306388 307667 324766 327209 305571 339753 711405 748274 542622 438704 273725 269240 308402 311170 321034 326971 332382 332987 373093 372943 617139 640184 39.85 68.3 1
10:13:47 2023-09-26 360835 361024 86323 82397 123629 127330 126150 125472 88706 87653 96088 98399 119169 120392 348760 376420 1008813 988743 375172 392007 109204 95894 105537 106923 124384 122589 113687 114433 77158 78761 271956 240547 707934 716248 203796 203021 259658 260810 299611 290639 306712 308169 323577 326223 306901 339126 703165 747910 537977 439851 274721 269205 310277 307202 323059 325897 328977 333469 369907 368913 606420 637270 39.85 68.3 1
10:13:48 2023-09-26 366299 360067 86125 82444 123109 127079 126043 125126 88706 87773 95902 98466 119169 120063 347123 372003 1005139 1000364 378605 392114 109464 95894 105635 106816 124213 124565 113876 114354 77263 78623 273476 239024 716868 710834 205480 202985 258930 261585 299596 292476 306712 308204 323122 329191 304534 339049 710830 741791 539406 432638 277067 270730 309767 310700 321902 327552 330971 333361 369911 372131 616191 639729 39.85 68.3 1
10:13:49 2023-09-26 363975 361024 86185 82290 123651 127045 126466 125405 88739 87741 95967 98466 119319 120104 347296 377661 1002556 992514 378266 391839 109978 95862 106131 106743 124656 124288 114131 114086 77421 78484 274532 239024 718072 712075 204474 203021 258930 261729 298424 293084 306424 308204 324489 327671 306901 339753 710291 745799 536547 439742 275816 269462 309338 308169 321070 328224 330415 333198 369977 370017 613180 639460 39.85 68.3 1
10:13:50 2023-09-26 363863 360614 86025 82444 123035 127113 125836 125539 88585 87957 95738 98903 118786 120737 346844 372229 1014625 995257 376336 392078 109129 96221 105327 106956 124210 124686 113687 114623 77210 78623 274532 240138 710747 713352 205120 202950 258930 261729 298668 290560 309065 307703 323122 328960 304999 340460 709249 746895 533258 432647 276283 270730 309665 308892 322557 325512 330866 333289 369984 371161 611580 639127 39.85 68.3 1
10:13:51 2023-09-26 365289 361024 86151 82322 123105 126957 126043 125299 88942 87861 95902 98466 119251 120029 347123 374502 1007312 1001787 376300 391528 109464 95894 106073 106816 124589 124444 113876 114354 77210 78569 274060 238821 711214 712848 205264 202348 259694 261729 298409 293163 306712 310437 323805 328233 305035 339348 709252 743623 531848 437151 275213 267977 309842 309104 321070 327959 331463 333469 370200 371752 612440 635399 39.85 68.3 1
10:13:52 2023-09-26 365183 360058 85970 82355 123076 127079 125749 125539 88739 87925 95870 98702 121563 120382 346880 374538 1009239 991104 381430 392114 109129 95926 105359 106956 124094 124686 113687 114499 77105 78730 271956 240440 706903 712075 204155 203021 258168 260047 299611 291304 308774 310108 324308 327685 305822 339052 712572 750030 537977 439014 275501 270334 308332 309068 322796 325723 329546 334364 372077 370052 614557 638281 39.85 68.3 1
10:13:53 2023-09-26 363021 360381 86292 82346 123109 127045 126077 125385 88706 87653 95902 98466 119169 120097 346880 376227 1012468 994243 376264 392149 109238 95926 105668 106923 124332 124600 113720 114466 77158 78623 274532 240307 709308 712147 205120 202808 259694 261361 300475 292031 308760 307202 322974 327968 305500 339277 707179 748346 537977 437151 274599 268047 309807 309889 322796 326249 329546 331920 369942 371716 608212 639184 39.85 68.3 1
10:13:54 2023-09-26 364969 361236 86159 82444 123109 126957 126164 125299 88706 87653 95870 98466 119251 120097 347367 372229 1003979 994551 378641 391253 109493 95894 105668 106849 124418 124617 113720 114433 77158 78623 271784 239766 708666 711337 204548 203984 259012 261657 300868 292299 306604 309936 322000 328092 306721 338500 712535 739224 538719 435845 272889 270251 310862 309648 322498 326214 328250 333613 369723 369359 613651 636557 39.85 68.3 1
10:13:55 2023-09-26 366471 359776 86025 82444 123043 127289 125836 125539 88646 87925 95738 98599 119127 120382 346844 375364 1004692 991104 381969 391528 109238 95926 105497 106923 124180 124478 113720 114433 77158 78676 271956 239766 711947 712111 204653 203021 258567 260843 298668 290560 308592 307667 324272 327703 305679 340271 710328 747619 537977 437096 273725 269240 307685 310042 322045 325688 329546 332698 369354 370052 615938 641058 39.85 68.3 1
10:13:56 2023-09-26 362767 360361 84582 82432 123544 127242 126150 125405 88642 87828 96154 98638 119048 120210 347367 377661 1011750 996793 377309 392078 109204 95926 105570 106849 124246 122508 113687 114433 77158 78591 271956 240138 711622 711917 205120 202666 259694 261361 300516 291587 306496 307202 324273 326258 305966 338325 703165 749883 536547 439120 274564 268012 310313 308169 322796 327698 329475 331453 371050 371196 607716 638245 39.85 68.3 1
10:13:57 2023-09-26 364930 359018 86210 82294 123072 127045 125869 125385 88706 87865 95870 98534 119203 120131 347211 371152 1005405 996037 380856 392149 109238 95926 105635 106849 124384 124565 113687 114433 77158 78623 274532 239598 713585 711337 204653 203021 258282 261729 298668 292137 306424 309608 322143 328729 306635 338646 709288 738183 533258 432710 272924 270699 308402 309104 322081 327164 331367 335211 369175 372643 614411 638367 39.85 68.3 1
10:13:58 2023-09-26 368032 361015 86173 82483 123010 127364 125942 125698 88674 87653 95870 98567 121596 120545 347403 375592 1003979 991104 380819 391696 109204 95894 105701 106956 124246 124652 113687 114433 77158 78623 269324 239395 708216 712147 204833 203021 258567 260627 298668 290736 308592 307703 321816 327244 306469 339790 710328 748274 539406 438868 273725 269240 307901 310042 322045 326214 330241 332459 369907 370087 616375 638281 39.85 68.3 1
10:13:59 2023-09-26 359820 359847 86214 82298 123647 126957 126111 125299 88739 87621 95902 98399 119285 119896 347438 373381 1011750 998944 376424 391839 109388 95862 105570 106923 124213 124478 113876 114354 77158 78623 271956 240547 712535 711337 204833 203021 260059 260626 300434 291995 306676 309608 323122 328233 305966 339790 703129 739296 537977 436461 276283 270730 310971 309415 322772 327058 330269 333433 369947 370984 608870 637877 39.85 68.3 1
10:14:00 2023-09-26 365078 361019 86181 82388 123109 127045 126043 125338 88706 87621 95902 98567 119169 120131 349255 371530 1007770 998944 380819 391839 109523 95926 105635 106923 124418 124478 113720 114354 77210 78623 274060 239059 711203 710834 205300 203021 258680 260661 300019 291783 306784 308239 323122 329653 304784 340828 710866 739296 537977 432723 274372 269428 308151 309573 321819 327200 328515 333433 369463 371752 616021 637270 39.85 68.3 1
10:14:01 2023-09-26 360717 359815 86125 82392 123076 127045 126077 125419 88706 87653 95870 98499 119086 120097 347159 377927 1010317 990128 375136 392114 109271 95958 105603 106956 124213 124617 113687 114466 77158 78676 271956 240547 706654 712111 203974 203447 259694 260993 301330 291551 308833 308204 323805 326223 306901 339423 708208 751398 545730 440989 275111 269135 310206 307993 323598 326073 331441 333325 369942 369464 608043 637307 39.85 68.3 1
10:14:02 2023-09-26 361087 360663 84431 82415 123072 127075 126043 125332 88942 87861 95804 98567 119052 120131 347159 371672 1013186 998197 377432 392149 109129 95926 105327 106989 124094 124721 113343 114656 77053 78761 271956 241599 700455 711337 205156 203021 259512 261910 300891 290630 306856 309104 322668 328960 305500 340549 703129 739440 540835 435289 273760 269240 309373 307703 323778 325232 328480 333541 369984 370123 608796 637307 39.85 68.3 1
10:14:03 2023-09-26 363057 360511 86146 82181 123737 126836 126285 125092 88739 87469 95902 98231 119319 119662 346880 376793 1002556 995528 378000 391564 109826 95796 106025 106743 124623 124444 114066 114086 77158 78623 274532 239802 712547 714363 203833 203021 258930 260047 299122 293567 307807 309577 324573 325976 306793 339570 712572 745654 536547 441619 275306 270730 309338 308169 321106 328224 329568 333217 373911 369464 610942 638589 39.85 68.3 1
10:14:04 2023-09-26 360726 361019 86204 82335 123043 127079 125869 125539 88739 87773 95870 98534 119086 120131 346393 374502 1008813 989425 377468 391564 109204 95926 105603 106956 124423 124686 113376 114466 77210 78730 271784 241260 710512 714363 203974 203875 258930 260993 299682 290736 308361 308204 323805 327738 306901 337689 703165 746097 539227 439120 274333 269685 309373 307883 324006 326214 329012 333234 368803 368397 603866 637757 39.85 68.3 1
10:14:05 2023-09-26 363057 360880 86159 82335 123651 127075 126391 125332 88739 87653 95902 98399 119285 119896 347403 374538 1008062 1001075 376995 391564 109641 95862 105846 106776 124589 124444 113987 114119 77210 78646 274289 238856 715894 711337 204835 202703 260318 261621 300904 293226 306568 308998 323469 328021 306217 341685 710367 739404 538543 436534 274599 267605 312001 308962 321070 328189 328214 333505 372068 371799 611941 635848 39.85 68.3 1
10:14:06 2023-09-26 363900 359026 86251 82189 124043 126660 126285 124714 88739 87653 95902 98399 119319 119896 347438 375663 1002972 993105 378569 391958 109422 95894 105635 106849 124246 124686 113720 114505 77158 78623 271956 239766 725623 712848 204188 203757 258930 261545 300443 291454 305741 309860 323122 326294 306901 338682 708251 739368 537977 439225 272889 269650 308473 308204 322796 328224 329568 333325 369354 369499 613832 635363 39.85 68.3 1
10:14:07 2023-09-26 364403 359841 85939 82473 123043 127323 125662 125539 88739 87653 95870 98567 119203 120097 346393 374538 1012572 995257 376336 391564 109238 95894 105635 106849 124213 124634 113720 114466 77210 78849 271956 241389 713958 715375 205373 202880 259658 261729 301293 292906 309320 308289 324633 328233 305070 338325 707179 750405 539763 435827 275178 268830 310095 308204 323669 326320 330545 331956 369871 372048 609108 642051 39.85 68.3 1
10:14:08 2023-09-26 360974 359022 86218 82335 123651 127045 126111 125299 88739 87561 95902 98431 121610 119896 347438 374310 1008850 998944 375708 390979 109607 95797 105879 106776 124537 124444 113876 114119 77263 78302 271956 239059 715894 711337 204833 203021 260425 261329 298703 292957 305920 309174 323122 328233 306002 339049 707179 739332 539406 436879 274179 268012 311501 308169 321819 328260 330393 333289 369839 371469 610094 638367 39.85 68.3 1
10:14:09 2023-09-26 364563 360763 86270 82463 123654 127242 126150 125405 88706 87833 95902 98567 119236 120573 347331 373346 1005405 995257 378641 393862 109288 95958 105813 106849 124451 124548 113876 114499 77263 78761 271784 239802 714270 711337 204653 203628 258930 260047 299157 292271 306712 310113 322895 328007 306901 338682 709324 739296 538014 437497 273883 269685 310460 308239 322081 326285 329568 333613 369984 369464 612746 635363 39.85 68.3 1
10:14:10 2023-09-26 363280 361024 86125 82351 123043 127045 126043 125472 88706 87653 95870 98466 118951 120063 346322 376492 1013256 997693 377309 391492 109204 95894 105635 106890 124384 124652 113844 114466 77158 78730 273476 240138 713419 712111 205085 202808 259658 261361 299086 292121 306748 306771 322714 327932 305035 339039 703165 753312 537977 437151 274599 270657 310029 310291 323225 326108 332567 332010 372865 371835 610638 644062 39.85 68.3 1
10:14:11 2023-09-26 360650 360947 86181 82266 123109 127011 126251 125304 88885 87589 95968 98401 119217 119862 347367 374097 1008813 996000 375708 391528 109464 95894 106025 106743 124589 124530 113844 114354 77263 78644 274532 239766 714393 711337 204797 203021 260425 261109 300443 293127 306640 309573 323577 328198 306397 339013 703129 740673 537977 437115 274109 268012 311939 308098 321783 328189 329568 333505 369984 370052 608906 638515 39.85 68.3 1
10:14:12 2023-09-26 366222 360062 86125 82466 123039 127289 125869 125505 88706 87893 95804 98803 118951 120466 346844 374502 1008449 992514 383712 392114 109204 96221 105603 106956 124180 124826 113882 114656 77210 78730 269324 240271 707921 712111 204896 203021 258567 260808 299122 290665 309028 307883 324033 327703 306182 339423 712893 750982 539227 438357 275891 270334 309474 309865 322844 326003 331653 333253 372784 370052 615502 638208 39.85 68.3 1
10:14:13 2023-09-26 360979 360551 86185 82407 123581 127079 126043 125299 88909 87828 95870 98534 119251 120097 346844 376492 1011750 992797 376264 392114 109573 95862 105635 106890 124423 124617 113687 114433 77210 78623 274532 239766 707979 712111 205264 202985 259694 261361 299331 291783 308556 307202 322974 327932 305035 339277 703129 748116 537977 437574 274985 268012 310060 308169 322988 327200 330241 332153 369907 371977 608611 639600 39.85 68.3 1
10:14:14 2023-09-26 365183 361019 86121 82415 123076 127045 126077 125505 88706 87653 95902 98534 119033 120097 348224 371081 1007733 998907 381394 392114 109573 95926 105701 106849 124384 124652 113844 114433 77210 78676 274532 239731 710484 711337 205120 203590 258427 260445 298668 292192 306496 310767 322346 329671 305234 339570 710648 741937 540481 432597 276087 270937 308226 309502 322045 327200 328941 333469 369435 371161 615872 637270 39.85 68.3 1
10:14:15 2023-09-26 366222 360351 84468 82430 123072 127079 125869 125472 88706 87621 95870 98534 121765 120097 346844 376192 1002556 991104 379996 392078 109388 95894 105668 106816 124470 124565 113720 114354 77210 78623 274532 238583 712545 712147 204797 203021 258930 260808 297764 292440 306784 307667 322751 327209 306433 339753 711369 747711 537977 440094 273725 269240 308438 310042 320548 327200 329510 332423 369942 370052 616812 638208 39.85 68.3 1
10:14:16 2023-09-26 360582 360062 86150 82444 123076 127079 126077 125332 88706 87653 95902 98567 119251 120097 347123 371672 1013905 998907 377432 392114 109204 96221 105755 106956 124180 124652 113577 114466 77158 78730 269427 241599 710167 711337 204979 203307 259880 261365 301985 291410 306279 309936 322716 328782 306217 340292 708281 739296 527972 435809 274144 269427 309993 307742 324006 326179 328444 333541 369984 371433 608634 636298 39.85 68.3 1
10:14:17 2023-09-26 365957 361019 86066 82359 123076 127045 125836 125299 88706 87653 95902 98534 118951 120097 346880 371116 1007733 1000364 380819 391803 109426 95894 105635 106816 124213 124444 113687 114243 77210 78623 274289 239024 715114 710834 205300 203021 258680 260445 300019 292236 306712 308204 322895 329653 304999 340271 710291 738539 539424 432881 274144 269428 308151 309573 321819 327200 328480 333469 369427 370087 615938 639164 39.85 68.3 1
10:14:18 2023-09-26 360871 360067 86062 82298 123072 127045 126043 125299 88706 87773 95870 98534 119086 120097 346844 377927 1010280 989425 377225 392114 109204 95894 105635 106890 124423 124565 113720 114466 77368 78849 274532 241905 709079 717406 204332 202880 260390 261657 302947 292058 308107 308962 324947 326188 306901 340791 703165 748238 531848 440365 273725 268830 310313 310072 322916 326214 328941 333469 371570 370052 608043 637757 39.85 68.3 1
10:14:19 2023-09-26 360653 359564 86121 82298 123068 126957 126043 125265 88706 87773 95902 98534 119052 120097 347403 372264 1013905 998907 377167 392114 109498 95926 105860 106923 124180 124617 113687 114433 77158 78730 274532 241975 711045 710834 204797 203021 259476 260993 300927 291728 306712 309608 323122 328694 305966 340549 707351 741754 540835 435194 273725 269205 309772 309233 324006 326249 330393 333325 369767 371433 608869 639275 39.85 68.3 1
10:14:20 2023-09-26 364111 361019 86025 82355 123076 126836 125869 125092 88706 87621 95902 98366 119258 119862 346880 377359 1002556 991809 377131 390943 109573 95666 106105 106758 124833 122213 113967 114177 77368 78527 274060 239852 732777 716390 204584 203448 258930 261729 297910 293163 306712 310327 323759 326223 306901 339753 710830 746427 539406 439760 272924 269240 308473 309068 320584 327959 328941 332423 371015 370052 616375 636334 39.85 68.3 1
10:14:21 2023-09-26 360871 360638 86029 82298 123072 127045 125869 125265 88674 87653 95870 98534 119135 120063 346601 376757 1008777 990128 374837 391803 109238 95894 105570 106849 124213 124617 113376 114354 77158 78730 271956 240511 707179 712111 203974 203021 259877 260993 299576 290701 308289 308204 324033 326188 306901 339403 703165 748310 537977 440365 275501 270730 310971 310072 323490 326073 331441 333325 373839 369841 607933 639729 39.85 68.3 1
10:14:22 2023-09-26 365634 360765 86062 82294 123076 126836 125869 125299 88706 87621 95738 98399 118868 120063 346844 371116 1007767 1002458 382436 394082 109358 95862 105781 106824 124523 122334 113889 114367 77263 78666 271956 239024 708183 710332 205480 203342 258891 260808 298633 291783 306748 308204 322835 329813 305035 339753 710291 738183 537977 432696 274144 269650 308151 309537 321783 327200 328977 333433 368547 371196 616021 636334 39.85 68.4 1
10:14:23 2023-09-26 365921 361019 86029 82298 123076 126957 125869 125299 88739 87653 95870 98534 119251 120097 347159 376793 1001809 991104 377396 390943 109464 95862 105603 106816 124418 124409 113876 114276 77263 78484 274060 237547 710297 712111 204441 203021 258930 260627 297729 292511 306748 308942 322751 327244 306901 339941 714415 750294 536547 440058 275501 270730 309630 310335 320856 327058 332147 332748 369942 370052 616375 637270 39.85 68.3 1
10:14:24 2023-09-26 360654 360699 86144 82415 123093 126919 126043 125385 88909 87828 95870 98567 119169 120097 346880 377661 1011033 990831 376958 391253 109238 95894 105570 106849 124180 124652 113720 114466 77158 78676 274532 240138 708278 712147 204474 203021 260059 260993 301330 291551 308797 308239 322748 326188 306901 340791 703129 752193 535118 440365 273725 268795 310313 307883 323023 326249 328977 333234 371570 369723 606887 637270 39.85 68.3 1
10:14:25 2023-09-26 365705 360765 86062 82294 123076 126957 125869 125092 88706 87621 95902 98399 119251 120097 347123 373417 1005851 1001075 378569 390943 109459 95894 105668 106743 124384 124478 113687 114354 77210 78623 274060 239024 715003 711337 206058 202985 259480 260445 299596 292879 306496 308892 323817 329546 304641 341685 710684 744427 537977 432777 275686 270464 308367 311207 321106 327694 328480 333253 369984 372273 615902 636334 39.85 68.3 1
10:14:26 2023-09-26 363830 360511 86204 82278 123109 126870 126077 125265 88706 87621 95902 98433 119169 119862 346880 376829 1001846 991809 377468 391528 109607 95797 106058 106596 124623 124409 113955 114053 77368 78239 273476 238284 716563 712111 204653 203021 258930 261729 297764 293369 305920 308169 322786 326258 306901 339643 710830 746854 535118 440094 272924 269205 308438 308204 321070 328224 328480 332459 371015 370017 615902 636334 39.85 68.3 1
10:14:27 2023-09-26 363606 360844 85974 82481 123035 127075 125628 125539 88460 87957 95706 98735 118786 120534 346358 371672 1013905 994551 376300 391564 108870 96221 105019 106923 123805 124773 113687 114466 77158 78676 271956 240307 703121 714759 205808 202739 259916 261621 301933 292299 309429 309233 324682 329013 305750 341332 709863 749524 537977 435194 274599 268608 310064 309639 322760 326179 331010 332423 369354 372167 611432 639184 39.85 68.3 1
10:14:28 2023-09-26 362985 359843 86091 82294 123109 126957 126164 125299 88739 87621 95902 98534 119285 119980 348224 373381 1008777 1000364 375708 391564 109607 95797 106025 106743 124589 124444 113909 114119 77210 78484 271956 239024 714726 711337 204797 202666 260282 261729 299596 293163 306676 308275 323122 327968 306635 339348 708214 741791 537977 437151 274564 268573 310313 310327 321106 328224 328214 333505 370164 371716 608685 638256 39.85 68.3 1
10:14:29 2023-09-26 363866 361019 86066 82302 123076 127045 125869 125505 88739 87653 95804 98567 119052 120131 347123 374502 1007349 989425 378677 392114 109238 95958 105701 106956 124423 124721 113687 114715 77368 78881 271784 241384 706723 715375 204978 204161 258858 261729 300381 291374 308833 308134 324033 328198 306433 338646 710330 749915 539406 437769 272924 270509 308438 308063 324006 326214 329510 333469 369613 368948 610979 638245 39.85 68.3 1
10:14:30 2023-09-26 364146 361019 85965 82477 122841 127411 125455 125572 88703 87773 95738 98567 118786 120500 346358 372822 1012914 995294 376336 392149 109238 95894 105570 106849 124213 124530 113687 114354 77158 78623 274532 241116 712875 713352 205480 203021 259694 261729 299157 290560 309501 307667 323122 328729 304498 338325 708984 747382 539406 432804 274564 268830 309373 310291 322534 326631 333091 333217 369803 372025 611506 642194 39.85 68.3 1
10:14:31 2023-09-26 363606 360770 86033 82181 123644 126660 126043 125092 88585 87621 95837 98399 118951 120097 347159 374204 1004692 993105 378000 392473 109238 96256 105853 106791 124456 122334 113811 114439 77263 78666 274532 239996 714842 713279 204297 203900 259476 259289 299122 291863 306388 310771 323805 327209 306901 339512 709288 739224 537977 439229 272889 269685 309338 308204 322569 327420 329335 335211 369354 370017 613396 638552 39.85 68.3 1
10:14:32 2023-09-26 363900 361010 86066 82298 123068 127079 125749 125505 88646 87653 95738 98735 119052 120500 346880 374502 1007349 988293 380892 391839 109238 95958 105294 106923 124180 124686 113687 114466 77053 78676 271956 240511 703102 714363 204976 203875 258567 261729 299646 290912 308592 310095 323805 327968 306433 338167 708214 749152 531320 437497 275501 270901 310862 310291 323898 326073 332641 333325 372077 369359 613907 640184 39.85 68.3 1
10:14:33 2023-09-26 360902 360765 86066 82302 123109 126870 126043 125092 88739 87469 95902 98231 119285 119896 346880 373941 1011096 1001029 375489 393525 109472 95862 105992 106824 124523 122248 114000 114334 77368 78666 274060 239059 713978 711337 205156 202739 260792 261109 298633 292922 306712 311682 323433 328233 306469 339562 707215 739368 539406 436534 274528 267605 311720 308204 321106 328260 328019 333541 368803 371196 608212 635399 39.85 68.3 1
10:14:34 2023-09-26 363863 359807 86117 82181 123109 126626 126077 124714 88706 87653 95870 98466 119052 120483 347403 374502 1005405 992365 378266 393525 109238 95894 105570 106849 124246 124600 113720 114466 77158 78676 271956 239766 707955 712848 204188 203592 258930 260047 300900 292236 306172 310078 323577 327972 306685 339423 712387 742133 537977 438973 274196 270180 309232 310877 322617 328012 329495 335356 369836 368948 611843 636741 39.85 68.3 1
10:14:35 2023-09-26 362803 361019 85915 82481 122841 127500 125455 125539 88432 87925 95902 98809 118864 120629 348760 374431 1011898 995342 377844 391386 109363 96124 105603 106824 124213 124478 113687 114354 77105 78635 271956 240103 714342 714363 205480 202985 259658 261361 300443 292192 308375 308402 324934 328729 305500 339074 703165 751198 539406 435230 275020 268830 310060 310327 323513 326249 330509 331453 369354 371752 608642 641106 39.85 68.3 1
10:14:36 2023-09-26 360754 360516 86066 82189 123109 126660 125990 125092 88706 87469 95804 98366 119052 119696 346393 373154 1007349 1000364 375974 390979 109540 95829 105668 106596 124504 124357 113876 114086 77263 78484 274060 238653 719004 711337 204833 202701 260425 261549 298251 293155 308367 309577 323817 328127 306505 340004 710367 742243 531848 436969 275071 269968 310993 308204 321106 328721 328214 333289 369803 371977 610006 638589 39.85 68.3 1
10:14:37 2023-09-26 363606 360591 86418 82185 123855 126656 126285 124714 88739 87561 95902 98264 119086 120281 347438 374538 1005589 992365 378036 393525 109422 95926 105635 106923 124213 124565 113876 114466 77210 78623 271784 239802 710794 712848 204510 203307 258930 260047 299157 292476 306208 309643 323577 327477 306901 339162 708751 743623 545548 439430 274110 269685 310460 308204 322569 328260 329568 333577 369942 369499 613359 635811 39.85 68.3 1
10:14:38 2023-09-26 363057 359061 85814 82477 123002 127411 125421 125572 88432 87896 95609 98768 118786 120534 346358 372264 1013186 994551 375735 390943 109053 95894 105294 106776 123838 124478 113687 114276 77105 78623 271956 239802 706782 715302 205663 202739 260099 261621 299470 292334 308883 309015 324947 328782 305356 341685 707179 750212 524324 435497 274599 270730 311266 308169 322474 326249 332346 332189 373274 372309 609108 640110 39.85 68.3 1
10:14:39 2023-09-26 362464 361019 86091 82302 123109 126870 125903 125338 88739 87621 95902 98231 119203 119862 347159 375424 1008062 1000364 375974 391564 109607 95829 106040 106743 124451 124357 113876 114086 77263 78515 274060 239059 726337 711337 204868 202843 260425 261545 298251 292192 306712 308275 323577 328003 305463 340906 707215 739404 539406 436652 274564 267977 310348 308204 321106 328224 328214 333541 368803 371752 608229 637766 39.85 68.3 1
10:14:40 2023-09-26 363094 360614 86058 82388 123039 127079 125662 125332 88585 87773 95837 98599 119086 120131 346393 374239 1007349 986817 380537 391564 109053 95926 105465 106956 124009 124513 113343 114682 77315 78881 274532 241009 710386 714869 205052 204161 258858 261729 301293 291410 308411 308134 323805 328233 306901 338406 710330 747214 531848 437610 272889 270509 310423 310108 324006 325723 329510 333234 369354 368948 609145 638245 39.85 68.4 1
10:14:41 2023-09-26 360979 360259 85882 82481 122922 127411 125455 125539 88339 87925 95673 98599 118786 120534 346358 372003 1011750 994280 376300 390943 109053 95862 105425 106816 124218 124565 113343 114433 77105 78623 271956 239766 708798 712039 205480 203021 259694 261729 299157 292031 309270 308506 324934 328269 305070 339074 707179 748346 539406 435845 274985 268830 309842 308204 322569 325967 333091 335190 372004 372060 611072 639491 39.85 68.3 1
10:14:42 2023-09-26 364150 360511 86218 82109 123651 126626 126111 124714 88706 87469 95870 98231 119086 119730 347438 374573 1003979 995528 378302 390979 109350 96092 105715 106791 124456 122334 113655 114400 77210 78666 271956 240533 717599 713316 204297 203447 259216 261729 299122 292511 307341 309860 324033 326258 306901 339162 707215 743478 535118 439138 272924 269462 308473 308204 322116 328260 329335 333505 371932 369499 610942 638099 39.85 68.3 1
10:14:43 2023-09-26 360974 359022 86066 82335 123076 127079 125836 125332 88553 87653 95738 98499 121428 120097 346636 373977 1008099 986891 378605 392149 109271 95958 105228 106849 124094 124548 113376 114466 77158 78793 271784 241260 704048 713352 204152 203875 258930 260993 300522 290613 306820 307953 324404 327738 306901 337689 703201 748056 539049 438904 275111 272261 311229 309853 323862 326038 331441 333325 372040 370060 609734 640184 39.85 68.4 1
10:14:44 2023-09-26 363498 361019 86066 82153 123109 127045 126043 125092 88613 87589 95870 98534 119052 119862 346322 373346 1008116 1003889 378307 393803 109590 95829 106112 106791 124489 122248 113967 114367 77368 78635 271784 238618 712125 711337 204800 202172 259658 261729 300599 292476 306676 310767 323433 327968 304999 339313 709215 739368 539942 435845 275178 267977 309303 309068 321034 327429 330759 333433 370128 372012 615465 637951 39.85 68.3 1
10:14:45 2023-09-26 364473 360511 86176 82149 123076 126626 125869 124681 88706 87318 95902 98198 118951 119662 346565 376192 999645 992514 379678 390943 109796 95380 105846 106530 124623 122116 113955 114053 77263 78239 271956 238653 716033 714363 204761 203021 259216 261729 298424 292812 306640 308169 325163 326188 306397 340182 713400 749524 535118 440392 275501 269546 309665 309360 320892 328472 330503 332892 372983 370017 614521 639460 39.85 68.4 1
10:14:46 2023-09-26 363021 360880 86033 82415 123039 127075 125836 125505 88674 87833 95967 98640 118946 120594 348760 372123 1013794 998180 378381 391936 109070 96288 105635 106923 124180 124530 113687 114433 77263 78849 274532 240067 707133 714869 205408 202985 260024 261729 299576 291995 308906 307167 325163 328233 305500 338289 703129 747655 531848 436153 274599 269205 309772 308169 323023 326904 331010 332153 369907 372273 608642 638208 39.85 68.3 1
10:14:47 2023-09-26 360677 360763 86176 82149 123109 126836 126043 125059 88954 87529 95902 98366 119135 119662 346880 373381 1007042 998907 375177 390598 109238 95380 105668 106710 124384 122236 113876 114086 77158 78484 271784 240432 714171 711337 204797 202666 260059 261545 300443 293531 306424 310987 323817 328021 306505 341722 711104 742989 531672 436969 277067 269968 309772 311170 321034 327924 330035 333253 369984 371681 610438 636557 39.85 68.3 1
10:14:48 2023-09-26 362182 361019 86058 82351 123486 127228 126015 125598 88755 87589 95870 98403 118999 120328 348907 374324 1008227 989623 378641 394082 109204 95926 105715 106791 124113 124652 113311 114466 77105 78761 269324 242077 703751 714363 204797 203949 258930 261729 299611 291746 308556 308169 323805 327703 306433 338167 707179 749682 546196 437151 272664 270474 310460 308134 323778 325688 329475 333433 369319 368948 609108 637234 39.85 68.3 1
10:14:49 2023-09-26 363889 361019 85873 82444 122841 127377 125421 125539 88400 87893 95738 98567 118786 120500 346322 372229 1013186 994515 376264 391528 109238 95862 105537 106923 124180 124530 113687 114321 77158 78591 271956 239766 711481 715265 205195 202703 260063 261729 299225 291889 306424 307803 324911 328021 304855 341575 707106 747184 538870 436461 274985 270730 310024 308134 322498 326249 330509 332387 372077 372273 608176 638245 39.85 68.3 1
10:14:50 2023-09-26 363830 362763 84699 82317 123747 126822 126218 125237 88577 87557 95968 98403 119082 120063 346844 375919 1003979 997542 378425 391492 109204 95894 105935 106849 124489 122334 113687 114354 77158 78623 271956 239731 723602 711337 204188 203875 258930 261729 299122 291988 306172 310113 323805 327209 306613 338280 708751 739368 536547 439847 275111 269650 308438 308204 322534 328189 329335 333577 369871 369464 612440 638552 39.85 68.4 1
10:14:51 2023-09-26 363057 359780 86029 82444 123039 127370 125749 125299 88521 87653 95738 98534 118786 120416 346322 374502 1007312 986817 378677 391528 109274 95926 105570 106890 124061 124652 113343 114682 77473 78849 274532 241348 710437 715375 204978 204126 258596 261729 300345 291127 308375 308134 324033 327968 306433 338646 710293 747910 529030 437151 274721 270509 311303 308028 324006 326214 331367 333433 371968 369206 610006 638208 39.85 68.3 1
10:14:52 2023-09-26 360690 361019 85873 82526 123010 127377 125455 125539 88400 87741 95706 98803 118786 120466 346322 372264 1011750 994515 378270 390943 109204 95862 105294 106743 124180 124409 113687 114354 77158 78676 271956 239731 709116 714869 205123 202950 259694 261545 299122 291374 309028 306952 322716 328198 305070 339277 703129 747747 537977 437656 275213 268421 310024 308169 322796 326917 333091 332910 372829 372167 612023 642194 39.85 68.3 1
10:14:53 2023-09-26 364403 360770 86185 82302 123618 126626 126251 125092 88897 87621 95902 98534 119251 119980 346358 373905 1003979 995491 377964 390943 109204 96124 105893 106758 124456 122334 113622 114557 77368 78698 269427 241459 708139 712738 204584 203875 258930 260047 300868 292236 307779 309794 322763 327667 306901 339403 710023 741681 531848 439120 272889 269685 308438 309462 322534 328189 329568 333613 369613 369464 612265 636704 39.85 68.3 1
10:14:54 2023-09-26 362767 359812 86066 82448 123072 127045 125834 125419 88581 87653 95738 98534 118854 120097 348157 374538 1005405 991104 381663 391528 109129 96214 105294 106849 123805 124565 113655 114466 77210 78623 271956 239766 707261 712075 205120 203021 258567 260843 299122 291551 309028 308134 324033 327703 305607 340549 709288 747184 537977 437551 276283 270730 310423 309794 322880 325810 330366 333325 372602 371314 614411 640184 39.85 68.3 1
10:14:55 2023-09-26 360130 360511 86125 82185 123105 126836 125869 124973 88674 87621 95738 98231 118786 119862 346844 372229 1014736 998105 376094 391696 109330 95829 105570 106824 124370 122248 113778 114367 77263 78676 274532 240138 712313 710834 205159 203484 259658 260993 299611 292342 306172 311635 323014 328233 306002 340308 708538 739260 531320 436497 274144 269240 311001 307202 323059 327694 329801 333577 369984 370087 607994 638589 39.85 68.3 1
10:14:56 2023-09-26 364919 361019 86117 82294 123109 127045 125836 125092 88646 87561 95738 98366 119052 119945 346322 370008 1004715 994515 378641 390979 109238 95862 105432 106743 124180 124444 113610 114466 77158 78623 271956 239395 724084 710296 204797 203875 258930 260047 300443 292228 306748 309894 322143 328960 306685 338906 712387 739925 537977 435989 275501 270747 309197 309612 323333 327288 331206 335501 369984 369758 613651 636784 39.85 68.3 1
10:14:57 2023-09-26 360943 360763 86033 82302 123072 126836 125869 125092 88613 87621 95902 98472 118980 120168 348760 377481 1010097 991661 376774 394302 109221 96157 105570 106710 124147 124444 113687 114433 77105 78742 275814 239766 706291 712147 204797 202843 260207 261361 300900 292236 306784 307237 323009 327406 306433 338325 708538 748274 536547 439120 275180 268012 310313 310400 322534 326249 328977 331920 371050 371161 608475 638208 39.85 68.3 1
10:14:58 2023-09-26 359748 359999 86091 82153 123076 126626 125869 124714 88553 87318 95804 98398 118951 119696 346322 373084 1008850 996037 375177 390943 109204 95796 105603 106596 124213 124444 113687 114119 77158 78515 271956 239802 710891 711337 204833 203021 260425 260993 299366 293084 308218 311782 323553 328092 306289 340570 708355 742989 531848 436316 275891 270730 311255 307883 322534 328224 328218 333325 369984 370052 608043 638589 39.85 68.3 1
10:14:59 2023-09-26 364919 361019 86025 82355 122944 127262 126049 125750 88513 87589 95706 98435 118801 120363 348513 376305 1002336 993242 380747 390634 109053 95829 105829 106758 124113 124461 113687 114119 77158 78676 271956 240704 719036 712075 204833 203021 258567 260843 298668 291347 308592 307703 324633 327703 306469 339109 710328 747184 537977 437847 273725 269650 307901 309608 322534 325951 330241 332459 369871 370087 615231 638208 39.85 68.3 1
10:15:00 2023-09-26 360902 360765 86033 82302 123076 126870 125869 125092 88553 87561 95738 98399 119052 120097 346096 376263 1011750 995528 377493 390943 109304 95862 105392 106890 124180 124530 113687 114433 77158 78623 271784 239766 709680 715302 205195 202703 260031 261621 300868 292094 306640 309233 324947 327755 305320 341575 709360 748274 531496 437497 274599 270464 311853 308134 322988 326249 329546 332423 373657 372167 607282 638245 39.85 68.3 1
10:15:01 2023-09-26 363866 360916 84297 82228 123002 126977 126029 125405 88610 87676 95902 98403 118965 119862 346844 373346 1003979 995804 380192 391492 109204 95926 105570 106743 124389 122163 113687 114086 77158 78484 292534 239598 707567 711337 204152 203590 258930 261729 298668 291791 306158 311936 323122 327209 306901 338646 708214 739404 537977 439120 274721 269650 310496 308204 322534 327959 329335 333613 369613 369464 610942 636704 39.85 68.3 1
10:15:02 2023-09-26 362731 360511 86033 82298 123043 127079 125749 125299 88553 87621 95673 98399 118786 120097 346322 373941 1005887 986817 378641 390979 109129 95894 105471 106849 123805 124565 113343 114682 77263 78849 276066 242077 704462 714363 204978 204161 258858 261729 302733 291374 308375 308169 324033 328233 306901 338406 710293 747325 537977 437460 272889 270509 310423 308028 324006 326179 329475 333469 369319 368948 608840 637757 39.85 68.3 1
10:15:03 2023-09-26 360799 360699 86263 82195 123548 126905 126116 125059 88674 87501 95870 98198 118980 119794 346358 373346 1005887 1000364 377131 393525 109238 95797 105846 106563 124418 124323 113720 114086 77210 78270 274060 238618 713453 711337 205159 202383 260059 266720 300060 292957 306712 308239 323805 327968 306002 339826 707215 741827 537977 437573 274599 267605 309842 310327 321070 328224 328444 333469 370200 372048 611830 638626 39.85 68.3 1
10:15:04 2023-09-26 363094 359712 86117 81924 123651 126243 126164 124681 88706 87409 95902 97896 119169 119296 346358 374538 1002556 995253 378000 390943 109388 96124 105926 106758 124872 122334 113655 114367 77263 78666 271956 241047 713819 713279 204619 203590 258930 261729 299122 293127 307378 309829 324033 326258 306901 339753 708715 745386 536547 439120 272924 269462 309338 308204 322081 328721 329568 333541 369977 369499 610942 635399 39.85 68.4 1
10:15:05 2023-09-26 360943 360511 86033 82298 123068 127045 125749 125126 88646 87653 95738 98466 118786 120097 346358 373941 1007349 986817 377468 390979 109271 95926 105755 106849 124094 124652 113376 114387 77158 78623 271784 241055 706365 713352 204152 203875 258965 260993 300964 291728 306820 308204 324033 327738 306901 338406 703165 746854 531848 439120 275111 270730 310029 310291 323634 326108 331441 333361 372077 370096 609739 639729 39.85 68.4 1
10:15:06 2023-09-26 365188 360770 86066 82242 123076 126870 125869 125092 88585 87621 95738 98366 121563 119896 346322 372003 1007437 1002458 380462 393525 109363 95894 105886 106824 124523 122163 113778 114367 77263 78666 274060 238821 715871 710332 205195 203342 258716 260808 298633 292476 306748 308204 324452 329191 304570 338325 710328 739368 539406 434926 274635 268864 308402 309825 321819 327235 328941 333505 369984 372309 615502 636334 39.85 68.3 1
10:15:07 2023-09-26 363461 360979 86029 82205 123076 126748 125836 125092 88646 87561 95738 98231 119086 119862 346358 376227 1001136 990831 376865 390634 109271 95445 105668 106596 124246 124323 113876 114086 77263 78270 274060 237547 713890 712075 204653 203021 259476 261729 299636 292744 306518 307703 322074 326258 306613 339941 712387 750331 537977 438973 275891 269581 309701 311647 320892 327552 331441 332459 370979 370087 616375 637270 39.85 68.3 1
10:15:08 2023-09-26 360039 360008 86125 82189 123076 126870 125836 125092 88739 87621 95999 98573 118980 119857 348760 371530 1014588 1000465 378381 392007 109136 96288 105570 106956 123772 124686 113311 114466 77000 78795 271956 240983 702636 711337 205264 203021 260031 261729 299294 290630 308338 309139 323122 329191 305966 338289 708538 742975 533258 432710 274372 269428 309338 309889 324006 325723 329012 333577 369984 371196 608043 637307 39.85 68.3 1
10:15:09 2023-09-26 365957 360516 86066 82302 123076 126870 125869 125126 88585 87621 95870 98399 118888 119980 346358 371152 1005139 1000364 378569 390943 109238 95862 105603 106776 124213 124444 113720 114086 77158 78515 274060 238821 715458 710332 205843 203021 258930 260843 300267 292638 309284 309577 323817 329582 304855 340607 710182 740632 539406 434745 275071 269546 308367 309825 322081 327235 329012 333289 369984 372273 615938 635848 39.85 68.4 1
10:15:10 2023-09-26 360363 360765 86125 82302 123312 126842 126049 125304 88545 87589 95804 98435 118835 119960 348907 374324 1009697 986780 374837 390943 109238 95926 105748 106758 124128 124530 113343 114387 77105 78623 271956 240405 707819 712111 204152 203590 259694 260993 300999 291587 306460 309104 324212 326294 306901 339403 703129 747910 537977 440053 274527 269462 310277 307667 323550 326249 329243 333469 369907 368913 608856 637307 39.85 68.3 1
10:15:11 2023-09-26 361015 360511 86033 82448 123043 126991 125488 125299 88432 87653 95738 98567 118888 120131 346322 371116 1014625 996074 376336 391528 109090 95926 105091 106923 123805 124513 113278 114466 77053 78761 271699 241260 705293 712244 205195 203342 260031 261729 301933 290560 306676 309719 322943 329049 305786 340329 708502 739404 538719 432710 274144 271994 309842 308134 324006 326214 329012 333577 369947 370158 607181 636370 39.85 68.3 1
10:15:12 2023-09-26 366033 360331 84465 82313 123010 126944 125768 125285 88577 87589 96088 98403 118917 120063 345837 374538 1001846 993615 379996 390634 109238 95862 105497 106743 124147 122468 113687 114466 77210 78623 271535 238249 708208 711881 204833 203021 258930 260843 297764 292031 306424 307237 322074 327738 305611 340308 710328 747747 537977 437879 273725 269240 308187 311170 321106 326653 329546 334290 369942 370087 616375 637757 39.85 68.3 1
10:15:13 2023-09-26 362182 360578 86066 82302 123072 126836 125749 125059 88646 87621 95673 98231 118921 120097 346358 376829 1011750 991104 375708 390943 109238 95894 105359 107021 123976 124444 113343 114491 77263 78635 271956 241218 706518 716390 204978 202844 260390 261693 301080 292299 306604 307703 323044 326294 306469 338361 711154 748310 536547 439120 274599 268012 310535 310218 323059 326285 329012 333741 371606 371231 609091 638245 39.85 68.3 1
10:15:14 2023-09-26 364249 361019 86204 82317 123548 126944 126116 125265 88585 87653 95738 98466 119014 119994 346880 371637 1003979 993142 381078 393972 109238 95894 105635 106923 124128 124478 113687 114119 77105 78623 271784 239598 706792 711337 204833 203770 258930 260047 299366 292547 306784 310113 322668 328698 306901 339162 709288 739296 538719 436534 273883 269720 308473 309104 322569 327235 330723 335537 369984 369499 612783 638589 39.85 68.3 1
10:15:15 2023-09-26 365953 360511 85965 82331 123043 127113 125662 125419 88553 87653 95738 98499 118458 120333 345837 373977 1008486 991809 381466 390979 109003 96124 105537 107232 124218 122334 113589 114636 77210 78666 274532 241389 704818 716306 204907 203555 258350 260808 299576 290560 309210 308843 324033 327897 305571 339716 709252 749883 538870 437865 274109 270474 307865 309068 323514 325916 330241 332928 369871 370087 613614 638172 39.85 68.4 1
10:15:16 2023-09-26 360871 360763 86240 82298 123618 127228 126049 125271 88674 87589 95902 98366 118786 119823 348907 372264 1008813 996037 375442 390943 109388 95829 105603 106816 124384 124409 113687 114086 77210 78591 274532 239731 712606 711337 204797 203021 260425 261477 299331 292192 306388 309573 323122 328198 306433 341033 709544 739296 524662 436579 274109 268012 311430 308134 322498 328189 330686 333541 371995 372534 609843 636557 39.85 68.3 1
10:15:17 2023-09-26 363570 360511 86029 82298 123039 126802 125802 125059 88553 87621 95738 98433 118786 120340 347123 372751 1006146 997505 380192 393707 109103 95862 105603 106824 124456 122334 113778 114367 77263 78730 271956 239527 712898 711337 204513 204126 258930 261729 299122 292058 306424 312126 322979 328929 306901 339126 709288 739296 539406 437806 275620 269650 308438 308204 322534 327200 329568 333613 369984 369464 612276 636557 39.85 68.4 1
10:15:18 2023-09-26 363866 360770 86025 82351 123010 127045 125715 125265 88613 87653 95673 98735 118786 120097 346322 374204 1005103 988219 378677 391492 109020 95894 105261 106923 123805 124652 113343 114433 77053 78730 271956 240511 704046 714363 205120 204018 258567 261729 301330 290419 308556 310327 324033 326926 306613 338869 710293 749154 534491 437278 275306 270782 310318 310182 323826 326003 331068 333162 369613 369429 610942 640073 39.85 68.3 1
10:15:19 2023-09-26 362985 360844 86151 82270 123105 126919 125869 125092 88706 87621 96065 98607 119145 120024 349255 373203 1009697 1000316 375562 394302 109666 95862 106218 106857 124504 124409 113876 114086 77473 78603 274532 238988 714393 711337 205120 203342 260756 261545 300848 293369 306712 309139 323122 328198 306649 339277 707143 740705 539406 436461 274109 267977 310313 310108 321070 328189 330723 333505 368768 371716 610169 636557 39.85 68.3 1
10:15:20 2023-09-26 363021 360763 86185 82161 123618 126626 126043 124714 88674 87621 95870 98366 118951 119862 346358 373905 1003979 993927 377964 390908 109392 95862 105570 106849 124180 124444 113687 114433 77158 78591 274532 239359 707885 711337 204152 203590 259480 261729 301293 292602 307816 310735 323781 327067 306829 339293 710367 745245 537977 439595 275501 270181 309267 308169 322760 328154 329852 333433 369871 369429 611395 636557 39.85 68.3 1
10:15:21 2023-09-26 363880 361019 86000 82478 122944 127404 126015 125684 88577 87861 95738 98739 118719 120496 348267 373501 1014200 994948 375699 390943 109204 95894 105748 106758 124180 124583 113687 114086 77210 78676 271956 239731 725393 713352 205480 203021 259694 261729 299122 291995 309707 307202 324033 329191 305035 339313 707143 747184 531848 435425 274985 268795 309842 308169 322796 325951 331010 332928 370200 372273 608642 638208 39.85 68.3 1
10:15:22 2023-09-26 363234 360511 86125 82302 123076 126836 126043 125059 88861 87589 95870 98366 119135 119896 346322 373346 1005544 1001075 376774 390634 109573 95894 105668 106743 124384 124409 113876 114086 77210 78591 271784 240432 726731 712629 205159 202668 260099 261729 300019 293226 306532 308962 323146 328021 305571 342657 708984 742879 547982 436497 275442 270348 311412 309967 321106 328189 328480 333253 372493 372309 613136 638552 39.85 68.4 1
10:15:23 2023-09-26 363316 360654 86111 82284 123006 127153 125942 125338 88577 87736 95902 98538 118786 120063 345801 373381 1007312 991827 378533 393488 109170 95894 105359 106791 124080 124617 113343 114433 77053 78676 271784 240511 703338 713352 204797 203949 258930 261729 299646 291516 308556 308169 324033 327972 306901 338370 707143 747382 539406 437769 273847 270509 309338 308098 324006 326179 329510 333469 369613 368913 607282 638208 39.85 68.3 1
10:15:24 2023-09-26 363021 361019 85928 82440 123006 127113 125421 125505 88400 87621 95608 98735 118458 120500 346044 370079 1013186 997693 376264 390943 108836 95958 104947 106923 123772 124686 113557 114682 77263 78849 271956 240298 705412 711228 205301 203306 259587 261729 300345 290560 309465 310937 323122 329653 304676 340943 703165 744674 524662 432777 274336 268830 309701 308169 324006 325197 330245 333505 369984 371196 609091 638208 39.85 68.4 1
10:15:25 2023-09-26 363384 360403 86195 82243 123552 126910 125923 125403 88706 87621 95738 98304 118980 119891 346322 376434 1001809 991640 378381 390943 109464 95797 106139 106743 124623 124375 113987 114086 77368 78270 271535 237582 717935 715375 205085 203590 259476 260013 299645 293404 306748 308169 325199 327209 306901 339350 710291 747214 536547 439120 273725 269462 309338 311207 321070 327959 329439 332459 371015 370052 618534 636298 39.85 68.3 1
10:15:26 2023-09-26 360327 360578 86117 82355 123039 127045 125836 125092 88613 87621 95738 98366 118786 119945 346079 376793 1008850 989660 376241 390943 109257 96256 105820 106758 124389 122248 113811 114367 77210 78666 271956 240369 707111 717406 205085 203590 260603 261361 301330 292157 306352 308204 322974 326223 306901 340754 708208 748310 539930 440365 273725 269358 311001 308134 323778 327200 329510 333505 371570 370052 608043 636784 39.85 68.4 1
10:15:27 2023-09-26 364305 360008 86033 82157 123039 127140 125942 125059 88642 87561 95738 98198 118786 119960 346044 369973 1003979 995728 378677 390908 109238 95829 105530 106743 124389 124409 113687 114119 77158 78591 271956 239024 706291 709293 204833 203875 258930 260445 298668 291783 308289 310042 322632 328960 305679 339162 710291 739260 533258 435257 273689 270474 308402 309104 322534 327200 328480 335501 369984 370017 614632 638515 39.85 68.3 1
10:15:28 2023-09-26 366471 360516 85965 82351 122808 127079 125715 125472 88703 87653 95673 98567 118786 120097 346322 374253 1007454 993092 382436 391696 109103 96157 105635 106857 124285 122473 113889 114524 77368 78730 271956 241116 707142 712075 205159 203448 258567 260878 300443 290736 308266 308028 323745 328233 306901 340549 710561 746097 537977 437847 274144 269685 307901 310438 323059 326214 330473 333198 369907 370052 614995 638208 39.85 68.3 1
10:15:29 2023-09-26 359784 360758 86147 82153 123105 126626 126083 124992 88706 87469 95771 98198 118951 119662 346358 372264 1010280 996037 374117 393525 109238 95829 105603 106563 124246 124271 113687 114086 77158 78484 274532 239598 712826 710834 204833 203342 260425 260993 299122 292511 306640 310803 323805 328233 306433 338289 703165 739296 539406 436497 274338 268830 311255 308134 322081 328224 330759 333577 369319 370123 608475 638062 39.85 68.3 1
10:15:30 2023-09-26 363863 360507 86058 82181 123072 127045 125836 125092 88553 87764 95999 98537 118946 120191 348944 372072 1004618 997469 382385 391350 109330 95829 105668 106816 124213 124444 113857 114119 77421 78666 276282 239731 708208 710296 204833 204126 258930 260082 298703 291783 306748 312309 322143 329191 305679 339403 709288 737109 534667 435262 272924 270509 309948 309068 322796 327235 329283 333613 369984 370017 614086 638552 39.85 68.3 1
10:15:31 2023-09-26 362500 360844 86058 82149 123076 126836 125749 125470 88553 87529 95738 98231 118786 119862 345801 374217 1011750 995528 375136 390324 109238 95765 105993 106743 124213 124444 113687 114086 77210 78515 276282 239766 706814 713352 205480 203021 259694 261729 300900 291836 309283 307667 325127 328960 305715 341185 707179 749487 531848 435207 275020 268830 309807 310327 323023 326214 330545 332189 369354 372012 609738 638245 39.85 68.4 1
10:15:32 2023-09-26 360866 360004 86066 82182 123689 126842 126083 125304 88642 87557 95870 98403 118999 119808 349700 373132 1011133 996000 375177 390943 109238 95829 106072 106758 124437 124409 113720 114086 77158 78635 271956 239395 710813 711337 205120 203447 260868 261361 299122 293163 306748 311316 323805 328729 306635 338325 703165 739296 531848 436497 274144 268983 311255 308169 322045 328224 330723 333577 369319 371161 608906 638552 39.85 68.4 1
10:15:33 2023-09-26 363057 359560 86121 82298 123105 126923 125836 125092 88613 87621 95738 98366 121563 119896 346844 372264 1003979 995528 378000 390943 109204 95862 105537 106776 124213 124617 113720 114086 77053 78484 271956 239562 708253 711118 204548 203984 258752 261729 301293 292334 306532 310406 323696 327526 306829 339293 708678 740705 537977 439783 275501 269615 309303 309033 322569 327959 329568 335392 369907 368948 610942 636557 39.85 68.4 1
10:15:34 2023-09-26 363656 360839 84299 82313 122977 127330 125614 125405 88545 87861 95738 98739 118458 120416 345801 370821 1014736 995193 378639 390943 108761 96221 105019 106890 123739 124652 113278 114656 77105 78676 271784 239996 701642 713352 205480 203021 259694 261729 301353 291746 308230 307703 324033 329191 305070 338325 707143 746155 531848 432674 274599 268830 309373 310058 322796 325688 331010 333198 370128 371752 611395 638208 39.85 68.4 1
10:15:35 2023-09-26 364593 360004 86125 82157 123076 126836 125834 124681 88432 87529 95738 98231 118786 119696 347664 373084 1007349 998907 375177 390908 109422 96176 105813 106743 124213 124357 113720 114301 77421 78722 271956 240022 713394 711228 205301 202844 260390 261729 298946 293432 306676 310364 324033 328233 305607 341538 710367 739296 537977 436497 274599 268012 310859 309573 321106 328260 328480 335869 369354 372285 609575 638099 39.85 68.3 1
10:15:36 2023-09-26 360763 360758 84415 82280 123006 126944 125802 125092 88432 87561 95673 98466 118830 119960 345801 373346 1007312 986044 378112 390908 109020 95829 105327 106849 124061 124444 113311 114354 77053 78623 271956 240511 710584 714271 203974 203590 259476 260993 299646 290701 306748 307979 323805 326294 307082 339126 708538 746854 538870 439742 274527 269427 310277 307632 323095 326214 328977 333234 369907 368877 607181 636334 39.85 68.4 1
10:15:37 2023-09-26 360943 360758 86029 82298 123043 126870 125455 125126 88553 87831 95706 98431 118786 120063 345837 371081 1013186 996037 376300 390943 109129 96288 105504 107232 124218 122504 113622 114557 77210 78698 274296 241456 709202 709074 205122 203021 258930 261361 300522 290419 306496 310767 322859 328960 305966 340828 706350 743135 537662 435194 273760 268864 310460 307167 324437 326249 328480 333613 369984 370123 606751 637729 39.85 68.3 1
10:15:38 2023-09-26 366476 361019 85944 82444 123043 127228 125928 125299 88367 87621 95706 98466 118704 120427 347774 375364 1001100 991104 377095 390634 109426 95829 105668 106743 124213 124444 113720 114086 77158 78239 274289 237547 711203 712075 204833 203021 259515 260843 299596 292511 308556 307918 323009 327703 306901 338052 710328 747184 539406 438823 273725 269428 308402 310078 321070 326249 329546 332459 369942 370087 615938 637270 39.85 68.3 1
10:15:39 2023-09-26 360862 360511 86066 82302 123076 126957 125488 125092 88585 87561 95738 98431 118786 120097 345317 376829 1013293 993092 376094 390801 109070 95829 105537 106824 124285 122334 113622 114367 77210 78676 271956 239766 707339 712147 205269 202774 260425 261729 299611 291374 306820 310108 324947 327209 305679 339313 708538 748310 536547 439897 274599 268012 310060 308169 323059 327200 329475 332189 371050 371196 608906 638245 39.85 68.3 1
10:15:40 2023-09-26 363866 361019 86084 82294 123109 126957 125869 125405 88610 87621 95738 98399 118888 119980 346393 371672 1003979 996983 378605 390979 109238 95894 105935 106776 124180 124478 113687 114119 77158 78623 271956 239766 712619 711337 204797 204161 258930 260445 300904 292476 306712 310113 323122 328233 306901 338353 709288 738576 531848 437879 272924 270474 309338 310767 322796 327235 330759 335573 370200 369793 613381 638099 39.85 68.4 1
10:15:41 2023-09-26 365005 361024 86033 82481 123076 127615 125662 125419 88432 87653 96033 98673 118946 120427 348230 374360 1003869 989512 382895 391386 109324 96124 105748 106923 124213 124478 113687 114466 77368 78795 274532 239024 707080 712111 205156 203342 259109 261642 299366 292031 309538 309779 322748 328198 306901 338289 710328 748274 537977 437842 274144 269462 308367 310078 322569 326214 330509 332964 371895 370087 615938 638281 39.85 68.3 1
10:15:42 2023-09-26 359748 360663 86270 82189 123643 126622 125869 124714 88678 87469 95870 98231 119086 119730 346636 372300 1008850 998671 375177 390943 109238 95445 105668 106596 124246 124409 113687 114086 77210 78591 271535 239059 714037 711337 205156 203590 260425 261361 298703 293369 306482 309608 323577 328233 306901 339313 707179 739404 542265 437151 274179 268047 311255 308169 322045 328224 328214 333577 368803 371161 603866 638589 39.85 68.4 1
10:15:43 2023-09-26 363057 360516 86007 82177 123685 127140 126049 125218 88820 87709 95902 98435 118917 119960 349512 372743 1003832 994515 378605 391528 109271 95862 106079 106758 124180 124409 113687 114119 77158 78302 271956 241047 709909 710332 204833 204018 258930 260082 299139 292066 306784 310113 322895 328729 306901 339476 709252 738539 540835 436534 272889 269720 308438 310327 323059 327235 328019 333649 369984 369499 614323 638589 39.85 68.4 1
10:15:44 2023-09-26 362767 360511 86099 82302 123076 127079 125488 125126 88553 87621 95738 98399 118888 119896 345317 372822 1011033 993105 375699 391528 109271 95862 105603 106776 124180 124444 113610 114086 77158 78623 271784 239731 706996 713352 205123 203021 260059 266684 299611 292271 309538 307237 321816 329191 305536 339348 707215 746526 539406 436266 275056 268830 309807 308239 322796 326214 330545 332459 368803 372309 611469 641095 39.85 68.4 1
10:15:45 2023-09-26 363305 360291 86136 82313 123552 126944 126063 125251 88577 87557 96088 98302 118786 119662 346322 373084 1005887 1006179 376241 390908 109271 95634 105635 106596 124318 124323 113687 114086 77158 78270 274060 238284 710110 711068 205300 202666 260059 260047 297764 292192 306352 308275 324033 328233 304748 339623 708251 742989 539406 435995 275477 268012 309373 309608 321106 327679 328480 333505 369319 372309 612746 638589 39.85 68.4 1
10:15:46 2023-09-26 362767 360288 86099 82044 123138 126660 126077 124681 88788 87318 95870 97896 119086 119579 346079 375663 1002556 992514 376865 390943 109607 95380 106025 106547 124418 121861 114202 114112 77368 78635 271956 240667 714450 715375 204690 203840 259623 261729 300158 293709 306532 308169 322074 326258 306109 339790 711259 745799 536547 439120 272924 269274 309776 311170 321106 328260 328480 333234 371050 370087 614594 636334 39.85 68.4 1
10:15:47 2023-09-26 360763 361019 86195 82313 123666 127242 125836 125006 88553 87653 95738 98505 118946 120142 346322 371116 1013905 996074 378381 394082 109129 95894 105327 106923 124180 124513 113311 114433 77053 78676 271956 241260 715199 710332 205480 203307 259694 261545 301014 292137 306424 310113 323122 329391 306901 338289 708612 739368 537977 435230 275180 269685 309842 307667 324462 326285 328515 333649 369984 371196 606733 636370 39.85 68.4 1
10:15:48 2023-09-26 365435 360547 86058 82242 123109 126836 125869 125159 88646 87621 95706 98399 119086 120014 346358 370008 1003979 996074 378677 391528 109372 96092 105893 106725 124423 122248 113622 114367 77263 78666 274289 240704 717930 710224 205444 203875 258930 260808 299122 292843 306460 310144 323050 330116 306649 339753 711844 740144 539247 432620 274109 270250 308367 309537 322271 327200 329208 333541 369463 370052 614521 638552 39.85 68.3 1
10:15:49 2023-09-26 360799 360758 86092 82407 123072 127228 125909 125352 88642 87621 95804 98433 118951 119926 346287 376757 1011750 992514 376241 391803 109204 95894 105570 106816 124180 124496 113655 114354 77158 78591 271956 239731 707339 712075 205264 203021 260059 261549 299576 291641 306784 308098 323460 327667 306433 339790 703165 748274 537977 439120 274949 268795 310993 308169 323023 327164 329475 332423 371570 373698 608906 638208 39.85 68.3 1
10:15:50 2023-09-26 359242 360507 86240 82153 123618 126802 126043 125006 88674 87529 95902 98198 118951 120129 346322 375424 1013256 998105 374957 392157 109439 95829 105603 106791 124489 122334 113889 114334 77315 78644 271956 239766 709447 711337 205159 203451 260792 261177 300900 292922 306676 309900 323577 328929 306901 338289 703129 740668 531848 437115 275180 268830 311255 310181 322796 328224 330723 333577 372258 371161 610817 638552 39.85 68.4 1
10:15:51 2023-09-26 365188 361019 86118 82411 123043 127079 125802 125405 88521 87621 95706 98534 118786 120097 346287 374204 1006863 990401 380856 391492 109095 96221 105150 106956 123772 124652 113311 114466 77158 78730 271784 240271 708480 714869 205444 203875 258567 260627 299611 291917 309283 309816 324489 328233 306649 339162 709215 750212 539227 437806 274109 270509 308332 309068 324654 325951 330241 333433 369836 370052 612276 639600 39.85 68.3 1
10:15:52 2023-09-26 360907 360542 86029 82411 123039 127079 125455 125472 88553 87764 95902 98439 118946 120191 347774 376951 1010850 994597 376701 392968 109036 96124 105570 106710 124180 124444 113577 114276 77368 78484 271956 240103 712388 712075 205480 202880 260059 261513 299540 291995 306748 307202 323044 328198 305966 340076 703129 747184 537977 436497 274985 268795 310958 308169 322760 326249 330509 332189 369942 372012 607318 638245 39.85 68.3 1
10:15:53 2023-09-26 363536 360408 86185 82223 123614 126593 126130 124714 88674 87350 95870 98198 118951 119862 346322 373905 1004692 995491 379922 390908 109388 95894 105701 106816 124213 124444 113745 114276 77158 78591 271956 239562 708455 711337 204573 203875 259476 260013 299576 292192 306388 310078 324033 327209 306901 339643 708715 739368 539406 439893 275111 269650 309338 309068 323023 328916 329043 333577 369907 369464 611839 636557 39.85 68.3 1
10:15:54 2023-09-26 362790 360187 86025 82437 123401 127228 125928 125338 88577 87557 95902 98435 118685 120294 348267 374026 1007474 992241 380819 390943 109095 95894 105715 106857 123772 124669 113311 114433 77158 78849 271784 239731 705769 714363 205120 203590 258531 260445 299611 290665 309707 308169 324033 328198 306901 339126 708214 748310 539406 437806 274144 270887 308332 308204 324006 325916 329546 333198 369907 370017 612746 638172 39.85 68.3 1
10:15:55 2023-09-26 362985 360794 86121 82270 123105 127045 126183 125059 88613 87469 95738 98198 118951 119862 347628 372787 1008813 996000 375177 390598 109540 96185 105919 106743 124470 124409 113876 114086 77263 78623 274289 239359 713120 711337 205300 203021 260425 261545 302091 293369 306676 309139 323577 328694 305607 339313 707179 739296 546374 437115 274528 268012 312433 308169 322045 328224 328444 333541 369319 374030 610527 637729 39.85 68.3 1
10:15:56 2023-09-26 363280 360545 86255 82280 123784 126910 126150 124992 88577 87557 95902 98403 118951 119862 346358 373381 1004715 994510 380181 394082 109238 95862 105603 106824 124180 124530 113687 114276 77158 78623 274532 239731 709150 711337 204797 203949 258930 260047 299366 292272 306208 310113 323805 327703 306901 339753 708715 739296 531848 439225 273883 269650 309338 309068 323023 328224 329568 333613 369907 370052 612339 636557 39.85 68.3 1
10:15:57 2023-09-26 362790 360511 85873 82440 122926 127079 125421 125505 88400 87925 95641 98735 118458 120500 345801 371116 1013256 994515 378602 390943 109053 95894 105189 106923 123805 124530 113311 114433 77158 78623 271956 239766 705610 714363 205480 203021 260059 261729 299331 292511 309501 307632 322039 329191 304676 339313 703165 746097 539406 435294 275213 268830 310277 308204 323225 325967 333328 333181 372004 372167 612423 640886 39.85 68.3 1
10:15:58 2023-09-26 360758 360403 86323 82251 123722 126910 125836 124714 88674 87529 95870 98337 118980 119745 346322 373083 1007312 1001029 375598 390943 109238 95765 105846 106743 124213 124323 113687 114086 77263 78484 271535 238653 729580 711337 205300 202985 260242 261585 301878 293369 306748 309573 324033 328729 306901 340111 707179 739368 537977 436497 275213 267977 310993 309104 321106 328224 328941 333541 369354 372309 610906 635848 39.85 68.3 1
10:15:59 2023-09-26 360871 360765 86025 82440 123076 126957 125715 125126 88521 87589 95673 98735 118786 120097 346322 373381 1008026 986780 376865 391528 109204 95894 105294 106923 124180 124530 113343 114466 77105 78730 271956 240547 710815 713352 204188 204161 259476 261361 300522 291516 306424 309347 324669 327738 308819 338646 707143 746854 538870 439833 275501 272261 310464 308028 324126 326108 332604 333397 372602 369841 608870 640184 39.85 68.3 1
10:16:00 2023-09-26 363731 361019 86033 82302 123010 127262 125628 125472 88581 87653 95738 98567 118864 120363 345281 370008 1015458 995963 376300 391528 109020 96221 104947 106956 123805 124686 113278 114735 77105 78761 271784 240476 701811 711337 205480 203590 259694 261729 300522 291677 309283 310327 323122 329885 305966 338289 703129 744710 538719 432674 274564 269205 310024 309068 324690 325688 329510 333541 369984 371716 609091 639637 39.85 68.3 1
10:16:01 2023-09-26 365147 360004 86176 82294 123076 126836 125836 125092 88613 87469 95870 98466 118888 119980 346322 372870 1008116 1003889 380537 390837 109254 95862 105603 106791 124370 122163 113811 114334 77263 78730 274060 238821 714956 711738 206459 203590 258930 261657 298668 292192 306532 309683 324669 329653 304676 339562 710328 739368 539406 432741 275406 269427 309798 310042 322045 327959 329208 333505 369984 372344 618116 636334 39.85 68.3 1
10:16:02 2023-09-26 360835 360765 86066 82385 123072 127045 125735 125092 88553 87621 95738 98466 118786 119980 346322 376757 1008813 986817 376090 390943 109204 95894 105432 106743 124094 124444 113693 114433 77158 78676 271956 240307 706996 712147 204860 203590 260425 261361 301330 292236 306784 309104 323009 326258 308855 338289 703129 748274 535118 440365 273725 269240 311001 309889 323550 326285 331874 333505 372127 370123 608043 638208 39.85 68.3 1
10:16:03 2023-09-26 360363 360763 86062 82331 123105 126836 125836 125265 88613 87764 96033 98607 118980 120225 348944 371530 1014551 997905 378381 391660 109036 96288 105228 106923 123805 124652 113311 114682 77263 78913 271956 240947 706165 711337 205159 203806 260059 260047 300522 290665 309015 311096 323122 329653 306218 338289 709581 745799 533258 435194 274599 269427 309807 308204 324462 325951 329475 333613 369984 371196 608043 637270 39.85 68.4 1
10:16:04 2023-09-26 364964 360511 86125 82302 123076 127045 125869 125092 88553 87621 95738 98298 118786 119862 348490 375663 1001100 992514 378565 390634 109607 95634 106025 106563 124623 122031 113955 113975 77263 78646 271956 238618 714228 712075 204833 203590 259658 260047 298668 293852 306712 308239 325019 327209 306721 340549 710291 746155 536547 439742 273760 269650 309842 309104 321070 328951 328941 333469 371050 369863 614594 638552 39.85 68.4 1
10:16:05 2023-09-26 360327 360844 86007 82388 123714 127135 126049 125304 88577 87709 95870 98403 118917 119926 348267 373763 1009697 986707 377432 391922 109204 95894 105603 106857 124061 124617 113311 114505 77053 78849 271956 240511 709557 713352 204510 208138 259512 261545 300522 290639 308592 308204 324033 327968 308819 339126 703165 746854 537977 439851 274721 269720 310060 308134 324006 327200 329510 333253 369907 369499 607318 637721 39.85 68.4 1
10:16:06 2023-09-26 365188 360004 86070 82149 123109 126957 125869 125126 88521 87775 95738 98399 118888 119862 346322 372264 1006146 1000364 380452 390943 109238 95894 105635 106743 124180 124444 113577 114086 77158 78484 274060 239024 711785 710332 206058 203590 258930 260843 300471 293084 306784 310327 324633 330116 305035 339313 710291 741937 539406 432638 275442 269650 308438 310078 322795 327729 329243 333541 370128 372060 615644 640147 39.85 68.4 1
10:16:07 2023-09-26 364212 360475 86204 82313 123552 126910 126029 125165 88610 87557 95902 98333 118951 119696 345317 376264 1003287 991104 378565 390634 109531 95797 105635 106791 124213 124202 113720 114053 77210 78484 272891 237547 711444 712111 204833 203590 259694 261657 297764 293084 306784 308204 323044 327703 306901 340791 711369 746097 536547 439120 274144 269685 310051 310078 321070 327959 329510 332693 371050 372009 616375 637270 39.85 68.4 1
10:16:08 2023-09-26 359820 360542 86181 82298 123105 126870 125869 125126 88553 87501 95738 98399 118951 119896 346322 371672 1011750 996037 374083 390943 109238 95862 105261 106743 124094 124444 113687 114354 77053 78676 271956 240547 705350 710296 205300 203590 259694 260993 300557 292067 306712 310829 323122 328729 306901 338289 708538 739296 532729 436257 274179 269650 311255 307632 323490 327905 330356 335247 369984 371054 606546 638367 39.85 68.3 1
10:16:09 2023-09-26 363975 360722 86171 82280 123010 127011 125836 125299 88400 87612 95902 98472 118965 120029 346079 370008 1003979 998180 378605 390943 109271 95894 105635 106849 124444 124530 113687 114354 77263 78676 276282 239562 709194 709329 205156 204018 258930 260445 299366 292476 306784 311940 323122 329191 306901 339753 710291 738994 540835 435194 272924 269720 308438 309104 322474 327235 328515 335573 369984 370087 613651 635811 39.85 68.3 1
10:16:10 2023-09-26 362758 360511 86066 82448 123076 127228 125836 125126 88432 87469 95739 98399 118786 119896 345317 374538 1011750 996983 375699 390943 109350 95894 105432 106776 124213 124444 113577 114086 77158 78515 271956 239766 707339 712039 205913 203021 260161 260047 299611 292476 308561 307703 322783 328960 305787 339348 707179 747220 539406 436220 277067 270730 310064 308998 322916 326144 333017 332784 372611 372167 611072 638245 39.85 68.4 1
10:16:11 2023-09-26 360866 360004 86218 82189 123689 127140 126043 125059 88585 87469 95870 98231 119492 119759 346079 372264 1005887 1000364 375177 390979 109498 95862 106025 106596 124504 124357 113876 114119 77263 78484 271784 238653 712899 711337 205336 203021 260425 260082 298703 293404 306748 309139 324632 328269 306901 339862 708214 739404 546374 438850 275020 268012 310783 309573 322045 328260 328977 333577 369907 372344 610906 638589 39.85 68.4 1
10:16:12 2023-09-26 360979 360770 86033 82335 123072 127079 125749 125126 88553 87621 95738 98567 118888 120097 345801 373941 1008813 986817 377432 391528 109238 95958 105935 106956 124213 124513 113343 114433 77105 78730 292534 240547 705055 713352 204833 208329 258930 261729 301246 291587 308592 311054 324669 328906 308493 339183 710256 747874 539406 438973 275111 270404 312038 308028 324619 326108 329510 333541 369942 369793 607945 640147 39.85 68.3 1
10:16:13 2023-09-26 364249 360516 86000 82448 123043 127113 125667 125438 88400 87653 95641 98599 118786 120298 346079 370043 1013186 994515 376300 390943 109056 96221 105019 106956 123805 124686 113311 114466 77053 78623 273476 240032 703322 713352 206058 203021 260053 260047 299576 291374 309029 307703 324633 329191 304748 339348 707179 748056 536547 432800 274635 268864 309807 309104 323095 326214 331010 333433 369731 372344 609108 638245 39.85 68.3 1
10:16:14 2023-09-26 363527 360008 86033 82302 123076 126870 125869 125092 88646 87525 95999 98304 118946 119857 349017 372680 1009697 1001179 375031 394302 109439 95797 105635 106710 124418 124323 113720 114086 77421 78635 269324 238988 716306 711337 205159 203341 260425 261729 298703 293404 306712 309139 323805 328269 306901 339826 708214 739368 546374 437624 274564 268047 311291 309104 322081 328260 328480 333541 369354 371752 608642 638552 39.85 68.3 1
10:16:15 2023-09-26 360763 359847 85994 82388 123035 126991 125749 125126 88553 87621 95673 98567 118786 120097 346358 373381 1007349 986817 378641 391528 109238 95926 105537 106956 123976 124652 113311 114466 77053 78515 271956 240511 710487 713352 205336 204161 258930 260047 301210 291551 308592 310437 325127 328269 306901 338646 707215 747382 539406 437806 272889 270544 309373 308169 324006 326249 329546 333541 369871 369206 610365 638208 39.85 68.4 1
10:16:16 2023-09-26 360943 360511 85877 82507 122911 127472 125667 125752 88424 87861 95706 98772 118685 120530 347774 373799 1014237 996236 375735 390634 109459 96256 105820 106824 124213 124444 113610 114276 77158 78849 271956 239766 707225 713352 205913 203021 260053 266720 299611 291988 309538 307703 322039 329191 304748 339313 703165 748093 531848 435298 275249 268830 309807 308204 323059 326214 331045 332964 369803 372344 609108 638281 39.85 68.4 1
10:16:17 2023-09-26 362794 358634 86251 82100 123651 126626 126077 124681 88706 87318 95836 97929 119169 119296 346079 374573 1001846 993801 376865 390669 109607 95666 105846 106596 124456 124236 113720 114119 77158 78623 271956 239598 721451 713352 204976 203590 259694 260082 300479 293852 306208 309104 322074 327209 307082 337779 709288 745883 536547 439742 273760 269685 309807 310327 322081 328951 327984 333505 371015 370087 614120 638710 39.85 68.3 1
10:16:18 2023-09-26 360618 360627 86085 82317 123027 126939 125942 125405 88577 87589 95870 98403 118786 119896 345352 373941 1009623 991864 376264 390979 109422 95926 105748 106857 124180 124478 113343 114466 77053 78623 292534 240511 710282 714363 204188 204018 259694 261361 301210 291587 306460 308239 322039 327244 306047 339403 703165 746854 539406 440365 274721 269685 310313 308134 324006 327200 329546 333505 369907 369464 607051 638208 39.85 68.3 1
10:16:19 2023-09-26 364635 360004 86066 82335 123072 127045 125869 125092 88553 87561 95738 98399 119086 119896 346322 370079 1003009 998944 380500 390943 109238 95862 105635 106776 124213 124357 113687 114119 77158 78484 271956 239024 711203 710332 205808 203590 258965 260878 299157 292192 306820 310400 321782 330295 304284 338325 710866 739332 539406 435695 275020 269685 308438 310078 322510 327941 331911 333289 369984 372167 615946 638821 39.85 68.3 1
10:16:20 2023-09-26 364663 359901 86229 82309 123010 127011 125715 125126 88553 87561 95706 98472 118970 120063 345317 375663 1001136 991425 377131 390943 109271 95732 105635 106596 124246 124444 113687 114086 77158 78270 274060 237547 711525 712075 205191 203590 259694 260843 297764 293404 309051 308169 323009 328003 306901 338289 711405 748346 545730 439138 274179 269685 309842 310113 321106 328224 330241 332964 371050 370123 616375 637307 39.85 68.3 1
10:16:21 2023-09-26 358737 360255 86066 82335 123105 126694 125836 125006 88553 87501 95738 98399 118786 119730 347140 371707 1011750 996074 374048 390979 109238 95894 105392 106776 124094 124392 113376 114119 77105 78515 271956 240547 709220 710332 205480 203590 259515 260993 300522 292440 306388 310113 323577 328960 306635 338289 703165 739296 531848 436896 276283 270643 311443 307993 323442 327817 330503 335392 369947 371575 607071 638367 39.85 68.3 1
10:16:22 2023-09-26 364157 360511 86062 82331 123076 126876 125749 125092 88521 87469 95738 98331 119127 120225 346358 370008 1003979 994588 378641 390979 109238 95926 105603 106956 124213 124478 113687 114086 77158 78623 269324 239395 707567 710332 205336 204018 258930 260445 299611 292476 306820 310113 322858 329191 306901 339512 710364 738739 538719 437228 273725 270509 308473 309139 322796 327729 329012 335573 369984 370087 614122 638589 39.85 68.3 1
10:16:23 2023-09-26 362758 360511 86185 82298 123043 126923 125715 125059 88731 87529 95804 98366 118786 119862 345801 374466 1012914 995528 378028 390908 109204 95894 105432 106816 124180 124444 113655 114086 77158 78676 271956 241116 707751 714869 205913 203021 260242 261729 300868 292440 309465 307632 324210 328871 306109 342266 710021 754385 540835 436316 275300 270730 310606 311782 322880 327517 331332 332387 369907 372273 608611 641971 39.85 68.4 1
10:16:24 2023-09-26 360799 360506 86147 82266 123072 126802 126391 124959 88613 87437 95870 98198 118951 119662 347628 371933 1010997 996000 375177 390943 109204 96214 105570 106743 124180 124375 113687 114086 77158 78623 271956 239731 710262 710834 205264 203733 260425 261463 299576 292682 306676 310078 324033 328694 306901 340791 703165 739296 531848 436593 274336 268830 311220 308134 322760 328224 330723 336348 372258 374030 609370 636557 39.85 68.4 1
10:16:25 2023-09-26 365963 360516 86025 82440 123006 127079 125421 125299 88400 87589 95706 98702 118786 120097 345281 374502 1003979 991104 378605 390908 109095 95894 105359 106710 124094 124496 113343 114354 77158 78676 274532 239024 707739 714869 205444 203875 258930 261425 301330 292192 309210 310498 324947 328056 306217 340570 712572 751092 524662 437742 276283 269615 308367 310078 322988 326214 334188 333433 369907 371125 615465 638245 39.85 68.3 1
10:16:26 2023-09-26 362955 359901 86066 82298 123076 127045 125836 125092 88613 87831 95804 98433 118786 119945 345281 376757 1011750 993927 378102 391839 109238 95862 105432 106923 124180 124530 113577 114321 77158 78623 268436 239766 714685 712075 205480 203021 260242 261729 299576 292263 306784 307667 323495 327415 306002 339826 703129 749389 537977 437842 274985 268795 310313 309068 322962 327200 330473 332423 371015 372273 607318 640110 39.85 68.4 1
10:16:27 2023-09-26 359233 360008 86222 82178 123689 126842 126083 124923 88610 87557 95902 98235 118999 119774 348513 373506 1015645 996000 375974 390908 109204 95894 105974 106758 124147 124461 113687 114354 77158 78623 274532 241733 712948 710296 205480 203590 260242 260993 300718 292192 306676 310078 323577 328729 306901 338254 703129 740144 539406 436570 274564 269650 311255 307848 323514 328189 328444 333613 370164 371161 606616 638552 39.85 68.4 1
10:16:28 2023-09-26 365705 360516 86033 82448 123027 127045 125802 125299 88400 87621 95641 98534 118458 120097 345281 373941 1005405 991104 381546 390943 109129 95894 105327 106923 123976 124530 113343 114321 77158 78623 271956 239395 705941 715375 205159 203590 258930 260878 301080 291995 309501 308169 325127 328198 306901 338289 710291 751160 545730 438850 274528 269650 308367 309790 323778 326214 330509 333469 369907 371161 614301 641514 39.85 68.4 1
10:16:29 2023-09-26 360654 360803 86136 82309 123006 126944 125942 125544 88577 87557 95902 98403 118786 119945 345246 374573 1011096 994243 376774 390324 109238 95862 105635 106791 124356 124444 113577 114354 77158 78623 271956 239766 709035 714363 205480 203021 260425 260047 299611 292547 309028 307202 323009 328233 305966 339826 703165 748044 537977 437151 275406 268795 310277 308169 323059 327200 330509 332459 370979 372309 608176 638245 39.85 68.4 1
10:16:30 2023-09-26 363053 360004 86029 82153 123618 126593 126043 124714 88553 87469 95738 98366 118786 119862 346582 373346 1003979 995528 378266 390908 109304 95862 105465 106743 124180 124375 113687 114119 77158 78730 271956 239562 707999 711337 204797 204161 259880 260445 300868 292192 306712 310584 324633 328198 306901 340235 709288 739368 539406 439540 273689 270629 309807 309320 322772 328401 330356 335994 372793 369911 614195 638367 39.85 68.3 1
10:16:31 2023-09-26 362948 360758 86171 82393 123010 127208 125802 125385 88521 87621 95804 98640 118946 120348 346287 373905 1007312 990227 380711 391528 109204 96221 105327 106923 123805 124686 113343 114656 77158 78761 271956 240476 704756 713857 204800 204161 258930 260445 300522 290701 309028 310437 322716 328233 306901 339126 709252 750212 539406 438850 272924 270887 309303 309068 324006 326214 330509 333505 369871 370052 610979 638208 39.85 68.3 1
10:16:32 2023-09-26 363207 360004 86066 82302 123043 126836 125836 125059 88521 87469 95738 98231 118951 119945 346287 373346 1005851 1001787 377309 390943 109238 95894 105668 106743 124180 124409 113876 114086 77368 78484 273476 238249 713122 711337 205480 202985 260425 260445 301061 293369 306748 309139 324033 328233 305500 340340 709252 739404 539406 436860 277067 270657 310064 309936 321866 328083 331441 333361 372077 373212 614374 639952 39.85 68.3 1
10:16:33 2023-09-26 363021 360008 86277 82294 123109 126842 126077 124681 88706 87318 95901 98198 119344 119525 348984 373346 1005405 995528 378266 390943 109238 95797 105570 106849 124180 124409 113687 114086 77158 78897 271956 239731 712440 711337 204797 204161 259694 260627 301117 292476 306676 310149 322799 327703 308493 339753 709252 741791 537977 439742 273689 269685 309772 311060 323023 328951 330452 333613 369907 369827 610942 636704 39.85 68.3 1
10:16:34 2023-09-26 360907 360770 84392 82448 123002 127079 125421 125539 88367 87773 95642 98567 118458 120466 345281 370043 1013905 994510 375735 390908 108870 95958 105019 106989 123772 122299 113343 114433 77158 78761 271784 239766 705141 714493 206058 203590 260059 260047 301293 292476 309538 307909 325127 329404 305679 341538 709753 747141 542265 435049 275335 270730 310135 309360 322880 326038 331476 332928 369319 372273 608606 641514 39.85 68.3 1
10:16:35 2023-09-26 362840 360511 86207 82298 123076 127045 125869 124992 88553 87711 95804 98231 119052 119662 345317 372264 1005887 1000364 376241 390943 109238 95667 105668 106563 124384 122151 113687 114053 77210 78239 274060 238249 715266 711337 205480 202985 260242 260410 298424 292673 306748 309104 324033 328729 305966 340340 708715 739404 539406 436811 275442 268421 310277 309790 321983 328224 328977 333541 369871 372831 612746 636373 39.85 68.3 1
10:16:36 2023-09-26 360754 360516 85974 82327 123043 127228 125628 125092 88613 87621 95673 98567 118786 120097 345317 373346 1005887 986780 378605 391528 109393 95894 105497 106923 123805 124496 113687 114433 77263 78623 271956 240511 710673 712848 204833 204161 259430 261621 300942 292157 308048 311867 324718 328587 308638 339293 709863 747104 539406 437624 275306 270852 309807 308134 324462 326214 332304 333541 372493 369464 603866 638172 39.85 68.4 1
10:16:37 2023-09-26 360835 360699 85970 82355 123010 127075 125421 125299 88367 87621 95641 98567 118786 120500 345317 370043 1014625 994515 375699 390943 108803 96221 105019 106956 123805 124739 113278 114735 77053 78623 271784 239996 700781 713352 205913 203590 259694 262018 301293 292031 309975 307883 321816 329653 305966 339862 707179 747214 539406 436266 275406 269427 310060 309068 323059 325951 331278 333505 368803 372309 611506 638245 39.85 68.3 1
10:16:38 2023-09-26 363057 359999 86273 82120 123732 126626 126164 124681 88553 87318 95738 98131 118786 119696 346358 374466 1004692 992514 377432 390943 109238 95894 106040 106923 124180 124444 113687 114354 77210 78623 271956 239731 711516 713170 204835 204019 259841 261729 301909 293226 306532 310406 324911 327755 308638 340513 708715 742915 537977 440392 276087 270285 310024 310987 323059 328721 330723 333469 369977 370087 613381 638552 39.85 68.3 1
10:16:39 2023-09-26 360618 360498 86025 82298 123043 126957 125628 125092 88553 87621 95738 98567 119052 120131 345837 373381 1007312 986817 378000 391253 109274 95958 105432 106923 124009 124652 113343 114433 77053 78676 271956 240511 702926 713352 204833 208365 259480 261729 300204 291587 308266 309104 322074 329191 306901 339162 708214 748056 539406 439120 275111 271077 310277 308169 324462 326249 329546 333505 369907 369758 611432 641095 39.85 68.4 1
10:16:40 2023-09-26 362980 360004 86125 82302 123651 127045 126077 125092 88706 87469 96055 98433 119086 119862 346322 372822 1005887 1001787 376241 390943 109573 95862 105846 106743 124537 124323 113967 114301 77421 78849 274060 240022 711714 712271 205373 202880 260940 261729 299225 293880 307853 309608 324898 328960 306901 342789 709252 742842 531848 437806 275406 270693 310859 309573 322045 328920 328977 333577 369613 372309 610942 635848 39.85 68.3 1
10:16:41 2023-09-26 362754 360255 86251 82153 123822 126277 126198 124681 88739 87350 95902 98131 119285 119662 346844 374538 1003979 995528 377432 390943 109388 95926 105603 106849 124180 124444 113687 114086 77210 78623 271784 239731 713779 712344 204833 204018 259694 260445 300014 293404 306676 309825 325127 327738 308819 340271 709252 744747 539071 440365 273760 269720 311412 309139 322772 328933 330393 333361 374404 369946 612600 637877 39.85 68.3 1
10:16:42 2023-09-26 360763 360408 86195 82309 123006 127045 125802 125299 88432 87621 95738 98573 119086 120063 346044 373941 1007349 991864 377432 390943 109316 95894 105465 106956 124094 124652 113687 114466 77158 78761 292534 241019 717808 713352 205156 208365 259835 261729 301225 291374 309065 309104 322039 328729 308855 339162 707179 747382 539406 439225 274721 270664 311376 308134 324462 327200 329546 333541 369907 369758 608253 638245 39.85 68.3 1
10:16:43 2023-09-26 363266 360004 86150 82298 123109 127045 126077 125092 88706 87469 95870 98399 119251 119980 346322 373381 1005887 1001513 375136 390634 109498 95862 105846 106743 124418 124444 113687 114086 77210 78623 271535 238249 715560 711337 205480 203021 260242 260445 298703 292638 308797 309608 324633 328269 304784 340376 709288 745098 539406 437615 277658 270693 310064 309936 321902 328579 331441 333397 372077 373283 613468 636334 39.85 68.3 1
10:16:44 2023-09-26 360979 360264 86214 82153 123722 126838 126150 124681 88706 87318 95836 98131 119179 119622 346322 375364 1001136 992551 379409 390669 109607 95445 106025 106563 124623 122101 113876 114053 77158 78515 271956 239095 712215 713352 204833 203590 259694 260047 299069 293404 306712 308239 323044 327244 306901 338254 709288 746326 536547 439742 273725 269650 309842 309104 321106 328951 328710 333541 371606 370123 615984 636334 39.85 68.3 1
10:16:45 2023-09-26 360907 360511 86058 82294 123039 127045 125749 125092 88432 87561 95805 98466 118786 119980 346079 370079 1013905 998907 376300 390943 109238 95894 105327 106849 124180 124478 113311 114354 77158 78730 271956 241599 704126 709293 205088 203590 259694 266380 301472 292137 306496 310113 323768 329440 306649 341501 708208 744753 540835 437711 274493 269581 310135 307993 324884 327023 328941 335501 370128 371196 608539 639201 39.85 68.4 1
10:16:46 2023-09-26 364700 359999 86029 82302 123076 126991 126049 125405 88553 87621 95804 98264 119052 120014 346079 370008 1005552 1000091 378677 390634 109238 95894 105570 106776 124213 124478 113687 114119 77210 78623 271784 239059 722110 710296 205480 203875 258930 260878 299611 292511 309270 309608 323122 330330 306901 338289 711369 739332 538895 432678 274372 270474 308438 310042 323059 327994 329475 333613 369984 371196 615502 636298 39.85 68.4 1
10:16:47 2023-09-26 359820 359305 86062 82444 123076 126991 125834 125126 88553 87501 95738 98499 119086 120097 347382 375364 1008813 986854 375136 391253 109238 96214 105359 106956 124094 124600 113343 114466 77105 78817 271956 240138 707590 712111 204474 203875 260059 261621 302538 292228 308738 309577 324489 327067 306541 340329 709360 750405 531848 440952 273725 269650 311001 309962 324006 327411 332382 336310 371866 372938 608043 638208 39.85 68.3 1
10:16:48 2023-09-26 360219 360765 86117 82331 123072 126957 125836 125126 88585 87621 95738 98399 118786 120131 346358 371116 1014772 998907 376300 394750 109204 95926 105327 106923 123805 124565 113343 114466 77053 78761 271956 241260 702633 710332 205480 203949 260059 259866 301436 291587 306460 310113 323577 329191 306901 338325 703165 739440 534667 435230 275180 269650 310313 308134 324920 327235 329012 335573 370164 371752 607181 636370 39.85 68.3 1
10:16:49 2023-09-26 362464 359751 86113 82185 123076 126870 125869 125092 88678 87469 95870 98231 119169 119779 346322 375663 1001824 991104 377131 390360 109238 95445 105603 106596 124213 124236 113876 114086 77368 78239 274060 237547 722233 716353 205195 203984 260024 261729 298319 293645 306676 308962 324947 328021 306829 338289 711405 746133 537977 439120 276283 270404 309807 310078 321141 328260 329546 333217 371606 371161 616375 637939 39.85 68.3 1
10:16:50 2023-09-26 359802 360516 86117 82440 123076 127079 125869 125332 88646 87621 95738 98466 119052 120097 346079 376528 1010280 989697 376424 391564 109238 96256 105570 106776 124213 124478 113720 114433 77210 78708 271784 240343 706882 712183 204833 204018 260425 261355 300557 292511 308628 309139 323530 327244 306793 338325 703201 748346 554248 440365 274144 269462 311291 308204 324006 327729 330509 333577 372162 372952 608759 641058 39.85 68.4 1
10:16:51 2023-09-26 365188 360511 86066 82331 123072 126957 125869 125299 88706 87653 95804 98599 119086 120014 346393 370043 1002972 998944 378641 390634 109498 95926 105603 106776 124246 122334 113823 114570 77368 78742 274532 240022 714999 709111 205986 204126 259623 263210 299470 292922 308520 310002 323122 328651 306397 340738 711369 738739 532837 432674 274635 270404 308473 310078 322832 328224 329319 333577 369984 371787 615502 636370 39.85 68.4 1
10:16:52 2023-09-26 364896 360004 86058 82185 123043 127079 125836 125332 88432 87711 95738 98567 118888 120063 345352 374573 1001824 991104 380722 390943 109238 95926 105603 106956 124213 124600 113687 114276 77158 78623 271535 238284 711464 712111 205480 203875 259694 261642 300019 293120 309538 309379 323009 328269 306901 338325 711369 750066 537977 437879 274372 269650 308438 310802 323489 327446 333987 333217 370909 371054 616302 639980 39.85 68.4 1
10:16:53 2023-09-26 358772 360336 86132 82185 123109 126831 126077 124973 88706 87469 95902 98231 119169 119879 346358 372300 1008887 998944 374911 393269 109565 96092 106178 106758 124489 122334 113967 114367 77368 78635 274289 240704 714282 711118 205408 203557 260792 261361 301330 293979 306676 310042 324033 328929 306901 341501 710367 739296 546374 437115 275180 268795 311255 308204 322498 328951 328444 333541 369354 371716 608906 636557 39.85 68.3 1
10:16:54 2023-09-26 360943 360516 86151 82270 123068 126626 126010 125059 88521 87621 95738 98366 118786 119945 346322 373346 1005405 994634 377964 390908 109204 95862 105603 106849 124351 124617 113655 114433 77263 78676 274532 239562 709565 711337 204797 204161 259658 260627 299576 292272 306640 311738 324489 327703 308783 340476 709252 739368 531320 439893 276087 272261 309665 309612 322880 329004 330232 335319 373129 369911 612116 637461 39.85 68.3 1
10:16:55 2023-09-26 360943 361015 86029 82322 123275 127119 125802 125352 88521 87653 95706 98466 118849 120029 345281 373346 1010568 986780 377432 391492 109204 95926 105432 106923 124061 124704 113343 114433 77158 78730 274532 240511 704122 712848 204797 204161 259476 261729 300979 294137 308592 310437 325091 328925 306901 339126 707143 747910 539406 439742 274721 270474 310277 308134 324654 326249 329475 333505 369871 369464 609091 640090 39.85 68.3 1
10:16:56 2023-09-26 360862 360008 86210 82351 123109 126836 126043 125092 88706 87621 95902 98366 119052 120138 346287 373346 1007312 1000364 376241 390908 109573 95894 105919 106743 124589 124496 113876 114086 77367 78623 274289 238618 729696 711337 205480 203021 260425 260627 298668 293816 306748 310987 325091 329582 306649 343277 710330 739224 548161 436969 275722 270730 312295 310335 323780 328774 329439 333541 370754 373426 614558 639472 39.85 68.3 1
10:16:57 2023-09-26 362985 360758 86218 82217 123728 126808 126184 124681 88706 87318 95968 97896 119251 119296 346358 375627 1002556 996946 379346 390943 109573 95894 105919 106816 124589 124444 113876 114086 77158 78730 271956 239395 716205 713352 205123 204018 259694 260808 299611 293460 306676 310078 322974 327703 308855 338289 710830 746854 537977 440209 274109 269685 310024 309537 322534 329182 328444 333541 371606 370087 613758 636298 39.85 68.3 1
10:16:58 2023-09-26 362697 360511 86092 82481 123006 127377 125455 125539 88521 87925 95641 98567 118458 120500 345281 371116 1013905 994515 376300 391492 109020 96221 105294 106923 123805 124686 113311 114623 77210 78623 271956 239731 703569 713352 206058 203590 260242 261657 302575 292879 309393 310327 324947 330045 305822 342694 710367 749339 539406 435627 275406 269615 310313 309745 323778 326882 334462 333433 372258 372273 611395 638208 39.85 68.3 1
10:16:59 2023-09-26 363974 360004 86121 82355 123109 126836 126391 125265 88706 87621 95902 98231 119135 119862 346044 372822 1005851 1001787 377309 390908 109464 95926 105919 106923 124418 124652 113876 114276 77263 78754 274289 238618 712470 711337 206058 202985 260242 260843 298668 293369 306784 309608 325091 329191 305643 340412 710291 743623 554430 436497 275864 268830 311339 310513 322534 328260 329475 333541 369871 374021 614557 636298 39.85 68.3 1
10:17:00 2023-09-26 360907 360844 86125 82415 123072 126953 125836 125505 88553 87621 95870 98466 119052 120063 346322 373905 1008813 988921 378000 391803 109204 96221 105504 106956 124180 124686 113687 114466 77210 78761 274289 241055 705768 714197 204871 204951 260024 261729 301294 292299 309320 309639 324911 329049 309292 339643 708214 748020 547268 438827 275891 270887 310242 308169 324920 327200 332382 333433 369942 370052 610860 638208 39.85 68.3 1
10:17:01 2023-09-26 360943 360763 85974 82448 123035 127079 125715 125505 88400 87863 95706 98735 118786 120500 346044 370008 1013905 995963 378602 391528 108945 96221 105261 106956 123976 124773 113311 114735 77053 78869 271956 240405 708422 711337 205480 203733 260059 260445 300943 290560 309538 309573 323577 330116 305607 339313 703129 745799 534667 432786 274985 269650 311303 309537 324703 326179 332073 333613 369984 372060 609543 641799 39.85 68.3 1
10:17:02 2023-09-26 364846 360004 86150 82351 123076 127079 126043 125299 88613 87621 95870 98466 118786 119862 346044 375627 1002556 991104 379678 390979 109459 95862 105668 106816 124384 124444 113934 114301 77526 78795 276633 239342 714737 715375 205337 204126 260858 263582 300122 293496 309465 308169 323495 328233 308964 341090 711369 751658 542830 439133 274599 272261 309883 311020 322045 328224 331010 333469 374185 371196 618126 638245 39.85 68.3 1
10:17:03 2023-09-26 360608 360516 86181 82411 123076 127079 125869 125265 88706 87653 95902 98534 121563 120097 346358 377927 1011750 991809 376241 390943 109238 95926 105635 106923 124384 124652 113687 114354 77210 78730 271956 240103 707111 712147 205480 203590 260792 260047 299646 292245 306388 309139 324474 327703 306901 339826 707143 748346 535118 441366 274599 268830 311255 308169 323718 327905 332382 333253 375657 372131 609771 642194 39.85 68.3 1
10:17:04 2023-09-26 363827 360516 86058 82347 123444 127079 125869 125299 88674 87621 95738 98399 118951 120063 346844 370008 1005405 995257 378605 391528 109338 96256 105926 107232 124456 122473 113811 114367 77263 78698 271956 240704 711088 711155 205408 204591 259694 260843 300399 293013 309028 311020 323577 329191 306685 340791 711187 739296 539406 437920 274109 270509 309807 310042 323514 328189 328480 336559 372294 370123 615465 639043 39.85 68.3 1
10:17:05 2023-09-26 364896 361024 86092 82448 123109 127079 125836 125505 88521 87621 95738 98599 118951 120382 345801 373941 1005103 991104 378677 390943 109316 95958 105366 106923 123976 124895 113343 114466 77158 78761 273476 240138 703514 714363 205480 204161 259180 260843 300522 291587 309538 309104 322748 328960 306901 339753 709288 748274 539406 437551 276283 271920 311303 309865 324619 327023 331135 333361 372575 371019 613468 640090 39.85 68.3 1
10:17:06 2023-09-26 363534 360252 86181 82298 123105 126957 126043 125126 88706 87621 96023 98366 119052 119862 346322 373097 1008869 1005231 378344 391386 109439 95862 105886 106824 124523 124883 114000 114557 77263 78730 274060 238618 710411 712900 206133 203021 260425 260878 300443 293816 307976 309936 325163 329191 305141 340412 710830 744710 539406 435194 276058 269615 310060 310513 322534 328635 329475 333577 369907 373390 615502 637234 39.85 68.3 1
10:17:07 2023-09-26 362731 360004 86247 82298 123651 126870 126164 125059 88909 87621 95902 98366 119018 119862 346079 376192 1003979 992514 379678 390943 109641 95862 106025 107054 124589 124409 114098 114053 77368 78515 271784 240022 716451 714869 205300 203733 259694 260410 298668 294300 306784 310400 323495 327950 306397 340980 716636 749499 539763 440328 276283 270404 310135 312053 321866 329040 329510 333469 372162 371456 617250 640073 39.85 68.3 1
10:17:08 2023-09-26 360641 360511 86117 82440 123076 126957 125869 125299 88613 87796 95967 98573 118980 120142 348944 370975 1014588 998180 378381 394251 109070 96387 105399 106956 124180 124686 113343 114748 77368 79021 271699 241188 701272 710296 205480 203878 260059 260410 301436 291551 309028 310078 323805 330116 306901 339313 703165 739404 538014 435194 275144 269685 310313 308204 324920 326249 329546 335537 372032 372273 608043 637270 39.85 68.3 1
10:17:09 2023-09-26 365183 359995 86125 82444 123109 127079 126043 125299 88553 87529 95902 98534 118951 120097 346322 370043 1002972 1000364 378605 390943 109388 95862 105635 106849 124213 124530 113687 114354 77210 78623 271535 239024 709308 710187 205913 203875 258930 263582 299364 293505 308738 310509 323961 330813 306757 341443 711187 742463 543158 432624 275178 270852 308438 312309 323095 327905 332382 335501 369984 371752 616021 637270 39.85 68.3 1
10:17:10 2023-09-26 365078 360758 86066 82355 123068 127079 125836 125299 88613 87621 95738 98534 119052 120063 345317 374538 1003963 991809 378461 390943 109238 95862 105635 106956 124213 124565 113687 114433 77210 78676 274060 238618 710973 712075 205480 203875 259658 262043 299122 293027 309538 310364 323495 328269 306901 338325 711405 748346 537977 437879 274599 269685 308402 310802 323285 327235 331010 333505 371050 371752 616375 640799 39.85 68.3 1
10:17:11 2023-09-26 360130 360516 86218 82302 123647 127079 126077 125092 88706 87621 95870 98399 119169 120281 346322 372229 1013186 998944 376461 393488 109388 95926 105701 106956 124213 124565 113876 114433 77263 78761 271956 240511 714557 712244 205808 203700 260756 261729 300837 293781 306604 310842 324417 329782 306793 339277 707215 739368 540835 437497 275811 269720 311947 308134 323550 328951 328941 335428 372077 371752 608906 636298 39.85 68.3 1
10:17:12 2023-09-26 364403 360004 86117 82294 123109 127079 125869 125299 88706 87653 95804 98534 119086 120097 346358 371116 1004692 994551 378641 391564 109238 95926 105701 106956 124213 124444 113687 114433 77210 78676 271956 239395 711203 711337 205156 204161 259694 260843 301330 293163 306748 311774 324033 329191 306296 338254 711369 741229 532729 437888 273725 270922 309807 311280 323550 328224 328480 336559 369907 370913 616058 639164 39.85 68.3 1
10:17:13 2023-09-26 360979 360763 86007 82481 123060 127500 125836 125918 88646 87925 95902 98803 118786 120466 346044 374290 1013186 996000 376300 390908 109607 95926 106205 106956 124418 122334 114124 114682 77473 78881 274289 240032 708826 715375 206276 203805 260390 261729 301933 292985 309975 308134 323756 329653 306901 342287 710367 751129 539406 437151 275477 270730 311006 309537 323778 327729 331547 332964 371015 373426 608840 640126 39.85 68.3 1
10:17:14 2023-09-26 360835 360511 86214 82444 123647 127228 125903 125126 88739 87621 95902 98399 119251 119862 346844 373381 1008813 1000364 375974 391528 109830 95862 106058 106849 124623 124409 114066 114086 77473 78515 271956 238653 713948 711337 205480 203021 259117 260661 299157 294058 306748 309608 325163 328960 306901 340412 709288 743623 531848 437497 275477 268795 310313 310042 322510 328933 331073 335247 372947 373283 612563 638367 39.85 68.3 1
10:17:15 2023-09-26 360677 359680 86117 82444 123109 127079 125869 125332 88646 87653 95870 98567 119052 120097 346322 373417 1008813 989425 376300 394361 109338 96288 105926 107232 124318 122508 113811 114669 77263 78827 274532 240912 708347 715375 204797 208329 260242 260047 301225 292602 309197 309608 325163 327968 306974 338254 710367 748310 539406 440479 273689 269685 311291 308169 324462 327959 329546 333577 371570 370087 606924 638208 39.85 68.3 1
10:17:16 2023-09-26 361015 360844 86066 82392 123072 126987 125869 125299 88646 87621 95738 98567 118786 120131 346322 371081 1014625 998944 376300 391839 109238 96254 105465 106882 124213 124652 113687 114466 77158 78793 271956 241260 706560 710834 205480 203875 260242 260445 301879 291995 309065 312383 324176 329885 306901 339348 707179 742989 533258 436206 276871 272069 310641 308702 324920 327817 332604 336139 372077 372131 610090 637721 39.85 68.3 1
10:17:17 2023-09-26 365188 360004 86058 82473 123105 127113 125869 125505 88646 87653 95738 98599 119127 120131 345801 374814 1007729 993092 381621 391696 109288 96157 105992 106857 124489 122473 113811 114557 77263 78761 271535 239024 712157 715302 205195 203875 259658 261677 299366 292547 310085 308239 324645 328729 306901 339039 711405 749284 539406 437478 274599 269720 308438 311020 323514 327200 331314 333311 369977 371752 616375 639673 39.85 68.3 1
10:17:18 2023-09-26 362826 360765 86344 82444 123109 127079 126077 125419 88706 87653 95902 98599 119052 120131 346079 376528 1013186 994510 377493 391528 109271 95926 105846 106956 124384 122418 113720 114433 77263 78761 269324 239766 711088 715772 206058 203590 260425 260445 300522 293163 309538 308169 324911 329440 306685 343388 710330 753407 531496 437715 276145 269546 312222 309865 323862 328047 331511 332964 371606 373164 609108 642008 39.85 68.3 1
10:17:19 2023-09-26 363057 360758 86218 82157 123855 126660 126285 124714 88942 87704 96164 98337 119179 119960 346737 374395 1005405 996760 379457 391971 109330 96478 105668 106849 124213 124565 113687 114603 77368 78676 271956 239430 710817 713352 205195 204448 259694 261420 299682 293567 306712 310584 323009 328233 306261 338289 710830 745799 536547 440365 274144 270285 310313 309608 323095 329644 328480 335573 371902 371432 612746 636334 39.85 68.3 1
10:17:20 2023-09-26 360943 360761 86130 82473 123109 127113 125869 125505 88646 87653 95804 98567 119120 120340 346358 373941 1008887 989660 377432 392149 109238 96254 105635 106956 124213 124652 113720 114499 77158 78761 271956 240547 715555 713352 205120 208365 259694 261693 303004 292673 309247 309936 324947 329319 309292 339606 710367 747141 539406 440291 276011 270509 310783 308169 324691 327905 332147 333577 369942 370052 607318 641551 39.85 68.3 1
10:17:21 2023-09-26 365183 360511 86464 82478 123722 127350 126083 125405 88642 87768 96032 98435 118999 120127 348907 373239 1009885 1001787 378381 390943 109498 96288 105992 106890 124384 124565 113876 114466 77473 78849 271535 238618 714292 711337 206348 203590 260059 260913 300443 294015 308592 310991 322108 330116 306002 340376 711369 745098 539406 435194 276323 269650 309842 311020 322795 328260 329546 333613 369907 373199 615938 637976 39.85 68.3 1
10:17:22 2023-09-26 360979 360228 86218 82335 123643 127075 126077 125299 88706 87621 95836 98366 119203 119896 346358 376227 1002556 992514 377396 390979 109573 95862 106025 106743 124623 124530 114066 114119 77368 78270 274060 240022 716358 716316 205230 204019 260207 263029 298563 293908 306424 309431 324947 328021 306865 338325 711405 746133 542265 439870 276675 269685 310739 310548 322045 329182 330902 333577 372162 373243 617250 637721 39.85 68.3 1
10:17:23 2023-09-26 359856 360255 86159 82359 123105 127275 126043 125332 88706 87653 95870 98567 119052 120097 346079 376793 1011750 989697 376424 391253 109238 95926 105668 106989 124418 124600 113720 114466 77367 78761 274289 240138 707179 712147 205300 203875 260425 260047 300557 292511 309065 309391 323983 326855 306296 339826 707179 748382 547905 440649 274635 269240 311291 309104 324006 327729 329582 333577 375085 372025 608759 640147 39.85 68.3 1
10:17:24 2023-09-26 364661 359387 86091 82327 123109 127113 126077 125299 88739 87653 95870 98567 119203 120097 346393 370008 1005405 995802 380856 392149 109531 95958 105846 106956 124489 122590 113967 114682 77473 78881 271956 239659 709379 710150 205337 204735 259658 263210 300381 293127 309065 311055 323122 329885 306757 340329 711369 739138 540835 436538 276283 271231 309807 309825 323095 328260 329475 336595 370200 370123 614631 635399 39.85 68.3 1
10:17:25 2023-09-26 364919 360516 86066 82481 123076 127289 125749 125539 88553 87653 95706 98567 118704 120131 345872 373977 1002972 991809 380856 390979 109271 95926 105668 106989 124213 124600 113687 114466 77210 78761 274532 239766 705768 712111 205480 204161 258930 261677 300962 292476 310195 308239 323009 329191 307118 338325 710866 748310 539406 438499 274599 270887 308438 312089 324246 326952 332032 333289 370909 372167 617651 639980 39.85 68.3 1
10:17:26 2023-09-26 360943 360004 86188 82388 123737 126957 126077 125126 88678 87561 95771 98264 119169 119696 346358 373346 1007349 1001787 376424 393525 109632 96124 106138 106758 124556 122422 114033 114367 77368 78666 274289 240022 714615 711337 205123 203021 260425 260661 299399 293908 306784 309825 322751 329191 306901 341263 709288 743623 538719 438850 275900 268830 310783 310078 322081 328951 329510 335537 369942 373461 613651 637270 39.85 68.3 1
10:17:27 2023-09-26 363352 360004 86284 82311 123888 126660 126353 124714 88739 87318 95967 98198 119285 119662 346844 375663 1003979 992834 378000 391528 109792 95926 106025 106776 124800 124305 113876 114309 77263 78761 270933 239802 729608 713352 205300 204161 260059 260843 299682 293531 306518 310113 323495 328233 308710 338325 711405 752242 537977 440333 276283 272261 310171 309936 322916 330072 331206 333469 372578 371610 612527 636298 39.85 68.3 1
10:17:28 2023-09-26 360979 360542 86062 82424 123072 127113 125868 125539 88646 87685 95738 98599 118888 120166 347901 374326 1015458 998105 378565 391696 109103 97127 105603 107332 124147 122920 113655 114735 77263 78849 271956 239598 705657 715265 206058 203590 260425 260656 299682 293120 309429 308169 323009 330116 306649 340340 708715 747148 531848 436117 275864 269650 310748 309754 324006 327164 331547 335205 369907 373438 609970 640090 39.85 68.3 1
10:17:29 2023-09-26 360871 360763 86244 82411 123614 127045 126251 125265 88706 87621 95902 98433 119116 119862 346322 373346 1007312 1001787 376774 393525 109573 95862 106025 106923 124589 124530 114066 114354 77368 78730 271784 238618 715671 711337 205913 203272 260976 260843 299366 294300 306784 310042 324839 329640 306685 343521 710648 744529 538719 437660 277155 270730 311078 310806 322581 329644 329510 335501 370979 373986 614995 639729 39.85 68.3 1
10:17:30 2023-09-26 360690 360765 86185 82444 123043 127289 126043 125505 88788 88039 95999 98776 118946 120328 348267 373799 1009697 994735 381249 391936 109405 96452 105635 106956 124384 124860 113687 114682 77473 78977 271784 240511 707938 714869 205951 204448 258930 260878 301190 292263 309975 309573 322974 329191 306901 340791 710793 748274 545660 437879 274372 271336 311339 310007 324437 327200 331511 333541 371015 371161 613217 641477 39.85 68.3 1
10:17:31 2023-09-26 362790 361019 86025 82557 123076 127500 125836 125885 88739 87833 95738 98702 118951 120264 346322 375955 1012468 994515 376300 391492 109388 96221 106172 106890 124418 124617 113687 114433 77368 78761 276282 239766 710441 713352 206058 203875 261088 263174 300731 293013 310195 308098 324947 330081 306505 342081 710367 747141 531848 435094 275406 269650 310313 309573 324006 326917 333328 333469 372294 373128 612177 642008 39.85 68.3 1
10:17:33 2023-09-26 363057 360008 84732 82388 124088 127228 126116 125198 88642 87557 95999 98403 119082 119891 348907 374360 1005405 993068 378000 391528 109489 96157 105668 106923 124213 124617 113876 114433 77368 78730 274532 239766 709591 713352 204944 204161 260059 260808 299646 293013 306712 310584 323689 328198 306685 338289 710291 747980 537977 439609 274336 270474 310277 309537 324006 329644 328480 333613 371866 371161 612710 636298 39.85 68.3 1
10:17:34 2023-09-26 360907 360770 86218 82444 123072 127045 125836 125299 88706 87773 95738 98534 118951 120097 346322 373905 1008813 989388 377432 392114 109204 95926 105668 106956 124180 124652 113687 114466 77210 78761 271956 241045 722655 714722 205159 205022 260390 261729 301294 292334 309999 311243 324911 329049 309729 339643 708715 748238 539406 440108 275501 270887 310966 309068 324691 327200 330866 333541 369942 370052 607282 638208 39.85 68.3 1
10:17:35 2023-09-26 365854 361019 86296 82463 123755 127330 126116 125405 88610 87676 95902 98501 119052 120063 346358 375158 1008777 1001787 378569 390943 109459 96354 105959 106956 124418 124530 113955 114433 77368 78730 274060 238618 709167 711337 206638 203875 260420 261642 299611 293816 308230 310078 322974 330991 305966 340340 711405 743696 539406 432674 276094 269685 309807 310984 323023 328951 329510 333577 369767 373461 617250 637270 39.85 68.3 1
10:17:36 2023-09-26 360943 360542 86218 82302 123614 127079 126077 125265 88646 87589 95902 98366 119135 119980 346358 376227 1003979 992514 379641 391803 109759 95894 106058 106816 124833 122334 114314 114334 77652 78666 274289 238512 717317 716390 205449 204591 260390 263210 300868 294300 309028 309139 324701 328410 308529 339277 712880 747711 539763 441344 276675 270474 310313 310513 322045 329182 330241 333505 372162 372012 617250 637721 39.85 68.3 1
10:17:37 2023-09-26 360327 360511 86210 82444 123105 127079 126043 125332 88613 87653 95870 98567 119052 120063 346322 376492 1010280 990831 375136 391528 109573 95926 105846 106923 124423 124652 113687 114466 77263 78761 271956 240476 708163 712147 205120 204161 260976 260047 300979 292192 309707 309608 323495 327932 309365 339313 707179 752652 539406 441417 274564 269685 312202 311170 324703 327905 332382 333433 372840 371575 609580 640184 39.85 68.3 1
10:17:38 2023-09-26 365435 360511 86210 82407 123448 127079 125869 125299 88706 87621 95902 98534 119052 120063 346322 369973 1008486 998907 382436 394082 109594 96288 106105 106890 124489 122799 114000 114557 77421 78698 274532 240704 715917 709256 206058 204161 259616 260878 301984 293496 308992 310042 323577 328880 306901 341090 711369 740705 543694 435121 274985 270922 309338 312236 323550 328224 329546 336285 369695 371716 616375 637234 39.85 68.3 1
10:17:39 2023-09-26 365183 360004 86125 82444 123076 127113 125836 125505 88613 87653 95870 98567 121529 120097 346044 374538 1004692 992514 378605 391528 109464 96221 105668 106923 124180 124530 113687 114466 77210 78730 271956 239024 713231 712039 205480 204161 259694 262043 299576 292511 309101 308239 323498 328960 307082 339313 711405 752120 539406 439911 277067 270369 309197 311350 323370 327058 332140 333325 374367 372131 617742 640126 39.85 68.3 1
10:17:40 2023-09-26 359748 360004 86214 82294 123618 126870 126251 125092 88706 87529 95902 98198 119251 119662 348760 373097 1015458 1000216 376241 392007 109439 96157 105959 106890 124489 122473 113889 114433 77210 78761 271956 240511 714891 711337 205769 204161 260976 261545 300927 293318 306388 311020 324261 329653 306901 339826 707179 739368 531848 437433 274599 269720 311983 308134 323778 329182 328977 336285 369907 372309 608212 636334 39.85 68.3 1
10:17:41 2023-09-26 363917 360498 86214 82477 123142 127079 126043 125299 88706 87621 95771 98466 119052 120097 346287 370043 1005405 996000 378677 391803 109459 96221 105701 106923 124384 124617 113687 114466 77263 78761 274289 239562 708621 710834 205480 208329 260018 260843 299646 293369 308592 311055 323781 329671 308529 340460 711187 744189 539776 437660 276087 271196 311853 310335 323826 328224 329012 336559 369731 370087 617891 639460 39.85 68.3 1
10:17:42 2023-09-26 360907 360808 86066 82452 123072 127075 125836 125718 88909 87796 96065 98640 118999 119960 348660 376649 1013002 997469 377844 391971 109540 95926 105668 106956 124213 124565 113967 114557 77368 78730 274289 240103 708806 717369 206276 203590 260425 260445 299646 292511 309379 308169 324471 328960 306901 340376 707215 750946 539227 437842 275864 269615 311220 309537 323778 328459 331547 333433 371866 373461 609108 640126 39.85 68.3 1
10:17:43 2023-09-26 360315 360255 86214 82298 123651 126870 126077 125092 88706 87469 95870 98366 119251 119662 346358 373084 1008850 999653 375708 390908 109607 95862 105992 106816 124418 124444 113876 114276 77263 78761 271956 239024 714282 711337 205913 204018 261860 261693 302519 293837 308411 310442 324947 329582 306541 340987 710367 746450 539406 437902 275142 268830 311983 309573 322737 329876 329475 335501 369907 372867 610906 639275 39.85 68.3 1
10:17:44 2023-09-26 360690 360803 84582 82474 123689 127438 126029 125405 88610 87861 95902 98638 119195 120294 348907 374061 1005851 992514 380892 391492 109229 96453 105497 106956 124128 124652 113343 114682 77315 78761 271956 240307 704817 714363 205480 204161 258930 260878 300204 291783 309975 309139 323759 329191 306901 340549 709252 747747 539406 438480 274599 271371 309338 309573 324691 327200 331045 333577 371015 370123 614195 640090 39.85 68.3 1
10:17:45 2023-09-26 362794 360516 84488 82448 123043 127289 125749 125539 88553 87621 95738 98534 118786 120097 345317 372264 1011750 998969 376300 390943 109422 95926 105668 106923 124418 122589 113687 114433 77210 78761 271956 241218 711042 715759 206495 204161 260390 261729 300381 292370 310341 310364 324947 330081 306649 340304 709252 749487 540835 435826 276145 269650 310313 309573 323778 325862 332176 333541 369319 373461 610474 639637 39.85 68.3 1
10:17:46 2023-09-26 363316 360435 86348 82309 123751 126910 126150 125251 88610 87525 95902 98198 119169 119696 346844 375377 1003979 992514 377396 390943 109792 96214 106317 106776 124656 124271 114066 114086 77368 78623 274532 239024 718972 712075 205480 208329 260425 263500 299366 294372 306784 309860 323983 328198 306296 339277 711405 748056 536547 440365 274564 270509 310348 309825 322081 329876 329475 333577 372198 371728 614594 637270 39.85 68.3 1
10:17:47 2023-09-26 360327 360765 86214 82481 123440 127323 126077 125505 88646 87653 95870 98567 119169 120097 346079 374168 1008850 989660 375699 394082 109204 96221 105701 106956 124213 122675 113934 114682 77473 78881 274289 240405 708876 715375 204942 204738 260756 261729 301294 292547 309065 309608 323009 328269 309948 341054 708178 748274 539406 440365 276207 270817 311728 309068 324920 327959 330545 333613 371866 370087 609993 638245 39.85 68.3 1
10:17:48 2023-09-26 365042 360408 86263 82317 123076 127045 125749 125299 88553 87621 96065 98466 118951 119862 346358 370008 1007580 1000216 378641 390943 109498 95926 105701 106923 124213 124478 113720 114354 77368 78761 274532 239059 706792 710332 206058 204161 259476 262043 299611 293752 309065 310113 324033 328915 306901 339313 712953 739332 538895 432674 275213 270922 309373 310548 323741 328260 329546 333613 369984 372344 616375 639856 39.85 68.3 1
10:17:49 2023-09-26 365151 359305 86210 82473 123109 127079 125869 125470 88613 87561 95870 98567 119052 120097 346322 375377 1003979 991809 379911 394082 109599 96354 106545 106857 124523 122543 114033 114557 77579 78805 274060 239852 710526 712111 206058 204161 260425 262043 300935 294015 309501 308204 323983 328729 308891 341206 712266 751129 539406 439742 275020 270474 310060 311492 322081 328224 332382 333505 372162 372012 617688 639184 39.85 68.3 1
10:17:50 2023-09-26 360130 360516 86251 82438 123978 127045 126251 125265 88739 87621 95999 98640 119116 119896 346358 372264 1013186 1000364 376094 390943 109573 95926 106025 106923 124623 124600 113934 114466 77263 78761 269324 240138 707727 710834 206050 204018 259192 266720 301014 293404 306820 311055 325199 329653 306901 339348 707215 739440 538014 437573 275442 269720 312237 308204 324234 329182 330356 336285 369907 372309 608475 637270 39.85 68.3 1
10:17:51 2023-09-26 363909 359676 86146 82444 123651 127079 126077 125419 88646 87621 95804 98567 119251 120097 348760 372598 1007400 1003612 382351 391696 109472 96189 105959 106857 124523 122679 113889 114466 77368 78761 271956 239766 708183 711228 206493 204161 259694 261642 299682 293531 309270 309860 324633 328915 306901 338325 713458 743062 537486 435158 275442 271301 309338 310548 323550 328920 330509 335537 370164 372344 616375 638208 39.85 68.3 1
10:17:52 2023-09-26 365953 360518 86218 82473 123142 127285 125869 125299 88824 87653 95902 98567 119086 120063 346322 375663 1003708 992514 380759 390943 109422 95958 105846 106956 124418 124652 113909 114466 77368 78761 271784 240261 711779 712147 205913 204161 260059 262444 300443 293852 309975 308239 324658 329404 308529 341538 714631 753977 538719 440016 275300 270782 310135 312222 322355 328224 331511 333541 372198 372344 619507 639943 39.85 68.3 1
10:17:53 2023-09-26 360979 360765 86159 82489 123766 127079 126077 125539 88909 87949 96033 98673 119014 120363 347016 371010 1017510 1000179 379641 395489 109363 96221 105635 106989 124213 124756 113376 114715 77368 78901 271699 241260 709003 711337 206493 204546 260425 260843 301930 291587 309538 310837 324669 330295 306901 339348 707179 743660 538014 436117 275249 269685 310313 308239 324956 327235 329546 335211 369354 372344 608043 638245 39.85 68.3 1
10:17:54 2023-09-26 364896 360511 86159 82448 123651 127079 126077 125505 88646 87621 95902 98499 119251 120014 346322 370043 1005851 1000364 378641 391253 109271 95926 105668 106776 124384 124565 113720 114466 77263 78761 273476 239059 706792 710224 206348 204161 259952 264141 299399 293505 309210 310433 324489 331045 306541 341685 711223 744753 540299 435216 275406 270509 309338 310548 323263 328437 330366 333577 368803 372344 618848 642194 39.85 68.3 1
10:17:55 2023-09-26 360871 360614 84636 82507 123718 127472 126083 125438 88610 87709 95967 98636 118999 120245 348944 376049 1008813 989697 374908 392149 109372 96453 105959 106956 124384 124600 113720 114499 77473 78945 271956 240511 708761 712147 205156 208148 260425 261585 301261 292192 309538 310078 323009 328003 309037 339049 707215 748310 542444 438884 274564 269720 312010 308204 324462 328224 330277 333613 372162 371196 609128 639637 39.85 68.3 1
10:17:56 2023-09-26 360943 361042 86159 82388 123647 127432 126077 125332 88646 87653 95804 98567 118970 120097 346358 371116 1013557 1000364 377468 392149 109271 96221 105603 106989 124213 124756 113655 114656 77367 78761 269427 241760 703575 711082 205879 204161 260390 261729 302247 292334 309320 310878 323961 329760 306901 339790 707179 743623 542265 437119 275722 270474 310966 308204 324956 327729 330402 336595 372298 372344 608043 638245 39.85 68.3 1
10:17:57 2023-09-26 365848 359568 86266 82492 123670 127364 126150 125405 88610 87828 95902 98534 119086 119980 346079 376506 1003979 992241 377432 390979 109607 96288 105992 106816 124833 124478 113876 114466 77368 78708 271535 237582 714737 712183 205480 204161 260425 261642 298703 293887 308266 308239 323983 328729 312850 339313 712953 748116 539406 439430 274599 269720 310348 311020 322081 328721 331010 333505 372162 372048 618126 638281 39.85 68.3 1
10:17:58 2023-09-26 360641 360511 86218 82481 123109 127079 125869 125126 88857 87653 95870 98499 119169 120097 346115 376864 1012914 991809 376424 391839 109271 95926 105701 106989 124456 122334 113967 114682 77421 78837 274289 241631 706814 717406 205337 204161 261159 261729 300168 292922 309538 310113 324947 327950 308239 340101 708984 752157 525193 438920 275335 269685 311983 309533 324006 328260 330545 333613 373314 372048 606814 638281 39.85 68.3 1
10:17:59 2023-09-26 365078 360983 86411 82605 123852 127113 126111 125419 88706 87796 95967 98534 119251 120097 346393 371707 1011133 1001787 378605 392785 109607 95958 106058 106956 124418 124652 113876 114472 77368 78793 274289 239059 710598 710834 206638 207957 259694 261677 299646 293440 308628 309860 323009 328880 306469 340101 712953 739440 537662 432710 275900 269720 310460 311020 323059 328721 329546 335211 369354 373794 616375 637757 39.85 68.3 1
10:18:00 2023-09-26 364473 360004 86243 82473 123142 127113 126077 125126 88706 87653 95870 98399 119086 120014 345837 375663 1002556 992514 379996 394082 109674 96288 106284 106824 124523 122334 114000 114367 77579 78666 276633 239682 714313 715796 205480 204161 260425 260843 300935 293917 309210 309564 324471 328694 308601 341685 712916 748274 531320 440475 275371 270474 310748 310984 322045 329182 330509 333505 372162 372012 618848 638172 39.85 68.3 1
10:18:01 2023-09-26 359784 360844 86337 82478 123751 127007 126184 125299 88706 87773 95902 98571 119135 120063 346322 371637 1014625 1000364 376336 391803 109388 95958 105603 106956 124384 124652 113687 114466 77263 78761 271956 241260 707819 711337 206058 204161 260425 261621 301895 292263 308556 311020 324033 330116 306901 339313 707143 742842 531631 436497 275406 270474 311684 308169 324920 328189 329475 336559 369319 373998 608043 636784 39.85 68.3 1
10:18:02 2023-09-26 364635 360250 86176 82351 123618 127398 126043 125299 88613 87621 95738 98433 118951 119945 348724 373124 1009586 1003889 381621 391660 109439 96157 105992 106824 124456 122334 113967 114433 77673 78730 271956 238988 720964 712244 206348 204161 259658 261642 299576 293531 308992 310078 325127 329867 305966 339313 711369 739332 539406 432674 275442 270474 309338 310984 323059 328951 330509 333613 371664 373390 616812 638208 39.85 68.3 1
10:18:03 2023-09-26 362182 360511 86185 82448 123689 127364 126043 125385 88674 87621 95771 98534 118951 120063 346322 376793 1012468 992241 376241 391492 109355 95926 105701 106923 124389 124530 113687 114433 77263 78761 273476 240103 707751 712111 205480 203875 260976 260047 300522 292922 308230 309608 323983 327932 308819 340065 707143 752421 536547 440365 275213 269615 311220 309104 324006 328189 330509 333505 372982 372309 610897 639600 39.85 68.3 1
10:18:04 2023-09-26 360102 360511 86218 82411 123737 127079 126043 125271 89068 87764 95967 98439 119082 119808 348944 370975 1014242 1000316 378381 394265 109170 95926 105327 106923 124061 124617 113745 114636 77210 78761 271956 241495 706016 712244 205770 203875 260059 261729 301436 292440 308556 310548 323661 329653 306901 339277 706912 741754 540835 436461 274985 270250 311220 310461 324920 328189 328977 336285 369577 372273 609993 636334 39.85 68.3 1
10:18:05 2023-09-26 364249 360192 86125 82302 123072 127041 125834 125265 88553 87621 95870 98333 118786 119862 346044 369973 1005405 996037 378641 390943 109204 95926 105635 106923 124384 124530 113720 114433 77315 78893 271956 239359 709035 710296 205913 204161 259880 263582 300239 293120 309065 310878 323697 330081 306505 340570 711187 742989 542265 435121 274336 270922 309772 310042 323718 327728 329510 336486 369984 371455 615465 639275 39.85 68.3 1
10:18:06 2023-09-26 360907 360549 84607 82445 123652 127228 126029 125405 88610 87768 95902 98403 119048 120294 348760 376649 1013905 994634 377493 391492 109489 96157 105635 106923 124213 124652 113687 114433 77368 78761 274532 239934 707339 712111 205913 203590 260976 260445 300487 293333 308193 309816 324018 328233 306901 340340 708715 748454 537441 440053 275829 269650 311692 309537 324006 328224 330509 333469 373017 373128 608212 640126 39.85 68.3 1
10:18:07 2023-09-26 360881 359999 86302 82351 123822 127045 126130 125059 88706 87621 95902 98366 119251 119862 346844 372264 1014014 1000364 376424 391803 109464 95894 106025 106923 124384 124478 113955 114466 77263 78761 274289 241733 710519 712750 205988 204161 261159 261729 301083 293872 306604 312753 324911 330045 306901 339313 708214 739332 538719 437314 275178 270439 312202 308169 324654 329395 331441 336047 369871 372012 608906 638208 39.85 68.3 1
10:18:08 2023-09-26 365115 360434 86237 82520 123374 127540 126029 125785 88545 87828 95738 98567 118786 120409 346322 374253 1009882 992514 381663 391803 109388 96321 105603 106956 124180 124773 113687 114466 77315 78761 274532 239766 706603 715375 205913 204161 258930 261642 301330 292440 310414 309104 323009 329640 306901 338325 711369 748310 537977 437842 276871 271301 309303 310078 324462 327200 331547 333541 371570 372012 615938 640090 39.85 68.3 1
10:18:09 2023-09-26 360907 360004 86218 82527 123647 127079 125869 125385 88674 87621 95870 98466 119251 120097 346322 374538 1013186 994515 378035 391528 109573 96221 105668 106923 124423 122504 114319 114682 77473 78859 271956 241047 709194 715375 206522 204090 261123 261729 301756 293404 310414 308204 323947 329902 306901 340855 709215 748310 539406 437151 276145 269650 311220 310987 324006 328189 333801 333469 371015 373426 609970 640126 39.85 68.3 1
10:18:10 2023-09-26 364221 360657 86475 82379 123822 126923 126285 125092 88706 87796 95902 98433 119217 120063 346880 374466 1005368 994515 378266 391528 109388 96221 106040 106956 124213 124652 113876 114354 77263 78761 274289 239731 707796 712848 205480 208329 260059 260843 300928 293369 306748 311528 322974 329191 307189 338325 711369 744710 539227 440365 274144 270698 310277 310078 324006 329182 328480 336559 371570 371161 614287 636298 39.85 68.3 1
10:18:11 2023-09-26 363089 360765 86159 82448 123076 127289 126043 125505 88553 87621 95804 98534 119052 120264 346079 373381 1007349 989660 381621 394082 109560 96453 105893 106890 124404 124930 113622 114748 77368 78945 271956 241045 703575 713857 206058 208547 260018 263210 302826 291988 309975 309608 323009 329191 306469 339606 710291 747747 531848 437975 274144 271406 310313 309104 324920 327464 331045 333577 372457 370087 614604 639637 39.85 68.3 1
10:18:12 2023-09-26 360943 360004 86273 82474 123780 127045 126251 125092 88706 87621 96164 98435 119251 119862 346322 373084 1010280 1001513 375442 390943 109759 95829 106236 106923 124833 124565 114066 114321 77368 78761 274060 239024 713867 711337 206058 203875 259623 260445 299611 293531 308289 310113 325127 329191 306901 340891 709252 745273 533258 437938 275406 269240 312237 310042 323059 329644 329475 335501 369942 373426 611580 636334 39.85 68.3 1
10:18:13 2023-09-26 364398 360004 86302 82440 123703 126836 126251 125092 88553 87621 95804 98466 118951 120225 348760 373124 1006863 998180 380537 391971 109472 96157 105992 106857 124489 122334 113687 114433 77368 78761 269324 239395 711983 711337 205444 208365 260059 260878 300680 293781 309028 311528 323805 329885 308891 338254 711369 739332 538719 437806 274144 271301 310277 310078 324006 328260 329475 337071 372294 371125 616375 636298 39.85 68.3 1
10:18:14 2023-09-26 360866 360516 86218 82448 123722 127330 126043 125299 88674 87621 95870 98534 121596 120097 345281 374502 1013186 995257 376264 391839 109388 95926 105701 106956 124384 124513 113687 114466 77263 78730 271956 239802 709909 714363 205772 203733 260425 260808 300522 293163 310414 308169 323759 329653 306901 340376 709252 748310 539406 438229 276058 269685 311255 309790 324006 327694 332050 333469 369977 373461 610006 640126 39.85 68.3 1
10:18:15 2023-09-26 360871 360255 86159 82298 123647 126957 126251 125304 88909 87796 96131 98472 119082 119926 348980 372123 1011566 999905 375635 393671 109540 95862 105846 106890 124504 124444 113934 114459 77368 78730 271956 239766 709623 711228 206058 204161 259588 260047 300522 293737 309270 310837 325163 329191 306901 340065 708751 745236 540835 437934 275213 269650 312273 309104 324006 329182 329243 335537 369907 372012 607785 636334 39.85 68.3 1
10:18:16 2023-09-26 364380 360511 86150 82440 123076 127289 125836 125505 88553 87773 95640 98567 118786 120298 346060 373643 1005851 991104 380856 391839 109304 96221 105497 106956 124009 124860 113343 114656 77263 78761 271956 240271 702572 714363 205913 208329 259480 260878 300204 292476 310414 309573 323009 329191 306901 338254 710830 750066 539406 438809 274635 271716 309338 311207 324920 327200 331045 333541 371015 371196 614122 639637 39.85 68.3 1
10:18:17 2023-09-26 360717 360844 84582 82478 123316 127683 125735 125698 88610 87828 95902 98571 119082 120210 348267 376156 1013186 994515 377529 394082 109439 95958 105919 106923 124213 124600 113687 114682 77368 78761 271956 240138 707453 712111 205772 203590 260425 260808 300557 293163 309538 308169 324509 329191 306901 340376 709252 748382 536547 439490 275900 269650 311255 309573 324006 328189 331511 333469 372162 373426 609108 640126 39.85 68.3 1
10:18:18 2023-09-26 359784 360004 86218 82392 123651 126836 126251 125126 88706 87469 96184 98198 119251 119862 346358 372264 1008850 1001787 375177 391528 109607 95894 106025 106849 124504 124444 113876 114086 77368 78623 271956 240704 714837 711118 206133 204161 261527 261729 301334 294122 309088 310878 324947 329778 306901 340891 709252 745098 539406 438330 275178 269170 312202 311207 323059 330072 329510 335537 369907 373164 609072 636334 39.85 68.3 1
10:18:19 2023-09-26 360835 360983 86292 82572 123552 127364 126150 125665 88610 87861 95870 98567 119086 120298 346617 374253 1008777 989660 378677 391564 109304 96387 105497 106956 124180 124756 113577 114466 77263 78761 271784 240511 704462 714363 205480 208436 259444 260843 301472 292236 309975 309139 323009 329191 306715 340271 709288 746133 538719 438499 273725 272393 312662 309320 324920 327235 331045 333613 371015 370123 610942 640090 39.85 68.3 1
10:18:20 2023-09-26 360654 360516 85974 82594 123043 127534 125421 125572 88367 87925 95740 98735 118786 120500 345801 371152 1014625 995294 376300 390943 109204 96221 105603 106923 124423 122590 113778 114682 77421 78698 273476 239996 710561 715375 206602 203947 260390 261729 300487 293163 309871 308169 323237 329938 305679 340340 709252 747220 539406 436591 275722 269650 310783 309790 324006 327235 332050 333505 369907 373426 610006 639637 39.85 68.3 1
10:18:21 2023-09-26 362876 360627 86445 82209 123855 126865 126285 124714 88739 87492 95968 98098 119251 119296 346358 375627 1005331 993105 378000 390943 109607 95958 105919 106923 124589 124478 113687 114119 77263 78793 271956 239766 719042 714363 205480 204161 260425 260843 300680 293979 306784 310149 323495 328269 307189 338325 711369 746326 537977 440479 274599 270509 310348 310042 323550 329644 329012 335573 372162 371716 615130 637270 39.85 68.3 1
10:18:22 2023-09-26 360907 361019 86058 82444 123072 127289 125869 125505 88553 87653 95870 98567 119086 120131 346617 373941 1008813 989697 379996 394787 109472 96354 105886 106890 124404 122578 113889 114715 77421 78913 271956 241456 708003 714363 205480 208618 260246 263210 302105 292440 309975 312161 323009 329422 309680 340329 709252 746097 539406 439742 274144 271942 310783 309104 324920 327694 330545 333613 371050 370087 609108 640126 39.85 68.3 1
10:18:23 2023-09-26 364161 359990 86437 82474 123618 127045 126164 125126 88706 87469 95999 98335 119052 119896 346322 373346 1008850 1002458 376774 390979 109573 96221 106025 106923 124418 122334 114066 114086 77368 78730 274060 238653 711747 713256 206058 203021 260425 260878 299366 294300 308556 310113 322748 329422 306901 341167 711369 743623 539406 437842 276323 269240 311291 310548 322796 329182 329510 335537 369977 374021 613651 636334 39.85 68.3 1
10:18:24 2023-09-26 360979 360004 86218 82157 123855 126660 126164 124714 88739 87318 95902 97929 119285 119622 349255 373656 1008116 995342 380266 391421 109472 96157 105959 107324 124489 122473 113778 114433 77263 78761 271956 239598 708621 712244 205444 204591 260059 260878 299682 293093 306784 311091 322074 328729 307189 338289 711844 742952 539406 439851 274144 270509 310277 309825 323778 329182 328515 336321 369977 370123 615097 638589 39.85 68.3 1
10:18:25 2023-09-26 360943 360008 85974 82481 122973 127398 125421 125539 88400 87925 95740 98803 118458 120500 345317 370043 1017009 996000 376336 393525 109095 95958 105294 106956 123838 124686 113343 114466 77263 78730 271956 239598 708591 711337 206058 203806 260425 260878 300522 291587 310414 309643 322074 328659 306901 340376 708214 747251 534667 435194 277583 270474 310348 310042 324920 326249 331583 333613 369319 372867 610510 639184 39.85 68.3 1
10:18:26 2023-09-26 364341 360004 86150 82383 123647 127079 126043 125338 88788 87704 95999 98640 119116 119960 348980 373239 1011133 1001675 376167 391386 109573 95894 106025 106923 124418 124357 113967 114210 77368 78644 271956 238653 723092 713256 205986 203590 260792 260843 299611 294300 308338 310793 322748 329653 306901 341167 709288 743660 531320 437806 276094 268830 311255 310078 322569 329182 329475 333613 369977 373461 612746 636334 39.85 68.3 1
10:18:27 2023-09-26 360902 360516 86099 82392 123076 127113 125869 125505 88553 87653 95738 98567 119052 120097 346079 373381 1008850 989697 378000 391874 109204 96354 105603 106989 124180 124686 113343 114466 77210 78761 271956 240583 703988 713352 205480 208729 260059 262943 301472 292511 308738 309608 323009 329191 306974 339790 708751 747184 539406 439430 273725 271146 310783 309104 324920 327729 330545 333613 369977 372643 608678 639637 39.85 68.3 1
10:18:28 2023-09-26 360943 360361 84582 82624 123600 127649 125735 125612 88577 87861 95738 98739 118883 120530 347774 373203 1013186 996000 375735 393210 109338 95894 105668 106923 124213 124478 113876 114682 77368 78761 271956 239766 708208 714363 206493 203770 260425 260878 300557 293198 310414 308204 323044 328625 306901 340412 709252 751198 537977 435845 276908 269685 311255 309825 324006 327500 332320 333541 369942 373461 610474 640163 39.85 68.3 1
10:18:29 2023-09-26 361015 359502 86370 82189 123647 126626 126319 124681 88739 87559 95902 98198 119086 119579 346079 374538 1003979 995602 377432 391492 109573 95926 105701 106956 124418 124565 113720 114466 77210 78730 274289 239766 713545 712344 205480 208329 260059 260843 300557 294143 306748 310113 323044 328233 306331 338325 711369 745799 538543 440365 274372 270509 310348 310042 323489 329644 329012 333649 375392 371764 614120 639967 39.85 68.3 1
10:18:30 2023-09-26 360605 361006 86266 82548 123552 127330 125942 125784 88577 87828 95738 98567 118786 120097 345837 376002 1010244 986817 377468 390979 109271 96157 106143 106989 124213 124600 113687 114466 77368 78793 276282 241090 703930 713352 205191 208436 260059 260445 301472 291988 309538 309174 323009 329191 308529 339386 708251 749718 539406 439856 273725 270957 311220 308204 324920 327729 330545 333613 371050 370087 610439 639673 39.85 68.3 1
10:18:31 2023-09-26 364635 360255 86159 82388 123109 126870 125869 125126 88585 87621 95738 98399 118854 119862 345837 372003 1005851 1001075 379309 390943 109573 95926 105846 106923 124213 124478 113720 114276 77368 78676 274532 238653 715071 710332 206967 204018 260059 262043 301330 293440 309065 309860 323044 331295 306685 340376 711369 742998 539406 435921 276094 269720 310029 311207 322772 328933 332382 335392 372077 373879 616302 640184 39.85 68.3 1
10:18:32 2023-09-26 362840 359896 86314 82422 123109 127079 125903 125092 88585 87796 95902 98366 119251 119696 346079 376227 1002446 992241 377432 390669 109641 95926 106058 106596 124833 124357 113909 114119 77368 78515 274060 237582 717290 712147 205480 204161 260425 260878 299157 294372 309065 309139 324053 328269 306261 339313 712953 748080 537977 440053 274635 270509 310348 311020 322081 329182 330277 333541 372162 371752 617250 637307 39.85 68.3 1
10:18:33 2023-09-26 361154 360008 86251 82392 123109 127079 125869 125299 88646 87621 95738 98567 119086 120097 346079 376227 1011033 990401 376664 394082 109556 96354 106007 106890 124404 122578 113655 114636 77368 78945 269324 240405 709680 712147 205480 204161 260792 261693 301224 292922 309501 309643 323756 327738 309474 341038 707215 748382 546553 438920 274564 269685 310993 309104 324006 328224 330545 333613 372233 371196 608856 637757 39.85 68.3 1
10:18:34 2023-09-26 364157 360578 86159 82507 123577 127045 126010 125265 88613 87621 95738 98403 118951 119862 346008 369973 1005405 998160 381546 391492 109498 96123 105813 106923 124418 124617 113687 114433 77263 78730 271956 239395 708323 709256 205592 204161 259658 261607 301330 293333 309247 312616 323768 331260 306901 341311 711369 739296 534667 437155 274564 271301 309772 310477 324006 328685 330473 336559 369984 371716 616375 637234 39.85 68.3 1
10:18:35 2023-09-26 365188 360511 86185 82557 123072 127255 125802 125472 88521 87621 95738 98501 118786 120191 348477 375905 1005430 992092 379457 391660 109405 96059 105992 106824 124489 122248 113844 114321 77421 78698 274060 239342 715316 712111 206058 204161 260425 261607 301330 293837 310145 309139 324018 329191 306649 339790 713421 748382 539406 440479 275178 270887 310748 311457 322498 329182 330974 333469 372162 372273 618126 638208 39.85 68.3 1
10:18:36 2023-09-26 361154 360770 86185 82415 123755 127045 125836 125385 88553 87589 95836 98433 118951 120063 346044 371081 1014625 998907 379715 391803 109426 95926 105603 106956 124213 124652 113687 114433 77263 78761 270933 241599 705086 710834 206348 204161 260822 260410 301188 292886 309283 311055 324033 330116 306901 339313 707143 742842 542265 436425 275213 270439 310966 310327 324956 328189 329510 336522 369767 372309 608906 637721 39.85 68.3 1
10:18:37 2023-09-26 364813 360511 86210 82448 123109 127079 126043 125338 88909 87704 95999 98640 119122 120245 348907 372123 1009697 1001638 380537 391936 109430 95894 105846 106890 124384 122334 114000 115124 77315 78869 274060 238988 709466 711191 206638 204018 260059 261642 299576 293404 306388 311316 324839 331295 305571 340376 711369 742879 531848 432890 276287 269685 309807 312679 323023 329182 329546 336254 369613 373986 617250 637721 39.85 68.3 1
10:18:38 2023-09-26 361667 360004 86269 82444 123614 127079 126164 125472 88755 87621 95902 98534 118951 120063 346044 376192 1012468 990364 377262 391528 109170 95926 105603 107136 124213 124478 113687 114466 77315 78761 271956 240476 708049 712147 205444 204161 261159 261729 301190 292922 309028 309825 323460 328198 308420 339277 709753 748310 539406 440989 274599 270474 311728 310950 324462 328224 330545 335501 372685 371161 608906 639148 39.85 68.3 1
10:18:39 2023-09-26 360363 360808 84665 82587 123681 127438 126116 125405 88610 87768 95902 98638 119082 120210 348760 371081 1014625 998160 376830 394082 109036 96685 105051 106989 123805 124895 113343 114715 77368 78955 274532 240369 708285 711337 206348 204161 260425 263500 300731 291995 310414 310042 324489 331224 306901 340065 707143 746685 531631 435448 275406 270474 311430 311721 324920 327200 331547 335537 372294 372547 608678 640090 39.85 68.3 1
10:18:40 2023-09-26 360970 359999 86247 82411 123618 127045 126043 125092 88674 87469 95902 98366 118951 119862 346322 375627 1003979 992514 377396 390943 109759 95926 106203 106743 124623 124409 114066 114053 77421 78623 274289 238284 720664 714869 205480 204448 260425 260843 302091 294336 308556 310540 324471 328960 306261 339313 712916 750212 539049 440365 274564 270474 310748 310042 322045 329876 329510 333289 375960 372025 616992 640184 39.85 68.3 1
10:18:41 2023-09-26 360183 360758 86237 82317 123629 127330 126029 125578 88577 87799 95870 98466 118951 120063 348477 373727 1010207 989660 378302 392114 109338 96189 105570 106956 124410 124860 113876 114623 77263 78761 278899 241188 707247 713352 205444 208618 260425 260627 301436 292440 309975 309825 323460 329191 307189 339386 709252 746883 539406 439742 273725 271301 310748 309068 324739 327924 330974 333577 369942 370052 607318 640036 39.85 68.3 1
10:18:42 2023-09-26 360871 360004 86218 82351 123732 127045 126164 125299 88613 87621 95870 98333 118951 119862 346322 373346 1007312 1001787 377041 391528 109493 95894 105919 106923 124504 124496 113844 114086 77368 78676 271535 238451 715671 711337 206058 203590 261226 260878 299366 294193 306496 310078 322974 329653 306901 341407 710291 745236 539406 437842 276287 269393 311443 311426 322737 329662 332604 335866 372611 373843 617086 640184 39.85 68.3 1
10:18:43 2023-09-26 363670 359860 86411 82266 123855 126923 126285 124681 89003 87405 95967 98165 119251 119262 346322 375592 1003869 996983 379641 391492 109759 95894 106025 106776 124623 124409 113876 114086 77368 78761 271784 239731 719768 713352 205123 204448 260425 260843 300522 294300 306712 310113 323724 328233 306725 338325 711332 746854 546998 440216 274564 270474 310748 310042 323023 329644 329208 333613 372162 371161 612710 636784 39.85 68.3 1
10:18:44 2023-09-26 360943 360758 86125 82448 123072 127113 125956 125505 88553 87653 95771 98534 118786 120097 346044 370043 1014625 998907 376264 392114 109204 96221 105294 106956 123805 124773 113311 114623 77158 78793 271956 241188 703748 711337 206058 204161 260425 260878 302267 291995 309975 310113 324898 330991 306901 340101 710256 747362 534667 436206 277067 270404 311078 309900 324920 326988 331332 336340 371814 373390 608606 638245 39.85 68.3 1
10:18:45 2023-09-26 365151 360008 84690 82455 123703 127045 125869 125299 88706 87653 95968 98534 119052 119980 346582 371116 1007312 1001787 378569 391803 109607 95926 105701 106849 124589 124565 113876 114433 77368 78761 271535 239024 709167 710834 206638 204161 260246 262043 301330 293852 309501 310078 323495 329373 306635 340376 712916 742915 540835 435158 276287 271112 310277 311020 323095 329182 329546 335264 369613 374021 615872 637721 39.85 68.3 1
10:18:46 2023-09-26 364249 360004 86218 82448 123618 127079 126043 125265 88706 87621 95902 98366 121681 120191 348477 376470 1007692 996760 379457 391660 109809 95829 106317 106791 124867 122163 114033 114086 77368 78761 269427 241218 725838 714363 205769 204448 260425 260878 301293 295200 306784 312383 324736 328233 306296 339074 711369 746854 537977 440732 274564 270887 310783 310042 323023 329876 329475 333613 372162 371716 614521 637234 39.85 68.3 1
10:18:47 2023-09-26 360943 360772 86185 82478 123535 127075 125869 125385 88553 87621 95706 98534 118786 120063 346322 370043 1014993 998944 378602 391528 109095 96221 105465 107424 124009 124686 113343 114433 77158 78793 271956 241394 714578 710834 206058 204161 260425 260878 301930 291551 309501 310802 324033 330991 306901 339826 709213 743623 534667 436153 275213 270285 311001 309068 324920 327694 329546 336285 369319 372344 608043 638245 39.85 68.3 1
10:18:48 2023-09-26 365188 360004 86205 82477 123610 127045 126049 125338 88755 87764 95999 98435 119082 119960 348944 373239 1010415 1001638 379420 391528 109464 96181 105668 106849 124504 122334 113967 114400 77368 78730 274060 238821 715225 711191 206638 203875 260425 262623 300443 294058 309028 310078 322974 330116 306433 340412 712412 745061 539406 435158 276323 269720 310060 311238 323023 329182 330241 335501 369907 374226 616375 637270 39.85 68.3 1
10:18:49 2023-09-26 361667 360511 86185 82448 123109 127079 125869 125299 88432 87621 95738 98366 118951 119980 345317 375663 1010244 991104 376995 391803 109204 95926 105635 106956 124213 124652 113687 114433 77263 78761 274289 240307 707934 712147 205480 204161 260792 260047 300979 292922 309501 310793 323983 327738 306760 339826 708214 748418 525193 438920 275020 269685 312202 309104 324462 328224 330509 333577 373017 372012 610897 638245 39.85 68.3 1
10:18:50 2023-09-26 360324 360830 84728 82474 123722 126944 126150 125405 88610 87768 96033 98571 119082 119960 348513 370821 1016182 998907 377131 395384 109338 96386 105570 107022 124009 124808 113745 114781 77210 79040 271956 241224 704356 711337 206058 204161 260425 260878 301895 292192 309975 311647 324669 328880 306901 340101 708214 745626 542265 435809 275864 270509 311001 309825 324690 327200 331010 336559 369613 372867 603866 640799 39.85 68.3 1
10:18:51 2023-09-26 362912 359748 86159 82415 123614 127432 125869 125265 88613 87469 95870 98366 118951 119862 346287 375663 1002556 992514 377131 390634 109573 95829 106025 106923 124418 124530 113876 114086 77620 78676 274060 237512 714737 712111 205480 204161 260425 260878 299122 293531 309283 308275 324018 327879 308819 339348 712916 748274 539406 440168 275213 270509 310783 311020 322009 328721 332309 333289 375063 372025 619469 640184 39.85 68.3 1
10:18:52 2023-09-26 359640 360403 86288 82598 123544 127119 126150 125405 88577 87621 95902 98534 119052 120097 348760 374360 1010244 989660 376894 391803 109380 96321 105603 106956 124128 124686 113577 114466 77368 78761 274289 240547 704818 712111 204800 204161 260425 260082 301472 293369 309501 309825 323463 328233 307189 338325 707215 748274 538719 439964 274144 270285 311728 309068 324691 327959 330509 333613 372127 370087 608906 638208 39.85 68.3 1
10:18:53 2023-09-26 364919 360004 86218 82388 123618 127079 126043 125385 88796 87621 95771 98399 119086 119945 346079 369973 1005581 1000364 378677 391528 109607 95926 105701 106956 124451 124600 113720 114433 77315 78761 271956 241116 709494 710296 206058 204161 259694 262043 301330 293610 309283 310078 322929 328915 306901 339313 713188 739296 545124 432710 275020 272838 310029 313111 323754 328933 330866 336139 369984 372202 615760 640184 39.85 68.3 1
10:18:54 2023-09-26 365558 360361 86240 82415 123101 127079 125868 125472 88513 87589 95738 98501 118786 120097 347664 376205 1003267 992514 377432 390943 109498 96408 106025 106923 124504 124652 114066 114119 77368 78849 271535 238249 712666 712111 206058 204448 260425 260878 299366 293944 309283 309139 324018 328729 306613 339313 713421 748310 537977 440479 275020 270509 311001 311020 322534 329182 330545 336108 372720 371799 617688 638245 39.85 68.3 1
10:18:55 2023-09-26 359820 360498 86121 82444 123101 127113 125869 125299 88553 87561 95870 98862 118786 120097 346322 371116 1014809 999653 376865 391528 109204 95926 105603 106989 124213 124686 113343 114466 77263 78793 271956 241635 705968 710332 206058 204161 260425 260082 302142 292957 308592 311774 324898 330259 306901 339862 709753 742695 536957 436860 275722 270404 311078 308927 324920 328047 331911 336651 372077 372309 608475 638208 39.85 68.3 1
10:18:56 2023-09-26 364923 360008 86442 82474 123415 127045 125869 125126 88613 87796 95967 98466 119169 119980 346079 370008 1006863 999653 380819 391528 109498 95926 105668 106923 124213 124478 113687 114466 77368 78761 271956 239395 712898 710332 206058 204161 259694 261677 299646 293716 309538 310078 324033 328950 306901 339074 711405 739296 538895 435158 275442 271336 310060 311020 323778 328951 330509 336047 370128 372309 616375 637976 39.85 68.3 1
10:18:57 2023-09-26 359820 360758 86243 82448 123105 127079 125903 125505 88613 87621 95870 98567 119052 120448 346358 376793 1011750 991104 377262 393488 109271 95926 105635 106956 124384 124478 113687 114466 77263 78793 274532 240511 708049 712147 205480 203949 261159 260047 301436 293404 308920 310300 324911 328414 309693 341722 709863 754475 531848 441615 275846 270369 312059 309396 324691 328189 330509 335537 373017 372131 610389 638208 39.85 68.3 1
10:18:58 2023-09-26 359242 360008 86150 82470 123670 127045 126077 125265 88706 87469 95738 98667 119086 120063 346322 371116 1016972 1000364 375999 391528 109498 95958 105635 106956 124213 124686 113687 114499 77263 78761 271784 241635 709866 710332 206058 204161 260425 260047 302390 293163 308592 311489 325163 330295 307082 339826 707215 739404 537662 437497 275442 270509 311983 308204 324956 328721 330013 336595 369907 372344 608043 637270 39.85 68.3 1
10:18:59 2023-09-26 364850 360004 86218 82444 123109 127113 126043 125504 88646 87621 95902 98399 119052 119896 345837 375869 1002556 991809 379372 390943 109607 95926 106222 106923 124623 124565 114066 114276 77421 78761 266907 237582 720562 712111 206058 204664 260904 263768 299364 294671 309356 309466 324592 329084 308638 341317 713275 752157 540304 440053 275020 270509 311001 311680 322390 329182 332309 333541 372233 372309 618126 638245 39.85 68.3 1
10:19:00 2023-09-26 360105 360004 86218 82481 123618 127079 126077 125299 88646 87653 95738 98567 119169 119980 346617 376793 1011750 991104 377262 391528 109489 95926 105846 106956 124213 124600 113687 114466 77263 78793 271956 240476 706654 712183 205480 204161 261860 260445 300664 292602 309975 310113 324506 328233 307189 340101 708751 748418 531848 439502 274635 270251 312202 309573 324462 328224 330545 333613 372982 371752 607785 638281 39.85 68.3 1
10:19:01 2023-09-26 360130 360650 84732 82474 123718 127364 126150 125438 88642 87709 95999 98435 118965 120127 349438 371116 1014238 998197 376300 394787 109238 96254 105570 107022 123838 124721 113745 114781 77158 78901 271699 241188 705695 711337 206058 204161 260425 260878 301930 292031 309975 310113 322491 328880 306901 339862 707215 745799 538719 437573 275477 270509 311255 309860 324956 327200 330545 336321 368803 372902 609128 638245 39.85 68.3 1
10:19:02 2023-09-26 364271 360004 86150 82383 123076 127079 125869 125126 88553 87621 95870 98466 118786 119862 346322 376227 1003979 991809 377131 390943 109498 95894 105879 106956 124418 124444 113687 114086 77368 78761 271535 237547 710641 712111 205913 204161 260425 262043 299104 293852 309757 308239 324018 329191 308855 339348 713458 748346 539406 439742 275020 270544 310383 311492 322569 328721 331511 333541 374715 372060 620728 642008 39.85 68.3 1
10:19:03 2023-09-26 360501 360444 86296 82463 123637 127119 126352 125405 88642 87653 95967 98534 119203 120063 348230 375377 1011133 990364 375136 390979 109271 96420 105992 106956 124213 124686 113687 114466 77263 78925 274532 240511 708576 712111 205156 208329 260792 260445 301472 292272 309538 309860 324766 327738 309365 338325 707215 748346 539406 439502 274564 270509 311983 309104 324920 328224 330545 333649 372720 371491 607785 638245 39.85 68.3 1
10:19:04 2023-09-26 364930 360508 86344 82440 123109 127079 126043 125299 88553 87501 95836 98466 119052 119980 345837 369973 1005139 1001029 378641 390943 109422 95926 105879 106956 124418 122589 113720 114466 77368 78793 274532 239059 714445 710224 206638 208365 259694 262078 299646 293852 309538 310113 322039 329408 306901 339862 712953 740705 538895 435158 275864 271146 310064 311716 324018 328649 333091 335428 372077 373319 617614 640184 39.85 68.3 1
10:19:05 2023-09-26 364969 360439 86381 82440 123732 127113 126077 125419 88585 87796 95870 98366 118951 119980 345352 375663 1004566 992514 377432 390943 109641 95926 106058 106956 124418 124513 113876 114466 77368 78793 282058 237582 712240 712147 206058 208329 260425 262078 299366 294579 309975 309139 324506 329191 306296 339862 713494 748382 531848 440053 275442 270509 310783 311055 322759 328721 331511 333577 372198 372344 618311 640799 39.85 68.3 1
10:19:06 2023-09-26 358899 360004 86154 82477 123109 126991 125903 125299 88553 87469 95738 98466 119086 120173 346079 371672 1014625 1000364 375207 391528 109422 96221 105846 106956 124213 124600 113720 114499 77210 78761 271956 241295 711758 710834 206058 204161 260425 261729 301930 292192 308556 311091 325163 329711 306901 339826 708244 744570 540835 437615 277067 270404 312059 308098 324920 328543 331911 336413 373534 372167 608465 636334 39.85 68.3 1
10:19:07 2023-09-26 363606 360578 84615 82350 123101 127045 125869 125299 88585 87653 95902 98669 118888 120014 345837 370008 1005552 996074 380588 390979 109422 95926 105635 106956 124246 124565 113687 114433 77368 78761 271956 239598 706632 710332 206058 208401 260059 261642 299651 293404 309538 311207 323577 328388 307082 338289 711369 739296 534667 436497 274599 271146 311082 310113 324006 328260 331050 336595 368803 371752 615502 637307 39.85 68.3 1
10:19:08 2023-09-26 359820 360008 86099 82481 123138 127113 125903 125299 88585 87621 95870 98499 118921 119896 346079 376829 1013186 992514 377529 391564 109607 96221 106040 106956 124418 124513 113720 114433 77263 78761 271956 240138 707339 712183 206203 204018 259588 260843 301210 293163 309538 311097 327478 327950 308529 341299 710367 748274 531848 440989 275722 269581 312059 309865 324006 328224 330509 333541 373314 373177 610254 640090 39.85 68.3 1
10:19:09 2023-09-26 360130 360004 86192 82444 123789 126991 126077 125126 88646 87469 95902 98399 119052 119696 346915 372264 1011750 1000364 376121 391564 109459 95894 105846 106956 124246 124565 113876 114466 77368 78761 273476 240174 711182 711337 206058 204161 260160 266380 300310 293887 308592 311091 323009 330259 308891 339862 708214 742952 540835 437879 275442 270509 312273 310327 324234 329182 329279 336084 372793 372380 609993 636334 39.85 68.3 1
10:19:10 2023-09-26 364672 360578 86099 82481 123101 127323 125782 125539 88432 87653 95772 98599 118888 120298 345317 373417 1005887 992241 380856 391528 109162 95958 105603 106989 124094 124686 113687 114656 77263 78793 271784 240138 708103 712075 206058 204664 259515 263768 303004 292673 310767 309936 324947 329546 308347 340570 713548 753223 539227 439083 275213 271336 309338 310735 324848 327482 331511 335464 371015 371716 616974 641033 39.85 68.3 1
10:19:11 2023-09-26 360907 360004 86117 82557 123039 127432 125802 125505 88674 87621 95870 98534 118951 119945 345281 372264 1011750 995963 376264 390908 109464 95926 105668 106923 124384 124652 113844 114433 77421 78761 271956 239766 709909 713352 206638 204018 260976 260843 300891 292192 310414 308204 323009 330116 306325 340412 710291 747711 540835 436552 276252 269685 310783 310007 324006 327200 332284 333541 369871 373986 612240 640090 39.85 68.3 1
10:19:12 2023-09-26 362464 360004 86333 82415 123855 126836 126251 125059 88706 87621 95870 98366 118951 119862 346322 374204 1005405 993810 378266 390943 109355 95894 105886 106923 124384 124617 113687 114466 77263 78761 274532 241218 710080 713096 204981 204735 260390 263210 302184 293837 306604 311350 324681 328658 307154 339277 710830 745098 539406 441458 274564 270887 310277 310007 324006 330072 328977 336011 371570 371161 613758 639989 39.85 68.3 1
10:19:13 2023-09-26 360938 360516 86185 82415 123076 127079 125869 125385 88521 87529 96022 98534 118786 120097 345766 373346 1008813 991104 378000 391803 109204 95926 105603 106989 124180 124617 113687 114623 77263 78761 271956 241224 713230 713083 205444 208582 260242 260445 301082 292476 309684 311243 324730 329653 309183 340791 709252 749450 539406 440365 274109 271301 311255 309068 324920 328920 331010 335757 373921 373506 610887 639943 39.85 68.3 1
10:19:14 2023-09-26 362609 360434 86200 82426 123345 127506 125909 125405 88950 87741 95870 98567 118786 120097 348724 372123 1014353 996000 376300 392114 109489 96189 106025 106956 124213 124652 113876 114466 77315 78761 271956 241116 708866 712075 206348 204018 260792 260843 300943 293369 309575 308204 323983 330116 306901 340891 710561 748274 539406 437151 276323 269685 311255 310700 324462 328224 332050 333505 371050 373426 610006 640090 39.85 68.3 1
10:19:15 2023-09-26 363021 359999 86210 82355 123109 127113 125869 125299 88553 87529 95870 98366 118951 120256 346322 371672 1005405 994515 378569 391528 109238 95926 105668 106923 124213 124530 113876 114466 77368 78761 271956 239731 707225 711337 205480 208401 260242 261642 300522 293084 306460 311746 325127 328590 307189 338289 711369 746919 533258 439120 276403 271301 310971 310700 324210 328631 331441 337164 373129 371539 613468 639275 39.85 68.3 1
10:19:16 2023-09-26 365029 360648 86314 82557 123076 127377 125836 125505 88521 87916 95804 98932 118951 120500 346044 373905 1010415 992514 380856 392114 109204 96189 105504 106989 124180 124652 113687 114656 77263 78793 274289 240440 703837 712075 206058 204161 259658 262444 301970 293369 310414 309852 323721 329653 308819 339313 711405 750487 532729 439120 275406 271111 309338 311020 324462 327694 331583 333577 371570 372309 616375 640090 39.85 68.3 1
10:19:17 2023-09-26 360540 360004 86251 82448 123822 127045 126164 125092 88706 87589 95870 98366 119251 119862 346358 372787 1008813 1001075 375974 391492 109607 96256 106058 106849 124623 124583 113987 114119 77368 78761 274289 239024 716005 711337 206058 204161 259623 263686 300487 294336 308592 310548 323009 329885 306901 341131 712387 746155 539776 438480 277067 270730 312059 310624 322916 330000 331911 336103 373657 375177 610833 637234 39.85 68.3 1
10:19:18 2023-09-26 360943 360255 84875 82313 123855 126836 126251 125059 88674 87469 95967 98466 119251 119696 346844 374502 1005139 994515 378569 394082 109498 95926 105603 106923 124213 124617 113687 114433 77263 78730 274532 239766 708370 712344 205444 204951 260425 260878 300522 293505 306748 311055 323234 328960 307189 338289 710291 745236 539406 440479 274723 270922 310277 310007 324006 329644 328977 335537 372127 371161 613210 636334 39.85 68.3 1
10:19:19 2023-09-26 363325 360504 86025 82586 123043 127500 125421 125539 88367 87863 95641 98567 118458 120382 345246 371116 1014625 995257 376264 391218 109204 95894 105668 106923 123838 124652 113687 114466 77263 78761 271956 239766 708195 714363 206638 204018 260425 260843 300522 293369 310414 310327 324911 330634 306649 341744 712572 751092 533258 436984 276145 270334 311550 310371 324437 327659 332554 333505 371015 374261 614455 642428 39.85 68.3 1
10:19:20 2023-09-26 362717 360004 86243 82474 123755 127045 126043 125436 88646 87529 95870 98366 118951 119896 345801 375424 1008062 1001787 376241 390908 109573 95862 106098 106923 124623 124496 114033 114119 77526 78730 271784 238618 711026 711337 206058 203590 259192 260878 299576 294336 308592 310113 322974 329653 306901 343521 711369 744747 538014 437852 276323 269240 311255 310984 323059 329182 331801 335501 369977 373986 614557 637234 39.85 68.3 1
10:19:21 2023-09-26 359820 360250 86176 82444 123068 127079 125836 125299 88521 87621 95738 98466 118951 120063 346322 374466 1010280 989697 375136 391839 109238 95926 105668 106923 124213 124652 113687 114466 77263 78761 271956 240511 711161 715375 204800 204664 261123 261693 302105 293531 309830 312199 324825 328092 309220 341575 710367 751624 539406 440584 274564 270474 311983 309759 324884 328189 330473 335537 372198 371161 608906 638245 39.85 68.3 1
10:19:22 2023-09-26 360907 360004 86214 82444 123076 127079 126043 125299 88553 87621 95837 98534 118786 120063 346079 370079 1016250 1000091 379409 391528 109498 95958 105668 106956 124389 124686 113687 114466 77263 78761 271956 241599 705740 710296 206058 204161 260425 260445 302107 292476 309707 311055 325127 330295 306901 339862 707179 744570 540835 436497 275406 270285 311220 308204 324956 328224 329510 337107 369907 373164 608043 638208 39.95 68.3 1
10:19:23 2023-09-26 364262 359502 86159 82444 123043 127079 126138 125299 88706 87469 95902 98366 119251 119980 348724 376227 1002556 995528 379678 390943 109792 95862 106203 106743 124623 122236 114098 114053 77421 78807 274532 240022 716674 715265 205806 204735 260390 261729 299435 294506 309065 309900 324803 328925 309074 339313 712953 747711 536547 441095 274985 270474 310783 310078 322307 329110 330473 333541 372720 372083 618848 637721 39.85 68.3 1
10:19:24 2023-09-26 359779 360008 86125 82448 123615 127079 125869 125385 88553 87621 95738 98534 119086 120063 346044 376192 1011750 991104 376424 391922 109388 96221 105635 106956 124213 124652 113655 114505 77263 78761 274532 240511 708462 712147 205480 208320 259372 260445 300979 292922 309538 311243 324018 328198 308529 339826 708715 748382 542830 440365 274599 269685 312202 309104 324462 328224 330509 335690 373590 372060 608722 641058 39.85 68.3 1
10:19:25 2023-09-26 364120 360004 86214 82444 123618 127079 126043 125299 88706 87863 95738 98399 118951 120063 346287 370008 1007733 996037 378677 390943 109422 95926 105846 107232 124456 122334 113934 114570 77421 78859 274532 240704 717824 710114 205951 205022 260390 261642 300487 293084 309538 311528 323817 331045 306901 338289 711405 739332 534667 436352 274564 271336 310277 310548 324209 328721 329546 337346 372330 371716 615502 638219 39.85 68.3 1
10:19:26 2023-09-26 364969 360507 86185 82481 123043 127289 125869 125851 88432 87653 95870 98567 119052 120131 346287 374181 1008486 992514 380819 390943 109204 96221 105862 106956 124180 124652 113687 114499 77263 78793 271784 239766 707682 715375 206058 204161 259476 262078 300979 292511 310414 309139 323983 329653 308819 341222 711369 749920 547446 438462 275406 271336 311229 311172 324739 327905 333801 333469 371725 372202 615318 644100 39.85 68.3 1
10:19:27 2023-09-26 360758 360390 86292 82448 123109 127398 126077 125419 88788 87589 95870 98501 119169 120097 345801 374217 1013905 996000 375699 390943 109422 95958 105668 106923 124384 124565 113720 114433 77504 78761 274532 239970 711203 714363 206638 204161 260425 260878 300979 293013 310414 308204 323947 329635 306901 340891 710291 747220 540835 436597 276287 269685 311001 309825 324006 327729 333801 333541 373093 374021 612015 640579 39.85 68.3 1
10:19:28 2023-09-26 360979 360004 86310 82355 123855 126870 126285 125059 88739 87350 95902 98198 119353 119544 346358 375663 1003979 992834 379372 391528 109978 95894 106025 106849 125039 124444 114066 114086 77368 78730 274532 239766 725075 714363 205480 208365 260425 260878 299646 294785 308289 310113 323983 328729 307189 339313 714415 748659 537977 441468 275071 271006 310895 310624 322880 330072 332382 335356 373101 372309 615429 637270 39.85 68.3 1
10:19:29 2023-09-26 359531 360004 84665 82455 123105 127079 125869 125505 88553 87621 95968 98567 118970 120097 346322 374502 1011033 991104 376300 391564 109607 96221 105893 106956 124384 124686 113687 114466 77263 78793 271956 240511 704521 712111 205156 208365 260976 260445 302587 293163 309538 310078 323009 328269 307224 338325 708214 748310 533258 439538 274372 270509 312237 309104 324920 328260 331045 335537 372162 370123 607908 638245 39.85 68.3 1
10:19:30 2023-09-26 363016 360008 86277 82481 123737 127079 126164 125126 88674 87621 95870 98399 119258 119862 346322 373346 1008813 1001787 378065 391528 109607 95894 106025 106923 124418 124478 113876 114119 77368 78676 274060 238618 711632 711337 206348 203590 260792 261642 301117 294336 308266 312016 326518 329938 306685 341816 711223 745654 539406 439735 276799 269546 311078 310878 323023 329182 330241 336047 371050 374440 616375 637721 39.85 68.3 1
10:19:31 2023-09-26 360979 359456 86239 82441 124155 126957 126198 124973 88739 87350 96085 98231 119285 119296 346358 376227 1003979 994551 377468 390979 109978 95862 106236 106849 124656 124375 114066 114086 77368 78708 271956 239095 720192 712075 205913 208365 260425 261460 299294 294992 308688 310113 324053 328960 306974 339348 713458 749487 537977 440365 275020 270544 311037 310042 322832 328616 329510 333613 373279 372309 616375 638208 39.85 68.3 1
10:19:32 2023-09-26 360943 359990 86058 82477 123064 127411 125455 125505 88400 87805 95673 98599 118458 120500 346096 370043 1012088 996000 376336 391839 108870 96254 105327 107022 123805 124895 113343 114847 77158 78793 274177 240236 703097 711337 206348 204664 260836 263582 303004 292957 310817 310878 324947 331045 306347 343255 710367 747067 542265 435809 275864 271112 311255 312532 324956 327200 331242 336047 369613 372902 608796 639637 39.85 68.3 1
10:19:33 2023-09-26 365440 360004 86125 82448 123700 127045 125869 125126 88706 87529 95870 98399 118786 119896 346079 371152 1007349 1001787 378569 391922 109531 95926 105701 106956 124418 124600 113876 114472 77368 78623 274060 238988 711639 710834 206638 208138 259694 262078 299646 293852 308230 310113 322783 328915 306901 340101 713494 739404 533258 432714 275477 270922 309807 311020 323778 327976 330509 335958 369354 373461 617250 637721 39.85 68.3 1
10:19:34 2023-09-26 359784 360979 86150 82473 123105 127079 125869 125126 88553 87621 95738 98399 119052 119980 346079 376793 1015719 989697 376241 391839 109271 96221 105635 107232 124213 124513 113720 114466 77210 78881 274532 241733 709335 717369 205373 204591 261527 261729 301294 293411 309356 310406 327696 328198 306974 340340 709213 754291 542830 440989 275406 269685 312237 309573 324739 328579 330509 333613 373314 372344 607282 638245 39.95 68.3 1
10:19:35 2023-09-26 358737 360004 86247 82420 123651 127113 126077 125299 88706 87621 95870 98399 118951 119980 346358 371152 1014625 999653 374012 392149 109498 95926 106025 106956 124418 124513 113687 114499 77368 78793 269324 240547 710937 710834 206058 208365 260792 261391 301507 293852 306820 311563 322783 330295 308891 340101 707215 739404 537662 437806 275442 270544 312273 308204 324462 329182 329475 337054 373129 374911 608722 639729 39.85 68.3 1
10:19:36 2023-09-26 365953 359999 86091 82481 123109 127289 125869 125539 88432 87621 95738 98599 118970 120097 345317 374239 1005405 991809 380819 390943 109271 95958 105668 107232 124456 122590 113967 114682 77368 78891 271784 239996 708757 716898 206276 204735 260024 262444 299682 293404 310414 309852 324911 329653 306901 339790 711405 748346 538719 439014 275442 270922 309338 310802 324006 327994 331583 333613 371570 372309 616375 640126 39.85 68.3 1
10:19:37 2023-09-26 360907 359751 86159 82335 123651 127079 125869 125299 88553 87621 95738 98466 118786 119980 345317 374609 1014014 994551 375735 391528 109498 95926 105668 106923 124213 124478 113720 114466 77210 78761 274532 239802 707453 712075 206493 204018 259192 260878 300979 293895 310414 308239 323791 330295 306145 340891 709288 748346 536547 437297 276323 272069 311443 310482 324511 328437 332482 333397 371464 373879 612376 641561 39.85 68.3 1
10:19:38 2023-09-26 360979 359751 86280 82242 123855 126660 126198 124714 88739 87318 95902 98198 119285 119761 346079 375663 1003979 995230 379652 393547 109742 96124 106317 106857 124589 122543 114000 114367 77473 78913 271956 239996 714174 713352 205480 204414 261123 261572 299399 295200 306784 310149 323756 328644 309292 339313 711405 747214 537977 440649 276025 270544 310819 310078 323095 331054 329510 335537 372720 371787 614557 637757 39.85 68.3 1
10:19:39 2023-09-26 361154 360004 86218 82448 123109 127113 125903 125299 88646 87653 95870 98499 118786 120097 346079 373381 1010317 989697 375172 391839 109238 95926 105635 106956 124180 124686 113687 114466 77368 78793 268436 240547 708347 712147 205300 208401 260425 260445 301507 293404 308738 311301 323495 328269 307689 339313 710367 752083 532729 442168 274493 271196 312095 309431 324920 328083 331135 335392 373101 371125 603902 639184 39.85 68.3 1
10:19:40 2023-09-26 364672 359528 86091 82444 123072 127079 126043 125299 88646 87561 95738 98499 118980 120024 348760 372609 1009697 1001713 380537 391421 109439 96157 105959 106857 124489 124530 113876 114354 77368 78761 271879 240704 712735 710296 206638 204161 260059 264328 299540 293887 309538 310113 323009 328950 306685 340147 713494 739404 542980 435194 276323 270733 310557 311020 323550 328721 330277 335537 368803 373461 617250 637721 39.85 68.3 1
10:19:41 2023-09-26 364048 359748 86099 82481 123101 127398 125903 125505 88553 87621 95738 98399 118786 119980 345352 375663 1002556 992514 377964 390979 109607 95926 105734 106956 124418 124478 113720 114276 77493 78761 271784 237582 709308 712111 206058 204161 260425 262078 299366 293887 309975 309829 326785 329653 308529 340232 713311 753977 539049 439920 275300 270782 312295 311858 323059 328951 331583 333541 375122 372879 618089 640090 39.85 68.3 2
10:19:42 2023-09-26 360363 360004 86192 82560 123577 127113 126077 125332 88585 87621 95738 98499 119052 120097 346322 376829 1013186 995528 377198 390943 109271 95894 105919 106956 124384 124565 113902 114466 77315 78761 271956 240174 708576 712147 206230 204018 259623 260843 301014 292808 309538 309174 324733 328729 308855 340412 707215 748454 536547 438620 276094 269685 312237 309825 324462 329182 332382 333541 373017 373497 608805 640163 39.85 68.3 2
10:19:43 2023-09-26 364923 360547 86159 82481 123737 127113 126111 125539 88857 87621 95902 98599 119251 120097 346880 370043 1005618 999653 381430 392149 109641 96418 106091 107022 124656 124964 114367 114880 77473 79072 274060 240782 710828 712848 206348 205310 261123 263074 302141 294664 311293 312879 324947 332157 310290 340232 717277 745654 540835 439225 276359 273105 312273 313068 326722 331502 331583 339758 371902 374618 619773 641905 39.85 68.3 2
10:19:44 2023-09-26 367592 363131 86640 83101 125046 129019 127897 127274 89323 88505 96917 99820 122370 121718 351926 378993 1014625 1001787 385299 396948 112966 97710 107861 109141 126971 122935 116318 117036 78778 79915 279439 242765 722142 724543 207805 205049 261283 266420 306061 296663 313410 314896 329475 332655 312149 345364 724685 763980 546374 445200 281466 276276 315843 316876 328880 332913 339190 339281 378997 378570 627346 651183 39.95 68.3 2
10:19:45 2023-09-26 379913 373399 85941 86648 132943 132046 132287 131165 90447 89463 100081 104245 122455 123264 360708 385720 1040475 1035332 397666 408326 111909 100384 112540 111422 131108 129148 123641 120423 81105 82446 285735 249950 741374 738576 211437 210015 268525 272852 313364 306501 321344 322198 333960 340593 315978 349267 740286 774985 552270 454559 285165 281940 324929 324569 334763 342785 341506 347171 387393 386308 638181 664217 39.85 68.3 2
10:19:46 2023-09-26 380186 378569 86357 87062 130163 133994 134512 133725 90656 89529 101079 101775 123871 125044 366277 394683 1057719 1035336 393841 412430 113009 101282 115700 113745 133662 134023 121506 122895 81715 84817 285735 252093 740803 747801 211578 210848 269859 270760 315974 306292 320642 323884 336848 339066 316677 351600 741333 784375 553700 454342 288861 282709 325432 326720 337259 341642 346869 350081 385944 390138 641808 669335 39.85 68.3 2
10:19:47 2023-09-26 383420 383128 86522 85225 132014 135830 136420 135931 90637 89529 102018 102601 125477 126463 369058 398782 1066913 1045880 396632 417395 113983 101942 113693 114839 135950 131788 124164 124900 82490 85408 288493 252391 759120 755251 213736 212216 271546 272836 318326 308257 322629 326708 340162 339574 316898 354375 744909 788791 556558 456774 291353 284476 327437 325725 338824 342740 347523 348954 386812 387608 638254 673437 39.85 68.3 2
10:19:48 2023-09-26 387912 385451 86605 85256 132623 136369 137177 136578 90637 89496 102545 103208 125406 126672 369722 395831 1063644 1055920 405465 418280 114139 102047 113849 115070 136686 131788 124569 125207 82655 85331 290502 252499 752179 749228 214100 212726 269894 274126 316653 309192 322366 324870 334825 342713 317004 350889 747232 783552 564579 460002 288572 285833 329120 328523 340644 345183 345319 350762 390206 387943 649466 673657 39.85 68.3 2
10:19:49 2023-09-26 387948 386933 86462 85218 132411 136309 137351 136953 90228 89186 102688 103413 125579 126847 371922 399166 1066755 1053983 404706 419464 114107 101877 114233 115638 136756 132721 125085 125726 82829 85390 290502 252571 754614 748165 213329 212726 269859 272906 316176 308222 320606 324370 334754 341901 316420 349022 745577 782713 555129 460002 288428 284800 325695 325392 337495 343771 342650 349383 388011 387886 647333 673437 39.95 68.3 2
10:19:50 2023-09-26 387650 387514 86394 87125 132320 136181 137316 136953 90010 88877 102545 103697 125406 126706 371959 402087 1069944 1052819 399549 418280 113482 101455 114006 115738 136480 132061 124635 125480 82589 85390 287751 252571 749408 756917 213949 211397 270495 272038 315223 307720 320606 322351 335835 340869 315591 352793 744381 790093 553685 458239 290445 282999 328655 326672 337353 342015 346233 347719 385075 385880 642971 675130 39.85 68.3 2
10:19:51 2023-09-26 388892 388060 86353 85298 132440 136309 137316 136987 90061 89145 102802 103735 125879 127024 372902 402226 1068280 1047789 400041 419761 113728 101847 114332 116124 136893 132504 125046 126108 82523 85390 290502 254828 746704 758437 212661 212251 269894 272611 316176 307255 320606 322938 334251 339029 315915 350481 742764 784400 555879 458134 288824 283247 326029 324834 336786 341404 342686 346737 387738 386196 642061 675980 39.85 68.2 2
10:19:52 2023-09-26 391038 388060 86367 87032 133114 136309 137836 136987 90043 88909 103004 103413 125820 126672 374140 400571 1066913 1062131 398949 416069 113983 101455 115036 115771 137602 132504 125633 125826 82655 85331 290502 252571 754976 754708 212980 211031 269929 274399 315865 309342 321726 323741 333708 340461 315254 349933 748840 780839 561679 454460 290599 283609 324942 325725 335702 342938 342325 349645 383312 385271 648745 672664 39.85 68.3 2
10:19:53 2023-09-26 394485 388744 86394 85241 132743 136980 137802 137471 90043 89186 102874 103934 125853 127547 375382 402405 1069185 1047071 405574 418158 113794 102047 114430 116544 137247 133574 125459 126344 82688 85606 290502 255369 746357 759062 213614 212726 270528 272906 316653 306755 323818 323393 334286 338524 315915 348774 743438 785821 563129 459346 288310 285383 325959 324834 338551 341130 342686 348779 388011 385765 642024 677015 39.85 68.3 2
10:19:54 2023-09-26 396259 392092 86645 85274 133336 137866 138323 138375 90355 89496 105518 104348 126652 128004 375230 406034 1073172 1054346 409167 420066 114756 104466 115838 117161 138246 134171 126357 127479 83447 85941 290502 255765 753171 765544 214143 212918 270321 274896 317026 308116 322940 323705 335622 339031 315879 349415 749298 790061 563129 459570 288991 286293 327437 325619 340607 342458 344697 349916 387745 386996 645328 676657 39.85 68.3 2
10:19:55 2023-09-26 392244 392314 87110 85331 134314 137823 139415 138457 90637 89496 105840 104617 127138 127649 377225 406034 1079164 1065936 403744 422616 114999 104572 116065 117390 138748 134610 126950 127901 83556 86040 293305 257000 758672 760675 214658 213024 271616 272871 318127 311188 320642 326563 334286 339609 315915 350323 751124 786780 557452 458170 292387 284614 328463 327733 337259 343841 344733 350118 385944 390138 654785 677506 39.85 68.3 2
10:19:56 2023-09-26 396862 394737 87569 85446 135092 138246 143128 142134 91238 89561 106197 104986 127946 128462 378483 407289 1079164 1072077 406262 423953 115767 104925 117388 117940 140088 135512 128099 128558 84134 84314 293305 256636 765814 765237 215155 212882 272828 274617 317203 312090 322104 326382 336577 340593 315325 351456 754103 785858 564579 457722 292177 287693 327967 330388 338860 344841 346270 350328 388011 386420 655006 679685 39.85 68.4 2
10:19:57 2023-09-26 395701 396790 87813 85579 135347 139117 143250 142635 91271 90029 106305 105404 128226 129227 381023 411632 1082119 1060503 405610 426460 115767 105245 117198 118604 142143 135972 128105 128874 85779 84473 293305 257471 761411 770600 214036 217870 273316 274617 320579 311109 323646 324745 337094 339609 315978 350925 755615 797975 557988 461909 294461 287729 330706 329470 340734 344664 348545 349656 387831 389205 650390 684524 39.85 68.4 2
10:19:58 2023-09-26 401652 400679 88057 86008 135708 143220 143029 143747 93261 90404 106556 106082 131120 130121 384524 411057 1094511 1076612 412632 428877 116440 102891 117916 119263 139103 136845 129211 129592 84600 84538 296162 258085 776430 770235 216819 212233 274118 276732 319845 312090 324487 326708 336884 342748 315735 351456 754703 792370 567479 463368 293706 294120 333003 328228 342464 347445 346551 350894 387533 391201 656486 683715 39.85 68.4 2
10:19:59 2023-09-26 406008 399395 88517 86043 136646 143411 144197 143717 93487 90437 106921 106147 131754 130247 382983 417577 1083690 1069760 413497 427165 116640 105673 118446 119531 139178 136991 129605 132347 86453 84595 295744 257074 773937 776796 216514 212925 274573 277883 319834 314950 324703 325199 339684 343046 319015 354022 761100 801327 593007 467157 294670 288761 330813 332657 342284 346744 348582 350364 388656 387679 658701 687975 39.85 68.4 2
10:20:00 2023-09-26 404124 403030 88820 86470 137013 143843 140484 140467 91765 90617 104498 106993 132169 131010 386027 417395 1096143 1072561 416441 430396 117157 103216 118760 122357 140089 137871 130113 133085 86579 84947 296162 261549 767189 779550 216514 214581 275029 277755 324037 312718 326613 326745 338684 342713 318374 350889 759167 802392 574304 468532 294077 288093 333707 331830 342947 347933 348349 351424 390387 391166 655006 686807 39.85 68.5 2
10:20:01 2023-09-26 405939 403659 89133 86624 137574 144132 142043 140238 93779 90880 104498 106717 128535 131149 387641 415047 1091287 1078943 414552 430962 117582 103313 119275 122544 140900 137940 132696 133132 86765 85068 299677 261257 771510 778447 216666 214409 275588 278646 322804 315508 324487 329115 338552 342573 318268 351312 765687 804844 567479 469196 294042 288829 332769 333631 342839 347933 350822 350930 389888 389751 662344 691386 39.85 68.5 2
10:20:02 2023-09-26 403444 405831 89374 86807 137948 144285 141690 141089 93908 91226 104524 107076 132467 131621 387786 417577 1103688 1086783 414268 432285 117778 103313 119343 122799 141030 138683 132822 133201 86799 85126 298117 261621 781097 777345 216819 213586 276490 277226 324494 315622 324703 330608 338411 343779 316934 351600 764873 797975 577629 465154 295879 288794 333472 333848 342947 347241 347265 353594 388963 389999 664226 690465 39.95 68.5 2
10:20:03 2023-09-26 409536 406083 89791 86961 139075 144715 143225 141882 94136 90880 104845 106896 128980 131332 391264 422760 1092907 1083697 418184 432967 118600 103572 120144 122987 142340 139139 129994 130066 85613 85463 299677 261185 788923 786414 217973 214811 276577 279452 322947 318299 326613 327733 341012 343263 317004 351348 769141 807040 577246 469825 295427 291912 333906 333848 343541 347206 349173 351533 393400 393512 660396 692941 39.85 68.5 2
10:20:04 2023-09-26 411932 406380 89787 87414 139077 140633 142875 142004 94234 91356 104845 107323 128980 134686 392372 420908 1101359 1093734 420181 433291 118600 103714 120429 123397 142208 139729 129726 130353 87206 85475 299081 261657 783924 779664 217185 214249 276755 278239 324037 316227 327682 328795 339983 345924 316934 351564 767827 799175 578717 468656 294976 290520 333978 333667 345863 351375 349186 354125 393293 392265 669381 695819 39.85 68.6 2
10:20:05 2023-09-26 414261 409781 89943 87960 142160 142242 142908 142833 94202 91707 104976 108048 129353 135428 394224 424061 1102869 1083697 425341 437192 118643 104427 120612 120151 142765 140547 130712 131798 85444 86285 299317 264894 774572 784220 216140 215952 277339 279612 327288 315586 329111 329470 341012 344849 319752 351528 764910 813593 578165 472786 297275 290114 334772 333848 343506 348281 350494 354703 390435 393584 660396 692868 39.95 68.6 2
10:20:06 2023-09-26 414125 413292 90132 87749 142661 141836 143837 142762 94588 91548 105219 108048 130036 135238 393070 424061 1102869 1090556 420850 436279 119230 103999 121324 123602 143706 140351 131021 131683 87494 86167 301021 265232 787173 784256 216175 214949 277925 279757 324494 317035 328414 328795 342009 343779 317929 351348 772429 811504 593007 471271 296224 292981 333942 335736 345472 349895 349294 353449 394580 394728 664226 698010 39.85 68.6 2
10:20:07 2023-09-26 414199 412596 90446 88054 142691 142534 144612 143789 94398 91930 105521 108769 130605 131984 395323 423618 1119217 1100740 420369 439966 119259 104753 121423 120480 143731 143890 131087 132328 85562 86616 301507 267302 780206 788451 216848 215814 278352 279757 325682 316009 328646 331565 339983 345888 317039 353662 769979 802356 571829 468656 297514 290626 334772 334574 343471 351871 349402 355816 392261 392408 669564 695962 39.85 68.6 2
10:20:08 2023-09-26 412046 413862 90479 88271 142890 142765 144304 143922 94463 91867 105698 108778 130524 135603 395153 427872 1112057 1092957 419255 437942 119395 104460 121693 120563 143863 143873 131120 132544 85498 86679 301967 266168 794523 795629 217523 214915 278940 281267 327446 318974 329394 328618 342697 344950 319721 356224 769795 811613 577629 471867 297766 291547 334807 334468 346134 350881 350822 355780 392225 394173 667284 696838 39.85 68.6 2
10:20:09 2023-09-26 419711 414849 90596 88263 139096 143161 144739 144521 94689 92020 106260 108978 131277 132108 396547 424061 1109659 1097184 423565 441973 119956 105139 124418 120977 144969 144263 132606 133335 85722 86980 301967 266734 787170 793381 217151 216288 278352 279938 324964 317995 328182 331596 342009 343850 318892 351636 772302 811405 578717 474270 297802 292471 334234 336525 347309 349359 351555 354703 394025 392408 664589 700824 39.85 68.6 2
10:20:10 2023-09-26 413606 415106 90794 88363 143429 142799 145312 144406 94725 91994 106465 108811 131376 131884 396799 425968 1118608 1109518 422080 439283 122268 105436 124574 121060 145003 144311 132772 133102 85956 86916 305880 266734 807208 794395 218812 215814 279100 281084 326790 318558 330007 330647 341012 346967 319466 351636 773661 802392 573279 475650 296533 293904 334807 336183 345336 352056 349402 353630 394025 394450 674168 701096 39.85 68.6 2
10:20:11 2023-09-26 418294 415836 90761 88820 143159 143761 144807 145411 94561 92375 106286 109733 131343 132842 396835 425335 1123668 1103784 423805 440629 119931 105204 124487 121780 144833 144619 132606 133478 85786 87222 303982 268002 787788 793381 219633 216137 278381 278857 325981 318253 328646 331901 341012 345888 317929 355022 770632 809431 580188 471380 299269 293329 334807 336560 344576 351247 352756 357147 393150 393717 673372 699955 39.95 68.6 2
10:20:12 2023-09-26 422333 416526 90831 88792 143830 144264 145626 145158 94791 92375 106531 109581 131442 132584 400318 433075 1112057 1097383 428704 441692 120192 105783 122513 122516 145201 140923 132739 134251 85965 87521 302929 269207 786557 800123 217523 217333 279136 279973 327706 316929 328950 330826 342009 345605 321317 351456 774029 819100 610347 477712 300225 292471 339208 335512 346655 350197 351663 356645 392225 395984 665565 700599 39.85 68.7 2
10:20:13 2023-09-26 421712 417767 91158 88857 139678 144024 145984 145235 94856 92311 107005 109581 132200 132675 401488 431445 1114461 1100685 426106 441980 122676 105736 124973 122246 145810 140906 133457 133948 85934 87617 308521 267179 797890 800077 217523 216624 278200 280792 325000 320481 329577 330826 343190 344814 318410 353625 778215 819810 581659 476816 299451 295467 335640 336454 347594 351871 351411 355634 396214 396578 669564 702020 39.85 68.7 2
10:20:14 2023-09-26 418866 420962 90885 89007 139710 144696 146157 145939 94921 92703 107038 110020 132498 134222 402442 429679 1128463 1110085 423878 445520 122999 106140 125427 122751 145536 140879 133771 134449 86025 87760 302929 268792 796086 793270 217593 216461 279744 280897 325981 319961 329577 331865 341048 345924 316969 355812 775181 810003 581659 473862 300231 295160 336288 337577 346134 351528 348911 356393 396430 394728 678695 702020 39.85 68.7 2
10:20:15 2023-09-26 421670 420299 91365 89007 140399 144462 146668 145939 94889 92576 107517 112186 132482 133226 400808 434843 1127847 1106367 426106 441692 122625 105914 125217 123018 145575 141074 133775 134694 86083 87649 304908 268603 794608 801930 218236 216322 278152 280924 328698 317747 331920 332081 340869 347871 317823 353517 774907 810162 583131 476926 300443 292882 339655 336289 347861 352372 350350 355816 391604 394035 678695 702669 39.85 68.7 2
10:20:16 2023-09-26 424448 421218 91770 89370 141322 145129 147349 146547 92788 92503 107629 110020 132964 133503 404913 436371 1116044 1103784 433214 445592 123119 106206 125479 123084 146316 142168 134187 135097 86319 87921 304908 268757 796166 806482 218413 217264 279136 281649 327919 317960 329484 330790 342009 345817 318892 351456 772847 820839 581329 477634 299292 294224 339619 336253 347701 351985 353422 355743 392190 396542 669527 705277 39.85 68.7 2
10:20:17 2023-09-26 423858 422485 91587 89284 140937 145133 147248 146617 94988 92733 107547 112375 133006 134330 403175 431749 1119447 1108691 428328 445847 123324 106206 125600 123051 147274 141296 134550 134639 86378 88065 305880 270744 807140 806409 218401 217311 279923 281579 328214 321952 330980 331614 342974 345262 318374 353589 779322 823493 568973 479069 297514 295812 336795 337541 348644 351493 351555 355743 396988 394621 675891 706153 39.85 68.7 2
10:20:18 2023-09-26 423166 423579 91836 89463 141462 145459 147728 146925 92820 94723 107911 110477 133398 134099 404990 433075 1131233 1113323 423493 446652 123324 106597 122205 123627 147274 142474 134584 135492 86496 88226 307907 270491 805421 804705 218541 216589 280080 281614 327424 320932 331238 332837 342009 346409 316934 355524 779692 814169 580529 476361 300868 294802 337504 338633 347142 352267 349402 356898 396988 394728 682666 706153 39.85 68.7 2
10:20:19 2023-09-26 426209 424115 91935 89533 141537 145538 148003 146925 92884 94854 107911 112631 133164 134133 404420 437763 1132875 1112265 428704 448620 119856 106531 122269 124072 147135 142827 134889 135702 86614 88194 305880 272015 800257 808198 218847 216926 278999 281649 331174 318781 330179 332531 341012 347942 316969 353871 777377 813447 581659 477153 300443 293031 340408 337304 346620 353608 350494 356356 392225 394728 680695 703511 39.85 68.7 2
10:20:20 2023-09-26 427089 424115 91906 89594 141537 146131 147797 147814 92725 94920 107944 112854 133131 134878 405026 435343 1126288 1106141 426106 445519 123358 106630 122236 123896 147479 142928 134931 135966 86555 88259 306779 270563 801424 811540 218541 216775 279884 281417 327954 319961 329448 330826 341476 346895 316898 354161 777073 819810 588793 478206 300643 295467 338726 336383 349697 353431 350315 357203 394436 395173 682666 706116 39.85 68.7 2
10:20:21 2023-09-26 428285 426514 92100 89316 142476 145437 149110 146925 92852 94756 108309 110631 134204 134344 407819 439902 1124949 1115029 432398 449794 120066 107369 122774 124138 148097 142928 135501 135966 87008 88791 307742 269586 812784 812762 218694 216996 279887 283303 327424 320410 329555 330790 343118 345853 320408 351528 778589 820839 590286 482483 297599 296437 339894 338596 349559 352549 351271 354667 393990 394932 676630 708231 39.85 68.7 2
10:20:22 2023-09-26 431435 426544 92100 89659 141987 146147 148416 147814 92757 94887 108276 112966 133599 134606 405777 433519 1126288 1115433 433516 446844 123598 106663 122606 124238 147890 143392 135672 136283 86912 88565 306779 270563 806705 806822 219633 217485 278610 281720 328662 321359 330095 333595 341865 345191 318785 351420 781832 823091 590286 482140 300147 296063 337812 339693 347178 351985 351289 356536 396952 394728 673446 709116 39.95 68.7 2
10:20:23 2023-09-26 430555 429539 92112 90026 142091 146651 148589 148641 92852 95346 108467 110359 133901 135798 408540 440038 1138738 1119069 428740 450923 120099 107137 122859 124681 150944 143858 135535 136722 87529 88780 306779 273781 812037 808606 218882 217298 280310 280827 328946 320967 330695 333649 341769 346090 316969 354662 779692 816104 590286 477712 302174 296063 339439 339657 347178 352619 350212 357910 396394 394728 682666 708231 39.95 68.7 2
10:20:24 2023-09-26 428306 427545 92137 89692 141932 146182 148380 148227 92820 95085 108567 113078 134039 135047 409047 442088 1134484 1116396 431247 448210 123581 106729 122774 124595 150979 144155 135722 136411 87256 88954 308889 272718 809085 813840 219460 217346 281507 282404 329266 319264 331377 331650 341769 347698 316934 351600 778515 816331 588431 477598 301075 295195 341715 337541 347594 354694 350494 356609 391879 396020 682666 706153 39.85 68.7 2
10:20:25 2023-09-26 431399 429402 92576 89931 143266 146349 152645 148227 92978 94986 109044 110381 134778 135005 410567 441764 1125264 1114640 433479 451563 120179 107318 123028 124714 151259 143858 136201 136893 87623 88873 309768 270527 817068 816221 218882 217777 278610 283878 327990 320706 330554 331560 343154 345888 316969 351456 779692 824514 590286 483350 300019 295807 340958 337577 349841 352619 351555 355223 393990 394932 679657 710316 39.85 68.7 2
10:20:26 2023-09-26 432899 429161 92421 89971 142784 146658 152184 151602 92915 95085 109014 113111 134380 135490 410604 436535 1131233 1118834 432651 451379 120344 107514 123561 125098 148336 144407 136288 137084 87559 89052 308889 273249 810716 813913 218166 217637 279423 282545 329195 321835 330044 333848 342009 344849 318151 351276 781349 820153 590286 481840 301293 295253 338358 340685 347452 352020 351627 356572 396988 394728 674681 712100 39.85 68.7 2
10:20:27 2023-09-26 429950 429805 92549 89877 142984 146521 152432 151461 93073 95118 109044 113111 134473 135047 411476 439068 1134484 1125079 435552 450568 120344 107632 123409 124714 151399 144326 136424 137117 87623 88905 309768 272587 810725 811613 219600 216996 278610 283850 327990 320967 329484 332873 341048 347942 318528 351420 781721 816258 588793 484084 300898 296084 339476 338526 348363 355347 351411 355310 395584 395840 682759 710316 39.85 68.7 2
10:20:28 2023-09-26 430825 430517 92421 90004 142942 146727 152325 151777 93010 93614 108968 110433 134677 136203 412167 446150 1138024 1121006 433700 450705 120344 107614 123864 125405 151470 144360 136458 137342 87591 89060 310739 274143 813225 816221 218952 216961 281905 282835 329943 319898 331019 332837 341012 347454 316455 351528 779322 811441 591779 480408 301293 294802 341991 337612 347737 354671 351024 356609 391639 395284 683761 708267 39.85 68.7 2
10:20:29 2023-09-26 432190 431803 92421 90127 142951 147375 152456 152165 92947 95283 109044 113481 134693 135806 412788 441786 1134484 1113056 432472 450958 120261 107640 123509 125159 151540 144394 136777 137697 87623 89214 309768 275336 811477 820693 218882 216926 282303 281685 329693 320682 332392 332279 342974 343709 318376 353480 780651 823128 586073 479749 302147 294802 339929 338633 349805 351985 350068 356861 394280 394035 681698 710127 39.95 68.7 2
10:20:30 2023-09-26 432683 432468 92765 90335 143477 147338 152858 152379 93093 95380 109203 110346 134812 135832 414107 441548 1132604 1119069 432615 450705 121006 107384 124202 125126 147686 144394 137580 137205 87928 88938 309768 274093 837129 819497 218576 217298 280103 283211 327706 322431 331266 331327 343154 344849 316898 351456 779660 825169 590286 482558 299976 296681 339655 338122 349877 352584 351555 354667 395800 394897 679694 711100 39.95 68.7 2
10:20:31 2023-09-26 438435 433097 92676 90197 143018 147205 152750 152165 93010 95349 109228 113369 134947 135957 411488 440449 1134484 1124726 437783 450561 120426 107747 124050 125539 151715 145064 137096 138019 87928 89329 310739 275031 815086 816221 218401 217965 279744 283069 329568 321501 330980 333740 340941 345627 317039 350889 783957 824331 576947 484034 301293 295816 339929 341189 346929 352584 351663 356628 395207 394137 677661 712373 39.95 68.7 2
10:20:32 2023-09-26 432836 433021 92576 90624 142875 147958 152503 148079 92978 95548 109044 110763 134812 137346 411777 441070 1148809 1125812 433700 453654 120426 108029 124168 125606 151821 145335 137225 138211 87868 89369 309768 276902 811805 816221 218541 217333 280969 281460 329978 321942 328489 333884 341012 345888 316420 351564 781938 820259 590286 477598 302575 295253 338904 340721 347178 353643 350494 357403 395764 394173 684607 712373 39.95 68.7 2
10:20:33 2023-09-26 432190 432867 92676 90317 143444 147684 152785 152341 92978 95382 109262 113504 134980 135968 412138 449011 1142082 1122329 435478 454041 120840 108168 124511 125959 149760 145434 137432 138142 87896 89394 310739 276117 814318 820076 219744 216961 280080 282545 329729 320375 331019 331830 341012 347454 318333 351384 779692 817294 591779 481840 301293 294909 341991 337612 348506 354742 350759 355853 391950 395284 686294 710316 39.85 68.7 2
10:20:34 2023-09-26 437934 433102 92869 90467 143780 147407 148504 152376 93072 93700 109691 113504 135014 135968 413081 449011 1131233 1119069 440415 454295 120509 108037 124202 125900 151748 145571 137355 138211 88204 89525 312814 275336 808924 823055 218576 217672 278575 283012 330014 319961 330286 331830 341769 345085 316969 349303 780797 827576 584314 485860 302074 294802 341991 338359 348787 352584 351663 355780 391639 395284 674718 710316 39.85 68.7 2
10:20:35 2023-09-26 447265 433129 92908 90474 143780 147719 153069 152376 93041 95416 109371 110527 135432 136527 417205 441584 1134410 1122831 436329 454470 121743 107870 124956 125472 148455 145516 137998 138019 87992 89607 314019 275336 822967 824221 218236 216961 281905 283676 327919 322956 328986 331560 342491 343850 317448 350925 781974 825389 590286 483350 300868 297135 339929 338633 349841 352359 351024 354703 395836 397173 680732 711136 39.95 68.7 2
10:20:36 2023-09-26 440105 433841 92939 90317 143909 147925 148537 152446 93104 95416 109447 110443 135422 136002 414027 444408 1137162 1127515 440415 454937 120757 107962 124843 126021 147686 145571 137806 138211 88266 89557 311711 275726 814429 817076 217897 217672 279263 282581 329729 321656 330907 333631 339804 345227 319051 352121 784126 820729 586073 486094 301084 296933 340157 338668 346655 353679 351519 355204 393954 391980 682182 711100 39.95 68.7 2
10:20:37 2023-09-26 437424 438530 92866 90683 144015 148057 150224 150312 93072 95613 109379 110548 135657 136828 414502 448241 1146257 1127881 436543 455720 120674 108144 124578 126228 148143 146079 137389 138983 87928 89869 314083 278084 810035 820113 218576 216810 279458 281649 331014 320967 328489 333884 339983 345404 315915 350889 781386 819679 586073 480408 302789 295231 339929 340206 347153 353643 350494 356898 393990 394173 682759 713768 39.85 68.7 2
10:20:38 2023-09-26 435466 435369 93041 90474 143981 147853 150435 150488 93104 95515 109514 110484 135515 136905 414682 451066 1143704 1122329 432768 456407 120840 108480 124817 126228 147983 146079 137998 141378 88266 90035 313795 276902 815085 826559 219460 216857 280205 283033 329800 320825 331377 331148 341769 346409 315663 351208 781351 820766 593061 483894 301610 296681 341991 338929 349626 354742 349965 355816 392225 394035 687900 713534 39.95 68.7 2
10:20:39 2023-09-26 440105 438148 93061 90467 144777 147714 149454 149892 93199 95284 109851 110367 136153 136278 414754 451066 1134208 1122605 441385 453723 120923 108178 125023 126201 148690 146045 138190 138824 88387 89590 312814 275336 819497 825389 218236 216961 278540 283480 329480 320706 330250 331363 341528 344849 317884 348741 781938 825097 594765 487584 300868 295991 341991 338347 349313 352619 351591 354130 391639 395284 683243 711136 39.95 68.7 2
10:20:40 2023-09-26 441228 435981 92869 90631 144007 147681 149209 150312 93072 95515 109514 110548 135920 136914 416942 443683 1137126 1125042 439838 456079 121770 108459 125268 126235 148895 146179 138155 138983 88476 89861 310739 276902 819293 824804 218166 216961 280087 282581 329195 323303 330044 332567 342009 343263 318892 352292 786556 826371 597655 485516 301293 296724 338940 341237 347213 351528 351555 355780 395800 393548 678695 714235 39.85 68.7 2
10:20:41 2023-09-26 440021 438103 92994 90668 143914 148615 148740 148987 93219 95910 109842 110816 135846 137346 414790 445001 1151017 1129994 432687 454468 121006 108144 125057 126437 148962 146593 138190 141254 88387 89869 312162 277491 822554 820729 218236 216810 281061 281649 329466 322431 327498 332873 340497 344849 315915 351492 784261 820259 590286 480408 302147 296724 338904 340721 347737 352619 348875 356898 395521 393584 687826 713188 39.85 68.7 2
10:20:42 2023-09-26 439092 437800 93135 90639 144181 148511 149109 148887 93199 95549 109851 110915 136038 137164 417508 453473 1148586 1128736 437637 456505 121380 108376 125335 126336 149234 146317 138224 141644 88540 89985 312162 277689 822676 825389 218729 216683 282104 283161 331014 319961 330554 331865 339709 346704 315915 349867 781131 818522 590286 483386 301720 295890 341991 338122 347737 354707 349437 355584 390435 394450 687863 712990 39.85 68.7 2
10:20:43 2023-09-26 440456 438755 93172 90664 144181 148615 149551 149326 93199 95648 109885 110784 135899 137216 417210 449057 1143704 1121258 436475 455782 121089 108211 125057 126504 149443 146352 138224 141841 88573 89901 315065 277294 817174 829809 218201 216322 280865 281720 329764 321656 331920 332549 342697 343123 315843 351312 784126 828966 594765 481694 302575 296098 340958 338704 349554 351528 349330 356609 392261 394728 684607 712414 39.95 68.7 2
10:20:44 2023-09-26 441922 438902 93156 90716 144675 148717 149998 149259 93389 95845 110122 110915 136174 137174 418280 445519 1140427 1128353 441481 456688 121677 108410 125436 126471 149101 146248 138306 139674 88718 89901 315920 276056 833979 825389 218378 216996 279458 282678 329978 323447 330498 332909 341048 343263 317884 348776 786592 827612 588793 486204 301293 296515 338869 341272 347773 351528 351289 355277 395521 393584 680213 715320 39.85 68.7 2
10:20:45 2023-09-26 439980 439126 95191 90631 144683 148403 150065 148784 93325 95515 110071 110580 136473 136828 419720 448425 1147178 1134299 441665 455782 121172 108178 125470 126821 149267 146248 138696 141691 88605 89952 313795 276902 825596 824768 218777 216822 279923 283427 328840 321799 330980 331686 338958 346445 315915 347238 784028 823493 576947 487584 301080 296724 339965 340456 347630 354742 351024 353666 393400 393307 685053 714271 39.95 68.7 2
10:20:46 2023-09-26 440273 439297 93241 90815 144713 148753 149928 149292 93326 95714 110037 110763 136295 137340 419090 451889 1146293 1130835 440236 456459 121344 108211 125470 126504 149267 146809 138609 141777 88573 90025 315920 276904 819823 827621 218541 216288 279458 281755 329978 319961 329590 331095 338994 345888 315915 349057 779660 819679 590854 484449 301148 294874 341991 337849 347773 354516 349437 354990 389888 393619 687900 713534 39.95 68.7 2
10:20:47 2023-09-26 440404 440822 95130 90789 144449 148615 149721 149772 93135 95748 109885 110967 136216 137591 419720 449330 1147141 1121531 437783 459466 121710 108642 126057 127071 149680 146725 138768 142202 88816 90050 317531 279273 822390 831462 217523 216288 280310 281685 330014 321763 329484 331830 341769 342748 315693 353133 784053 829368 591779 483350 302575 294874 340672 338704 348261 350967 349473 355853 392225 393226 681698 711136 39.85 68.7 2
10:20:48 2023-09-26 444562 439153 93156 90819 144758 148353 150035 149026 93293 95681 110585 110859 136429 136974 419720 447023 1142892 1131328 443215 456816 121344 108435 125470 126889 149101 147001 139049 142108 88573 90025 315920 276904 819708 824988 217185 216322 278610 281755 329515 321942 329111 333414 339983 342784 315915 347970 786000 826140 610347 486204 301293 296098 338904 340757 346893 351493 350494 354703 394302 392372 680732 716101 39.85 68.7 2
10:20:49 2023-09-26 440337 439117 95229 90631 144782 148198 150309 148787 93484 95582 110258 110763 136607 137399 420951 450778 1146919 1138061 441537 456994 122143 108980 125750 126929 150093 146759 139142 142073 88727 90199 314019 277689 823942 825389 218201 216068 278540 283196 329302 320967 331238 331794 338922 345575 315260 349911 784224 817257 591779 485823 300443 296609 338869 338668 347701 354175 348349 351533 392812 393236 689852 714741 39.95 68.7 2
10:20:50 2023-09-26 440603 441822 93156 90913 144745 149030 150202 149772 93326 94154 110156 110999 136310 137537 420611 453194 1147461 1128885 437783 458742 121344 108510 125643 127064 149680 146860 138986 142268 88788 90181 315920 277720 820374 831608 218201 215883 279458 281781 329480 321643 329484 329755 340186 343779 314404 349267 783080 824514 600686 483313 301293 296098 340923 339556 349841 353608 348313 354667 391019 394728 690475 713151 39.85 68.7 2
10:20:51 2023-09-26 446491 441886 93361 90744 144645 149342 150276 150601 93452 96045 110122 111324 136397 137660 420493 453581 1147647 1120660 441665 460228 121869 108901 125750 127240 149443 147130 138986 142203 88788 90302 317108 279468 816115 832197 216778 216288 280052 281304 330014 320896 328489 331292 339399 341686 315915 348179 781349 829955 590286 483350 302716 295611 340408 338633 347701 350932 349437 355780 391019 393236 680658 711136 39.85 68.7 2
10:20:52 2023-09-26 441917 441755 93638 90598 144918 148615 150927 149292 93515 95647 110487 110763 136757 136862 422249 453866 1139512 1127421 444143 460366 121743 108510 125851 126889 149819 147532 139082 142571 88848 90181 316911 277689 831719 836980 219281 216149 279923 283414 329071 320718 331920 330344 339769 343052 314883 348811 783080 828160 597655 488239 299197 297351 340408 338086 349313 352042 351820 353594 394025 394137 682666 715320 39.85 68.7 2
10:20:53 2023-09-26 455834 441633 93190 90815 145209 149395 152203 150186 93452 95880 110258 111107 136734 137858 421956 450923 1152923 1138247 437856 460117 122176 108543 125885 126889 150227 146829 141721 142108 89063 90181 315920 277755 828463 827357 217488 214949 280310 281649 328450 322657 329577 331830 338922 343497 313669 349303 784261 818449 591958 481840 301341 296933 338869 339657 347178 352549 347265 354130 393400 392372 691886 715284 39.95 68.7 2
10:20:54 2023-09-26 441850 441705 93392 90789 144811 148786 150685 150012 93484 95780 110258 111031 136635 137627 422286 454575 1151289 1133535 441136 458534 121006 109161 125682 127546 149613 147804 138864 142773 88905 90364 316911 280069 813646 832171 218061 215883 279389 281685 331014 319925 330613 331686 337865 343779 314625 349985 784348 820207 590286 484756 301293 295195 341991 338051 347142 353643 348313 353594 389236 392372 689363 711100 39.85 68.7 2
10:20:55 2023-09-26 444878 442147 95394 90631 145639 148510 151136 149772 93515 95780 110410 110924 136973 138056 420438 453866 1137126 1129957 443104 461572 122125 108510 125918 127064 150227 147033 142086 142108 89035 90181 315599 275984 827516 833966 217302 216461 278575 283211 327954 320967 329217 329791 339947 342439 314661 348921 784261 829368 599171 486204 300443 296609 338869 338122 348751 351458 349120 351303 393088 394137 682666 715320 39.95 68.7 2
10:20:56 2023-09-26 448178 442142 95323 90789 145250 149030 150927 150253 93515 95814 110258 110924 136825 137537 423190 454172 1147461 1136976 446632 459719 122176 108776 126166 127315 150676 147169 139190 142405 88881 90181 317902 277720 826293 828906 216813 216253 278810 281720 328946 321430 330461 332873 336848 342748 315879 348280 784224 824477 628722 488622 300655 296098 339894 338633 348330 353643 349366 351533 391914 392372 687826 715087 39.85 68.7 2
10:20:57 2023-09-26 441850 445131 93156 90749 144914 149234 150685 150286 93452 95880 110258 111139 136791 137763 420438 456924 1148769 1131601 441395 460807 122008 108693 125885 127308 150060 147130 141889 142401 88881 90181 315920 279003 822036 833375 219944 214949 279423 281742 329444 319961 329217 329257 338375 343504 313009 349911 783755 820383 593272 483313 300649 295854 339929 337304 349313 352549 349943 354093 390983 393584 685286 713188 39.95 68.7 2
10:20:58 2023-09-26 450457 442147 95195 90946 145317 149342 151035 150635 93738 94590 110495 111172 136688 137853 423301 458527 1141309 1128736 446159 459899 121594 108911 125677 127668 149920 147753 138996 142475 88848 90495 316911 279288 825070 833966 217116 216288 278117 281685 330014 320384 328489 329827 338887 342439 315879 346732 781648 828746 591958 486575 300443 295195 341474 337577 347701 351493 349437 351496 389236 392372 681698 714235 39.95 68.7 2
10:20:59 2023-09-26 441886 441962 95364 90793 144948 148926 151203 150253 93579 95714 110444 110924 137110 137312 421102 455155 1145408 1139216 446344 459899 122209 108727 125885 127186 150227 147307 139516 142375 89035 90338 315065 277489 831452 827357 217337 214949 279529 281720 327990 320932 329577 329506 336884 343779 313926 346769 784261 818485 599171 487238 299596 296098 338904 338633 346655 353643 347300 351424 394512 392051 692633 718442 39.95 68.7 2
10:21:00 2023-09-26 446511 446328 93194 90918 144743 149447 150826 151153 93484 96080 110190 111689 136567 138285 421066 453490 1157099 1134825 440103 459935 122041 108960 125885 127308 150227 147270 141884 142571 88881 90433 319088 281301 823268 829186 216813 214949 279458 279938 328982 321419 328646 331794 337392 342474 313669 347202 784028 823347 590286 481840 301293 295646 337848 339942 345578 351493 347265 354667 392225 390856 689092 714235 39.95 68.7 2
10:21:01 2023-09-26 441953 445168 95199 90913 144918 149432 151136 150320 93484 95880 110521 111236 136825 137797 421066 457353 1152106 1131601 441979 459899 122125 108727 126307 127457 152123 147475 139754 142869 89402 90397 327202 279360 827072 832050 219126 214811 278575 281304 329444 320335 328489 330469 336742 344553 312937 348811 783755 823311 590286 484792 300806 295646 340958 336560 347737 352584 347265 353803 388656 393548 690905 712683 39.95 68.7 2
10:21:02 2023-09-26 454604 443008 95563 90664 145862 149099 151937 150253 93579 95848 110631 111172 137110 137694 422360 456115 1140463 1131601 441629 459971 122242 108727 126503 127308 151457 147307 142255 142341 89223 90214 327202 276868 833513 834557 216778 214949 278575 282585 327459 320932 330732 328760 338684 341139 313449 348210 783670 828782 610347 486204 299387 296933 338584 338086 347737 350407 348313 351496 392261 391980 682666 717424 39.85 68.7 2
10:21:03 2023-09-26 449771 445086 95360 90884 145214 149029 151035 150186 93515 95914 110631 111064 137278 137858 422360 456225 1149255 1137986 445794 459597 122377 108776 126200 127559 150509 147614 139676 140677 88881 90338 316911 279468 828892 831853 218353 215883 279923 281649 327990 320446 329198 331830 337514 341686 314440 346769 783670 824514 591594 488092 300231 294945 338904 338597 345336 352584 349120 351460 389888 389999 684802 715320 39.85 68.7 2
10:21:04 2023-09-26 443973 445019 95265 90749 145385 152389 151203 150769 93484 96046 110597 111312 136825 137832 423028 459778 1151289 1131601 441665 460008 122209 109010 126267 127641 150261 147548 142121 142609 88881 90400 315920 279504 829347 834557 217337 214880 278575 283265 328450 320446 328489 328760 337901 342199 312023 348317 780798 820455 591779 483350 300868 293975 338904 337340 347773 351458 348591 353594 389853 392372 683797 713188 39.85 68.7 2
10:21:05 2023-09-26 457509 445760 95360 90946 145411 149410 151521 152221 93769 96110 110794 111376 137215 137750 423145 458498 1143384 1128736 445904 459935 121841 108944 125952 127729 150509 147957 141987 142609 88881 90528 316911 280868 823730 834052 218353 215583 279136 281663 329480 318994 330769 329524 338149 341413 313962 345644 781938 826371 597655 486382 299596 295646 340443 337304 347701 351212 350785 350364 389853 392372 683278 715357 39.85 68.7 2
10:21:06 2023-09-26 441624 445680 95489 90888 145625 149588 151731 150393 93515 95914 110708 111312 137353 137832 423660 453194 1152923 1140874 441040 459971 122242 108802 126301 127342 150952 147617 142156 142375 89097 90369 324831 278610 833187 832197 217151 213586 278381 281649 327459 320967 328646 329827 336884 341651 311725 348034 785444 818485 594765 483313 299342 295891 337848 338668 345614 351493 348345 353630 393529 390298 690475 716362 39.95 68.7 2
10:21:07 2023-09-26 446639 446949 93190 91260 145564 149202 151035 150742 93706 96078 110759 111593 137195 137897 422694 460044 1152850 1134018 441201 460044 122242 108911 126200 127729 150573 147571 142366 142643 89129 90528 327202 279540 827307 834557 216813 214581 278540 280792 328680 320943 328489 329506 336341 342713 311769 347788 784348 823347 588234 484792 300022 295160 340683 336289 347737 352302 348838 351533 389853 392408 687900 714271 39.95 68.7 2
10:21:08 2023-09-26 449523 446822 95294 90979 145415 152566 151203 151011 93547 95914 110742 111312 137205 137866 425934 450814 1148772 1135819 445250 462682 122512 108877 126267 127607 150710 147823 142121 142643 88881 90495 319088 279540 826145 834557 216819 214915 279622 280792 327990 321906 327414 329827 337865 339609 312973 346414 786556 827612 594765 487584 300231 294909 338346 340159 346842 351247 349258 351316 389485 388695 682555 717568 39.95 68.7 2
10:21:09 2023-09-26 445009 447609 95356 90946 145625 149553 151237 151119 93738 95946 110597 111951 137110 137832 425710 456225 1156387 1140874 442292 460224 122644 108911 126510 127552 151161 147104 142388 142410 89129 90214 318022 278610 837168 834220 216813 213586 278243 281649 326930 320932 328414 329755 336884 341139 310570 347542 786556 819679 598871 483313 300443 296098 337812 338633 345578 351739 347852 353630 391055 389417 689363 714777 39.95 68.7 2
10:21:10 2023-09-26 447903 447028 95332 90946 145724 152566 151690 151011 93610 95947 110665 111452 137209 138108 423660 460116 1155963 1136813 445448 463227 122377 108994 126233 127838 150989 148131 142483 138591 89092 90583 316911 279540 833272 834557 218662 214478 279923 280792 329680 318476 328223 329506 336564 341721 311514 346769 783828 823347 594624 484792 300443 293939 339929 336289 347737 352020 348591 351496 389271 392337 688875 714235 39.95 68.7 2
10:21:11 2023-09-26 451683 447005 93457 90942 145252 149586 151805 151011 93547 95947 110665 111376 137110 137866 423696 451853 1144598 1135191 445529 459827 122242 108911 126301 127729 150542 147804 142393 142813 89068 90561 319088 279540 827266 836061 216819 214581 279529 280906 327990 321942 327282 329827 337356 339574 312059 346206 786592 827182 594624 487584 299269 295195 337575 339418 343541 349359 347300 351177 389888 387714 681698 715357 39.95 68.7 2
10:21:12 2023-09-26 445899 455947 95360 90789 145625 148864 151900 150708 94088 96078 111033 111528 137586 137694 423624 456975 1151857 1143199 446395 462501 122410 108911 126712 127641 151090 147889 142716 142678 89190 90462 330359 279039 833296 832444 216813 214066 279136 281685 326966 320446 328646 329524 336341 342234 311042 346135 786000 818485 590286 485516 297514 294994 338346 338086 345614 351528 347606 351177 390745 389690 691886 716371 39.85 68.7 2
10:21:13 2023-09-26 450935 448188 95286 90984 145111 152849 151203 151321 93547 96147 110631 111939 137110 138512 423732 458355 1147955 1124770 444236 463372 122242 108978 126301 127974 150993 147785 142186 142973 89035 90686 319088 282897 828685 838888 216666 214547 278575 279938 329249 319477 328646 328795 336305 338594 312023 346769 780798 829131 593109 487238 300188 293812 339929 336595 347861 350442 350707 349835 390387 390617 684829 718442 39.85 68.7 2
10:21:14 2023-09-26 453606 449514 93448 90880 145587 149202 151453 151052 93833 96211 110836 111657 137391 137935 423768 452967 1144634 1136404 444591 463372 122209 109010 126335 127763 150956 148064 142388 142678 89035 90404 319088 279576 831625 834016 216819 214249 279136 281389 327459 321003 326649 329560 336884 338594 311550 345400 786556 827612 590286 487238 299596 294296 336866 338668 343577 349394 347300 350647 389888 387679 681698 715357 39.85 68.7 2
10:21:15 2023-09-26 448207 449483 95328 90979 145423 152566 151237 151288 93674 94328 110853 111657 137205 137866 423768 460116 1156387 1134299 444236 464027 121841 109204 125918 128186 150469 148305 142057 142947 89035 90528 319088 281194 822997 834016 216819 213917 279136 280365 329480 320060 328646 329791 334790 341174 310606 346206 780798 820259 597655 485516 300019 293080 340443 338596 346180 352267 348692 351316 388011 391095 689742 715889 39.95 68.7 2
10:21:16 2023-09-26 453615 450983 93448 90979 145209 149573 151521 151321 93579 94393 110870 112003 137278 138709 423768 458355 1149292 1128156 441412 464027 122242 108944 126301 127974 150710 148099 142156 142917 89035 90842 319088 282897 823259 838961 216209 214249 279726 279087 328982 318994 328646 328299 336341 338559 311511 346206 781349 832489 594624 487584 300868 293733 338904 338669 345649 349359 347336 351496 388191 389417 680695 712683 39.95 68.7 2
10:21:17 2023-09-26 450781 449066 95398 90951 145896 152318 152178 151011 93674 95947 110853 111517 137205 138320 426238 458678 1143704 1135191 447519 464128 122915 108776 126651 127593 150993 147890 140521 138591 89403 90364 318022 279432 837982 838961 216553 214066 279887 282244 325981 320410 328646 327768 336884 342117 311078 345157 786592 829368 596140 487238 297550 293939 336559 338668 345614 349324 347073 350894 390745 388837 682182 717424 39.85 68.7 2
10:21:18 2023-09-26 450041 449514 95356 90851 145265 149307 151068 151402 93929 95947 110742 111689 137384 137957 426946 457388 1155461 1134299 443946 464027 122110 109204 125952 128186 150261 148375 142057 138892 88913 90876 319088 283462 820827 834016 216819 213586 279622 279087 329747 318735 327682 329791 334790 340391 312369 345681 781938 820839 596140 486204 300019 292917 339965 336595 344576 351002 348098 350400 387745 389726 691886 713188 39.95 68.7 2
10:21:19 2023-09-26 450895 449427 95356 91012 145389 152849 151237 151321 93611 94361 110768 112598 137320 138919 426093 458570 1149510 1127129 444180 465669 122176 109145 126301 128152 150576 148027 142550 138867 89125 90653 316911 282897 829832 839303 216819 215431 278152 279477 328025 318994 328182 328263 336577 338052 310100 346206 780798 829955 596140 485516 299765 293364 338904 336595 345336 350881 349590 351424 388011 388837 680213 712683 39.95 68.7 2
10:21:20 2023-09-26 446236 449922 95328 90979 145625 149447 151934 151288 93579 95947 110819 111517 137532 137901 426876 455961 1152120 1140063 440899 463700 122442 108760 126753 127641 151229 147788 142522 142643 89406 90371 318702 279576 840368 834016 216819 212267 279136 279973 325981 320446 327646 328529 334790 340905 308261 346732 784261 823347 619400 482972 300022 294260 336795 338157 343541 349918 347360 351496 387498 387066 685808 713188 39.85 68.7 2
10:21:21 2023-09-26 448915 450125 93448 91157 145622 149761 152042 151639 93897 96279 110836 111983 137518 138532 426622 463700 1152923 1133212 444737 464611 122611 109212 126685 128152 151161 149312 138413 138755 89158 90653 318022 282026 831427 839229 216819 213221 279136 279868 327689 318994 329111 327167 335799 339609 309090 345084 780761 820383 599171 483313 297658 294018 337848 336253 347142 351605 346833 351424 388011 389964 687793 713188 39.85 68.7 2
10:21:22 2023-09-26 453523 450335 95426 90946 145516 149781 152005 151254 93737 96080 111007 111689 137577 138337 426840 454575 1147919 1138322 446571 464684 122242 108911 126301 127940 151195 148305 142453 142982 89374 90495 318702 282026 829659 835194 216361 213586 278743 279903 326966 319890 324739 329791 334790 340318 311042 342550 784261 824477 593109 486539 297514 294260 337812 337032 343506 352051 349718 351723 391237 391350 691738 716188 39.85 68.7 2
10:21:23 2023-09-26 452008 452375 93190 91256 145445 150277 151903 152195 93642 96213 110896 112124 137415 138601 426804 456567 1160459 1134299 444755 464268 122242 109170 126301 128118 150919 148131 142255 138859 89097 90810 319088 283900 822128 834813 216819 213221 279136 279757 328680 318958 326613 329720 334251 339302 309812 344561 783043 820259 619400 486204 300443 292196 338322 337541 343436 351871 347852 350328 387975 387644 689363 712647 39.85 68.7 2
10:21:24 2023-09-26 450863 450413 95364 90946 145643 152531 152144 151288 93769 96080 111007 111971 137724 138251 428530 461720 1143704 1134825 446195 464027 122705 108911 126753 127729 151229 147788 142855 142743 89223 90495 318702 279504 843006 838961 216819 213552 279658 280757 325910 319925 328377 326745 335835 338524 309812 342586 784261 832074 594765 486981 299269 295604 336382 337399 345992 351591 348235 350184 392140 387503 682145 716879 39.95 68.7 2
10:21:25 2023-09-26 451367 450895 95394 90749 146054 149658 152495 151288 93833 95947 111299 111842 137949 137866 427480 459360 1151289 1143310 449510 463300 122611 109095 126510 127940 151229 148131 142587 142877 89190 90653 318022 281158 831943 834813 216819 213517 277925 280757 326016 318994 327609 328494 333749 340628 310064 342478 785963 818485 596140 488276 297766 294260 337339 336560 344505 354079 347606 349236 388656 387644 691886 716371 39.95 68.7 2
10:21:26 2023-09-26 452071 451089 95290 90946 145389 152849 151690 151741 94141 96080 111041 111907 137640 138725 427225 459431 1159219 1138061 446049 465341 122176 109480 126374 128227 151060 148998 142284 139698 88881 90810 316911 284929 821601 836925 216819 213221 278940 279757 331247 318441 326431 329524 333749 339574 309559 342623 781901 820839 596140 486204 299559 292152 339894 336525 343471 350407 347606 349308 387429 387679 691886 712647 39.95 68.7 2
10:21:27 2023-09-26 454223 450791 93622 90913 145546 152779 151941 151288 93801 96080 111041 111786 137724 138512 428157 455961 1146293 1136813 446863 464684 122611 109170 126685 128029 151229 148810 142622 139307 89190 90810 319088 282461 842505 838692 216209 213221 278352 279477 325945 320446 324451 327697 335799 339029 310064 342550 785963 827050 596140 488622 297838 293044 337812 338086 344923 350708 348838 348219 388011 387644 687303 716371 39.95 68.7 2
10:21:28 2023-09-26 450633 450863 95356 91220 145587 150180 152151 152093 94302 96378 110870 112124 137749 139636 427939 456744 1162522 1140837 441557 463274 122611 109095 126968 128016 151195 147922 142761 138852 89190 90495 320089 282897 838273 835740 216514 212709 279529 279757 327693 319961 324703 328494 334251 338559 308191 345400 783080 820839 594624 481913 299269 293329 336524 337612 343436 349359 347606 350930 388011 386455 687826 712647 39.95 68.7 2
10:21:29 2023-09-26 453182 450895 93461 90851 145761 152531 152144 151288 93897 96080 111007 111939 137724 138512 428799 460044 1143704 1135191 446899 465341 122812 108877 126753 127729 151262 147976 142925 142877 89223 90214 321867 279540 842107 843127 216209 212891 278352 279938 325647 318994 327646 326745 334860 338524 309595 342550 785963 828943 594624 486893 297874 293939 335782 336560 345543 348059 347852 349272 392103 390138 682408 717277 39.85 68.7 2
10:21:30 2023-09-26 452062 452264 93613 90852 145993 149515 152778 151605 94462 96013 111349 111408 137826 137892 428508 459899 1152069 1144124 447873 465487 122714 109195 126597 128152 151229 148271 142488 142947 89190 90528 318702 281194 833838 834557 216819 212857 277534 279903 327163 318887 327147 327733 332747 339644 309090 341960 784224 818449 594624 487584 297484 294224 336759 336525 343541 350407 346796 348709 387498 387031 691886 715320 39.85 68.7 2
10:21:31 2023-09-26 456275 450723 95261 90979 145265 149760 151521 151951 93579 96147 111157 112157 137481 138801 428496 462719 1149620 1128316 446571 463274 122209 109095 126301 128152 151057 148340 142488 139340 89003 90748 322319 284101 826256 841338 215450 212891 278352 279757 327459 317995 327877 327468 333749 338791 310064 344147 784348 829955 597554 488858 297550 293009 338619 337639 344917 349184 348838 350228 387867 388660 685543 716138 39.95 68.7 2
10:21:32 2023-09-26 456234 451156 95352 90979 145862 150180 152321 151958 93960 96213 111041 111971 137758 138497 428508 458815 1149620 1134299 450220 463309 122274 109170 126631 128063 151195 148340 142522 139178 89158 90528 318522 282062 830662 836448 215450 212891 277729 279087 325981 318476 324667 328795 333247 339029 309776 343521 782490 820839 597554 488622 297730 293329 338728 336253 343231 350162 347852 348148 388011 387031 689889 715320 39.95 68.7 2
10:21:33 2023-09-26 450971 450760 95290 90951 145471 149656 151975 151951 93738 96114 111007 112048 137809 138840 428799 460116 1152923 1128043 441412 462948 122242 109095 126510 128186 151506 148340 142388 138815 89129 90686 322319 283498 832428 843724 215905 213923 278940 279757 326016 317960 326613 326709 337972 338542 311266 342298 782978 829613 593109 486820 299414 292259 338144 336347 346696 348281 348838 347171 386812 387608 682592 715284 39.95 68.7 2
10:21:34 2023-09-26 455268 451156 95360 90946 145855 149899 152212 151741 93897 96147 111041 111939 137758 138512 428836 458581 1146293 1134825 448239 463309 122527 109379 126544 128029 151195 148305 142522 138815 89097 90590 318702 282897 837386 840149 215601 212233 277925 279679 325945 320410 324631 327503 334754 338553 309126 341960 785963 820455 594624 486539 297802 293329 336795 337577 342983 349882 348345 348184 388011 387348 687863 715320 39.95 68.7 2
10:21:35 2023-09-26 450971 453868 95327 90979 145617 152849 152144 152090 93833 96147 111041 112157 137758 138775 428836 460116 1152923 1128316 441665 463345 122242 108944 126510 128063 151506 148340 142458 138958 89158 90843 318022 283498 832753 843724 216406 214152 279064 279612 326824 318816 326468 327097 334684 338411 308050 342370 782978 829686 594624 486204 297617 292196 339652 336289 346597 348281 348838 347171 386812 387503 681698 715320 39.85 68.8 2
10:21:36 2023-09-26 458305 451161 95394 90946 145587 149620 152178 151741 93706 96080 111041 111971 137814 138582 428836 457281 1146293 1136628 446607 463309 122242 109198 126510 128063 151195 148340 142622 138859 89097 90528 321867 282897 838730 840743 215601 218013 277925 279644 325454 319701 324631 326745 334520 338316 308226 341407 784224 820419 593109 487584 297766 293123 336795 337068 342983 349359 347852 347171 388011 386772 689492 717930 39.95 68.8 2
10:21:37 2023-09-26 461419 454525 93224 90847 145623 150532 151937 152127 93833 94393 110870 112157 137796 138968 428836 458642 1160496 1144795 441593 463309 122527 108944 126719 127940 151161 148340 142656 138826 89190 90653 319088 283699 833969 836484 215601 217906 278743 279757 325945 319441 324667 327733 333489 340162 310021 342514 781901 819679 594624 485933 299559 291688 336830 336560 342983 349882 345173 348709 385653 387031 690905 711136 39.95 68.8 2
10:21:38 2023-09-26 458206 451156 95299 90896 145896 152814 152178 151741 93769 96080 111041 111754 137792 138320 429747 459130 1151289 1137599 450859 464358 122527 109379 126597 128152 151229 148340 142656 138859 89129 90528 318702 282498 831618 836448 215298 212891 277534 280963 325945 318476 324631 328494 332444 339029 308226 340376 783116 820259 628722 486575 297275 293123 336288 337639 345863 351871 345942 350514 389931 387556 691248 718117 39.95 68.8 2
10:21:39 2023-09-26 453035 453636 93190 90815 145808 152849 152178 151774 93642 94361 110904 111971 137724 138512 428836 463127 1158669 1134299 446863 463345 122008 109170 126335 128152 150986 148790 142388 139845 89190 90686 319088 282897 829982 838925 215601 213623 277534 279757 327689 316486 324379 327274 333852 338288 307224 341924 781905 819679 594624 485186 297766 291743 338358 334503 343506 349359 345744 348219 386267 387644 690905 712143 39.95 68.8 2
10:21:40 2023-09-26 457503 450859 95356 90855 145617 149551 152600 152299 93960 96147 111075 111689 140532 138577 430355 459827 1149657 1140874 450602 464684 122527 109204 126719 128152 151262 148790 142656 139440 89190 90528 320715 282697 833730 836520 215298 212233 277339 279757 325682 317995 324703 329957 331749 340233 308156 342760 786915 820974 594624 488969 297131 293186 337171 336383 345863 349952 344479 350762 390206 386564 689852 714235 39.85 68.8 2
10:21:41 2023-09-26 450863 455116 93224 90851 145609 149656 152212 151774 94120 94296 111007 112080 137848 138696 430051 464537 1154606 1134262 445238 465473 122242 108944 126597 128063 151229 148305 142656 139679 89190 90561 322319 282897 831366 840743 215905 213473 277534 279757 326016 316486 327646 325796 333509 338559 307189 341960 781905 820839 587300 483705 297802 292471 337848 335591 343577 349359 345220 348709 387429 387644 689852 713729 39.85 68.8 2
10:21:42 2023-09-26 455558 451871 95360 90884 145887 152814 152529 152159 93960 96114 111075 111971 140540 138320 430355 462465 1151289 1143310 451499 463345 122644 109095 126719 128186 151060 148061 142965 138951 89190 90686 318522 282897 835416 836411 215601 217906 276755 279757 328177 318675 324487 329490 333960 340701 309292 342929 786356 819994 596140 486783 296706 292973 338249 335547 343471 350881 344552 347171 388011 385341 691886 715357 39.95 68.8 2
10:21:43 2023-09-26 454906 453666 95294 90979 145622 149691 152529 152124 93960 96147 111041 112157 140511 139088 430051 462082 1155498 1137562 446219 467983 122125 109464 126301 128576 150744 148964 142587 140056 89097 90843 321867 284027 822928 838961 215601 213925 277534 279757 327724 316521 324775 327733 331714 338052 306974 341407 783199 818522 578717 485860 297766 291547 338393 334468 342991 349324 345220 349043 385382 387066 689889 712179 39.95 68.8 2
10:21:44 2023-09-26 458426 455558 93190 91157 145622 150286 152076 152161 93769 94264 111132 112157 137586 139287 429905 464027 1152923 1128316 446972 466220 122512 109254 126719 128152 151229 148510 142566 139824 89304 90843 319088 284503 834206 843724 214845 217870 278352 279560 326966 317070 327110 325796 333445 337096 308226 340412 783828 829955 597554 486575 297766 290520 337812 334503 343231 348246 347852 348889 386847 387031 686290 715269 39.95 68.8 2
10:21:45 2023-09-26 453595 455530 95294 90979 145786 152810 152212 152018 93865 96114 111075 112080 140540 139204 430051 462802 1155498 1136754 447921 467983 122242 109498 126301 128576 150952 149207 142388 140056 89068 90843 318022 284467 833008 838961 215450 213703 277534 279757 327459 316486 324703 327203 334177 340198 306296 340891 781616 819679 594624 485172 296951 292436 337848 333965 343541 349359 344930 350158 386524 389863 688660 715380 39.95 68.8 2
10:21:46 2023-09-26 460120 453341 93510 90847 145891 149899 152600 151958 94023 96247 111075 112048 140639 138909 430928 464827 1149662 1131076 451598 468166 122242 109204 126544 128220 151195 148980 142557 139373 89035 90686 321867 283699 839532 843081 215450 217941 276720 279757 326966 316521 324775 325760 332712 338079 306974 338361 781386 825169 593109 486611 295915 293364 336830 334468 344540 350087 345744 349953 390423 385306 681698 715357 39.95 68.8 2
10:21:47 2023-09-26 454268 453216 95299 90979 145930 152884 152423 152124 93769 96081 111041 111971 140540 138925 430051 463559 1155498 1136754 448239 466623 122125 109573 126335 128576 150986 148941 142566 139824 89190 90686 321867 283662 824532 841338 215450 213110 277339 279757 327459 316743 324775 326780 334177 338032 306725 340412 782089 818522 587300 485910 297297 292188 338619 336211 345374 349219 342577 349934 386668 387943 686556 712647 39.95 68.8 2
10:21:48 2023-09-26 458482 452854 95455 90884 146083 149866 152634 151985 94086 96081 111041 111754 137969 138320 431148 464863 1143704 1131601 452324 464720 122242 109313 126631 128220 151195 148926 142656 139473 89190 90686 321034 283498 846575 846750 214996 213923 275908 279757 326016 316521 324775 325497 332747 338079 306760 338361 781386 826408 593109 486539 295239 293364 336288 334000 343577 348733 345500 349705 388155 385306 681698 716371 39.95 68.8 2
10:21:49 2023-09-26 454606 453888 95394 90979 145896 150180 152212 152124 93514 96147 111041 112080 140540 138740 431454 464863 1155498 1137599 448592 465410 122242 109279 126544 128487 151229 149068 142691 139731 89406 90686 321867 283498 836607 841338 215450 213024 276755 279757 326966 316009 324775 328559 333310 339518 308493 341263 781868 823164 619400 484573 297124 292259 336653 335736 344505 348281 342722 347939 386267 388160 687826 713188 39.95 68.8 2
10:21:50 2023-09-26 459464 453207 95299 91161 145846 152884 152423 152018 93960 96147 111075 112112 140574 138644 431454 463523 1145482 1130797 450253 465773 122242 109607 126544 128487 151229 148961 142557 139990 89129 90843 318022 284302 828099 843486 214357 217977 276561 279757 326051 316486 324703 325760 332212 338079 307224 338289 780798 820491 585807 486611 295239 292231 336830 333965 343506 348769 345220 348248 388011 385341 682182 716916 39.95 68.8 2
10:21:51 2023-09-26 454687 455485 95356 90979 145930 149866 152529 152018 93960 96181 111075 112080 140540 138678 428750 464899 1155498 1137599 448947 466136 122242 109313 126544 128220 151229 149068 142458 139764 89406 90686 323330 283699 827551 841690 215048 213295 277320 279576 326860 316345 324631 326639 333418 339423 306505 340747 781905 820839 596140 484792 297095 292188 336653 333848 346352 347241 342686 348219 385438 387943 685803 711136 39.95 68.8 2
10:21:52 2023-09-26 457503 453283 95324 90884 145896 152849 152668 151985 94055 96114 111109 112225 140770 138320 428750 466280 1147141 1131601 453104 464720 122644 109237 126787 128220 151262 148825 142726 140355 89129 90686 321867 282897 835860 844085 214996 213024 275679 279757 325454 316521 324739 325500 332212 338079 306296 339313 781938 827576 587300 486204 295915 293400 334807 334468 343541 347683 344733 347171 388011 385880 682445 718442 39.95 68.8 2
10:21:53 2023-09-26 455004 456357 95364 90913 145587 150074 152464 152161 93864 96247 111041 112157 138231 138796 429655 466244 1155424 1134262 446607 466065 122527 109245 126753 128152 151262 148753 140556 139923 89554 90612 320089 284027 836201 841192 215155 212882 277161 279612 328678 315717 324667 325725 333021 339505 306757 340376 781905 824514 596140 483313 297405 292223 335746 333848 344505 348211 342650 350412 385617 387541 684121 713151 39.95 68.8 2
10:21:54 2023-09-26 457244 454517 95464 90946 146328 152993 153126 152090 94278 96147 111384 112193 140770 138251 429691 466244 1143704 1131601 452140 464684 122644 109279 126753 128152 151715 149033 142895 139407 89190 90653 318702 282697 833062 846119 214924 213024 275644 279757 325384 317965 324739 325465 332177 337534 308819 339826 783080 827539 594056 486204 295915 293329 336781 337126 346842 347719 345454 349447 386088 385621 682518 716399 39.85 68.8 2
10:21:55 2023-09-26 453426 456280 93440 90918 146200 152814 152668 152229 93992 94361 111247 112157 138175 138705 429993 460116 1159493 1144124 445529 464684 122677 108911 127138 128029 151925 147983 138794 139178 89190 90495 318702 282642 839145 841338 215298 211763 276755 279757 324987 318441 324102 325725 334141 338043 306145 341443 782811 820839 590078 483169 297730 291956 334702 336299 342947 347726 342686 349916 383277 386996 691497 714041 39.85 68.8 2
10:21:56 2023-09-26 459915 457180 95360 91038 146125 149861 152668 151781 93864 96214 111306 112189 138210 138740 429353 461245 1151289 1137562 450304 466065 122527 109245 126719 128152 151681 149033 138883 139797 89190 90653 321867 283699 834755 841338 213614 213024 276296 279560 324929 317000 323574 329687 333021 337096 306649 340980 784016 822835 592541 488969 296924 292294 337771 336924 342911 350881 344479 348595 387975 385765 690905 714235 39.95 68.8 2
10:21:57 2023-09-26 456202 457249 93224 90913 145926 153063 152668 152263 93992 94264 111384 112221 137988 138968 429389 466244 1158436 1136717 448056 467137 122209 109279 126510 128220 151229 149033 142656 139990 89158 90495 321867 283699 825537 841934 214357 212726 276720 279363 325981 316483 324631 325725 332553 338791 306901 339826 780986 820839 594624 484756 296821 291511 336017 333848 343506 348246 342614 349916 385653 387850 684607 711100 39.95 68.8 2
10:21:58 2023-09-26 456277 454597 95360 90789 145930 152814 153160 151985 94087 96080 111418 111754 138099 138512 430100 464209 1152923 1146719 451499 466065 122644 109279 126929 128186 151858 148475 143164 139166 89190 90528 321867 282897 844048 837667 214996 212726 275644 279540 326753 319425 324343 328059 333153 338994 306505 341685 786356 819920 597655 484303 295900 292232 336342 334538 342983 348453 344527 348709 386740 385765 685771 713151 39.95 68.8 2
10:21:59 2023-09-26 462718 456365 95294 90951 145887 152991 152634 152229 94023 94329 111041 112189 140638 138775 429966 467630 1156202 1134262 446899 465737 122611 109313 126753 128186 151681 149033 142925 139797 89158 90686 321034 284101 834585 843127 214996 211799 276755 279363 324929 318074 324703 324870 333490 338791 306433 340340 779696 820383 596140 482935 296497 291893 334772 334468 343281 347933 342577 347171 384462 386308 682666 712143 39.95 68.8 2
10:22:00 2023-09-26 454633 454637 95360 90789 146491 152779 153160 151985 94246 96080 111418 111754 138319 138512 430065 462046 1152923 1143482 450184 465737 122644 109170 126962 128186 152124 148686 138699 139506 89190 90528 319684 282678 840232 841690 215191 212287 275731 279685 326790 317783 324186 327170 333695 338791 305715 339313 781938 816258 594765 482825 296540 292206 335868 334538 342947 348769 344996 347903 385346 385223 685771 712610 39.95 68.8 2
10:22:01 2023-09-26 454236 457070 95261 90979 145887 153098 152668 152263 93960 94264 111306 112189 140540 138775 430087 467301 1152923 1134825 446863 466101 122644 109279 126719 128186 151262 148475 142860 139728 89190 90810 321867 284302 836275 844921 214996 211799 276755 278970 324929 319425 324703 324582 334141 338079 306433 340376 781905 825169 600631 483313 297484 290520 334807 334503 343176 347445 342397 350403 383907 386672 680511 714364 39.95 68.8 2
10:22:02 2023-09-26 458996 455970 95199 90946 145926 153133 152212 152508 93833 96314 111041 112561 140716 139461 430065 462827 1162143 1140874 446783 467157 122644 109379 127145 128371 152000 149031 138794 139990 89125 90711 321034 285919 835692 840561 214531 212393 277534 278042 324964 317070 323359 326709 333021 337025 306901 339039 783755 818303 593109 485933 296461 289743 336323 334468 342947 348281 342361 348779 385075 385306 687826 712647 39.95 68.8 2
10:22:03 2023-09-26 461222 457955 95229 90884 145761 153063 152212 152297 93992 96314 111075 112157 140574 138996 430029 465553 1146293 1131601 450606 466101 122209 109279 126719 128576 151716 149311 142656 140056 89097 90686 315065 285311 826392 843724 213428 213024 275873 278114 325945 316009 324367 324709 333021 336789 306901 339403 781905 820225 593109 488895 296848 291912 338249 333812 344633 347862 342541 348669 387213 385621 680511 717196 39.95 68.8 2
10:22:04 2023-09-26 457266 454633 95364 90664 145930 150075 152710 152510 94246 96214 111418 111971 138319 138919 430670 465232 1152923 1146756 452140 465737 122644 109095 126962 128186 151715 148825 142925 139506 89190 90561 321034 282897 842484 838925 214321 212393 275029 279757 323952 316965 323646 324745 332085 338791 305966 340913 783080 816068 596140 483313 294798 292436 336781 334468 342947 349336 342023 347171 386539 385223 685250 713151 39.95 68.8 2
10:22:05 2023-09-26 458285 455939 93647 90631 146061 152637 152922 151774 94278 96114 111418 111818 140867 138285 430973 466244 1143704 1135191 450859 466065 122677 109170 126962 128186 151959 148807 138890 139651 89223 90623 321867 282498 838678 846538 213649 212393 275908 279757 324987 316743 324379 324690 333852 336742 306685 340980 784126 828153 591594 486820 296188 292011 335832 337639 342947 348403 344697 348248 385075 384360 686444 714741 39.95 68.8 2
10:22:06 2023-09-26 454906 455974 95360 91032 146121 153063 152668 152297 93959 96348 111229 112221 140638 139232 431313 462864 1158851 1140874 444573 466101 122845 109279 127348 128152 152064 148686 138985 139797 89190 90528 321090 284503 840810 840743 213949 211763 277534 278506 323952 317960 322629 325462 332787 337061 306145 341501 784385 818485 593109 484070 296987 290149 334737 334503 342706 347206 342686 348532 383384 384967 689889 711100 39.95 68.8 2
10:22:07 2023-09-26 455558 456656 93461 90789 145930 152814 153126 152263 94151 96248 111607 112189 140770 138740 431313 463488 1152106 1144570 450570 466793 122644 109095 126753 128186 151715 148980 138890 139893 89190 90590 320089 283298 840048 841338 213850 212776 275167 279540 326790 316894 323994 327170 331637 338411 305535 340051 784126 811405 594624 485479 294976 291991 336818 334503 342947 348470 341542 350486 384788 384360 685323 711100 39.95 68.8 2
10:22:08 2023-09-26 455720 455974 95294 90913 145786 152956 152880 152508 94938 96314 111384 112189 140770 138775 431009 467666 1152923 1138285 448239 466136 122677 109204 126753 128186 151296 148825 142726 139665 89097 90495 322319 284101 832376 843081 214135 211728 276296 278541 325195 316708 324667 324870 333021 337061 305715 339313 781905 820491 596140 482935 296821 290626 334737 333965 342983 346958 342686 348779 382739 385765 682967 714252 39.95 68.8 2
10:22:09 2023-09-26 457641 456652 93135 90979 145415 153383 152178 153033 93769 96381 111041 112939 140540 139690 430065 462864 1162143 1139216 446936 466136 122274 109204 126753 128220 151262 149068 138996 140376 89027 90612 323330 286121 838576 841192 213472 211622 276541 277047 327251 316965 322331 326484 332085 336825 306568 340570 780797 816068 594056 485516 295915 290008 336252 333848 342947 347241 342577 348285 384192 387541 686816 711136 39.95 68.8 2
10:22:10 2023-09-26 461429 456616 95229 90884 145659 152849 152668 152297 94055 96181 111306 112189 140672 138775 431009 466280 1146293 1131601 450642 467121 122209 109313 126631 128852 151229 149066 142691 140060 89035 90781 321867 284760 828434 844308 213314 212875 274994 278114 325419 315056 324138 324870 332787 336047 306109 338646 781081 820455 588793 486539 294077 290696 334772 335034 344815 347719 342397 348139 386668 384503 681075 718079 39.95 68.8 2
10:22:11 2023-09-26 455272 459254 95261 90821 145887 153098 152668 152542 94118 96215 111384 112221 140770 139232 431349 466244 1152923 1131601 448347 469311 122915 109379 126949 128351 151648 149171 139625 140313 89125 90678 323330 284503 835307 845574 213614 211066 276526 277827 326790 316009 323610 324053 331714 335072 305074 339313 780797 825205 593109 482935 296821 290149 334772 335736 342947 347445 345232 347756 382739 385765 682182 713224 39.95 68.8 2
10:22:12 2023-09-26 459652 456656 95125 90635 145795 152849 152668 152263 93992 96147 111229 112080 140770 138775 431009 460116 1152603 1134299 451499 468606 122527 109204 126787 128220 151715 148825 142960 140056 89129 90528 321867 284101 838014 843724 212944 211799 275451 278541 323987 317734 321651 324745 333021 334966 306901 339476 786008 822982 597554 488858 295527 290520 336818 336686 341803 349403 342541 346518 385473 384610 690905 715284 39.95 68.8 2
10:22:13 2023-09-26 457503 460030 93190 90756 145617 153276 152670 152753 93960 94232 111306 112221 140770 138775 432421 463127 1160496 1137562 449583 466136 122242 109279 126510 128576 151195 149311 142656 140412 88881 90905 322319 286121 825960 841338 213279 211728 275451 277262 325454 315532 324664 325725 331583 336589 305880 340308 779692 816104 593109 484792 295879 291321 336288 333848 342947 347206 342059 348002 383384 385765 684121 711100 39.95 68.8 2
10:22:14 2023-09-26 468536 457106 95394 90789 146260 152708 153160 152263 94246 94123 111418 111939 140867 138644 431997 463488 1152923 1143482 451819 466136 122644 109204 127084 128220 152098 148825 138834 139698 89190 90561 321867 282897 842160 841338 214135 211580 274994 279560 324843 318974 323850 326599 331942 337936 304855 340329 784126 817488 610347 482789 295735 292302 333978 334503 342947 347933 342289 349732 382131 383459 686853 710561 39.95 68.8 2
10:22:15 2023-09-26 456378 460067 95195 90789 145647 152845 152430 152787 93960 96280 111075 112221 140882 138809 431349 465553 1152923 1131601 446936 466829 122611 109279 126753 128576 151749 149068 138794 140056 89035 90872 321867 284907 833593 847405 213614 211101 276332 278114 323987 316044 323383 324870 331714 335036 305679 338361 780797 827576 596140 483350 296821 292218 334737 333848 342947 347445 344733 346737 382167 385765 685353 713224 39.95 68.8 2
10:22:16 2023-09-26 457503 460816 95233 90821 145887 152884 152668 152297 94055 96181 111075 112221 140770 139237 431313 466280 1155498 1137599 450220 467522 122008 109464 126510 128576 151297 149167 142855 140509 89035 90686 320089 285532 842697 843578 213365 211587 275731 278594 325840 315838 323466 326708 330866 336848 305035 339790 779692 819411 604096 484267 295879 290626 334807 333848 344815 347755 343437 348532 383348 385223 681698 714215 39.95 68.8 2
10:22:17 2023-09-26 459282 456977 95328 90664 146269 152814 153160 152265 94342 96114 111796 111722 140965 138320 432333 468769 1143704 1134018 453426 466829 122644 109204 126787 128220 151749 148825 138985 139893 89190 90528 321716 282697 836938 845574 212944 211580 274609 279560 324987 315532 324631 324281 332787 335036 306002 338062 781938 825205 628722 486204 295915 291547 335600 333965 342983 346958 342650 347463 384248 384863 684459 717605 39.95 68.8 2
10:22:18 2023-09-26 472797 457375 93199 90888 145659 153169 152668 152787 93960 96348 111041 112221 140574 139461 431349 465916 1152923 1128624 449583 467486 122274 109313 126968 128550 152034 149361 138985 140442 89092 90744 320089 286121 832288 849733 212101 211587 276296 277226 324964 315788 323610 324726 332445 334462 306901 338682 780797 827576 596977 486611 295463 289743 334807 333848 342947 347421 342614 346174 385689 385765 682182 714814 39.95 68.7 2
10:22:19 2023-09-26 459647 457018 95356 90826 145930 152884 153160 152263 94698 96181 111452 112189 140965 138775 432333 464899 1152106 1145940 453264 467157 122677 109279 126787 128220 151715 148860 138794 140056 89190 90719 321867 284101 837982 841338 212944 211799 274609 278541 324443 316044 322629 325234 330081 337061 305070 338406 781974 811477 596140 486204 296137 291708 336544 336138 342767 347897 340367 348458 384932 383317 687259 714364 39.95 68.8 2
10:22:20 2023-09-26 460094 457371 95225 90789 145926 152884 152914 152297 94056 96181 111418 112189 140770 138968 432638 462117 1150146 1137949 451992 467378 123014 109178 127281 128084 152558 148856 139743 139860 89370 90653 321090 284101 844773 844737 212512 211587 274994 278078 324494 317035 322366 324654 333418 333995 306002 338646 783116 820455 594092 486204 295012 290149 333978 334503 341465 347439 342686 346455 383923 384646 687863 714777 39.95 68.8 2
10:22:21 2023-09-26 460660 459908 93135 90946 145445 153169 152212 153033 94301 96515 111075 112748 140540 139690 431349 461722 1161871 1140063 446972 467558 122559 109204 126753 128220 151262 149207 142726 140023 89035 90561 322319 284670 831351 841338 212760 211101 276526 276377 326522 316486 321651 324745 331081 336235 305213 339423 780577 820031 628722 485369 295735 288724 337771 335700 341286 348876 341506 346737 383312 385765 687592 714364 39.95 68.8 2
10:22:22 2023-09-26 457503 457371 95191 90538 146230 149656 152948 152026 94536 94232 111556 112124 138353 138636 432529 465122 1152850 1145716 453760 467342 122779 109279 126787 128220 151959 148825 139287 140023 89097 90653 323330 283699 842110 841690 212838 211397 274189 278577 324987 316044 322629 324460 330081 337096 304106 338682 781974 811441 610347 482972 293792 290661 333978 333965 342464 347689 340510 348889 382775 382921 685286 711100 39.95 68.8 2
10:22:23 2023-09-26 456847 458377 95064 90789 145896 152884 152702 152542 93960 96181 111340 112221 140735 139038 431992 469057 1154606 1133212 446972 466829 122644 109204 126753 128510 151715 149103 142995 140056 89190 90561 321867 284907 835031 846807 212980 210161 275624 277791 324915 318524 323502 324269 332949 334895 304641 340570 782978 827366 596140 482935 295950 289708 334234 333667 342767 346294 342614 347756 381025 384681 683355 714364 39.95 68.8 2
10:22:24 2023-09-26 461586 458736 95225 90701 145930 152884 152914 152331 94215 96215 111418 112221 140770 139100 432480 461398 1147992 1134299 450859 467522 122798 109313 126962 128220 151749 149068 142995 140056 89190 90686 321867 284503 843044 843117 212427 211397 274746 278114 324771 317070 321616 324870 332553 333995 306469 338646 781974 823930 596593 487584 294976 290184 333731 334468 340985 346723 342686 345685 384518 383531 689926 714308 39.95 68.8 2
10:22:25 2023-09-26 461291 459800 95356 90851 146095 153135 153160 152297 94278 94361 111684 112048 140770 138705 432297 469057 1143704 1133212 454716 467486 122644 109279 127016 128487 151715 149137 138794 140023 89337 90580 321090 284119 837620 848523 212732 211221 273977 278754 324951 315550 323922 324281 332013 334966 304999 337653 782831 825389 628722 485786 293764 290661 333978 333740 342717 345879 342300 346664 383043 382313 681178 713423 39.95 68.8 2
10:22:26 2023-09-26 456202 459836 95327 90598 146222 152779 153160 152229 94246 96280 111384 112189 140867 138775 432601 463488 1158068 1147573 448165 467121 122644 109198 127138 128186 152170 148790 139290 139860 89190 90514 325094 282897 845655 843127 213243 210043 274573 278114 324722 316486 321616 324870 331511 335976 302825 340791 784348 816068 596140 481463 295843 290379 333978 335736 342464 347683 342253 348485 383301 383317 687680 712299 39.95 68.8 2
10:22:27 2023-09-26 462587 458865 95356 90851 145892 153063 152914 152647 94246 96314 111418 112221 140965 139065 432674 463845 1152106 1137289 451956 470792 122882 109379 127145 128515 152348 148997 138985 139990 89092 90583 323330 285311 839685 844884 211543 211362 274573 277652 324951 318299 321473 326708 330974 333960 305966 337616 782978 820570 596140 488276 294042 290114 335868 333848 341382 348422 342023 345613 384462 383155 690868 715778 39.95 68.8 2
10:22:28 2023-09-26 458275 459382 95293 90789 145896 153028 153020 152790 94215 96280 111384 112221 140770 138968 431956 468769 1155424 1137562 450220 467486 122242 109279 126510 128576 151229 149311 142825 140509 89158 90528 321716 284907 832899 843081 212909 210884 274801 277226 324929 315838 322629 324582 330009 336011 304071 340242 779692 822835 628722 484427 296980 290344 337025 333162 342947 346744 340295 347536 381989 384863 680658 714004 39.95 68.8 2
10:22:29 2023-09-26 456857 458696 93461 90789 145896 152849 152914 152508 94215 96248 111384 112221 140770 139377 435575 465304 1159419 1141696 446401 467342 122948 109111 127423 128316 152558 149120 138985 139748 89190 90528 323330 284430 843793 844650 212540 209715 275029 278078 324386 316486 323861 324870 331278 334966 304071 340513 781905 818538 619400 481840 295915 289190 333978 334468 340949 348403 341506 346700 380385 384610 689889 714549 39.95 68.8 2
10:22:30 2023-09-26 462861 459409 93263 90851 145617 153098 152668 152999 93992 96481 111075 112561 140638 139558 432638 466936 1152923 1128316 447946 468547 122274 109279 127138 128576 151715 149311 138794 140089 89003 90528 324341 285919 832503 848041 211578 211031 275029 276341 323952 315056 322378 324618 331762 333678 306397 337142 779545 827394 594477 488969 295248 291430 337294 333848 342947 346958 342577 344565 384212 383210 682666 714741 39.95 68.8 2
10:22:31 2023-09-26 472908 458700 93332 90789 146096 150286 152990 153007 94343 94296 111470 112189 138361 139058 432493 468985 1157809 1139176 450859 468181 122527 109204 126753 128515 151681 149154 138794 140056 89097 90528 323468 285109 849040 845538 212724 210372 274573 277190 324951 315838 323610 324870 330045 336011 303182 338646 779692 820839 596140 481876 294976 289673 333978 333848 342947 345525 340439 347756 380990 383459 678658 714586 39.95 68.8 2
10:22:32 2023-09-26 462297 458732 95323 90631 146366 152779 153194 152263 94558 96314 111418 112221 140770 139100 432674 467265 1145175 1134262 451179 467522 123047 108911 127050 128063 152204 148686 139419 139373 89190 90214 322858 283429 846607 848523 211995 210750 274710 277935 324361 318074 322976 324197 331906 334286 304819 338224 781901 825133 628722 485860 294941 290379 333978 334468 342464 346400 342577 345846 383170 382886 685502 714235 39.95 68.8 2
10:22:33 2023-09-26 458289 460102 95162 90789 145896 150446 152914 152753 94055 96348 111418 112561 140770 139593 432674 462766 1160496 1140874 446899 468547 122812 109170 126753 128220 151925 148475 138985 139927 89218 90653 322319 285311 838723 843724 211614 210372 275873 276341 324951 316708 320678 324726 330777 334719 304106 339126 780797 816068 596140 484413 297191 288356 335868 333848 340949 347933 340510 346419 382167 385207 690475 714215 39.95 68.8 2
10:22:34 2023-09-26 461392 458732 95261 90631 146371 152849 153160 152297 94600 96248 111572 112157 140867 138740 432674 465916 1152923 1145903 453264 467522 122644 109279 126962 128220 152245 149066 139644 140682 89460 90554 323330 284856 839542 842420 212398 210855 273140 277863 324735 315497 321651 324870 329511 336742 305391 337341 782775 811405 587300 484071 293899 290590 333978 334208 342464 346958 339411 347756 382131 381939 687384 714586 39.95 68.8 2
10:22:35 2023-09-26 457348 460093 95261 90789 145887 153098 152914 152647 94278 96348 111418 112221 140965 139197 432674 469129 1156387 1134825 448239 468877 122837 109204 127084 128487 151959 149172 138890 140056 89427 90528 321090 285311 846661 848004 212575 209715 274801 276377 324951 315056 322629 323656 332085 334110 303146 339753 780797 820419 628722 481876 295427 289233 336306 333631 342695 345596 342433 346554 380622 383353 679511 714364 39.95 68.8 2
10:22:36 2023-09-26 460512 460102 92902 90793 145389 153133 152634 152999 94023 96314 111418 112221 140735 139197 432674 464863 1162143 1140459 451635 468589 122512 109363 126651 129039 151614 149415 138699 140669 89060 90711 320089 287269 829675 842530 211614 210091 274432 275882 324405 315838 320678 324870 329760 334825 302790 337653 779692 811441 628722 484034 294077 288553 334737 333487 341982 347933 340163 346700 381899 383495 685233 714586 39.95 68.8 2
10:22:37 2023-09-26 463519 459733 93297 90631 145887 152814 153160 152297 94278 96214 111418 112080 140965 138740 435650 469129 1147141 1131601 454619 468547 122681 109095 126753 128364 151715 149068 138794 140089 89035 90528 321867 284302 833642 846807 211614 210407 272809 277652 324987 315838 322629 324377 330813 333960 303749 336300 781131 825425 587300 486057 294879 290520 333942 333667 342875 345425 341362 346138 384932 381136 679657 711136 39.95 68.8 2
10:22:38 2023-09-26 458614 458926 93263 90789 145896 153098 152914 152787 94246 93931 111488 112728 138353 139411 432601 467522 1156165 1133722 448056 468697 122545 109296 126929 128576 151715 149311 138890 140089 89304 90678 323330 285716 840150 849879 211578 209903 275029 276377 324951 317285 321651 324641 332085 332422 304106 338646 779692 826955 601633 485516 295427 288794 335868 333848 342464 346679 342614 344565 381025 383531 682666 713188 39.95 68.8 2
10:22:39 2023-09-26 464285 460102 95191 90635 146235 152991 153449 152647 94246 96281 111418 112221 140965 139003 432746 462766 1151289 1137599 450642 468181 122527 109204 126962 128220 152098 148962 138794 140060 89129 90651 321867 284907 843612 843724 211212 210407 273316 277099 324771 317553 322942 326599 329902 333586 305270 336445 782386 821158 588563 488012 293558 292036 333978 333848 340914 348488 341266 344565 383312 382010 689889 714252 39.95 68.8 2
10:22:40 2023-09-26 460821 462455 93448 90683 146593 149726 153799 152161 94728 96346 111659 112124 138526 138601 432601 469129 1143704 1136353 451771 468625 122915 108944 127138 128220 152484 148825 138985 139990 89158 90433 321867 282897 845762 848041 211543 210043 273316 277883 324037 315021 322593 323393 331045 333691 303182 337139 779696 824902 619400 485516 294077 290149 333472 333848 342140 345360 343061 345088 381863 381172 686290 714215 39.95 68.8 2
10:22:41 2023-09-26 458668 460138 93331 90668 145896 153063 153020 152790 94278 96348 111418 112561 140867 139232 432710 466293 1158851 1140874 447921 468949 122845 109204 127172 128220 152204 149311 139290 140056 89129 90580 321716 286121 851704 844774 211473 209540 275273 276234 324614 318299 321401 324762 329867 333960 303182 338802 779692 818648 587300 482594 295456 287919 335795 333848 341612 347689 340474 345649 380421 384070 687826 711100 39.95 68.8 2
10:22:42 2023-09-26 476212 459958 93329 90657 146097 150075 153517 152863 94438 96314 111418 112221 140965 138954 433124 466900 1152923 1144570 453264 468769 122644 109204 127084 128186 151993 149224 138985 140056 89035 90433 321867 284503 839290 848217 211395 210337 273090 277226 324494 315021 321354 324870 328552 335072 303146 336353 781386 811405 587300 484792 293146 290149 333978 333848 341982 346881 338423 347510 381863 381172 683834 711100 39.95 68.8 2
10:22:43 2023-09-26 458705 460134 93202 90664 145930 152991 153160 152647 94622 96348 111418 112221 140946 139100 432782 472595 1153483 1136628 449583 468913 122644 109413 127233 128550 152034 149274 139191 140442 89092 90554 323330 285849 844592 848523 212398 209680 274346 276377 324577 315021 323359 322938 331009 334427 302685 338646 779692 825389 628722 481913 294733 288794 333978 333848 341982 343841 341026 346174 378755 382886 679423 714041 39.95 68.8 2
10:22:44 2023-09-26 459944 460102 93168 90635 145862 152814 152914 152542 94055 96181 111418 112221 140867 139135 434692 463091 1148769 1134299 450570 468877 122672 109279 126962 128576 152170 148858 138794 140060 89035 90433 321867 284907 848998 845538 211212 210043 274312 276377 324037 316044 320381 324413 331547 332690 304963 336590 781349 823311 587300 487400 295507 291212 335795 335736 339742 347338 342433 344384 385170 382136 689668 714741 39.95 68.8 2
10:22:45 2023-09-26 463204 459908 93168 90631 145917 152956 152914 152614 94246 96314 111418 112189 140770 138775 432493 471566 1147918 1135191 456885 468769 122377 109363 126827 128591 151824 149136 138890 140282 89003 90433 323330 285109 833774 847895 211508 210372 272257 276412 324987 315694 322868 324148 330045 333458 303182 335569 779435 820455 596140 487238 292254 289743 333978 333342 342947 345395 340990 345369 382703 380567 679694 713188 39.95 68.8 2
10:22:46 2023-09-26 457726 460102 95199 90536 146269 152601 153691 152263 94310 96214 111418 112189 140965 138644 433030 466244 1156387 1147610 450859 468181 122644 108944 127084 128220 152204 149311 139419 139893 89129 90369 321867 283699 842713 842530 212242 209061 273281 277226 323581 315056 320642 323920 329760 334719 304216 338353 783015 816331 619400 481612 293935 292000 333870 335700 340770 346400 340474 346700 378685 380782 689983 712336 39.95 68.8 2
10:22:47 2023-09-26 464281 459543 95162 90789 145930 152849 152956 153041 94375 94361 111522 112618 138299 139093 432638 465487 1150220 1138061 454393 468877 122611 109170 126753 128220 151925 149031 139195 140056 89003 90466 323330 284503 843760 846046 210552 210043 273281 276341 324494 315663 319636 324870 329778 333960 304534 336079 782052 819679 596785 487584 292969 288829 333978 333848 340685 347933 340510 342555 382739 381207 689926 714001 39.95 68.8 2
10:22:48 2023-09-26 458798 460138 93135 90573 145655 152814 152948 152614 94086 96248 111340 112221 140770 139003 432710 468397 1155461 1136754 450859 468949 122008 109534 126335 128576 151229 149311 142890 140542 88881 90653 323330 286121 830713 843724 211149 209945 273871 276676 324879 315802 321473 324798 328871 334555 305492 336921 777993 818449 587300 483386 293835 288794 336306 332657 342947 345879 339173 346138 380421 382607 682182 710059 39.95 68.8 2
10:22:49 2023-09-26 458809 462787 93156 90657 146123 149866 153058 152651 94342 94200 111470 112496 138457 139100 432746 464863 1155498 1144570 447946 468511 122845 108944 127172 128186 152730 148893 139518 139764 89190 90433 317902 284503 844828 843045 211543 208700 274153 276341 323581 315497 320642 324413 329546 333493 302685 338646 781351 818485 596140 480445 294833 288592 333978 333848 341201 346436 340474 344602 378720 382349 688875 710831 39.95 68.8 2
10:22:50 2023-09-26 463631 462510 92676 90664 145647 153169 152668 153033 93992 96348 111109 112748 140770 139461 432746 468727 1152923 1128353 450540 468985 122274 109198 126753 128576 151715 149136 142995 140309 89027 90580 323330 286935 836891 850371 210447 209575 274012 275353 324915 315802 320642 323884 330045 330963 304462 336300 779692 825097 596977 487238 294042 286950 335868 333342 341706 345879 341506 342519 382202 383190 682182 713224 39.95 68.8 2
10:22:51 2023-09-26 459473 459949 93061 90686 145750 152814 153194 152753 94278 96348 111410 112496 140770 139197 432782 472929 1155498 1137711 450859 468913 122677 109095 126787 128220 152000 149068 138794 140056 88913 90528 322319 285311 843120 844308 211247 209026 273316 275531 324722 314692 322176 323656 328782 334732 301731 336627 777451 820570 619400 481876 293594 288356 333978 332333 341659 343841 338423 346211 378791 381172 676666 710058 39.95 68.8 2
10:22:52 2023-09-26 459877 460174 95195 90536 146371 152601 153228 152790 94342 96215 111340 112189 140770 138775 432782 468769 1143704 1134262 452029 468661 122915 109044 127355 128050 152136 148720 139485 139957 89125 90397 321716 283662 850655 848004 210882 209096 273090 277226 322768 315838 321354 322377 330045 332457 302685 338435 779696 820419 596140 484792 292969 288864 332751 333848 341465 343841 340510 342591 380421 380034 684829 712647 39.95 68.8 2
10:22:53 2023-09-26 457385 460174 93168 90635 145896 152849 152948 152753 94023 96348 111384 112253 140770 139503 432818 463523 1158851 1140874 446899 468625 122644 108944 126962 128220 152204 149068 138904 139927 88913 90466 321867 285109 842197 843724 210917 209177 274609 275918 323809 315091 320121 324413 329049 332992 302685 337689 781728 818648 619400 483857 296769 288757 333942 333776 339742 346501 340056 345432 381680 383012 687863 712521 39.95 68.8 2
10:22:54 2023-09-26 464179 460170 95092 90664 145892 152849 153054 152761 94278 96314 111418 112189 138353 139182 434976 468795 1153720 1142423 454473 468769 122747 109178 127070 128440 152068 149137 138985 140056 88881 90433 320715 285109 837591 843127 210734 209715 272447 276234 324494 315838 320678 324870 327561 333995 302437 335011 779696 811369 628722 485516 291971 288864 333798 333613 340914 345360 338352 345125 381025 380034 683278 711100 39.95 68.8 2
10:22:55 2023-09-26 457115 462510 93135 90631 145782 152849 153054 152787 94055 96281 111418 112221 140735 139189 432818 470274 1153789 1134299 450540 468625 122274 109237 126753 128220 151749 149068 138794 140089 88881 90433 321867 285311 844265 845574 211578 209400 273351 275531 324037 315622 322414 322616 329262 334591 301166 336994 778442 820693 587300 481318 295507 288452 333978 333342 342464 343806 339447 347538 381877 382010 677661 712521 39.95 68.8 2
10:22:56 2023-09-26 459719 460165 92972 90716 145647 150286 152956 153075 94950 94232 111392 112902 138299 140178 432601 464720 1161996 1140063 448947 468985 122274 108978 127002 128385 151715 149068 142995 140089 88881 90466 323330 284969 835655 843127 210258 209061 274189 274425 324721 314546 319153 324184 328021 332690 301731 335569 778589 811405 587300 483350 293800 293773 333978 333342 338895 346436 338423 342627 379888 382349 686583 711867 39.95 68.8 2
10:22:57 2023-09-26 465603 460174 92972 90569 145423 150026 152702 152787 94023 96248 111340 112221 140770 139232 432782 469129 1146330 1128390 453300 468985 122125 109279 126631 128487 151262 149311 142726 140379 88819 90561 323330 286121 834243 848523 210012 210091 272949 275353 324951 315100 321247 323441 328871 333586 303678 333501 779140 822728 619400 487584 294732 291016 333978 331758 341946 344805 339411 342267 382703 380834 678695 713188 39.95 68.8 2
10:22:58 2023-09-26 460260 459994 93126 90533 145759 149866 153058 152969 94472 94168 111349 112221 140965 139197 432746 472972 1156165 1134825 449583 468913 122527 109270 127145 128186 151925 148858 138699 140060 88881 90495 322319 285849 843830 848004 211177 208630 273246 275460 323222 315838 322104 321888 329974 333423 301237 337066 779422 823311 628722 482066 293800 287884 333978 333582 340914 343735 339924 345332 381323 381172 679175 712336 39.95 68.8 2
10:22:59 2023-09-26 463482 460170 93101 90598 145857 152779 153160 152719 94246 96314 111384 112189 140770 139162 435613 464827 1146293 1137400 450570 468877 122705 108911 127138 128303 152456 148892 139806 140376 89060 90364 324341 285311 852370 848523 210524 208886 273716 275846 322314 315497 319601 322867 329760 331784 302827 333573 781905 820839 593677 485676 292700 287919 333707 333848 338551 345324 340990 342483 383032 380531 687303 711100 39.95 68.8 2
10:23:00 2023-09-26 466298 459913 92933 90598 145862 152814 153020 153007 94246 93995 111384 112221 140965 138968 434976 471711 1146142 1131601 454583 468949 122209 109245 126719 128487 151681 149311 142895 140509 89035 90495 321867 285716 833376 848004 210223 209715 271616 275918 324951 315070 321580 322245 329013 332887 302190 333537 779692 825719 596140 486893 293628 288829 333978 332297 342464 343841 339924 342591 381560 378865 678658 712610 39.95 68.8 2
10:23:01 2023-09-26 458809 460170 93263 90317 145956 152779 152816 152508 94470 96280 111607 112189 140965 138740 436226 467630 1156786 1147843 452919 468625 122779 109111 127070 128050 152102 148962 139482 139990 89092 90237 319684 284101 863047 843724 211212 208886 272412 276305 322828 315838 320121 323297 330503 333925 303164 336590 781905 811333 610347 477670 293558 291006 333003 333848 339849 345844 339411 345613 378997 379999 686780 710316 39.95 68.8 2
10:23:02 2023-09-26 465781 464332 92933 90478 145625 152814 153126 153041 94504 96280 111384 112221 140965 139100 435266 463488 1151289 1134299 450678 468949 122274 108911 126753 128186 151987 149033 138985 139860 89035 90433 336858 285109 847950 844921 209531 209061 272221 275495 323545 315838 318670 324870 327985 330963 303111 333537 779692 816068 579462 486893 293836 287919 333707 332837 339299 346400 339375 342483 381061 379963 689363 714235 39.95 68.8 2
10:23:03 2023-09-26 459836 460170 92869 90598 145761 152814 153054 152719 94407 94264 111488 112432 138353 139058 435121 471747 1157846 1138061 452066 468805 122143 109164 126651 128576 151229 149066 142855 140779 89027 90367 323330 285311 831719 844905 210412 208519 272864 275655 324951 314029 320642 323884 327490 332957 301237 335532 776411 816068 587300 481876 292870 287884 333978 331292 341982 344805 338079 344565 378685 380839 678658 710316 39.95 68.8 2
10:23:04 2023-09-26 462422 460170 93259 90317 146226 152531 153194 152018 94470 96114 111607 111722 138877 138285 436095 472559 1143704 1134018 454716 468913 122274 108911 126753 128186 151925 149033 138890 139893 88881 90338 321090 283298 839433 848041 209942 208991 271976 276904 323486 315622 321961 322234 329604 332247 302047 333465 781795 825499 628722 485209 292325 288829 332031 333306 341142 343213 340971 342483 379817 378830 684256 713151 39.95 68.8 2
10:23:05 2023-09-26 465852 462524 93025 90716 145622 153314 152918 153143 94183 94426 111213 112650 138257 139516 435085 468791 1152106 1125079 450000 468697 122209 109346 126753 128220 151681 149276 138985 140056 88881 90433 322319 286121 833593 850480 209531 208700 273281 274913 324494 315394 320121 322867 328978 330397 302898 333573 776828 825133 596785 486204 292905 293809 333978 331794 340363 343841 340439 341412 380687 381660 681698 712143 39.95 68.8 2
10:23:06 2023-09-26 464661 460170 92933 90441 146045 152814 153160 152614 94278 96314 111384 112189 140867 138968 435266 465916 1151289 1140063 453264 468913 122209 108911 126753 128186 151925 149068 138794 140490 89027 90484 323330 285237 837558 843688 209719 209394 271891 275704 323366 315730 321014 324654 327437 332422 301834 333465 782804 815176 594669 485874 293836 288794 333707 333432 340878 345844 340892 342519 380990 378865 685771 712336 39.95 68.8 2
10:23:07 2023-09-26 462442 458334 93190 90471 146199 149489 153194 152236 94183 96314 111418 112189 138353 139779 435881 468697 1143704 1134825 452993 468877 122611 108802 127342 128063 152204 148340 139452 139245 89158 90025 336858 283498 850134 848041 209859 208665 272412 275918 321814 315838 320571 321627 329049 330928 301095 333284 781905 825719 587300 484413 292254 287884 331709 333848 339849 343495 339924 342483 378720 378865 685766 711100 39.95 68.8 2
10:23:08 2023-09-26 459874 460170 93101 90569 145625 152849 152914 152753 94023 96481 111041 112221 140770 139613 435266 464863 1160496 1140063 447885 468625 122714 109044 127145 127947 152000 148962 139029 140102 88999 90364 323330 285919 839536 844884 210153 208677 273316 274389 323055 315730 321800 323848 327985 331888 301237 335569 779545 811369 596977 482594 294042 287945 333942 333812 338824 345879 338387 342267 378720 381706 687826 713534 39.95 68.8 2
10:23:09 2023-09-26 460094 462524 93135 90650 145846 149476 153346 152263 94374 96114 111572 112355 138939 138740 435918 467630 1152923 1144124 453426 468949 122442 108911 126753 128152 151959 148825 138890 140023 88913 90214 321867 284357 843280 843127 210882 208339 271616 275918 322565 315616 319636 322902 328021 333423 301303 333645 781634 815395 594624 480965 293502 288557 332769 333582 339610 343841 337877 345332 378997 378865 687458 710316 39.95 68.8 2
10:23:10 2023-09-26 460784 460174 92710 90540 145724 150942 152914 152753 94278 96314 111306 112221 140774 139411 434976 468769 1155963 1133722 448690 468805 122738 109111 127002 128050 152068 148962 138794 140056 88995 90181 323330 285716 837884 850480 210153 207690 272864 274617 323522 315364 319636 320914 329778 331942 302699 335569 777414 820383 588563 481840 293594 294188 333942 331830 339849 343771 340474 342411 378425 381136 681215 712336 39.95 68.8 2
10:23:11 2023-09-26 462552 460174 93037 90499 145625 152956 152948 152719 94215 96314 111384 112189 140770 138968 434923 468691 1158814 1134299 450534 468949 122008 109279 126301 129032 151195 149625 142756 140736 88573 90686 321867 286824 827169 844921 210041 208339 272221 274617 324722 314029 319636 323920 326047 332422 301911 333573 777414 811441 590078 482594 293836 286950 333978 330969 340399 344841 340409 342555 378420 379963 680143 710316 39.95 68.8 2
10:23:12 2023-09-26 462551 460170 93135 90317 145896 149830 153449 152549 94536 94232 111547 112124 138491 138601 437464 472747 1143519 1134531 455225 468913 122428 108911 126753 128303 152000 148998 138985 140023 88881 90181 319684 284503 849418 848077 210006 208339 272945 275918 323091 314029 320642 321662 328056 330963 302950 333537 779692 820383 597554 484070 293420 288829 332769 331794 340949 342979 340520 342483 382146 377737 678732 713534 39.95 68.8 2
10:23:13 2023-09-26 458934 460170 92995 90443 145896 152601 153160 152263 94182 96181 111418 112189 140965 139003 436570 466244 1154606 1143310 449950 468985 122644 108911 127172 127974 152098 148340 139791 139602 89035 90214 336858 284302 842509 846046 210636 207916 272843 275353 321933 315370 321344 323417 327843 331784 301801 336135 779655 816068 586073 477634 293594 288721 332823 333776 338753 344805 338352 342483 378709 379999 687339 710316 39.95 68.8 2
10:23:14 2023-09-26 460991 464114 92933 90467 145750 149861 153589 152863 94438 94329 111401 112157 140833 138775 435507 464863 1150146 1140496 454583 468913 122242 109095 126753 128351 151715 149068 138794 139893 88848 90336 321867 285109 839904 843724 208878 208845 271616 274653 323091 314950 318670 323920 327709 330963 301905 332491 779692 811405 597554 486204 293010 288685 333003 331830 339372 345844 337332 342447 380990 378865 686816 714586 39.95 68.8 2
10:23:15 2023-09-26 461438 460174 93037 90321 145825 152814 152948 152753 94086 96314 111452 112253 141011 139003 435266 473336 1155424 1134299 452251 468985 122242 108944 126753 128186 151715 148996 139353 140376 88995 90389 323330 285919 842017 848523 210895 208200 272497 275282 323893 313701 320678 321888 326996 332690 301728 335532 776242 818485 593109 481160 294670 287081 333472 331256 341430 342704 339524 342591 379141 378901 676666 710316 39.95 68.8 2
10:23:16 2023-09-26 462478 464050 92933 90598 145591 152849 152914 152790 94343 94232 111247 112561 140770 139461 435303 468093 1162033 1140874 448910 468949 122242 108944 126719 128152 151715 148825 138794 140056 88848 90214 321716 284897 839356 843724 209566 208014 273281 273778 323091 315838 321336 322759 327490 330963 302124 333379 779140 811441 588563 483313 293146 287945 333713 332801 338313 345360 338114 342519 378685 382837 685808 710316 39.95 68.8 2
10:23:17 2023-09-26 466783 462773 92838 90569 145423 152849 152914 152999 94278 96348 111418 112221 140965 139516 436262 472929 1146257 1131957 457499 471983 122311 109337 126617 128474 151580 149171 138935 140442 88783 90364 323330 286935 830774 848077 208913 208782 271976 274982 324037 313993 320121 321888 328021 333731 302981 332185 777451 820839 596016 486893 292736 287081 333942 330826 340949 343771 338387 343488 380456 378530 677661 711100 39.95 68.8 2
10:23:18 2023-09-26 459562 463977 92710 90507 145625 152849 152914 152647 94493 94361 111418 112221 140770 139232 436266 469093 1152923 1130797 449583 468949 122125 108911 126631 128186 151715 149068 138834 140056 88727 90214 322319 285716 838123 849879 209566 207366 272257 274197 323772 314950 319636 320914 329049 330432 301271 333645 777414 820419 599093 481160 293146 293700 333472 331794 338895 343290 339924 341929 378997 380567 681426 713608 39.95 68.8 2
10:23:19 2023-09-26 465026 462487 92804 90474 145651 150050 152948 152787 94151 96281 111418 112541 138582 139182 436316 464720 1150220 1137251 454568 468769 122639 108960 127036 128152 151925 148825 138794 139764 88995 90422 325479 285311 841178 844308 208878 208194 271476 274425 322828 315838 319982 323656 327490 331403 301024 332491 779692 816104 592938 486204 293425 293845 333003 331830 337839 345395 338387 341376 380462 378865 687863 711136 39.95 68.8 2
10:23:20 2023-09-26 464937 463818 93301 90284 146125 152424 153263 152263 94534 96114 111718 111818 141034 138869 437224 470934 1147104 1133212 454716 468949 122274 108911 126753 128186 151715 148825 138985 139860 88881 90214 325094 283954 841909 849278 209531 208014 271167 275531 321850 314728 320121 320914 328021 330397 301924 333230 781080 820383 588563 485041 293628 287919 331529 333582 339885 342704 338423 342206 378385 377701 682408 713534 39.95 68.8 2
10:23:21 2023-09-26 458896 462778 92960 90525 145656 150075 152990 152685 94311 94329 111281 112189 138491 139287 436773 466065 1157136 1139253 447921 468949 122672 109044 127389 128152 151925 148375 138985 139506 89027 90240 325615 285311 842711 843724 208913 206434 273091 274389 322076 315838 318635 322640 327526 330928 301911 333645 778589 811441 596016 480445 293182 287945 332769 333306 337803 343841 338114 342483 378515 380567 686816 710316 39.95 68.8 2
10:23:22 2023-09-26 465464 462773 92710 90509 145248 149866 152634 152761 94023 96481 111075 112561 140770 139461 435303 468805 1149620 1125079 450340 468985 122242 108944 126631 128220 151262 149311 142925 140056 88605 90338 323330 287752 837000 850936 210165 208200 272306 273636 323665 314513 321800 322661 327843 331977 300989 332455 776278 820419 587746 487055 293631 288350 333978 330790 339885 343524 340393 341135 380687 379999 678695 711136 39.95 68.8 2
10:23:23 2023-09-26 459830 463395 92933 90512 145725 149866 153058 152863 94375 96314 111418 112221 140770 139801 437359 472972 1152923 1136628 450540 468625 122648 108911 126631 128152 151749 148825 142795 140023 88788 90181 325615 285311 837982 847405 209859 207366 273717 274354 323091 314950 320606 320428 327791 330963 300863 333609 777451 822147 600631 477706 292254 293358 333003 331794 339885 341713 338387 342519 378745 378865 676188 710316 39.95 68.8 2
10:23:24 2023-09-26 464041 463141 92676 90284 145617 152703 153020 152647 94118 96248 111384 112189 140770 139003 435303 465916 1146257 1134262 453674 468949 122527 108911 127145 127913 152252 148788 139710 139990 88783 90302 323330 285716 843483 848523 211088 207876 271581 274389 321137 315838 321109 321638 328729 329833 302124 332995 779692 819679 600573 485172 293217 293845 332535 333306 337294 343806 341602 341135 378755 378830 686330 711100 39.95 68.8 2
10:23:25 2023-09-26 466710 463491 92848 90350 145651 152708 153024 153177 94374 96314 111418 112189 140770 138968 436117 470604 1147141 1131601 456015 469021 122041 109198 126597 128487 151296 149311 142925 140089 88727 90265 323330 285311 834805 848077 208913 208159 269929 274425 323091 313516 319636 320950 327032 330397 302484 331484 778589 823347 588563 485516 292177 287753 333003 330790 340435 342740 337877 341929 378720 377402 677661 713534 39.95 68.8 2
10:23:26 2023-09-26 459615 462778 92838 90321 146045 152424 153194 152263 94438 96181 111418 112080 140867 138775 436606 468439 1155963 1147993 451451 468805 122578 108810 127036 128016 152068 148650 139257 139957 88755 90120 322858 283900 846082 843578 210012 207476 270943 274653 320780 314950 320779 321781 327494 331692 300023 333609 779692 811405 594624 480177 292014 294260 331762 332567 338349 343771 337841 342555 377895 377737 683834 709813 39.95 68.8 2
10:23:27 2023-09-26 465391 462773 92836 90321 145659 149866 153194 152647 94278 96181 111340 112189 140770 139003 436606 464635 1149620 1134299 453300 468985 122242 109119 126544 128097 151296 148825 142726 139698 88605 90214 322319 285311 857021 843117 208226 207690 270754 274391 322112 314728 319530 322938 326047 328950 302950 331951 778768 811477 591400 486204 292798 293773 332067 331292 337531 344841 337368 341135 378755 378570 687863 710561 39.95 68.8 2
10:23:28 2023-09-26 460479 462773 92668 90321 145655 152743 153160 153041 94375 94393 111333 112464 138642 139093 435777 471783 1156202 1138061 452140 468841 121743 109279 126335 128487 151262 149414 138834 140800 88694 90181 323330 285716 842235 847320 208913 207366 271202 273813 324037 313004 319153 322413 325787 331692 300809 333266 775145 811477 594477 482325 293005 293363 333003 329524 340435 343015 337388 342447 378997 378830 678695 709813 39.95 68.8 2
10:23:29 2023-09-26 460131 462104 92710 90321 145825 152708 152948 152790 94118 96348 111075 112253 140676 139003 436262 468056 1157173 1140874 448056 468985 122527 108944 126753 128009 151959 148825 138794 139764 88605 90058 321716 285311 842917 843117 208878 206434 272257 273778 321137 315394 320618 321924 326047 330698 301271 333091 777451 811405 596016 477706 292735 287742 332517 332837 337803 343841 337368 341929 378997 379999 686816 710095 39.95 68.8 2
10:23:30 2023-09-26 466563 464401 92836 90683 145480 153172 152918 153037 94342 94200 111247 112683 138457 140356 436606 469129 1149657 1130835 451771 471384 122125 108944 126631 128220 152000 149171 142726 140056 88573 90214 322319 286528 845329 849879 208012 207840 271392 272942 323126 313552 318670 320950 326047 328915 303201 331449 775145 824587 589861 486204 293005 287945 333707 329827 338895 342740 337368 343008 379853 378901 678695 711100 39.95 68.8 2
10:23:31 2023-09-26 459611 464373 92710 90317 145457 152601 153054 152681 94087 96248 111375 112221 140770 139003 435954 471666 1154746 1137512 452324 469021 122274 108760 126934 128186 151749 149068 142701 140056 88605 90214 321867 285311 838636 847442 209566 207043 271202 273778 322599 313808 320121 319943 326082 330928 300217 333537 775181 819679 600631 480735 293628 287945 332535 331292 339873 341467 339560 342194 378248 378654 677283 710132 39.95 68.8 2
10:23:32 2023-09-26 463786 463354 92891 90343 145589 152744 152986 152580 94246 96314 111041 112432 141331 139085 436534 468325 1149625 1134751 450534 470792 122644 108543 127050 127695 152204 148271 138871 139278 88848 89869 322319 284302 845880 848004 208808 207378 270754 274126 320544 315616 321300 320392 327985 329646 301911 332455 779692 820839 594477 484034 293566 288350 330956 332801 337259 342704 338387 342440 379141 378265 683761 714041 39.95 68.8 2
10:23:33 2023-09-26 461130 463754 92668 90445 145350 152849 152634 152753 94055 96515 111041 113070 140735 139690 436575 466208 1158814 1139216 447946 468697 122512 109010 126934 128016 151858 148685 138834 140023 88751 90298 320089 287343 845426 845287 208843 207332 272377 272871 322243 314734 319530 322341 325976 330397 301271 332815 776828 814169 584128 482558 293836 287140 333472 331256 337259 343453 339190 341893 378997 379999 683761 710316 39.95 68.8 2
10:23:34 2023-09-26 463775 462778 93025 90492 145926 149658 153194 152263 94278 96280 111436 111971 141068 138740 436570 468691 1151289 1142497 454494 468877 122720 108911 126719 127940 151925 148998 138985 139731 88962 90025 321867 284503 842855 843127 208878 207332 269929 274389 321137 313993 320435 320914 324995 333382 299887 332419 779692 811149 590078 480408 292591 287046 330992 331758 338278 342740 337753 342519 378731 376577 684607 710316 39.95 68.8 2
10:23:35 2023-09-26 459193 462851 92676 90284 145617 152779 152914 152719 94055 96447 111306 112728 138353 139411 437241 474348 1152813 1131490 449473 471193 122176 109002 126915 127982 151790 148753 142925 139990 88573 90181 323330 286121 849042 850295 208878 206399 271167 273985 322076 313957 319377 319612 327490 330363 300099 333501 775145 820839 588563 477670 293836 287945 332769 330755 338824 342857 339137 341100 378961 378865 681698 712336 39.95 68.8 2
10:23:36 2023-09-26 459949 463431 92835 90284 145415 149656 152914 152753 94086 96314 111384 112157 140821 139284 437646 469129 1156350 1134262 450602 468949 121961 108911 125918 128576 151195 149311 142756 140509 88540 90181 322319 286121 829436 844272 208843 207009 273213 273742 322911 312090 321564 321888 325450 330963 298888 332455 774524 811369 588563 481840 293213 288350 333472 329222 338860 343219 338470 341929 378637 377701 677661 709813 39.95 68.8 2
10:23:37 2023-09-26 462651 462768 92804 90377 146070 149497 153278 152583 94665 96345 111547 112015 138560 138671 437042 473750 1144198 1131601 456925 468949 122209 108911 126968 127913 151681 148790 139334 139731 88573 90149 323330 284302 840123 849879 208843 207009 269859 274653 321101 313040 319601 320036 326047 329902 299377 334048 778589 823894 587047 482935 292798 287884 330992 331292 339849 341678 338160 341376 378997 376542 678658 711325 39.95 68.8 2
10:23:38 2023-09-26 459035 463427 92676 90321 145261 149620 152738 152583 93673 96381 111041 112221 140821 139517 436806 469129 1151252 1128959 449299 468985 122041 108877 126335 127940 151229 148650 142890 139844 88540 90208 323330 286121 837655 850480 208012 206399 271616 272836 322565 313516 320435 320914 327490 330259 302931 332185 775108 820383 592938 483851 293420 287455 333003 331510 338278 342704 338387 339795 378997 382260 681149 712620 39.95 68.8 2
10:23:39 2023-09-26 467827 463718 92839 90186 145617 149480 153024 152651 94407 94297 111272 112157 141127 138853 437569 468830 1150220 1134262 455687 468985 122209 109044 126617 127940 151229 148686 142925 139698 88573 90025 324341 285311 839467 843724 210016 207476 269894 272942 321101 313993 319079 322640 324995 329638 300288 330911 778001 815973 592938 485933 292177 287945 331762 330755 337768 343771 338454 340344 378650 376542 685808 710316 39.95 68.8 2
10:23:40 2023-09-26 464433 463427 92933 89975 145587 148994 153194 152265 94278 96114 111418 111440 140821 137944 437224 473641 1142082 1131601 454494 468913 122209 108802 126631 127940 151262 148547 142895 139731 88573 90025 321716 283699 842640 849879 208226 206399 269671 274617 321101 313040 319117 319908 326047 329408 299377 334086 777451 820839 596016 482558 292387 288721 332165 330969 340607 341572 339670 341232 378853 378396 680851 711720 39.95 68.8 2
10:23:41 2023-09-26 460205 464046 92676 90251 145617 149637 152812 152413 94375 94361 111349 112189 140821 139147 437533 467522 1152923 1140874 447909 468913 122242 108693 126719 127729 151959 148305 138794 138859 88573 89869 321867 284503 849872 843117 208843 206009 270754 273742 320130 314471 319530 320914 325485 330141 297567 333501 778001 811405 596016 477562 291993 287945 330027 331830 336786 343219 338950 342964 376690 377666 685286 709272 39.95 68.8 2
10:23:42 2023-09-26 458392 463750 92840 90317 145184 149656 152668 152787 94055 96314 111041 112221 140626 139522 436570 469129 1153460 1129278 449706 468733 122176 108810 126617 128016 151580 149083 138794 139990 88751 90269 323330 286121 836286 852146 208012 206801 271476 272836 322076 313480 320435 320878 326855 329885 299448 331449 775108 820383 592938 483350 293420 287135 332769 329791 338313 342953 338352 339281 378997 378830 680176 711831 39.95 68.8 2
10:23:43 2023-09-26 459953 464082 92676 90193 145385 149307 152990 152651 94151 96314 111384 112189 140813 139154 436570 470969 1156387 1137437 450565 470644 122041 108911 126510 127974 151262 148650 142795 139748 88540 90025 322319 285311 846776 845538 208517 206123 270719 272906 322601 312055 319601 320914 324995 331168 298227 332455 773977 811477 597554 477634 292736 287742 331762 328991 339849 341642 337753 343488 378428 377666 674681 709272 39.95 68.8 2
10:23:44 2023-09-26 464179 463427 92809 90095 145617 148786 153343 151781 94374 94232 111488 112092 138427 139010 437078 473081 1143593 1133906 451808 468769 122545 108877 126719 127940 151959 148475 138985 139794 88783 89836 325088 283699 844709 850332 210165 207228 270530 274582 320094 313993 318635 319424 326047 328915 298924 331449 779692 820839 594477 482558 292798 288350 329992 331830 338278 342857 338352 340344 378997 377666 683761 711831 39.95 68.8 2
10:23:45 2023-09-26 468829 462059 92681 90189 145521 152672 152914 152753 93960 96147 111075 112189 140774 139003 437337 470934 1143704 1129154 456067 468949 122237 108911 126335 128186 151229 148825 142855 140056 88419 90025 321034 286121 836198 848041 208012 207511 270496 272906 322828 312090 321072 319943 325976 328915 299377 329412 775181 819679 594477 485860 291837 293700 332535 329222 338824 341713 339190 340380 381572 376542 676630 711831 39.95 68.8 2
10:23:46 2023-09-26 462533 465063 92832 90419 145960 149447 153092 152406 94407 96312 111324 111983 138257 138601 436425 468325 1151289 1142497 454993 468661 122209 108693 126597 127763 151715 148340 139334 139860 88573 90025 321034 284503 839508 842530 208517 206365 269894 273778 320615 313772 319530 322353 324995 330894 300985 333885 779140 811149 591594 477598 292255 293773 330992 331292 337531 342704 337484 342411 377557 375981 685766 709272 39.95 68.8 2
10:23:47 2023-09-26 460341 462104 92710 90189 145423 152531 153197 152297 93864 96314 111075 112048 140735 138775 436816 465517 1147141 1133212 450606 468949 122209 108802 126510 127729 151262 148825 142890 139473 88573 90146 324104 285311 840568 845538 207543 206399 269964 272942 320130 314950 318592 320428 328173 330116 301271 330911 778589 817294 592938 484792 292255 287491 331027 331525 335702 343495 340283 342234 378781 378930 688660 712299 39.95 68.8 2
10:23:48 2023-09-26 463844 464738 92545 90438 145117 150075 152566 153246 94055 96447 111075 112189 138099 139377 437979 467630 1160496 1134299 450570 468913 121808 108911 126335 128186 151229 149311 142656 140089 88540 90214 321034 287343 843467 843724 209868 206365 269929 272038 323091 313076 319530 321888 325226 329902 298471 331449 773977 814169 594477 482703 292255 287135 333472 328724 337803 343255 337113 341135 378730 378265 680695 709813 39.95 68.8 2
10:23:49 2023-09-26 459148 461735 92676 90127 145423 149449 153160 152229 94278 96147 111384 111722 140965 138874 437915 469057 1152106 1143310 451179 468949 122242 108796 126753 127974 151749 148443 138794 139233 88605 89952 321034 284101 847568 843724 208843 206009 269706 273742 320094 313772 319530 319943 325030 329902 297743 332491 777451 811723 596016 480735 293489 288639 329778 331650 336644 342599 338600 342303 376246 378930 686068 708047 39.95 68.8 2
10:23:50 2023-09-26 462861 462095 92676 90284 144948 149866 152880 152753 94055 96314 111041 112221 138099 139093 436606 469129 1151289 1125079 449583 468985 122041 108835 126597 127974 151262 148860 142855 139698 88573 90120 321034 286121 834431 850480 209424 206043 270754 272454 321624 313040 319982 319908 327265 329653 298471 332185 773977 820383 599010 482325 293290 286933 332031 329755 337294 341678 339487 339795 377895 378265 680176 710316 39.95 68.8 2
10:23:51 2023-09-26 463773 462099 92612 90164 145389 152637 152668 152297 94023 96248 111075 112112 140770 138809 435918 473366 1156387 1137474 452324 469021 121478 109010 125952 128186 151057 149276 142656 140056 88573 90025 318022 286121 831048 845538 208157 206365 269929 273234 322601 311836 320209 320878 326785 331977 300384 333885 774907 814023 588563 477562 292246 287634 332319 328547 338682 341642 337203 341412 377557 378628 678692 709272 39.95 68.8 2
10:23:52 2023-09-26 458720 463431 92710 89971 146110 149343 153160 152124 94342 96114 111306 111517 140770 137866 436915 471005 1142082 1130797 455262 468985 122125 108727 126631 127763 151262 148686 142795 140167 88573 90120 321034 283900 841507 849879 207543 206330 269038 274162 320615 312126 320559 318941 328819 328880 299996 331180 778589 820839 602555 483857 292255 293773 329724 330522 338278 340654 338710 340344 378730 378043 678658 710316 39.95 68.8 2
10:23:53 2023-09-26 459148 462095 92676 90226 145761 152566 152990 152795 94375 94393 111562 112189 138361 139093 437647 467522 1156165 1143903 448727 468985 122242 108727 126753 127763 151959 148718 138794 139116 88573 90025 321034 284907 845347 844905 207867 205369 269964 272906 319610 314029 319939 320428 325030 328915 297567 332527 775181 811405 594477 477562 293498 287135 330027 331292 336479 342465 338470 340344 376425 377402 683761 708611 39.95 68.8 2
10:23:54 2023-09-26 466737 462059 92612 90004 145288 152424 152914 152297 94023 96214 111075 111971 140638 139022 436606 467666 1146330 1134336 454619 468661 122041 108727 126301 127763 151262 148236 142691 139651 88573 89901 321034 285109 856472 843724 207364 207234 269073 272871 320615 313076 319530 321662 323530 328915 298435 329377 775181 811723 585532 484792 291631 287945 331027 329755 336821 342740 337478 342477 378997 375981 686327 710021 39.95 68.8 2
10:23:55 2023-09-26 462756 464592 92509 90186 145484 149447 152918 152651 94311 94361 111247 112124 138161 138740 437260 471702 1152923 1136813 450491 468949 122209 108835 126510 127974 151824 148856 142925 139407 88573 90025 321034 285311 839866 846609 208012 206043 269894 272680 321101 311109 318635 319648 324053 329902 297082 330911 772847 811441 588563 477598 292255 287135 331027 328724 338860 342374 338231 341412 376461 376577 674168 708304 39.95 68.8 2
10:23:56 2023-09-26 464179 462104 92549 90160 145118 152849 152423 152787 93769 96381 110930 112253 137988 139593 437428 466972 1157173 1136754 448823 469021 122270 108760 126301 127729 151229 148061 142965 139166 88480 90058 322319 286935 849965 843724 207543 206187 271358 271209 321137 313772 318330 320914 324506 328880 297567 330446 773977 811723 594477 481123 292177 285548 332535 329435 337762 343489 337939 343112 378335 378124 685093 710169 39.95 68.8 2
10:23:57 2023-09-26 467997 465136 92576 90390 145254 152779 152668 152787 93960 96314 111333 112124 140735 138968 436675 473336 1147178 1128736 455783 468985 121279 108802 125952 128063 151195 148510 138550 139728 88419 90181 323330 286121 829294 848041 206322 206434 269448 272074 322112 311836 319530 318657 324995 331295 298888 330182 774560 817330 578343 485516 291147 287225 332535 328494 337803 341166 338440 339830 378085 376507 674718 710316 39.95 68.8 2
10:23:58 2023-09-26 455822 462788 92582 90127 144986 152459 152738 152647 93992 96181 111041 112003 140574 138809 436362 471702 1151289 1131601 450220 469021 122041 108727 126335 127940 151262 148061 142765 139145 88540 90146 325615 285716 851712 848077 208192 205723 269929 272074 320615 312162 321146 317977 325520 328915 299197 331484 777073 821121 588563 482409 293005 286705 331386 331473 337389 340515 338600 341232 376246 376542 674168 709309 39.95 68.8 2
10:23:59 2023-09-26 465058 463609 92509 90153 145389 149658 152668 152297 94055 94329 111170 112080 138099 138775 437038 465916 1143704 1131601 450606 468913 122242 108543 126335 127729 151648 147992 142965 138879 88480 89869 322319 285311 842917 846208 207219 206187 269483 272038 319127 314029 318853 318941 328587 329191 298262 330107 777414 817294 592938 485078 291765 287220 330027 331292 334763 341166 339190 338330 378428 375981 683278 710316 39.95 68.8 2
10:24:00 2023-09-26 468097 462095 92421 89971 144952 152672 152668 152790 93992 96181 111041 112003 140540 138775 436697 472972 1143704 1125079 454619 469021 121511 108727 125918 127974 151026 148407 142978 139632 88419 90058 321716 286121 837932 846807 206322 206434 269483 272038 322112 311805 319800 321184 327478 330813 298992 332230 774907 817112 594477 485713 291280 287140 332738 328494 337839 340654 337753 342514 381323 377612 674681 710316 39.95 68.8 2
10:24:01 2023-09-26 464179 464738 92612 90004 145453 149449 152914 152263 94310 96147 111418 111689 140770 138678 437374 469129 1149620 1140874 454865 471480 121841 108727 126544 127797 151262 147992 142761 139923 88540 89869 324341 284302 838636 843127 207543 206110 268664 272942 320130 312820 319079 319459 323495 329902 298140 329448 776864 809431 590078 477634 291594 288039 329493 329755 336279 341201 335705 342181 376761 377476 682666 708267 39.95 68.8 2
10:24:02 2023-09-26 459517 463247 92421 90211 145381 149377 152710 152549 94183 96414 111440 112189 138299 139058 437169 474457 1153646 1131328 449583 468949 121808 108860 126549 127729 151229 148027 142969 138879 88266 89894 322216 285311 836829 846807 207577 205083 269929 272038 320165 312126 320209 317053 324995 328915 298068 331484 772884 818253 590078 477598 292177 286817 331027 329257 339199 339635 337753 340860 376160 376244 673180 709116 39.95 68.8 2
10:24:03 2023-09-26 463350 463140 92421 90160 144918 152909 152178 152787 93769 96381 110819 112593 140443 139411 436716 466972 1157173 1134299 448312 468949 121808 108543 126301 127797 151060 148268 142848 139145 88266 89901 322319 284986 833656 843127 207364 205482 269964 270795 320165 313076 318106 319943 323983 328625 297532 330179 772884 810576 594477 480445 292528 285503 331798 329755 334763 342465 337753 341432 377608 378930 684422 711140 39.95 68.8 2
10:24:05 2023-09-26 462944 464738 92710 90153 145218 149656 152532 152617 94279 96380 110973 112048 138210 138968 436656 473009 1145328 1127421 454619 468985 121710 108743 125885 128152 151195 149189 142756 140149 88234 89992 325615 286121 849225 849879 207805 206365 269448 271813 321101 311546 319530 319388 324960 330759 298888 331091 773940 816068 594477 485135 291147 287220 331995 329920 337495 342857 337716 340034 378997 376802 674608 710316 39.95 68.8 2
10:24:06 2023-09-26 461618 462753 92421 90095 144952 149658 152668 152263 93992 96280 111007 112157 138175 139003 436302 469129 1149620 1125042 449228 468985 122237 108510 126267 127729 151195 148305 142825 139440 88480 89869 322319 285716 835435 850480 207508 205049 270461 272229 320579 312090 319530 317942 325976 329653 299790 331413 772811 820839 588563 477598 292969 286611 330706 329470 339199 340480 339634 341653 376318 378930 680366 709591 39.95 68.8 2
10:24:07 2023-09-26 470838 464077 92549 90095 145437 149658 152464 152685 94407 96380 111007 112379 140770 138740 437738 466208 1143704 1133212 450642 468949 121976 108693 126476 127729 151229 148340 142791 139764 88447 89836 322319 285311 841470 846490 207805 206152 269448 272454 320094 313957 315762 320390 324960 329191 298888 329377 774722 811369 591400 484719 291765 287140 330723 329720 334693 342704 338470 338258 378997 378043 685286 710316 39.95 68.8 2
10:24:08 2023-09-26 466829 464998 92549 89963 145724 150205 153020 152229 94246 96180 111041 111613 140676 138512 437646 471666 1142082 1128316 455863 468949 122270 108543 126301 127906 151229 148651 142855 139473 88387 89836 321867 284503 840410 849278 207329 205688 268817 272906 320579 311109 320209 318905 324960 329938 300135 332318 777073 819497 585721 481694 291038 288350 329813 329079 338135 343073 338710 339246 377536 376537 678695 712851 39.95 68.8 2
10:24:09 2023-09-26 459445 471944 92425 89975 145245 152424 152884 152297 93960 96280 111007 112080 140735 138968 437569 466936 1152923 1134262 449313 468949 122209 108510 126685 127518 151262 148271 139142 138815 88447 89836 321867 284907 860853 843724 207473 205015 269894 272038 318868 313516 318330 319328 323983 330116 297671 332952 775108 811723 594477 479069 293005 286696 330521 330719 334763 341678 337484 339795 374471 376507 686741 706153 39.95 68.8 2
10:24:10 2023-09-26 467444 462095 92676 89975 145380 149239 152738 152229 94055 96280 111041 111786 140574 138740 436243 466244 1146293 1134262 454619 468985 121925 108543 126476 127818 151229 148340 142855 139245 88387 90022 322319 285311 841324 843724 207805 206152 270874 273818 319845 311805 317924 320771 324947 330045 300643 331142 777110 811540 592938 484546 291147 287252 329956 330388 338479 343043 336654 338294 378997 377332 686444 709776 39.95 68.8 2
10:24:11 2023-09-26 462899 462059 92421 89971 144952 149658 152668 152263 93992 96214 111041 111939 138099 138740 437133 470934 1152923 1134018 451179 468949 121377 108693 125952 127940 150952 148755 142656 139407 88354 89836 322319 285311 829721 844272 207185 205511 269448 271623 321101 309812 319530 319908 323689 328915 297635 329412 773992 814205 587047 477404 291765 286293 330723 327203 337803 340619 333420 340309 376690 378612 674645 707191 39.95 68.8 2
10:24:12 2023-09-26 458466 462424 92549 89971 145288 149239 152914 152263 94087 96214 111007 111754 140735 138740 437569 467666 1152923 1139216 448874 468877 122125 108653 126631 127518 151262 148236 142890 138850 88625 89857 323330 285035 844191 846119 209424 204946 270910 272505 318949 313301 318374 319872 323947 329885 297354 331449 777073 811333 585532 479069 292591 286696 329493 330612 334763 341404 337478 340034 374435 376248 683278 706189 39.95 68.8 2
10:24:13 2023-09-26 466757 463465 92421 90131 145107 152637 152389 152614 93960 96447 110853 112189 138065 139197 436816 469129 1148769 1127316 450540 469021 121808 108693 126267 127729 151229 148340 142656 139440 88387 89869 317902 286121 851116 850480 207805 205369 269929 271174 320615 312019 319079 318941 325716 328233 299586 329412 775091 820839 586784 483764 292205 285383 331027 328689 336751 342857 337425 340428 378745 378930 677283 710206 39.95 68.8 2
10:24:14 2023-09-26 466600 464488 92576 90120 145512 149088 153058 152229 94087 96180 111041 111722 140821 139006 437879 469093 1146293 1139790 455714 468985 122092 108543 126510 127729 151478 148305 142656 139017 88387 89869 325615 284907 842899 842530 206287 205723 270148 272454 319834 312019 318592 320392 322974 328915 298068 331362 775181 810307 585532 482558 290946 287135 329493 329222 337762 341166 335632 339830 378428 376802 681698 709116 39.95 68.8 2
10:24:15 2023-09-26 465062 463216 92544 90095 145209 149133 152668 152229 94215 96280 111041 112157 140626 139308 437915 469093 1143704 1131601 451956 468661 122442 108477 126753 127518 151959 148064 138794 142817 88540 89774 322319 284302 850080 848004 206287 205869 269073 272038 318163 313516 318555 318388 325485 329191 297532 329377 776411 819810 592938 483857 292032 286848 328853 330612 335596 340990 338600 341284 377378 377828 684533 710316 39.95 68.8 2
10:24:16 2023-09-26 465127 463474 92559 90368 145385 149237 152600 152549 93801 96348 110853 112496 137851 139509 437569 466280 1157099 1138437 447909 468985 121743 108543 126301 127729 151229 149053 142656 139764 88234 89901 322319 286935 845434 843454 206287 205049 269894 270347 320094 312784 315473 319648 323460 329653 298068 329412 770595 810566 591400 480372 292177 285405 331493 329222 334728 342480 336690 339281 376725 376577 684121 708231 39.95 68.8 2
10:24:17 2023-09-26 464000 462095 92549 89971 145184 149048 152812 151920 94151 96280 111041 111754 140723 138497 437915 469129 1147955 1140063 455252 468985 122008 108510 126301 127695 151229 148340 142691 138859 88419 89869 321867 284503 839438 842530 207329 205083 270148 272454 319127 312090 318264 319623 324875 332180 297671 332193 774999 810787 596016 480772 291460 287432 328818 329720 335702 340619 333708 341432 376403 376551 681661 707692 39.95 68.8 2
10:24:18 2023-09-26 456143 462748 92517 90153 144807 149029 152634 152263 94086 96280 111007 111971 140609 139064 437569 471666 1149620 1131038 448581 468985 121808 108693 125918 127763 151195 148598 142656 139373 88387 89836 325615 285716 836068 848449 207185 204730 269261 271244 319870 311800 319530 316982 324506 329653 297180 330411 772847 817871 593677 477526 292177 286257 329956 329920 336208 340860 338710 339799 375560 376507 678658 709309 39.95 68.8 2
10:24:19 2023-09-26 462436 462788 92417 89975 144701 149536 152529 152263 93992 96214 111007 111971 140540 138740 436611 469129 1152923 1133212 452361 468949 121006 108727 125885 127974 150986 148825 142354 140023 88478 90025 321034 286935 828991 845409 208981 205374 270874 273431 320994 311439 318410 320736 324947 330531 297852 332465 772811 811149 594477 477670 291825 286620 332590 327662 336715 341642 335668 339317 376403 377828 677625 707729 39.95 68.8 2
10:24:20 2023-09-26 465245 464633 92421 89659 145380 149022 152668 152018 94055 96114 111306 111549 140770 138512 437569 471998 1140427 1127515 455620 470981 121543 108693 126301 127729 151195 148338 142726 139373 88387 89869 324104 284503 850208 848523 206253 205049 269388 272871 319870 310855 319530 317942 324018 329191 298104 328879 774560 819679 592938 480445 290599 287742 328995 328228 337259 340788 337753 338294 376725 376802 681149 712851 39.95 68.8 2
10:24:21 2023-09-26 467444 464295 92357 90127 144779 152531 152564 152647 93897 96447 110930 112157 138080 139197 436551 469129 1146293 1123926 449900 469021 121311 108543 125918 127729 151229 148366 140545 139841 88257 90105 323468 286935 837109 850334 207805 205585 270910 272852 320437 311073 318555 318682 323983 327968 300789 331340 775165 820839 595885 484202 291962 285721 331350 329454 335737 339635 337753 339721 378730 376209 676188 710316 39.95 68.8 2
10:24:22 2023-09-26 468168 462779 92421 89971 145254 149030 152668 152124 93959 96147 111041 111722 140574 138644 437984 469093 1146293 1134299 456986 468913 121808 108510 125952 127729 151026 147992 142761 138947 88266 89774 322319 285109 838091 843724 208713 205654 269958 271244 319162 312055 318330 319943 324934 330330 297047 330585 775145 808787 589861 482594 290531 286817 329457 329203 337726 342857 336904 340237 376017 375565 681031 707007 39.95 68.8 2
10:24:23 2023-09-26 461549 465932 92512 90058 144884 149693 152563 152365 93960 94297 111110 112015 140865 138740 437224 472400 1150146 1129994 449583 468949 121172 108510 125918 127607 151466 148340 142656 139278 88387 89590 336858 285311 841324 847405 206862 204412 269038 271209 319127 311581 319304 316947 323983 329653 297678 330411 772302 816104 587300 477526 291765 285454 329956 328724 338929 338550 337239 339830 374471 378043 673446 709309 39.95 68.8 2
10:24:24 2023-09-26 464041 463537 92133 90226 144918 152566 152178 152787 93706 96348 110819 112221 137873 139674 437260 466972 1155498 1134262 450220 468985 121776 108543 125952 127763 151195 148340 142656 139373 87992 89869 325615 285770 837455 843127 207805 205049 269483 270347 320094 312055 315762 319011 323237 329653 297888 329145 773661 811865 594669 482209 291280 284769 331350 328582 336809 341537 335197 341300 375981 376472 682666 708231 39.95 68.8 2
10:24:25 2023-09-26 469124 465063 92378 89942 144884 152424 152212 152263 93800 96312 111170 111830 140638 138775 436606 473299 1143704 1125042 455298 468985 121006 108543 125885 127763 151014 148546 142522 139748 88266 89807 323572 286121 833549 847442 207659 205688 269958 270795 320579 310637 318592 317942 323495 329191 297532 329541 771757 811441 596785 483350 288897 285856 330992 327203 338929 339600 336690 338258 378730 376802 677061 710316 39.95 68.8 2
10:24:26 2023-09-26 461586 464264 92421 89971 144909 149414 152668 152263 93800 96214 110964 111895 138099 138775 437492 472365 1148806 1129994 450220 468949 121594 108360 125952 127641 151195 148340 142691 139211 88266 89774 322319 285716 840260 848041 207805 204412 268851 271209 319810 311769 319311 319443 325085 330081 297780 332539 774907 818795 619400 479477 291971 285383 329956 327768 336244 338550 336109 339795 374435 376802 675546 706189 39.95 68.8 2
10:24:27 2023-09-26 468665 465213 92421 89971 144986 150205 152668 152263 93992 96147 111007 111786 140574 138775 437915 467630 1143704 1131601 455185 468913 122125 108360 126631 127308 151848 148099 142795 142917 88419 89807 333577 285311 852098 846807 207805 204730 270148 271209 317238 313040 317621 317942 324506 328269 297082 328418 776278 816068 592938 482594 291141 286293 328995 329827 334468 340417 337753 340276 376797 376802 682759 710044 39.95 68.8 2
10:24:28 2023-09-26 468770 462824 92421 89938 145351 149449 152563 152297 94215 96181 111041 111971 140770 138740 437952 471666 1142892 1127515 456015 468755 121006 108543 125918 127763 150986 148336 142557 140067 88234 89869 326637 286085 832519 850332 207805 205940 269922 271518 320473 310895 319122 318728 324658 329546 297888 329541 773466 817294 585532 483058 289266 287135 329992 327238 336786 340896 337057 341197 376725 375444 674645 708304 39.95 68.8 2
10:24:29 2023-09-26 459877 462784 92425 89692 144978 149030 152880 152018 94086 96147 111269 111754 140574 138775 438166 469057 1151289 1140874 449583 468949 122041 108178 126335 127308 151262 148064 142855 142947 88419 89557 321867 284101 844496 842850 206896 203812 268255 271623 318127 312090 317772 318423 323495 329653 295785 330411 773977 813595 594477 476743 291765 286732 328003 329755 334728 340654 336690 341506 374186 376622 685432 707582 39.95 68.8 2
10:24:30 2023-09-26 466382 462788 92158 89696 144948 149396 152702 152263 93992 96280 111041 111939 140574 138775 437610 466659 1145482 1135011 454298 468985 121659 108510 126516 127491 151512 148545 138738 139407 88322 89771 323330 285716 841536 845520 207805 205408 270148 271174 319127 311581 315726 320629 324947 328929 297635 330351 773977 811723 591400 483386 290674 286097 328995 328458 334728 341678 336179 339077 377859 376272 683797 709813 39.95 68.8 2
[truncated: 150,775 more chars]
