# Supplementary material for: Methods for Estimating the Detection and Quantification Limits of Key Substances in Beer Maturation with Electronic Noses
Source: Sensors (Basel). 2024 May 30;24(11):3520. doi: 10.3390/s24113520 (PMC11175341; doi:10.3390/s24113520)
Supplement: Supplementary file 1 [file sensors-24-03520-s001.zip › Data/2-Phenylethanol/raw data/Day 1/150ppm1.txt]

Time Date R01 R02 R03 R04 R05 R06 R07 R08 R09 R10 R11 R12 R13 R14 R15 R16 R17 R18 R19 R20 R21 R22 R23 R24 R25 R26 R27 R28 R29 R30 R31 R32 R33 R34 R35 R36 R37 R38 R39 R40 R41 R42 R43 R44 R45 R46 R47 R48 R49 R50 R51 R52 R53 R54 R55 R56 R57 R58 R59 R60 R61 R62 T01 H01 Phase
12:31:00 2023-09-26 332590 331278 77412 76394 114653 115189 112337 115049 83992 86064 89186 93576 109961 111423 323477 349693 922232 913021 348921 360965 103944 90005 95953 97201 113472 108284 104358 104769 72045 73167 257763 228201 664020 664078 189244 186833 238274 241653 275604 269250 283405 287194 297795 303898 283340 312351 649119 680207 507890 409263 252842 249874 284228 284463 295901 302963 304801 311849 340945 341590 568316 589620 40.65 68.6 1
12:31:01 2023-09-26 335464 331099 77532 76293 115032 114367 112390 114787 84035 86001 89497 93349 112316 110721 323741 348885 926289 919913 350610 360677 104025 90030 96047 97370 111979 108450 104734 105001 72113 73070 257763 228201 673642 663768 188456 187485 239940 240797 275726 270008 283028 287122 300461 302949 282682 314000 651343 682675 518460 410458 252842 248263 286942 283524 297915 301120 304194 309470 342701 341555 561212 588748 40.65 68.7 1
12:31:02 2023-09-26 330536 331816 77528 76363 114904 114748 112405 111794 83941 86254 89366 93575 110163 111174 323669 346693 930008 916993 346732 360965 103767 90005 96333 97302 113438 108509 104468 104846 71980 73185 260160 228686 662435 667643 189244 186799 238907 241581 276096 268871 284121 286329 299362 302983 283546 311622 653376 685178 506480 411403 252414 249874 284627 283524 297664 302094 305625 309798 342943 341555 569245 590559 40.65 68.6 1
12:31:03 2023-09-26 332806 331838 77465 76331 114938 114748 112284 114946 84044 85990 89186 93478 110163 111200 323417 350674 931649 911327 351718 360821 103920 90154 96019 97604 111645 108742 104435 104880 72012 73135 257763 228201 662068 668589 189644 186506 239277 241993 275568 270579 282391 286683 299642 302458 283582 316027 648975 686219 510819 413447 252842 249032 284379 284281 297459 301155 304694 309834 341888 341008 564454 588785 40.65 68.6 1
12:31:04 2023-09-26 336034 332513 77728 76268 112178 114649 112610 114753 84128 85931 89620 93317 112394 110687 323705 348814 924882 918335 349411 360605 103978 90005 96047 97335 113629 108400 104468 104841 72012 73135 257763 227879 669885 658065 188456 185631 240428 241412 274918 270008 282822 286915 299117 305518 283189 316153 652729 683132 506036 410494 252842 247533 286445 284392 296789 301120 304730 309798 342857 341555 562009 588785 40.55 68.6 1
12:31:05 2023-09-26 333830 332063 77614 76367 114972 114748 112349 114901 84086 86332 89579 91884 110232 111200 324017 348742 928822 920914 345535 360857 104097 90154 96375 97468 113595 108509 104468 104914 72179 73288 260160 229172 658851 658101 187898 186662 239400 241957 275797 269250 284627 285445 299360 304322 281821 314514 649011 685250 507890 409226 254272 248647 285499 284636 296763 302094 306306 310040 342701 343131 561995 585690 40.65 68.6 1
12:31:06 2023-09-26 332819 331520 77581 76331 114972 114748 112316 114981 84086 86057 89464 93511 110197 110943 323705 348849 930324 915831 350905 360965 103839 90005 95887 97335 113360 108509 104468 104880 72012 73167 258844 228040 664492 666699 187864 186799 239313 242163 275797 270008 284600 287158 299571 302458 284414 315366 649011 684098 505071 412861 252842 249453 285298 284427 296728 304315 305589 310968 341445 341008 564490 588748 40.65 68.6 1
12:31:07 2023-09-26 332567 331556 77465 76363 114744 114777 112381 112169 84066 86365 89579 93767 110028 111337 323525 350535 925590 914252 348664 360929 103982 90005 95953 97302 113595 108674 104396 104846 71980 73167 257763 228201 664357 662206 189244 186765 238942 242334 274954 269629 283289 286571 299571 304570 281786 315442 652755 683346 507890 408000 252842 249067 284392 285334 297662 303156 305625 310309 341942 343612 567877 589285 40.65 68.6 1
12:31:08 2023-09-26 333577 331068 77581 76331 114998 114557 112381 111655 84118 85905 89464 93414 110197 110721 323441 347199 930008 919641 347751 360965 103801 90005 96080 97335 113438 108509 104613 104735 72012 73217 258844 228201 664337 665757 188456 186214 240056 240868 275900 269250 283405 286683 300553 301129 283582 314036 651073 685286 510819 413447 252842 248299 286427 284600 296763 302058 305625 310053 342436 341520 560918 590457 40.65 68.6 1
12:31:09 2023-09-26 330576 331838 77602 76391 111917 115269 112434 111992 84060 86287 89366 93799 109995 111526 323165 348426 931645 913058 346769 360965 103839 90237 96019 97436 113561 108584 104468 104769 72012 73235 260160 228848 659790 664816 189111 186833 238239 242334 275568 269060 284862 285512 299677 303406 283546 314249 652791 689199 506480 411694 252842 249628 284836 285561 297915 301671 305875 309834 342943 341555 569561 590559 40.65 68.6 1
12:31:10 2023-09-26 337575 331569 77587 76300 112217 114636 112381 114981 84066 85964 89464 93478 112283 110909 323705 349939 926266 917030 348884 360605 103944 90005 96019 97335 113472 108434 104468 104808 72012 73167 260160 228201 663573 658065 188456 186248 239719 241957 274918 270008 282857 287122 299117 305683 281945 315509 649047 684098 499480 410494 254486 247915 285535 285098 297243 301120 304766 310309 342821 342546 564228 589588 40.65 68.6 1
12:31:11 2023-09-26 334766 331780 77669 76259 111906 114682 112381 111886 84128 86069 89521 91857 110028 111114 323177 346789 927617 919481 345426 360965 103982 89972 96015 97302 113629 108750 102455 104808 72012 73167 260160 228201 667027 658101 189778 186506 239684 241993 277104 268458 283842 287158 299065 303933 283079 315590 651343 683132 507890 408286 252842 249067 285339 283560 298359 302094 305625 311763 341942 342617 563223 592358 40.65 68.6 1
12:31:12 2023-09-26 330844 331794 77518 76353 114706 114806 115283 115083 83992 86149 89337 93769 110011 111474 323213 349376 931645 913452 346206 360965 103944 90005 95887 97302 113438 108794 104468 104808 72012 73217 260160 228848 658038 664125 187864 186833 238239 242675 275375 269250 284627 286893 299607 302949 283546 315778 652791 685286 505952 411694 252842 249103 283759 285432 296763 302306 306667 309360 342798 344960 568425 589781 40.65 68.6 1
12:31:13 2023-09-26 332482 332207 77581 76388 111975 114748 112381 111960 84097 85172 89431 93672 110197 111285 322723 349904 926289 911616 348244 360965 104188 89849 96770 97338 111999 108251 104680 104735 72045 73167 260160 228201 667108 664780 189244 186833 238942 242334 275797 269250 284653 288409 297795 303898 283582 313010 649119 682675 507890 410421 252842 249839 284663 284862 296763 302270 305195 312291 341942 342068 569561 590457 40.65 68.6 1
12:31:14 2023-09-26 333577 331063 77700 76304 114986 114491 112358 114753 84122 85931 89497 93349 112316 110610 323705 348849 924649 916824 350905 360965 103801 90005 96019 97563 113438 108400 104801 102551 72179 73270 260160 227879 663925 663154 189778 186146 240286 241403 276042 270216 283020 287158 301045 303652 283546 314705 653192 682131 525827 410494 252842 248608 287108 283560 296955 301155 304694 309981 342943 342546 561212 590457 40.65 68.6 1
12:31:15 2023-09-26 331303 331955 77665 76312 111943 115064 112544 115015 84086 86149 89464 93576 109927 111337 323177 347205 931645 915654 345951 360713 103801 90038 95953 97335 113438 108400 104468 104841 72012 73217 257763 228201 658599 665757 188712 187386 238204 242334 276185 268493 284627 286342 299607 303440 283114 313258 649083 685322 506480 411694 252842 249874 285071 284898 297664 302306 306595 310309 343123 342307 570406 585649 40.65 68.6 1
12:31:16 2023-09-26 333616 331605 77496 76331 114892 115103 112316 115015 84003 86116 89464 93576 110231 110943 323477 348849 929006 914391 350721 360965 102253 90005 96408 97338 111766 108599 102455 104924 72145 73235 257763 226843 661497 665611 189778 186731 239136 241957 275797 269250 282857 288632 299395 304874 284772 313230 649047 681168 509299 412057 252842 249168 284698 284561 296763 301120 304230 311776 342943 341331 567877 589202 40.65 68.6 1
12:31:17 2023-09-26 333144 331413 77665 76290 114972 114744 115455 114821 84086 86306 89644 93575 110197 110909 323441 346475 929662 922185 345681 360965 103944 90005 96019 97169 113595 108400 104396 104735 72045 73167 257763 228201 666911 658101 187898 186799 239684 241993 277299 268493 283856 287194 301009 303933 282916 314257 651343 683615 509299 409263 252842 249067 285535 283595 298359 301388 305661 311396 341978 343131 563657 592321 40.65 68.6 1
12:31:18 2023-09-26 333866 330099 77518 76237 115040 114590 112325 114787 84066 85964 89464 93349 112316 110721 322759 346718 930044 919641 348244 360713 102112 90212 96212 97338 113572 108517 104512 104890 71916 73235 270817 228165 666091 665757 188456 186248 240260 241448 276359 269214 283922 287099 299430 302458 284450 315481 652230 689199 509389 411995 252842 248718 286552 283993 297213 303086 306041 309252 342472 341281 562009 589708 40.65 68.6 1
12:31:19 2023-09-26 332470 331565 77496 76363 114813 114682 112438 114981 84118 86365 89464 93543 112128 111183 322759 348604 927653 911690 349690 360929 103978 90005 95948 97169 113907 108251 104536 104702 72045 73067 258844 226915 664623 665286 187864 186833 238978 242163 275797 269629 286851 288003 301850 303898 284215 314918 649083 681707 512248 410531 252842 249874 284698 284898 296763 300866 304766 309634 341978 342103 568718 590043 40.65 68.6 1
12:31:20 2023-09-26 336545 331211 77559 76268 115036 114632 112381 114867 84117 85964 89464 93414 112316 110798 323249 349376 927644 919480 350684 360713 104131 90187 96085 97674 113617 108483 104623 102421 72145 73235 264446 227879 676331 661896 188918 187880 240864 241581 275991 270245 282857 287800 300930 306523 283371 314514 652267 682167 512822 411112 252842 248334 286964 284192 296990 301189 304730 311225 342943 342342 561212 589326 40.55 68.6 1
12:31:21 2023-09-26 331256 331099 77637 76384 114938 114748 115420 114855 84060 86306 89611 93543 110231 111208 322723 346491 930044 917030 346769 360965 103872 90038 96019 97501 113472 108434 104502 104769 72045 73167 259813 228201 674239 665757 189244 187386 238274 242163 276644 268871 284627 286794 299642 303652 283582 313841 649047 685322 506480 411403 252842 250226 284663 284463 297734 302519 306055 310309 341410 341555 566804 589143 40.65 68.6 1
12:31:22 2023-09-26 332585 331600 77471 76363 114813 114748 112349 114981 84060 86090 89464 93543 112283 111200 323417 350710 931461 911652 350721 360857 103953 90220 96019 97436 113617 108742 104589 104880 72012 73217 257763 228201 661100 665757 188160 186799 239516 241993 275833 270770 282857 287158 299342 302703 284165 313558 649119 683215 517931 411416 252842 249488 285641 284427 298667 303155 304730 309762 342472 342083 565326 588867 40.65 68.6 1
12:31:23 2023-09-26 333794 331063 77675 76288 115109 114557 112610 114707 84160 85846 89714 93349 112350 110721 323477 347555 923611 918335 350905 360965 103872 90038 95953 97169 113472 108251 104464 104735 72045 73167 257763 227557 663925 663300 188490 186506 240428 240868 276680 270008 283083 287805 299360 303898 283644 314550 651343 682167 507890 410531 252842 249103 286848 283768 297771 301155 304480 309408 343123 342617 561212 590039 40.65 68.6 1
12:31:24 2023-09-26 333577 330831 77496 76300 115036 114636 112337 115015 84118 85997 89611 91820 110266 111046 323489 347692 930138 920951 346659 360821 102210 90187 96019 97468 113404 108617 104324 104914 72012 73403 262009 229334 660125 661896 188490 186248 239949 241653 276220 269250 283957 285472 301256 303440 282718 317240 648975 689272 506480 411112 254272 248299 285972 284427 297879 301086 306379 309360 341958 343407 561995 589107 40.65 68.6 1
12:31:25 2023-09-26 332470 331211 77689 76457 114847 114777 112304 114935 84086 86149 89219 93543 112205 110943 322759 349622 930324 909679 349446 360965 103695 90194 95756 97501 113404 108542 104324 104875 71963 73267 260160 228201 657855 665757 187898 186833 239516 241993 274726 268834 283289 286316 300588 303875 283617 313558 653750 685250 506480 412861 252842 249103 285535 285419 297505 301189 306127 310053 342986 342103 568755 589326 40.65 68.6 1
12:31:26 2023-09-26 329880 330455 77532 76367 114847 114781 112467 112046 84160 86399 89611 93832 110028 111371 322616 348742 927022 914252 348417 360821 104155 89849 96341 97169 113697 108416 104796 104668 72111 73067 270817 227932 663797 663654 187864 187454 238978 242334 275797 269629 283758 287122 297795 304817 283441 313302 653980 680243 510708 408649 252842 249874 284698 285686 297771 303049 305661 311776 341461 343372 568792 590039 40.65 68.6 1
12:31:27 2023-09-26 333938 330835 77528 76331 115006 114781 112316 114821 84149 85997 89464 93543 112283 110909 322723 347555 930324 921137 346769 360965 103624 90071 95756 97534 113326 108617 104324 104803 71931 73397 260160 229172 658442 663805 188490 186540 240428 241653 276256 269250 283758 285441 301467 305160 283560 315509 648975 689272 507890 411694 254272 248299 286445 284538 297213 301120 306631 309616 342986 344421 558833 589143 40.65 68.6 1
12:31:28 2023-09-26 329880 331520 77720 76343 112036 115027 112390 111960 84154 86227 89554 93735 110257 111183 323070 346054 934294 917682 346732 360965 103834 90121 96015 97401 113438 108509 104430 104769 72045 73235 264446 228201 661588 666699 187864 187420 238978 242334 276715 268871 284627 286956 299677 305518 283679 314882 649083 685322 507890 411403 252842 250577 285098 284463 299564 302519 306667 310309 342212 341555 565362 585505 40.65 68.6 1
12:31:29 2023-09-26 332198 331605 77496 76394 114778 114814 115386 114924 84112 86182 89464 93641 110197 111319 322723 348885 923574 911690 348737 360965 103906 90038 96019 97201 113629 108434 104502 104735 72012 73167 260160 228040 663448 662868 187864 187256 239348 242334 275797 269629 283847 288228 298455 304392 283582 314918 652791 680207 509299 409263 252842 249874 284698 285134 297879 301120 306343 309670 341978 342617 568755 590236 40.65 68.6 1
12:31:30 2023-09-26 333649 331459 77781 76363 111948 114682 112500 115037 84191 86069 89677 91505 110333 110662 322723 347835 923611 918335 350684 360605 103910 90038 95887 97335 113472 108416 104734 104735 72012 73117 260160 227557 663925 663573 188918 186248 240597 240904 276450 268051 283095 288003 299607 303898 283821 314514 651343 682167 505908 410531 252842 249103 286964 283808 296763 304151 304766 309981 343123 342617 560815 589620 40.65 68.6 1
12:31:31 2023-09-26 330844 331099 77588 76331 114847 114748 115420 114855 84085 86057 89464 93479 112161 110977 323249 345711 933804 916096 346769 360965 103834 90038 95953 97563 113506 108434 104502 104769 72045 73167 256521 228201 665984 665757 187898 187420 239348 241993 277335 273603 284720 286718 299642 303898 284485 312571 651086 685214 509123 411694 252842 249874 285570 284192 298150 301388 306631 310309 342834 344960 569745 593608 40.65 68.6 1
12:31:32 2023-09-26 333415 330956 77581 76322 111971 114748 112325 111969 84160 86287 89186 93672 112283 111319 322759 348300 930214 912839 350905 360965 103834 90038 96530 97605 113315 108284 104502 104769 72045 73034 257763 226915 661832 665757 187898 186833 239551 242163 275935 269629 283061 288003 299607 304981 284485 313082 649083 683132 506480 412861 252842 249699 285570 285196 297248 301189 304266 312033 341410 341555 567626 588785 40.65 68.6 1
12:31:33 2023-09-26 332855 331175 77471 76331 114881 114777 112381 114935 84097 86123 89464 93543 112161 111205 322759 345191 924264 919555 348737 360965 102632 90038 96276 97335 113506 108284 104569 104769 72077 73067 258844 226915 665336 658137 188490 186833 239975 241653 277530 269250 283878 288003 298734 304392 283582 314550 652913 683132 506480 409878 252842 249611 285606 283560 298638 303262 305875 311961 342726 343436 564407 592136 40.65 68.6 1
12:31:34 2023-09-26 333532 330688 77637 76359 112016 114715 112390 114787 84128 86030 89464 93382 110299 111046 323070 347240 932056 918215 348244 360857 103624 90038 95756 97434 113281 108509 104358 104803 72045 73167 257763 228201 659537 665286 188918 186506 240428 241957 276608 269250 284156 287350 301432 305052 284885 316715 652729 690733 511061 411705 252842 249067 286964 284650 297879 301086 306127 309653 343312 342581 562408 590545 40.65 68.6 1
12:31:35 2023-09-26 332470 331068 77735 76394 114922 114781 112381 115049 84066 86090 89587 93672 112283 111285 323213 347835 930984 913021 350721 360965 103978 90224 95948 97468 113663 108617 104502 104808 72143 73217 257763 226915 661239 665757 187898 187386 239719 242334 276414 269818 283289 288837 299642 303864 284996 315255 649083 682167 507890 412569 252842 249874 285285 285049 299274 304151 307495 312071 342943 342441 568133 589891 40.65 68.6 1
12:31:36 2023-09-26 335682 331337 77696 76394 114972 114748 112381 114981 84097 86365 89862 93606 110163 110909 322436 349939 929848 918169 348358 360965 103978 90005 96019 97401 113472 108794 104574 104914 72045 73267 258844 228040 675345 661232 188490 186833 240260 242334 275340 268834 283838 288608 299677 303898 283114 315545 649083 686219 507361 410531 254991 248299 285570 285334 297915 303973 306127 311225 341410 343682 567037 589620 40.65 68.6 1
12:31:37 2023-09-26 333541 330103 77577 76331 115036 114748 112435 114787 84158 85997 89620 93511 112316 110909 323213 347032 932446 920794 348244 360965 103801 90038 95953 97730 113472 108434 104502 104808 72045 73167 260160 228201 663277 665757 188918 186799 240428 241993 276680 269563 284192 287158 300553 304303 285356 314514 651343 689235 506480 414547 254055 249378 287010 284383 298238 303369 306451 311115 345614 341415 562770 592978 40.65 68.6 1
12:31:38 2023-09-26 332315 331574 77524 76363 114926 114998 112467 111883 84066 86116 89464 93672 110163 111071 322460 349617 930008 910324 347505 360965 103767 90038 95953 97501 113438 108617 104396 104987 72012 73267 258844 229172 658102 665286 188456 186833 239719 242334 274635 268051 284272 286208 301045 302983 284015 316675 654442 689235 506480 412277 252842 249663 285570 287261 297915 301120 306631 309834 342436 342546 569231 590467 40.65 68.6 1
12:31:39 2023-09-26 335560 330103 77581 76372 115075 114945 112414 114867 84108 85964 89497 93414 112283 110721 322723 348604 924919 918900 348920 360965 102395 90038 95953 97401 113472 108509 104358 104735 72012 73167 257763 227557 663573 658029 188787 186248 240428 241993 275375 268834 283289 287198 299712 303898 284337 315582 653971 683879 506657 411110 254991 248221 286374 285156 297879 304223 305517 311115 342906 343076 562408 588785 40.65 68.6 1
12:31:40 2023-09-26 334127 330746 77612 76353 114963 114748 112349 114981 84128 86306 89644 93608 110231 111445 322460 347555 929006 919518 345400 360965 103978 90005 95953 97335 113438 108434 104468 104735 72105 73167 257763 228201 662399 658029 188490 186799 240166 241993 276185 268871 285098 286683 299642 304817 283180 315029 649011 685214 509299 408613 254272 249103 285570 284862 297807 302094 306311 310309 342690 343682 562031 589143 40.65 68.6 1
12:31:41 2023-09-26 333179 330746 77749 76331 114842 114740 112316 115049 84097 86090 89464 93543 112283 110943 322723 350962 930008 909642 348427 360965 103801 90038 95756 97501 113404 108617 104290 104875 72012 73267 257763 228686 657440 665286 188456 186833 239755 242334 274918 268834 284156 286517 300695 305733 284600 316229 656910 685178 517579 413447 254093 249485 285499 286030 297879 304223 306077 309507 343226 342617 569708 590361 40.65 68.6 1
12:31:42 2023-09-26 330804 331440 77496 76300 115006 114781 112370 115049 84092 86182 89219 93641 110197 111285 322723 347871 924919 917071 348491 360965 104011 89911 96276 97169 113663 108143 104569 104557 72224 73034 260160 227236 668412 662564 187864 187420 239348 242675 276256 270008 284392 288008 298699 306739 284215 313558 652827 681686 510708 408613 252842 249874 285098 285450 297213 303852 306163 309670 341942 343407 568755 590039 40.65 68.6 1
12:31:43 2023-09-26 333636 330103 77492 76363 115006 114748 112349 114981 84148 86090 89497 93543 112283 110943 322723 347799 929971 918179 347260 360965 103729 90319 95822 97772 113404 108651 104324 104948 72012 73267 257763 229334 659881 662832 188918 186833 240428 241993 276644 270055 284577 286217 302999 305948 283440 315437 653192 690064 512646 412496 254991 248854 286365 284827 297440 301086 306631 309360 345858 342875 562408 590199 40.65 68.6 1
12:31:44 2023-09-26 330880 331068 77413 76416 114744 114847 115317 112113 83972 86301 89186 93672 110053 111285 322234 349412 930044 911653 346206 360965 103834 90038 96019 97434 113315 108509 104468 104914 72012 73267 258844 228848 660978 663841 188456 186833 239719 243017 275249 269629 284982 286244 301010 303898 284015 314514 653518 689235 506480 411694 252842 249663 284663 287297 296763 302305 306703 310309 342436 342617 569708 589143 40.65 68.6 1
12:31:45 2023-09-26 332198 330835 77559 76363 115006 114781 112687 111960 84253 86365 89611 93702 110028 111183 322580 348462 930177 914252 350647 360749 103944 90038 96019 97367 113472 108566 102310 104702 72143 73135 257763 225639 662808 666013 187898 186867 239313 242334 276220 269818 283325 288503 299607 303898 285120 314404 652791 682167 507890 411694 252842 249874 285214 285334 297213 301155 304443 310140 342943 342103 567913 589703 40.65 68.6 1
12:31:46 2023-09-26 332855 331099 77500 76304 111938 114748 112316 114855 84066 86090 89464 93543 112205 110943 322723 344637 924264 919518 347751 360025 104049 89943 96112 97201 113663 108251 104680 104735 72143 73067 257763 227236 663918 658137 188490 186833 240091 242334 277920 269250 284192 288003 299188 305236 283582 314993 651343 684098 509299 409263 254091 249488 285606 284538 299056 303121 306163 309670 342857 343647 563657 585505 40.65 68.6 1
12:31:47 2023-09-26 333794 329818 77612 76314 112110 114674 112610 111983 84222 86135 89710 93573 110333 110806 323261 346575 934958 922449 348244 360965 103906 90278 96506 97436 113595 108400 104502 104875 72045 73403 258844 228040 658137 665757 189084 186833 240766 241653 276715 269629 284729 287598 301184 302738 285624 316901 651343 689235 507890 412031 252842 249488 286848 284432 297734 301120 306631 309408 343226 342581 562807 592321 40.65 68.6 1
12:31:48 2023-09-26 331528 330732 77496 76331 114896 114781 115420 115015 84118 86090 89464 93608 110197 111285 322496 347835 925611 912564 348244 360965 103978 90005 96014 97169 113585 108251 104536 104557 72045 72835 260160 225639 665565 663537 187898 187420 239348 242334 275833 270008 284215 288409 298699 304817 284654 313558 652791 681204 507890 409878 252842 250401 285477 285428 297213 303923 305697 310393 342460 342617 568755 590273 40.65 68.6 1
12:31:49 2023-09-26 336236 330522 77749 76363 112044 114682 112577 114958 84160 86102 89677 91763 110028 110738 322723 348324 924937 917682 350647 360713 103944 90005 96019 97367 113472 108434 104690 104735 72077 73217 258844 227396 673850 661896 189084 186248 240766 241448 276450 268051 283418 288003 299642 304145 284250 316489 649011 682863 507890 410531 252842 249103 287252 284427 299528 304294 305195 312070 341410 342617 562991 589001 40.65 68.6 1
12:31:50 2023-09-26 331547 330103 77528 76331 114926 114781 112293 114855 84160 86149 89464 93705 112205 110977 322723 345398 932752 918335 347505 360965 103801 90038 95953 97367 113472 108434 104647 104735 72045 73167 259813 228040 666769 665757 188490 187420 239719 242334 277530 269250 284662 287158 300553 306825 285356 314771 649047 685250 507890 411694 252842 250577 286043 284552 298638 301051 306667 311005 342798 343365 568191 592025 40.65 68.6 1
12:31:51 2023-09-26 333179 330920 77581 76322 111938 114748 112479 112016 84222 86287 89583 93575 110197 110977 322723 349658 931424 910324 349446 360965 103801 90162 95887 97736 113281 108617 104324 104803 72012 73267 260160 228848 660683 665757 188456 186867 239755 242334 275568 269244 283957 286718 300691 302983 285071 314550 654746 685322 506480 412861 252842 249699 285570 285370 297489 303191 306631 310309 343466 343112 569598 590642 40.65 68.6 1
12:31:52 2023-09-26 333938 329746 77559 76220 115040 114744 112349 114821 84160 86030 89620 93382 112316 110832 322759 349412 926303 917030 349580 360965 103906 90005 96019 97335 113472 108434 104502 104735 72077 73167 260160 227557 664162 658137 189153 186248 241104 241993 276220 268834 283542 288097 300270 304357 284228 315545 649011 683132 507890 410531 252842 248334 287252 285112 296798 305079 307583 312612 342834 343400 562770 589588 40.65 68.6 1
12:31:53 2023-09-26 333492 329996 77780 76353 112040 114748 112467 115015 84191 86123 89497 93608 110299 111046 322723 347799 929006 919593 344939 360713 103834 90071 96019 97501 113506 108542 104324 104769 72045 73217 257763 228848 665261 658101 188787 186833 240091 242334 276680 270008 285133 286481 301045 304852 283582 315185 649011 689272 502260 409914 254991 249103 286445 285428 297699 301120 308933 310309 342472 344682 563693 588998 40.65 68.6 1
12:31:54 2023-09-26 333415 330835 77496 76363 114842 114781 115455 114969 84128 86123 89497 93543 112205 110977 322687 350962 932752 910324 346264 360965 103834 90194 95887 97501 113438 108467 104430 104803 72045 73217 257763 228848 658830 663841 188490 187420 240091 247482 275797 270281 285116 286718 301010 303898 284543 315029 653786 689308 499480 412277 252842 249699 285085 286799 299043 303298 308366 310200 342881 343506 570296 593822 40.65 68.6 1
12:31:55 2023-09-26 331202 331668 77637 76363 114933 114748 112349 115095 84128 86458 89677 93768 110163 111251 322687 347835 930324 912984 350721 360929 104016 90038 96244 97401 113629 108475 104647 104774 72242 73185 256521 226648 663052 665720 188456 187386 239684 242334 276608 270008 283391 288815 299607 304322 285325 314000 654405 683132 513678 412277 252842 250577 285535 285887 297629 303333 305410 310575 342943 342546 568279 590039 40.65 68.6 1
12:31:56 2023-09-26 333063 331027 77563 76353 115006 115236 112447 115015 84160 86149 89587 93672 112360 111251 322687 345156 926266 920860 347751 360965 104011 90005 96407 97468 113708 108217 104647 104846 72192 73167 257763 227557 662739 658029 188752 187386 240428 242334 278116 269250 284627 288409 299045 305739 284165 315473 649011 682626 510663 409514 254882 249554 286240 285156 299369 301845 306523 311410 342834 345281 566014 592978 40.65 68.6 1
12:31:57 2023-09-26 334127 330027 77696 76394 115105 114748 112707 114981 84253 86234 89743 93511 112394 111136 323489 346718 934074 922449 347751 360929 103944 90286 96015 97468 113595 108584 104502 104841 72335 73267 260160 228201 660874 665757 189049 187256 240663 241993 277494 270008 284826 288003 301010 302983 285450 314514 652729 685250 507890 411995 252842 249839 287252 284392 300199 301120 306631 311225 345261 342033 561959 589143 40.65 68.6 1
12:31:58 2023-09-26 329845 330710 77500 76429 115002 114810 112381 111927 84097 86301 89464 92346 112283 111319 322687 348849 926266 912984 347046 360929 104155 90005 96342 97401 113742 108434 101927 104735 72306 73217 258934 225639 666515 665250 188490 187715 240260 242675 276644 268425 284227 288910 299571 304817 285085 314257 656910 681876 509299 411401 252806 250506 285428 285628 300235 304009 308395 312957 342798 343336 569561 590545 40.65 68.6 1
12:31:59 2023-09-26 335523 330067 77749 76394 115132 114715 112423 114946 84222 86057 89677 93575 112471 110875 322687 348814 926230 919555 350721 360965 103978 90038 96080 97468 113663 108509 104680 104914 72143 73217 257763 227557 660164 664511 189118 186833 241140 241993 276680 269244 283957 288612 300518 304817 284450 315437 653192 683132 507890 411694 254272 249453 287656 285156 297699 305079 306091 309670 341888 343647 562807 590457 40.65 68.6 1
12:32:00 2023-09-26 331812 330067 77665 76367 115082 114781 112479 115015 84170 86268 89681 93641 112283 111174 322759 345711 934735 918335 347751 360965 103978 90319 96244 97501 113629 108584 104647 104841 72143 73267 258844 228432 661710 667643 189049 187420 240428 242163 278116 269818 285151 288003 301010 306992 286383 314226 656014 685178 507890 412167 252806 251283 285392 285156 299124 303333 306379 311666 342436 342581 565398 593914 40.65 68.6 1
12:32:01 2023-09-26 332783 330674 77700 76418 115036 114810 112500 112134 84222 86301 89714 93769 112316 111285 322687 350432 933816 910324 348394 360965 103944 90351 96019 97534 113438 108617 104468 104948 72012 73267 260160 228848 654803 665757 189084 187420 240428 242675 275762 269655 284591 287256 301926 305017 285285 315221 654710 689199 506480 413740 254272 249874 287094 286173 298667 302940 306270 310748 343502 343096 570406 590457 40.65 68.6 1
12:32:02 2023-09-26 333541 330063 77728 76290 115230 114748 112423 114821 84285 86149 89775 93575 112427 110875 322723 348569 927797 919641 350472 360965 104049 90162 96178 97468 113629 108434 104680 104769 72335 73267 260160 227557 673268 663300 189118 186799 241555 241993 276680 270698 286476 288635 300726 306775 284742 315365 653155 683023 507890 411220 254811 248925 288025 284929 297664 302940 305301 312291 344556 343541 562408 590457 40.65 68.6 1
12:32:03 2023-09-26 333830 330067 77813 76375 115036 114781 112479 115015 84191 86182 89681 93608 112283 110943 322723 347799 930984 919481 346279 360965 103944 90256 95887 97501 113438 108617 104468 102172 72045 73267 256521 229497 661294 661860 189084 186867 240766 242334 276680 268016 285178 286647 302173 304817 283617 315582 649047 691258 507890 411694 254991 249453 286848 285298 297699 303155 308474 309981 342986 344682 561995 590992 40.65 68.6 1
12:32:04 2023-09-26 331574 330509 77581 76394 115006 114781 112325 115049 84160 86268 89620 93641 112316 111285 322687 350962 930008 911381 347309 360965 103944 90256 96015 97534 113595 108617 104502 104948 72045 73267 268322 229010 658102 665488 189084 187420 240179 243594 275548 270734 285918 286844 301784 304218 285178 315329 655490 690064 505071 412825 254272 249874 286409 287099 297915 304828 309716 309872 343466 343647 570406 591988 40.65 68.6 1
12:32:05 2023-09-26 332014 330103 77532 76394 114972 114814 112293 115049 84160 86301 89620 93802 112239 111319 322723 348569 927607 913021 348701 360965 104083 90038 96506 97401 113697 108434 104714 104880 72274 73167 257763 226915 668857 663805 188752 188010 240056 242846 276680 268425 284862 288815 299571 305739 285321 314514 654710 682863 501932 410458 254272 250930 285690 286173 299564 302028 306667 310611 342943 343682 570406 592321 40.65 68.6 1
12:32:06 2023-09-26 332855 330482 77581 76301 115040 114777 112358 115015 84191 86241 89620 93672 112316 110943 322723 347835 930324 919641 345717 360965 104049 90194 95948 97501 113629 108617 104502 104841 72045 73267 258281 229172 661168 664125 191121 187509 240552 242603 277156 270389 285936 286741 301326 305564 284037 319054 649047 691258 509299 410494 254991 249554 287497 285298 298115 303440 308547 310309 345577 344540 562557 590429 40.65 68.6 1
12:32:07 2023-09-26 329306 330831 77549 76322 115040 114814 112337 115015 84128 86301 89497 93738 110197 111285 322460 345676 932020 917682 346769 360965 103978 90256 96014 97468 113629 108617 104502 104914 72045 73267 257763 228201 658028 665757 187898 188044 239684 242675 277530 269250 286012 287805 300691 304852 285071 314514 654211 690209 518284 412277 254272 250930 285628 285370 298602 302199 306739 310712 342472 343387 568316 592960 40.65 68.5 1
12:32:08 2023-09-26 332855 331068 77608 76353 114972 114814 112304 114889 84191 86182 89620 93834 110355 111285 322687 349939 923537 915691 347309 360965 103978 90038 96309 97534 113663 108509 104502 104769 72045 73403 257763 228092 663690 663183 188980 187907 240322 243702 276501 270770 284884 287859 300833 306201 283600 315582 654710 683179 513031 409081 254991 249839 285570 286647 297807 303901 306667 311998 341410 345236 569598 592164 40.65 68.5 1
12:32:09 2023-09-26 331812 330808 77700 76363 115139 114636 112577 114867 84160 86149 89620 93672 112316 110977 322759 345676 925611 918830 350224 360965 104011 90162 96342 97434 113629 108509 104680 104808 72045 73167 258844 226915 667318 661824 188918 187386 240428 241653 278116 268016 283842 289041 299642 304852 284454 315077 653376 683132 503650 410531 254272 249874 287252 284192 298638 302449 306077 310575 342834 344399 562659 591988 40.65 68.5 1
12:32:10 2023-09-26 331257 330103 77496 76357 114972 114814 112349 115083 84160 86334 89464 93738 112239 111474 322687 345711 932977 916824 346769 360965 103978 90162 96047 97534 113629 108617 104840 102367 72261 73371 253097 228686 658806 664634 189778 188464 239471 243359 277315 269972 285699 287800 301221 304817 285120 315185 654710 690953 506480 411694 254272 250930 284956 286083 299987 301086 306739 311225 342472 343647 568755 590012 40.65 68.5 1
12:32:11 2023-09-26 331578 330063 77633 76322 115036 114814 112370 115015 84185 86215 89497 93641 112316 111174 322460 347799 930984 910361 349411 360965 103767 90319 95887 97534 113438 108617 104435 104948 72045 73267 257763 228740 661456 665757 189084 187845 240428 242846 275797 269689 284192 287598 302385 303898 285356 315509 656404 685322 506480 413447 254272 249874 286445 285887 297734 304793 306379 311446 346837 343231 565216 590384 40.65 68.5 1
12:32:12 2023-09-26 332711 329791 77679 76261 115109 114557 112423 114787 84191 86149 89681 93543 112316 110943 322889 345676 925611 918866 350472 360965 103978 90213 96473 97638 111766 108674 102337 104992 72276 73374 257763 227557 664510 664125 190851 187907 240624 241746 277920 268799 284192 288910 300656 305739 284849 315509 649011 684098 502266 411694 254811 249874 287832 284427 298638 302694 305409 310646 341445 345972 558725 589003 40.65 68.5 1
12:32:13 2023-09-26 333384 330063 77644 76322 115040 115302 112414 115049 84160 86241 89775 93705 112350 111200 322723 347276 930008 919518 348244 360965 102246 90351 95756 97534 113214 108651 104290 104982 71914 73267 257763 228201 654221 663336 189118 186833 241104 242334 276715 270008 284862 287194 302421 305196 285374 315582 649011 691258 505071 411995 254811 249291 287073 285156 300411 304187 306559 310200 344430 343577 564407 592520 40.65 68.5 1
12:32:14 2023-09-26 331345 331578 77581 76394 115006 114814 112325 115049 84191 86241 89620 93943 112316 111285 322723 349939 931645 911653 351681 360677 102531 90402 96506 97838 113730 108517 104690 102518 72177 73385 258844 228165 662550 665757 189778 187715 240428 242334 276430 270770 283820 288409 301839 303617 285396 316754 653750 683179 512248 413593 254272 250401 286848 285370 297248 303397 305661 310096 343502 343096 566199 590457 40.65 68.5 1
12:32:15 2023-09-26 330607 330795 77784 76364 115006 115322 112349 115117 84066 86215 89497 93802 110197 111586 322723 349412 923611 913021 348491 360965 103978 90038 96047 97367 113551 108434 104502 104769 72045 73267 257763 227879 669616 658029 188787 187976 239755 243017 276450 268612 284627 287715 301010 306271 283149 315582 654746 684281 507890 408322 255316 249976 285285 286504 299600 304830 306077 311813 342906 345301 568572 590425 40.65 68.5 1
12:32:16 2023-09-26 333616 329471 77528 76331 115006 115156 112337 115015 84128 86182 89497 93576 110299 111337 322234 343638 924919 923999 348737 360965 104049 90005 96309 97367 113663 108434 104680 104735 72175 73167 260160 226915 665096 661593 189084 187420 240428 242334 278311 269629 284862 288815 299642 305312 284903 315509 648975 684281 510708 410458 254632 249874 286445 284556 299510 303887 306631 310646 342943 343682 562861 589143 40.65 68.5 1
12:32:17 2023-09-26 329845 330482 77496 76333 114813 114843 115386 112090 84066 86367 89464 93900 110231 111698 322198 347871 930044 915004 345717 360965 103872 90038 95887 97534 113472 108542 104502 104875 72143 73267 257763 228991 663214 663805 188490 188010 239719 247867 276680 270008 285971 287274 301290 304817 284920 315509 656651 691003 507890 412678 254991 249767 285356 286943 300447 303369 308076 311115 345614 343647 571216 589003 40.65 68.5 1
12:32:18 2023-09-26 329876 329818 77696 76384 115006 114814 112349 115083 84128 86320 89710 93738 112316 111208 322460 347835 928969 913058 348664 360965 104188 90071 96539 97367 113697 108434 104714 104735 72274 73217 259813 225639 663327 663805 188524 188010 240091 243017 276715 268647 284862 294174 299642 307100 285597 315704 654710 682167 509299 410494 252842 250930 286445 286106 297734 302028 306631 310646 342943 343682 570944 589107 40.65 68.5 1
12:32:19 2023-09-26 332855 330103 77644 76297 115070 114814 112447 114969 84191 86241 89775 93738 112316 110977 322723 347799 930324 916842 344706 360965 103978 90071 96085 97534 113427 108509 104502 104875 72045 73267 257763 228848 657196 658065 189118 187420 240766 242334 277530 268799 285971 286794 302999 306811 284201 318412 654974 690100 507890 410348 255533 249485 287395 285191 300411 303369 309201 310309 343242 344717 566014 592983 40.65 68.5 1
12:32:20 2023-09-26 331310 329711 77581 76290 115070 115185 112423 115015 84160 86182 89620 93609 112324 110977 322759 345191 935434 919555 347751 360965 103906 90071 96178 97501 113506 108434 104502 102258 72143 73267 257763 228201 660388 665757 189084 188087 240428 242334 278311 268016 285098 288003 301467 304852 286231 314036 649047 685322 512999 412861 252842 250577 286964 285098 299300 301155 306739 311409 342197 342581 562031 585649 40.65 68.5 1
12:32:21 2023-09-26 331763 329738 77612 76353 114877 114814 112239 115049 84160 86215 89620 93738 112283 111319 322234 347835 926303 912786 348491 360965 104222 90038 96571 97201 113731 108251 104748 104735 72274 73167 257763 227396 669659 664310 188918 188010 240091 243017 276715 270734 286995 288707 300305 306811 286088 314849 654565 683023 507890 411548 254236 250506 286888 286262 297734 302754 305697 312440 342834 343647 569561 590457 40.65 68.5 1
12:32:22 2023-09-26 333347 330050 77781 76353 115075 114748 112402 114889 84253 86149 89652 93608 112383 110943 322723 348885 929006 918335 348920 360965 103978 90194 96047 97805 113506 108467 104502 104769 72077 73267 257763 227879 663456 658029 189118 186867 240935 242675 276220 270770 284232 288228 301010 304887 284556 317439 652791 682698 507890 411112 254991 249067 286848 286208 297653 304543 306631 312254 342436 345236 565398 588876 40.65 68.5 1
12:32:23 2023-09-26 333866 329595 77677 76314 115075 114748 112390 114855 84222 86123 89652 93641 112316 110943 322687 346753 932716 919555 348491 360965 103767 90194 95887 97501 113315 108617 104502 104841 72045 73267 257763 227879 657213 664816 189153 186867 240962 242118 277244 270698 284991 288021 302279 303794 285249 314919 653192 691076 503662 411995 254272 249488 287001 285098 300872 304223 306343 311996 343572 343647 558797 592136 40.65 68.5 1
12:32:24 2023-09-26 329653 330835 77492 76343 114813 115381 115455 115152 84092 86367 89497 93835 110087 111620 322198 347276 930044 914392 346524 360965 103978 90038 96014 97434 113472 108542 104502 104803 72077 73267 257763 228201 673006 663841 188490 188044 239719 247518 276680 274025 285771 287194 301008 305998 284844 315545 654783 690769 517755 412277 254632 249589 285432 286683 297734 301120 308547 310017 342986 343647 570406 589003 40.65 68.5 1
12:32:25 2023-09-26 330808 330099 77524 76263 114847 115163 115455 115152 84191 86367 89497 93771 110231 111319 322234 349412 923611 913058 348271 360965 104011 90071 96014 97467 113472 108509 104536 104803 72175 73267 260160 227879 669253 663183 190851 188396 240552 243702 276537 270770 285200 288301 301782 306883 284077 315473 654710 683215 509299 409226 255713 250506 285570 286965 297699 302518 306703 312390 342943 345755 568755 589625 40.65 68.5 1
12:32:26 2023-09-26 331883 329746 77749 76394 115040 114777 112304 115049 84191 86215 89620 93641 112239 110977 322759 344637 926340 921550 347678 360965 104011 90038 96473 97367 113697 108284 104569 104769 72274 73067 256521 227236 668208 661860 189084 187715 240428 241993 278116 268051 284192 288599 299712 304922 284996 315582 649011 684244 509299 410531 254272 249874 287252 284392 300836 302729 306149 310646 341958 343718 563028 590499 40.65 68.5 1
12:32:27 2023-09-26 330553 330139 77616 76322 114956 114814 112349 115083 84180 86275 89652 93738 112316 111508 322234 345746 932977 917030 346524 360965 103978 90256 96015 97534 113515 108542 104536 104803 72257 73353 261321 228055 659325 665647 189778 188533 239578 243017 277582 270008 285828 287738 301326 304817 285156 314550 652863 690698 507890 411694 254272 250930 285864 285405 301298 303369 308511 312070 343021 343407 568352 590012 40.65 68.5 1
12:32:28 2023-09-26 331614 330094 77616 76314 115032 114814 112316 115049 84160 86215 89620 93705 112161 110977 322270 349130 931645 911540 349482 360965 103762 90256 95887 97534 113360 108617 104358 104982 72045 73267 257763 228667 655611 665286 189084 187845 240428 242846 276256 269689 284662 287895 302421 303933 285597 315545 656746 685358 513678 411380 254272 249874 286848 285922 297771 303466 306667 311812 346837 343400 568435 589831 40.65 68.5 1
12:32:29 2023-09-26 331771 329756 77696 76301 112114 114748 112423 114981 84222 86301 89775 93705 112283 111251 323116 344879 926266 920860 349727 360929 104121 90225 96276 97501 113663 108750 102369 102518 72310 73371 257763 227521 664628 663654 189049 187907 240997 242392 279024 270770 285049 288815 300518 305739 285165 315401 652729 683615 502266 410494 254991 250470 287391 284427 301080 302449 306595 311047 341445 346424 561959 590429 40.65 68.5 1
12:32:30 2023-09-26 333275 330032 77675 76333 115189 115302 112455 115049 84201 86301 89775 93705 112471 111243 322723 346753 932716 919518 348491 360965 102422 90319 96019 97501 113472 108584 104502 104880 72192 73267 257763 227879 657181 665757 189153 187420 241104 242334 277530 268799 285062 288097 302421 303864 286607 315545 649047 691258 510819 412067 254272 249781 287859 285298 300447 304615 309679 312403 346837 343195 564407 592220 40.65 68.6 1
12:32:31 2023-09-26 329773 331341 77559 76312 115002 114814 112227 115083 84222 86334 89497 93834 110197 111474 322234 347799 926266 913021 348737 360965 104333 90005 96901 97605 112189 108750 102466 104890 72407 73235 257763 227557 665202 664125 189778 188499 240393 243359 277299 268834 285062 288635 302252 306415 285356 315251 656172 683132 512118 409842 254632 251106 285570 286651 299491 302905 306667 311293 342943 345200 570406 590457 40.65 68.5 1
12:32:32 2023-09-26 332742 329533 78119 76341 112049 114715 112610 114753 84321 86090 89743 93639 112438 110798 322687 346196 926266 919518 350224 360929 104155 90038 96407 97501 113663 108434 104680 104880 72192 73267 270817 226915 661726 661824 189084 187845 240935 242163 278311 269209 284591 288635 300974 305739 285120 315582 649011 683615 513678 411694 254991 250539 288323 285013 299333 305079 306041 314030 342943 345094 564407 593062 40.65 68.5 1
12:32:33 2023-09-26 331528 330826 77581 76427 114842 115322 115455 112057 84128 86334 89464 93964 110197 111586 322234 347799 934110 915654 346232 360713 102531 90402 96441 97636 113809 108550 104656 102303 72195 73385 257763 229172 664001 663768 188918 188306 239719 241955 277172 268834 286374 287967 302385 306451 285428 315329 655709 691258 507890 412277 254811 249874 285535 287122 300627 301155 309492 311225 343466 343682 570406 591988 40.65 68.5 1
12:32:34 2023-09-26 330540 330482 77577 76426 115006 114810 112414 114981 84191 86301 89497 93672 112283 111285 322198 347520 930324 913021 350721 360965 104049 90224 96244 97501 113663 108400 104536 104808 72143 73267 256521 227107 661867 665757 189049 188010 240428 243017 277299 268799 284041 288815 301010 304392 286445 314993 656172 684098 509299 412678 254127 250715 286598 285779 298462 304186 305983 313438 345370 343436 568535 590457 40.65 68.5 1
12:32:35 2023-09-26 333889 330023 77585 76394 115002 114781 112414 115049 84139 86182 89681 93705 112316 111285 322425 345191 930324 923502 345426 360677 104308 90220 96473 97436 113843 108483 104801 102421 72276 73385 257763 228201 661929 658029 189118 187838 241069 243017 277494 269629 286647 288003 302754 306699 285035 315582 652755 685286 513678 409263 254991 249874 286848 286083 299020 302234 309456 312291 341445 345458 564890 590882 40.65 68.5 1
12:32:36 2023-09-26 340660 329787 77696 76394 115189 114748 112577 114901 84316 86182 89775 93608 112427 110943 322723 345676 934074 919481 348244 360965 103978 90256 96244 97501 113663 108509 104680 104914 72192 73267 257763 227879 663456 665757 189118 187845 241104 242334 278311 268612 285735 288409 301503 305948 287001 315293 653971 689935 502260 414915 254236 250506 287823 285120 301225 304651 308329 312735 346459 343336 564092 591827 40.65 68.6 1
12:32:37 2023-09-26 330939 330032 77830 76353 115006 114814 112414 115117 84191 86334 89620 93738 110266 111423 322436 347550 930324 917011 348737 360821 104376 90187 96901 97403 114035 108483 104825 104774 72306 73167 270817 227236 668832 665757 189084 188044 240428 243017 277530 270770 284956 288635 300518 304887 286195 316752 654710 683132 509299 411694 254272 251106 286445 286208 301846 302905 306113 311555 341410 343336 567913 590255 40.65 68.5 1
12:32:38 2023-09-26 333672 329706 77612 76422 115120 114781 112358 115049 84222 86301 89714 93705 112316 111285 322198 349939 925611 918061 350408 360965 104011 90194 96342 97501 113595 108509 104502 104769 72143 73267 257763 227557 659707 657763 189153 187386 241140 243017 276680 269655 284871 288707 301219 305956 285945 318155 655048 686037 509299 412204 255713 249064 287549 286687 299564 305724 306631 311336 342472 345200 567222 590457 40.65 68.5 1
12:32:39 2023-09-26 333288 329564 77675 76331 115173 114748 112500 115015 84170 86458 89924 91884 110452 111046 322580 346332 936954 922844 348664 360785 104203 90344 96342 97501 113629 108617 104502 104841 72310 73335 257763 228019 658368 665757 189153 187612 241104 242334 277920 268799 285098 288409 301303 303898 287108 315545 653045 690209 509299 411995 254272 250226 287656 285401 298638 302449 306739 309670 343537 343372 558761 590992 40.65 68.5 1
12:32:40 2023-09-26 330612 330710 77465 76457 114938 115506 115386 111969 84128 86301 89620 93867 110197 111474 322198 349658 932679 913021 346487 360965 103944 90319 96014 97534 113595 108584 104502 104803 72192 73267 257419 228848 662665 663805 189084 187715 240766 241955 276359 270770 286562 287715 302809 305386 285347 315149 656527 692089 507890 412788 255352 250470 286208 287562 297807 302449 308983 311850 343537 343647 571349 590429 40.65 68.5 1
12:32:41 2023-09-26 333577 329764 77581 76322 115036 115348 112610 112146 84410 86458 89677 93799 110333 111260 322580 349760 926914 916845 349690 360965 103978 90256 96019 97501 111766 108517 104613 104880 72137 73267 257763 227557 663808 657993 189153 187420 240877 243017 276680 269655 284627 288707 301467 304887 284920 317924 652791 682662 509299 411694 255352 249067 287050 286647 297213 302940 306270 309670 345577 343682 561995 590126 40.65 68.5 1
12:32:42 2023-09-26 331847 330063 77555 76394 115006 114781 112414 115049 84191 86182 89620 93705 110389 110943 322198 345782 929006 920860 344670 360965 103978 90038 96014 97534 113472 108434 104502 102162 72192 73267 257763 228040 661463 658065 189118 188176 240926 243215 277244 269865 286705 287859 301114 306883 285339 315437 655048 685106 510708 409226 254991 249874 286848 285472 300690 301120 309456 311887 341410 345236 567626 590882 40.65 68.5 1
12:32:43 2023-09-26 329845 331925 77577 76504 112064 115653 112438 112187 84128 86565 89677 94026 109995 111492 322055 348671 931983 915004 345790 360965 102426 90253 96080 97501 113472 108584 104468 104769 72177 73267 256521 228686 657872 663573 189084 187976 240091 241955 276680 268834 286097 287602 302173 304852 285575 315582 655672 690769 507890 412277 254811 250577 285535 287368 297699 304151 309456 309945 343502 343718 571216 590882 40.65 68.5 1
12:32:44 2023-09-26 332470 329800 77616 76349 115036 114814 112435 115049 84160 86275 89620 93738 112205 111285 322425 347276 929588 915004 350905 360929 103978 90256 96276 97534 113706 108434 104680 104735 72306 73267 261321 225639 663783 666486 190851 188265 240695 243530 277387 270770 284520 288910 301044 305351 286727 315215 653750 685950 507890 412861 254127 250930 286848 286208 298150 304115 305697 314067 342436 343407 566636 589620 40.65 68.5 1
12:32:45 2023-09-26 333415 331019 77866 76457 111940 115256 112423 111948 84316 86439 89710 93929 110333 111285 322687 343638 926303 924712 347459 360929 104083 90038 96539 97501 112111 108517 104714 104735 72224 73217 257763 226915 662942 658029 189118 188010 240766 243017 278311 269818 285133 288815 300518 306485 285125 315063 649011 682698 510708 409552 254811 249874 286562 285410 299580 301189 306739 311083 341410 344717 558761 589143 40.65 68.5 1
12:32:46 2023-09-26 333830 330058 77655 76429 115075 115189 112467 115015 84253 86182 89714 93705 112316 110943 322198 346753 930044 919518 348244 360965 103801 90351 95756 97566 113247 108651 104290 104948 72081 73536 257763 228341 655485 663623 189875 187612 241613 243017 277777 270770 285556 288337 302065 306020 285945 317439 649083 693141 509389 413740 254991 249699 287692 286011 300438 303830 306739 312291 345090 345494 558833 590012 40.65 68.5 1
12:32:47 2023-09-26 330209 329800 77675 76339 112217 114814 112284 115083 84222 86367 89497 93802 112316 111586 322198 346510 930008 917030 346242 360965 103906 90351 96113 97501 113629 108617 104536 104948 72192 73267 258844 228201 660978 663805 188490 188636 239719 247590 277530 268016 286530 288020 301926 305956 285392 315221 654746 691258 507890 411694 254632 250930 285535 286683 300411 303333 309456 311924 346678 344434 571400 592978 40.65 68.5 1
12:32:48 2023-09-26 333360 329809 77717 76322 115075 114814 112358 115129 84222 86301 89681 93705 112316 111285 322007 349975 926325 917682 349232 360965 103978 90351 96014 97534 113506 108783 102310 102443 72310 73403 257763 228040 663573 661774 189875 187907 241613 243359 276501 269655 285334 288599 301467 305424 285107 318787 653713 683215 507890 411694 256256 249310 287296 286365 297491 302975 308280 310140 343191 345791 566599 590494 40.65 68.5 1
12:32:49 2023-09-26 331812 329448 77581 76429 115070 114810 112414 115049 84285 86215 89714 93738 112350 111285 322460 343638 926303 922278 346732 360965 104188 90071 96472 97534 113663 108434 104680 104769 72274 73267 257763 227557 664393 661593 189118 188010 240935 243017 278311 269629 286007 288409 300974 306699 284965 315618 649083 685250 505040 409878 254991 250401 287050 285972 301578 302906 308947 312920 342943 346134 564780 593822 40.65 68.5 1
12:32:50 2023-09-26 332470 330027 77616 76333 115070 114814 112402 115083 84253 86334 89652 93674 112327 110977 321745 350715 932716 911653 346264 360965 103978 90402 96473 97805 111766 108934 104656 102335 72177 73436 260160 229604 662542 664598 189049 188010 240935 241955 276644 269279 286159 287828 302845 305278 286240 315582 658141 692652 509299 412861 254811 250577 286445 287441 297248 302975 309237 312291 343537 343718 571216 590429 40.65 68.5 1
12:32:51 2023-09-26 329577 329796 77581 76390 115002 114814 112337 115083 84139 86334 89529 93867 112161 111319 321745 347835 927570 913058 349195 360965 104188 90071 96539 97501 113697 108434 104714 104769 72306 73167 257763 225639 665799 663805 189084 188010 240428 243530 277530 269244 285133 294454 299677 306236 286231 314991 656209 683615 510491 410494 254272 251742 286311 286799 300836 303293 306631 311484 342943 345094 570259 592141 40.65 68.5 1
12:32:52 2023-09-26 332465 330063 77703 76461 112194 114814 112447 115083 84253 86215 89775 93674 112350 111319 322687 347276 930324 920802 345426 360713 104385 90402 96342 97736 113719 108550 104724 102373 72276 73385 270817 228524 663277 658029 189153 187879 240935 243251 277777 268051 286813 287818 301503 306883 284933 318599 652827 689272 507890 409878 255352 249874 287252 286244 300199 301189 309966 309634 343277 345791 564926 590247 40.65 68.5 1
12:32:53 2023-09-26 333143 330058 77732 76341 115109 114781 112467 115015 84316 86248 89714 93738 112316 111131 322723 345433 935471 918866 347751 360965 104011 90256 96407 97566 113585 108617 104536 104836 72306 73267 258844 228201 658499 666699 189118 188044 240935 243017 278311 268834 286092 288409 301889 305774 287144 316826 652827 692042 507890 413337 254163 251176 287216 286065 300314 303581 308366 313795 343361 343471 564490 591718 40.65 68.5 1
12:32:54 2023-09-26 329346 329555 77612 76281 115070 114814 112349 115049 84253 86334 89620 93738 112161 111354 321781 347550 930324 916585 348591 360857 104376 90158 96704 97436 114069 108483 104903 104890 72407 73167 255409 226915 671641 665286 191121 188533 240766 243359 277530 268869 284813 288815 301503 305561 286907 315509 654783 683132 507890 411694 254272 250930 286727 286683 298394 304887 306631 311591 342436 343682 568316 590048 40.65 68.5 1
12:32:55 2023-09-26 333672 329746 77675 76426 115075 114797 112390 115129 84347 86215 89714 93705 112316 111285 321745 349939 926340 918244 347345 360965 103978 90351 96309 97705 113540 108617 104536 104803 72077 73267 256521 227557 671432 657993 189118 188010 240935 247867 276680 270734 285200 288409 301503 306485 284635 318155 657844 687982 509299 409732 256075 249767 286777 286943 298899 305043 306559 311047 343226 346311 569598 590247 40.65 68.6 1
12:32:56 2023-09-26 334364 329062 77728 76398 115105 114781 112532 114855 84285 86215 89714 93576 110562 111080 322436 346226 935640 922263 348737 360893 104164 90377 96539 97736 113877 108617 104680 104875 72274 73267 259813 228055 665257 665757 189714 187879 241140 242334 278275 268834 286039 288815 302421 306056 287584 315293 649083 690246 509299 412067 254272 250577 288097 285481 299545 302694 306379 310358 344536 343407 558833 590465 40.65 68.6 1
12:32:57 2023-09-26 331847 330085 77591 76395 114881 115322 112227 115117 84253 86248 89714 93738 112350 111319 321781 349975 932752 913021 346769 360965 103868 90289 96047 97566 113472 108651 104502 104909 72045 73267 260160 228848 656433 664816 189153 188044 240935 247692 276256 269467 285133 287751 302559 305494 286606 315365 656527 691148 507890 413447 255352 250858 287584 287585 297771 304543 309019 316296 344571 344968 571990 590012 40.65 68.5 1
12:32:58 2023-09-26 333360 329827 77655 76277 115086 114781 112337 115175 84389 86578 89891 92137 110418 111303 322508 349478 929811 918186 349690 360749 104275 90191 96506 97501 113629 108617 104613 102399 72242 73267 258844 227557 661269 657993 190174 187873 241818 243017 277263 269689 285147 288815 302101 305774 286418 318410 652791 683143 509299 412277 255352 249839 287859 286432 297699 303855 306631 311293 343431 345684 563223 590457 40.65 68.5 1
12:32:59 2023-09-26 332554 329800 77851 76333 115166 114814 112402 115083 84316 86301 89743 93769 112316 111285 322198 345676 930324 922167 344633 360965 104121 90256 96375 97501 113708 108584 104647 104880 72274 73267 257763 227879 660761 657993 189153 188010 241104 243017 278024 270471 287441 288311 301326 308597 284942 317294 655048 685142 510708 410239 255713 250577 287252 286208 299020 301155 310539 312772 342436 345720 565326 590664 40.65 68.5 1
12:33:00 2023-09-26 332470 330027 77563 76349 112110 115348 112610 112057 84326 86439 89677 93962 110333 111148 322245 350288 935602 913281 347505 360965 103944 90319 96047 97872 113685 108617 104579 104914 72012 73368 262009 229172 662865 665286 189118 187976 240766 243702 276220 269655 285936 288003 303094 304817 286195 315582 656600 691966 509299 412861 254991 250577 287252 287854 297879 302940 308983 312218 345054 344682 571621 590992 40.65 68.5 1
12:33:01 2023-09-26 329542 329746 77612 76364 115196 115397 112414 115117 84285 86393 89743 93802 110231 111285 321710 347240 927617 912984 348737 360965 104260 90038 96801 97501 113968 108251 104714 104702 72274 73217 257763 227698 676881 664780 191256 188989 240721 243594 277634 270770 284991 288815 300833 306310 286929 315365 656185 683469 509299 411694 254632 251283 286848 287392 300690 303830 306631 311591 342162 343647 568572 590457 40.65 68.5 1
12:33:02 2023-09-26 333143 329742 77848 76365 112049 115580 112610 112025 84347 86472 89833 93896 110333 111303 322508 344602 926266 922241 347505 360965 104419 90220 96506 97468 113776 108584 104680 104735 72358 73267 257763 227236 666347 657993 189118 188010 241104 243017 278703 270008 285971 288815 300199 306699 285107 317439 649083 685178 512118 409842 255172 250577 287252 286611 301293 302871 308511 311047 341410 345458 561995 590429 40.65 68.5 1
12:33:03 2023-09-26 334327 329035 77823 76426 112216 114781 112577 115095 84347 86301 89775 93672 112471 110943 322460 346196 934074 920860 348244 360965 103978 90319 96407 97566 113629 108651 104647 104914 72306 73418 258844 228019 669500 665502 190537 187941 242123 243017 278667 270770 285936 289009 302667 306811 287787 315185 649083 691258 509299 415210 254632 250577 288061 285334 301049 304615 309129 313141 345348 343612 561959 589831 40.65 68.5 1
12:33:04 2023-09-26 332230 329920 77954 76410 111984 115448 112610 112187 84264 86558 89833 93931 110197 111440 322198 347799 930324 915354 348737 360929 104222 90005 96769 97605 114103 108400 104714 104735 72306 73267 257763 227396 665091 661824 189084 188602 240428 241955 277494 269467 285098 288599 299430 307413 285356 315545 655709 684098 509977 409263 254991 251283 286539 287086 298602 302940 309188 312920 341410 344682 570406 585690 40.65 68.5 1
12:33:05 2023-09-26 335523 330576 77728 76322 112061 114781 112455 115015 84264 86458 89775 93608 112471 110909 322460 347240 926303 922449 350905 360965 104155 90286 96375 97501 113663 108617 104680 102335 72310 73403 257763 227411 662076 661679 190174 187907 242123 242226 278239 270770 287514 287871 301148 307257 285994 315582 654436 685738 507890 411403 254991 250577 288563 285258 299056 304092 306631 311520 342951 345200 562991 590457 40.65 68.5 1
12:33:06 2023-09-26 330356 329666 77756 76427 112110 115414 112610 112231 84316 86367 89775 93867 112394 111423 322281 346833 932679 915691 345717 360641 104236 90319 96244 97534 113629 108617 104502 104914 72143 73267 260160 228201 657184 663805 189084 188567 240260 241990 277494 268834 286647 288093 301148 305526 286195 315618 656440 692235 509299 412569 254991 251106 285972 288022 298567 302694 309930 312108 343537 344682 571216 590882 40.65 68.5 1
12:33:07 2023-09-26 331418 329213 77760 76353 115100 115285 112610 115083 84253 86334 89714 93867 112316 111285 322198 347520 931645 915004 350721 360965 104083 90162 96571 97772 112111 108750 102380 102335 72326 73385 257763 225494 662212 665068 189840 188499 240997 243702 277884 269432 285062 288203 301467 306419 287727 315352 655672 684098 513351 412021 254811 251283 286736 286889 299265 302940 306667 311591 342986 343682 568718 590559 40.65 68.5 1
12:33:08 2023-09-26 333304 329622 77844 76375 112097 115289 112358 115049 84201 86334 89924 92304 112471 111600 322460 345746 930324 924937 345157 360965 104188 90319 96375 97534 113663 108617 104680 104914 72367 73418 257763 228201 673875 657993 189714 188010 241555 243359 278116 268799 286884 288003 301961 306735 285192 318185 653786 691258 510708 410494 255713 250577 287252 286647 300411 302028 309092 309670 345858 346276 563657 592209 40.65 68.5 1
12:33:09 2023-09-26 329275 329529 77728 76416 115075 114814 112435 115083 84222 86334 89775 93738 112316 111285 322198 345121 932716 918335 346732 360965 102707 90435 96704 97805 111921 108700 104835 102373 72276 73385 257763 228201 658379 665611 189084 188899 240428 243359 278311 270245 286705 288707 302385 305774 286231 315473 657844 691258 509299 412569 254991 249252 286409 286647 299545 302484 308184 312575 343537 344717 568755 591827 40.65 68.5 1
12:33:10 2023-09-26 330540 330768 77700 76437 115040 115514 112610 112176 84170 86678 89652 93900 110197 111474 322317 348849 925574 913058 348737 360965 104155 90351 96440 97534 113663 108617 104680 104914 72274 73267 268322 227879 663456 658029 189118 188602 240766 241990 277530 269689 286123 288815 301889 307628 284885 317439 656172 685854 517755 409878 255713 250577 286557 287967 298359 304304 308511 312808 342986 346554 570811 585649 40.65 68.6 1
12:33:11 2023-09-26 333616 329529 77696 76343 112082 114847 112544 115117 84316 86334 89743 93834 112316 111319 322687 343603 926215 923502 350039 360713 104530 90377 96802 97703 113956 108517 104869 102421 72407 73436 260160 226915 663287 658101 189153 188044 241640 243188 279489 268799 285771 294699 301467 306919 286030 317403 649047 683912 505040 410494 255172 250577 287252 285441 301938 302940 306775 311555 342436 345720 558761 590012 40.65 68.5 1
12:33:12 2023-09-26 328849 331310 77753 76459 115002 115514 112381 112001 84160 86519 89710 94189 110197 111698 321745 347799 932716 915691 346487 360965 104045 90476 96309 97566 113629 108651 104502 104948 72224 73368 256521 228686 658520 663841 189118 188567 240428 242700 277530 269279 286974 288409 303094 306022 286235 317590 655709 692235 509299 412861 254991 250577 286088 287967 298602 302694 310186 309670 344536 345200 571216 590919 40.65 68.5 1
12:33:13 2023-09-26 329845 329791 77679 76332 115109 115348 112479 112025 84253 86275 89681 93867 112316 111285 322436 347550 932977 916861 350647 360785 104198 90377 96736 97703 114035 108775 104908 102454 72274 73267 260160 225639 661740 666013 190851 188602 240935 243530 277920 269244 284991 294871 300235 306236 286857 315509 654746 684098 509299 411694 254272 251283 286848 287086 299056 304080 306667 311591 342472 344456 569598 590457 40.65 68.5 1
12:33:14 2023-09-26 333267 329035 77728 76300 115066 114814 112752 112099 84139 86334 89775 93802 112350 111319 322198 343603 927653 922278 347751 360965 104222 90194 96539 97501 113697 108542 104714 104769 72274 73267 257763 227236 661809 658029 189153 188044 241104 243359 278899 268051 286660 288815 301184 307199 285579 315654 649083 685214 508778 409878 255352 250577 287368 286893 300456 301155 309456 311364 342436 345720 563693 589794 40.65 68.5 1
12:33:15 2023-09-26 332855 329062 77981 76301 115143 114781 112532 115015 84285 86182 89924 92010 110418 111046 322472 346332 936288 923541 348701 360785 104059 90344 96506 97534 113629 108617 104536 104841 72143 73403 262009 227879 668148 665757 190013 188044 242221 243017 278311 269467 286007 289041 303307 304357 287584 315257 649083 691258 509299 412647 254991 250577 288097 285472 299545 302729 308642 310358 345609 344682 558797 588998 40.65 68.5 1
12:33:16 2023-09-26 329311 329564 77897 76437 115040 115401 112358 112013 84170 86427 89775 93900 112316 111586 322198 347871 926215 913095 348737 360965 104222 90071 96769 97534 113855 108542 104714 104948 72257 73267 257763 227879 664900 663768 189153 188636 240766 247590 277920 269467 286083 288308 300974 306770 286669 315221 656673 684012 512118 409878 254991 249217 286848 287122 301049 305366 306415 311591 341445 344717 570406 585505 40.65 68.5 1
12:33:17 2023-09-26 335043 329302 77791 76394 112017 114814 112764 112057 84503 86551 90142 93832 110621 111148 322580 348462 928127 920914 350721 360785 104155 90319 96571 97534 113663 108967 102444 102367 72274 73368 257763 227786 661596 662686 190313 187845 242159 242846 278116 269689 285062 294491 302173 306236 286248 317439 654248 681223 509299 411694 255352 250577 288707 285650 298638 303890 306343 311591 342986 345236 558797 590457 40.65 68.5 1
12:33:18 2023-09-26 329845 330840 77764 76377 115070 114814 112500 112025 84285 86334 89775 93835 112350 111319 321972 344914 935434 918335 346769 360965 104083 90351 96407 97534 113506 108617 104680 104909 72274 73397 257763 228201 662068 665757 189118 188636 240597 247656 278311 268425 286445 288815 302385 305774 286235 315473 654710 691258 509299 412277 254272 249252 286848 286356 299615 302729 309237 310575 343537 345010 566636 591754 40.65 68.5 1
12:33:19 2023-09-26 330844 329831 77728 76469 112049 115381 112752 112078 84295 86472 89743 93995 110435 111414 322019 349760 934294 912300 348920 360965 104011 90468 96375 97903 113595 108617 104502 104982 72077 73587 257763 228201 655738 665286 189714 188306 241140 247518 276680 270513 285534 288634 303342 305956 286907 315257 656673 691258 506480 411705 254991 250754 287252 287243 297879 304349 308511 309705 346389 344717 570406 585685 40.65 68.5 1
12:33:20 2023-09-26 329319 329831 77700 76363 115075 115401 112337 112025 84222 86400 89775 93900 112161 111508 321745 347799 926266 913058 348491 360965 104222 90038 96900 97467 113889 108434 104680 104769 72224 73267 257763 227557 667590 664125 191391 188989 240926 243702 278008 270770 285864 288820 301042 308656 286727 315401 656172 684281 510708 410494 254811 251955 287497 287211 299056 302975 308547 312787 342943 345755 570406 589180 40.65 68.5 1
12:33:21 2023-09-26 333652 331211 77876 76375 112013 115256 112610 112057 84357 86472 89743 93929 110333 111183 322198 346789 930984 921969 345463 360641 104155 90351 96375 97534 113629 108783 104690 104948 72274 73267 258844 228686 674107 657835 189979 188044 241140 247518 278116 269467 286992 287800 302881 306735 285570 318446 652827 691258 510708 410531 255713 250577 287252 286915 299091 305079 310295 310896 343537 346798 565362 592665 40.65 68.5 1
12:33:22 2023-09-26 331491 329448 77675 76353 115109 114777 112423 115049 84227 86275 89775 93705 112350 111319 322234 345156 936214 921137 347505 360965 104011 90351 96309 97566 113585 108617 104536 104875 72274 73536 257763 228092 667029 665538 189875 188795 241069 243702 279096 270770 286705 288883 302243 306201 287144 314985 652827 689978 509299 412788 254272 249252 287252 286244 300208 302836 309456 310646 344536 343682 564962 589831 40.65 68.5 1
12:33:23 2023-09-26 330170 328929 77724 76375 112105 115448 112610 112066 84264 86532 89775 93867 112316 111508 322234 347585 928934 913021 348244 360965 104222 90402 96934 97434 113731 108434 104748 104735 72306 73167 257419 227236 669758 658137 189118 188636 240428 241955 277920 269689 286007 288815 301010 307664 286030 315293 656709 683615 508778 409552 255352 255263 286964 287562 298638 303009 306379 311301 341445 345236 570406 588962 40.65 68.5 1
12:33:24 2023-09-26 334364 329066 77760 76394 112157 114781 112610 115015 84264 86182 89808 93543 112383 110943 321745 347240 927653 922411 348920 360965 104045 90319 96341 97534 113619 108934 102380 102399 72343 73536 257763 227484 659083 662243 190509 187907 242293 243702 277777 270786 285062 294247 301153 306485 286620 318642 654674 683143 506657 412277 255352 249976 288584 286683 298150 305939 306739 311337 343502 346050 563657 585649 40.65 68.5 1
12:33:25 2023-09-26 329738 329533 77834 76364 112078 115318 112423 115152 84285 86367 89714 93738 112880 111371 322687 344602 934772 918335 347568 360821 104011 90351 96440 97534 113585 108651 104569 102149 72224 74896 256521 228040 662068 665757 189153 188671 240766 243359 278311 268834 286557 288815 302421 305809 286705 315251 654248 689272 509299 412277 254272 249947 287050 286244 299615 304187 309492 312920 343537 343682 566235 591791 40.65 68.5 1
12:33:26 2023-09-26 330840 329071 77644 76353 115075 114814 112447 115038 84316 86308 89775 93771 112350 111319 322234 349939 932716 911690 348920 360965 104011 90384 96704 98005 112034 109152 104869 102496 72341 73569 258844 228848 656369 665611 190174 188927 241140 247867 276715 270548 285882 288383 303981 305312 287108 317476 656709 690282 507890 414033 254991 250930 287498 287122 297699 306816 309698 309705 345332 344717 570406 585829 40.65 68.5 1
12:33:27 2023-09-26 333384 329382 77917 76394 112098 114781 112610 114855 84712 86320 89932 93608 112461 110832 322496 345746 928859 919555 350942 360965 104083 90289 96506 97534 113540 108542 104714 104803 72306 73267 257763 226915 660761 661860 189714 188044 241818 242334 278311 270770 285116 294454 301219 306735 286266 317476 649083 681223 503115 411403 255352 250577 288187 285334 300230 303678 306703 312920 342986 345513 558761 589835 40.65 68.5 1
12:33:28 2023-09-26 332621 330844 77648 76281 115070 114814 112500 115083 84201 86367 89747 93771 112316 111242 322496 347311 931645 918866 346269 360713 104313 90468 96671 97769 113685 108884 104690 102367 72177 73436 257763 229551 667673 658065 190013 188044 241140 247656 278132 269689 286410 288003 302738 306236 285396 318824 655440 693397 509299 412277 255713 250577 287895 286571 299545 303643 309966 316296 345367 346276 564527 592665 40.65 68.5 1
12:33:29 2023-09-26 331314 329569 77671 76377 112058 115368 112610 111969 84201 86400 89747 93771 110299 111371 321781 347799 930044 913058 349446 360965 104011 90351 96019 97566 113506 108684 104430 104982 72175 74896 257763 228201 656448 664816 189714 188636 241140 247656 277335 270961 285133 294174 304054 304922 287437 317439 656673 685322 507890 412067 254991 250927 287288 287122 299564 304843 306739 310611 345609 344717 567877 585829 40.65 68.5 1
12:33:30 2023-09-26 330553 329836 77612 76375 115070 115514 112358 115186 84139 86434 89714 93997 112316 111772 322234 347585 927681 916861 348591 360857 104304 90472 96571 97769 113877 108850 104835 102405 72501 73468 258844 227879 672046 658065 190140 189058 241859 242700 277920 269724 286097 294478 302739 307699 285356 318483 656746 685250 509299 409878 254123 250930 287050 287967 298638 303890 306415 311083 346347 347356 568792 589180 40.65 68.5 1
12:33:31 2023-09-26 332819 331464 77876 76353 112070 114810 112610 115049 84295 86413 89808 93705 112539 110943 322687 345676 937498 923541 348491 360965 104121 90319 96539 97767 113663 108617 104680 105093 72274 73267 257763 227879 663811 665757 190278 188567 241818 243017 279096 269655 286611 289041 302385 304852 288250 315221 652755 689199 509299 412611 254811 251106 288061 286070 300456 302940 309334 310611 344536 343647 563186 590247 40.65 68.5 1
12:33:32 2023-09-26 330804 329666 77760 76416 112017 115130 112500 112025 84347 86360 89775 93900 110605 111389 322400 350427 936954 918080 348207 360821 104203 90468 96441 97938 111800 109001 104579 105127 72274 73468 260160 228863 657981 665488 189944 188864 241104 241990 276783 270408 286182 288617 304018 305774 286781 317403 656709 691746 515107 414033 255352 251283 287252 287967 299528 306681 309456 310575 345609 345720 571216 589976 40.65 68.5 1
12:33:33 2023-09-26 333830 329529 77764 76388 115150 115335 112610 111960 84295 86393 89775 93834 112471 110943 322198 349376 928311 918335 348322 360965 104083 90319 96473 97734 113663 108617 104647 104914 72274 73267 257763 227932 660145 660369 190278 188436 241818 241955 277494 270513 285900 294174 302881 306699 285441 319421 656404 685178 502260 412277 256256 249874 288097 287679 299987 305688 308511 311083 343502 347320 568279 592321 40.65 68.5 1
12:33:34 2023-09-26 332128 329542 77823 76488 112049 115322 112764 115117 84441 86711 90047 92271 110452 111337 322317 344461 929518 926213 346586 360785 104520 90406 96967 97566 113855 108617 104714 104914 72573 73569 256521 227718 662512 658029 189979 188795 241140 243702 278703 268425 286992 288815 302173 307316 286195 318605 654211 685286 512118 410458 255713 251106 287903 287122 300420 304294 309092 311301 342951 346519 566599 592173 40.65 68.5 1
12:33:35 2023-09-26 332086 329925 77876 76406 115109 115322 112358 111960 84347 86367 89775 93867 112394 111514 322198 350715 932679 912984 348358 360965 104155 90509 96375 97867 113629 108801 104647 105161 72434 73468 257763 228848 657981 665757 190013 188602 241412 241955 277299 270478 286374 288409 303057 305774 287108 317439 656673 692235 510708 411995 255352 251283 287980 287967 297699 304314 309456 311970 347929 345200 567840 589107 40.65 68.5 1
12:33:36 2023-09-26 330985 330063 77711 76437 115139 115733 112764 112472 84446 85389 90022 94255 110440 111715 324457 348671 927681 915317 348737 360688 104188 90476 96604 97834 112189 108884 104792 102312 72306 73418 257763 227930 661588 658029 189714 188804 241104 242700 277920 270478 286374 294382 302881 308130 285196 318446 656673 685250 509299 410168 254610 250930 287252 287967 300411 303890 308547 311555 343537 347320 571216 589976 40.65 68.5 1
12:33:37 2023-09-26 333360 329444 77760 76343 115109 114806 112577 115152 84295 86334 89961 93867 112427 111319 322687 347240 932716 922770 348491 360965 103944 90571 96085 98001 113438 109272 104468 105161 72274 73468 260160 228201 656575 665540 190613 188044 242159 243530 278703 269689 286410 288733 304731 304887 287144 318671 652791 693214 505952 413264 255713 250577 288707 286611 299545 303855 309456 311083 346651 345720 562825 590882 40.65 68.5 1
12:33:38 2023-09-26 328809 329742 77813 76521 112126 115766 112500 112318 84378 85124 89710 94222 110333 111793 322019 347657 934037 915691 346242 360965 104385 90435 96342 97734 112186 108651 104680 104948 72407 73468 257763 228686 660379 663805 189187 188602 240935 242700 278116 269655 288383 288820 303342 306236 286669 317924 656709 692167 512822 412861 255352 251106 286561 288373 298638 302975 310405 310322 344571 345478 571621 590628 40.65 68.5 1
12:33:39 2023-09-26 333830 329782 77728 76416 112013 115401 112577 112045 84290 86427 89808 93900 112427 111285 322234 349352 926303 918335 348358 360965 104011 90351 96959 97767 113663 108617 104647 104914 72274 73368 257763 227879 670379 658029 190313 188602 241648 241990 277370 270478 285976 294247 302845 306664 285356 319421 655672 685214 509299 411694 254514 250577 287656 288061 298359 305509 308983 311083 343502 347600 572500 591988 40.65 68.5 1
12:33:40 2023-09-26 333179 330518 77876 76437 112110 115448 112610 112122 84389 86532 89895 94026 112471 111474 322949 343603 927653 926176 348491 360965 104188 90319 96638 97501 114035 108434 104680 104735 72274 73397 257763 226915 662387 658029 190013 188602 241140 241734 279132 268425 286848 294662 301503 307628 285508 317960 652791 685214 512118 410168 255713 251106 287656 286445 300244 302694 309456 313068 342436 346215 562031 590919 40.65 68.5 1
12:33:41 2023-09-26 329582 329533 77612 76437 115006 115514 112381 112122 84222 86519 89497 93997 112283 111698 321448 347555 932716 915691 346206 360965 104011 90351 96276 97534 113629 108651 104647 104948 72224 73368 260160 228201 656847 663805 189153 188899 240766 242735 277920 269244 286884 288503 302065 306201 286669 317439 656673 692235 509299 412861 255533 251283 286848 288373 302059 304080 309165 312626 348003 345992 571842 593066 40.65 68.5 1
12:33:42 2023-09-26 331059 329391 77760 76447 112045 115414 112610 112034 84352 86453 89775 94171 112316 111285 322436 347799 930288 913021 349061 360965 104631 90220 96967 97501 113889 108434 102433 104808 72306 73267 257763 225639 666267 661860 191391 189196 240766 241955 277920 269655 286374 294563 302123 306735 286871 315582 656172 684244 512118 410203 254991 249947 287252 287652 300836 303643 306415 312284 342436 344717 570406 589143 40.65 68.5 1
12:33:43 2023-09-26 331310 329177 77724 76416 115109 115318 112423 115152 84201 86565 89808 93802 112350 111208 322198 343638 928274 922241 347997 360965 104333 90256 96769 97534 114054 108617 104714 104769 72306 73267 257763 227396 667162 658029 190013 188602 241140 247518 279525 268016 287212 294454 301290 307628 286097 317476 649083 686862 506430 410458 255713 251106 287656 286799 302506 304815 309201 313846 344883 346655 565216 593822 40.65 68.5 1
12:33:44 2023-09-26 333705 328849 77982 76343 112179 114781 112610 115049 84383 86334 90047 92237 112539 111174 322198 345711 936177 922263 347751 360965 104155 90351 96539 97534 113663 108617 104536 104841 72274 73267 257763 227557 662592 665757 189979 188340 241818 243017 278311 269244 285971 288910 302881 304852 288304 315618 652755 689235 509299 412937 254991 251106 288719 286208 300629 302975 308148 311083 345609 343718 562825 591951 40.65 68.5 1
12:33:45 2023-09-26 329311 329529 77752 76343 115075 114814 112447 115117 84253 86400 89775 93900 112316 111319 321745 347276 929665 914214 349443 360965 104222 90256 96834 97534 113776 108584 104714 104808 72504 73267 257763 225639 664857 663805 189714 189064 241104 241990 278311 269689 286410 288746 301467 306735 287108 315063 655672 684244 510708 411403 255496 252310 287190 287783 299333 303785 309092 312396 344883 345614 571105 592983 40.65 68.5 1
12:33:46 2023-09-26 333378 329177 77819 76353 112122 114777 112610 111992 84300 86268 90055 93543 112350 110909 322661 347377 927617 920869 348920 360965 104083 90194 96506 97566 113663 108509 104680 104841 72306 73267 257763 227396 658137 658029 190348 188010 242499 247692 277530 270513 285098 294247 301184 306485 286584 319158 653750 683179 509299 412277 255713 249874 288097 287086 300028 305939 306739 311555 343537 347058 564890 585793 40.65 68.5 1
12:33:47 2023-09-26 334091 329035 77819 76328 112082 114781 112610 115015 84233 86301 89808 93641 112539 110943 322198 345676 935471 920860 348244 360965 104155 90351 96571 97534 113663 108651 104608 104948 72274 73368 257763 227557 664412 665757 190146 188340 241818 243017 278935 269467 286651 288910 303057 304887 288692 317439 652827 693592 509299 415210 255533 251283 288874 286275 300350 303751 308583 312097 345432 344505 561959 590919 40.65 68.5 1
12:33:48 2023-09-26 330880 329529 77700 76563 112069 115514 112402 112090 84233 86367 89775 92371 110435 111508 321710 349376 934074 913021 346769 360965 104011 90384 96276 97867 113506 108651 104680 104982 72306 73418 257763 228686 658697 664780 190013 188602 241140 242700 276715 269689 286889 288635 302844 306992 286907 317512 656709 693214 518284 412861 255352 250930 287368 288373 298602 305151 310136 312034 345332 345478 572211 590252 40.65 68.5 1
12:33:49 2023-09-26 329311 329448 77732 76420 115066 115322 112467 112057 84316 86427 89808 93900 112316 111474 321685 347550 933126 917660 349580 360821 104376 90253 96901 97703 114035 108667 104903 102486 72373 73267 257763 225639 665213 665740 190105 189196 241104 241955 278311 269689 286835 290449 301467 306735 287113 315582 655709 684244 503650 411694 254632 249252 287252 287238 299545 306465 308511 312539 342472 344717 568755 592321 40.65 68.5 1
12:33:50 2023-09-26 332338 330443 77728 76343 115109 114814 112423 115117 84331 86472 89808 93738 112316 111319 321745 344637 930324 922241 345681 360965 104117 90351 96571 97566 113663 108542 104714 104803 72306 73267 256521 227932 661463 658029 190146 188636 241818 247903 278311 268647 287028 288815 301148 308521 285829 318446 654478 685358 512118 410494 255713 251283 288097 287378 300456 302694 310405 311118 342986 346519 566199 591791 40.65 68.5 1
12:33:51 2023-09-26 333378 329026 77844 76333 112066 114814 112687 115003 84300 86334 89965 92271 110639 111312 322436 346207 935324 923577 348171 360821 104270 90344 96769 97870 113742 108617 104680 104803 72306 73368 262251 228055 659800 665757 190313 188602 241818 243594 279096 269279 286410 288910 303342 304887 288061 315329 652791 691258 509299 412973 254991 251106 288707 286244 299615 303432 309456 311083 345609 344440 562557 590919 40.65 68.5 1
12:33:52 2023-09-26 330172 329248 77791 76451 112147 115318 112435 115152 84316 86367 89775 93900 112427 111508 321710 347799 930324 914214 348244 360965 104222 90194 96801 97534 113765 108434 104748 104769 72487 73267 257604 225639 668893 661860 189714 189230 241104 242496 278311 269724 286848 288606 301467 308314 287108 315221 656709 681187 512118 410494 255352 249252 287252 287854 300836 303890 309492 312539 343242 345513 570811 588998 40.65 68.5 1
12:33:53 2023-09-26 333315 329035 77823 76415 112049 114814 112610 112090 84503 86585 90204 92271 110732 111148 322055 347728 928127 920221 350721 360857 104342 90476 96571 97566 113697 108651 102369 102399 72306 73368 255409 227396 670469 663183 191139 188010 242499 243017 278311 270513 285098 294563 302348 306735 286785 318446 652827 683215 510708 412277 255533 250577 288910 286893 300836 304808 308511 312787 343537 345791 561995 585793 40.65 68.5 1
12:33:54 2023-09-26 332470 329559 77764 76384 112045 114847 112610 115083 84233 86367 89808 93738 112383 111319 322234 344637 936834 919283 347505 360965 104150 90351 96539 97834 113663 108651 104680 104948 72274 73368 257763 227879 662917 665757 190013 188967 241648 247656 279132 269279 286678 294501 303342 306735 288467 315582 653786 689272 510708 413447 254632 249252 288097 286683 300244 305674 308692 311555 343572 343718 564527 591754 40.65 68.5 1
12:33:55 2023-09-26 332470 329876 77728 76343 112208 115381 112610 112034 84389 86472 89866 93995 110621 111371 321602 349760 935288 913021 347273 360965 104083 90351 96671 97972 113843 108651 104647 105015 72306 73368 257763 228848 657860 664347 190048 188636 241140 242735 276715 272302 286884 288707 304339 306699 287180 317960 656709 692724 509299 411416 255352 255048 287288 288373 299285 303890 309165 310575 345609 345755 567775 592701 40.65 68.5 1
12:33:56 2023-09-26 333636 329071 77760 76384 115177 114847 112654 115083 84295 86308 89808 93738 112350 110977 322234 348885 929006 918335 350942 360965 104117 90402 96506 97566 113697 108617 104714 104836 72437 73368 260160 227396 673389 658101 190948 188010 242499 247482 278116 270548 285133 294527 302136 307199 287108 320129 653750 683179 507820 412277 255713 250577 288608 286992 299091 304383 308511 311591 343572 345791 562825 589143 40.65 68.5 1
12:33:57 2023-09-26 333304 329746 77960 76469 112139 115613 112610 112025 84295 86506 89957 93962 110486 111414 322281 346753 930984 922278 344706 360749 104454 90319 96539 97700 113540 108651 104569 102303 72306 73267 257763 228201 659790 658065 190180 188636 241818 247903 278311 269655 287765 288815 303378 307699 286356 319195 654746 691258 505040 410531 254478 250927 288102 287122 301298 302729 310405 310611 343537 347356 565398 592701 40.65 68.5 1
12:33:58 2023-09-26 330844 329484 77703 76343 115109 114843 112467 111981 84347 86367 89841 93804 112350 111354 321745 350468 934110 913058 347065 360965 104011 90509 96539 97800 113697 108651 104536 105015 72306 74928 258844 228848 661213 664816 190313 188933 241648 242735 277530 270513 287010 288815 303732 306271 287180 317960 657712 692235 507890 412031 255533 255263 287895 288576 298394 304596 310186 313092 345645 346270 573135 593822 40.65 68.5 1
12:33:59 2023-09-26 330287 329426 78094 76437 112082 115448 112610 112131 84410 86625 89990 93964 112316 111508 321745 347555 930324 915691 348244 360965 104256 90194 96900 97468 113923 108542 104782 104769 72437 73267 268322 226915 663556 661896 189187 189230 240935 241990 277920 269724 286445 288991 301467 307914 286741 315257 656709 681187 509299 410494 255352 249252 287252 287562 299545 303890 309370 312320 342507 345513 571216 588998 40.65 68.5 1
12:34:00 2023-09-26 332470 329066 77752 76368 115169 115322 112423 115117 84253 86367 89808 93738 112350 111319 321781 344637 927607 924281 346242 360965 104256 90384 96801 97566 113808 108651 104748 104803 72437 73368 261321 227879 661926 658065 190348 188671 241818 241955 278703 268834 287801 294454 302421 308380 286705 318969 654746 690989 508778 410531 254301 251106 287980 287562 300491 304151 310662 313846 346347 347594 565253 592555 40.65 68.5 1
12:34:01 2023-09-26 331999 329697 77939 76437 112175 115414 112610 112081 84352 86400 89808 93900 112427 111423 322317 344637 935471 916879 347505 360857 104045 90351 96506 97767 113663 108651 104680 104982 72306 73418 260160 228307 659001 665757 190013 188967 241140 247554 279132 269279 286884 294247 303129 306520 288120 315618 655048 691258 509299 412861 254811 250329 287692 286244 300244 302975 309966 311118 344571 343718 564527 591791 40.65 68.5 1
12:34:02 2023-09-26 329319 329102 77760 76406 115143 115401 112423 111969 84316 86486 89775 93867 112360 111474 321674 347240 928969 915004 348491 360929 104366 90286 96999 97534 113889 108509 104859 104808 72536 73267 258844 226915 665799 661860 189680 189196 241104 242327 278311 269655 286481 288746 301432 307664 286786 315618 656673 685697 507820 410458 255533 250295 287441 287679 301724 305472 309165 313056 344883 347153 571953 593822 40.65 68.5 1
12:34:03 2023-09-26 333741 328849 77974 76420 112196 114781 112740 114946 84389 86458 90022 93736 112627 111170 322198 345676 928127 920823 350721 360965 104188 90319 96769 97802 113663 108617 104680 104914 72548 73418 257763 226915 663925 661824 190278 188636 242235 243017 279096 269689 285735 288746 301642 307164 287108 318410 652791 683143 509977 412277 255713 251106 289000 285334 299580 304314 306270 313993 346347 345755 558761 590429 40.65 68.5 1
12:34:04 2023-09-26 328505 328715 77834 76406 115112 115481 112479 112057 84316 86519 89775 93964 112316 111474 321674 345676 932679 918335 346206 360965 104083 90319 96571 97700 113629 108651 104536 104914 72274 73368 258844 228201 665020 663805 189084 189230 240766 241990 278311 268834 287001 289041 303307 306450 287108 315221 656636 692235 509299 412825 255713 252346 286669 287625 300735 305079 310612 313438 345019 345720 570406 590664 40.65 68.5 1
12:34:05 2023-09-26 330585 331455 77760 76343 112017 114847 112455 112113 84446 86625 89775 93867 112394 111285 321710 347484 930008 914119 349446 360965 103978 90476 96244 97834 113472 108651 104502 104948 72306 73468 258844 228201 656955 665757 190278 189196 241140 241955 277530 271151 286087 294590 304232 305774 287787 317439 656636 690246 507890 412031 255352 251283 287656 287122 297699 305689 308511 310611 345609 345720 569965 589143 40.65 68.5 1
12:34:06 2023-09-26 333866 329031 77907 76406 112082 114814 112610 115083 84264 86301 89775 93769 112505 111097 321710 347799 929006 919641 350472 360965 104155 90319 96506 97534 113663 108617 104680 104948 72306 73418 257763 227231 662313 658065 190948 188010 242499 243530 278311 270548 285954 288588 302845 306735 287319 319158 658312 686899 510708 412678 256256 250506 288910 286656 301298 304704 308329 312396 344359 346240 562789 589143 40.65 68.5 1
12:34:07 2023-09-26 331310 329484 77970 76437 112045 115289 112532 112090 84347 86678 89833 93867 112471 111285 322198 347240 931645 922204 344670 360965 104155 90319 96604 97834 113742 108617 104680 104875 72306 73468 257763 228201 658148 657993 190278 188899 241818 241955 278703 269655 288206 288815 303307 308094 286204 318860 655672 692235 501932 410494 256075 250930 287846 287086 299545 302905 311284 311047 343502 347320 565398 591463 40.65 68.5 1
12:34:08 2023-09-26 332198 329026 77823 76364 112236 115322 112512 112046 84233 86393 89808 93835 112505 111319 321710 349939 934037 912984 347751 360965 104011 90351 96342 97867 113595 108651 104468 104982 72274 73468 257763 228201 659881 663805 190146 188899 241140 241990 276680 270513 286611 288612 303057 306780 286947 318119 658780 692126 507890 414033 255713 251247 287990 288468 300054 304669 309020 310575 346331 345791 571842 594461 40.65 68.5 1
12:34:09 2023-09-26 329975 328729 77667 76388 115100 115414 112577 112025 84316 86486 89775 93900 112394 111474 321710 347276 928969 915004 348244 360929 104333 90256 96999 97534 113855 108509 104748 104735 72487 73267 258844 225639 665565 661860 189680 189196 241104 241990 278311 269689 286512 288781 300866 307628 287108 315582 656636 684098 512118 411112 254991 249947 287252 287122 299510 305836 308547 315248 342472 345200 569598 592358 40.65 68.5 1
12:34:10 2023-09-26 330808 329213 77760 76364 112001 114843 112532 111948 84347 86334 89994 93867 112427 111285 322198 343638 929006 923465 345437 360965 104188 90319 96571 97534 113742 108869 104680 104875 72356 73267 260160 227557 664393 660222 190313 188636 241648 241955 278899 270734 287918 290761 303970 308314 286088 318301 656592 685142 509977 410276 256438 251247 288178 287086 300912 302905 310186 313032 343361 346762 565362 590669 40.65 68.5 1
12:34:11 2023-09-26 332504 328769 77907 76384 112236 114814 112610 115129 84389 86498 89808 93705 112471 110943 321745 345711 935434 920860 347751 360965 104155 90351 96473 97834 113907 108617 104680 104948 72306 73368 257763 227718 671281 665286 190613 188602 242329 243530 279132 269655 287176 294667 304232 307316 288671 317924 652791 694010 509299 413300 255352 251283 288910 286974 300456 304057 309492 311555 346615 345478 561995 590882 40.65 68.5 1
12:34:12 2023-09-26 329809 329524 77876 76406 115173 115514 112500 111981 84290 86486 89775 93900 112394 111474 321745 347240 931645 915728 350721 360929 104222 90509 96801 97566 113776 108617 104714 104948 72437 73368 258844 226648 670232 664780 190146 189230 241675 243702 278524 272302 286584 289554 302243 307023 288287 317258 658154 685963 510708 412861 255172 250329 287656 287643 300173 305580 308511 313015 343502 345236 570002 592136 40.65 68.5 1
12:34:13 2023-09-26 333415 329217 77854 76447 112078 115318 112764 112025 84326 86367 89775 93835 112427 111319 321710 349376 926340 918335 349727 360929 104155 90351 96736 97767 113742 108617 104680 104982 72306 73418 257763 227557 667918 657993 190613 188602 242499 241955 277920 270961 286410 294885 303342 307413 287144 321147 655672 685214 510708 412569 254870 250577 288572 287967 299056 304843 308983 311591 344571 347600 567037 589976 40.65 68.5 1
12:34:14 2023-09-26 333640 328038 77903 76343 112333 115130 112532 115049 84342 86453 89808 93867 112539 111285 321745 346718 932716 922204 348244 360965 103944 90509 96047 97900 113438 108985 104430 105195 72274 75030 257763 228201 653167 666013 191006 188726 242976 243702 279096 270373 286741 289036 304802 306811 287607 318874 654211 692167 513351 412973 255713 251140 289000 287526 301938 303855 310186 311047 348376 346833 563223 590628 40.65 68.5 1
12:34:15 2023-09-26 329582 329066 77764 76384 115154 115547 112467 112111 84347 86553 89808 94095 112350 111698 321745 346232 934074 919781 346242 360965 104188 90476 96571 97867 113663 108651 104680 104982 72356 73468 257763 228201 656486 663805 189153 189265 240766 243073 278703 269467 287765 288815 303057 306735 287144 318446 656673 693214 509299 412861 255713 249947 286848 288061 299580 302975 310405 313537 344536 346276 571216 595090 40.65 68.5 1
12:34:16 2023-09-26 330808 329746 77675 76469 111980 115497 112346 112057 84295 86519 90002 93964 112427 111474 321710 349340 925611 918335 348737 360965 104188 90351 96636 97566 113697 108970 104536 104948 72437 73637 258844 228055 667800 663654 190809 189092 242123 243702 278204 270786 286580 290449 303128 307664 286030 320136 656709 687945 509299 410494 255048 251106 287656 288373 301298 306766 309456 311591 344571 347915 571216 590882 40.65 68.5 1
12:34:17 2023-09-26 330835 329031 77844 76375 112049 115322 112500 115117 84347 86400 89808 93900 112394 111319 322460 343568 927570 924937 349232 360965 104366 90351 96901 97767 113776 108617 104748 104948 72536 73267 257763 226915 667072 658101 190313 188933 241818 241955 277656 269467 286884 288991 302385 308130 287108 318446 652791 684948 512118 411403 255713 255263 288097 286647 300840 303432 308184 312539 346347 347035 569431 595164 40.65 68.5 1
12:34:18 2023-09-26 334327 328893 77956 76427 112273 115414 112895 111981 84503 86592 89994 93834 112539 111208 322234 345948 938200 922241 348491 360965 104188 90351 96736 97767 113697 108651 104714 104982 72306 74947 255409 228182 658962 665757 190746 188636 242329 243359 279132 269655 286848 294247 303342 306992 288874 318185 655011 692724 509299 413264 255352 251106 288915 286745 300491 303890 309966 313290 346651 345720 562825 590919 40.65 68.5 1
12:34:19 2023-09-26 329809 329448 77787 76395 115143 115430 112610 112013 84378 86486 89808 93804 112471 111508 321972 346753 930984 916379 350721 360965 104222 90351 96801 97767 113810 108617 104714 104948 72437 73548 258844 225639 661134 665286 190180 189265 241648 242496 278703 270513 286938 289660 302421 307413 288165 317476 656709 682662 510708 412277 254991 250329 287656 287967 299545 306766 308729 313312 346837 348577 571990 593066 40.65 68.5 1
12:34:20 2023-09-26 332842 328893 78034 76416 112419 115064 112895 115015 84503 86334 90026 93674 110639 111308 322687 345121 929006 921550 350472 360821 104188 90351 96736 97566 113697 108651 104714 104982 72548 73368 257763 226915 664510 661860 190313 189064 242235 243017 277760 269724 285971 288781 302881 307664 287144 318933 652791 683179 507820 411694 255713 255263 288910 286325 301159 304349 306383 312539 346592 346833 562031 591791 40.65 68.5 1
12:34:21 2023-09-26 327821 329569 77724 76437 115075 115547 112435 112111 84233 86553 89775 94095 112316 111732 321710 346753 934772 917682 346242 360965 104222 90509 96571 97867 113697 108651 104680 105015 72405 74979 257763 228201 657051 663805 189749 189265 241140 243447 278311 269689 288206 288910 304303 306735 287584 318083 656709 693214 509299 412861 255713 255299 287037 288635 300244 305509 310906 313585 345467 346169 571547 594676 40.65 68.5 1
12:34:22 2023-09-26 331293 329568 77939 76343 112017 115389 112423 115117 84389 86738 89994 93867 112438 111319 322198 347276 931608 916861 351616 360965 104188 90351 96571 97566 113697 108937 104536 104948 72306 73418 257763 225639 663039 666013 190146 189196 241648 242700 278311 269759 285133 290079 302101 306735 288874 317476 656172 684141 518107 412031 255352 249252 288183 287967 299580 304808 306775 314663 345054 345200 568792 585690 40.65 68.5 1
12:34:23 2023-09-26 332198 329066 77791 76406 112066 115434 112532 112025 84290 86367 89808 93900 112350 111319 321710 343568 929001 922315 348737 360965 104400 90351 96967 97534 113844 108617 104748 104769 72487 73368 260160 226915 662817 658065 190348 189064 241818 241990 277690 268869 286884 288544 302845 307312 286817 318933 653750 685214 506430 411110 256438 251919 288815 286978 301968 303751 308983 312872 343396 346655 564407 593289 40.65 68.5 1
12:34:24 2023-09-26 332783 328534 77854 76375 112222 115381 112829 115117 84295 86367 89841 93771 110639 111183 321710 345711 934110 922241 348244 360965 103978 90666 96047 97900 113438 109019 104391 105049 72306 74979 258844 227932 657417 664310 190948 188636 240805 241955 279132 269724 287001 294454 304767 305774 288025 319457 655404 692167 505071 412973 254443 250930 288910 287239 300456 305043 310405 311337 347209 346833 563657 591754 40.65 68.5 1
12:34:25 2023-09-26 329880 329564 77795 76469 112094 115521 112610 112078 84295 86460 89841 93997 112461 111508 321710 347276 931645 917030 349411 360965 104416 90509 96506 97834 113619 108834 104714 104982 72306 74928 257763 227557 657781 665757 190313 189230 241818 241990 278311 271375 285374 288991 304267 306271 288608 318155 657844 689935 507890 415210 255713 252292 288467 288098 299439 306052 308329 312872 346615 345755 568755 590012 40.65 68.5 1
12:34:26 2023-09-26 332203 329818 77966 76469 112215 115514 112423 112099 84347 86658 89808 93966 112350 111698 322234 349412 926303 917030 349663 360965 104222 90476 96769 97767 113697 108834 104748 104982 72388 73468 260160 227879 673147 658029 190348 189230 241818 243108 278311 270583 286884 288308 304054 308314 286266 320136 657675 685322 508778 411112 255332 255263 287373 288779 299300 304843 309966 311627 345099 347951 571216 589794 40.65 68.5 1
12:34:27 2023-09-26 332819 329031 77886 76406 112021 115322 112610 115152 84326 86367 89841 93771 112427 111285 321745 346232 934110 922278 348637 360965 103978 90571 96019 97867 113551 109019 104502 105083 72306 75030 257763 228201 652943 663805 190948 188636 240840 241955 278899 269724 286884 294247 304981 306240 287850 318837 653604 695178 513678 415210 256438 251247 288874 286943 302156 304314 309881 311083 347209 346833 566014 592783 40.65 68.5 1
12:34:28 2023-09-26 329655 329408 77671 76406 115143 115669 112390 112122 84316 86493 90097 94030 112350 111732 321745 345746 934110 918215 346242 360965 104117 90509 96571 97834 113697 108903 104569 105015 72306 75011 258844 228201 658709 665286 189187 189299 241140 242735 278311 269467 287895 294247 304054 306770 287620 318221 657675 690150 509299 412861 255713 250678 287252 288373 300491 305079 311064 311555 345609 346554 571216 592665 40.65 68.5 1
12:34:29 2023-09-26 331999 329071 77622 76427 115105 115514 112423 112122 84259 86460 89808 93933 112350 111586 321745 348885 926303 917030 348737 360965 104222 90319 96571 97767 113697 108684 104714 104909 72306 73468 260160 227786 664289 658029 190313 189230 241818 243108 278311 272687 287073 290413 302808 308490 286088 319311 660187 685106 503115 410348 257165 251637 287773 288576 299300 304808 309492 313291 344913 347880 571621 589003 40.65 68.5 1
12:34:30 2023-09-26 330844 329275 77848 76368 112208 115355 112500 112078 84410 86553 89841 93933 112427 111508 322234 346637 929006 924974 347751 360965 104256 90509 97259 97534 113765 108617 104748 104769 72437 73267 257763 227396 663214 658065 190348 188967 241818 241990 279847 268869 287773 288308 302456 308632 286790 319195 653786 685286 507820 410531 255713 255084 288503 287702 301405 302975 310405 312320 343502 346833 566014 592246 40.65 68.5 1
12:34:31 2023-09-26 327848 329035 77693 76365 115075 115547 112435 112078 84285 86493 89808 94030 112195 111816 321710 346753 932752 917682 346524 360965 104219 90351 96604 97767 113697 108651 104714 104982 72343 74896 268322 228201 661458 663336 189714 190050 241425 245427 278952 272302 288541 288910 304124 307058 287405 318787 656527 693178 509299 412861 255713 250492 287252 288157 300700 303397 311284 311555 345609 346833 572027 592701 40.65 68.5 1
12:34:32 2023-09-26 331962 329071 77823 76395 115303 115514 112532 112001 84295 86400 89808 93933 112581 111586 322007 347276 930044 915728 349446 360965 104045 90384 96506 97867 113697 108684 104569 102236 72338 74979 257763 228040 658664 665757 190348 189230 241818 242327 278347 271410 285771 294469 304339 306271 288728 318446 656709 685358 513678 413300 255713 249947 288300 287967 299335 306802 309019 313883 346651 345826 568316 589180 40.65 68.5 1
12:34:33 2023-09-26 331704 328849 77935 76457 112156 114847 112707 115083 84446 86367 90060 93804 112539 111319 321424 344673 929006 923502 350721 360965 104188 90509 96834 97867 113731 108967 104714 104909 72437 73368 257763 226915 665693 663813 190740 189058 242293 243702 279883 270786 286705 291717 302916 308169 287774 319384 654139 684659 509209 412277 256801 249912 288910 286696 301123 304739 309661 313348 343537 346798 561959 590429 40.65 68.5 1
12:34:34 2023-09-26 331812 329377 77880 76441 112114 115322 112610 112090 84389 85184 90055 93867 112505 111474 321745 346718 930008 922204 346769 360965 104083 90571 96539 98101 113663 108985 104647 105088 72274 74998 257763 229172 654174 661824 190914 188899 242499 241955 279096 270478 287441 288815 304378 307164 287211 320362 654674 692959 502260 413447 254870 251106 288910 287769 301261 304621 310844 310611 346651 347880 567626 595513 40.65 68.5 1
12:34:35 2023-09-26 331962 328499 77819 76437 112078 115481 112577 115026 84295 86486 89775 93900 112394 111285 321710 349622 932679 912984 348358 360965 104121 90509 96539 98001 113629 108985 104647 105127 72343 73637 258844 228933 659050 665575 190774 189092 242123 243702 277510 271200 287239 288779 304695 306664 288219 318446 660511 692996 509299 414033 255713 249183 288097 288491 298915 306478 310405 311083 346615 346762 573431 591754 40.65 68.5 1
12:34:36 2023-09-26 328813 328765 77823 76406 115116 115514 112577 112122 84264 86519 89808 93900 112394 111474 321710 347240 927533 915691 348737 360929 104366 90319 96967 97834 113855 108617 104787 104914 72536 73267 259958 225639 665202 663300 190146 189265 241140 242700 278311 270478 286893 289800 302385 307742 287990 318046 656709 682662 512118 411403 255713 250678 287903 288170 299545 304349 308874 315558 346347 347523 571607 593817 40.65 68.5 1
12:34:37 2023-09-26 331888 328769 77939 76406 112333 115481 112455 115152 84300 86486 89994 93933 112505 111285 321710 344637 931645 924900 346170 360965 104333 90319 96967 97834 113855 108934 102401 102464 72573 73637 268322 228040 660763 662243 190774 189127 242463 243702 279453 269585 288409 294662 303094 309214 286857 320652 655636 689272 513527 410494 254478 251814 288503 287854 300558 302905 311284 311555 344793 347564 566599 591500 40.65 68.5 1
12:34:38 2023-09-26 333853 329031 77943 76318 112212 115322 112764 115049 84389 86334 90088 93867 112505 111208 322198 345676 935471 922204 348244 360965 104188 90351 96636 97834 113776 108767 104680 104982 72437 73468 257763 227557 658005 665757 190914 188933 242499 247831 279525 269689 287099 288308 303946 306201 288969 318410 654211 693214 503650 413883 255713 251283 288910 287108 302470 306982 310113 315583 347168 345614 565210 595239 40.65 68.5 1
12:34:39 2023-09-26 329773 329412 77878 76334 112045 115514 112610 112078 84326 86519 89965 94062 112350 111319 322198 346753 931645 918335 350721 360965 104222 90468 97134 97972 111285 109084 104903 102399 72472 73569 257763 225494 667588 665306 190740 189723 242159 242700 279096 270478 287036 292191 303058 307628 288879 317476 658104 685890 505040 412861 255352 250678 288097 287967 299580 306370 308511 313491 344536 345755 568755 589107 40.65 68.5 1
12:34:40 2023-09-26 333411 329031 77880 76441 112170 115514 112577 112090 84326 86460 89932 94029 112505 111474 322198 349904 927607 918335 349727 360965 104188 90538 96801 97834 113855 108651 104714 104948 72487 73468 257763 227557 661177 658029 190914 189030 242499 242700 278311 271340 286611 288343 303342 307664 287144 320853 656673 685020 510491 412861 255262 250927 288951 288563 301079 305947 309347 312396 345432 347737 568535 592640 40.65 68.5 1
12:34:41 2023-09-26 330808 329035 77970 76406 112196 115481 112687 112013 84389 86427 90026 93933 112505 111285 322198 345450 938200 920860 348307 362790 104631 90468 96901 98103 114069 108993 105082 102464 72440 73670 260640 228165 659577 666699 190613 189230 242159 241955 279617 269724 287819 288273 304054 307449 288874 317294 655672 691258 510708 412031 255172 250713 288910 287158 301828 305581 310405 311591 345574 345200 565093 592592 40.65 68.5 1
12:34:42 2023-09-26 330808 329542 77827 76410 112143 115514 112610 112046 84331 86519 90026 93997 112505 111319 321710 349939 934074 913021 346229 360965 104117 90476 96571 97867 113663 108985 104714 105049 72405 74998 258844 228848 657401 664310 190313 189196 241818 243482 278311 270926 287877 288815 304232 306735 288143 318897 659576 692131 509299 414547 256438 252310 288061 288779 299439 305903 311468 313993 346473 347403 573209 592665 40.65 68.5 1
12:34:43 2023-09-26 332850 328760 77823 76450 112017 115322 112610 112025 84295 86334 89841 93900 112505 111319 321710 349653 930324 919419 350076 360857 104376 90534 96769 97903 114000 108850 104903 102475 72407 73468 257763 227557 660753 657993 191307 188989 242499 242700 278311 271375 286902 290413 303767 307664 287373 320362 656636 685214 503115 412861 255262 250577 288797 288192 299510 305517 309492 314763 345054 347880 568279 588962 40.65 68.5 1
12:34:44 2023-09-26 332470 328534 77840 76437 112033 115514 112532 111992 84295 86427 90026 93900 112427 111319 322198 343638 930324 924900 347505 360965 104400 90509 96967 97834 113889 108617 104748 104948 72536 73418 257763 227557 668441 658101 190746 189230 242329 241990 278501 269689 286884 288606 302101 308380 287787 318764 656910 687945 503115 411912 256438 251991 288584 286504 302145 305616 309698 315260 343537 346762 558797 589794 40.75 68.5 1
12:34:45 2023-09-26 330012 329840 77844 76448 112041 115547 112532 112122 84295 86579 89808 93933 110529 111690 322400 345185 937314 920914 346586 360893 104486 90501 96835 97870 114000 108617 104719 104948 72405 73468 257763 228055 667797 665720 189944 189299 241140 242700 279883 269655 287765 294662 304267 306812 287854 317439 656673 692235 510708 412861 255713 250748 287692 287562 301776 303643 310405 311555 345332 345478 568755 593748 40.65 68.5 1
12:34:46 2023-09-26 329880 329062 77935 76483 112082 115514 112610 112078 84389 86519 89841 94062 112505 111474 321745 349412 934074 913058 348884 360965 104083 90666 96539 97834 113663 108910 104647 105015 72274 75030 257763 229153 666808 665757 190348 189230 242159 243038 277920 271340 287491 288707 304909 307382 288269 318642 660657 693178 509299 414915 256438 251991 288874 288748 300836 304808 310405 311301 346651 347071 573653 591718 40.65 68.5 1
12:34:47 2023-09-26 333469 328995 77907 76427 112143 115322 112675 115152 84597 86711 90237 94187 110639 111183 322317 348426 930214 922263 350721 360857 104486 90571 96769 97867 113697 108651 104714 102388 72440 73468 257763 227557 665380 658101 191307 188795 240840 241990 279132 271340 286007 288991 302738 307699 288143 320362 655672 685178 510708 412861 256256 251106 289399 287967 299580 306802 309237 312539 345090 347617 563657 590012 40.65 68.5 1
12:34:48 2023-09-26 332197 329026 78006 76492 112362 115514 112610 112057 84326 86519 90026 93933 112461 111474 321710 346753 933816 924937 345717 360965 104222 90571 96801 97867 113889 108910 104748 105054 72536 74979 260160 228201 662165 658065 190781 189230 242329 242700 279811 272302 288432 288946 304124 309144 286965 318910 656026 693105 513175 411257 257165 251637 288797 288228 301938 303855 313384 313772 345868 347880 567037 591881 40.65 68.5 1
12:34:49 2023-09-26 332470 329341 77970 76406 112155 115397 112817 115083 84446 86486 90026 93835 112505 111285 321972 344637 938200 924315 347751 360965 104333 90413 96604 97834 113731 108651 104714 104982 72405 74979 260160 227879 664292 665757 190613 189265 242329 241955 278165 270478 287526 288343 302950 306735 288874 317476 654746 691258 510708 413264 255352 250329 288910 287225 301405 305477 310405 314775 345574 345720 563657 590873 40.65 68.5 1
12:34:50 2023-09-26 330553 329475 77907 76469 112166 115547 112610 112099 84441 86519 89994 94062 112461 111698 321745 347276 930324 916757 348737 360965 104433 90351 97032 97534 114081 108617 104782 104914 72569 74947 256521 227557 664608 661593 190705 190218 242051 245427 278988 271200 287711 291123 302739 308526 288030 318264 658460 687008 519395 410494 255713 250713 288097 289244 302726 305619 310405 313271 343466 346833 571990 590919 40.65 68.5 1
12:34:51 2023-09-26 335078 328534 77911 76347 112175 115322 112740 115026 84389 86367 90121 93738 112539 110977 321745 347799 930008 919518 349411 360965 104366 90571 96967 97934 113697 108651 104714 105015 72405 74947 256521 227557 662191 658029 190948 189064 240840 242700 278311 273265 286978 288781 304267 308130 288025 320853 656636 685250 510708 412861 254940 250930 288910 288373 301882 305765 309238 312539 345367 347880 567037 592665 40.65 68.5 1
12:34:52 2023-09-26 333378 328715 78065 76431 112228 115351 113037 115117 84389 86367 90026 93835 112539 111131 322234 345711 937498 922278 348244 360965 104188 90542 96769 97867 113697 108801 104714 105015 72487 74979 260160 228055 659921 666952 191342 189058 243012 243702 279883 270408 287585 290676 303589 306524 288802 319866 654710 693214 503115 416390 256438 249217 290241 287131 301370 304561 310150 313588 347173 345791 563657 590669 40.65 68.5 1
12:34:53 2023-09-26 329653 329071 77738 76500 115075 115940 112435 112131 84269 86553 90026 94095 112427 111698 321745 348885 935471 917030 347260 360965 104483 90509 96604 97867 113663 108834 104714 105049 72405 75030 260160 228686 658587 664816 190348 189265 242159 243517 278311 270926 288472 294382 305196 307664 288874 319421 659576 692167 512646 411995 256256 252436 288097 294269 299545 304808 311945 311520 346687 346833 573505 595513 40.65 68.5 1
12:34:54 2023-09-26 333360 328539 77827 76426 112082 115514 112764 111969 84441 86460 90026 93900 112539 111508 322234 349376 929006 918215 348394 360965 104222 90571 96801 97867 113697 108651 104748 102496 72606 73637 260160 228055 661027 661774 191110 189161 242499 243378 278667 271649 287185 288746 304359 308130 287203 321454 658277 685178 510708 411401 255332 255227 288707 288779 301049 305765 310186 312751 345609 348930 570406 590919 40.65 68.5 1
12:34:55 2023-09-26 330880 329845 78214 76500 112155 115514 112764 112090 84389 86553 90088 93933 112427 111508 322234 343638 930324 924974 348244 360965 104400 90476 96999 97867 113923 108651 104782 104982 72569 74928 256521 227396 667823 658065 190781 189265 242329 242735 278501 269655 287904 291271 303094 308028 287589 319457 654710 685286 505040 411403 254905 249252 288927 287764 302359 303432 310832 315931 346837 347630 567584 592555 40.65 68.5 1
12:34:56 2023-09-26 330759 329071 77707 76500 115075 115899 112435 112285 84295 86553 89841 94062 112350 111586 321484 348849 935512 914214 346524 360965 104188 90509 96604 97867 114125 109152 102369 102452 72375 73569 257763 228848 659613 663659 190809 189161 242463 244093 278311 271151 288242 294210 304981 307883 289097 319421 659576 691938 510708 413923 256438 249252 287895 294469 301261 304349 310844 311301 346408 346833 567775 592701 40.75 68.5 1
12:34:57 2023-09-26 328813 329062 77823 76469 112078 115514 112610 112066 84357 86493 89841 93997 112383 111508 321745 347555 930008 917030 350721 360965 104328 90509 96999 97867 113765 108651 104748 104982 72569 74896 260160 226430 667352 665286 190348 189299 242159 242735 279132 270548 286925 289695 303129 308130 288765 317960 660043 684177 503650 412861 255533 250713 288097 288311 302580 306478 308947 314231 344430 346169 569855 592978 40.75 68.5 1
12:34:58 2023-09-26 330844 329062 77911 76461 112179 115547 112610 112078 84389 86553 90026 93933 112539 111508 322208 344637 931645 926289 346769 360443 104699 90898 97200 98005 114272 108918 104970 102394 72472 73774 255409 228201 661693 662713 191215 189299 242499 245332 279525 269689 289113 290545 303378 309603 287584 319909 657844 692235 509209 411403 255297 249252 288644 287967 301405 303855 311799 312539 343572 347279 567074 593996 40.65 68.5 1
12:34:59 2023-09-26 333094 328805 78041 76375 112156 115355 112764 115038 84503 86400 90121 93900 112572 111205 322234 345676 938200 922278 348244 360965 101929 90604 96967 97867 113731 108834 104782 105015 72375 74947 257763 228040 664773 665757 190983 189230 243147 247626 277903 270513 287765 288781 303057 307444 288874 318933 654746 692724 509977 413919 256256 252436 288991 287679 301299 304704 310808 314812 347031 345614 567445 592300 40.65 68.5 1
12:35:00 2023-09-26 329311 329062 77907 76500 112033 115706 112610 112078 84357 86553 90026 94095 112539 111698 321745 347799 930984 918825 349369 360749 102280 90534 97266 97769 114171 108809 102358 102303 72703 73436 257763 226915 670004 663336 190348 189334 242428 243378 279096 270891 287729 288606 302917 309285 288703 317561 658643 683179 506430 411403 255713 250748 288097 288373 300491 304843 310575 313527 343572 346833 572248 591110 40.65 68.5 1
12:35:01 2023-09-26 333866 328715 77913 76479 112152 115510 112687 115060 84503 86400 90039 93804 112762 111319 322234 347835 930324 922241 349446 360965 104256 90509 96636 97867 113810 108684 104782 104943 72519 74896 257763 227879 662076 661593 191250 189230 240840 242700 278311 271410 286884 288781 304054 308165 287926 321417 657844 688958 510708 413337 257712 251283 288910 288743 301261 306802 310003 312872 345467 348751 568682 590882 40.65 68.5 1
12:35:02 2023-09-26 333889 328539 77970 76406 112152 115514 112740 115060 84503 86400 90121 93933 112650 111319 324538 345948 939623 926213 348737 360893 104409 90567 96967 98070 114069 109144 104937 105015 72536 74979 257763 228307 659557 666480 191244 189230 240805 241990 278078 270548 287657 288991 304767 306735 294269 319158 657844 692724 516536 414210 255713 249947 287020 287562 301405 304596 310405 313809 346965 345791 563657 592665 40.75 68.5 1
12:35:03 2023-09-26 330612 329560 77795 76451 115139 115899 112500 112253 84389 86553 90059 93966 112495 111543 320771 349939 936834 916936 347751 363738 104078 90666 96736 98034 113697 108985 104748 105049 72388 75030 257763 228848 660857 664816 190648 189265 242329 243482 278311 271375 288256 294247 305196 307883 288418 319581 659787 696163 506082 414621 256801 252346 288418 288779 299404 304739 309763 311555 346687 347356 571059 595174 40.75 68.5 1
12:35:04 2023-09-26 334122 329062 78002 76480 112244 115514 112764 112057 84357 86400 90237 92462 110639 111389 322400 349197 930177 922263 351468 360821 104520 90534 96934 98038 113900 108876 104748 105127 72536 73637 257763 227557 666468 658029 191551 188864 240874 243702 278899 271375 287077 289185 304232 308279 288111 320816 656636 685214 510708 412861 256438 251283 288067 287967 301261 305979 309930 312979 346104 347880 565289 590882 40.75 68.5 1
12:35:05 2023-09-26 332320 329000 77939 76465 112179 115514 112687 112111 84389 86579 90088 94029 112583 111474 321710 345676 931645 924937 346206 360965 104366 90571 96967 97867 113855 108985 104787 104982 72536 73468 258844 228201 663336 657993 190914 189265 242499 243073 279525 269689 288563 290377 303731 309250 287881 320216 656527 692089 513527 411220 257165 251991 288874 288187 301299 305151 309763 313191 346837 349278 566964 594344 40.65 68.5 1
12:35:06 2023-09-26 330808 329448 77966 76427 112110 115514 112610 112285 84618 85473 90237 94382 110775 111560 322317 349796 938287 915039 350472 362899 104299 90633 96604 98101 113742 109019 102401 102528 72504 73670 257763 228201 657567 666174 191377 189299 242499 243073 278703 272205 287113 288746 305196 307164 289099 319421 660043 692235 507890 413847 256256 250678 288910 288671 299510 306829 310186 312539 347697 346833 570369 590882 40.75 68.5 1
12:35:07 2023-09-26 331293 329177 77911 76567 112054 115782 112610 112208 84441 86672 90088 94225 112461 111732 321674 348849 931645 917682 349948 360965 104294 90666 96967 98034 113889 108985 104748 105088 72536 75030 260160 227879 667195 658065 190781 189861 242159 246121 279345 271959 288324 291065 304160 309506 287068 320253 659860 690119 505040 410312 255227 250295 288097 288784 300614 305947 311284 312979 344536 348649 567775 593748 40.65 68.5 1
12:35:08 2023-09-26 332495 329026 77966 76594 112305 115733 112960 112285 84561 86658 90241 94189 110809 111492 322508 346575 936975 924207 348427 360965 104117 90633 96901 98070 113787 108985 104647 105083 72405 75216 262251 229460 657847 663300 191383 189196 240840 242700 279722 271116 287729 293453 305841 307628 288228 320560 656172 694192 509299 412031 255297 255084 288915 288373 300912 304843 310040 311555 347733 348930 565326 593923 40.75 68.5 1
12:35:09 2023-09-26 327821 329524 77947 76500 112143 115706 112764 112099 84389 86612 90088 94160 112505 111663 321745 345433 935471 919518 347751 360965 104188 90571 96801 97867 113855 108985 104714 105161 72455 74979 257763 228201 664652 666486 190537 190783 241675 245600 279883 270373 288541 290449 303838 308169 288212 318264 658424 693214 510491 413447 256438 252666 288012 289185 302252 304314 309258 311591 345609 347178 571216 591881 40.65 68.5 1
12:35:10 2023-09-26 331054 329746 78161 76687 112212 115833 112764 112285 84503 86838 90113 94352 110486 111793 321674 347799 928969 916936 349617 362790 104699 90633 96967 97867 113855 108834 102498 102484 72536 74998 268322 227879 666319 663768 190746 190126 242159 243447 279525 271305 287994 289660 303021 308667 288665 318933 659576 683179 508778 411694 254443 251482 288187 289005 300666 304843 310405 314954 343502 346798 571621 590628 40.75 68.5 1
12:35:11 2023-09-26 333672 328769 78268 76469 112244 115514 112764 112078 84503 86486 90121 93900 112539 111251 322687 348814 930984 922223 349482 360965 104333 90666 96868 98001 113855 108910 104820 105161 72487 75030 260160 228055 667441 663183 191447 189127 243183 243343 278631 272065 287347 291329 304089 308561 287990 320033 656673 685286 503791 413593 255297 251283 289000 288779 299580 306550 310539 314365 345645 348930 568755 590211 40.65 68.5 1
12:35:12 2023-09-26 332212 328893 78337 76490 112492 115640 113037 112131 84597 86658 90270 94062 112616 111586 322460 345398 942342 922241 348491 363007 104400 90699 96967 98070 113889 108910 104782 105122 72536 75062 258844 228201 662389 667171 190948 189299 242499 242700 278501 270513 288328 288781 304767 308130 289054 317597 656673 692945 510708 412611 255352 250748 288910 287562 302039 306227 311284 312539 346651 346240 565398 592783 40.65 68.5 1
12:35:13 2023-09-26 330576 329141 77939 76531 112131 115769 112785 112155 84389 86553 90088 94127 112616 111663 322198 350962 935471 915691 347309 360965 104222 90666 96967 98034 113855 109019 102288 102549 72573 73840 258844 229551 657993 665104 191110 189953 242463 244093 278204 271235 288481 287836 305196 308130 288874 320179 657758 696383 510708 412031 254514 250329 289324 288671 299545 306694 311505 311555 347209 347320 571059 592701 40.65 68.5 1
12:35:14 2023-09-26 335317 329586 78310 76531 112338 115686 112960 112090 84503 86427 90121 93900 110792 111312 322580 347728 930324 921513 349446 360893 104294 90571 96967 98034 113889 108985 104748 105049 72569 75082 257763 227557 666710 658101 191551 188899 241580 242700 279096 271790 286884 289422 303093 308596 288356 321080 656673 685286 503115 412861 254870 251104 288242 288373 299580 306228 309930 314812 345574 347880 565362 589835 40.75 68.5 1
12:35:15 2023-09-26 331847 329026 78030 76448 112354 115547 112829 112187 84389 86519 90088 93966 112572 111508 321710 345711 934479 925478 346206 360965 104366 90509 97134 98139 114238 109118 102320 102356 72472 73670 257763 228201 662397 662243 191244 189127 242841 243038 279525 269724 288725 288544 304231 309927 287108 320362 656673 692724 513527 411074 257165 249947 289167 288467 301370 303890 309798 312539 345348 348649 567877 594417 40.75 68.5 1
12:35:16 2023-09-26 331810 328889 78327 76500 112082 115786 112610 112220 84389 86831 90303 94029 112505 111474 320771 349658 938955 915691 347505 360965 104188 90666 96736 97867 113697 109019 104714 105195 72437 75062 256521 228848 660013 665286 190914 189265 242329 243517 278311 271340 288310 294662 305196 307664 288467 319457 659576 692167 510708 411995 256256 250329 288097 294553 301261 304843 311763 311591 346930 347320 571023 592701 40.65 68.5 1
12:35:17 2023-09-26 329582 328711 77907 76417 112114 115514 112610 112034 84326 86612 89965 94062 112539 111698 322198 347799 931645 918061 350472 360749 102248 90468 97233 97972 114295 108884 102282 102583 72472 73587 260160 225494 667705 664475 190578 189861 242159 243447 279811 271544 287999 290409 303094 308596 289099 318867 660511 685178 505040 412861 255713 251272 288707 288801 300912 305486 309930 315447 343572 346554 571216 590882 40.75 68.5 1
12:35:18 2023-09-26 333306 328034 77939 76473 112131 115514 112764 112078 84446 85164 90088 93997 112539 111319 321745 349904 929006 918179 350472 360965 104366 90509 96967 97867 114088 108651 104714 105015 72487 74998 255409 227396 659001 658029 191418 189196 240874 242735 278899 271980 288383 288816 304731 308380 288671 321491 656673 692264 513259 413923 257530 251140 288991 288743 299474 306087 310040 314738 345467 348751 568535 593483 40.65 68.5 1
12:35:19 2023-09-26 332855 328914 78037 76504 112143 115510 112707 112001 84389 86460 90121 93933 112572 111474 321745 346718 936900 924712 349369 362826 104308 90600 96704 98103 113843 109219 104903 102587 72407 73822 259813 228848 655688 663805 191383 189092 240840 242700 279722 270926 288206 287905 306056 307628 288671 320596 655672 694228 509299 412647 255297 255263 288910 288061 301370 304843 310844 311591 347804 348404 565093 593540 40.65 68.5 1
12:35:20 2023-09-26 329650 328796 77911 76500 112114 115547 112610 112131 84389 86612 89841 94095 112505 111698 322198 345676 935434 918866 346769 360965 104222 90666 96801 98001 113810 108985 104748 105049 72437 75030 260160 228201 657918 665757 190180 190195 241140 243482 279722 269689 288649 288338 303696 308130 288622 318642 658314 695032 510708 413923 256801 251763 288467 288743 303004 305549 312167 312872 346230 347617 571216 594417 40.65 68.5 1
12:35:21 2023-09-26 328778 329035 77939 76510 112110 115899 112610 112131 84357 86646 89965 94095 112350 111802 321912 347585 931649 916882 348407 362971 104766 90501 97266 97903 114261 108850 104893 105020 72536 74979 254239 227339 669076 663768 190670 189334 242159 243278 279811 271544 287765 290101 302794 308380 288969 318410 658643 684695 510708 412349 255713 250782 288707 288779 300213 304843 309492 314217 344536 346276 570406 589180 40.75 68.5 1
12:35:22 2023-09-26 332819 328813 78210 76406 112103 115547 112687 112111 84389 86519 90026 93933 112539 111397 321484 348885 928311 919480 349727 360965 104256 90666 96999 98001 113889 108985 104714 105015 72569 75030 258844 227879 663562 658029 191551 189230 240874 243447 278703 271410 286996 291271 304445 309420 288422 321579 657493 685178 512118 413447 257530 251283 289126 288743 299439 306193 311015 313015 345609 349175 569268 592628 40.75 68.5 1
12:35:23 2023-09-26 333853 328078 77921 76441 112123 115401 112764 112122 84389 86744 90237 94187 110639 111423 322317 346332 938138 927722 348701 362971 104342 90567 96636 98069 113663 108985 104748 105161 72573 73637 257763 227879 656631 665757 191517 189161 240909 242531 277656 270926 287765 288746 304909 306699 288874 320362 655709 693962 511589 413919 254514 255119 288242 287967 300137 304843 310405 314132 348782 347077 563657 590628 40.65 68.5 1
12:35:24 2023-09-26 329582 328805 77844 76455 112078 115706 112610 112285 84326 86612 89808 94128 112427 111887 321710 346475 935471 918335 346769 360965 104222 90666 96769 97900 113731 108834 104748 105015 72519 75030 257763 228792 657642 663805 190313 190328 241648 243482 279525 272302 288432 290413 304695 307989 288526 319275 660437 695178 503650 414033 256801 251378 287252 288563 301405 303890 309511 314775 346509 347844 571621 594417 40.65 68.5 1
12:35:25 2023-09-26 328547 329840 77907 76563 112131 115959 112927 112569 84597 85369 90055 94255 112749 111827 322055 347621 928822 916882 349948 360965 104467 90509 96999 97599 111350 108651 104893 104948 72569 75030 257763 227697 676281 663805 190348 189334 242159 243278 279525 270961 287765 290136 303342 308632 288428 318483 658643 684177 512118 412861 255713 252702 288503 288671 300912 304878 309966 314004 344536 346833 570406 590882 40.65 68.5 1
12:35:26 2023-09-26 333360 328715 78006 76469 112296 115543 112740 112111 84503 86553 90121 94062 112539 111508 321710 349412 929006 918179 348394 360713 104256 90509 96967 98001 113889 108910 104748 105088 72519 75030 260160 227557 659800 658029 190948 189918 243147 245774 278952 271875 287657 288606 304588 309577 287001 320377 659860 689054 510708 411694 256084 249252 288707 288761 301688 305730 310405 312575 346424 349421 571990 590664 40.65 68.5 1
12:35:27 2023-09-26 334364 329248 78225 76594 112492 115926 112895 112099 84503 86658 90241 94222 110775 111526 322544 346611 935471 924974 347030 360478 104597 90567 96868 98101 113731 109052 104748 105083 72472 75114 260160 229334 659122 658101 191383 189265 240874 243073 277656 271340 288685 294247 305196 308632 288124 320070 656673 693178 510708 412861 255368 249947 287264 288170 301405 304878 312487 311555 347209 348930 566636 592519 40.65 68.5 1
12:35:28 2023-09-26 328583 328746 78002 76396 112175 115514 112740 112066 84503 86519 90088 94095 112539 111620 322723 344637 938200 921969 347751 363189 104256 90699 96999 98067 113844 108985 104782 105049 72569 75062 258844 228055 662557 667191 191174 190252 242499 243378 279919 270786 288418 290860 305017 308455 289000 318410 658606 693360 510708 411705 256438 251903 288910 288187 302359 306982 311284 313661 346408 346554 567913 594417 40.65 68.5 1
12:35:29 2023-09-26 330590 330994 77970 76521 112119 115828 112740 112285 84503 86751 90179 94222 112505 111663 321745 347276 931645 918260 349232 360965 104433 90509 97065 97867 114216 108684 104849 104875 72601 74928 259958 227143 665910 663300 190613 190161 242159 243482 277462 271375 287765 290206 303378 309568 289099 318483 660511 684213 513527 411694 254301 251482 288503 288631 300912 304878 310844 314040 343537 346833 571216 590919 40.75 68.5 1
12:35:30 2023-09-26 333640 328800 78069 76500 112244 115547 112752 112078 84503 86553 90154 94062 112606 111431 322234 349376 930984 919555 349165 363225 104328 90666 96967 98067 113923 108910 104782 105049 72606 73637 257763 228055 660770 662243 191447 189196 243183 243378 279096 272065 287585 289800 304945 308632 288295 319752 658314 690769 510708 412861 256119 255407 288247 288779 299580 305800 310405 313051 346130 349667 570406 591791 40.75 68.5 1
12:35:31 2023-09-26 331704 328893 78097 76521 112557 115448 113115 112131 84618 86519 90154 94030 110831 111319 322962 345427 939531 924974 348491 362559 104631 90567 96967 98034 113844 108910 104782 105049 72536 75062 260160 227879 665138 665757 190948 189024 240840 242531 278307 270548 288206 288816 304767 308121 294355 319158 656172 691746 509209 413919 256168 250713 288290 287764 301122 304843 310844 312539 346651 346311 564527 592701 40.75 68.5 1
12:35:32 2023-09-26 329880 329252 78002 76500 112045 115543 112610 112232 84357 86553 89965 94270 112539 111698 320807 349939 937535 916936 347568 360731 104256 90732 96834 98134 114125 109185 102250 102592 72375 73670 258844 228848 659658 664634 192477 189987 242841 244128 278311 271375 288779 288308 305611 308099 288694 319909 660511 692203 510708 414547 256801 250713 288910 294319 299580 305765 309763 312311 347768 347880 572343 593540 40.75 68.5 1
12:35:33 2023-09-26 332446 329133 78002 76563 112200 115706 112675 112131 84389 84891 90237 94415 112505 111663 321972 349975 928348 920951 347345 360443 104400 90699 96999 97900 114088 108910 104782 105049 72601 75062 258844 227879 659436 658065 190948 189334 242499 243552 278935 271375 288545 288816 304767 310290 287180 320399 660043 690914 507820 410531 255332 250504 288097 294210 300491 305552 310405 313271 345367 349421 571023 591791 40.75 68.5 1
12:35:34 2023-09-26 332234 328043 77917 76334 112228 115401 112927 111969 84544 86553 90059 94095 112495 111543 322460 344637 931373 924118 350472 360965 104665 90501 97134 98236 111285 108918 104970 102361 72703 73569 260160 226843 664393 663654 191278 189827 240805 242024 278571 271756 287513 290458 304267 308667 288467 319909 656370 687982 509209 412569 255119 250713 289197 287158 302819 304913 309165 314261 345609 348685 563693 592432 40.65 68.5 1
12:35:35 2023-09-26 331528 329733 77970 76479 112152 115706 112993 112395 84686 86605 90212 94062 112650 111629 324925 346978 937461 923106 347505 363007 104366 90789 96999 98101 113934 108985 104787 102431 72536 75082 257763 228201 667072 665757 190313 190460 241818 243482 278557 270478 288649 288536 305160 308561 288874 319188 659539 692131 510708 414033 254870 251833 288500 288874 302287 304314 311505 312539 346651 347320 571621 594417 40.65 68.5 1
12:35:36 2023-09-26 329840 329035 78037 76515 112244 115873 112707 112131 84446 86553 90088 94160 112616 111698 321710 348814 934735 918169 352682 363339 102998 90875 96967 98238 114069 109144 104937 102517 72670 73670 270817 227894 664006 666699 191383 189861 242499 245774 279919 272170 286804 289660 305196 307628 291162 319421 658606 689199 509299 414502 256438 252436 288910 288779 300912 306691 309456 313491 347697 347320 569965 591300 40.65 68.5 1
12:35:37 2023-09-26 334364 328995 78034 76657 112196 115514 112817 112034 84503 86519 90237 92500 112616 111474 322198 348849 930984 919481 350573 360965 104366 90666 96999 98001 113889 108985 104893 102464 72569 75082 257763 227557 663573 658065 191877 189230 242120 243073 279328 272205 287729 289660 304609 308596 288969 321417 658104 685250 505040 412641 255083 249217 288540 288779 302152 306691 310405 313263 346372 348613 565326 590882 40.65 68.5 1
12:35:38 2023-09-26 330808 329018 78240 76448 112131 115514 112764 112099 84503 86672 90088 94127 112694 111663 322400 345463 934110 928197 346060 363484 104660 90600 96967 98103 114227 109110 102358 102490 72536 75030 258844 228201 659489 664125 191412 189827 242841 243447 279919 270478 288622 290738 304767 310472 288025 321417 658606 694342 512118 411694 255332 250678 288910 288779 301828 304561 313448 312539 345609 349421 568279 594463 40.75 68.5 1
12:35:39 2023-09-26 332465 329617 78034 76511 112232 115786 112829 112383 84686 84975 90121 94127 112650 111663 321710 350715 938163 915691 346786 363007 104333 90633 96967 98101 111111 109019 104714 102458 72536 75133 270817 228848 660978 664780 191250 189299 242499 244198 278899 271375 288455 288790 305626 308130 288874 320136 660511 694228 510708 412031 255083 250713 288503 288273 300456 304843 309763 312504 347173 347844 571023 594417 40.65 68.5 1
12:35:40 2023-09-26 331183 329035 77939 76500 112103 115706 112764 112131 84503 86553 90088 94415 110605 111690 322436 347098 934257 918223 350647 360821 104554 90534 97266 98038 113968 108951 104927 105127 72569 73637 264446 226800 666045 665720 190914 190293 242499 243413 279722 271375 287765 290577 303342 308632 288874 319421 658277 685142 501932 413447 256256 251482 289000 288779 301370 305517 310186 314447 345054 347600 571216 590211 40.75 68.5 1
12:35:41 2023-09-26 330844 329542 78034 76553 112277 115866 112895 112208 84503 86612 90278 94193 112572 111698 322459 343638 931645 926289 348491 360965 104506 90666 97331 98034 114115 108985 104927 105088 72601 73834 260160 227557 662820 661824 191250 189861 240840 243447 278649 269724 288973 289625 304267 310219 288683 320816 656673 691258 513527 411694 255297 250678 288910 288874 303031 304349 309763 315186 345574 349116 567074 594417 40.65 68.5 1
12:35:42 2023-09-26 332819 328715 78320 76494 112305 115543 112960 112318 84712 85389 90270 94382 112939 111686 322317 346090 939347 924715 349195 362935 104511 90666 97032 98101 113923 108985 102498 105049 72730 75082 255409 227879 662191 667570 191551 189265 242033 242700 278501 271340 288409 289220 305196 306699 294771 320136 656636 692167 512118 414538 254514 250504 288505 287972 301122 305517 310077 313015 348180 347077 564490 592665 40.65 68.5 1
12:35:43 2023-09-26 331307 329035 78030 76527 112240 115899 112764 112208 84389 86672 90121 94095 112539 111698 322198 347799 932977 918335 350187 360965 104433 90633 97032 97867 113968 108651 104960 105127 72601 74998 257763 225639 666280 664780 190914 190293 242499 243482 279525 271375 288003 290613 303342 308667 288874 318933 660511 685178 513527 412861 254478 251517 288915 288779 300804 305730 310881 314483 345054 347356 571621 591754 40.75 68.5 1
12:35:44 2023-09-26 333866 328706 78002 76584 112407 115926 113037 112472 84597 86778 90303 94222 112861 111526 322281 349478 930874 921895 349411 363007 104222 90666 97200 98070 114013 108985 104820 105195 72569 75062 257763 228201 672070 657763 191250 189299 240840 243482 279132 272205 287747 289849 305196 308632 288237 319494 660043 690246 510708 412569 256084 249217 288910 294590 299580 306445 310113 314738 346651 349913 572027 592209 40.75 68.5 1
12:35:45 2023-09-26 331767 328539 78256 76500 112309 115514 112960 112001 84664 86519 90121 93997 112572 111474 322687 345676 939926 923390 348737 363007 104366 90666 96967 98265 113889 109019 104820 105122 72569 75114 268322 228040 663456 665757 191551 189299 240874 242700 278501 271665 288206 288781 304731 307199 294564 319457 656636 695325 512118 414538 256256 250713 288102 287967 302040 304843 311284 313015 347733 347320 564490 594147 40.75 68.5 1
12:35:46 2023-09-26 332014 329279 78045 76678 112212 116186 112764 112460 84503 86838 90146 94319 110698 111681 322198 350414 938200 918335 347568 364034 104405 90666 96999 98101 113889 109203 104937 102517 72569 75165 258281 228848 660978 665757 191383 190126 240840 244609 279259 271375 288770 288509 305841 308596 288874 319092 660511 694192 510708 412031 255083 250713 288910 288273 300456 305517 309763 312284 347733 347915 572479 594417 40.75 68.5 1
12:35:47 2023-09-26 329542 328991 77911 76459 112119 115833 112707 112131 84503 86672 90121 94225 112572 111698 321745 347276 932020 918335 350224 360965 104433 90633 97331 98101 114115 108985 104960 104982 72601 73783 260160 226734 668412 666486 191447 190356 242499 244128 279883 272030 288468 290613 303839 309825 289099 319421 660511 685214 513527 412825 256438 251482 288910 288779 301370 306161 310662 314483 344571 348421 572248 591754 40.75 68.5 1
12:35:48 2023-09-26 332470 329070 78310 76637 112309 115828 112927 112439 84561 86778 90303 94127 112572 111586 322234 343603 931608 927607 348737 363007 104467 90604 97466 98070 114081 108985 104960 105127 72569 75030 257763 227557 668813 658101 191383 189334 240840 243447 279154 270290 288951 289695 303981 310037 288692 320362 656709 690769 508778 411694 255297 250678 289000 288784 302570 304349 309294 314696 345332 348685 565398 592336 40.75 68.5 1
12:35:49 2023-09-26 333528 328539 78460 76563 112309 115547 112960 112176 84503 86519 90278 94095 112728 111474 322460 346718 938200 924937 347309 360983 104222 90699 96900 98202 113697 109203 102401 102645 72573 73974 257763 229497 654474 664634 191482 189196 243869 245081 279883 272030 288409 290431 304361 308130 288874 321844 658104 694192 510491 413300 255297 249252 290635 288576 302075 305765 311272 311627 349309 348930 566199 592336 40.75 68.5 1
12:35:50 2023-09-26 332359 328889 78310 76594 112382 115992 112927 112208 84446 86612 90121 94095 112572 111690 322317 347764 935512 917030 350997 363520 104222 90699 96801 98202 113697 109203 104714 105083 72569 75165 257763 228201 666488 665757 191250 189861 240840 243482 279132 272622 287769 288781 306236 307382 289054 320136 660511 693214 509299 413883 254905 250748 287264 288874 300614 306761 311064 313015 348782 347880 572027 594630 40.75 68.5 1
12:35:51 2023-09-26 328813 329448 78002 76553 112119 116286 112740 112472 84389 86739 90121 94258 112539 111887 322460 347871 930324 918169 347345 360965 104573 90604 97566 98139 111337 109118 102432 102367 72753 73619 257763 227557 670112 665575 191377 190322 243012 243482 279847 271375 287801 290436 303803 308632 288874 319421 660240 685214 520259 412031 255713 251482 289000 294358 301370 305765 310405 314483 345645 347356 570958 590628 40.75 68.5 1
12:35:52 2023-09-26 331166 328849 78260 76567 112200 115873 112785 112099 84743 86811 90245 94062 112694 111698 322234 343638 931571 926948 350224 360965 104732 90666 97032 98034 114149 108834 104854 105015 72601 75082 257763 226915 664862 661860 191383 189861 240840 242735 279445 270548 288242 290965 304731 310037 288392 320362 656673 685322 516536 412861 255297 252630 288910 288061 303280 305765 310405 314261 345574 348930 563693 592665 40.65 68.5 1
12:35:53 2023-09-26 334127 328805 78065 76427 112228 115547 112895 112066 84503 86519 90121 94062 112572 111586 322425 346718 935471 924937 349617 363375 104559 91067 96901 98439 113877 109287 104869 102613 72440 73872 257763 228848 654853 663768 191551 189299 241580 243278 279883 271270 288613 288746 304608 307382 288969 321954 656673 694264 509299 413300 255297 249252 288540 288576 300840 305765 310077 311627 349058 349421 565398 594453 40.75 68.5 1
12:35:54 2023-09-26 331183 329519 78306 76490 112152 116035 112927 112208 84503 86646 90121 94128 112572 111560 321710 347520 934772 917030 350539 360965 104188 90699 96999 98202 113731 109169 104748 102452 72569 75165 258844 228201 656219 665757 191383 190161 240840 243482 279132 272657 287634 288606 304148 308130 294233 319129 660511 692724 506036 413919 255083 250748 288910 288779 300491 307190 311272 314849 348782 347880 572027 591572 40.75 68.5 1
12:35:55 2023-09-26 328804 329439 77998 76521 112179 116092 112740 112395 84389 86739 90121 94258 112539 111999 321745 347871 932313 922020 350076 363520 104694 90567 97266 98103 114261 109068 102498 102560 72670 75216 257763 227879 664593 663300 191307 190622 242499 243482 278291 271375 288396 292095 302879 310037 288874 319421 660511 685890 506430 412277 254870 251868 288910 294345 301370 306467 311284 314447 344606 347880 572027 592209 40.75 68.4 1
12:35:56 2023-09-26 332470 330484 78448 76594 112305 115739 112740 112099 84655 85369 90121 94095 112572 111508 321745 343638 931645 927607 348244 360965 104467 90666 97331 97867 114115 109019 104815 105049 72569 74979 257763 227662 665650 658101 191551 189861 240874 243482 279384 270478 288685 290255 304517 310543 288896 320853 658643 690769 513527 411694 255297 250713 287264 288599 303280 304383 311065 314225 345609 348930 565398 594417 40.75 68.4 1
12:35:57 2023-09-26 332855 328530 78101 76500 112382 115786 112850 112034 84561 86519 90278 93933 110792 111423 322436 346469 939421 925484 349727 363520 104304 90600 96934 98373 113956 109253 104714 105151 72569 75114 255409 228055 660774 665757 191551 189265 241951 243073 279883 272065 288260 289422 305374 306384 288874 321014 656673 694228 518284 414538 255297 249981 288645 288373 301864 305339 310113 314886 349309 348685 565326 591463 40.75 68.5 1
12:35:58 2023-09-26 338519 329058 78065 76531 112244 115833 112850 112208 84446 86586 90121 94128 112539 111698 322234 347799 934110 918335 350997 363189 104222 90699 96834 98202 113765 109203 104748 105117 72569 75114 257763 228201 667676 665757 191250 190161 240840 243482 279525 273039 287562 288606 306056 308314 294269 319056 660511 692235 509299 413883 254870 250748 288910 288874 299263 307405 310405 313015 349326 347915 571621 590664 40.75 68.4 1
12:35:59 2023-09-26 329319 329066 78034 76593 112135 116092 112707 112318 84389 85296 90237 94612 110639 111992 322091 348462 930214 918223 349727 363484 104554 90850 97032 98101 113844 109019 104854 105117 72738 75114 257763 228201 673281 663805 190948 190853 242841 244233 278174 271790 288445 290965 303093 310543 288874 319457 660511 685250 512118 411694 255119 251517 288910 294251 301405 306228 311945 315212 344536 347915 567811 592701 40.65 68.4 1
12:36:01 2023-09-26 332728 331224 78416 76563 112305 115899 112740 112285 84503 86586 90154 94128 112572 111698 321710 343638 931645 927334 346769 360965 104501 90666 97032 98034 114070 109019 104888 105049 72633 75095 260160 227557 665336 657835 191418 189896 240874 243482 278571 270290 288725 289660 304339 310255 288562 321190 656709 691258 507820 411694 255332 250713 287229 288801 303280 306982 309546 315223 345090 348930 566235 595332 40.75 68.5 1
12:36:02 2023-09-26 334364 329845 78373 76490 112415 115766 113180 112472 84775 85336 90369 94190 112816 111560 322353 346332 939474 924789 347309 363007 104256 90765 96967 98202 114125 109219 104787 102517 72487 75249 257763 229423 664180 664780 191621 189299 241951 243482 278501 271410 288955 288781 304395 307475 288973 319494 656709 694264 510708 413919 255332 250329 288102 288373 302024 305765 308861 311627 348818 348930 565398 596362 40.75 68.5 1
12:36:03 2023-09-26 330549 329031 78002 76531 112244 115739 112785 112131 84503 86586 90121 94095 112572 111732 321745 348849 934772 917030 350539 360965 104256 90732 96834 98202 113731 109203 104748 105184 72601 75197 258844 228848 655306 665757 191551 190161 240874 243517 279132 272883 288346 290275 304183 308165 294233 318973 660511 690186 509299 414210 255297 250782 290241 294553 300456 306761 311284 313051 348818 347915 571059 592701 40.75 68.4 1
12:36:04 2023-09-26 331022 329782 78310 76674 112415 116400 112817 112492 84597 86878 90212 94418 110809 111905 324077 347692 930324 917682 347309 363189 102101 90604 97331 98001 114149 108910 104994 102560 72870 74979 258844 226915 664963 663841 191250 190460 240840 244062 278078 271410 288788 290635 304267 310037 294453 318605 660511 685214 513527 412277 254870 252527 288910 294210 301441 305800 309294 314519 345125 347951 567775 592665 40.75 68.4 1
12:36:05 2023-09-26 330844 329577 78097 76694 112228 115899 112850 112208 84503 86586 90278 94128 112572 111698 322234 343674 930008 927607 347751 363189 104467 90604 97065 98067 114036 109019 104888 105049 72601 75062 257763 227557 661577 658137 191418 189896 240909 243517 278536 270513 289000 289800 304445 310543 288692 321190 656746 692235 514936 411985 255332 250748 288102 294138 303280 304843 310486 314732 345609 349421 568462 597361 40.75 68.4 1
12:36:06 2023-09-26 334364 330526 78563 76573 112480 115828 113070 112208 84655 86718 90336 94222 112728 111474 322723 346232 939531 926178 347309 363007 104222 90732 96636 98234 113877 109388 104748 102549 72469 75229 260160 228201 656805 665757 192058 189334 242120 243447 278536 271825 288721 291620 306379 307699 289090 321527 656709 694300 509299 414574 255332 250713 289013 288779 301899 305800 309537 313051 349626 348930 565398 594453 40.75 68.4 1
12:36:07 2023-09-26 331727 328836 78034 76531 112152 115819 112850 112034 84446 86619 90121 94128 112495 111732 322234 346789 934184 919593 351033 360731 104289 90699 96900 98234 113731 109052 104782 105083 72569 75114 257763 227879 663224 665757 191418 190195 240840 243482 277690 272883 286920 289695 306703 307062 294513 320399 660043 691258 512646 414538 254905 251132 288316 294210 300896 307225 310186 314231 348568 347594 570112 593599 40.75 68.4 1
12:36:08 2023-09-26 331293 330521 78069 76619 112301 116186 112927 112634 84503 86792 90121 94420 112616 112043 322472 348814 930324 919555 348322 363007 104761 90538 97331 98001 114115 108876 104927 105127 72569 75082 257763 228040 678777 665250 191215 190460 242499 244198 279811 271375 288649 290613 304267 309568 288874 319384 660240 685214 513527 412861 256438 251868 288910 288251 301405 305765 311064 315184 345296 347844 571842 592173 40.75 68.4 1
12:36:09 2023-09-26 331310 329377 78097 76490 112459 115895 112895 112285 84561 86672 90278 94225 112694 111698 322198 343638 931645 927607 348737 360965 104506 90666 97331 98202 114115 108985 104960 105015 72601 75082 257763 227557 662855 658101 191551 190126 240874 243482 279349 270513 288685 290339 302986 310507 288658 321080 656673 689235 510491 412277 255297 250713 289000 288599 303883 306118 312057 314339 345952 349576 565253 593978 40.75 68.4 1
12:36:10 2023-09-26 334286 328849 78579 76588 112748 115866 112960 112131 84686 86553 90270 94415 112928 111629 322723 346718 939623 930353 349948 363007 104366 90732 96999 98202 113889 109278 104927 102528 72601 75165 260160 228201 658944 665757 192157 189299 242120 243447 278636 271755 288649 290681 304361 308279 294306 320764 656709 694192 513678 414538 255262 250713 288978 288874 301968 305765 309511 313491 349608 347880 564926 592336 40.75 68.4 1
12:36:11 2023-09-26 329809 329053 78385 76521 112305 115899 112895 112285 84503 86705 90121 94258 112650 111698 321710 347520 934074 918335 350721 360965 104467 90666 97331 98202 114115 109019 104960 105117 72601 75082 258844 225639 666212 665757 191215 190426 242499 243517 278078 271790 287895 291659 304267 308208 294477 319421 660043 685250 512118 413923 257165 252702 288874 288635 301933 306910 310722 315298 346230 347666 571916 593822 40.75 68.4 1
12:36:12 2023-09-26 332819 329448 78187 76542 112305 115895 113148 112395 84503 86672 90278 94225 112728 111698 322436 349939 930324 921932 348884 363007 104506 90699 97032 98169 113923 109019 104888 102452 72800 75165 261209 228040 665740 658029 191517 190161 240840 244233 279525 272170 288324 289660 305196 310255 288025 319943 660511 691258 512118 412277 256694 250713 288910 288273 300912 306650 311284 313527 347173 349913 567775 592628 40.75 68.4 1
12:36:13 2023-09-26 333600 329035 78061 76490 112386 115706 112850 112362 84561 86672 90278 94160 112884 111663 322234 346955 936834 926289 347309 360983 104438 90699 97291 98202 113968 109278 104854 102452 72569 75216 257763 229334 655779 661824 191551 189299 241951 243482 279847 271375 288978 288991 304114 309568 288467 319459 658277 697113 507820 413960 256552 252702 288910 288513 302145 306515 312316 312836 347554 349913 569245 595717 40.75 68.4 1
12:36:14 2023-09-26 331022 328539 78416 76584 112301 115899 113409 112285 84628 86705 90336 94258 112728 111698 322890 344637 940198 923428 348491 363007 104400 90822 97032 98202 113923 109203 104927 102420 72569 75165 257763 228201 660996 667643 191383 190460 240840 245427 279349 271340 288721 289625 304873 309532 294685 319866 659576 692131 509977 412031 254478 252254 288588 288779 303280 304878 309763 315334 347209 347844 568755 593668 40.75 68.4 1
12:36:15 2023-09-26 330808 329533 78120 76490 112382 116226 112850 112395 84503 86705 90245 94225 112694 111698 322436 350710 940961 919254 351866 364034 102058 91008 97233 98373 114182 109253 102466 102484 72569 75249 260160 228201 656875 667424 191447 190426 240840 243482 279722 273074 288314 289660 304573 308596 289185 320853 660511 693214 509299 414502 255297 252436 288067 294667 300666 307655 311064 313491 349273 347915 571621 592628 40.75 68.4 1
12:36:16 2023-09-26 336088 329000 78373 76497 112439 115899 113311 112415 84628 86672 90435 94367 112728 111508 322723 349376 930044 922241 352394 363007 104433 90699 97331 98202 113923 109019 104927 105122 72601 75114 268322 227557 662076 663805 192215 189299 242323 243073 278307 272241 287765 290339 305611 309532 288973 321417 657639 685286 512118 412605 255297 250713 289013 288779 301405 307370 310844 314732 346687 348930 565362 592628 40.65 68.4 1
12:36:17 2023-09-26 333143 329035 78097 76490 112309 115932 112883 112208 84503 86646 90270 94448 110869 111802 322472 347377 936288 926104 346060 363484 104588 90975 97266 98202 114081 109169 104927 102452 72601 73872 256521 228848 659103 658101 191586 190161 243525 243482 278501 271410 290558 288606 305196 310507 288467 321087 659109 692203 512118 412569 256478 250713 288067 288779 301051 304808 313497 313015 347173 349913 568718 596176 40.75 68.5 1
12:36:18 2023-09-26 332470 329840 78448 76657 112305 115899 112915 112285 84597 86705 90278 94128 112650 111965 322460 350962 939623 917682 347309 363007 104433 90699 97032 98234 113957 109388 104927 102517 72601 75197 257763 229010 662979 665757 191586 190293 240909 244986 279132 272241 288793 288991 304573 308667 289090 321454 661447 694228 506036 413264 255297 251482 289131 288711 301122 306228 311984 314849 348782 348930 573594 596786 40.75 68.5 1
12:36:19 2023-09-26 329542 329213 78097 76577 112378 116248 113213 112634 84775 85264 90270 94418 110809 111940 322580 347657 935623 920876 350573 363007 104756 90699 97331 98169 114115 109152 102336 102528 72800 75082 257604 227143 667455 666013 191250 190795 240874 244233 278501 272205 288685 290613 304267 310255 289311 319909 658024 685214 508778 412861 255297 252254 289000 288743 302075 306442 309763 315442 345332 347915 567811 591463 40.75 68.5 1
12:36:20 2023-09-26 332470 328995 78101 76521 112415 116226 112927 112285 84597 86672 90278 94193 112728 111732 322723 344673 930008 928927 348737 360983 102377 90699 97364 98101 114149 109019 104994 105195 72832 75095 260160 227557 668463 658101 191551 190161 240874 243517 279458 270891 288757 290136 304767 310507 288392 321417 656709 692235 513527 412277 255332 252666 287090 288874 303316 304843 309763 314483 345574 349421 567074 595296 40.75 68.4 1
12:36:21 2023-09-26 333288 328525 78448 76584 112793 115926 113356 112285 84775 86751 90336 94255 112939 111526 322544 346575 940865 927607 347309 362790 104222 91067 96967 98437 113855 109388 104748 102537 72569 75423 257763 228848 652566 664780 192157 189861 242289 243482 278623 272170 288694 288606 304608 308314 288874 320941 658606 694300 510708 414538 256084 250678 288575 288874 301544 306228 309763 313015 350701 349667 566599 594197 40.75 68.4 1
12:36:22 2023-09-26 329880 329031 78491 76521 112309 115932 112773 112285 84503 86705 90278 94193 112650 111663 322723 347799 935434 918335 351280 360983 104289 90699 97032 98234 113889 109203 104927 102517 72601 75197 260160 228040 657948 666699 191551 190460 240874 243517 277656 273074 287765 291683 304148 308130 294758 320626 660511 692724 509299 414538 255262 251307 287094 294138 302152 307690 309502 313527 348782 347915 571216 595513 40.75 68.4 1
12:36:23 2023-09-26 331261 330513 78341 76709 112309 116219 112927 112602 84628 85354 90303 94548 110741 112155 322687 348885 931645 919480 349727 364216 104400 90699 97331 98267 113991 109287 102315 102490 72601 75146 258844 228201 659344 658101 191551 190760 240805 244815 278304 272241 288432 290136 303946 310979 288467 321454 657988 689898 507820 411694 256119 251482 288910 288509 301405 307396 309546 314225 345609 350020 572307 593540 40.75 68.4 1
12:36:24 2023-09-26 331543 329066 78097 76459 112382 115899 112960 112208 84561 86646 90245 94095 112650 111732 322723 347799 934074 927607 346524 360983 104433 90699 97331 98202 114081 109052 104815 105117 72601 75197 257763 229189 662076 661860 191586 190161 240909 243517 278536 271410 290513 289040 306236 310507 288671 319494 658314 693703 506430 412277 256119 250713 288102 294138 302075 304843 313200 313015 346924 349733 568462 595919 40.75 68.4 1
12:36:25 2023-09-26 331166 329697 78373 76584 112655 115992 113168 112472 84743 86845 90402 94193 112762 111698 322723 345463 942342 924244 346786 360983 104472 90909 97266 98202 113957 109203 104815 105228 72601 75165 257763 228201 663039 666699 192023 190161 241951 243447 278571 271410 288721 289800 304148 308596 288768 320780 658643 694192 512118 414574 255083 251132 291124 288779 302996 306014 312240 313563 349309 347880 565362 594417 40.75 68.4 1
12:36:26 2023-09-26 329617 329106 78002 76546 112309 116092 112817 112285 84561 86739 90278 94291 112650 111732 322687 347799 934037 919641 350721 360965 104433 90666 97331 98134 114149 109019 104994 105195 72633 75062 257763 226915 676679 665757 191418 190495 240840 244233 278618 271980 288721 290648 304731 309754 294685 319909 660511 685250 514936 413740 255297 252289 287229 294256 303616 306480 311138 315225 346662 347737 572027 591500 40.75 68.4 1
12:36:27 2023-09-26 335317 329622 78341 76708 112508 115992 113025 112285 84597 86679 90311 94448 110792 111768 322687 349868 931645 921550 350721 360695 104506 90699 97065 98202 113957 109019 104815 105228 72601 75197 257763 227879 663456 661860 192495 189334 242358 243517 277656 272848 288409 290339 304909 309820 289199 320464 660043 689235 512118 412031 256478 250329 289804 294210 301370 307655 311945 315176 347209 350056 568316 592665 40.75 68.4 1
12:36:28 2023-09-26 332279 329484 78369 76500 112492 115895 113025 112099 84628 86586 90373 94095 112795 111508 322723 345746 940865 927607 347345 360983 104222 90732 96900 98470 113810 109421 104782 102581 72601 75197 258844 228201 656575 665488 192460 190028 242358 243482 278571 271755 288838 289695 304678 308345 294685 320897 658104 694336 507890 414574 255368 252702 291366 288879 302746 308974 311946 315112 349729 348823 565216 594691 40.75 68.4 1
12:36:29 2023-09-26 330397 329622 78097 76584 112168 116125 112740 112415 84686 86938 90088 94420 112539 112077 322460 347550 942342 919555 347505 360983 104433 90699 97032 98202 113923 109203 104815 105228 72601 75197 270817 228686 665816 665286 190948 190795 242499 245021 278501 271340 290499 289800 309905 309568 289126 320033 662569 693998 512118 412067 255332 251517 288707 288308 302039 304878 310740 313307 347768 348930 572343 594197 40.75 68.4 1
12:36:30 2023-09-26 330880 329062 78069 76525 112305 116092 112740 112395 84503 86705 90121 94193 112650 111732 322723 350697 930324 922223 348394 363702 104433 90699 97032 98234 113957 109019 104960 102528 72633 75146 259813 228201 660406 658137 191551 190495 240874 244986 278113 272241 288721 289695 305196 310979 288467 320633 660511 690424 510491 411475 258261 252702 288996 290413 303008 306586 312167 314339 346230 349877 575013 592300 40.75 68.4 1
12:36:31 2023-09-26 331704 329080 78543 76396 112907 115766 113234 112179 84628 86586 90311 93933 113006 111354 323212 345711 931645 926289 349974 360443 104467 90732 97331 98234 113957 109203 104888 105049 72601 75095 257763 227718 663406 662868 192495 189299 242358 243482 278501 273074 287801 290577 304373 310037 288766 319459 658643 689235 508778 412031 255368 250713 289527 288779 301441 306410 310405 314519 347209 349792 565398 591463 40.75 68.4 1
12:36:32 2023-09-26 331310 329560 78405 76572 112517 115899 113168 112241 84628 86619 90311 94161 112762 111732 322723 345711 940865 924281 347030 360983 104467 90732 97265 98234 113957 109203 104815 102452 72633 75146 270817 227879 665984 667171 192192 190161 242323 243482 279294 271790 288757 290136 305876 308596 291742 321087 658314 697113 512118 414502 257165 251798 289312 288865 303102 306550 312610 316784 349555 347915 566599 595332 40.65 68.5 1
12:36:33 2023-09-26 332758 329422 78037 76646 112156 116286 112740 112492 84628 86739 90278 94291 112762 111732 322234 349975 940198 918335 346264 360983 104467 90765 97032 98234 113923 109312 104922 102560 72832 75229 260160 228848 660631 665757 191418 190963 240874 245021 278618 271825 290499 291271 304183 310037 294721 319494 658024 694264 512118 412973 255332 251482 288724 288956 302323 305765 311493 313051 348782 348930 573594 596213 40.65 68.5 1
12:36:34 2023-09-26 333672 329809 78575 76584 112468 116206 113025 112318 84775 86739 90373 94226 112717 111887 322723 349975 932056 922278 349446 360983 104467 91015 97331 98475 114115 109312 105028 102592 72633 75229 257763 228201 666468 658101 192023 190460 241951 244644 277690 272827 288721 290225 306343 310224 288739 323282 662386 692126 512118 414033 257560 252702 290545 290413 300860 307225 309763 314261 347768 351321 571023 594916 40.75 68.4 1
12:36:35 2023-09-26 331847 329711 78160 76740 112732 116117 112993 112602 84571 86805 90311 94324 112762 111999 322759 345166 931397 930436 349663 360983 104645 90732 97658 98202 114183 109019 105028 105083 72865 75197 258844 227557 664151 661860 191621 190495 241951 244233 282031 270926 288928 290374 305196 310979 288874 319459 658643 692235 507820 412569 255368 251482 288102 288050 304240 307019 309834 314519 345645 349667 566781 596213 40.75 68.4 1
12:36:36 2023-09-26 331528 329569 78065 76678 112163 116648 112764 112602 84503 86865 90121 94357 112572 112111 321745 348885 939531 918866 347505 361018 104844 90765 97032 98267 113957 109312 104815 105151 72633 75229 257763 228848 663032 665286 191621 190328 240874 245531 279847 272410 290173 291271 305804 309896 290060 321271 662349 699313 509977 415210 257530 252702 289000 288781 301441 305947 311105 315260 348747 348930 572784 594124 40.75 68.4 1
12:36:37 2023-09-26 330469 329275 78288 76484 112577 115932 112895 112318 84561 86739 90311 94161 112684 111766 322723 347835 934772 918179 350467 360749 104467 90732 97331 98234 114115 109312 104815 105117 72633 75146 257763 227396 664497 667171 191551 190495 240874 244233 278501 272431 287765 290648 305698 309024 294830 320399 660043 690246 509977 414246 257165 251517 288242 294418 302359 307655 310405 314519 349045 347951 571216 591477 40.75 68.4 1
12:36:38 2023-09-26 331614 328751 78634 76594 112492 116201 113025 112395 84571 86772 90311 94291 112840 111887 322723 344361 930008 928927 349479 360983 104612 90699 97498 98202 114149 108985 105028 105083 72932 75146 257763 227557 666039 661824 192385 190818 243869 244605 282063 271235 288613 292886 305052 311273 288879 322183 658424 692724 507820 412569 256084 251482 291168 288784 304133 305482 311168 315184 346130 349697 567074 595717 40.75 68.4 1
12:36:39 2023-09-26 333532 329836 78373 76523 112549 115899 113135 112318 84628 85336 90402 94225 112762 111663 322723 346753 939531 926948 347345 360983 104400 91140 97032 98437 114351 109388 104748 102575 72569 75384 257763 229334 653446 664780 192192 190126 242323 243482 278536 272205 288203 290558 305529 309316 289167 319979 658606 699129 517966 414538 256478 250713 288978 288779 302748 306467 309798 313015 349872 350056 567877 596213 40.75 68.4 1
12:36:40 2023-09-26 329845 328769 78373 76553 112492 116092 112993 112460 84597 86798 90340 94193 112728 111698 322460 347799 935434 921100 351280 360983 104400 90732 97065 98470 113957 109388 104888 102657 72750 75249 261209 228792 665101 667460 192215 190789 243697 244504 279919 272968 288337 290436 306919 308455 288733 321080 657794 692724 510708 414430 255332 251833 288102 288671 301405 309410 311248 314483 349309 348894 571216 592665 40.75 68.5 1
12:36:41 2023-09-26 330177 329809 78128 76646 112382 116125 113005 112525 84503 86739 90121 94291 112572 112077 322460 349412 931645 920296 350445 360695 104506 90732 97331 98234 114115 109203 104888 102452 72832 75249 260160 228201 659335 661824 191551 190495 240874 244986 278113 272205 288685 290613 305196 311197 288467 320201 658024 689272 512118 412277 256514 251482 288608 288711 303032 306726 309728 314483 346372 350791 575286 596362 40.75 68.4 1
12:36:42 2023-09-26 333329 329071 78373 76521 112715 115899 112993 112285 84628 86705 90340 94193 112762 111698 322234 347520 937498 926948 346786 362754 104467 90765 97299 98234 113923 109388 102406 102671 72787 74025 260160 229497 665377 661715 192355 190356 243869 244469 281503 272481 290692 288816 304148 310224 288874 321051 660401 694192 510491 412861 256874 250748 291041 289365 301968 306228 311430 312539 349045 348159 568755 594124 40.75 68.5 1
12:36:43 2023-09-26 331962 329529 78160 76635 112492 116092 112993 112318 84618 86679 90340 94258 112762 111732 322687 345191 940865 922197 347309 360948 104467 90732 97065 98202 114115 109203 104960 102517 72601 75197 257763 228040 659224 667171 191854 190460 241951 243482 279384 271790 288969 290136 305840 308632 289102 320362 658643 692095 508778 414574 254905 251517 289123 289005 303244 305947 312500 314924 348496 347594 566053 593978 40.75 68.4 1
12:36:44 2023-09-26 331202 329386 78575 76723 112549 116186 112960 112395 84618 86705 90278 94193 112762 111836 322544 350715 940865 919593 346751 364034 104433 90732 97331 98369 113957 109388 104960 102517 72800 75229 260160 228848 661529 665757 191586 191061 240874 245056 278501 272205 290463 291271 304608 310037 294685 321947 658024 694264 508778 413264 255332 251517 289000 288781 302359 306228 313671 313491 348818 349421 573594 594966 40.75 68.4 1
12:36:45 2023-09-26 332470 329177 78034 76564 112305 116277 112927 112525 84503 86858 90278 94291 112728 112077 321745 349412 932313 922223 350472 360948 104467 90732 97331 98234 113957 109278 104960 105151 72832 75197 257763 228040 663238 658101 191621 190460 240909 244986 278182 272848 288685 290339 305841 309971 288467 320464 661447 692235 512118 412277 256909 250748 288874 291120 304244 309046 312130 314375 347554 350899 574469 596213 40.75 68.5 1
12:36:46 2023-09-26 332465 330516 78480 76615 112594 115932 112915 112383 84561 85348 90435 94387 112806 111887 322723 343674 931424 927607 350721 360948 104467 90699 97331 98202 114149 109019 104994 105195 72633 75062 257763 227289 667352 661860 191621 190460 241615 243482 279845 271790 288685 291781 305196 310543 289140 319459 659306 689272 512118 412861 256084 251482 288505 288599 302995 306126 311908 315478 346651 349421 564926 594417 40.75 68.5 1
12:36:47 2023-09-26 329809 329529 78373 76521 112480 115932 112993 112285 84618 86705 90278 94226 112762 111698 322723 345156 940865 922278 346786 361018 104467 90732 97331 98234 114036 109388 104960 102452 72601 75197 260160 228201 663284 667643 192023 190460 242120 243517 279419 271980 288793 290171 304842 308667 291742 320399 659576 692167 512118 417575 257165 252080 291366 288779 302745 306802 311874 314375 347590 348523 566417 595571 40.75 68.4 1
12:36:48 2023-09-26 331925 329845 78405 76567 112541 116152 113058 112383 84597 86765 90278 94193 112762 111992 322436 350468 940198 918335 346786 362790 104433 90732 97065 98234 113923 109169 104815 102484 72601 75281 257763 228848 659122 665286 191551 191061 240840 245021 278501 271790 290427 288606 304114 309683 294355 320070 658024 694264 512118 412973 255368 251517 288910 288781 301544 306228 311212 313527 349608 349421 572784 595726 40.75 68.4 1
12:36:49 2023-09-26 332465 329066 78502 76584 112419 116286 112993 112395 84597 86739 90311 94291 112762 111887 321745 349939 931645 922241 349165 361018 104467 90732 97331 98402 114149 109388 104994 102517 72865 75281 258844 228201 660770 661860 192023 190495 240909 245021 278307 272657 288824 292509 306056 310632 288874 320464 663686 693032 513031 412678 257198 251763 288910 289080 301933 309642 312560 316420 347554 351079 571903 592409 40.75 68.4 1
12:36:50 2023-09-26 333143 329026 78533 76549 112626 116092 112993 112318 84571 85031 90303 94291 112684 111887 322723 344637 930008 927607 351903 361018 104824 90732 97697 98234 111358 109203 105028 102452 72832 75197 260160 227236 666633 663336 192058 190530 241917 243482 280271 272015 288239 290661 305196 310543 294269 319459 658606 690914 513527 412861 256119 251868 288540 288779 304240 306467 311065 315478 346651 349421 565362 594417 40.75 68.4 1
12:36:51 2023-09-26 328547 330840 78132 76692 112415 116286 112850 112415 84597 86772 90278 94324 112684 112111 322234 345711 938200 922241 348921 360983 104467 90765 97331 98402 113991 109354 104960 102517 72832 75229 257763 228578 660510 665757 191250 191398 242499 244815 278658 271410 290499 289730 305553 310224 290409 321087 663414 694120 512118 415210 256372 252924 288874 290784 303137 306442 311176 313527 348537 349667 575286 596066 40.75 68.4 1
12:36:52 2023-09-26 339235 329489 78373 76630 112439 116206 113356 112667 84618 86739 90468 94291 112684 111999 322496 347835 937535 916842 351600 360983 104433 91174 97032 98503 113957 109421 104960 102549 72633 75281 260160 228201 662450 667643 191621 190795 241951 244268 278182 273144 288685 290136 304643 308667 295174 321801 658060 692167 510708 414574 255368 251903 290508 294319 301405 308407 309763 314004 349836 348930 573875 592701 40.75 68.4 1
12:36:53 2023-09-26 333505 328800 78405 76532 112724 116092 113025 112318 84628 86705 90468 94160 110980 111698 322723 349658 930044 923428 349974 363657 104467 90765 97299 98234 113991 109278 104960 102484 72633 75197 260160 227879 662957 658101 192192 190183 241951 244644 277777 272827 288432 290366 305912 311046 288766 323282 661879 691076 509209 412825 259274 252702 288067 288956 301405 306726 309546 314967 347519 348159 571023 592701 40.75 68.4 1
12:36:54 2023-09-26 331310 329058 78373 76553 112492 116125 112993 112472 84623 86739 90406 94597 112762 111766 322759 344637 930044 927607 350573 360695 104645 90732 97331 98202 114104 109203 104955 105117 72832 75095 257763 226915 664385 661860 191912 190495 241951 243552 280040 271375 288761 290648 305360 310543 288973 321983 658141 689272 513527 412641 256119 251517 288137 288576 304205 306228 309329 315248 346651 349913 564962 594417 40.75 68.4 1
12:36:55 2023-09-26 329650 329836 78164 76650 112463 116319 112960 112415 84628 85348 90278 94324 112684 111999 322759 345711 940865 922278 347751 360983 104467 90732 97331 98234 114115 109388 104922 102452 72832 75229 260160 228201 674725 665757 191250 191456 243147 244811 281864 271959 290715 290613 305410 310113 290508 320216 661879 698540 512118 412937 255332 252359 287264 294871 304062 306362 310704 314225 347804 348930 571879 595699 40.65 68.5 1
12:36:56 2023-09-26 332198 329071 78156 76657 112496 116206 112993 112318 84597 86679 90311 94226 112762 111732 322723 350468 938955 918335 350539 361054 104433 90765 97065 98402 113957 109421 104815 102613 72601 75281 260160 228848 661761 665757 191621 190495 241917 244268 277690 273144 288757 289800 304643 309603 294758 319494 658060 694228 507820 414574 255368 251517 287897 288098 301157 307440 311506 313527 349872 348930 572747 595513 40.75 68.4 1
12:36:57 2023-09-26 333415 329329 78377 76588 112480 116125 113070 112472 84597 86619 90154 94161 112684 111732 322234 349939 930984 920897 348920 361018 104467 90875 97331 98234 113991 109203 104888 102490 72633 75197 260160 227879 661726 663183 191947 190818 243183 245294 279919 272933 288577 290613 305984 311781 288730 321173 663547 691258 512118 411694 258628 251868 290241 288711 302147 306761 309763 314375 346687 348159 572747 592519 40.75 68.4 1
12:36:58 2023-09-26 331704 329577 78436 76521 112573 116039 113168 112099 84623 86500 90373 94128 112795 111732 322723 345398 930008 926948 349938 360695 102377 90732 97065 98234 114149 109203 104994 105184 72832 75197 257763 227557 662083 663841 192665 189861 242731 243482 278571 273109 288242 290613 309941 310543 290168 319459 659576 689272 513527 412031 256084 252702 289893 294345 302359 308156 311284 314998 347733 349421 569431 595518 40.75 68.4 1
12:36:59 2023-09-26 331798 329569 78543 76603 112549 115932 113344 112099 84686 86619 90435 94128 112717 111698 322723 345711 939124 926948 348077 361018 104361 90765 97032 98538 113844 109421 104782 102645 72738 74075 260160 229460 654200 664671 192414 190356 242592 244128 281503 272516 288613 290206 306581 308702 294269 320275 660373 699624 517966 416390 256694 250713 289013 290635 304300 306726 309763 313263 350437 348159 568316 596213 40.75 68.5 1
12:37:00 2023-09-26 329084 329071 78462 76553 112342 116092 112895 112318 84503 86739 90154 94259 112572 111921 322496 345433 939531 922278 348244 360983 104501 90732 97065 98234 113991 109312 104960 102517 72633 75178 260160 228201 670855 667171 191418 191131 240840 244644 279419 271410 290463 289449 303725 310073 294513 319092 660043 694192 508778 412067 255332 252359 288242 294418 304205 305800 313226 314710 348532 348680 571842 594015 40.75 68.4 1
12:37:01 2023-09-26 330985 329026 78373 76678 112492 116252 113025 112448 84628 86825 90245 94454 112806 111965 322198 347799 935827 920907 348358 363007 104756 90699 97498 98202 111393 109185 102432 102677 72970 75390 257763 226806 667588 666553 192017 191189 243869 244846 278536 272586 288667 291907 305626 311835 291330 320816 661916 685286 510491 413228 257165 252289 288719 288273 302910 306656 311284 315442 347417 348894 573838 595053 40.75 68.4 1
12:37:02 2023-09-26 332585 329412 78377 76661 112512 116286 112960 112472 84597 86765 90402 94387 112762 111965 322460 349904 931645 924938 349938 360983 104578 90699 97331 98369 114081 109245 104960 102528 72800 75249 257763 228201 665223 661824 192122 190760 241917 245021 278693 273039 288721 290577 304837 311853 288874 320464 657831 693214 508778 412861 257521 251868 288645 291608 302498 307839 312758 315153 347590 351393 576290 593978 40.75 68.4 1
12:37:03 2023-09-26 333568 329529 78405 76646 112517 116152 113103 112415 84628 86765 90435 94258 112873 111663 322687 347276 937498 927607 347309 360983 103251 91067 97466 98475 111295 109253 102422 102645 72835 75442 257763 229497 658489 664125 192425 190426 242289 244233 279450 272622 291689 291070 306595 310507 288428 320464 659750 694336 512118 413740 256909 252702 288978 288956 303244 306691 311685 313491 348782 348194 570406 597905 40.75 68.5 1
12:37:04 2023-09-26 332470 329031 78547 76619 112622 116286 113201 112415 84628 86739 90435 94291 112762 111853 322723 345156 942302 924937 347273 360983 104506 90732 97331 98369 114115 109354 104994 102581 72832 75300 260160 228201 663528 667643 192460 190460 242323 243482 279493 272205 288757 290057 306056 309214 289647 319997 658606 694192 513031 414610 257895 254132 291985 288725 302781 306550 312831 316645 350203 348715 566854 594929 40.75 68.5 1
12:37:05 2023-09-26 329542 329773 78630 76584 112415 116286 112993 112318 84561 86739 90245 94420 112728 112043 322687 347799 934735 920765 352357 363595 102291 90975 97599 98338 114363 109287 102400 102581 72967 73872 258844 226915 668067 665757 191988 191061 243833 244881 278501 272205 288806 291659 305196 310224 291298 319770 662533 689199 513527 413228 255297 252289 288067 288238 302783 306691 311272 315478 347417 348649 567775 591500 40.75 68.5 1
12:37:06 2023-09-26 332585 329702 78409 76584 112517 116252 113103 112415 84628 86705 90373 94258 112762 111698 322198 349904 931645 921969 350868 360983 104612 90699 97331 98202 114081 109169 104960 102484 72800 75165 257763 228201 660302 658101 192192 190460 242289 244780 278466 273074 288396 290661 306056 310255 288874 320499 661447 691980 512118 415210 257850 251378 291161 289484 301898 307940 311616 315040 348323 351393 573838 594417 40.75 68.4 1
12:37:07 2023-09-26 333889 329035 78373 76553 112492 115899 112993 112285 84628 86672 90402 94225 112806 111698 322436 347514 939623 928859 348737 364034 104732 90975 97399 98574 114261 109287 102379 102645 72768 75332 257763 230203 657872 666013 192624 190426 242289 244198 279154 272551 290282 288781 306847 310255 289104 320464 660511 694300 509977 412611 256909 251447 289048 288635 302996 307155 311212 314812 349555 351079 568718 594966 40.75 68.4 1
12:37:08 2023-09-26 330590 329035 78401 76584 112338 116059 112993 112395 84628 86705 90278 94291 112762 111887 322723 345156 940865 922241 348737 360983 104578 90732 97331 98369 114081 109312 104994 102549 72800 75249 260160 228201 673268 668589 191586 191061 241580 244233 280310 271980 290427 290339 304361 310224 291705 320524 660254 697150 512118 415210 257165 252959 290810 288870 304026 306515 314274 314447 347768 347880 568755 596764 40.75 68.4 1
12:37:09 2023-09-26 337796 329035 78320 76615 112407 116286 112960 112602 84597 86858 90303 94645 110946 111992 322472 347657 936954 920681 351718 362935 102162 90975 97599 98406 114273 109203 105028 102452 72932 73941 270817 226755 664393 665757 191586 191061 243869 244916 278571 272657 288721 292147 305196 309936 289101 320853 660511 685322 509299 413228 255297 252324 288102 288474 301968 306726 311908 315514 348519 348930 567775 592336 40.75 68.4 1
12:37:10 2023-09-26 333041 329533 78320 76666 112496 116286 113025 112448 84628 86798 90435 94291 112840 112043 322687 350715 931645 922241 349446 361018 104612 90699 97331 98437 114149 109354 105033 102581 72832 75332 260160 228201 665105 658065 192227 190928 242120 245021 278758 273109 288504 291251 306293 311639 288883 323282 663326 693141 510599 412458 257560 251939 288910 289352 302040 307655 309763 315176 348496 350755 572711 595296 40.75 68.4 1
12:37:11 2023-09-26 331310 329031 78630 76688 112492 116252 113135 112415 84628 86739 90435 94291 112795 112077 323705 345156 932679 928927 350721 360983 104645 90732 97664 98369 114183 109278 105062 102484 72932 75197 258844 227557 665096 662832 192157 190760 242289 244233 280271 271980 288865 292068 305196 310979 294685 319494 658606 690209 513527 413447 256478 252254 288978 288779 305169 306691 312708 315514 347697 349913 565362 594197 40.75 68.4 1
12:37:12 2023-09-26 329202 329444 78409 76594 112415 116201 112927 112415 84618 86772 90278 94324 112728 112077 322460 345711 939586 922241 348921 361018 104578 90732 97331 98538 114149 109388 104960 102581 72601 75281 257763 228201 666666 667171 191383 191700 240840 244811 281864 271959 290861 292095 306919 310366 290508 320289 662312 699005 510491 415210 256084 253064 288242 287901 302923 306445 311542 314447 348711 348930 571023 595003 40.75 68.4 1
12:37:13 2023-09-26 331440 329533 78405 76615 112496 116206 112993 112472 84655 86739 90278 94291 112728 111887 322687 349904 938200 919555 351280 361054 104433 91140 97032 98369 113923 109421 104815 102575 72601 75332 257763 229226 656117 665757 192157 190795 241951 244233 278078 273144 288757 290965 306235 309568 295174 322175 661552 694192 508778 414538 256084 252044 289048 291378 301370 308121 310704 313527 349872 349421 573594 593668 40.75 68.5 1
12:37:14 2023-09-26 333830 329026 78377 76646 112512 116420 112993 112472 84628 86825 90435 94291 112840 111965 322723 349939 930008 922241 349446 361018 101903 90982 97364 98369 114115 109388 105028 102581 72832 75300 257763 228201 663651 661860 192554 191119 243869 245567 279883 272968 288829 290472 306919 311237 290241 323245 663289 693214 510491 412861 257702 253864 291041 289960 302040 307620 309763 314483 348782 351569 572747 592373 40.75 68.4 1
12:37:15 2023-09-26 331310 329311 78373 76584 112756 116286 113168 112472 84686 86739 90468 94258 110946 112077 322723 343638 930008 928859 350472 363339 104645 90699 97664 98234 114262 109354 105101 102517 72865 75249 257763 227396 673239 663336 192192 190928 242155 244233 280363 272170 288793 291498 304873 311814 294550 320203 659576 691258 513527 413447 258444 252078 288776 288874 305133 306726 309798 315514 347470 350831 566599 596213 40.75 68.4 1
12:37:16 2023-09-26 330753 329035 78599 76615 112517 116172 113070 112415 84597 86739 90435 94291 112762 112077 323249 345711 939124 926948 347345 360983 104467 90732 97364 98369 114149 109354 104994 102549 72832 75300 257763 228415 660722 667460 192993 190356 242965 244128 280096 272707 288613 293068 306919 308490 289612 322366 660511 694300 513351 418170 257895 251482 289932 294210 303280 306726 311061 314519 350647 349421 567037 594124 40.75 68.4 1
12:37:17 2023-09-26 329617 329773 78128 76740 112309 116674 112817 112699 84561 84979 90245 94487 112728 112345 322234 349412 940865 922223 347751 361018 104539 90765 97364 98470 111328 109388 104994 102587 72832 75332 260160 229172 658620 665757 192157 191061 241580 245778 278649 272622 291209 289660 304608 310507 295138 319494 658096 699129 512118 413883 256514 252289 288910 289814 302783 306931 311685 314004 349309 349733 576925 597224 40.75 68.4 1
12:37:18 2023-09-26 329845 329533 78160 76657 112338 116319 112960 112756 84618 86798 90278 94324 112728 112267 322234 349581 931645 919518 348358 361018 104790 90732 97927 98202 114341 109052 105028 102607 72870 74025 260160 228738 667333 665141 192052 191258 243869 244881 281722 272898 288613 291907 305196 310979 294758 320399 663326 689199 510491 411995 255332 253029 290626 290413 302783 306761 309763 315514 346651 349421 572747 591881 40.75 68.5 1
12:37:19 2023-09-26 333866 329809 78405 76574 112582 116206 113135 112492 84597 86705 90468 94258 112795 111887 323475 349939 930008 922241 350185 361018 104612 90732 97331 98267 114149 109278 105028 102484 72832 73986 257763 228040 660164 661860 192192 190760 242120 244986 278501 273074 288757 290577 304873 311197 289099 320535 658060 693214 508778 412861 257702 251517 288719 289422 302287 307655 312758 315189 348496 351623 574469 592300 40.75 68.4 1
12:37:20 2023-09-26 333315 329071 78579 76615 112582 116206 113168 112318 84775 86739 90468 94291 112795 111887 322759 347799 938865 929737 348358 361018 104467 90765 97331 98644 111295 109522 102368 102812 72885 75474 270817 229497 664531 663623 192659 190922 242930 244609 279454 272848 291357 289422 306559 311166 288874 320499 660511 694336 513527 414621 257560 251692 289013 288754 303280 307405 311720 313930 348818 349237 570406 597978 40.75 68.4 1
12:37:21 2023-09-26 332198 329031 78436 76563 112626 116286 113201 112415 84628 86739 90435 94291 112795 111921 322723 345711 941192 927607 347309 360983 104433 91236 97065 98570 114036 109421 105028 102683 72832 75365 260160 228201 658412 666699 192800 190495 243104 244233 279810 272848 288793 291363 305529 309532 294830 319979 659576 698264 505952 414646 256514 251517 292282 290341 303670 307374 313226 314854 350750 349877 567730 594819 40.75 68.4 1
12:37:22 2023-09-26 330808 329564 78405 76646 112622 116286 113070 112448 84717 86832 90468 94356 112762 112077 323249 349376 938865 921602 351600 364734 102345 91100 97466 98710 114137 109657 102417 102698 72867 75474 260160 229043 674070 668589 192157 191096 242289 244609 279883 274224 288689 290542 305281 309568 288803 321844 665380 692167 508778 414610 256084 251903 289123 288273 301405 308121 309763 315447 349908 349421 572307 592373 40.75 68.4 1
12:37:23 2023-09-26 328813 329880 78409 76678 112468 116319 112960 112415 84597 86832 90435 94389 112650 112111 322198 347835 932313 919593 348113 360948 104645 90732 97565 98234 114183 109052 105173 105262 72964 75114 260160 226915 668766 665757 192023 191398 241580 244986 278571 273074 290258 291858 305196 311197 294830 320780 658096 685322 510491 414878 257895 253243 290737 290413 302889 307514 312167 315370 346995 349032 574061 592336 40.75 68.4 1
12:37:24 2023-09-26 331336 329035 78543 76605 112582 116172 113025 112415 84717 86772 90435 94258 112795 111928 322759 344673 934147 932174 350610 363668 104790 90883 97599 98406 114432 109287 102508 102581 73062 73872 255409 227557 665213 663336 192192 191119 243567 244233 280372 272241 288757 292190 305984 311853 294477 319979 658643 691258 514936 412031 256694 251903 288978 288874 305133 306726 309763 315514 347168 350056 565362 595296 40.75 68.4 1
12:37:25 2023-09-26 333505 329071 78512 76574 112545 116206 113135 112318 84628 86772 90468 94258 112994 111732 322759 347276 938200 927607 347380 362101 104573 90765 97331 98570 114149 109388 104994 102774 72865 75313 257763 229497 658761 662832 192192 190495 242358 244438 279272 272657 291357 288816 304608 311197 289054 323098 661227 699129 513527 414033 257379 251974 289312 290508 303102 306802 311613 316083 348747 349167 570002 597978 40.75 68.4 1
12:37:26 2023-09-26 328317 329239 78377 76626 112261 116286 112960 112557 84597 86772 90278 94487 110946 112217 322472 347027 940791 924546 348737 364034 104728 91166 97432 98406 114329 109287 105033 102581 72832 75281 257763 229099 661832 667373 191517 191700 240840 245056 281864 272065 290739 290136 304573 310507 294758 321491 658060 694264 512118 413264 256119 252888 288910 289004 303955 306187 311247 314519 348782 350056 571903 596029 40.75 68.4 1
12:37:27 2023-09-26 332470 329675 78436 76594 112622 116281 113135 112415 84597 86772 90435 94324 112795 112111 322759 348849 939623 921174 351564 361054 104433 90765 97331 98570 113923 109421 104960 102575 72633 75365 257763 228686 670344 665757 192157 190830 241951 244644 278187 273946 288757 290136 306919 311101 291330 322109 663326 696656 510708 414430 256337 252150 291161 290919 302093 308372 310269 313563 349872 349421 575286 596362 40.75 68.4 1
12:37:28 2023-09-26 333311 329062 78377 76511 112472 116286 113058 112395 84921 85232 90303 94612 111048 111940 322580 349832 931645 923577 351718 364034 104766 91071 97331 98234 114149 109388 104994 102517 72870 75339 257763 228040 664397 658101 192630 190957 242323 244986 278307 273144 288757 290613 304148 310543 289153 323781 662063 692235 512118 412067 257521 250748 290919 288746 301086 307690 309763 314998 347768 348958 571059 594453 40.75 68.4 1
12:37:29 2023-09-26 330844 329066 78409 76646 112468 116119 112915 112415 84566 86739 90311 94226 112606 111921 322723 343638 932716 926046 349727 361018 104679 90765 97597 98234 114262 109203 105028 105117 72997 75229 256521 227396 665184 661896 192192 190795 242323 244644 280880 272375 290300 292139 304658 311344 290291 322219 659430 691112 512118 413447 256732 251868 288978 294133 304919 305912 313016 315370 347173 347937 565435 595790 40.75 68.4 1
12:37:30 2023-09-26 329311 329248 78436 76743 112545 116502 113565 112744 84864 85296 90369 94451 112973 111940 322580 345534 940828 924752 347309 361018 104501 90765 97498 98677 114363 109421 105062 102581 72897 75313 258844 228686 667802 667643 192495 190795 242323 243552 280075 272241 288924 290577 306775 309603 289717 321454 660043 693703 512118 414646 255332 252078 289453 294345 303991 306761 310522 314924 349309 348404 566636 595790 40.75 68.4 1
12:37:31 2023-09-26 331445 328805 78448 76646 112309 116319 112773 112634 84628 86772 90373 94291 112762 111887 322234 349975 940865 918179 346264 361054 104467 90798 97364 98402 114149 109388 105028 102581 72865 75332 256521 228848 658247 665757 191912 191490 243489 245910 281466 272100 291101 292509 306919 309834 290919 322183 664267 698119 512118 413300 256155 252359 288910 291234 303173 307248 311457 314040 348818 349170 575286 597978 40.75 68.4 1
12:37:32 2023-09-26 329546 329515 78533 76803 112622 116540 113246 112602 84905 86945 90369 94614 112939 112130 322544 348462 932716 918866 348394 360983 102279 90765 97664 98467 114217 109237 105028 102657 73000 75197 258844 226915 669866 665757 191586 191398 241917 245021 279397 272602 288919 292423 305196 310979 288838 321417 658060 689272 513527 412067 255368 252359 288540 288299 303053 307655 309546 315550 346687 348930 571059 595942 40.75 68.4 1
12:37:33 2023-09-26 333866 329306 78369 76646 112435 116206 113025 112691 84660 86772 90311 94324 112829 111999 322723 349335 930044 922315 350503 361018 104645 91015 97566 98503 114059 109388 105028 102581 72964 75332 258844 228576 665458 664125 192589 191154 242254 245672 279703 272968 288676 290507 306919 311309 288766 320464 657831 693360 513527 412715 257631 251868 288102 289841 302359 307690 313053 315112 348573 349237 575286 595790 40.75 68.4 1
12:37:34 2023-09-26 334122 329244 78619 76740 112801 116581 113422 112602 84832 86905 90369 94483 112962 111887 322687 347764 939623 928927 347273 362031 102377 91015 97498 98677 114397 109388 105106 102581 72832 75332 257763 229497 672167 661860 192630 190760 242358 244951 279384 273039 291357 289849 304643 311415 290096 320499 660511 694336 513527 413740 257305 252702 289013 288509 302782 306726 314090 313527 348782 349202 570406 597978 40.75 68.4 1
12:37:35 2023-09-26 332198 329026 78625 76678 112923 116286 113266 112415 84775 86858 90468 94324 112795 112077 322723 345398 940453 927607 348077 363889 104400 91299 97032 98706 113923 109388 104960 102870 73002 74075 258844 228738 670541 666590 193099 190789 243643 244469 280350 272933 290372 291781 305778 310246 295174 320464 659283 699287 509209 414610 258356 251517 292191 288779 303280 307405 310704 314483 350401 349913 567037 596176 40.75 68.4 1
12:37:36 2023-09-26 331999 328884 78714 76713 112769 116219 113246 112602 84686 86739 90435 94291 112840 112182 323070 348814 938200 919443 351564 363925 104655 91140 97364 98570 114081 109421 104994 102639 72832 75416 257763 229010 657232 667643 192227 191061 242323 244951 278501 274558 288757 291858 305529 310002 288803 319494 658024 694192 516346 414574 256084 252078 289013 288746 302794 308587 312634 313527 349872 349913 573557 595296 40.75 68.4 1
12:37:37 2023-09-26 328813 329412 78373 76657 112435 116319 112993 112525 84561 86765 90278 94389 112795 112111 322687 348604 932679 920588 348358 360983 104824 90732 97664 98543 111402 109185 102491 102645 72967 73872 260160 226843 678761 666590 192320 191560 243869 244986 279349 273074 288468 292089 305840 310401 289207 320816 657988 685322 513527 414915 255332 252711 288505 288746 303244 307795 312240 315586 347733 349421 567775 592665 40.75 68.4 1
12:37:38 2023-09-26 331166 328853 78619 76751 112626 116319 113279 112866 84717 85296 90402 94356 112996 112077 322759 347506 936954 928712 347309 361018 104824 90765 97834 98369 114217 109354 105028 102517 73047 75229 268322 227236 665096 663805 192460 191061 242323 243517 282898 272241 288793 291942 304945 311415 294685 320203 660240 691221 509977 411995 256874 252289 289453 288050 305133 307370 309763 315550 347733 350549 567626 592373 40.75 68.4 1
12:37:39 2023-09-26 333347 329533 78543 76615 112659 116319 113201 112415 84717 86705 90468 94291 112795 111999 322759 347799 938865 927607 347380 365028 102226 91289 97566 98677 114363 109354 102476 102569 72967 75474 260160 229822 659818 663623 192729 190530 242358 244986 279419 272862 291325 289414 306631 311415 288874 321697 660401 694336 509977 412031 257702 251868 291716 288711 303280 306726 311720 315558 348782 349167 570002 595846 40.75 68.4 1
12:37:40 2023-09-26 329880 328805 78543 76646 112687 116454 113246 112448 84717 86739 90435 94324 112873 111965 322723 345433 941155 927607 348394 361018 104575 91236 97331 98570 113957 109421 104994 102709 72837 75281 260160 228201 655762 665757 192835 190495 245248 244268 279603 272657 290463 290613 305991 308667 294758 320499 659576 699817 509299 414394 258628 251858 292196 288779 303173 307479 311874 314339 350750 350863 567694 596029 40.75 68.4 1
12:37:41 2023-09-26 331455 329057 78579 76584 112545 116281 113070 112415 84628 86739 90435 94324 112762 111965 322460 349376 939623 920572 353724 364219 104728 91104 97432 98439 114397 109287 102341 102677 72852 75442 260160 228040 663761 667643 192192 191287 243869 244745 279463 273910 288649 290635 306883 309719 289647 320750 658024 693214 517966 414610 256084 252289 288741 288956 302359 308623 311787 314962 350401 349421 572027 592336 40.75 68.4 1
12:37:42 2023-09-26 329577 329666 78494 76636 112484 116352 113070 112699 84660 86925 90435 94487 112840 112424 322723 349376 930008 920625 348884 361018 104891 90732 97730 98202 114409 109278 102400 105151 73014 75197 270817 227879 666619 664780 191586 191432 241580 245056 278671 273074 288468 290648 305196 312072 294721 321454 663686 690914 516346 412678 256552 252959 288910 289765 303066 307904 311874 315370 346995 349667 572307 594453 40.75 68.4 1
12:37:43 2023-09-26 331578 329066 78543 76626 112578 116286 113058 112448 84686 86798 90435 94356 112795 112182 323417 344908 934847 930250 350472 363520 104790 91008 97599 98574 111370 109253 102496 102517 73047 75197 257763 227896 664147 663300 192460 191061 242323 244815 281317 272375 291259 291942 304873 311415 294772 320239 660511 692235 513527 413740 256909 252289 289013 288635 303847 306726 310486 315514 347453 348194 566636 595790 40.65 68.4 1
12:37:44 2023-09-26 332819 329311 78543 76570 112655 116286 113135 112318 84628 86705 90435 94193 112795 111887 322723 347276 940198 927607 348113 361018 104467 91174 97331 98538 114115 109421 104994 102569 72832 75313 255409 229497 657993 661896 192800 190795 242696 244780 279384 272657 291357 289009 307208 311166 290481 324851 660327 698119 506036 414621 257957 251939 291886 290413 303102 307479 311720 315297 349345 349237 569708 597850 40.75 68.4 1
12:37:45 2023-09-26 328308 329569 78405 76740 112472 116593 113025 112699 84571 85223 90303 92842 110934 112251 322580 347413 940828 923577 348171 364577 104761 91133 97599 98538 114115 109421 104994 102607 73002 74075 270817 228848 660753 665757 191621 191421 243183 245742 279384 272241 291357 290577 304643 311153 294967 319494 658096 698300 509209 413300 258356 253064 287866 289220 303316 306691 311685 314483 349345 351114 572784 597978 40.75 68.4 1
12:37:46 2023-09-26 332198 329031 78440 76678 112517 116286 113201 112513 84628 86798 90373 94630 112918 111999 322759 347799 938200 918866 353724 361018 104612 91174 97530 98570 114149 109388 104994 102613 72964 75332 258844 227879 662917 667643 192215 191096 242323 244986 279384 274274 288532 291899 306365 309754 290017 320904 662386 693141 510708 417501 256337 252959 288978 288711 303316 308623 309294 315032 349729 349667 572027 594453 40.75 68.4 1
12:37:47 2023-09-26 333866 329484 78432 76594 112468 116507 113708 112809 84953 85243 90402 94451 113084 111974 323070 350288 934294 924517 350853 362609 104645 91174 97530 98570 111326 109707 102432 102645 72832 75365 260160 228201 661619 663183 192495 191131 242323 245399 278536 273910 288468 290648 304608 311415 288973 321508 658096 691158 513031 411380 257737 251903 288540 289660 302323 308045 310269 315478 348818 349272 572747 593668 40.65 68.4 1
12:37:48 2023-09-26 332470 328950 78543 76678 112545 116281 113168 112448 84628 86739 90435 94324 112795 112077 323705 345156 935471 928712 350721 361054 104824 90765 97664 98402 114183 109388 105096 102549 72997 75229 258844 227396 667823 663336 192495 191456 243869 244776 281308 272792 288761 292041 306020 311209 291143 322677 660401 691112 507820 414033 256729 252289 289013 294138 305261 307549 309763 315550 347733 348194 567626 597174 40.75 68.4 1
12:37:49 2023-09-26 332124 327795 78619 76667 112911 116152 114021 112602 84775 86878 90402 94451 113095 112095 323525 345569 941821 930436 348394 361813 104289 91543 96999 98706 114002 109455 104854 102677 72870 75474 260160 228848 654451 665757 193139 190530 243139 244815 279845 273074 290463 291088 306061 310037 294985 321959 660511 699323 510708 414646 256944 251517 291922 288308 303955 307440 310775 314483 351461 348229 568755 597978 40.75 68.4 1
12:37:50 2023-09-26 330553 329569 78409 76605 112512 116682 113103 112622 84628 86832 90373 94454 112728 112267 322723 346510 940865 924281 346264 361054 101903 91174 97364 98538 114149 109388 105062 102549 72964 75229 260160 228201 663284 668442 192420 191456 242219 244881 280166 272100 290567 290472 306919 310837 290463 320362 660511 694228 513527 414174 257712 254083 288943 294662 304919 306726 311247 315225 349166 348930 570002 597095 40.75 68.4 1
12:37:51 2023-09-26 331528 329559 78619 76914 112610 116252 113279 112699 84748 86892 90369 94581 112873 112077 322759 347835 936797 923502 352719 360983 104645 90765 97597 98570 114432 109287 105062 102549 72997 75229 258844 226915 663063 667171 192192 191398 241951 245021 279384 272848 288833 292423 306307 310543 289304 321491 658060 690282 513527 414502 255368 252359 288776 288571 303244 308121 315310 317213 348537 348930 567811 593996 40.75 68.4 1
12:37:52 2023-09-26 331883 329213 78634 76594 112415 116286 112993 112395 84597 86739 90468 94420 112795 112111 322723 350468 930008 922278 349446 362101 104645 90765 97397 98503 114183 109421 105062 102581 73002 74075 261209 228576 660536 661679 192355 191560 243697 246016 279244 273003 288748 293546 304361 311860 288874 320499 658132 691039 513527 412569 256944 252324 288290 291646 302889 307655 311422 314998 346687 348958 573630 595754 40.75 68.4 1
12:37:53 2023-09-26 333616 328929 78619 76661 112801 116219 113487 112699 84806 86739 90435 94324 112640 111999 322472 346267 936880 928749 347260 361089 102291 91067 97597 98402 114217 109421 105062 102549 73047 75332 260160 228201 669130 661896 192665 191131 242358 245021 280068 271825 291357 290613 303936 311140 294306 320464 660511 692203 514936 412861 256909 251903 288908 288509 304846 305800 312906 315478 347453 348229 571216 599141 40.75 68.4 1
12:37:54 2023-09-26 332819 329062 78543 76584 112687 116125 113299 112318 84628 86619 90468 94161 112829 111698 322759 346753 939124 927607 348394 362066 104573 90765 97364 98570 111273 109555 102438 102730 72902 75455 258844 229985 658730 662650 192659 191223 243304 245259 279619 273074 291672 289695 306739 311202 289505 321437 657722 698336 513527 411741 257595 251903 289048 290761 303316 307440 312449 313527 349345 349237 570406 597978 40.75 68.4 1
12:37:55 2023-09-26 330122 330665 78650 76834 112622 116286 113103 112590 84628 86892 90303 94581 112884 112389 322687 346475 940865 926213 348737 362031 104756 91140 97498 98538 114273 109388 105067 102575 72964 75384 258844 228848 673996 667171 191551 192002 241546 245364 280005 272205 291439 290577 306451 311197 291303 321417 658024 694300 513527 413847 256874 253453 287822 288711 304633 306946 311685 315406 349273 347902 571059 598403 40.75 68.4 1
12:37:56 2023-09-26 331685 329026 78686 76618 112989 116286 113246 112448 84717 86739 90402 94356 112762 112043 322687 350432 939531 920869 351528 363852 102194 91351 97533 98677 111273 109809 102443 102730 72967 75558 258844 229497 661222 667533 192729 191328 242358 244986 278466 274330 290409 290436 306205 310188 288768 321506 664157 698228 505040 414574 256658 252254 288978 290523 301051 308086 311430 314225 351690 350549 574405 594618 40.75 68.4 1
12:37:57 2023-09-26 333815 329497 78877 76709 112545 116319 113356 112667 84717 86858 90435 94291 112840 112043 322544 350962 931645 922278 350721 361018 104612 90732 97664 98570 114228 109388 105028 102575 72964 75332 257763 228201 661954 658101 192630 191061 242358 245571 278536 273910 290427 292268 304608 311415 288874 321473 661819 695398 516346 413740 258099 251868 289013 289787 302748 308336 310914 315442 349273 349760 573557 595717 40.75 68.4 1
12:37:58 2023-09-26 331310 329800 78601 76699 112655 116319 113234 112590 84748 85191 90435 94420 112918 112077 322759 344637 932716 930726 351607 364440 102210 91166 97900 98607 111370 109287 102459 102569 73067 73974 260160 227557 667588 663805 192630 191096 243869 244846 281297 273003 290241 292147 304837 311781 288768 320428 660043 691404 508778 411995 256909 252289 289858 294626 305133 308363 310233 315514 347697 348159 566199 594088 40.75 68.4 1
12:37:59 2023-09-26 330808 329248 78833 76740 112830 116252 113422 112699 84717 86892 90369 94581 112951 112111 323213 346207 939124 929588 348358 361018 104472 91299 97032 98739 114081 109758 104960 102730 72832 75500 259813 229172 666016 665757 193104 190760 243104 244951 279977 272848 290463 290409 306454 310290 288768 320535 660511 700348 512118 414610 257305 251868 289893 288273 303706 307620 310704 314004 351461 349202 570135 597518 40.75 68.4 1
12:38:00 2023-09-26 329637 329533 78543 76716 112626 116319 113787 112667 84748 87011 90435 94454 112873 112267 325387 346469 942302 924749 349232 364549 104829 91324 97599 98743 111273 109589 102432 102709 72982 75365 270817 228848 666954 668406 191988 192270 241546 245910 280236 272792 291684 290577 304643 311415 288803 321417 658024 694300 511862 413264 256514 253665 288864 288746 304883 306691 311685 314962 349309 348537 571059 595846 40.75 68.4 1
12:38:01 2023-09-26 329542 329493 78543 76709 112626 116319 113487 112699 84686 86772 90435 94420 112994 112267 322723 348604 935434 923579 349129 361054 104790 91107 97664 98538 114296 109388 102368 102549 72964 75332 260160 227236 667352 667643 192460 191566 242323 245021 279814 273109 288757 292423 305302 311197 289682 321947 658096 691221 515811 414538 256084 253099 289123 288746 303955 307268 312424 317118 348782 349913 571059 592373 40.75 68.4 1
12:38:02 2023-09-26 332819 329529 78516 76657 112687 116319 113168 112557 84686 86892 90677 92968 111279 112070 322926 350571 933594 924862 351968 364807 102258 91166 97599 98673 114307 109421 105096 102645 73097 74075 260160 228201 674007 662832 193104 191096 243339 245021 278658 274330 290427 291251 304643 311415 294685 324415 658024 694833 513527 413264 258316 251868 289417 289814 303244 308587 313226 315478 349309 349760 571059 594463 40.75 68.4 1
12:38:03 2023-09-26 332810 329031 78865 76772 112769 116286 113279 112525 84717 85019 90468 94291 112985 111965 322759 347276 939087 929625 347309 362101 104790 91140 97597 98570 111184 109421 102336 102645 72964 75468 257763 229172 660285 663300 192800 191096 243069 244986 280097 273074 291913 290339 304643 311853 294685 321211 662569 698300 513527 413740 257702 252078 289655 289004 304169 306691 312669 314483 348747 349202 571216 598403 40.75 68.4 1
12:38:04 2023-09-26 331552 329026 78686 76713 112976 116286 113898 112777 84953 85211 90739 94451 113197 111940 323070 346054 944882 927459 350187 361018 104756 91140 97632 98538 114228 109673 105062 102677 72982 75416 260160 228738 665575 669536 192800 191096 243069 244233 280271 272848 290873 290648 304608 310255 290670 319459 660254 694192 513527 414682 255332 252324 289893 294626 303883 307620 311176 315442 349555 349421 568316 597058 40.75 68.4 1
12:38:05 2023-09-26 329845 329533 78543 76709 112687 116319 113299 112634 84717 86892 90468 94356 112951 112233 322459 347835 938200 921550 351564 361054 104645 91299 97565 98706 114115 109421 105028 102671 73014 75365 255409 228201 664129 667643 192630 191398 242358 245021 279810 274785 288725 291498 305564 310255 292155 319979 658024 692131 510708 414646 256478 252324 289453 288746 302074 308658 309763 315478 350894 347937 572027 594417 40.75 68.4 1
12:38:06 2023-09-26 329311 329845 78587 76834 112765 116781 113324 112952 84717 85307 90369 94614 113095 112286 322544 349233 935845 920860 348884 361018 104891 91067 97697 98202 114534 109278 102496 102452 73047 75339 260160 227879 668766 664780 192192 191700 241951 245021 279419 273109 290910 292063 305841 312148 289048 321219 661819 690246 509209 413447 256694 253453 288540 289387 302751 308121 310740 315550 347470 349913 572747 594197 40.75 68.4 1
12:38:07 2023-09-26 331578 329031 78738 76713 112691 116319 113234 112480 84686 86798 90435 94420 112873 112077 323213 344637 932716 930067 349727 361018 104858 90765 97697 98470 114375 109278 102426 102587 73097 75281 258844 227879 667823 663300 192764 191363 242696 245021 281091 272205 291023 292161 306667 311095 294758 320464 660511 693214 514936 413740 256909 252289 289620 288273 305169 306691 311422 315550 347733 348194 567913 597224 40.75 68.4 1
12:38:08 2023-09-26 335205 329524 78865 76736 112907 116219 113520 112557 84869 85063 90369 94581 113163 111930 323177 347764 939087 931703 347238 362066 104756 91299 97664 98706 111205 109657 105207 102677 72964 75365 260160 229497 663199 663805 192835 191131 243069 245021 280005 273109 296917 290101 304678 311853 294355 321437 661447 699817 513527 411995 257702 252254 289655 288746 302959 306726 312669 314483 349063 349272 570811 598827 40.75 68.4 1
12:38:09 2023-09-26 330540 329035 78575 76615 112720 116286 113344 112395 84660 86858 90468 94324 112873 112077 322723 345711 943229 928017 348884 362101 104433 91332 97331 98739 113923 109792 104960 102800 72870 74075 260160 229221 656117 667098 193269 190957 243713 244881 280815 272968 290728 290472 306454 309966 288698 321211 658024 700021 509299 414574 257450 251903 291022 290341 304026 307655 310775 314483 351708 349202 568316 597518 40.75 68.4 1
12:38:10 2023-09-26 331435 329412 78650 76699 112907 116573 113311 112699 84864 86858 90435 94487 112873 112111 322723 351384 940865 920951 349446 362101 104645 91200 97599 98706 114194 109421 105028 102704 72964 75365 260160 229497 659669 665757 192495 191398 242323 245813 278618 273109 291151 290136 305564 309719 291886 320464 661856 698264 513527 414502 256874 254132 288540 290577 302783 307655 311685 314004 349872 350831 574442 597095 40.75 68.4 1
12:38:11 2023-09-26 329809 329248 78539 76692 112858 116319 113058 112525 84660 86772 90435 94389 112873 112267 322723 347835 938200 920860 351492 362790 104645 91140 97530 98570 114183 109707 102394 102768 72970 74075 260160 228003 667681 668552 192659 191525 243869 245395 280188 273875 288685 292068 304643 310188 292155 321532 663981 692724 506430 414610 256084 252959 288978 289004 302888 308623 309329 315514 351195 349667 567775 592519 40.75 68.4 1
12:38:12 2023-09-26 333636 328858 78798 76709 112801 116319 113266 112448 84717 86772 90501 94645 113006 111930 322723 349975 932716 921816 350889 361054 104645 91140 97597 98570 114296 109421 105135 102581 72964 75313 260160 228201 660415 661896 192835 191398 242900 245742 278571 273946 290463 291864 304608 311197 294477 321997 658096 694869 510663 411741 258316 251868 289048 289625 302783 308587 313448 317184 349345 350004 572784 593946 40.75 68.4 1
12:38:13 2023-09-26 332470 329244 78571 76626 112687 116319 113344 112525 84717 86739 90435 94291 112795 112077 323705 345156 932679 929136 350472 361018 104713 91100 97867 98677 111423 109555 102496 102575 73000 75371 260160 227521 666868 663355 192659 191229 242696 244815 281205 272622 288770 292245 306056 311415 295174 320239 660511 691112 510599 411995 256909 252289 290209 294885 305169 307579 310233 315586 347697 348194 565362 595754 40.75 68.4 1
12:38:14 2023-09-26 331999 331376 78629 76636 112765 116319 113409 112712 84806 86978 90435 94420 112951 111999 322759 345569 941821 929588 348884 362066 104433 91332 97032 98807 113923 109792 104994 102704 72964 75416 260160 228686 655156 667171 193139 190795 243478 244780 280468 273109 290946 290683 306955 310037 289444 321247 662298 700348 515811 414682 256944 252254 290263 290966 304205 308121 311212 314519 351708 348194 568755 595424 40.75 68.4 1
12:38:15 2023-09-26 329779 329746 78539 76699 112578 116703 113369 112667 84660 86925 90373 94520 112873 112458 322723 347311 939124 928859 349654 365028 102221 91289 97632 98708 114397 109623 102464 102671 72967 75474 257763 228848 660406 668589 192157 191769 241951 245567 281719 272241 291357 290436 309127 311415 291924 320201 658060 694300 508778 413919 256119 253665 291098 288711 305133 306726 311685 315442 349590 349667 567775 595882 40.75 68.4 1
12:38:16 2023-09-26 331727 329796 78629 76886 112769 116573 113311 112699 84628 86865 90435 94745 113084 112345 323249 347871 934735 923730 349165 361054 104824 91174 97697 98570 114341 109421 105096 102613 73129 75332 260160 226915 667941 667171 192495 191566 242323 245021 279810 273109 288829 292281 304148 311166 289682 321373 658060 690246 508778 413883 256084 253099 289048 289185 302888 308121 309763 317408 349045 350056 571866 592373 40.75 68.4 1
12:38:17 2023-09-26 333360 329569 78543 76802 112578 116319 113234 112557 84660 86865 90468 94324 112795 112077 322926 350710 934184 928138 350395 364549 104829 91166 97664 98776 111337 109623 102464 102666 73014 75332 257763 228201 670961 664125 192800 191398 242696 245778 279389 273981 290860 291801 306883 312469 294269 321961 661856 691680 508778 410802 258135 252289 289123 290198 303244 308587 310775 315356 349345 350039 574036 594124 40.75 68.4 1
12:38:18 2023-09-26 332711 329377 78682 76709 112720 116348 113409 112777 84775 86772 90501 94324 112829 112111 322759 347835 938200 928054 348244 362101 104645 91236 97697 98739 114149 109455 105062 102671 72964 75416 257763 229822 663094 665488 192835 191131 242900 245021 279928 273109 291769 290101 305564 311415 294685 321508 657988 698300 507820 412067 258099 252289 289893 288956 303991 307409 312669 314261 349872 349760 570406 598827 40.75 68.4 1
12:38:19 2023-09-26 330944 329031 78629 76667 112944 116319 113299 112590 84775 86805 90468 94645 111236 112182 323417 345569 944992 926837 350224 365065 102258 91200 97766 98776 114228 109388 105096 102601 73097 75365 270817 228524 677167 668589 192495 191700 242358 244916 280929 272848 291357 291498 304678 311415 290299 321454 658024 694034 513527 414210 255368 253665 289453 288308 303883 307190 311720 315478 349908 350056 570406 597978 40.75 68.4 1
12:38:20 2023-09-26 329845 329066 78547 76699 112500 116319 113201 112667 84686 86925 90468 94324 112795 112111 322723 349429 937535 920897 352403 361054 104679 91015 97697 98570 114409 109388 102432 102505 73129 75332 260640 226915 666274 666699 192665 191734 242358 245399 280012 273144 288946 292458 309941 311415 289682 322212 658060 690769 513527 413264 256119 253488 289013 289185 303316 308121 309798 315622 347768 349913 572479 594453 40.75 68.4 1
12:38:21 2023-09-26 333360 329542 78543 76709 112655 116319 113266 112854 84953 85328 90805 94678 113006 111940 322616 350571 934294 924752 350853 364807 104824 91203 97664 98570 114217 109421 102529 102704 73064 75468 258844 228524 662449 662686 192800 191432 242358 245778 278605 273144 290367 291463 306379 312469 290363 323098 661856 692167 513527 412861 258352 252289 288978 289660 302783 307338 310740 315514 349099 350025 573630 594344 40.75 68.4 1
12:38:22 2023-09-26 331731 329071 78629 76791 112614 116352 113344 112557 84686 86772 90468 94324 112795 112077 322723 347835 938200 927359 347751 362609 104824 91174 97664 98603 114183 109455 105062 102575 72997 75313 270817 229172 661118 662868 192835 191398 242900 245021 279810 273109 291975 290661 306847 312469 294513 320571 658024 694336 513527 411705 257737 252324 289893 288571 304240 307405 314760 315284 349345 349237 571216 598403 40.75 68.4 1
12:38:23 2023-09-26 332161 329035 78714 76834 113372 116540 113819 112712 84953 86971 90402 94581 113118 112095 323561 346054 945554 927607 348358 361054 104573 91174 97867 98603 114262 109421 105062 102677 73047 74228 257763 228201 661962 667643 193139 191096 243478 244986 280271 273109 291151 292529 305991 308341 290361 320499 662606 699323 506430 417064 256874 252289 290529 294735 304668 307690 313744 315514 351213 348124 567913 597555 40.75 68.4 1
12:38:24 2023-09-26 330880 329106 78575 76640 112655 116319 113234 112557 84660 86805 90468 94324 112829 112111 322723 350962 939124 920897 346786 362101 104573 91174 97530 98570 114217 109455 105062 102607 72997 75416 257763 229226 670100 665757 192192 191734 241615 245848 279384 272692 291769 290613 305529 310979 289858 320499 663800 698300 513527 413919 256944 252888 288102 291646 302888 307190 312230 314998 349872 348194 574036 597721 40.75 68.4 1
12:38:25 2023-09-26 332470 329524 78776 76830 112765 116573 113487 112842 84806 86945 90402 94549 113163 112208 322723 347835 938200 920244 353976 364549 104790 91299 97664 98603 114217 109893 102491 102575 73047 75397 258844 227879 664257 667643 192495 191432 242358 245056 279454 273144 288829 292458 304643 309683 289717 322072 658096 692235 513527 414646 256514 253099 288908 288816 304205 309594 311070 315586 350930 350585 567847 595754 40.75 68.4 1
12:38:26 2023-09-26 333866 329062 78632 76609 112866 116319 113344 112525 84717 86832 90501 94324 112863 112204 322795 349975 935471 926289 351033 362101 104679 91174 97664 98603 114296 109455 105096 102613 73047 75365 270817 228201 670961 661896 193139 191131 243139 245606 278605 274593 290499 291942 304678 310984 294559 322259 658060 691680 513527 413336 258533 251552 289893 289660 302110 308658 312463 315514 349862 351889 574432 595919 40.75 68.4 1
12:38:27 2023-09-26 333143 329417 78654 76834 113054 116573 113819 112874 84926 85328 90435 94454 112951 112233 323669 345427 935398 930030 349727 362066 104891 91226 98002 98538 114409 109388 102459 102607 73097 75332 258844 228201 664841 663768 192800 191665 243069 245021 281091 272205 291453 292112 306271 313164 288733 320499 661447 695325 513527 414033 257485 252289 289858 288571 305814 306691 311649 317625 347697 349202 568718 597942 40.75 68.4 1
12:38:28 2023-09-26 330808 329181 78678 76719 112797 116286 113553 112448 84806 86858 90468 94454 112951 112077 323669 346196 943192 927746 348358 362101 104578 91521 97465 98908 114081 109944 105067 102870 72964 75552 260160 228848 661945 667171 193410 191096 243818 244986 280359 273109 291322 290648 306811 310472 289682 321473 661447 700618 510708 416992 257485 252254 290776 289409 304810 309015 313943 315153 351704 351393 568572 597758 40.75 68.4 1
12:38:29 2023-09-26 331022 330625 78650 76886 112874 116929 113377 113017 84931 87045 90435 92748 113129 112424 322687 347276 941821 928841 350150 362101 104790 91299 97697 98940 114375 109758 102540 102633 73097 75468 260160 228848 666710 668589 192495 191769 242323 245364 280991 272827 291975 291251 305529 311853 289647 321910 658060 694300 513527 414502 256874 253877 289013 289360 305764 307655 311685 315442 349836 349913 573431 599405 40.75 68.4 1
12:38:30 2023-09-26 330795 329529 78682 76719 112691 116674 113878 112809 84717 86892 90468 94487 112951 112345 322365 348569 935434 919555 350472 362066 104858 91192 97697 98538 114568 109354 102464 102543 73097 75300 257604 227396 667690 665757 192630 191734 242323 245571 280040 273109 290910 293216 306056 312072 289858 321764 661819 690733 507820 412611 256478 253632 291184 291646 304732 308411 314164 317263 347590 350333 575286 595534 40.75 68.4 1
12:38:31 2023-09-26 335795 329813 78601 76730 112765 116829 113553 113029 84864 86858 90435 94454 112951 112077 322687 349617 932020 924937 350997 362066 102215 91203 97664 98706 114375 109421 105173 102613 73064 75436 260160 228201 665340 661824 192800 191096 242865 245778 279349 273946 290463 291907 305316 312291 290132 322187 661856 692131 506430 413740 258498 254132 289013 290507 302463 308587 311176 315514 349836 350249 574036 596176 40.75 68.4 1
12:38:32 2023-09-26 331812 329035 78597 76688 113107 116319 113311 112667 84806 86892 90468 94454 112873 112267 323705 345156 934037 930101 352107 364955 102268 91351 97933 98607 111358 109320 102491 102671 73200 75474 258844 227879 665805 663805 192800 191531 243069 245153 282175 273039 290526 292068 304573 312077 291294 322766 660511 692235 514936 412031 257305 252853 290299 294626 304275 308086 310704 315586 349572 349167 567037 595039 40.75 68.4 1
12:38:33 2023-09-26 331310 329479 78881 76834 113372 116319 113807 112699 84806 86832 90468 92778 113163 112077 323705 346196 943229 928859 348884 362645 104506 91458 97364 98908 114115 109944 105033 102870 72964 75468 260160 228848 661566 667643 193445 191363 243853 244986 280271 273910 291357 291878 306489 310472 290263 321473 661447 700311 509209 417028 257666 252254 290811 288746 303883 308587 311457 315442 351956 349202 569561 597942 40.75 68.4 1
12:38:34 2023-09-26 328778 330500 78632 76803 112691 116674 113344 112874 84717 85063 90468 94552 112873 112424 322723 347550 940681 927535 348737 365727 102226 91200 97766 98776 111282 109885 102529 102870 73097 75519 258844 229172 669621 665465 192320 192305 242254 246157 280468 272848 291963 291357 306739 311415 289444 319943 661819 699055 513527 413883 257305 253807 288505 289590 304883 307079 312633 315478 349872 348923 573999 598827 40.75 68.4 1
12:38:35 2023-09-26 331528 330099 78597 76834 112687 116707 113344 112874 84775 87045 90468 94617 112951 112424 322723 349376 932716 922204 349165 361018 104824 91140 98032 98570 114443 109388 102523 102543 73129 75365 258844 227396 672374 665757 192460 191734 242323 245778 280018 273910 291453 292869 305302 311853 289682 319494 663027 691258 514936 412937 256514 253842 289013 291790 304205 308552 310740 317408 347733 349913 573594 595754 40.75 68.4 1
12:38:36 2023-09-26 334840 329564 78746 76719 112927 116319 113865 112667 84806 86892 90468 94646 111313 112070 323189 350710 935623 924789 352469 364807 102291 91200 97900 98743 114341 109421 105096 102677 73097 75416 260160 228524 664526 663768 193445 191096 243818 245637 280278 274785 290499 292245 305281 310842 289444 325013 658060 693214 513527 413883 258316 251517 290123 289625 303244 309524 312799 315514 349872 350004 572027 595607 40.75 68.4 1
12:38:37 2023-09-26 334364 329031 78718 76834 113287 116319 113377 112590 84806 86892 90468 94454 112951 112077 323213 347764 940865 931761 348429 364440 104824 91332 97664 98739 114341 109758 105207 102704 73014 75500 257763 229497 672189 663805 192835 191398 243104 245399 280271 273144 292182 290661 305991 311885 294721 321961 657988 699359 512118 412031 257995 252289 289893 288746 304205 307655 314909 314962 349608 350004 571216 599252 40.75 68.4 1
12:38:38 2023-09-26 331552 329515 78682 76826 112899 116319 113774 112984 85042 85217 90835 92778 113241 112320 323561 346090 946226 927496 349433 365065 104790 91266 97697 98706 114217 109758 102529 102870 73064 75468 257763 228201 662083 668916 192964 191700 243069 244986 281126 273074 291769 291463 308352 311197 290599 322212 658024 694228 509977 417575 256084 253099 290263 288711 305133 307655 311649 315284 349836 349913 568755 595846 40.75 68.4 1
12:38:39 2023-09-26 331202 330835 78632 76826 112911 116674 113409 112765 84748 85392 90501 94487 112985 112267 323213 349376 940865 919555 351600 362101 104713 91332 97664 98875 111458 109792 105062 102800 72964 75532 260160 229172 671532 668589 192835 191700 243104 245742 279154 275242 290798 291476 306489 310543 289682 320499 662827 698102 512118 414574 256909 253064 289893 289625 302359 309767 313016 315220 351708 348194 575291 596213 40.75 68.4 1
12:38:40 2023-09-26 329582 329845 78686 76970 113115 116896 113819 113160 85146 85255 90402 94713 113197 112320 323297 349197 938287 922167 349446 362066 104891 91299 98035 98909 114534 109354 102421 102645 73097 75365 257763 227236 668648 667171 192800 192171 242696 245778 280040 274013 290946 292910 304361 311853 290123 319494 661856 691258 513527 413883 256694 253488 289453 289625 304619 308623 312905 317929 349309 350549 572343 595759 40.75 68.4 1
12:38:41 2023-09-26 331578 329529 78718 76751 112801 116352 114009 112699 84837 86925 90534 94487 113175 112267 323645 345156 935434 930961 351033 362609 104824 91298 97664 98807 114251 109792 102400 102633 73097 74177 257763 228040 674261 665757 193445 191398 243818 244517 280698 274558 288793 292294 304643 311853 289409 320535 661447 692235 509209 413300 257521 252359 292120 288711 303634 308658 312683 315586 349309 350190 568718 595919 40.75 68.4 1
12:38:42 2023-09-26 334095 329782 78861 76939 113009 116768 113885 112854 84806 85328 90402 94614 113129 112327 323669 347835 938200 928712 348591 363189 102192 91299 97932 98706 114443 109927 102555 102704 73102 75448 260160 229334 665011 663805 193274 191398 245248 245571 280455 273144 292182 290577 306955 309748 294721 321508 658024 694336 509977 412031 258135 252841 289858 289387 304668 307190 313401 315442 349309 350004 573468 597251 40.75 68.4 1
12:38:43 2023-09-26 328778 329791 78782 76755 112720 116319 113553 112809 84717 86925 90501 94487 112985 112345 323213 346510 941858 927535 348884 362609 104858 91299 97664 98807 114330 109792 102432 102704 73129 75448 258844 228201 663406 667643 193410 191398 243478 244644 280912 273109 291251 292287 306026 310290 290599 320464 660511 698300 509209 417654 256909 252324 290811 288711 304668 308336 311493 315514 351704 350755 568462 597684 40.75 68.4 1
12:38:44 2023-09-26 329364 330339 78557 76970 112809 116963 113422 113225 84775 85266 90435 94650 112829 112458 322759 349653 940681 924628 346786 362645 104824 91385 97933 98908 114375 109792 102459 102698 73097 75500 258844 228848 665223 667643 192192 192644 242289 245813 281332 273074 292036 291498 306775 311415 289647 319979 661856 700121 513527 414538 257305 253877 288978 289625 305133 308327 312633 315478 350401 351079 572784 599252 40.75 68.4 1
12:38:45 2023-09-26 329302 329569 78682 76830 112834 116707 113585 113524 84748 87078 90468 94618 112985 112458 322759 349316 935471 922241 349482 362609 104858 91332 97992 98807 114364 109792 102421 102639 73129 75448 258844 227236 667808 667643 192835 192171 242865 245778 281139 273946 290603 293315 304608 311415 290123 319494 661856 692724 514936 414538 256909 253877 289655 289625 304596 310432 313053 318124 349304 350899 574027 595571 40.75 68.4 1
12:38:46 2023-09-26 333528 329889 78793 76886 113184 116768 113585 112907 84837 86925 90534 94487 111424 112345 323895 351456 934110 926948 352218 362934 104891 91365 97697 98807 114443 109758 102502 102736 73129 75714 260160 228524 665575 663336 193716 191566 243478 245778 279419 274785 291115 291885 305564 311853 294758 322486 661819 692167 513527 413919 258569 252289 289928 290101 303280 309559 313127 315235 349908 351623 572747 597095 40.75 68.4 1
12:38:47 2023-09-26 333866 329062 78718 76751 112927 116352 113918 112699 84926 86925 90534 94487 113417 112111 323741 347799 939160 928712 347273 363189 104891 91365 97697 98807 114409 109758 102432 102666 73129 75397 260160 229497 667806 663805 193274 191566 243478 245742 280271 273109 296767 290661 305564 310645 294794 321961 658060 698300 514936 411705 258135 253243 292191 291852 304846 307514 315880 314924 349166 352069 571990 599603 40.75 68.4 1
12:38:48 2023-09-26 332216 330625 78973 76803 113278 116319 113950 112919 85136 85191 90534 94487 113019 112077 323705 346611 943933 928749 349446 362645 104824 91554 97664 98908 114183 109978 105062 102870 73047 75565 258844 229822 654677 666699 193751 191566 243853 245742 280698 273946 291466 291251 307418 310624 289479 322486 658024 701338 512118 414646 258099 252289 290811 289387 305133 308623 312405 315220 351956 350249 570406 597721 40.75 68.4 1
12:38:49 2023-09-26 333406 329800 78710 76726 112834 116674 113618 112732 84837 86898 90501 94487 113019 112267 322723 351848 943933 922241 346751 362899 104858 91365 97697 98743 114409 109826 102432 102666 73097 75448 260160 229172 665861 667643 192192 192814 242155 246192 280271 273663 292182 291251 306026 311853 290263 320464 661928 700057 513527 416982 257886 254412 290545 290930 304474 307514 313001 315334 350468 351393 574405 599405 40.75 68.4 1
12:38:50 2023-09-26 331588 329791 78718 76949 112923 116674 113553 113148 84869 87112 90501 94681 113019 112424 323741 349844 940865 920897 351636 362645 104534 91458 97892 98908 114217 109978 105062 102730 73047 75481 257763 229172 657128 667643 193410 191734 243104 245778 281596 275242 291357 291985 306489 310979 290263 320535 663800 698300 512118 414646 256944 253099 289893 290542 302534 309559 311720 315478 351708 348229 577886 597978 40.75 68.4 1
12:38:51 2023-09-26 333866 329564 78714 76740 112862 116883 113918 112765 84931 86898 90534 94520 113175 112148 323441 350468 935508 926948 351636 362645 101931 91332 97932 98739 114409 109792 102496 102698 73102 75500 258844 228201 661847 661896 193445 191734 243643 245813 279629 274785 291037 292182 305564 312469 291088 323706 664267 696090 513527 415210 259007 253090 290123 290401 303137 308482 311578 315550 349836 350319 573594 595076 40.75 68.4 1
12:38:52 2023-09-26 333179 329666 78686 76719 112720 116707 113585 113050 85136 86925 90501 94487 113095 112111 323741 345676 935434 930763 351903 362101 104891 91332 97932 98739 114443 109455 102421 102703 73129 75448 260160 227557 672328 664816 192835 191734 243104 245056 281555 273109 291357 292294 304643 309782 289444 321473 657988 690150 516346 412647 257737 253099 289928 288544 306029 307303 313016 318087 348818 349516 567877 597095 40.75 68.4 1
12:38:53 2023-09-26 331345 330840 78714 76730 113042 116707 113918 112732 84806 85243 90501 94357 113052 112267 323741 346232 944602 928749 349446 362899 104573 91651 97530 98941 111173 110164 105129 103011 73097 75532 261209 228848 663585 667171 193751 191398 243887 245778 280929 273946 291817 292139 307242 310259 292155 322342 662386 703109 510708 416883 257992 252185 290705 291029 305097 308587 311720 314998 351956 350179 569965 598827 40.75 68.4 1
12:38:54 2023-09-26 329582 329569 78714 77001 113372 116902 113553 112874 84953 86958 90501 94520 112985 112458 323741 347311 943229 927607 348358 362680 104858 91332 97664 98533 114217 109758 102432 102742 73097 75448 260160 228848 675357 668589 193410 191601 243478 245021 281555 274240 291769 292600 305564 310543 290670 320464 658024 698264 506430 417101 256909 253099 290846 288606 304618 308623 311756 315586 351708 348159 569598 599590 40.75 68.4 1
12:38:55 2023-09-26 329845 330063 78714 76699 112866 116386 114104 112765 84958 86898 90534 94520 112974 112458 323453 348921 939531 923404 351564 363189 104891 91491 97730 98908 114477 109826 102421 102730 73162 75532 258844 228201 666332 669062 192835 191769 242900 248125 280915 275151 290263 293209 306349 311309 290529 323245 664267 696163 517966 416883 256909 253488 289928 289625 304919 310215 313053 315586 350930 350508 571059 595919 40.75 68.4 1
12:38:56 2023-09-26 330969 329880 78579 76782 112720 116741 113299 112895 84748 86992 90468 94553 112863 112535 323213 350468 934110 922315 350257 362645 104959 91332 98032 98739 114636 109455 102491 102601 73193 75481 258844 228201 668477 665757 192835 192206 243256 245813 280271 274365 291357 293351 304361 309748 290263 320014 662863 691258 507820 413300 256909 253913 289048 289625 302995 308623 312536 317929 348532 348159 573594 596249 40.75 68.4 1
12:38:57 2023-09-26 332387 329564 79009 76734 113184 116386 113918 112590 84837 86958 90501 94520 112941 112267 324233 345746 935471 929444 351564 362934 104891 91332 97864 98739 114364 109489 102496 102698 73129 75448 260160 228201 665693 665465 193811 191322 244429 244916 280593 274644 290318 292924 306919 312291 290263 321782 657988 692724 514936 413336 257737 252855 291344 288711 302995 309594 311457 315622 349765 349272 568792 596249 40.75 68.4 1
12:38:58 2023-09-26 332594 329871 78714 76815 112997 116741 113585 112765 84869 85307 90501 94390 112863 112267 323741 347871 939531 931461 347751 362680 104858 91365 97932 98873 114364 109792 105163 102698 73162 75532 258844 228848 664745 663336 193139 191734 243139 245778 280512 273109 292900 291738 306703 311113 295039 321961 658132 698138 516346 411705 258099 252888 290334 289457 305133 308363 313657 315514 348818 349760 567775 599456 40.75 68.4 1
12:38:59 2023-09-26 329809 330063 78686 76949 112655 117097 113344 113323 84691 87145 90468 94814 112951 112771 322723 349904 943192 927607 347309 363153 104891 91521 97899 98875 114409 109910 102496 102660 73097 74279 263616 229423 663418 669426 192964 192469 243304 245637 282024 273734 292186 292210 306599 312072 290564 322403 661552 698596 510599 414502 256443 254268 289893 291378 305777 308411 312414 315514 350647 349913 572027 599252 40.75 68.4 1
12:39:00 2023-09-26 331888 329809 78853 76834 112993 116707 114087 112952 84895 86925 90501 94617 113175 112424 323441 351704 941821 922204 347833 363189 104824 91540 97899 98875 114443 109944 102496 102800 73097 75604 260160 229334 665740 665757 192800 192340 242696 246572 280271 273910 293010 291251 306489 312291 290466 322221 664775 700348 513527 414574 258099 253453 291304 290542 304346 308121 313365 315514 351420 351853 578719 599272 40.75 68.4 1
12:39:01 2023-09-26 332234 330339 78897 76897 113070 116925 113963 113225 85136 85255 90468 94617 113141 112424 323441 349090 940865 922241 353625 363153 104824 91607 98035 98875 114409 109944 102389 102730 73129 75500 260160 228848 663161 669536 193239 191734 243478 245778 280271 275400 290463 292387 306780 311197 293752 320499 663295 694192 517966 417064 257485 253842 290334 290030 302995 309205 310704 315550 351956 348944 571023 596176 40.75 68.4 1
12:39:02 2023-09-26 333640 329524 78961 76872 113250 116674 114062 112699 84931 86892 90534 94454 113175 112043 323705 349904 936797 928927 351600 362899 104858 91332 97730 98807 114409 109758 102496 102666 73097 75500 260160 228524 662686 663300 193716 191665 243887 245778 280005 275593 291357 293216 306847 312469 289858 323203 661819 692131 514936 414502 258533 252254 290776 290225 303075 310215 313943 318341 350360 351194 574061 596911 40.75 68.4 1
12:39:03 2023-09-26 334127 329885 78929 76886 113278 116963 114029 113082 84958 87078 90501 94650 113600 112424 323669 346196 938200 931498 350076 365840 105036 91332 98032 98875 111412 109758 102549 102666 73280 75519 258844 228686 664613 663805 193410 191734 243613 246157 281519 273074 292296 292387 304608 311078 288803 323098 658024 694228 509209 412031 258099 253099 290334 290030 306460 307620 315606 315586 348782 350249 571216 598643 40.75 68.4 1
12:39:04 2023-09-26 331045 329764 78957 76834 113070 116868 114029 112874 85194 86958 90501 94454 113019 112424 324197 346475 947394 928712 349411 363153 104824 91458 97697 99076 114251 109944 102389 102800 73230 75552 260160 228848 660083 668589 194022 191531 243853 245364 281223 274240 291787 292387 306953 310507 290599 321925 662386 701338 509299 417654 257702 252890 291858 291742 305311 308376 312306 315442 351884 351641 568572 599258 40.75 68.4 1
12:39:05 2023-09-26 331059 331126 78843 76928 112830 117097 113520 113323 85104 85214 90468 94814 112951 112875 322723 349388 943229 927497 347309 363189 104858 91458 97697 98807 114443 109944 102459 102730 73129 75500 259813 228848 663773 669536 193104 191769 243443 245399 281555 273144 292182 292147 306811 312433 290599 321579 658024 694336 508778 414574 256478 253913 290670 288746 306029 308552 312414 315550 350894 350549 571755 596764 40.75 68.4 1
12:39:06 2023-09-26 331450 329796 78853 76838 113274 116868 113918 112907 84869 87045 90468 94650 113141 112424 323213 349376 940198 924244 351492 362899 104858 91332 97697 98908 114409 109868 102459 102730 73129 75500 268322 228201 662442 668589 193104 191734 243104 245778 280663 274821 288793 292896 306240 311131 290599 321999 661856 692131 510491 417363 257453 253667 290466 290163 303740 310321 312831 317226 351618 351393 574469 594051 40.75 68.4 1
12:39:07 2023-09-26 332198 330027 78682 77032 113119 116996 113553 113050 84837 87078 90501 94650 111424 112217 323213 350468 934074 924281 350467 363189 104959 91299 97999 98807 111477 109758 102561 102730 73129 75500 257763 228848 668364 665757 192800 192305 243069 246157 280271 274330 291804 293066 306811 309748 289911 320464 663800 692235 509209 413264 256944 253913 289893 289819 304883 308623 311685 319156 348747 349202 574442 596213 40.75 68.4 1
12:39:08 2023-09-26 331883 329778 78714 76834 113213 116674 114029 112984 84926 87078 90501 94487 113175 112424 324197 346753 939531 933957 349415 363153 104925 91332 97999 98807 114636 109944 102549 102800 73280 75500 257763 228848 665565 665018 193445 191734 243648 246122 280982 273074 297261 292387 305529 311581 288698 324819 664194 699624 509209 414621 258391 253348 290670 290626 305885 307904 313478 315406 349309 350284 567775 598569 40.75 68.3 1
12:39:09 2023-09-26 334364 332045 78988 76803 113311 116670 114062 112699 85346 85243 90909 94487 113209 112111 324197 347799 945443 929407 349411 362899 104790 91651 97664 98941 114149 110164 105207 103011 73129 75584 260160 228848 662576 667643 193886 191531 243887 245399 281214 273946 291769 292182 307168 309936 290123 322223 658024 702330 512118 417064 258099 252324 291662 289765 304582 308623 311756 315514 351956 349725 570406 597647 40.75 68.3 1
12:39:10 2023-09-26 333143 329796 78714 76782 112976 116707 113840 112940 84926 86992 90534 94650 113209 112424 324197 348885 940865 922278 353662 363153 104858 91617 97697 98908 114409 110020 102432 102870 73129 75584 260160 228848 663277 669062 193410 191769 243478 245813 280271 275628 291151 292790 309529 310628 293243 323758 664630 694120 505040 417545 257957 253737 290529 290366 302959 310499 313392 315550 351956 351853 575249 596176 40.75 68.4 1
12:39:11 2023-09-26 329773 330027 78714 76834 113144 116963 113807 113258 84837 87078 90501 94683 112985 112458 323477 349939 934735 922241 350221 362101 104891 91236 98032 98739 111389 109421 102613 102575 73312 75365 259958 227557 668034 665757 192800 192340 242696 246192 280707 274365 291769 293315 305768 311113 292775 320464 664306 692235 509209 412647 256944 253913 289453 289414 303919 308235 311720 318153 347768 348979 574442 597095 40.75 68.4 1
12:39:12 2023-09-26 331883 329711 78710 76782 113037 116703 113840 112907 84926 86958 90534 94552 113141 112267 323441 346475 938200 931461 349911 362934 104959 91332 98032 98739 114602 109792 102555 102730 73129 75532 257763 228848 676883 664780 193445 191769 243648 245778 282634 273663 292073 293720 306667 313610 290220 322306 663289 696163 510599 415210 258391 253630 290572 289220 306460 308587 313943 318384 348992 350249 568755 597978 40.75 68.4 1
12:39:13 2023-09-26 334355 329658 78969 76782 112997 116707 114029 112732 84900 86925 90846 94487 113019 112267 323213 347835 941858 928712 347309 363189 104858 91332 97730 98739 114443 109792 102421 102800 73129 75532 260160 229334 662980 663805 193445 191769 243648 245778 280929 273144 297050 291659 305564 311329 289453 322450 658096 698336 514936 412031 258533 253099 290326 290930 304382 307690 314348 315550 349872 350319 567775 599825 40.75 68.4 1
12:39:14 2023-09-26 331727 330103 78629 76949 112797 117097 113487 113356 84837 87125 90501 94716 112985 112875 323477 349939 944063 925632 347273 363224 104891 91491 97932 98908 114409 109978 102421 102870 73129 75532 257763 229172 660959 667643 192554 192973 243869 246360 281646 273003 292803 292245 306419 312255 290670 323245 667289 700348 513031 414574 258135 254481 291589 290366 305741 308086 314835 315550 350930 352033 574478 599049 40.75 68.3 1
12:39:15 2023-09-26 331310 329800 78853 76830 113037 116707 113840 113160 84926 86958 90534 94585 113052 112424 323741 349939 939124 920860 350503 362934 104824 91554 97697 98908 114330 109978 102464 102870 73129 75636 260160 229822 670281 667643 193445 192171 243478 246572 279493 274821 292182 291450 308583 311853 290361 321247 665520 700348 513527 414646 257737 253665 289928 292232 303955 309559 313145 315478 351708 349237 577477 599252 40.75 68.3 1
12:39:16 2023-09-26 333938 329746 78746 76803 113037 116732 114029 113082 84989 86958 90534 94520 113052 112267 324460 350962 935471 927607 351564 363189 104891 91332 97932 98908 114443 109944 102421 102800 73162 75532 260160 229099 666757 665540 193640 192165 243748 246431 280131 274644 291624 292896 306667 313169 291257 323502 664306 694192 517755 415210 259332 253064 289893 290577 302995 309426 313943 315622 350930 351146 574478 597978 40.75 68.4 1
12:39:17 2023-09-26 332465 329791 78750 76830 113352 116707 113918 112984 84926 86925 90534 94520 113209 112424 324233 345676 938200 931461 350467 364734 104925 91365 97999 98807 114443 109792 102555 102698 73129 75500 270817 228040 666398 665757 193445 191769 243853 244986 281984 274365 291151 293102 306811 312842 290466 323651 658060 693214 513527 413883 258135 253488 292141 288746 304560 309559 311212 318378 351195 351889 568462 595699 40.75 68.4 1
12:39:18 2023-09-26 333288 329796 78941 76782 113311 116674 114094 112765 84900 86838 90909 94487 113209 112267 324197 347520 944639 930763 349446 363224 104824 91491 97697 98941 114217 109978 102496 103152 73135 75837 260160 230148 660491 666626 193952 191595 243748 245637 281064 274380 291769 291913 307453 311853 289682 325161 661856 702330 516346 414610 258569 252711 291838 289765 305169 308658 313357 315478 351956 350319 571216 600714 40.75 68.3 1
12:39:19 2023-09-26 328813 329519 78746 76730 113037 116707 113840 113082 84900 87078 90534 94553 113019 112458 323705 346718 944602 927746 349446 363224 104891 91365 97932 98941 114477 109978 102421 102870 73162 75532 255409 228686 662808 669536 193751 191734 243887 245056 282003 274365 292000 292423 306847 310979 291520 321473 658060 700618 508778 418317 257521 253488 290670 289422 306029 309954 313370 317118 351776 351393 570296 597537 40.75 68.4 1
12:39:20 2023-09-26 331578 329782 78718 76838 113115 116893 114062 113160 84958 86992 90534 94618 113175 112424 323741 349711 940865 926289 351636 362899 104746 91588 98035 99151 111509 109961 102651 103011 73315 75694 259813 228848 671654 670486 193575 192200 243713 246157 281330 275628 290499 293315 309092 311781 290599 321211 663800 694192 510491 418026 257702 253700 290670 290339 305169 310534 310704 317408 351956 348958 573361 595424 40.75 68.4 1
12:39:21 2023-09-26 330880 330058 78718 76943 112911 117016 114231 113290 84931 87112 90534 94716 113052 112527 323909 350962 935434 923428 350503 363189 104959 91491 98032 98941 114477 109826 102485 102800 73129 75532 270817 228524 663660 665757 192835 192644 242731 246791 280698 274401 291769 293066 304643 311078 290123 320499 663837 692235 516346 412937 257702 254804 292191 290366 304882 309276 312526 318269 348639 351672 574332 597795 40.75 68.3 1
12:39:22 2023-09-26 333415 330067 78853 76834 112891 116707 114029 112874 84900 86958 90534 94520 113175 112267 323741 345711 937498 933520 350610 366099 102397 91544 98236 98809 111606 109843 102645 102800 73333 75642 260160 228848 670238 665250 193445 191769 243478 245813 281808 272827 292182 293038 306235 311581 289682 322342 658096 694264 508778 412067 258352 253488 290670 290101 306460 307303 312705 317863 349345 350284 571216 597647 40.75 68.3 1
12:39:23 2023-09-26 333866 329569 78988 76782 113278 116674 114062 112765 85051 86865 90567 94487 113209 112111 323741 347835 944639 931461 350010 363224 104858 91525 97730 98941 114364 109792 102426 102870 73262 75565 260160 228769 665983 665757 193480 191734 243887 245813 281126 274401 296767 292119 306524 309748 288803 323239 658096 701338 513527 416390 259082 253632 290705 290198 305706 309201 316993 315334 351812 351194 571990 598643 40.75 68.3 1
12:39:24 2023-09-26 330590 330482 78746 76939 112687 117012 113585 113356 84806 87145 90501 94716 112985 112910 323705 349161 947654 928859 349939 363082 102210 91518 97966 98875 111379 110029 102555 103011 73232 75532 260160 229497 667761 667643 193164 192808 242358 246607 281126 273946 296803 292245 309092 312469 290123 322987 664812 701565 514936 414610 258135 253877 289013 290613 304846 308372 313657 315550 351708 350039 577032 599068 40.75 68.3 1
12:39:25 2023-09-26 331345 329831 78907 76782 112931 116902 113918 113160 85271 86992 90534 94553 113175 112458 323741 348885 940886 922278 353698 363769 104858 91651 97697 98941 114409 110164 105163 102941 73129 75565 258844 230148 660303 668589 193445 192340 243683 246192 279810 275700 291878 291978 307453 311415 293129 324054 667355 700057 512118 416919 257992 253772 290705 292155 303137 310321 312526 315370 351956 349237 576215 597978 40.75 68.4 1
12:39:26 2023-09-26 331732 329947 78714 76838 112931 116902 113950 113160 85020 87025 90534 94683 113019 112458 323477 349412 938200 922315 350221 362645 104959 91365 98032 98908 114421 109792 102517 102736 73262 75481 258844 227236 667220 668589 193274 192375 243104 246399 280975 274785 291466 294040 304678 311875 290599 323024 663332 693214 514936 414574 256944 254303 290123 290101 305169 309559 312943 318451 349872 349202 574442 597978 40.75 68.4 1
12:39:27 2023-09-26 331919 329560 78853 76838 113537 116741 113840 112907 84869 86925 90534 94520 113052 112267 323741 345711 936834 931498 350997 365028 104858 91332 98032 98908 114477 109792 102529 102730 73312 75532 258844 228201 667823 665757 194057 191769 244639 245056 281393 274821 291251 293926 306919 313244 293129 322342 663326 694195 514936 414358 260101 253737 292445 289484 306029 310281 311247 318190 350701 351889 568572 597942 40.75 68.4 1
12:39:28 2023-09-26 332855 330576 78853 77029 113278 116983 113950 112984 84869 86898 90567 94553 113086 112345 323741 347906 940865 928749 347309 363224 104925 91525 98032 98908 114512 109978 102453 102870 73395 75565 261209 229172 663564 664816 193922 192340 243887 246192 281161 273180 297101 292182 306919 311581 289479 322521 661892 698373 516346 412647 258604 253488 290811 290065 305599 308587 313693 317298 349908 351370 567811 597721 40.75 68.4 1
12:39:29 2023-09-26 331341 330438 78714 76970 112866 117063 113618 113589 84931 87078 90501 94650 113175 112424 323177 351952 943229 927334 347345 363989 104925 91617 98032 98908 114432 109910 102561 102800 73280 75636 258844 229334 665233 669536 192800 192948 243069 246537 282846 274082 292571 292995 306419 313169 290458 323135 663655 700130 513527 414430 257957 255050 290299 290304 306460 308081 313847 317892 351389 349202 574405 599677 40.75 68.3 1
12:39:30 2023-09-26 333616 329925 78961 76886 113184 117063 114029 113192 84958 87078 90534 94585 113209 112424 323741 350962 945141 922204 353662 363153 104824 91617 97864 98941 114534 110097 102432 103011 73097 75636 258844 229497 667429 669536 193680 192305 243818 246537 280005 276051 291878 292147 307418 311853 290564 321925 665282 700311 514936 417064 258099 253842 290529 290599 302959 310499 313906 315514 351956 349690 576179 598916 40.75 68.3 1
12:39:31 2023-09-26 334364 330063 78992 76897 113376 116902 114310 113160 84958 87078 90534 94520 113175 112345 323705 351456 935434 927607 351280 363189 104891 91332 97999 98941 114568 109910 102421 102800 73097 75500 261209 228848 667234 663805 193775 192498 243643 247433 282698 275065 291980 292889 306349 314051 291330 323777 665100 694192 513527 411995 259332 253453 291922 291624 303811 309488 312414 315586 349872 353879 578570 595882 40.75 68.3 1
12:39:32 2023-09-26 331847 330540 78961 76834 113245 116829 114218 112874 84958 87045 90909 94650 113175 112424 324197 346439 936797 931424 351528 363189 104925 91554 97999 98908 114512 109944 102485 102870 73330 75532 258844 228201 664869 665757 194057 191700 244639 245021 281126 275400 291019 293315 306811 309748 292982 321961 658096 695325 514936 414502 258498 253488 292551 289590 305133 309710 311176 317892 350647 350025 569965 596029 40.75 68.4 1
12:39:33 2023-09-26 331767 330058 78992 76941 113282 116674 114062 112895 84958 86925 90501 94487 113175 112267 323705 346718 944639 930727 349411 363189 104790 91651 97664 98974 114262 110164 102464 103081 73097 75668 263616 230111 662323 668406 194389 191996 244499 246188 281449 274608 292173 292175 310136 311746 290529 322904 658060 702330 512118 419287 258498 253029 291626 290193 305599 309307 312526 315284 351956 350284 570406 599677 40.75 68.3 1
12:39:34 2023-09-26 329582 330032 78969 76886 113042 116868 113807 113290 84837 87078 90468 94650 112985 112458 323705 347240 943860 931798 349411 362899 104930 91617 97999 98908 114477 109944 102453 102870 73230 75604 260160 228848 667561 669536 193886 192171 243887 245571 281984 274330 292182 294568 306240 310153 291485 321211 658060 699287 514936 418317 257305 253842 290705 289185 306460 308623 313357 315586 351956 351285 569708 599419 40.75 68.4 1
12:39:35 2023-09-26 332086 330032 78907 76834 113180 116902 113918 112984 85356 87078 90501 94617 113175 112424 323705 348849 941821 921550 351564 363224 104858 91617 97697 99110 114568 110020 102619 103152 73268 75817 260160 229985 661832 669536 193610 192200 243713 247157 279974 275784 292182 291463 307203 312072 290564 324284 665789 701834 513527 414646 258316 253488 293239 291805 303941 309559 313145 315514 351956 349725 577404 602224 40.75 68.4 1
12:39:36 2023-09-26 329809 329840 78714 76834 113037 116902 113840 113627 84958 87052 90501 94650 113175 112424 323477 348247 939531 924900 350323 363189 104925 91554 98137 98908 114443 109758 102491 102800 73280 75532 260160 227879 668903 669536 193445 192340 243478 246192 283098 274558 290499 294211 306240 311634 290635 320499 663532 692131 513527 416992 257305 253913 290776 291131 305599 310215 313497 318124 351668 351816 575101 596029 40.75 68.4 1
12:39:37 2023-09-26 331578 329529 78961 76730 113470 116924 114062 112699 84926 87045 90501 94552 113175 112345 323705 346196 936797 931461 351564 363189 102181 91554 98170 98710 111550 109927 102645 102941 73365 75694 260160 228201 667705 667061 194495 191560 245012 245364 281126 275400 291141 293280 308656 312112 291277 322378 658096 694869 507820 414394 258099 253374 292346 289590 305133 310499 311430 317892 350647 350284 570406 596213 40.75 68.4 1
12:39:38 2023-09-26 333094 329533 78903 76830 113495 116707 113918 112972 84895 86958 90501 94487 113175 112345 323705 348849 940865 931461 348491 363189 104925 91332 97999 98908 114477 109792 102453 102870 73362 75584 258844 229172 663447 664816 194022 192305 243853 246364 281126 273719 297325 292352 306026 313751 289444 322450 661856 698300 516346 412067 258284 253453 290599 292059 305777 308055 313991 315442 349956 350914 573246 599603 40.75 68.4 1
12:39:39 2023-09-26 328778 330067 79125 76914 113082 116902 113840 113225 84837 87078 90501 94553 112985 112458 323669 347276 941858 931038 350398 366099 102332 91607 98035 98842 111412 110029 102587 103011 73232 75746 261209 229497 676223 666970 193374 192644 243443 245813 281808 273804 292291 292924 306489 312240 290635 322419 663295 698300 513527 414610 256874 253913 290529 289185 306460 308587 315569 315586 350930 348194 571216 599677 40.75 68.4 1
12:39:40 2023-09-26 331578 330179 78825 76939 113180 116707 113918 112940 84926 86925 90501 94520 113175 112424 323177 351704 943229 924665 347309 363224 104858 91554 97999 98908 114568 109944 102625 102870 73129 75584 257763 229497 660406 668319 192800 192984 242358 246572 281126 273910 297224 291942 306489 309748 290670 321473 665282 701338 513527 417575 258284 254839 291778 290225 305885 308200 313514 317247 351281 352033 575552 598994 40.75 68.4 1
12:39:41 2023-09-26 329845 329671 78718 76943 113107 116983 113918 113356 84837 86958 90501 94683 113019 112458 323705 349904 938250 926213 352469 365581 102417 91484 98269 98809 111594 109809 102710 102800 73333 75642 258844 229189 678943 667643 193410 192668 245248 246501 280859 274593 291769 294005 306919 309748 290723 320499 665483 693214 516346 414538 257485 254481 290334 292059 305133 308270 311212 318901 349555 349167 573594 596213 40.75 68.4 1
12:39:42 2023-09-26 333311 330032 78988 76834 113315 116902 114198 113160 84926 86985 90534 94520 113019 112345 323477 351456 935471 927607 351564 363189 104891 91574 97932 98908 114443 109978 102421 102870 73312 75532 260160 228686 672166 663805 193445 192340 243853 246607 280271 275207 291769 292281 306454 311616 289655 323969 667103 698138 514936 414621 259625 253737 292749 291624 304918 310069 312526 317263 350611 351616 576179 598827 40.75 68.4 1
12:39:43 2023-09-26 332351 330058 78853 76834 113548 116902 114094 112895 84958 86958 90942 94650 111495 112217 324401 349090 940791 932810 349727 366544 102268 91518 98168 98809 111509 109944 102485 102870 73262 75616 258844 230148 664017 665720 194022 192171 243887 246572 281646 274785 297746 291942 306489 312264 289207 322976 662827 700348 509209 413264 259583 253488 290846 290304 305599 308587 314577 315514 350966 351370 567811 598172 40.75 68.4 1
12:39:44 2023-09-26 331812 329555 78992 76834 113245 116864 114062 112699 84921 86925 90534 92577 113209 112424 323741 346753 946685 931424 351945 363189 104993 91491 98032 98908 114512 110054 102672 102870 73262 75532 261209 229172 671940 666970 193846 192037 244604 245778 282016 274365 292296 293720 307948 311639 292161 324514 664267 702257 514936 419136 258355 253772 292409 290163 306676 309488 312669 317444 352136 351321 570259 599252 40.75 68.4 1
12:39:45 2023-09-26 331588 330058 78965 76838 113217 116902 113840 112907 85136 85054 90868 92716 113442 112355 323561 351952 944882 923577 350889 363847 102140 91458 97966 98941 111400 109944 102540 103152 73129 75636 255409 229497 660388 667643 193610 192340 243648 246607 280236 274785 297100 292395 306988 311853 290723 321961 665789 702330 513527 414646 258135 253665 289655 291463 304668 308658 313621 315514 351956 350004 577477 601140 40.75 68.4 1
12:39:46 2023-09-26 332470 330067 78961 76834 113005 116868 114029 112972 84869 86958 90501 94520 112985 112424 322723 348849 940865 925632 351600 362645 104891 91554 97932 98941 114443 109978 102496 102870 73129 75481 260160 228667 677008 669536 193445 192340 243478 246364 281540 275802 290583 293478 306848 311781 291485 321782 665971 697150 513527 417508 257957 253877 290776 290065 305169 310970 313720 315225 351956 349167 572747 597095 40.75 68.4 1
12:39:47 2023-09-26 333902 330063 78992 76834 113622 117253 114231 113524 85288 85307 90967 94778 113353 112355 323561 351632 936954 927607 351528 362934 104925 91525 97999 98743 111606 109910 102523 102730 73262 75532 262602 229135 664140 663841 193716 192375 243478 246607 280385 275242 291769 292458 306847 311581 291294 322976 665282 694264 507820 411995 259368 253488 289893 290577 304205 308305 311756 315622 350683 351638 576179 597978 40.75 68.4 1
12:39:48 2023-09-26 339698 329484 78961 76834 113343 116670 114062 112830 84869 87045 90534 94520 113175 112424 323741 346718 937498 931461 351600 362899 104925 91332 98032 98908 114636 109792 102491 102730 73312 75532 257763 228201 667705 665757 194425 191892 245148 245910 281537 275486 290970 293620 306135 312656 290458 322796 664267 695361 514936 414538 258248 253099 292161 290392 305133 310499 311685 318414 351195 350214 570406 597978 40.75 68.4 1
12:39:49 2023-09-26 333905 329746 79113 77001 113659 116801 114264 113017 85136 85243 90967 94648 113387 112286 324281 347240 945978 931461 350185 366358 102172 91617 97664 98974 114330 110164 102625 103152 73129 75668 260160 230148 659172 667171 194057 191769 244434 246157 281262 274785 292182 291251 307918 311166 290123 325199 658096 702476 513527 414682 259332 253099 290846 290171 305599 309559 313582 315478 350174 351089 571621 599493 40.75 68.4 1
12:39:50 2023-09-26 330319 329742 78992 76886 112993 116902 113918 113192 84869 87112 90534 94553 113175 112527 324461 346753 944639 928477 349446 363224 104925 91554 97999 98941 114512 110088 102491 102870 73262 75584 260160 229497 677824 669463 193846 192200 244534 246016 282121 274608 291817 292896 308583 311309 291894 321508 658096 700121 509977 418171 257702 253842 291485 289787 306029 309484 313001 317444 352136 349202 570406 597680 40.75 68.4 1
12:39:51 2023-09-26 331619 330094 78726 77020 112895 117164 113618 113622 84984 86992 90501 94618 112985 112458 322759 350715 946685 927607 347309 363189 104891 91491 97999 99110 114670 109978 102485 102870 73362 75616 260160 228848 667440 666970 193274 192948 243104 246537 282059 274240 297224 292294 306524 309782 290599 320535 663368 700348 514936 414610 257918 255085 290572 290101 306663 308623 314909 315622 351708 351605 575286 601853 40.75 68.4 1
12:39:52 2023-09-26 329845 330482 78758 76838 113013 116931 114257 113192 84869 86958 90534 94683 113052 112458 322436 348885 939531 924937 350359 363189 104925 91458 97730 98908 114477 109792 102678 103081 73401 75733 260160 227879 664393 669536 193610 192504 243713 246431 281414 274644 291115 293478 306026 312505 290670 323551 663655 695361 514936 414682 257737 253913 293335 290401 305169 310499 313127 318414 351461 348194 573225 595461 40.75 68.4 1
12:39:53 2023-09-26 331874 330067 78746 76886 112931 117315 113840 113115 84869 86958 90501 94585 113019 112458 323477 350962 935434 926289 351033 363224 102268 91554 98032 98941 114512 110164 102453 102870 73262 75532 260160 228686 668543 665757 193274 192948 243104 246607 281126 274821 292296 293351 305351 311616 293347 321437 665752 693397 510599 412647 258135 254804 290334 290930 305599 309745 313150 318872 349340 351889 576033 597868 40.75 68.4 1
12:39:54 2023-09-26 333415 330103 78961 77063 112993 116902 114029 112972 84926 86925 90534 94520 113052 112424 323741 345676 938200 931535 349446 363224 104959 91365 98236 99015 111594 110113 102882 102941 73398 75623 261209 228201 670211 665611 193881 192469 243748 245742 282055 274785 291878 293514 308606 313610 290529 322450 658096 692167 514936 416131 258352 253700 291697 288781 306029 309594 311247 318633 349872 350284 568755 597978 40.75 68.4 1
12:39:55 2023-09-26 332855 329791 78949 76782 113278 116902 114029 112907 84869 86958 90534 94487 113052 112345 323741 347871 939124 931426 346264 363189 104959 91399 98032 98941 114421 109927 102517 102736 73362 75500 260160 228201 672545 666013 193480 192340 243513 245641 282165 274365 291975 294020 305564 311113 290123 321961 658060 691158 507298 413300 258533 254057 292248 291330 306748 309276 311613 318269 349729 350179 568572 597795 40.75 68.4 1
12:39:56 2023-09-26 332554 330840 78992 76842 113270 116707 114094 112874 85177 86925 90942 94520 113209 112267 324233 346753 947394 930763 352218 365840 102262 91544 98203 99248 111389 110029 102684 102870 73365 75727 260160 229010 668246 669062 194093 191734 244639 245813 281865 274502 292182 292281 307418 311415 290529 322378 658060 701834 509299 418945 258135 253134 292177 290171 306663 309559 312449 317444 350945 349760 570406 598208 40.75 68.4 1
12:39:57 2023-09-26 329346 329782 78750 77008 112822 117160 113774 113803 84806 87025 90534 94880 113019 112910 323741 349125 943933 930436 348113 363224 104891 91588 98025 98908 114477 109978 102453 102870 73162 75584 260160 228848 666763 667042 193480 192375 243683 245813 282598 274365 296767 292423 306489 313451 291485 320239 661856 698300 510491 416774 258628 254839 290670 290141 306892 308517 313037 317263 351317 350899 573953 597611 40.75 68.4 1
12:39:58 2023-09-26 332095 329822 78853 76834 113250 116935 114029 113180 84869 86992 90534 94585 113209 114985 323741 349371 943430 926213 354266 363118 102215 91677 97933 98875 111412 110029 102561 103081 73296 75636 255409 229172 673054 669062 193811 192364 244176 246572 280306 276546 291769 293066 307918 309748 290635 321508 665282 699323 514936 418021 258135 253913 290846 290542 303316 310534 313943 315586 351812 350039 576215 598403 40.75 68.4 1
12:39:59 2023-09-26 331528 330103 78961 76886 113107 117016 113950 113258 84780 86958 90501 94618 112941 112562 323741 349939 937498 924974 350503 363224 104959 91365 98200 98908 114580 109792 102613 102666 73395 75532 259958 227557 667916 667643 193445 192644 243139 246607 281161 274821 292182 293478 306487 311113 291717 323098 667103 693032 510599 414430 257992 254945 290705 290436 305455 309099 311613 318988 349872 349237 574551 597978 40.75 68.4 1
12:40:00 2023-09-26 331345 329519 78943 76834 113278 116902 113950 112895 84869 86958 90534 92684 113476 112251 324437 346504 937351 933763 352719 363118 102332 91518 98269 98809 111606 109944 102549 102800 73395 75481 260160 227879 679936 665488 193751 192375 243887 246118 283030 274401 292015 293798 305529 311364 290114 322032 658096 691644 508778 413336 258533 253700 290745 288571 306676 309276 311247 317154 349590 350284 568792 595882 40.75 68.4 1
12:40:01 2023-09-26 334364 329675 78961 76886 113278 116674 113918 112940 84900 86925 90534 94487 113175 112345 323669 347835 942302 928712 347345 363189 104891 91458 97999 98908 114602 110020 102485 102870 73280 75636 257763 229497 679016 664274 193716 192136 243853 246364 281091 273946 297297 292139 308656 314015 291948 324292 664267 699404 510491 415210 259153 253702 291485 290401 304775 308336 314099 315550 349836 353879 573653 597611 40.75 68.4 1
12:40:02 2023-09-26 329582 330032 78871 76834 113184 117063 114029 113634 85194 85287 90993 92716 113353 112320 324017 346575 947573 930138 350721 366282 102274 91488 97999 98908 114602 110020 102678 103152 73330 75604 259813 228848 673886 669353 193605 192779 243478 246329 282019 274138 293229 292833 306489 313384 291450 322493 662791 699287 508778 414538 257305 255085 290670 290065 306892 308623 314612 317408 351956 349237 567775 598496 40.75 68.4 1
12:40:03 2023-09-26 332470 330063 78961 76939 113343 116902 114029 113225 84989 87078 90534 94617 113175 112424 323441 352096 943229 922241 348077 363189 102364 91651 97999 98941 114477 110164 102485 102941 73362 75636 260160 229497 661361 668589 193410 192948 243104 247851 281737 274537 293559 292861 307312 312949 293543 322306 665570 701156 513527 414430 258462 254307 289893 291427 305814 309241 314325 315550 351956 350284 577032 599677 40.75 68.4 1
12:40:04 2023-09-26 329542 330808 78857 77270 113622 117286 114310 113823 84989 85319 90934 94878 113275 112859 323525 350253 938287 924900 350997 363189 102332 91491 98236 98710 111518 109910 102645 102730 73496 75500 259958 227879 668630 667171 193410 192948 243443 246572 281126 274785 292424 293478 306847 311546 290317 320499 664775 693214 516346 414138 257702 254694 290572 290401 305599 310028 311720 319834 349836 349237 574478 596029 40.75 68.4 1
12:40:05 2023-09-26 333866 329675 78945 76838 113250 116864 114029 112984 85020 87078 91004 94617 113209 112424 324197 351456 937498 929588 351636 363224 104959 91617 98032 98974 114670 110054 102555 102870 73362 75584 257763 228848 668049 664125 193811 192329 244394 247433 280558 275909 292109 293913 307062 313610 291536 323814 665100 694192 502266 413264 259951 253453 291344 291828 304847 310499 312845 317444 350607 352284 576995 599252 40.75 68.4 1
12:40:06 2023-09-26 334656 329782 79113 77029 113470 116963 114264 113225 85078 85191 90967 94778 113510 112320 323669 348814 942302 930727 349122 366099 102279 91458 97999 98908 111412 109978 102613 102941 73230 75636 260160 229497 661802 664780 193886 192305 243922 246329 281555 274785 297719 291907 306489 311546 289647 323203 661856 701565 508778 412937 259332 253488 290670 290507 304525 308587 314356 315550 350930 351054 571059 598496 40.75 68.4 1
12:40:07 2023-09-26 333378 330027 78961 76803 113757 116868 114251 112854 84989 87045 90909 94552 113175 112424 324197 347276 947357 931424 349446 363224 104824 91651 97697 98974 114409 110164 102432 103081 73129 75701 257763 230345 670521 667933 193952 192165 245082 246431 281843 275029 292109 292245 308208 312219 290114 323430 663764 704503 513527 416919 259079 253064 291901 292059 305814 309851 314909 315514 352136 351054 571216 599677 40.75 68.4 1
12:40:08 2023-09-26 329773 329960 78839 77091 113082 117721 113963 113934 85047 85414 90501 94814 112985 112458 323705 349653 945978 927607 347345 363224 102213 91491 98101 98941 114602 110054 102549 103011 73312 75636 260160 229172 668654 667006 193445 192948 243648 246537 282055 273946 292803 292423 306524 310611 292095 320428 662827 700348 513527 414574 257521 254971 290776 290065 306892 308623 313145 317408 351708 349202 567775 599677 40.75 68.4 1
12:40:09 2023-09-26 331310 330808 78961 76980 113893 116983 114218 113225 85109 87078 90942 94650 111656 112458 323705 350205 944565 924244 348358 364053 104891 91617 97999 98941 114602 110266 102716 103655 73368 75817 260160 229497 662808 668552 193304 193318 243508 247575 281493 274608 297645 292387 307168 311078 290529 324856 665716 702330 514936 414610 258851 254553 289655 290577 305814 308587 313657 315586 351956 350039 576995 598569 40.75 68.4 1
12:40:10 2023-09-26 331759 331638 79041 77064 113516 117239 114062 113511 84895 87145 90534 94683 113600 112389 323705 349939 936797 926289 351718 363224 102472 91365 98200 98908 111606 109978 102613 102870 73395 75668 260160 228848 670112 667373 193751 192984 243648 246607 281236 275207 292428 294247 305316 311546 290529 321211 665245 694342 514936 414174 257737 254659 290537 290577 305169 309918 311720 319389 349836 349237 574478 597978 40.75 68.4 1
12:40:11 2023-09-26 333347 330032 78996 77001 113315 117097 114062 113160 85051 87112 90567 94618 113287 112458 324461 351456 938918 930436 351600 363224 104925 91737 98203 99321 111594 110266 102613 103081 73365 75778 260160 229334 665069 663623 193916 192200 244399 246607 280372 275628 292182 293720 308656 311512 289612 323502 664739 698857 514936 413264 260134 253488 290811 290577 303598 310281 312669 317444 351708 351897 576142 597978 40.75 68.3 1
12:40:12 2023-09-26 333649 329916 79100 77001 113376 117063 114062 113160 85440 85351 90909 94650 113287 112458 323741 349125 940865 931424 347309 363224 104959 91617 98032 98941 111444 109978 102549 102870 73362 75636 260160 229172 668557 665757 194057 192644 243887 246572 282846 273910 297224 293102 306847 311616 290326 323237 661856 694228 509977 413264 259114 253877 292361 290339 306928 308587 313145 318378 349872 350809 570811 598496 40.75 68.3 1
12:40:13 2023-09-26 333866 331310 78992 76922 113376 116902 114408 112972 84989 87078 90942 94520 113209 112424 324197 348604 944602 931461 351866 366618 102268 91704 98035 99284 111412 110325 102581 103293 73232 75863 255409 230475 661542 665757 194057 192206 244604 246192 281737 275364 292182 291942 310112 310611 292713 323778 662827 700097 509977 414646 259332 253562 290670 290542 306029 310028 313621 315514 352136 351370 572027 598532 40.75 68.4 1
12:40:14 2023-09-26 329809 330063 78718 76949 113372 117130 113918 113765 84806 87125 90501 92547 113163 113102 323705 349412 944602 927607 350449 363189 104959 91554 98200 98941 111444 110164 102748 103011 73230 75636 260160 229172 677930 669536 193469 193289 243104 246572 282257 273946 297297 292245 307909 311078 290599 320499 663837 701338 514936 417575 258099 255085 290334 290542 306460 308623 316065 317408 351956 349237 574036 601567 40.75 68.3 1
12:40:15 2023-09-26 332554 329800 78935 76886 113184 116868 114062 113225 84931 86958 90973 94618 113209 112424 322998 351488 943393 924674 354919 364138 102279 91837 98101 99352 111456 110504 102549 103152 73333 75636 260160 229010 663277 668369 193811 192674 243853 246537 280306 276510 291769 293421 310003 312291 291485 321961 665752 698264 509977 418317 258316 253913 290670 290339 304169 311188 312405 315586 350210 349760 574478 595882 40.75 68.4 1
12:40:16 2023-09-26 331022 330804 78853 76928 113213 117097 113807 113323 84837 85106 90534 94683 113019 112562 323705 349939 936797 924937 350997 363189 102364 91491 98267 98908 111770 109792 102645 102730 73395 75500 259958 227557 671406 667643 193445 192814 243478 246572 281555 274821 292713 294211 306955 311364 290599 323098 667103 694701 509977 414394 257992 254553 290670 290472 305455 309851 311578 319206 349836 349202 574514 595846 40.75 68.4 1
12:40:17 2023-09-26 331812 330853 78996 76886 113720 116902 114062 112984 84989 87112 90942 94683 113634 112251 324474 346469 939384 935752 353910 363118 102289 91484 98269 98809 111638 109995 102613 102800 73395 75584 262251 228165 671051 665757 194022 192644 243887 245813 283379 274644 291975 294247 305564 311581 291022 324514 658096 692203 513527 414502 258569 253877 292106 289765 306892 310028 313424 318901 350647 350319 568755 597978 40.75 68.3 1
12:40:18 2023-09-26 333830 330058 78996 76918 113614 117097 114441 113225 85083 87078 90942 94618 113243 112424 324496 348885 939160 931461 346751 363224 104959 91365 98065 98941 111509 110164 102549 102730 73362 75532 260160 228848 665208 665286 194057 192375 243922 246537 282019 273144 297297 293074 306595 314494 291936 323670 664267 694156 509977 415210 258971 253772 290670 290436 306856 308552 313657 318153 349872 352165 573579 599382 40.75 68.3 1
12:40:19 2023-09-26 331583 330067 78988 76931 113724 117063 114330 113323 85230 85383 91089 92780 113589 112564 324089 346611 947210 932902 352107 364138 102236 91644 97999 98941 114512 110054 102587 102941 73401 75778 260160 229172 675979 667006 193775 192639 244981 245813 282055 274785 297224 293066 309807 311853 292409 321961 661856 701338 514936 418581 257737 253913 292587 289660 306460 309594 314983 318146 350174 349237 570406 599862 40.75 68.4 1
12:40:20 2023-09-26 331597 330103 78909 77012 112891 117164 113872 113479 84900 87112 90534 94650 113209 112458 323477 350962 944602 927535 347309 363189 104925 91810 98065 98974 111477 110198 102613 103011 73395 75701 258844 229172 670724 667042 193410 192984 243478 246607 282634 274537 293665 295152 310112 313169 291344 321330 664666 701229 516346 414466 258174 255443 290776 290542 306928 308623 314096 317747 351956 350004 574478 598208 40.75 68.3 1
12:40:21 2023-09-26 330576 330094 78988 76928 113811 117286 114310 113602 85141 85313 90967 94845 113387 112389 324017 349478 940791 926104 351636 363224 104959 91617 98032 99184 111477 110020 102587 102941 73362 75636 260160 228933 664874 667006 193751 192814 243887 246607 281590 276051 291357 294247 306559 312505 291894 321473 667103 694228 513527 418317 258316 254481 290811 290577 304967 311406 311466 318451 351956 350004 572784 597978 40.75 68.4 1
12:40:22 2023-09-26 331578 330482 78992 77064 113245 117126 113918 113765 84958 87145 90534 94880 113209 112562 323741 350962 936834 926289 351280 364316 102364 91684 98167 98974 111574 110164 102581 103011 73395 75668 257419 228848 671034 667171 193811 193143 244359 247433 281865 275486 292803 294104 305886 313395 292248 323906 665606 695361 510599 413264 258352 255299 290326 292054 304882 310463 314835 319389 349872 350039 576033 598403 40.75 68.4 1
12:40:23 2023-09-26 333616 330277 79148 77148 113659 117192 114375 113667 85109 85319 90967 94846 113499 112988 324281 345676 939531 934184 350467 366099 102364 91617 98335 98941 111444 109792 102613 103011 73395 75668 260160 228040 667698 666699 194093 192644 244434 245813 283014 275435 291975 294247 306992 313538 290599 322486 658096 692203 516346 414502 258569 253913 292382 289814 306676 310281 311756 319163 350907 350319 570002 598827 40.75 68.3 1
12:40:24 2023-09-26 335078 330103 79024 76928 113499 116983 114251 113323 85025 87112 90975 94553 113276 112458 324690 348885 941155 933483 347309 363224 104993 91491 98200 98941 111541 110164 102645 102870 73428 75616 260160 229822 671739 665502 194177 192808 244534 246466 283207 274451 293010 293890 308243 313831 290564 322450 661856 693214 516346 416094 259114 253913 291626 290136 306928 309559 313037 319156 350401 350319 570406 599677 40.75 68.3 1
12:40:25 2023-09-26 334364 331664 79212 77095 113987 117192 114566 113556 85288 85182 91126 94650 113243 112345 324461 347555 948922 931498 350221 363989 104925 91684 98233 99354 111856 110164 102581 103011 73428 75701 258844 229010 662541 667006 194672 192340 245016 246192 282055 274856 293045 293351 308169 311853 291964 322486 661892 702112 510708 418981 258569 253913 292622 289695 306029 310273 313180 318414 351225 350319 571216 599899 40.75 68.3 1
12:40:26 2023-09-26 329617 330844 78907 77033 112993 117164 114029 113765 85177 87178 90534 94913 113052 115159 323417 349939 947122 929488 348394 363224 104959 91684 98032 99348 114546 110164 102742 103293 73401 75902 257763 229313 665478 671437 193952 193148 244464 246431 282740 274996 297224 293315 307203 311113 292098 323824 663972 701338 514936 417028 257521 254907 291344 290366 306928 309559 313657 317929 351956 349237 567811 594807 40.75 68.3 1
12:40:27 2023-09-26 331735 329992 79176 77183 113692 117429 114375 113388 85051 87112 90942 94716 113555 112424 324317 349622 941192 922278 351672 364173 102192 91684 97932 98974 114477 110164 102561 103152 73345 75668 260160 229822 660510 669062 194093 192679 243922 246642 280271 276510 296977 292423 310112 309748 291943 322486 666804 701834 509977 417064 258569 254579 290727 292352 304668 310534 313657 315622 350699 350319 578779 597684 40.75 68.3 1
12:40:28 2023-09-26 329617 330139 78907 76966 113762 117097 114062 113290 85020 87145 90567 94683 113243 112527 324726 349975 940865 923502 351564 366099 104847 91651 98236 99184 111780 110190 102742 103011 73448 75675 270817 227879 665122 670486 193881 192808 243783 246607 281984 275664 291769 294760 308402 311690 291929 321473 665825 692167 509977 416919 258021 254729 290670 290613 306029 310246 311466 319425 351461 349725 574478 595882 40.75 68.3 1
12:40:29 2023-09-26 332675 330415 79377 76928 113753 117130 114062 113388 85409 85245 91067 94683 113243 112562 324726 345746 940791 934824 350503 363224 104993 91684 98200 98974 111574 110164 102613 102870 73395 75668 259958 228201 671729 665757 194093 192679 244468 245813 283000 275435 292182 294597 306061 311616 290635 322521 661856 692203 509209 414574 258604 253948 292622 289796 306928 310534 312441 319389 350930 351335 570002 598717 40.75 68.3 1
12:40:30 2023-09-26 333902 330554 79024 76980 113720 117097 114330 113323 85025 86992 91037 94553 113243 112458 324233 349412 941858 935276 350224 364614 102397 91737 98236 98875 111541 110249 102754 103152 73365 75778 260160 229985 662340 665488 194128 192375 244639 246607 281914 274715 291975 292387 306524 312302 289506 323934 665282 700348 513527 413300 259733 253913 291732 290577 306029 309015 314649 317444 350966 351405 571903 599419 40.75 68.4 1
12:40:31 2023-09-26 329827 330139 78992 76976 113815 117320 114330 113770 84989 87025 90567 94716 113421 112562 324233 346991 947394 930103 349482 363260 104959 91810 98025 99007 114580 110054 102549 103011 73395 75701 260160 229172 664140 667079 194672 192375 245051 246157 282804 275242 297014 292861 307453 316594 292409 322223 661892 702330 514936 419574 258533 253913 292622 290930 306676 310099 315431 318190 350699 350039 567811 594843 40.75 68.4 1
12:40:32 2023-09-26 331390 331099 78857 77064 112964 117359 114067 113954 84869 87212 90534 94783 113052 112910 323741 350746 948247 928859 350224 364209 102306 91890 98269 99317 111574 110292 102716 103152 73365 75701 257763 229822 660770 668589 193846 192843 243887 247752 281126 274821 297719 292683 309724 311147 290635 323237 665825 702476 510663 414646 258569 253948 291922 292182 305814 309594 314392 315334 351956 350319 577959 599493 40.75 68.3 1
12:40:33 2023-09-26 332234 330916 79176 77043 113720 117130 114062 113700 85319 85214 90909 94847 113485 112875 324197 349904 939531 926289 350997 364280 102321 91651 98335 98908 111518 109978 102780 102870 73496 75636 259958 227879 672130 668589 194022 192984 243853 246607 281787 275628 292182 293939 305991 311581 291929 321473 665789 692131 516346 414574 258280 255443 290811 291392 306029 310499 314090 319768 350894 350004 575291 598827 40.75 68.3 1
12:40:34 2023-09-26 335317 329845 79325 76959 113753 117097 114330 113356 85078 87145 91067 94683 110691 112564 324401 351771 938681 931575 351492 364138 102385 91804 98269 99251 111703 110317 102710 103152 73395 75772 262009 229497 666703 665684 194093 192779 244604 247816 281414 276475 292182 294175 307418 312268 290087 324487 667712 698264 516346 414210 260756 253913 291520 292112 305169 311188 316092 318414 351956 352461 576995 598569 40.75 68.4 1
12:40:35 2023-09-26 333537 330063 79100 77033 113880 117130 114441 113622 85319 87112 91100 94683 113243 112424 324690 349376 943356 931461 347380 364280 102397 91744 98335 98974 111606 110164 102678 103081 73496 75701 260160 229822 670791 665757 194093 192644 244639 246607 282019 274785 292081 292245 307203 312520 290326 323466 664775 701338 513527 413883 259951 253913 291520 290577 306208 309524 314732 317408 351708 351897 572307 600734 40.75 68.4 1
12:40:36 2023-09-26 333537 330099 79240 76928 113913 116983 114599 113160 85503 85351 91185 92748 110811 112355 324582 347657 947918 935565 352905 364138 102364 91777 98302 98974 111541 110164 102640 103345 73395 75720 260160 229551 667105 667006 195148 192639 245394 246537 282846 275435 297224 293115 308385 312291 292374 323203 663532 704503 507820 419574 258533 253877 292622 292679 306676 309170 315431 318378 351225 350004 571216 599677 40.75 68.4 1
12:40:37 2023-09-26 332171 331381 78996 77099 113946 117448 114408 113732 85172 87145 91067 94716 113355 112527 324690 350275 945978 926289 348884 364280 102207 91777 98267 98974 111497 110164 102645 103081 73395 75752 260160 229497 660544 668589 193716 193424 243478 248099 281989 275435 291771 293280 307883 311546 291837 322976 667748 700590 514936 417028 259296 254936 290299 292112 305454 309559 314613 317892 351956 351335 579153 599973 40.75 68.4 1
12:40:38 2023-09-26 331812 331032 78988 77232 114364 117286 114690 113980 85534 85383 91001 92780 111976 112668 324281 349724 944882 927346 354698 366867 104925 91810 98203 99352 111477 110393 102710 103152 73362 75772 260160 229172 667435 669536 194022 192598 244604 246607 281787 277129 291769 293969 307918 311325 291894 322450 665752 698264 509209 418317 258782 254694 291697 290613 304346 311844 312633 318414 351190 350284 574036 599252 40.75 68.4 1
12:40:39 2023-09-26 330844 331019 78961 77064 113343 117484 114062 113732 85020 85266 90909 92516 113209 113032 324197 350962 938200 926948 352719 363734 102332 91844 98368 98974 111638 110164 102640 103152 73395 75701 258844 229334 673409 666013 193599 193278 244359 247851 281843 276138 293106 293620 309698 313323 290423 323287 667057 693667 514936 414474 259733 254659 290564 292033 306029 310463 313145 318633 350365 354488 577923 599677 40.75 68.3 1
12:40:40 2023-09-26 333347 331023 79140 77200 113926 117387 114375 113667 85230 85117 91093 92780 113544 112668 324546 347764 940865 936214 348077 366618 102493 91777 98368 98974 111888 110164 103023 103293 73579 75668 258844 228201 667205 665757 194057 192779 244604 246607 283512 274785 293252 294211 306240 312268 290599 322521 662791 694996 516346 413883 259332 254659 291662 290101 306928 310237 313145 319389 350683 351335 571216 599677 40.75 68.3 1
12:40:41 2023-09-26 333384 330063 79236 76928 113909 117097 114441 113622 85319 87078 91037 94683 113243 112424 324690 348849 946152 934184 350221 364316 104959 91874 98267 99416 111477 110427 102549 103223 73445 75804 261209 231294 664865 667424 194703 192773 245082 246501 281914 275486 293951 292245 308244 312812 290087 323958 663800 704503 514936 417575 259915 253842 292141 290577 306194 310073 315536 315550 352100 352144 571059 601198 40.75 68.3 1
12:40:42 2023-09-26 331275 330916 79204 77179 113687 117549 114513 114078 85167 85277 90909 94913 113209 113146 324461 349658 945868 929334 349375 364280 102332 91704 98269 99416 111606 110427 102678 103152 73528 75701 260160 229172 670846 667079 194057 192948 244434 246537 283402 274785 296803 293102 307203 311546 292374 322185 663295 700348 514936 417949 258099 255478 292487 290626 306928 310028 313657 318378 351956 349725 572027 599493 40.75 68.3 1
12:40:43 2023-09-26 331847 331843 79132 76980 113720 117097 114441 113732 85083 87145 91004 94716 113243 112458 324461 350240 944602 927607 348358 364280 102429 91810 98167 99007 111541 110351 102812 103448 73401 76006 262602 229985 661619 669536 193610 193689 243713 247748 281914 274644 291602 293315 309565 311581 291829 324514 668052 702330 508606 414646 258569 255196 290745 291463 306892 309594 314613 317226 351956 351089 577032 599456 40.75 68.3 1
12:40:44 2023-09-26 331193 330889 79176 77336 113848 117387 114408 113732 85114 87178 91004 94847 110952 112737 324425 349904 939124 927607 355596 364138 102332 91810 98267 99279 111562 110198 102684 102941 73496 75668 259958 228201 677227 667042 194093 192984 244604 247334 282019 275664 292217 294617 309529 311329 292161 322223 665789 694156 514936 417654 258498 255050 291697 290401 306460 311406 314422 321115 351956 350284 574478 598827 40.75 68.3 1
12:40:45 2023-09-26 333640 330099 79140 77033 113315 117130 114330 113544 85109 87145 90942 94716 113243 112527 324197 351704 938200 928927 351600 364316 104993 91810 98236 99354 111780 110300 102882 103293 73448 75843 260160 229334 665601 665575 193916 193383 243853 247890 281555 276087 297224 295424 307097 312991 289647 323502 667748 694228 514936 415210 260170 254694 290811 292112 306029 310534 314096 318414 350966 352425 578779 598643 40.75 68.3 1
12:40:46 2023-09-26 334364 330880 79158 77068 113831 117130 114441 113732 85588 85128 91100 94814 113276 112875 324690 349653 942561 936880 349411 364025 102353 91810 98368 98974 111847 110198 102882 103011 73611 75668 258844 228524 669355 666699 194672 192984 244674 246607 283746 274821 297320 294282 306454 312302 290670 323466 662827 694034 517755 414502 259332 254694 292141 290101 306928 310028 313145 319425 351461 351370 570406 598172 40.75 68.4 1
12:40:47 2023-09-26 333866 330808 79132 77012 113753 117097 114441 113622 85293 87145 91100 94683 113276 112458 324726 349376 944639 931498 350721 367284 102429 91737 98236 99385 111509 110402 102645 103410 73466 75915 258844 231514 662801 667171 194672 192779 244981 246607 281808 275909 292125 292352 307918 311581 290317 326134 665825 701119 514936 414610 260134 253913 292141 291588 306460 310499 315092 317408 350699 352425 571903 599456 40.75 68.4 1
12:40:48 2023-09-26 329840 331063 78961 77047 113626 117755 114062 113921 84958 85266 90534 94880 113421 113180 324233 349693 946015 928712 349411 364280 102245 91810 98368 99416 111606 110198 102716 103081 73401 75752 260160 229172 665009 667079 194093 193289 244907 246572 283433 274821 297297 293351 307488 311329 292409 321437 663800 700348 514936 417949 257737 255288 292141 290608 306928 310028 313657 318378 351956 349760 567811 598208 40.75 68.3 1
12:40:49 2023-09-26 332590 331063 79190 77064 114174 117130 114441 113765 85261 87058 91100 94716 113276 112527 324461 351880 948922 927535 351312 367658 102268 91837 98269 99454 111606 110402 102684 103255 73579 75772 270817 228734 662564 668589 194389 192773 243887 248099 281214 275628 291983 293173 308385 313787 291485 323239 667748 700626 514936 417028 258828 254694 290811 292210 306029 310246 314649 317444 350966 351089 579189 599936 40.75 68.4 1
12:40:50 2023-09-26 331778 331600 79301 77095 113610 117407 114062 114202 85230 87212 90942 94913 113243 113136 324461 350962 939531 926948 351564 363769 102449 91651 98401 98974 111703 110164 102882 102870 73662 75565 260160 228201 671631 667643 193922 193459 243887 247369 281984 275664 296877 294824 306955 313944 291485 321961 667276 692167 517027 413883 258569 255513 290670 291498 305526 310534 314127 320104 350437 350319 577923 598108 40.75 68.4 1
12:40:51 2023-09-26 335827 330983 79268 76959 113942 117097 114664 113388 85083 87112 91100 92811 113735 112286 324510 351771 940828 932627 354089 364685 102289 91804 98269 99454 111638 110317 102645 103011 73611 75701 260160 229497 665846 665757 194708 192644 245394 247401 281126 276582 292684 294211 309419 311616 290599 324487 665789 694300 509977 414646 260170 253523 291485 292147 305599 311586 314946 318901 351956 352461 574478 597675 40.75 68.4 1
12:40:52 2023-09-26 333360 330674 79136 77152 114000 117093 114441 113770 85051 87145 91100 94781 113355 112458 324726 349617 941858 935549 347309 363769 102321 91651 98633 98974 111703 110130 102742 103011 73662 75701 258844 228686 668951 665757 194672 192984 245016 246642 283669 274785 292191 294247 306524 312590 290635 323502 663800 698300 510599 414210 259368 254694 292382 290613 305468 309559 314170 319389 350930 351405 571059 598208 40.75 68.4 1
12:40:53 2023-09-26 333893 330103 79240 76976 113979 117130 114710 113934 85440 85298 91218 92780 113612 112389 324099 348742 947173 937087 350113 364976 102364 91810 98335 99416 111497 110385 102882 103293 73496 76020 260160 228769 663797 667098 194672 192679 245016 247491 282090 275857 292117 292458 307883 312520 290670 324487 664775 700097 516346 414538 260170 254303 292382 290648 305777 310534 315573 315225 352136 352976 572307 599973 40.75 68.4 1
12:40:54 2023-09-26 331588 331063 78992 77099 113614 117326 114330 113954 85051 87245 90942 94913 113243 115159 324233 349412 946685 930763 349446 364316 102332 91810 98300 99007 111606 110461 102640 103152 73528 75733 257763 229334 665252 667079 193811 193019 244639 246607 283547 275242 297334 293834 307878 311546 292409 321473 663837 701338 515811 417658 258135 255121 291969 290136 306928 310028 313693 318633 351956 349760 567811 599456 40.75 68.3 1
12:40:55 2023-09-26 332495 330103 79297 77232 114033 117482 114690 114012 85288 85234 91001 94780 113455 112702 324510 351952 949783 926252 350539 364025 104959 91737 98269 99416 111486 110427 102613 103152 73395 75915 264446 230148 671021 668589 194093 192984 243922 248135 281555 275664 291672 293215 308349 311616 290635 322521 667748 700626 518938 417028 259332 254694 290745 292387 306029 310064 315343 317408 350174 351370 579600 599456 40.75 68.3 1
12:40:56 2023-09-26 329880 330139 78988 77064 113499 117488 114251 113921 85240 85266 90784 94913 113243 113067 324726 350715 939926 926914 351564 364025 102385 91651 98401 99379 111703 110198 102812 103011 73662 75701 259958 228128 672710 667643 194093 193629 243887 247752 282055 276283 297261 293962 306275 312555 291520 321997 668052 692167 510599 414210 258569 255513 290881 291942 306460 310534 315357 319877 350401 350319 577477 599456 40.75 68.3 1
12:40:57 2023-09-26 335573 331198 79144 77033 114070 117268 114756 113589 85351 85208 91001 94910 113578 112424 324690 351456 940865 930103 353444 364316 102332 91844 98368 99007 111550 110402 102678 103081 73579 75752 259813 229172 677091 665757 194743 192948 245429 247543 281196 276546 296803 293478 307488 311616 290564 324271 666768 694336 514936 414646 260206 253877 292177 291907 305169 311188 314835 318414 351956 352461 576179 599252 40.75 68.3 1
12:40:58 2023-09-26 335520 330134 79296 77012 114004 117130 114631 113765 85230 87178 91071 94716 113276 112458 324762 349939 944639 934184 347380 365126 102429 91844 98401 99007 111671 110461 102742 103223 73579 75733 261209 229497 665565 665757 194708 192984 245016 246642 282683 274856 292740 293102 306988 315380 290696 324976 665789 701338 516346 413919 259987 254694 292382 291463 305710 309594 315609 317638 351510 352214 575286 600976 40.75 68.3 1
12:40:59 2023-09-26 335043 329996 79208 77283 114103 117272 114756 113667 85471 87078 91133 94716 113276 112458 324798 347585 948738 934184 351644 364316 104959 91837 98200 99416 111433 110461 102742 103152 73528 75733 261209 229497 675565 667042 195153 192814 245429 246572 282881 276087 297728 294211 309108 309748 292161 323239 663837 701191 510708 419647 259332 254303 293515 290401 306928 310534 313693 319156 351752 351089 571621 598208 40.75 68.3 1
12:41:00 2023-09-26 332387 330518 79132 77064 113749 117326 114441 113732 85083 87025 90975 94749 113276 112562 324762 350275 946722 926289 349446 364863 102332 91907 98200 99040 111671 110232 102678 103152 73428 75752 260160 229822 662831 668589 194093 193594 243922 248170 282125 275664 294404 293280 308169 311581 291520 323466 667785 702148 514936 417064 259368 254729 290572 292210 306748 309989 315320 318124 351956 351265 579453 602238 40.75 68.4 1
12:41:01 2023-09-26 332446 331162 79208 77179 113876 117373 114441 113954 85504 87145 91100 92875 113243 112458 323873 349939 944332 928214 355309 364316 104993 91844 98167 99715 114432 110572 102549 103325 73395 75869 260160 229749 663884 667042 194128 193019 244639 246642 280929 277558 296977 292904 308420 310645 291760 322521 668052 701834 509977 418649 259150 254729 291485 291907 305169 311406 313401 317444 351260 350319 577923 597647 40.75 68.4 1
12:41:02 2023-09-26 333969 330835 79132 77008 113646 117130 114441 113765 85051 87112 91133 94716 113276 112458 324233 352132 938200 928749 351672 364025 104993 91684 98300 99040 111541 110198 102645 103011 73428 75701 260160 228848 669994 664816 194128 192984 244639 247752 281161 276316 296803 293173 309419 312555 292155 324487 667785 698300 517027 413336 260688 254804 291485 292995 305849 311335 313549 319243 351920 353896 577776 598422 40.75 68.4 1
12:41:03 2023-09-26 333456 330103 79268 77095 113757 117164 114631 114012 85382 87145 91100 94749 113276 112562 324654 347276 940198 935549 351636 364316 102364 91717 98368 99007 111518 110198 102742 103152 73662 75701 259958 228201 668059 667643 194708 193019 245394 245813 282916 276316 296767 294104 309419 314494 291485 325255 663837 694264 517722 414646 259769 254729 292374 290101 305746 311188 314723 318573 349916 351897 570406 597684 40.75 68.4 1
12:41:04 2023-09-26 333541 330130 79128 77203 113753 117130 114441 113622 85293 87025 90975 94749 113310 112562 324726 349939 941894 938238 349929 365161 102513 91837 98269 99420 111703 110368 102953 103325 73499 75882 260160 229985 664740 665757 194672 192913 245148 247642 282019 275364 291975 293038 309966 315380 293750 323958 664775 702330 509977 413883 260134 254445 291485 291215 306892 309776 315573 319120 351956 352425 572747 601161 40.75 68.3 1
12:41:05 2023-09-26 329542 330983 79303 77179 113955 117421 114408 113921 85083 85298 91152 92686 113209 113146 324197 347799 946649 931152 350221 364792 102461 91970 98335 99383 111518 110317 102710 103152 73496 75856 258844 229497 663174 667042 194093 192948 244981 246537 283543 275400 293767 294211 309492 311078 293061 322187 663800 701115 516346 419241 258280 255085 292587 290542 306928 311363 313657 318865 351956 350004 572027 598208 40.75 68.3 1
12:41:06 2023-09-26 333293 331807 79244 77035 113946 117373 114599 113732 85525 87145 90909 94814 113209 112458 324401 351807 950950 926800 350113 365233 102257 92061 98269 99666 111747 110368 102780 103184 73546 75785 258844 230148 665475 669536 194093 193218 243853 248170 281555 275766 294533 292896 308349 311546 291929 323430 668731 701649 514936 417028 259514 254659 290776 292387 305476 310246 315056 317892 352136 351300 579600 601014 40.75 68.3 2
12:41:07 2023-09-26 332230 331798 79244 77267 114103 117799 114987 114458 85471 85277 91133 94980 113433 115434 324474 351952 940865 930811 351636 365447 102674 92323 99076 99790 112630 110913 103654 103642 74100 75973 273359 228184 675860 667042 194945 194207 245394 249161 284414 278213 293009 296991 308134 314918 293124 324451 670848 699817 516159 417064 261563 258282 295084 293962 309356 311572 315717 320468 351717 354264 581044 603559 40.75 68.3 2
12:41:08 2023-09-26 340340 332764 80118 77967 116049 119136 117058 116090 86254 85426 92661 93318 111725 114381 330425 354361 954141 944244 359941 373088 103920 95196 100688 103561 114880 115187 106029 106407 74984 75605 262354 232286 676456 676785 197675 199191 250064 252716 287795 280959 297381 298831 314159 319335 296071 329377 679912 710644 520574 420958 264887 259130 297707 300126 311648 317401 319332 324455 358548 360124 590467 610897 40.75 68.4 2
12:41:09 2023-09-26 348349 346642 82243 80019 123534 122052 124759 123878 87634 86061 96997 96115 115280 116567 338490 362243 977745 970017 369555 382592 106985 94408 106470 104514 122961 117772 113271 113629 77901 76455 271956 238495 688833 691784 200197 199058 253309 256962 295993 293813 304732 306577 318158 325206 301237 333501 698170 725458 529911 430892 270833 267557 306038 306807 318061 323210 328063 331381 363009 367286 603568 627337 40.75 68.3 2
12:41:10 2023-09-26 351605 349671 82755 80873 124244 124699 122804 122418 88050 86888 95515 97368 116690 118230 341947 372072 986614 975938 372843 386391 108370 94957 104444 105976 121119 119198 111371 111453 76590 77258 271956 238664 704652 702221 201494 200031 255725 258587 296576 291233 305168 306554 323122 325171 304498 337305 701684 736345 535118 436425 273172 268453 308674 307132 319765 326179 330035 330880 369984 369055 608906 630948 40.75 68.3 2
12:41:11 2023-09-26 357321 353493 82911 81476 121728 126209 124942 125059 87938 86984 95642 98501 117997 119536 345246 371116 1005405 988921 375708 389125 109170 95862 106383 107538 123027 121569 113245 114053 77030 78176 274532 241019 702283 708183 203440 201010 258168 260188 299086 291427 306424 307202 324489 327349 303146 339643 703744 744638 529030 436475 273689 269209 309736 308098 321687 327164 330473 331884 369059 370017 608043 638030 40.75 68.4 2
12:41:12 2023-09-26 356930 355838 83667 81616 122977 126666 126184 125371 88239 86706 96164 98706 118931 119374 347403 373905 1005405 993927 375778 390872 109506 95894 107136 108042 124384 122163 114352 114623 77053 78239 274289 241429 718863 703097 203572 202136 259658 260188 299540 293369 306712 309573 323577 328162 304498 339366 706350 738794 539227 437806 275501 269968 311657 308134 322725 329182 330012 333505 369984 368913 608043 636557 40.75 68.4 2
12:41:13 2023-09-26 360979 359466 83373 81508 123614 127045 126319 126369 87878 86920 96261 99275 118951 120230 350069 377891 1005405 989660 381394 392114 109170 96550 107498 108991 124623 125173 114826 115966 77158 78730 276633 243071 702430 714869 204082 202631 257916 261729 299364 292476 308157 308134 324033 326223 304035 337580 707143 747214 532905 440053 273654 269205 310532 311194 322760 326214 332382 333145 369731 369880 617629 640184 40.75 68.3 2
12:41:14 2023-09-26 361556 360403 83561 81341 124130 127506 127406 126403 87998 86588 96491 99242 119251 120191 351537 378786 1014625 994634 375699 393110 109573 96452 107894 109208 125447 125208 115400 116192 77368 78761 276633 243486 717132 712111 204117 202277 259226 260810 299611 292272 306748 308098 324033 326188 304234 338370 706350 750176 536547 441730 274528 269136 311255 309033 323478 327659 328480 331884 369284 369429 608685 639600 40.75 68.3 2
12:41:15 2023-09-26 365188 362958 83598 81424 124516 127918 128033 127484 88062 86802 97341 99922 121812 120668 353866 378726 1007312 1001668 383160 394504 109944 96848 108626 109948 126310 122521 116398 117002 77632 79180 276633 243558 724345 715105 204618 203590 258567 261729 301756 293816 306352 310078 321132 328198 302754 335532 710255 737963 540835 437769 276283 272838 309993 310735 323682 328493 331441 333433 367619 369916 618016 642008 40.75 68.3 2
12:41:16 2023-09-26 369165 362221 83598 81504 124635 128346 128368 128269 88263 86984 97380 100198 121930 120905 354325 384565 1010244 995927 383901 395688 109978 96880 108993 110139 126762 122597 116432 117197 77906 79320 279253 243522 714924 720453 204582 203021 258930 260808 300487 293816 309465 308169 323577 326188 302754 336554 712880 748202 545730 441302 274528 269650 309989 311680 323023 327659 330509 332928 369984 368877 618162 643418 40.75 68.3 2
12:41:17 2023-09-26 365698 364516 85693 81652 125530 128592 129739 128487 88367 87016 98048 100336 122523 120973 355709 381894 1020907 1007400 378605 396659 110588 97211 109430 112747 127935 123190 117244 117934 78373 79633 279253 246259 718258 717260 205444 203628 260792 261361 302390 294842 308520 311020 323086 327703 302754 337013 712350 745098 539406 441720 275882 270782 313962 312126 324812 330036 330971 335319 369984 369982 614083 643947 40.75 68.4 2
12:41:18 2023-09-26 369350 365500 85815 81834 125704 129232 129739 129306 88545 87318 98384 102712 122642 121718 357103 382198 1014956 1005220 385955 399830 112810 97544 110139 113038 128482 124193 117865 118642 78628 79828 281922 246433 718340 721490 205444 204161 259694 260843 302354 295651 310195 311774 322560 328694 304498 335532 715517 743587 541729 441615 275213 272166 312202 311965 324920 329644 328977 336522 369687 368913 620022 644861 40.75 68.4 2
12:41:19 2023-09-26 372049 368696 85781 82261 125911 130092 129739 129928 88521 87831 98417 101310 119706 122294 358217 387898 1020406 1006788 388666 400925 110895 97946 110037 113553 129013 124981 118096 119238 78993 80256 281922 246433 721224 721219 205480 204161 259845 262339 303275 295200 311293 310042 324033 327667 304035 336336 715517 755127 547180 441543 276287 272582 312166 313391 324739 329182 331511 333541 369871 370052 623247 647888 40.75 68.4 2
12:41:20 2023-09-26 372615 369857 84787 82590 127056 130714 133594 132767 88921 87893 99093 103195 123375 124995 360708 388187 1025585 1020332 385409 400357 113817 98246 111332 113667 132017 125722 119616 119637 79621 80427 283030 246433 738023 725277 206493 203875 260125 262444 303275 297811 310414 311965 324718 329155 303146 340235 716207 748346 548630 441651 278880 271371 315026 314896 324920 329859 332382 336522 373657 373688 625532 649231 40.75 68.4 2
12:41:21 2023-09-26 373775 369911 86399 82898 127837 131184 130268 131119 89373 88101 99674 103628 120340 123260 363518 392114 1023697 1013865 388629 401027 113820 98447 111900 111177 130714 125876 120316 119969 79868 80547 284782 247832 736937 731636 206423 208511 260347 262847 304272 297112 310414 312001 323983 328198 305035 337653 718342 755957 554067 448626 277793 273069 315026 314603 324920 330885 330974 335501 372162 371716 627346 649231 40.75 68.4 2
12:41:22 2023-09-26 372947 372251 86742 82936 128564 133772 130801 133724 89356 88198 99841 103790 121126 125641 364574 391086 1036280 1022135 385155 405246 114046 98714 112357 111348 133029 127042 120483 123029 80042 81262 285735 248618 729384 729569 207221 208401 262014 262444 306694 297667 309303 313975 322974 330116 304999 339126 718306 752652 550080 444559 279775 273906 316154 314896 325879 331648 331242 338614 371570 373688 625637 655178 40.75 68.5 2
12:41:23 2023-09-26 378265 374235 86990 83332 128733 134485 130957 130425 89503 88440 100188 101602 121556 126150 365157 391086 1033705 1024839 392239 405246 111041 99155 114625 111575 129391 127585 122974 123303 80184 81551 285735 248968 735236 731636 207075 204378 263110 264093 306708 297112 309843 315412 322039 330295 306433 337653 723623 752688 551530 446740 278880 276047 315951 315820 325950 330920 331547 339721 372983 372831 629065 654532 40.75 68.5 2
12:41:24 2023-09-26 378293 376483 86986 85361 129242 131192 131963 131132 89666 88845 100527 101697 122021 123230 367395 394057 1045026 1029331 392276 408908 114182 100041 114932 112663 129836 128893 123247 120671 80248 82074 285735 251645 723498 729850 207805 203778 262450 264164 306458 297077 312889 314896 323495 329902 305464 340754 723623 761680 555879 446886 281466 275624 316154 315820 328915 333373 335342 339354 374185 376129 627309 659666 40.75 68.5 2
12:41:25 2023-09-26 382900 378333 87280 85467 129739 131490 132610 131956 89977 88845 100873 101812 122895 123112 369354 394719 1040807 1035904 396710 407397 111527 100041 113801 112695 130910 128927 123624 120589 80819 82243 285735 250550 733761 735415 207805 204696 262014 265825 307092 300768 311729 315634 323983 330928 304712 338218 725394 758781 551530 445890 282262 277125 315236 316912 327888 332948 333672 339611 372127 376802 636294 657908 40.75 68.5 2
12:41:26 2023-09-26 381114 381394 87459 85647 132846 132224 133419 132852 90290 89186 101287 101977 123262 124056 369794 399973 1051172 1032074 393688 409904 111909 100659 115884 113798 131897 129424 120683 121577 81249 82502 288493 252535 735473 743406 209424 204696 264098 265825 307852 299479 313630 314417 326961 329868 305966 339313 725236 766337 551530 453102 283863 277069 320444 316806 329537 333810 337021 338947 376546 378094 631704 664032 40.75 68.6 2
12:41:27 2023-09-26 383420 382233 87570 85831 133227 132776 134399 133252 90447 89186 101669 102047 123876 124465 373083 400254 1048489 1041095 393424 409904 112472 100762 116023 113921 132996 130035 121181 121875 81426 82673 287751 252144 748992 742879 207150 204873 264573 266607 306922 301726 312678 315856 325976 330363 306901 340340 728497 763712 554067 450167 283061 276506 319105 316947 327923 334992 333708 338258 375560 376209 635664 660350 40.75 68.6 2
12:41:28 2023-09-26 383415 383092 85788 86167 133486 133427 134546 134158 90637 89496 102018 102505 124108 125011 372914 406034 1051560 1034194 392976 412394 113209 101315 113183 114556 133102 131049 122102 122961 81888 84726 291303 255369 741725 749920 207805 206330 265497 266198 310011 300703 314143 315856 326961 331906 309438 340701 731399 772306 552980 456610 283061 278956 320640 316806 331269 334816 337130 338258 378104 376802 632408 663995 40.75 68.6 2
12:41:29 2023-09-26 383420 384865 85799 86435 133841 133683 135920 134411 90761 89529 102335 102601 124517 125424 374105 402405 1060724 1042100 396784 414283 113384 101455 113303 114938 133662 133615 122504 122994 82005 84791 288493 256273 739542 745581 209868 206009 264538 266643 310988 301303 315477 316912 325976 330963 306901 339003 729564 765060 554430 450363 283863 278956 320818 316947 332994 335028 335668 340344 375560 375946 632371 664217 40.75 68.6 2
12:41:30 2023-09-26 390280 386897 85778 86432 133915 134470 135462 135139 90761 89840 102545 103586 124755 125872 376358 406070 1057682 1035928 403173 414939 113449 102047 113614 115625 133696 134315 122940 124147 82240 85090 291303 256636 743180 751937 207867 206399 264503 268828 313453 301936 315401 317643 327578 331749 306865 340088 733670 772888 554973 455102 283863 278383 319069 319612 332958 334746 338600 339246 377787 378043 641079 667006 40.75 68.6 2
12:41:31 2023-09-26 387763 387787 85810 86474 130163 135054 135568 135640 90761 89840 102688 103934 124927 126585 377829 404214 1063783 1045137 398985 414975 113417 104182 113614 115771 134027 134616 122973 124589 82476 85090 290502 256273 749960 751361 208517 206330 265626 268324 310735 301339 315762 315956 326047 332922 306635 340065 732814 770781 557329 450665 283157 278109 321079 319872 333463 335028 339190 340034 376124 377631 636343 667552 40.75 68.6 2
12:41:32 2023-09-26 393648 387844 85914 86719 130597 135259 136386 136025 91143 89873 103110 103934 125406 126672 378736 409435 1056147 1041828 404206 417395 114473 104182 114430 116124 135251 134642 124159 124623 82688 85247 293305 256526 750822 758474 210165 207228 266060 270290 310157 303959 315509 317643 328569 331784 306901 339277 736523 775049 564373 457074 283219 278331 320557 322377 331681 337016 339634 339043 378997 376507 647844 669518 40.75 68.6 2
12:41:33 2023-09-26 391087 387586 86013 86659 131058 135590 136901 136482 91301 89996 105230 103934 125786 126706 378772 410082 1067670 1048149 400752 418576 114552 104360 115234 116464 135267 134712 124364 125207 83063 85489 293305 257547 750822 756917 208843 206330 267021 268926 311961 304138 315690 315039 329013 331923 306901 340412 735936 775279 562534 456720 284294 278296 322841 320843 333229 337797 339670 338294 378709 381073 642200 671198 40.75 68.6 2
12:41:34 2023-09-26 392317 391073 86235 86914 131910 135655 137145 136335 91387 90207 103681 104148 126168 126706 382101 411808 1066312 1056596 400077 419168 115257 102585 115831 116511 135932 134900 124946 125207 83211 85456 293305 256636 760821 754599 208773 206296 267259 269720 310917 305460 315323 316912 327914 332387 306901 341335 735338 770745 545838 457007 284893 278004 322996 321781 331915 339020 337644 340824 378658 378795 644834 668934 40.75 68.6 2
12:41:35 2023-09-26 392208 393579 86231 86868 132382 136309 137428 137224 93197 90120 105625 104316 126531 127390 383256 415047 1069944 1051135 402208 418745 114966 104717 115851 116933 136333 131788 125186 125827 83326 85639 296162 257400 757130 761214 208808 206330 267807 269151 312847 305030 315654 316398 329974 331888 306901 341335 735374 779542 561063 459351 285093 278296 323727 323121 333429 338260 339450 341542 381105 378654 640859 674581 40.75 68.6 2
12:41:36 2023-09-26 393742 391754 86412 87029 132685 136241 138089 137128 93228 90236 105806 104283 126618 127302 384342 413159 1069046 1058575 401283 418745 115032 104717 116359 117094 136859 131606 125426 125861 83613 85757 296162 257729 761935 759062 208808 206330 268596 269946 311898 305602 315582 317871 327950 332387 306901 342398 734096 771870 564006 458700 285093 278296 324015 322305 332652 339020 337716 341340 378961 378830 645514 671455 40.75 68.6 2
12:41:37 2023-09-26 394764 394043 86341 85102 132835 136722 138254 137853 93294 90186 105913 104986 127070 127847 382983 415818 1072914 1051283 403165 420693 115541 104963 116419 117749 137083 132334 126020 126344 83613 85856 296162 258266 752666 763725 210491 206974 268596 269946 313835 305962 315726 316947 330009 330859 306901 340340 734083 784094 561063 463006 287101 279464 324893 322162 333861 338604 338235 343149 381949 381218 641987 675352 40.75 68.6 2
12:41:38 2023-09-26 395053 394271 86691 85245 133461 136688 139033 137757 93422 90186 104588 104921 127402 127615 384672 415011 1074697 1061670 402566 421285 115767 104925 116808 117715 137709 132596 126168 126694 83671 85974 296162 258266 759832 760675 208843 207586 269163 269530 313614 306825 315388 318834 327985 332655 306901 339790 737528 774711 565477 458700 285129 279279 324965 321817 333933 338044 338710 341376 378997 378830 647163 673437 40.75 68.6 2
12:41:39 2023-09-26 396187 396439 86553 85245 133671 137578 139033 138375 93519 90467 106237 105371 127524 128428 385864 417714 1077597 1057421 404890 422247 115767 105245 116969 118176 137827 133666 126323 127147 84119 86192 296162 259428 756716 765997 208843 206399 268706 269981 314092 306393 317548 319443 330455 333600 306685 341227 740125 783084 562534 461309 286360 279890 324857 322651 333933 339020 339670 340034 381498 381881 644686 674636 40.75 68.6 2
12:41:40 2023-09-26 398431 397038 86676 85127 134049 137205 139518 138761 93552 90404 106419 105339 127857 128216 386443 417540 1072914 1065899 404059 422914 116119 105177 117394 118176 138478 133666 127038 127181 84018 86192 296162 258301 767871 761499 210910 207009 268974 270362 313579 306825 315654 318870 327985 332655 306901 340340 740810 774711 557329 460384 285129 279678 324965 322795 333463 338245 338141 341376 378997 378830 649204 676497 40.75 68.6 2
12:41:41 2023-09-26 396925 397079 86605 85252 133738 137881 139518 139147 93487 90499 106419 105516 127946 128462 387332 416473 1079164 1060434 405538 423881 116119 105245 117565 118735 138246 134104 127160 127990 84134 86291 296162 260634 762537 765997 209496 207413 268382 270527 315011 306789 319348 318992 329333 333282 306685 343181 740067 781942 562534 459676 286786 280030 324929 323525 333861 339020 338387 340034 378997 381073 648620 676620 40.75 68.6 2
12:41:42 2023-09-26 401551 397110 86855 85337 134145 137888 142677 139147 93519 90467 106487 105548 128212 128462 387749 416437 1072951 1068212 408354 423917 116642 105390 117657 118769 138631 134137 127370 127901 84134 86258 298117 258266 774318 764842 209496 206365 268495 270743 313138 305794 315726 318870 327985 332922 306397 340340 743021 775279 565477 459676 286952 279918 324471 324798 333698 338245 339190 341376 377536 378865 654077 674599 40.75 68.6 2
12:41:43 2023-09-26 400409 400902 86649 85331 133952 138631 142478 142565 93390 90847 106487 106115 128123 129385 387786 416437 1083653 1063193 407977 423989 116153 105639 117624 119365 138886 134984 127614 128627 84483 84516 299075 261225 767211 768094 209719 207517 268938 270671 315349 306249 319348 318211 327985 333925 306397 339313 739507 783822 560229 459351 286777 281170 324929 324245 333825 338070 338387 340344 378392 378865 647297 677616 40.75 68.6 2
12:41:44 2023-09-26 403749 398733 86804 85316 134495 138384 142751 142372 93552 90657 106596 105759 128403 129102 391191 415783 1074472 1066694 412875 426424 116540 105639 118156 119249 138921 134797 127826 128448 85838 84556 301021 260670 764973 764878 209462 207621 267807 270743 314784 306825 317584 318388 326961 333960 305966 340791 744602 774711 566029 458700 286119 281777 324015 324834 333933 339735 339487 342158 377500 381073 654660 677274 40.75 68.6 2
12:41:45 2023-09-26 403600 400442 87133 85373 134521 138801 140299 142764 93552 90815 106670 106293 128403 129809 391010 420174 1079164 1057421 413497 426917 116743 105707 117657 119614 139052 135205 127791 128874 84483 84484 299075 261477 758086 771474 208878 207690 267544 270743 315493 305962 319042 317906 328942 332387 306901 339643 743021 784375 562534 459570 285891 281848 323787 324798 333652 339020 338352 341100 378781 377666 652152 678686 40.75 68.6 2
12:41:46 2023-09-26 405079 402436 87110 85390 134618 138211 143016 142466 93552 90719 106704 106082 130961 129351 392372 417642 1076070 1067938 414084 427364 116734 105673 118330 119531 139697 135239 128372 129053 85990 84516 301021 261477 765431 768204 208878 207476 267619 270743 314827 305794 317584 318646 326926 333925 305966 339643 745130 774990 563129 459351 287919 281698 324219 324546 333933 339938 339357 342267 376546 379074 654858 678238 40.75 68.6 2
12:41:47 2023-09-26 404521 401151 87138 85310 134622 139062 140692 142964 93552 90815 106738 106293 130961 129781 393095 421500 1079164 1057421 414084 428271 116540 105741 118320 119999 141876 135716 128071 129412 85990 84642 299075 263882 761095 770564 208843 208014 267396 270743 315672 306393 318555 317906 327985 331923 306649 338646 743021 784375 569385 459606 285129 282002 324471 323848 334119 338782 340336 341064 378997 376507 650885 679611 40.75 68.6 2
12:41:48 2023-09-26 404617 402387 87353 85330 135084 139087 143585 142869 93682 90815 106956 106366 131210 129385 391860 418959 1078399 1068972 415076 426352 117157 105814 118446 122001 142259 135938 128763 129447 86234 84621 305516 261549 766233 769292 211059 207655 267843 270743 315049 305794 317548 318905 326012 333691 306109 339386 746569 776137 570258 461037 285895 281742 324592 324690 333897 339938 339560 342375 376690 377367 655006 679166 40.75 68.6 2
12:41:49 2023-09-26 405962 405584 87202 85343 134690 139121 143485 139163 93743 90847 106956 106472 131245 130212 391824 424025 1080514 1060160 415445 426987 116607 105916 118446 122205 140088 136007 128674 129627 86175 84653 299075 264478 761925 772816 208662 208270 267807 270743 315938 306393 318999 317942 327985 331888 306865 338370 744074 786743 570258 459606 285374 281883 324929 323848 334154 339020 337332 340344 378997 376507 650694 680649 40.75 68.6 2
12:41:50 2023-09-26 404581 403633 87445 85433 135543 139274 143721 143138 93746 90847 107025 106505 131549 130087 394212 424061 1079164 1068212 414084 426388 117530 105921 118876 122239 142341 136215 129121 131983 85011 84768 305516 263695 766691 771689 208157 207690 268333 270563 315241 306753 315437 320332 326855 331784 306757 338224 746150 779660 594900 462134 285022 281812 324929 324834 333969 340667 337571 342483 378335 376507 654077 677652 40.75 68.6 2
12:41:51 2023-09-26 404476 405440 87266 85429 135445 139638 143721 143138 93746 90880 107025 106505 131495 130212 393623 426298 1085264 1060503 411219 427694 117157 105843 118842 122205 142375 136007 129248 132200 86267 84716 299075 264665 766763 777345 207935 207511 268596 269981 315938 306825 318069 318388 327950 330628 306901 338646 744074 787931 579276 465081 285129 281777 324965 323585 333652 339020 338933 341100 378997 375946 647297 680686 40.75 68.6 2
12:41:52 2023-09-26 405723 404842 87537 85437 135602 139413 143992 139372 93811 90847 107093 106684 131654 129996 394248 430092 1078399 1066694 413790 427729 117663 105882 119857 122323 142912 135972 129605 131799 86546 84768 302179 261333 776840 779178 210165 207413 268525 270707 313948 309215 315545 317765 328835 333057 305786 338280 745014 784375 570878 464789 286508 281440 324965 324834 333463 338550 340152 339795 378997 377367 656217 682657 40.75 68.6 2
12:41:53 2023-09-26 407980 406092 87385 85468 135445 139928 143791 143677 93746 90847 107208 106684 131620 130428 394284 424004 1089669 1069723 413497 428969 116996 103352 118876 122680 142410 136832 129245 132303 86644 84758 301021 264478 765203 775113 208878 206399 268408 270743 315493 305602 319530 317906 326047 333797 304035 339643 741681 782124 568419 459175 286916 280919 324965 324605 335859 338070 338079 340344 376668 378930 653173 682362 40.75 68.6 2
12:41:54 2023-09-26 410695 405831 87449 85483 135573 139899 143861 143747 93779 90913 107208 107076 131746 131114 396061 426267 1085227 1065936 414660 429004 117353 103346 119241 122714 141106 137110 129536 130680 86704 84916 301021 264592 767166 779513 208703 207482 267441 272275 315715 306825 319042 316982 327985 333617 305463 338536 744977 784098 572371 463242 285058 282709 324965 324569 335677 338782 339190 340309 378961 375946 653150 682597 40.75 68.6 2
12:41:55 2023-09-26 407095 406083 87569 85537 135923 139899 139992 140008 93779 90880 107242 106863 131654 130589 396655 423737 1091250 1074438 411380 429094 117353 103281 119857 122680 143221 136969 129605 132623 86579 84758 302179 265415 768486 772852 208192 206399 268596 269946 315938 305794 315654 318941 326012 330928 304999 338280 743021 775315 573864 459642 286512 281387 326767 323034 336261 340345 337150 341749 377378 379074 650116 680465 40.75 68.6 2
12:41:56 2023-09-26 405831 406088 87537 85525 136119 140008 140540 143918 93779 90880 107271 107043 132190 130862 396691 431607 1090704 1066123 413938 431394 117902 103643 119738 122952 139295 137316 130004 133085 86744 84979 301021 266168 769944 780766 208260 206399 269199 270300 315865 306825 317621 317942 327985 330902 305213 338646 744602 784400 570878 464424 286987 280100 324965 324341 333969 340153 338903 339246 379141 377666 650197 684112 40.75 68.6 2
12:41:57 2023-09-26 410876 406124 87717 85474 136051 139899 140841 140015 93974 91130 104557 107076 131848 130897 396727 427294 1086841 1080755 414378 430284 117778 103378 120076 122748 139473 137125 132316 132556 86612 84795 305637 264291 794464 776246 208808 205975 268596 270743 314606 306717 315690 320650 326926 330894 303146 340235 747136 782982 566948 463279 287688 280351 324929 324762 333343 340692 338288 341196 377679 378230 655449 681841 40.75 68.6 2
12:41:58 2023-09-26 413100 409183 87896 85537 136017 142868 140711 140843 93941 91349 104622 107257 131814 131114 396763 430921 1082082 1068212 417626 430284 117778 103404 119992 122918 139373 137350 132282 132625 86646 84890 305759 264291 774039 779664 208157 206365 267843 276204 314128 305829 318069 318712 327720 330397 304498 338376 747760 784364 572371 463659 286275 281900 324699 324834 333969 338070 337332 339795 378428 376507 656449 684598 40.75 68.6 2
12:41:59 2023-09-26 411057 407592 87721 85505 136308 143002 141005 140307 93909 90880 104616 107224 132066 131114 399963 427200 1082119 1069760 414552 430320 117778 103475 119909 122953 139764 137576 132282 132810 86646 84947 301507 265603 779672 778071 207508 207009 267843 270743 315493 306717 315401 320330 328550 332913 304855 336372 746496 782020 559686 464206 285102 281707 324929 324834 333933 337538 336416 341135 378709 377382 655006 682657 40.75 68.6 2
12:42:00 2023-09-26 408539 407663 88017 85637 136402 142902 141428 140534 93876 90913 104661 107257 132066 131114 399680 433075 1091323 1072599 413790 431704 117975 103546 119909 123042 139274 137675 132544 132900 86612 85010 301021 266094 770939 782495 208157 206152 268974 270362 315715 305368 315762 316912 328021 329638 302825 338646 743365 784400 579089 462279 286987 280746 324965 324546 333969 339914 339670 338258 378997 377666 653150 682657 40.75 68.6 2
12:42:01 2023-09-26 415071 409449 87656 85641 136273 143137 140972 141055 93876 91323 104583 107323 132168 131516 400318 430571 1088384 1068927 419218 432554 118008 103572 119992 123021 139893 137836 132443 133063 86765 85010 308521 265791 768655 783984 209868 206192 266736 270743 315643 306825 318410 316841 327546 333093 303642 337434 747195 784400 573864 464812 285829 282968 324929 324798 335859 338070 338710 339795 377679 378007 657054 685756 40.75 68.6 2
12:42:02 2023-09-26 408381 411868 87873 85574 136526 142968 141200 141055 93845 91323 104583 107290 132066 131516 401204 427200 1096825 1077068 414856 432894 118171 103572 120110 123106 139957 137806 132569 132900 86679 85010 303982 265471 775884 778447 207832 206330 268408 269602 315974 305368 315460 318905 325450 330628 303111 337103 744602 781020 566948 462315 286164 280955 324965 322867 333652 340189 337203 341376 376690 376507 651316 682362 40.75 68.6 2
12:42:03 2023-09-26 409208 410095 87725 85578 136565 140818 141462 141089 93876 91356 104649 107323 132226 131516 401488 433075 1089669 1068927 412044 432930 118171 103572 120311 123106 140282 137836 130966 129625 85268 85358 301021 267302 776948 784119 208981 206227 269127 269802 315902 306825 315690 316982 326996 329368 304071 337050 742654 784400 570878 465118 286714 282121 324821 323812 333933 339020 337680 341000 378371 376472 651155 686732 40.75 68.6 2
12:42:04 2023-09-26 414272 412451 87873 85625 136811 143446 141886 141264 94070 91256 104741 107257 132501 131389 402340 431906 1088384 1082048 417327 432894 118171 103643 120479 123209 140542 137802 131166 133098 86919 85095 301967 265603 778746 779550 208551 205477 268408 270743 314092 306753 315654 317871 325713 330593 303128 338609 747025 783230 573864 459570 287558 280065 324929 324834 333681 339795 337892 342197 377378 378930 660145 684001 40.75 68.6 2
12:42:05 2023-09-26 412646 411904 87837 85673 136900 143402 142389 141751 94070 91448 104747 107766 132557 131989 402625 431312 1097604 1082295 413569 435162 118378 103999 120607 120252 140897 138475 129151 129803 87025 85475 305516 268824 782653 780655 207473 206118 267807 269756 315757 306681 315618 318799 324698 330328 302614 336434 746150 779773 566948 462279 286003 280919 324748 322795 335859 339020 336654 340309 375525 378540 650160 682657 40.75 68.6 2
12:42:06 2023-09-26 413979 413731 88178 85542 137394 143128 142576 140925 94103 91289 104845 107323 132570 131485 403987 433147 1085190 1075165 417631 432967 118205 103714 120715 123397 140769 138255 133007 129625 86919 85242 302568 266923 778840 781906 206253 206296 267583 270362 315493 306257 315101 318870 325415 331104 303999 333573 745577 782088 565477 467207 287714 281566 324893 324618 333897 340452 335451 343112 377946 376658 658233 684112 40.75 68.6 2
12:42:07 2023-09-26 416965 412555 87993 85637 137169 143637 142346 141512 94136 91448 104845 107766 132386 131897 403620 430212 1094609 1085197 420630 435307 118595 103928 120745 120105 141353 138344 129338 129625 87039 85242 302929 266545 780323 781763 208122 205654 267360 270743 314791 308874 315582 316947 325450 330859 302124 336554 747760 779810 569385 459570 286996 280919 324471 324834 333933 339020 337130 339246 374400 376507 659819 684325 40.75 68.6 2
12:42:08 2023-09-26 414881 413206 87841 85700 136944 143707 141853 141872 93941 91482 104845 107981 132386 134651 400773 433075 1091250 1071181 421446 435488 118171 104219 120479 123637 140542 138744 132973 130015 86859 85417 307000 268443 775217 785375 207150 206365 266762 270477 315938 306609 317548 318469 328173 331637 303731 333248 745819 788828 572371 465222 286898 282497 324857 323633 336297 338509 337680 339246 376654 377333 656795 686695 40.75 68.6 2
12:42:09 2023-09-26 412515 413512 88085 85697 137346 143768 142346 141741 94136 91385 105022 107800 129213 131989 401936 431713 1097604 1081280 413278 436231 118566 103714 120883 123517 141497 138717 133098 129633 86919 85300 307000 267682 781715 780730 207150 205654 268408 268890 315715 305794 315101 318352 327441 329833 302154 335496 744345 779550 572371 464929 285802 280884 326803 322795 333933 340153 335596 340080 375525 377598 651155 682657 40.75 68.6 2
12:42:11 2023-09-26 412071 414809 88150 85700 137384 143624 142783 142176 94442 91448 105022 107874 128948 134621 402573 435780 1097604 1079032 414660 436756 118566 103856 120917 123465 141420 138744 133076 129892 86952 85358 308521 266809 775776 786487 207473 206904 268346 270074 315469 306753 318711 317643 325871 331511 301060 336884 747247 791067 570626 464351 286916 280065 324965 324280 333897 339020 338673 339611 377521 376209 656834 685726 40.75 68.6 2
12:42:12 2023-09-26 416483 413826 88146 85704 137526 143799 142980 142274 94103 91352 105022 107800 128948 131897 402911 433075 1091213 1085239 420406 436448 118838 103856 120917 123465 141420 138710 133111 129803 86985 85300 305516 266923 779702 779628 207832 205015 267111 270743 313256 306043 315618 316912 324925 330363 300288 335532 747797 779846 579276 459570 286916 280695 324471 324834 333463 339020 336618 339246 374435 376209 659819 684112 40.75 68.6 2
12:42:13 2023-09-26 412807 414705 88174 85669 137640 143637 142807 141838 94136 91419 104976 107874 128980 134522 403211 433075 1097604 1085239 414516 437374 118963 103856 120986 123585 141955 138710 129548 129803 85505 85611 307000 268443 787202 783984 208981 205551 268902 268972 315349 308270 314957 317730 324401 328880 303128 335496 744872 783266 572371 463659 285967 280030 326803 323777 332527 338245 335632 339246 376053 375946 656413 683853 40.75 68.6 2
12:42:14 2023-09-26 419506 415106 88134 85700 137514 143895 143079 142474 94103 91448 105022 107948 129069 134245 403211 439197 1088384 1075165 420260 436852 118963 103999 121406 123500 141955 138840 129646 129990 87139 85358 305095 266545 782186 788718 207805 205654 267807 270743 314092 306257 315654 315921 325941 330116 303809 333284 749952 788874 572371 466142 285200 280919 323308 324834 333933 338070 338417 340113 376969 376551 660213 688013 40.75 68.6 2
12:42:15 2023-09-26 417817 415097 88182 85895 137458 143948 142740 142438 94234 91448 104976 108014 129069 134651 404990 433268 1091479 1078906 424208 438481 118963 104284 121250 120480 141677 139152 130358 130721 87313 85675 307000 268443 782472 785097 208713 205940 266727 270362 315049 305333 315365 318469 323425 329568 301237 334248 747136 782575 568419 462968 284693 281896 324471 324569 333933 339020 336095 340273 373839 375708 660286 684598 40.75 68.6 2
12:42:16 2023-09-26 413601 414836 88182 85821 137428 144044 142807 142363 94136 91574 105120 108238 129260 134874 404420 435667 1097604 1074401 417962 435923 118881 104070 120986 120315 141453 139201 129548 130565 87139 85585 307702 268379 776987 790396 207513 205477 267807 269115 315938 306608 315618 318639 324436 329191 301870 332923 744452 788910 573408 469405 287510 282121 324893 323489 333861 338402 336472 340056 377679 376658 653856 688228 40.75 68.6 2
12:42:17 2023-09-26 421726 415097 88025 85885 137541 144193 143178 142964 94103 91482 105022 108014 129346 134909 405026 439234 1097156 1078637 424259 439696 118861 104284 121389 120563 142280 139590 129913 131497 85485 85585 305880 267682 782523 790956 207805 207368 266540 270743 314570 305368 315690 317643 324960 330116 301201 333501 749952 790583 579276 465118 285200 281777 323787 324834 333933 337525 337680 340354 376124 376802 659315 685762 40.75 68.6 2
12:42:18 2023-09-26 414989 417273 88241 85854 137676 143904 142807 142694 94103 91641 105120 108346 129223 135168 405311 433165 1102833 1085122 419624 437052 118881 104213 120952 120315 141453 139564 129637 131103 87052 85531 303982 269586 780777 786487 207805 204838 267396 269151 316339 306825 315137 316982 322974 331403 300742 333248 747136 781390 575357 463514 285895 280893 324929 324055 335822 338319 333672 340237 373803 376802 652115 686546 40.75 68.6 2
12:42:19 2023-09-26 414691 415770 88178 85886 137879 144114 143350 142694 94522 91534 105469 108295 129872 132800 407723 440557 1102290 1082109 419369 439234 119026 104213 121324 120398 141911 139236 129816 130943 87172 86195 305880 267742 781283 788718 207805 204378 267843 269756 315049 306861 315690 315856 327478 330116 302375 333573 746533 790025 569385 462279 286074 282121 324929 323812 333933 337016 337716 339611 374364 378007 658493 685241 40.75 68.6 2
12:42:20 2023-09-26 421073 415871 88178 85817 137973 144040 143225 142964 94169 91482 105186 108346 130107 134909 405669 433075 1093645 1082085 424480 436229 119196 104213 121493 120398 141911 139695 129905 130976 87172 85648 305516 267930 783839 785931 207805 205049 266665 270300 315241 306717 317284 317765 324658 331045 302124 332275 749769 783130 568419 465003 284658 281348 324015 323417 333933 338771 333420 340044 373208 375408 660360 685386 40.75 68.6 2
12:42:21 2023-09-26 421670 418899 88476 86061 138086 140058 143668 142824 94459 91634 105462 108362 129872 132729 405597 436785 1097604 1087557 424480 439929 119322 104141 121776 120480 142284 139578 129913 131017 87172 85527 304908 267143 783037 784229 207150 204378 266166 270552 313576 305333 315137 316433 323009 329339 298435 333465 749988 780948 572371 459642 286039 280688 323787 324834 333463 338545 335632 340722 372982 376802 663483 682750 40.75 68.6 2
12:42:22 2023-09-26 421670 417367 88178 85944 137756 140287 143178 143174 94136 91800 105153 108528 129435 135541 405705 438085 1097604 1075202 422266 437907 118997 104460 120986 120646 141911 139695 129816 131075 85240 85828 311584 271130 777147 792005 207805 205585 266024 269422 315938 306717 315509 318317 326785 328835 300709 331144 746667 784436 572371 469196 284187 281020 324965 322831 333429 337892 336106 340722 376389 374547 654077 685241 40.75 68.6 2
12:42:23 2023-09-26 414619 416384 88242 85759 138366 144044 143769 142694 94299 91482 105324 108232 129970 134721 408109 436785 1098824 1088126 418886 436607 119561 104213 121662 120315 142405 139430 130299 130844 87360 85580 307907 267143 791242 788159 207805 203778 267843 269151 314827 306327 314365 316722 323686 329885 299377 333501 747195 783267 573304 465118 286083 279179 324821 323812 332454 339020 333672 340669 374150 376551 658627 686546 40.75 68.6 2
12:42:24 2023-09-26 417543 417696 88214 85885 138236 144114 143816 142925 94202 91641 105219 108379 129717 135168 408722 435006 1103651 1087557 418294 437907 119395 104284 121658 120811 142664 140124 130545 131009 85517 86285 305880 268685 789953 788644 207805 204310 267771 268216 315049 306825 313702 319443 324803 329885 301911 332419 746667 782124 572371 464716 285165 280183 324965 322341 333933 339020 333600 338258 373839 376273 654541 683232 40.75 68.6 2
12:42:25 2023-09-26 419884 419784 88242 85817 138362 143908 143803 142694 94332 91482 105422 108014 130755 134651 408145 442052 1088091 1078141 422978 438898 119395 104213 122005 120398 142433 139703 130610 130910 87273 85553 303847 266697 794223 792151 207513 204378 266798 270552 313650 306825 315654 315856 324212 329191 301298 332185 750363 791178 570878 466936 287101 280744 322817 324510 333717 336875 337021 339501 374293 375493 660176 688502 40.75 68.6 2
12:42:26 2023-09-26 419879 417665 88484 85759 138366 143913 143837 142635 94267 91482 105324 108379 130304 134980 409372 439104 1093697 1084349 424333 441104 119424 104427 121911 120811 142304 139980 130700 131674 85581 85977 305516 268792 786165 788693 207441 204310 266575 269115 314128 306292 313666 318505 326749 328198 301508 333263 751087 784364 569385 467868 284796 280065 324700 324834 331951 338782 335632 338614 376089 375145 663954 686770 40.75 68.6 2
12:42:27 2023-09-26 419811 418354 88210 85885 138366 140084 143571 142959 94202 91515 105291 108379 129970 135168 409047 441358 1102833 1085239 422080 438558 119312 104427 121577 120563 142175 139695 130083 131075 85368 85796 307907 268828 779278 788693 207659 203778 266798 269151 315938 305962 315618 315956 324489 329867 301271 332942 747173 784156 566948 463186 285058 279960 324893 323633 333897 336332 335487 340685 375653 375708 654077 686398 40.75 68.6 2
12:42:28 2023-09-26 417373 421606 88210 85944 138135 144180 143803 142993 94267 91854 105705 108478 130572 133288 410131 441656 1103976 1080531 420630 439068 119424 104969 121662 120646 142371 140155 130173 131108 85444 85860 308766 270419 783683 793381 207221 205310 267396 268701 315049 306379 314658 315856 324018 327703 298888 332455 746422 792370 561445 464388 285891 279639 324965 323357 333229 337560 336416 337621 374400 376537 654487 687330 40.75 68.6 2
12:42:29 2023-09-26 423466 418354 88242 85817 138362 144149 143668 142959 94267 91641 105357 108379 129970 135168 410604 436749 1097604 1086783 423673 439211 119395 104977 121662 120646 142438 140057 130577 131650 87333 85955 307907 268757 784455 788159 207659 204202 265351 270333 313841 306681 314406 318317 323961 330116 299319 331269 749150 779664 569890 463901 284693 280884 323559 324305 332958 337750 333492 340092 370979 375051 662307 684413 40.75 68.6 2
12:42:30 2023-09-26 422866 419013 88630 86093 138159 140267 144502 143321 94558 91667 106024 108578 130393 135347 410421 440557 1100725 1091331 425687 439247 119556 104532 122175 120646 142669 140155 130832 131737 85529 85891 307907 268343 792221 788447 207805 208436 266166 269981 312781 305333 314813 315921 324201 329885 303558 332959 749988 782982 570878 462279 286114 279827 324015 324834 332490 338757 333636 339370 373314 376537 663755 683788 40.75 68.6 2
12:42:31 2023-09-26 425840 420227 88214 86035 138140 144694 143571 143689 94202 91834 105357 108745 130214 135593 410604 442088 1097604 1078264 426745 440557 119395 104962 121693 120811 142175 140351 130332 131897 87239 86226 307000 270202 779223 795459 207441 204276 265174 269008 315672 304993 315437 315820 324947 328782 300275 329412 748849 788910 570878 467611 283391 280919 324471 322341 333933 336733 333564 338854 373839 372867 654219 685762 40.75 68.6 2
12:42:32 2023-09-26 425575 420084 88420 86107 138194 140260 144134 143526 94459 91767 105495 108412 130181 135203 409660 441692 1093609 1078943 427080 439032 119439 105041 121801 120811 142438 140155 130844 131864 87333 85891 308067 269207 785629 793381 206929 203744 264538 269151 315493 304672 315137 315676 322039 328233 299428 329377 747099 788910 561445 467868 282959 280100 324471 321853 333933 336509 333442 338614 373279 372309 655006 685762 40.75 68.6 2
12:42:33 2023-09-26 418653 420895 88484 85854 138487 144316 144181 143161 94365 91737 105527 108562 130500 135446 411767 439355 1106178 1091331 420850 439937 119726 104317 124176 121060 143161 139875 131530 131765 85476 86253 308521 269514 803756 792079 207513 205310 267441 268288 314163 308184 313666 316433 324538 328552 297948 331413 747797 783267 579089 465520 284693 278366 324965 322831 332729 338545 333058 339370 372720 374547 658025 685008 40.75 68.6 2
12:42:34 2023-09-26 423466 419932 88484 85885 138401 144250 144136 142993 94300 91515 105633 108379 130491 135168 410604 441836 1091287 1078906 426596 439283 119395 104833 122040 120646 142635 140155 130955 131650 87393 86104 307907 267966 787891 795629 206638 208472 264538 270477 314128 305962 315137 315856 322004 327968 297567 330411 749372 790619 570878 465154 283391 281333 323272 323034 333717 335861 333492 338468 373101 373296 658738 688502 40.75 68.6 2
12:42:35 2023-09-26 422268 421294 88669 85792 138487 144513 144419 143161 94398 91482 106022 108304 130500 134980 411767 443648 1093697 1085026 425650 440283 120059 104460 122257 120646 143465 139938 131662 131765 85572 85977 308889 268568 791561 796756 206638 205310 265803 269115 312188 305368 313702 315856 324839 327067 297983 329412 751656 791214 569385 466509 284259 279922 322578 323945 331986 336462 335596 337621 373839 373986 663284 687817 40.75 68.6 2
12:42:36 2023-09-26 423121 421554 88170 86039 138153 144491 144212 143922 94169 91994 105324 108811 130247 135568 410604 439391 1109585 1086583 422897 441597 119395 104929 121662 121723 142306 140449 130332 132295 87239 86226 304472 272130 781681 788693 206638 208365 265758 267053 315493 306393 312749 316433 323122 328198 297604 332318 746878 784094 570878 466071 286287 279747 324929 321091 333554 337620 332374 339611 372091 373986 654077 683715 40.75 68.6 2
12:42:37 2023-09-26 423466 422742 88178 85980 138366 144588 143769 143755 94299 91927 105705 108995 130835 131975 412861 439211 1109897 1091397 425385 441656 119590 105106 121832 120977 142734 140449 130922 132261 85540 86434 310078 272863 781830 790956 206638 205310 265909 267464 314689 305926 315366 315921 324224 328198 299754 330339 744977 783230 572371 465922 284316 279604 324471 320843 333933 336946 332518 339611 370979 373950 654041 683715 40.75 68.6 2
12:42:38 2023-09-26 422595 421518 88606 85948 139028 144316 144236 143423 94364 91704 105698 108711 130671 135522 413081 444589 1096048 1084965 423565 441178 120230 104460 124504 120811 143458 140155 131054 131831 87393 86040 307907 269622 796042 794468 206638 205022 265315 268603 314021 306717 313856 315604 324947 326996 299996 331847 750868 793227 569385 467721 286084 279569 324015 324305 329590 336733 333420 337273 374030 373093 664226 687412 40.75 68.6 2
12:42:39 2023-09-26 425604 422445 88630 86176 138544 140973 144534 143786 94459 91827 105593 108611 130818 133579 413813 441836 1097604 1085239 423601 441836 119726 105041 122152 120977 142866 140547 131021 132261 85487 86285 307907 270455 809037 793345 206348 205022 265315 268288 312847 306008 312678 315856 324947 326877 299355 329377 750896 784328 569385 467868 284395 279569 323787 324569 329947 337016 333564 336559 373803 373390 664226 687257 40.75 68.6 2
12:42:40 2023-09-26 423466 423488 88593 85944 138427 144716 143973 143956 94299 91800 105600 108636 130500 135731 412350 442088 1106824 1086633 422861 440890 119278 105139 121662 121143 142405 140981 130922 132510 87273 86253 308521 272292 780924 795215 207077 204735 265546 268109 314648 304851 314957 315518 322871 328747 297888 329377 745966 787858 570994 465259 285276 279144 323979 322795 333933 334922 333492 339094 369907 373950 655006 685726 40.75 68.6 2
12:42:41 2023-09-26 422190 423271 88541 85976 138478 140497 144298 143952 94556 91634 105521 108711 130671 135463 410838 449011 1105181 1085658 422978 441908 119643 105653 122172 120977 142866 140547 131021 132295 87427 86520 307907 270527 788414 797885 206638 204161 265723 267464 314092 305387 314586 314896 324261 327173 297599 330875 747062 788910 572371 462315 284259 278597 323787 322305 332454 334922 333636 337309 369907 374319 655949 685726 40.75 68.6 2
12:42:42 2023-09-26 423930 423410 88480 85940 138478 144715 144419 143956 94299 91671 105527 108711 131000 135826 411452 440701 1097604 1086783 427046 441872 119726 105034 122210 121226 143359 140372 131744 132593 85455 86316 311584 270346 785974 793203 206205 205310 264397 268486 314056 306393 313952 315921 322012 327649 299392 330205 749952 782088 572371 466474 285072 280065 323523 322651 331951 336509 331511 337960 370979 371977 661296 683752 40.75 68.6 2
12:42:43 2023-09-26 428909 423867 88484 86007 138401 144658 144470 143888 93381 91704 105633 108603 130491 135463 411452 440557 1099332 1088331 428291 441201 119726 104929 122175 120977 143069 140554 131054 132261 87548 86194 307907 270238 793240 790960 205913 208365 264503 268064 313579 305962 311729 315921 322560 326188 297497 329971 749719 783820 603723 467537 284467 280027 323032 322508 331681 336981 330974 339370 370979 371161 660323 683752 40.75 68.6 2
12:42:44 2023-09-26 436290 424079 88484 85948 138401 144588 144718 143854 94332 91800 105771 108745 130883 135498 410874 446963 1103615 1086708 423694 441656 119522 105073 122172 121143 142799 140477 131653 132410 85508 86762 308889 270491 790903 797885 206493 204018 265847 267179 314056 306393 315889 314896 323745 326996 297599 330339 747195 791178 570878 463659 284658 279635 324015 321853 331915 334957 333600 336559 370979 373950 656376 686770 40.75 68.6 2
12:42:45 2023-09-26 427004 423831 88484 85944 138396 144588 144304 143755 94234 91608 105633 108711 130967 135463 411777 440701 1097604 1087557 427989 441548 119726 104929 124262 120977 143069 140657 131054 132295 87393 86285 307907 270491 791760 793272 205444 204735 264503 267499 313614 305962 311475 315856 322822 326188 297497 330218 751505 784119 572371 470257 285072 279925 323379 322616 331735 337312 331063 338431 372056 371681 659819 684720 40.75 68.6 2
12:42:46 2023-09-26 427004 434594 88606 85976 138401 144628 144304 143651 94332 91800 106088 108811 131211 131850 414621 441070 1099870 1088256 428485 441475 119624 105106 122252 120977 143069 140652 131087 132295 87427 86461 308018 270455 787597 793308 205444 204448 264362 267464 313579 306393 311694 315004 322823 325661 297497 329678 747797 784375 571251 468864 284668 279214 323068 322341 331681 337052 332309 338577 372127 371681 659819 684720 40.75 68.6 2
12:42:47 2023-09-26 422683 424115 88638 86066 138971 140976 144504 143585 94332 91834 105837 108928 131219 133581 412103 449329 1106002 1086783 423878 442016 119726 105106 124262 121060 143406 140547 131658 132295 85475 86316 313655 270527 789325 799017 206493 204018 265723 267464 313805 306141 316264 315428 323925 327243 297288 331626 750585 791033 569385 463477 287101 278331 324015 322341 331915 334922 333420 336231 370683 373652 656449 686807 40.75 68.6 2
12:42:48 2023-09-26 421928 424120 88484 86216 138981 140834 144773 144632 94459 91954 105942 108870 131039 131884 414989 448059 1105477 1082109 423565 441620 119726 105572 122187 121310 143136 140652 131087 132510 87393 86520 308889 273394 786532 799017 205408 204161 265687 266607 314092 304743 313154 315856 324033 324681 297289 331091 745540 793491 576439 468864 284223 277873 324471 321817 332189 335967 332482 335537 373279 373426 656869 689572 40.75 68.6 2
12:42:49 2023-09-26 427980 424102 88642 85948 138786 144694 144739 143922 94332 91641 105804 108745 130916 135463 412138 443612 1100454 1092920 428594 442016 119829 105476 124418 120977 142934 140547 131629 132295 85604 86285 308889 270238 790578 793203 206785 203984 264362 268456 312740 306753 312975 315712 322417 327985 296553 331560 749988 782124 577955 464598 286898 279109 322543 323549 330911 336003 332410 337584 369836 373701 664226 685241 40.75 68.6 2
12:42:50 2023-09-26 424448 424007 88869 86093 139139 140530 145073 143986 94688 91634 106187 108711 131343 135463 413408 445410 1106002 1096036 423493 444553 122200 105460 122342 121143 143562 140730 131877 132295 85487 86316 310965 270491 796512 797156 205913 203590 265723 267499 312224 306825 311765 315856 323086 326223 297888 329412 747797 784375 577955 466509 284693 277451 324015 322831 329911 337016 331476 337309 370979 373426 660360 685762 40.75 68.6 2
12:42:51 2023-09-26 429518 424115 88488 86070 138883 144658 144504 144121 94332 91800 105942 108778 131129 135723 412755 448003 1097604 1083660 430832 444553 119829 105204 124297 121840 143359 140835 131926 132593 85530 86493 305880 270419 787749 800150 205301 204377 263887 268109 314056 303816 313666 315412 323086 325906 297455 329504 751523 791214 569385 467721 284668 280065 323032 320593 332958 334688 332518 336559 370720 370017 655449 685762 40.75 68.6 2
12:42:52 2023-09-26 429717 426442 88610 85976 138786 144658 144538 143922 94687 91667 105975 108711 131000 135463 413372 449427 1097604 1083660 429882 441584 119726 105139 124383 120977 142833 140547 131662 132510 87407 86380 310965 270563 787042 799017 205444 204018 263439 267464 313835 304530 313666 314932 322858 325661 296654 329271 747099 791214 569385 468593 284265 280288 323032 320878 332958 334957 332518 336522 370979 370052 655449 686770 40.75 68.6 2
12:42:53 2023-09-26 421928 426935 88638 85976 139071 144628 144773 144155 94365 91834 106008 108778 131219 135731 413991 442990 1111772 1096074 424370 444927 120324 105139 122342 121143 143739 140744 131992 132660 85519 86584 311584 272514 806885 795629 205444 202985 265883 267250 312153 306825 311694 315088 320847 325906 297678 328879 747797 784106 577955 466472 284223 278956 323787 321853 329092 336509 330974 336797 369942 372831 659352 685873 40.75 68.6 2
12:42:54 2023-09-26 426482 428328 88484 86066 138396 141167 144504 144155 94493 91987 105804 109037 130916 131884 414610 444734 1109622 1093697 423231 441818 119863 105171 124349 121143 143533 141248 131844 132726 85391 86348 307907 274169 789439 795066 205444 203733 265315 265790 313614 305962 311221 315496 321132 325941 297432 328942 745577 782124 570878 465154 283352 277873 324929 320878 330947 336544 330473 337584 370754 371716 655006 685241 40.75 68.6 2
12:42:55 2023-09-26 428306 426514 88792 85913 139077 144491 144807 143685 94398 91641 106333 108914 131244 131817 417835 450211 1096678 1085091 427203 445350 120226 105106 122342 120977 143562 140884 131910 132328 85572 86520 310629 270419 793117 798921 205408 203875 263957 268324 312153 305102 313374 314631 322596 325171 297432 329504 750437 791214 569385 464826 282959 279179 321079 322341 331681 333951 332554 335537 369907 371161 661296 687780 40.75 68.6 2
12:42:56 2023-09-26 426482 427993 88210 86121 138786 144663 144504 144389 94267 91834 105640 109079 130916 131884 414610 445363 1111195 1092970 423565 441692 119726 105171 124383 121971 143465 143471 131629 132902 87494 86647 310965 274107 798502 794857 205408 203875 264468 265790 314540 304779 313952 315676 320847 326012 296129 329394 749372 781942 570878 464899 285476 278331 324471 320557 331986 335028 333091 337807 369577 371681 655006 683752 40.75 68.6 2
12:42:57 2023-09-26 427035 425287 88242 86402 138544 141579 144500 145090 94329 91987 105877 109347 131295 132482 414430 445847 1114715 1091294 427046 445847 119643 105750 122187 121947 142900 143803 131087 132793 87393 86884 313218 274290 779470 795629 205264 203590 264098 265825 315049 305030 311729 315856 320905 326153 296978 330007 745577 784375 570878 466202 283391 278331 323559 320357 332994 334992 330509 337584 369319 371716 654541 683788 40.75 68.6 2
12:42:58 2023-09-26 427680 427575 88638 85976 142010 144927 144820 143956 94332 91737 105942 108811 131310 135826 414718 446987 1097604 1088331 427686 445847 122268 105139 124660 120977 144075 140547 132340 132361 85519 86498 311584 272296 801199 800040 205123 203806 264362 267286 311537 306825 311622 314716 322943 324995 297252 328172 752189 790910 576439 467611 285476 278296 320794 323585 329662 334992 334641 335501 371570 371125 664226 690465 40.75 68.6 2
12:42:59 2023-09-26 428781 428364 88723 86161 139256 141362 145075 144568 94623 91794 106074 109003 131343 135731 414718 446927 1103858 1091620 428667 445847 122251 105572 122342 121250 143397 143331 131910 132793 85518 86616 311584 272972 797120 793234 204797 203590 264063 267017 311715 306825 311256 315412 323086 324666 297468 328573 752189 788874 569385 468532 285476 278331 321839 323321 328915 335028 332014 333577 371570 370087 665642 689354 40.75 68.6 2
12:43:00 2023-09-26 427718 425946 88638 86012 138786 141058 144538 144389 94365 91800 105975 109037 131343 131884 414646 445698 1109549 1088163 427348 445314 119643 105526 122090 121714 143161 141499 131744 133210 85583 86584 308889 273212 785963 798858 205266 202844 264327 267062 313102 302857 313410 315368 321132 326890 295605 329504 747062 784328 573864 464899 285274 277873 323068 320582 332724 333951 330545 337071 369984 371161 655006 685762 40.75 68.6 2
12:43:01 2023-09-26 429387 428931 88638 86098 138786 140797 145022 144423 94720 91834 105975 108778 131376 131884 414682 448693 1109585 1088163 427384 446477 119726 105526 124176 121914 142900 143567 131662 132760 85540 86649 310965 273394 788572 797885 205085 203021 263693 266607 314128 303639 311801 315634 318839 326153 295749 329271 745577 784375 576439 463732 282959 278605 322578 320357 331986 333951 331010 337035 369984 371716 654541 685762 40.75 68.6 2
12:43:02 2023-09-26 429000 427036 88513 85976 139071 144685 144673 144355 94300 91800 105837 108778 131666 135731 414754 445626 1100725 1089852 429018 446259 120123 105460 122342 121649 143594 140941 132083 132660 85551 86493 311584 272972 796174 797885 204474 203021 264221 266839 311679 306609 311221 314896 322535 323791 297014 328537 750025 784436 567892 467648 284467 278605 322089 322867 328915 334992 331547 333541 371015 370087 664226 687817 40.75 68.6 2
12:43:03 2023-09-26 429619 428644 88606 85976 138882 144935 144820 144355 94653 91860 105975 108811 131343 135731 414754 448376 1099639 1088331 428704 444963 122285 105139 122597 121060 143630 143231 132092 132760 87494 86647 311584 272972 800496 797758 204152 202985 263658 266420 311242 306393 311221 313975 322859 323705 296524 327940 752189 788910 576439 467868 284467 278296 320758 322867 328915 334957 333801 333541 369942 370052 664226 687854 40.75 68.6 2
12:43:04 2023-09-26 428357 427223 88242 86162 138392 141429 144504 144758 94332 91994 105804 109246 131244 134497 414466 445555 1113130 1093769 428485 447036 119658 105783 122001 122147 142900 143702 131662 133160 87340 86820 310990 273635 784339 796756 204761 202985 263957 266234 314128 304102 311256 315856 320125 325928 295863 328573 745577 783820 570878 464752 283563 277908 322578 319836 331986 333951 330009 336797 369984 370087 654541 685762 40.75 68.6 2
12:43:05 2023-09-26 428916 428931 88517 86066 138392 141286 144504 144892 94523 91834 105698 109112 131129 132199 414718 445314 1114461 1091368 428025 447291 119643 105703 124089 122063 142900 143602 131087 133193 87340 86679 310965 274957 782181 797885 204439 202666 263658 265825 314128 304102 311256 315634 318874 325206 295863 328268 746399 783267 576439 464752 284467 278102 322543 320294 331986 333986 329510 336595 369984 370087 654104 685799 40.75 68.6 2
12:43:06 2023-09-26 431997 427214 88638 86216 139035 141219 145455 144620 94493 91701 106187 109012 131310 132108 416956 446793 1103074 1091620 430601 444927 122166 105526 122599 121310 143664 141266 131910 132726 87500 86617 308889 273588 794352 797758 204152 203021 263658 266420 312188 306393 309807 314932 320811 323219 296690 327537 751124 784364 574924 468532 284064 279599 322578 322568 328419 335028 330509 333541 371050 369758 664226 687854 40.75 68.6 2
12:43:07 2023-09-26 427716 427671 88638 86008 138962 144764 144807 144423 94365 91834 106008 109037 131066 132008 414790 449725 1109622 1091331 428025 446477 122116 105204 124452 121649 143397 143366 132216 132760 85487 86616 311956 273781 793915 800077 204264 202703 263922 266465 313471 303035 312535 314716 320206 326012 294829 328500 746003 784328 572371 464557 284668 277873 322769 319353 331986 333951 332382 336505 369984 370087 654077 683788 40.75 68.6 2
12:43:08 2023-09-26 428781 428727 88601 86433 138876 141744 144603 145408 94458 91920 105910 109305 131343 132357 414718 448376 1116227 1091257 427989 447109 119726 105671 122001 122147 142866 143803 131087 133160 87393 86679 306349 274836 786100 797885 204403 202596 263623 265533 314092 304066 310749 315598 319830 325136 295548 327903 745504 783784 576439 465045 284265 279743 322674 319577 331915 333916 329510 336522 369984 369982 655006 685689 40.75 68.6 2
12:43:09 2023-09-26 430837 427908 88759 86098 139556 140542 145175 144332 94462 91767 105975 109079 131343 132452 418353 449617 1100725 1089881 429578 447109 122489 105171 124747 121143 144292 141032 132572 132993 85562 86616 311584 273478 798821 801854 203904 202421 263887 266430 310917 306609 311185 313903 322107 324142 295469 327927 752152 790025 567892 468311 285003 278067 321114 322831 328880 334418 331511 333433 369871 370017 666115 688792 40.75 68.6 2
12:43:10 2023-09-26 431984 427712 88662 86066 139173 140730 144773 144590 94752 91857 106220 109045 131376 135863 417763 445665 1104042 1088163 432472 447109 120196 105171 124504 121616 143364 143497 132274 132760 85519 86466 310965 273781 794025 797885 203262 202950 262817 265790 312153 305697 309772 315856 319606 323184 296071 326468 750511 784375 561445 468864 283061 277873 321079 320843 329911 334922 328444 335501 369836 368584 660286 685726 40.75 68.6 2
12:43:11 2023-09-26 427035 427930 88638 86035 139264 140627 145075 144555 94397 91767 106008 109003 131343 132008 417763 450904 1109183 1094685 428115 447559 120123 105878 122342 121965 143693 141237 132207 133060 85615 86702 311584 274411 790394 802461 204582 202277 264186 266470 312153 304744 311694 312001 321132 324854 294091 329504 747724 791178 563454 463659 284668 279349 322054 320807 329911 332878 331547 333469 369984 371420 657880 687780 40.75 68.6 2
12:43:12 2023-09-26 428016 431061 88840 86157 139260 140701 144820 144756 94397 91857 106147 109112 131376 132199 418390 453654 1106824 1087854 423637 445448 120264 105493 124504 121747 143558 143532 132307 132760 85466 86647 311584 274363 794139 802461 204117 201678 264063 265754 312153 304566 311694 312695 322072 323670 294233 329271 747797 793222 577955 464351 285072 279349 322543 320546 329092 332913 332482 333469 369984 371125 658346 689899 40.75 68.6 2
12:43:13 2023-09-26 433889 429130 88759 86220 139165 141286 145109 145021 94495 91800 106326 109212 132034 132415 418726 447559 1105855 1094549 433700 449011 120309 105783 125066 122115 143795 143602 132307 132760 85562 86820 311097 273781 807215 797885 203440 202985 263377 266430 312153 304994 310749 315856 318863 324193 296036 326105 749988 783230 572371 467169 283663 278296 321079 320843 329876 334418 331059 336522 369984 368877 663247 685762 40.75 68.6 2
12:43:14 2023-09-26 432660 428763 88699 86066 139173 140730 145109 144590 94462 91704 106074 109133 131343 132099 418353 446987 1106824 1096069 433700 445484 122251 105204 124626 121682 143695 143532 132274 132760 85551 86616 310965 273588 811655 797723 204439 202313 262598 266607 311242 303744 311185 315146 319606 325171 293124 327768 750363 781499 570318 462932 284668 279743 320593 321853 329146 334418 329510 333505 369427 370052 664226 685241 40.75 68.6 2
12:43:15 2023-09-26 433164 429130 88606 86406 139326 141932 145719 145326 94623 91987 106260 109347 131310 132741 418835 450814 1109503 1084394 431254 445484 120078 105703 122307 122450 144102 143768 131844 133160 85487 86647 311956 274557 790241 802424 203475 202950 262415 265754 313138 304730 311475 313683 320090 323896 295169 324559 749261 788910 579281 469529 283061 277878 322996 319801 330911 333414 329510 333469 369984 367777 657988 687780 40.75 68.6 2
12:43:16 2023-09-26 432836 429161 88484 86134 138778 141353 144773 144892 94299 91960 106147 109338 131790 132300 419018 451030 1105218 1085202 432202 447876 120230 105703 124418 122147 143664 143895 131910 133269 85572 86647 314083 275336 794324 802461 203440 202985 262817 265754 312341 303853 311694 313683 320834 323670 295548 324559 747136 788874 567892 468282 283061 277451 323032 319577 329947 333379 329510 333505 369984 369844 656684 690465 40.75 68.6 2
12:43:17 2023-09-26 428301 431293 88849 86035 139562 140630 145579 144453 94623 91634 106399 108745 131409 132008 419647 449390 1108763 1099193 426070 445448 122438 105645 122856 121143 144274 141152 132614 132760 85583 86348 310965 273394 798009 797758 204403 201326 263255 266385 311206 304386 310460 313939 319865 323670 293124 328537 749298 785771 576439 464351 283320 278564 321114 321555 329344 334454 329208 333505 369984 371125 663247 686398 40.75 68.6 2
12:43:18 2023-09-26 432800 429205 88638 86162 138975 141353 144807 145056 94332 91800 106008 109112 131376 132830 418722 450741 1100418 1085239 433700 446890 119829 105703 124613 121914 143930 141410 132572 133427 85690 86825 311097 274873 790715 804705 203583 202774 262275 266021 312847 303142 311221 313427 320090 323912 294632 324235 747724 790025 576439 468606 282952 277873 321470 318870 330911 332913 332346 333469 369984 367742 656869 687817 40.75 68.6 2
12:43:19 2023-09-26 435123 430002 88695 86443 139173 141286 144807 144858 94687 91820 106326 109079 131409 132199 419018 454135 1100418 1088331 434661 446890 120230 105671 124418 121947 143863 143650 132668 132893 85615 86616 311097 273781 797557 804734 203440 202313 261249 265790 312153 302289 311694 313360 320090 324839 294269 324559 749421 791178 561445 467868 282661 278296 321114 319353 330679 332414 330174 333469 369984 367486 656413 687817 40.75 68.6 2
12:43:20 2023-09-26 428694 430446 88759 86098 139541 140763 145143 144624 94365 91767 106253 109112 131376 132166 419647 448003 1113328 1097676 428115 448938 120324 105605 122894 122082 143761 141138 132606 133093 85647 86702 311956 274946 796300 799583 203760 201502 264256 265347 311171 305409 309807 313939 319158 323791 293778 328500 749422 784375 561445 467169 284265 278172 323068 320546 327888 334992 328480 333505 369984 369982 658309 686734 40.75 68.6 2
12:43:21 2023-09-26 431179 430832 88695 86225 139388 141582 144807 145021 94653 91887 106008 109338 131376 132549 419054 447985 1115252 1096069 430601 447874 120264 105703 124418 122063 143596 143803 131910 133582 85508 86798 310965 276509 790947 799017 202871 201678 262852 264128 313102 303853 309807 314932 318321 323670 294198 326504 746667 783230 576439 465118 283863 278956 323032 318834 329911 334418 328178 335453 369427 368877 655006 685241 40.75 68.6 2
12:43:22 2023-09-26 432047 432093 88792 85916 142156 144689 145514 144255 94528 91515 106775 108844 132034 132099 419392 453581 1100688 1091434 431749 447803 120560 105428 125166 121485 144262 141081 132739 132697 85562 86552 311956 272936 800624 804501 203440 201678 262712 266385 310264 305066 313457 312037 321097 322213 294269 324631 750519 792116 594624 467868 283863 279349 321079 321817 327623 334463 330437 332423 369577 368620 664552 689317 40.75 68.6 2
12:43:23 2023-09-26 432259 431577 88796 86125 139173 141429 145244 144858 94365 91800 106326 109263 131985 132233 419720 448376 1103615 1091331 433085 446459 122200 105703 124626 121881 143829 143567 132307 133160 85582 86679 310965 274751 793003 800087 202765 202313 262817 265568 311679 304172 309303 314932 319158 323925 293984 324595 749298 784292 571893 469862 283061 279349 321114 320582 329344 335028 328480 333469 370683 367777 664226 687817 40.75 68.6 2
12:43:24 2023-09-26 430215 430589 88638 86343 139592 141414 145579 145235 94493 91890 106366 109199 131376 132482 419537 456225 1113130 1092846 428667 446809 122404 105671 122684 122147 143795 143768 132307 133193 85519 86820 311584 274946 795477 802461 203796 201502 262852 264940 311679 303142 311694 312401 319193 324193 292855 327233 747760 784400 563454 463659 283863 278956 321114 320357 330643 331915 329510 333469 368871 369429 654524 687293 40.75 68.6 2
12:43:25 2023-09-26 429607 431521 88763 86161 142096 140697 145377 144769 94365 91834 106253 109112 131985 132266 420611 453194 1108763 1091294 428025 446809 122319 105831 124660 122147 143863 143602 132340 133193 85583 86679 311584 275336 793003 805911 203440 201010 263255 265493 311715 304102 310749 311965 321097 322213 293302 327500 747760 792370 576439 463696 284467 278760 321114 319836 328880 331915 331278 332423 369984 371172 660615 690465 40.75 68.6 2
12:43:26 2023-09-26 436356 430975 88727 86189 139388 141481 145545 144756 94623 91794 106399 109263 131409 132324 420314 449794 1108580 1094474 432579 447245 122404 105750 124904 121947 143829 143602 132523 133524 85583 86647 310965 274557 798042 798885 202800 202136 262049 265568 311679 304102 309807 314896 317876 323184 294269 324487 751087 783230 570878 466509 282861 277486 320818 320807 328915 333916 328214 335690 368280 367486 662777 685241 40.75 68.6 2
12:43:27 2023-09-26 429911 431600 88606 86189 139264 140821 145222 144756 94332 91834 106562 109263 131409 132391 419720 453654 1109971 1090843 428328 447473 122285 105703 124539 122147 144092 141336 132572 133461 85679 86766 314708 276117 791986 806709 202659 201467 263887 264763 311898 303853 313198 312950 321097 323925 294020 326965 747760 795681 571893 470419 283863 278172 322805 319836 328915 333423 329208 332423 369871 368877 656869 689843 40.75 68.6 2
12:43:28 2023-09-26 432660 433553 88695 86157 141988 140697 145175 145158 94687 92020 106187 109338 131985 132767 420909 450850 1107979 1085239 430942 448174 122424 105881 124660 122180 143596 143602 132307 133227 85594 86647 314708 276117 796550 805911 202163 201678 262887 264128 312188 303213 310278 313427 319158 322453 295133 324523 746631 793491 580630 469862 283863 278172 322089 318870 330241 332913 328977 332189 369682 368584 656869 690332 40.75 68.6 2
12:43:29 2023-09-26 433397 430522 88784 86098 142160 141189 145820 144858 94398 91737 106326 108965 132204 132142 420909 451102 1106824 1100610 432827 450285 120526 105783 124939 122115 144094 141336 132672 133277 85594 86616 311956 273781 797761 797758 203475 201467 264123 266323 310264 304066 309772 313419 318194 324053 292169 324631 751505 782124 568825 463005 284265 278956 320072 320878 327923 332948 328480 333433 368316 369429 664226 685762 40.75 68.6 2
12:43:30 2023-09-26 429911 432732 88909 86098 142108 140830 145662 144620 94720 91827 106399 109112 132076 132199 420616 450359 1112845 1097346 428667 446844 122438 105493 124695 121384 144096 143467 132647 132760 85530 86617 314083 274169 804445 801857 203760 200415 262817 265754 310264 305066 309807 312950 319158 322248 292755 327500 750933 786743 576439 464752 284668 277618 320818 320843 327393 333951 328444 333433 369723 369758 663755 686770 40.75 68.6 2
12:43:31 2023-09-26 435809 431883 88638 86066 139264 141640 145175 144756 94365 91800 106187 109212 132302 132767 420653 454937 1105429 1088293 436792 447995 120226 105816 122342 122063 143829 143903 132307 133377 85583 86852 308521 275336 792018 805911 202800 201678 261109 264940 310886 302221 310749 312037 319863 322213 293543 323502 749421 791178 576439 468246 282262 277451 321079 318870 329876 332414 329208 332928 369984 369055 654487 687817 40.75 68.6 2
12:43:32 2023-09-26 437330 432764 88699 86162 139173 141353 145143 145309 94398 91834 106220 109263 131442 132300 420611 454434 1103651 1087557 432777 447824 122200 105703 124452 122147 143630 143602 132307 133193 85551 86647 309306 274946 792981 804771 202481 201678 261214 264975 311934 302221 310749 312037 318899 322178 292891 323933 749421 788910 574924 469196 282262 279349 320829 318388 329911 332414 328977 332459 369984 366647 654487 687780 40.75 68.6 2
12:43:33 2023-09-26 430215 431807 88792 86153 139683 141463 145510 145090 94623 91924 106366 109162 132010 134545 421730 450886 1113130 1097346 429614 447824 122438 105750 124939 121682 144296 143366 132739 132793 85615 86616 314708 273781 798896 802461 202871 200415 262049 265568 310264 304138 309772 312950 318640 322926 291520 326504 749988 786780 574924 463696 283130 277977 320108 320617 326935 332948 330723 332928 369427 369464 664226 686807 40.75 68.6 2
12:43:34 2023-09-26 429655 432752 88642 86070 142161 140863 145411 144892 94300 91834 106220 109112 131442 132324 421505 450676 1114461 1097629 428025 449675 122404 105526 124574 122372 143863 143694 132523 133281 85636 86647 314083 275848 799235 800087 202481 200415 263290 264164 310299 304816 311954 312986 318158 322213 293096 326504 749682 784375 578144 466509 283462 277355 322316 320072 326899 333951 330035 333397 368583 369916 660578 689483 40.75 68.6 2
12:43:35 2023-09-26 446181 432267 88699 86161 139562 141515 146033 145158 94623 91794 106399 109112 132200 132357 420909 456188 1103651 1088331 434933 447824 122268 105750 122684 121881 143729 143602 132523 133102 85557 86886 314083 273781 795325 806482 202446 201010 260997 265790 310299 302681 310749 312001 318134 321729 293053 324523 750025 791214 566399 467206 282661 279599 319623 319388 329377 330955 329475 332153 369984 366682 660323 687854 40.75 68.6 2
12:43:36 2023-09-26 437165 432391 88731 86062 142026 141319 145312 144758 94365 91737 106432 109112 131985 132199 421505 454184 1100454 1086583 435552 448174 122353 105703 124660 121947 144274 143602 132706 133193 85551 86647 314083 273781 796511 806482 202163 201010 260815 265790 310299 301901 310784 311746 318675 321988 292919 324523 750400 793222 574924 467537 282262 279671 319823 319588 331648 333843 331911 332784 369839 369135 660176 690316 40.75 68.6 2
12:43:37 2023-09-26 431435 432822 88759 86066 142014 140933 145175 145516 94687 91834 106220 109112 132076 132675 419776 452205 1116044 1097629 428704 448877 122353 105703 124487 122147 143863 143856 132523 133227 85551 86679 311584 276509 796319 800123 202163 200415 262887 263688 310988 304138 310853 313427 317269 322213 292409 324005 747760 783267 574924 466509 283061 277781 321803 318870 327658 333951 329568 332964 368871 367777 655913 685799 40.75 68.6 2
12:43:38 2023-09-26 432190 432967 88662 86189 139264 141085 144773 144756 94332 91994 106008 109338 131409 132858 422323 450359 1116044 1097676 431247 449193 122200 105881 124452 122180 143829 141633 132307 133411 85519 86829 318021 276902 796650 801212 202163 201010 262415 263285 311679 303177 310414 313939 317198 322213 292409 324271 749372 785356 576439 465996 283061 278101 321946 318211 328738 333807 329458 333325 367762 367229 655006 685277 40.75 68.6 2
12:43:39 2023-09-26 434518 432908 88970 85948 142319 144658 145750 144419 92723 91634 106465 108711 132200 131884 422885 454149 1103189 1091294 433700 448174 122455 105671 124800 121682 144062 143667 132706 133160 85551 86798 314083 275336 817671 804771 201811 200975 261944 264164 309289 305697 310086 311965 319087 320213 293061 323958 751505 784364 574924 467868 283061 278172 319812 320807 325879 332611 328906 331346 369984 367194 666115 688792 40.75 68.6 2
12:43:40 2023-09-26 432459 433097 88759 86117 139173 141582 145442 144858 94462 91767 106333 109179 132341 132799 421883 453545 1116302 1094363 432324 450383 119907 105783 122342 122147 143664 143995 131910 133474 85519 87059 314019 275726 789169 802424 202128 200345 263750 264128 311898 301691 309736 312915 318619 322178 292090 324451 745504 784375 570504 463659 283061 278172 320297 318352 329876 330885 330035 333397 367138 368033 655006 685762 40.75 68.6 2
12:43:41 2023-09-26 431889 432944 88610 86008 139173 141319 145244 144858 94332 91800 106154 109112 131952 132266 421804 454539 1112772 1094238 431247 448174 120230 105703 124591 121714 143727 143768 132489 133193 85551 86647 314083 275726 799129 804771 202588 200345 261979 264093 310264 301938 310958 311492 317198 322213 291485 324487 746631 784400 562902 463659 283061 278172 320036 318611 329377 330850 330503 332892 366622 367742 655006 685762 40.75 68.6 2
12:43:42 2023-09-26 432872 433305 88662 86342 139458 141478 145510 145021 94623 91794 106366 109129 132101 132766 422664 451527 1106787 1092920 432583 448805 122285 105968 122699 122082 143795 143667 132307 133193 85519 86734 314083 275336 802551 804165 201494 200380 261214 264128 309794 304316 309611 312037 318604 320213 293061 325161 751051 784328 573408 468864 282661 278172 320072 320286 325879 332878 330503 330844 369984 369575 665842 687817 40.75 68.6 2
12:43:43 2023-09-26 432872 432867 88759 86226 139429 141319 145480 144892 94462 91800 106187 109263 132076 132266 423184 451674 1105218 1091294 432403 448805 122370 105671 124626 121947 143829 143768 132725 133160 85557 86647 314083 275336 795408 804771 201494 200380 261214 264093 310011 304530 310158 311752 318604 320213 292409 324939 751051 784328 573408 469196 282661 278172 321958 320357 325879 332913 328945 331310 369695 369251 665893 690465 40.75 68.6 2
12:43:44 2023-09-26 441205 432980 88727 86098 139562 141481 145545 145158 94590 91794 106081 109263 132109 132357 422103 456152 1116659 1094474 431859 449574 122251 105783 124591 121914 144062 143873 132523 133264 85498 86647 314083 275726 797951 804771 202128 200310 261214 264093 311679 302383 309843 311965 316906 322248 290388 324223 747062 788452 571438 463659 283061 278172 320036 318870 328880 330850 328444 332387 366587 367742 656402 687257 40.75 68.6 2
12:43:45 2023-09-26 433705 433124 88792 86098 139617 141286 145480 144892 94397 91800 106220 109112 131442 132357 419812 455569 1112809 1094511 432472 451621 122336 105776 124626 121914 143863 143895 132489 133620 85519 86616 314083 275921 799240 804771 202128 200031 261249 264093 310264 301268 310495 310766 316589 322178 290599 324451 746667 784292 569385 463295 282861 277885 320533 320766 329359 332904 330466 335371 366479 369916 654895 688502 40.75 68.6 2
12:43:46 2023-09-26 436361 435859 88606 86153 139169 141736 145480 145326 94653 91767 106595 109079 131985 132300 420402 452205 1105218 1094511 431826 448841 122319 105671 124591 121947 143829 143768 132307 133160 85519 86616 314083 275336 795860 805071 201459 200345 261214 264093 309758 304102 309853 312001 318158 320213 292356 323167 750363 787455 580630 469196 282262 278172 319812 318834 325879 333656 328600 331381 369984 368357 664189 687293 40.75 68.6 2
12:43:47 2023-09-26 433012 433129 88638 86012 142026 141463 145244 144824 94299 91767 106041 109112 131985 132233 419776 450994 1103651 1091294 432202 449157 122200 105526 124591 121947 143863 143803 132523 133160 85518 86647 314083 275726 799240 804771 201142 200310 261179 264093 309976 302857 310195 311640 317233 322453 292307 324679 750674 788681 571893 469825 282190 278029 319670 319175 328500 333740 328418 332208 369718 367839 663211 686734 40.75 68.6 2
12:43:48 2023-09-26 433471 433611 88606 86008 139537 141189 145480 144620 94493 91704 106187 109149 131442 132324 419776 455925 1112809 1094474 431247 450604 122370 105526 124591 121881 143930 143759 132489 133260 85604 86647 310965 275921 793916 806482 202128 199996 261249 264093 310011 301091 310278 311194 317163 322178 290599 324451 749372 784364 577955 463696 283061 277746 320072 318870 328880 330354 330503 332118 365558 367194 656402 686770 40.75 68.6 2
12:43:49 2023-09-26 436973 433129 88606 86066 139801 141286 145407 144858 94364 91767 106333 109212 132249 133197 423190 451563 1105855 1093714 434933 449330 120393 105783 122513 122339 143863 143803 132489 133160 85594 86734 311956 275579 794638 804771 200862 200136 261896 263873 309758 304030 309975 312001 317198 319733 292356 322521 751194 784256 571893 468864 282262 278172 319588 319963 325388 332913 329568 330344 369947 367839 666438 687257 40.75 68.6 2
12:43:50 2023-09-26 436760 433129 88484 86216 142026 141189 145244 144858 94332 91704 106041 109112 131952 132266 420734 450994 1103651 1091331 434477 449157 122200 105493 124452 121714 143727 143803 132669 132760 85487 86616 314083 275336 795960 804771 200990 199996 261179 263653 308424 302857 309501 311492 317198 322060 291894 322486 749298 784364 564906 467868 282262 277781 319812 319836 325353 332379 329779 330344 369947 367839 665642 687780 40.75 68.6 2
12:43:51 2023-09-26 432800 435116 88630 86251 139549 141284 145828 145057 94493 91827 106366 109129 132134 132950 423001 454537 1114388 1094511 432472 450179 120359 105816 122859 121947 144045 143803 132614 133774 85690 86734 314708 276117 794592 804771 201494 199683 261144 263653 311171 300811 309555 311492 316206 322178 290599 323502 745540 787337 572371 463659 283061 277746 321963 318611 328631 329859 329276 332387 365522 366647 655006 688391 40.75 68.6 2
12:43:52 2023-09-26 432800 432967 88484 85976 142005 141530 145175 144756 94169 91800 105975 109112 132167 132266 419776 453194 1112809 1094511 432472 450179 122370 105526 124539 121780 143863 143611 132523 133377 85497 86647 314708 275921 793056 804771 201494 199718 261144 263688 310953 301268 309772 311492 316206 323889 290564 323466 745540 784292 572371 464388 282262 277746 319105 316912 330007 330885 329568 332892 367175 368696 654711 688465 40.75 68.5 2
12:43:53 2023-09-26 436597 433052 88634 86066 139527 141286 145579 145192 94459 91734 106366 109225 132109 132266 421102 455435 1105218 1091331 432579 450179 120610 105710 124713 121682 144196 143567 132706 133068 85525 86647 314083 275921 805669 805911 200827 200031 260815 263688 310555 304066 310195 310793 318123 322322 291379 322486 750437 788838 578523 467868 282262 277746 319105 320321 325616 331613 330035 330308 369427 369019 665642 687817 40.75 68.5 2
12:43:54 2023-09-26 437605 433115 88634 85948 142026 141286 145839 144892 94365 91800 106293 109112 132204 132424 421066 451066 1106039 1092970 432615 450179 122200 105831 124452 121914 143829 143602 132340 133193 85519 86788 315084 275726 799352 803633 200232 200031 260417 263688 309794 303142 309247 312037 316906 319733 293444 321735 749769 786743 573408 469196 281864 277885 321353 320766 329308 332808 327686 332279 368727 368574 660103 688502 40.75 68.5 2
12:43:55 2023-09-26 433577 435502 88638 86035 142137 141319 145278 145090 94493 91734 106326 109187 132398 132391 420734 457673 1112020 1094511 431247 451884 122200 105493 124626 121947 143863 143895 132307 133269 85551 86647 314083 276117 795554 807053 201529 199058 261179 263250 309758 302221 309555 309573 317650 320953 290158 323958 746667 788874 567892 464929 282861 277320 319588 318352 327393 329859 328480 331113 365558 366647 656413 687293 40.75 68.5 2
12:43:56 2023-09-26 431510 435584 88638 86126 141927 141353 145278 145562 94332 91800 106008 109112 131985 132266 421030 459901 1109585 1091331 431247 451884 122234 105526 124682 122147 143930 143694 132489 133264 85551 86588 314186 276509 799352 806786 201459 199058 261179 263285 309360 302185 311073 309573 318158 320958 293165 326794 749335 793314 567892 466362 283061 276363 321317 318434 326723 331473 329902 330040 368835 366682 656413 689354 40.75 68.6 2
12:43:57 2023-09-26 438852 433512 88699 86066 142026 141597 145514 145326 94653 91800 106326 109112 132167 132574 421066 451102 1106824 1097629 435859 450179 122404 105526 124539 121780 143863 143602 132340 133193 85519 86616 314083 275726 800553 802424 201142 199718 260200 263908 309289 302221 310414 311746 315218 321956 290564 321508 749988 780984 572371 463659 282593 278172 318364 318834 325950 330920 329102 332153 364974 367580 663247 683752 40.75 68.6 2
12:43:58 2023-09-26 438852 433893 88699 85976 142255 141353 145750 145128 94719 91737 106399 109112 132200 132199 421730 454864 1108763 1097383 435786 452684 122438 105703 124660 121714 143625 143602 132523 133193 85551 86647 314083 276433 798932 802461 201002 199996 260166 263917 311106 303767 310195 311752 315681 321555 291485 321818 749979 780766 572371 464862 281954 278564 318622 319325 325950 332904 329079 332387 364903 367322 663443 685277 40.75 68.6 2
12:43:59 2023-09-26 435737 434145 88484 86070 139541 141353 145696 144926 94332 91800 106041 109187 132076 132583 421066 453830 1109585 1088331 431247 451573 120298 105703 124539 122063 143863 143991 132307 133486 85487 86918 314083 276902 799438 808569 200686 199370 261214 262480 309794 301973 310414 310766 319070 320753 291886 322486 745577 793491 570377 467537 282861 276149 320557 317906 326864 330885 329568 329345 369427 369575 655449 689317 40.75 68.5 2
12:44:00 2023-09-26 437784 443177 88662 86157 139445 141677 145950 145092 94493 91667 106366 109012 132585 132607 424503 454937 1109183 1097346 435786 450532 120324 105750 124626 121947 143863 143602 132523 133160 85668 86647 314083 276117 799797 802461 200686 200171 260382 263688 309758 302221 310414 312037 315435 320729 290635 321437 749421 782088 564006 467598 281466 278172 318587 318352 325950 330885 328100 332387 365195 366806 662307 685277 40.75 68.5 2
12:44:01 2023-09-26 438043 433893 88484 85976 142183 141319 145514 145291 94332 91641 106187 109112 132200 132324 422027 450778 1106824 1100199 436475 450532 122319 105526 124682 121226 144062 143707 132523 132793 85551 86498 317336 275336 803371 802424 200686 199718 259588 263320 310482 302221 310414 311782 314743 322489 290599 323098 749988 780948 576439 464716 281466 278172 319503 318611 325915 330920 327736 331920 365202 367035 662990 688013 40.75 68.5 2
12:44:02 2023-09-26 435012 436906 88545 86129 139441 142783 145579 145235 94590 91800 106220 109263 132109 132766 423828 457157 1109549 1090067 431247 451563 120324 105783 124504 121914 143829 143803 132307 133377 85572 86647 314708 276902 799129 807998 200232 199058 261214 262480 309325 301973 310414 310113 317198 320715 290635 322486 745577 792370 571893 466509 282792 276047 319588 317871 325950 330850 330035 329310 368316 366647 655449 687854 40.75 68.5 2
12:44:03 2023-09-26 450292 434136 88247 86012 139165 141353 145244 145363 94234 91800 106008 109112 132200 132716 421102 453866 1110159 1086783 432615 451884 122285 105776 124452 121881 143863 143882 132307 133478 85540 86679 314083 277689 791945 807053 199883 199683 260815 262444 310264 301959 310195 311647 316241 320753 291964 321247 747099 790619 577552 469196 281864 276221 320308 319407 328610 330815 328491 330236 369283 367731 656291 689134 40.75 68.6 2
12:44:04 2023-09-26 436357 436498 88699 85913 142026 140863 145814 144989 94653 91482 106326 108778 132200 132099 422027 455902 1106411 1097420 435786 450215 122319 105204 124418 121533 143829 143567 132340 133193 85519 86617 317263 275336 798508 801857 200827 199405 259588 263320 310719 301762 310195 311055 316397 321211 292155 320571 749988 779846 569385 463332 281466 278172 317216 318352 325879 330885 328637 331417 364391 367574 664226 683788 40.75 68.6 2
12:44:05 2023-09-26 437774 435575 88488 85913 141927 140924 145514 144892 94267 91515 106595 109037 132233 132300 421730 451889 1106824 1099796 436475 452205 122319 105526 124452 121682 143863 143794 132523 133269 85493 86647 314083 276117 796241 802192 200232 199579 259985 263285 308424 301762 309853 311965 314743 320248 290529 323098 751505 783813 579281 465959 279739 278065 317999 318434 328414 331482 327455 332243 364903 366512 661801 683788 40.75 68.6 2
12:44:06 2023-09-26 435123 437443 88488 86035 141923 141353 145514 144926 94329 91641 106008 109112 132076 132616 421102 457121 1108800 1088163 431247 450886 122234 105526 122599 121649 143863 143803 132307 133193 85710 86588 316421 276902 798047 808569 200232 198746 261179 262480 310038 300913 309210 309573 317163 320303 290123 322940 745577 792370 573408 465081 282661 276047 319105 316947 325915 330389 329568 328351 367210 369055 657611 687817 40.75 68.6 2
12:44:07 2023-09-26 432836 434868 88521 86293 141923 141353 145514 145363 94267 91834 106220 109263 132200 132583 421730 455854 1109622 1088126 432200 453971 122319 105526 124418 121747 143625 143602 132393 133193 87433 86529 314083 276902 796166 808606 200197 198746 261214 262480 309546 301725 310159 311207 317092 320232 290458 324366 748840 793345 573408 466661 283061 276241 319140 317871 325950 330389 329829 331344 367762 366647 656413 688829 40.75 68.5 2
12:44:08 2023-09-26 440888 435187 88484 85886 141927 141058 145379 144892 94332 91674 106220 109112 132200 132300 422027 451102 1106375 1096567 436438 450886 122234 105526 124487 121980 143863 143602 132523 133193 85519 86498 317895 276117 799087 804202 199883 199405 259588 263250 308389 302133 309028 312001 315253 318366 290635 320499 749458 783267 574924 467868 279883 277391 318141 317871 325690 330885 326604 331381 365558 365741 659855 685529 40.75 68.6 2
12:44:09 2023-09-26 440259 443469 88488 85944 139562 140933 145377 144833 94202 91515 105975 108811 132200 132300 422027 451102 1106824 1094511 435786 450692 122234 105526 124452 121682 143863 143803 132307 133214 87407 86380 314708 276902 800132 805849 199988 199544 261896 263179 308283 301162 308375 311568 315717 320610 290599 320464 747797 783820 573408 469012 279703 277320 318551 316982 325879 331648 326495 333905 366658 365705 660323 683788 40.75 68.6 2
12:44:10 2023-09-26 432630 435178 88484 85944 142174 141319 145278 144892 94202 91515 106123 109112 132109 132482 422360 458678 1111232 1094511 431247 450886 122166 105526 124452 121747 143729 143667 132523 132976 85540 86498 314083 276509 795059 808909 200862 197884 260417 262480 310409 301303 311111 308239 318498 319733 294971 322521 746533 790433 573408 466071 282661 276082 319105 316982 325915 330663 330035 328812 366923 368732 659638 690465 40.75 68.5 2
12:44:11 2023-09-26 441048 437424 88727 86157 139562 141515 145613 145227 94493 91767 106399 109112 132200 132458 422360 453436 1109971 1097629 437133 452315 122472 105816 122599 121616 143863 143589 132307 133277 85551 86380 314083 275921 800020 802461 200232 199127 259588 263066 309064 301303 309975 311492 314269 320248 290158 320464 749988 782124 579281 465118 279883 277977 318105 317906 325915 330389 327637 331417 364391 365705 663954 685241 40.75 68.5 2
12:44:12 2023-09-26 453570 435369 88606 86226 142121 141189 145480 144892 94429 91671 106187 108778 132200 132266 422324 452487 1106824 1100125 438097 452205 122370 105526 124591 121747 144330 143890 132759 133277 85519 86466 315524 275921 801758 802388 200197 199058 261159 263214 308319 301268 309939 312089 314234 320918 289682 321925 749409 779810 572371 463659 279883 277459 319539 320312 328377 330745 327894 331238 364249 366591 663026 686546 40.75 68.6 2
12:44:13 2023-09-26 432764 437788 88452 85944 139077 141319 145278 145326 94490 91857 106187 109112 132167 132650 422919 457664 1113353 1088331 432472 450886 120264 105671 124504 121649 143795 143803 132307 133377 85540 86588 314083 277689 795778 809140 200162 198712 261179 262409 308424 301603 309939 310078 316906 319819 290564 322187 745540 793491 561445 467169 282262 275588 319069 316876 325844 329894 329102 331256 367727 368357 655413 687780 40.75 68.6 2
12:44:14 2023-09-26 432606 434759 88452 85976 139390 141319 145244 144892 94266 91482 106041 109079 132076 132424 422324 457554 1108763 1088222 431859 453314 120431 105849 124418 121947 143695 143803 132398 133427 85540 86557 314083 276902 799240 809140 200023 198802 260745 262043 308389 301232 308230 309104 316906 319819 292155 324514 747136 793314 571893 469159 281990 275446 318963 319181 328145 332436 327881 330779 367691 367839 655006 687744 40.75 68.5 2
12:44:15 2023-09-26 438852 435969 88452 85948 139165 141024 145278 145124 94620 91482 106123 108745 132200 132300 422324 453866 1109971 1099722 436747 451893 122336 105526 124504 121649 143863 143659 132274 133260 85519 86557 314083 276117 800243 802424 199848 199058 261159 262444 308354 301232 310145 311020 313323 321204 290087 319494 747760 783194 578523 466105 279811 277320 317145 316912 325353 329859 324694 331113 364356 365342 661259 683715 40.75 68.5 2
12:44:16 2023-09-26 440603 435138 88484 85948 139173 141396 145480 144892 94299 91608 105975 108778 132200 132391 422955 450633 1106824 1094511 436438 452205 122336 105493 124539 121143 143863 143694 132307 133273 86081 86348 314083 276117 800330 802424 199535 199023 261159 264702 310446 301442 308665 311680 315933 320620 290458 322183 750437 784279 569571 466986 279306 276470 317145 316912 325388 329859 324406 333378 365188 365634 660286 683715 40.75 68.6 2
12:44:17 2023-09-26 445482 436083 88210 85948 139173 141319 145278 144858 94299 91608 106008 109166 132076 132549 422324 459828 1109585 1091294 432472 450886 122370 105671 124470 121649 143829 143856 132307 133160 85540 86466 314083 276902 799352 809871 200162 197780 260347 262409 308354 301268 308629 308843 316684 320753 288803 322414 745966 790583 571893 463659 282262 275624 318141 316876 325581 331251 329568 331293 364391 367839 656413 686770 40.75 68.6 2
12:44:18 2023-09-26 435049 435431 88517 85976 142026 141058 145779 144926 94299 91641 105975 109112 132200 132583 422360 458642 1111195 1091331 431859 450922 122336 105671 124418 121616 143829 143825 132307 133193 85572 86617 315084 277689 800020 811606 200582 197711 261896 262339 308283 301126 309757 308028 318796 320610 291705 322450 746631 791774 566399 465148 282262 275884 318551 316912 325844 331628 330049 331293 365195 367839 656413 687257 40.75 68.6 2
12:44:19 2023-09-26 440291 436473 88484 85976 139638 141189 145480 144892 94299 91641 106041 109112 132402 132300 422955 451102 1106824 1096069 437092 450958 122285 105493 124418 121682 143863 143672 132307 133260 85540 86380 314083 276509 799686 804165 201049 198885 260792 262480 309497 300703 309465 310766 314450 322322 289207 319494 749421 779810 573408 465591 279847 277746 317145 316912 325353 329824 327065 330344 365845 365384 662953 686398 40.75 68.5 2
12:44:20 2023-09-26 439980 435405 88484 85886 141992 140763 145480 144892 94234 91482 106187 108745 132167 132199 422360 451853 1106824 1097346 437952 452352 122285 105671 122426 122049 144262 141415 132606 133427 85583 86584 315084 276902 800354 804705 199883 198919 261491 262480 308319 301268 308556 311020 315789 321168 290123 321087 747797 781499 571811 466326 279811 277320 317181 316947 325353 329894 326567 331346 364356 365377 662036 683752 40.75 68.6 2
12:44:21 2023-09-26 432908 436083 88484 85976 139571 141429 145278 144892 94267 91800 106041 109112 132167 132616 423624 458417 1109622 1088163 432472 450994 122285 105703 124504 121649 143829 143803 132307 133160 85375 86647 314083 275984 798393 810357 199848 197815 260780 262226 308389 300811 309465 310400 316206 319723 289444 322987 745577 792930 571893 466810 282008 275340 320444 319407 328610 331968 329189 330370 366767 367731 658738 687634 40.75 68.5 2
12:44:22 2023-09-26 440452 438376 88484 85886 139368 140763 145442 145021 94490 91448 105975 108965 132200 132357 424503 454937 1106824 1097629 437401 450922 122370 105671 124591 121533 143863 143663 132307 132893 85487 86380 314083 276509 803168 804165 199570 198885 260792 262480 308103 301232 309028 311703 313323 319288 288803 319459 747797 779810 563086 464351 279811 277355 317110 316947 324934 329859 327333 330844 363299 365634 662777 683752 40.75 68.5 2
12:44:23 2023-09-26 439051 435095 88484 85881 139541 140663 145480 144858 94299 91482 106114 108778 132200 132233 422991 454539 1109183 1097383 436402 451573 122200 105831 124418 121143 143930 143672 132523 133260 85572 86348 317263 276117 799290 802461 199570 198435 260425 262480 307852 302220 308556 310042 313288 319990 291297 322109 751505 782982 580796 463150 279667 277177 319313 318175 327219 331968 327382 330308 362684 366506 663247 683715 40.75 68.5 2
12:44:24 2023-09-26 435827 439046 88242 86035 141904 141319 145206 145223 94620 91704 106041 109112 132432 132650 422991 455890 1109585 1088331 433085 450994 122285 105671 124418 121649 143729 143702 132274 133193 85508 86557 314083 276020 799017 810357 199535 197815 260382 261642 308354 300354 309465 309104 318351 319076 290123 320499 745540 792333 570377 467575 281665 274781 318587 316363 325353 329859 327600 330553 367468 367322 656869 687817 40.75 68.5 2
12:44:25 2023-09-26 437770 445537 88214 85976 139169 141186 145244 144620 94136 91704 105942 109112 132109 132650 423290 456802 1109549 1088331 432597 450994 122166 105671 122426 121583 143625 143702 132183 133193 87460 86498 314083 278281 798349 808569 198910 197815 259985 263768 311325 300984 308048 311427 317902 318934 290458 321962 747247 791033 570377 469123 281430 274710 319069 316398 325388 331897 327918 330443 367396 366770 656130 689483 40.75 68.6 2
12:44:26 2023-09-26 440068 436083 88484 85881 142026 141298 145480 144658 94267 91448 106220 108778 132200 132233 423588 454575 1109971 1100577 437710 450994 122404 105703 124504 121500 143829 143803 132523 133160 85375 86348 317895 276509 800044 803633 199535 198435 260425 262444 307887 300354 308556 310042 313288 322189 294758 319494 747833 779810 573408 463332 279450 277320 316888 316912 324863 329594 327296 330344 363038 365670 663247 683715 40.75 68.5 2
12:44:27 2023-09-26 440105 435360 88214 85849 142010 140724 145377 144756 94299 91482 106114 108778 132200 132391 423660 455890 1110159 1097383 437510 450958 122319 105703 124418 121932 143829 143567 132489 133193 85540 86348 315084 276902 801535 805849 199431 198781 260940 262339 307747 300634 308048 310842 315639 321204 288768 321454 750400 779810 564006 465118 279739 276470 317110 316876 324863 331502 326567 330344 362720 365085 662271 683752 40.75 68.5 2
12:44:28 2023-09-26 432944 439293 88242 85916 139173 141315 145442 144926 94201 91641 105975 108778 132167 132549 422991 456567 1109622 1088331 432472 450994 122285 105526 124418 121682 143829 143615 132307 133202 85540 86649 314083 275984 798393 810357 199361 197780 260347 261607 310555 300811 309247 309104 316397 318852 291948 320986 745540 792930 579470 466509 281466 275040 318587 316841 324898 329594 328100 330186 366372 367035 657654 687634 40.75 68.6 2
12:44:29 2023-09-26 436761 436762 88210 85980 139173 141286 145480 144926 94169 91641 106090 109187 132200 132650 423290 457481 1109585 1088331 431254 450994 122200 105703 122342 122082 144058 141300 132572 133402 85604 86616 311956 278479 798047 811371 199396 197746 260347 260843 308389 300354 308942 311207 317720 319076 290087 320203 745014 791067 571893 470048 279775 275624 319105 315886 325388 329603 327101 328848 367174 364573 655006 687780 40.75 68.5 2
12:44:30 2023-09-26 435393 435972 88484 85877 142135 144883 145579 144555 94267 91323 106154 108745 132374 132108 423624 454575 1108763 1100577 435226 454617 122404 105493 122597 121143 143625 143567 132614 132760 85572 86348 317263 276117 800402 804771 200023 197815 260425 262480 307843 300811 306496 311720 313358 319733 294233 319979 747833 779223 576439 462279 281212 276185 319051 320312 327183 331968 326956 331381 363158 366591 665768 687523 40.75 68.6 2
12:44:31 2023-09-26 436697 435607 88488 86044 142057 141024 145476 144858 94202 91482 106220 108745 132233 132233 423660 454575 1111364 1103826 435824 453379 120309 105605 122894 121616 144223 141237 133126 133060 85583 86434 315084 275921 807922 805911 200197 197608 261527 262995 307387 301268 308556 310327 315933 321204 288874 322493 747797 782713 571893 462315 281864 275395 316667 317871 324956 329859 326543 328812 364391 367580 663755 685762 40.75 68.6 2
12:44:32 2023-09-26 441279 437501 88242 85976 139173 141582 145143 145363 94136 91641 105804 109112 132200 132866 422991 457281 1106824 1086783 437783 450994 119863 105776 124210 121714 143630 143803 132092 133193 87460 86557 314083 277689 796622 807998 198945 198781 260792 261642 309289 300071 309247 310327 314269 320303 291742 320860 749298 789873 571893 467721 279631 277212 317929 318505 327220 331036 327418 331565 364903 364538 655449 688521 40.75 68.6 2
12:44:33 2023-09-26 436361 439120 88484 85976 142122 140821 145377 145158 94490 91482 105837 108778 132200 132767 423660 453194 1116044 1096567 431859 450994 122438 105508 124539 120977 143863 143331 132772 133047 85551 86316 314083 276117 808649 807053 199535 197128 259588 262221 306494 301303 306424 309573 314269 320303 294269 321473 747760 783820 564579 464752 281864 274518 317181 316947 324956 329894 324730 330177 364427 367287 661296 685762 40.75 68.6 2
12:44:34 2023-09-26 432908 439645 88242 85854 141884 141189 145514 144892 94169 91515 106057 108778 132200 132549 423696 453194 1116044 1098978 432165 450994 122472 105493 124574 120977 143897 143366 132739 132760 85493 86316 314083 276117 812009 806227 199570 197128 261159 263954 309315 302903 308942 309794 315933 320196 288964 321818 746952 786524 580630 465997 282190 274710 317181 316947 324956 329894 326422 329310 364391 366806 662271 683788 40.75 68.6 2
12:44:35 2023-09-26 443574 436446 88206 85913 139077 141541 145517 144892 94136 91482 105910 108778 132171 132482 422991 458490 1103651 1086583 438713 450994 122082 105493 122050 121583 143664 143694 132274 133294 87460 86348 311956 276902 795189 808569 198945 197849 260059 262043 308389 299199 309465 308169 314234 319854 294550 320070 745577 788874 571893 467868 279112 276470 319539 315444 325915 330982 324406 328351 364391 363446 656402 685799 40.75 68.6 2
12:44:36 2023-09-26 455511 436633 88182 85944 139264 141317 145075 145235 94169 91641 105633 109451 132167 132767 423624 457281 1106824 1086783 437783 450994 120181 105776 124297 121881 143397 143838 131910 133411 87440 86647 314708 278281 797701 810336 200907 197711 260024 262339 308248 301193 309320 309387 315933 319901 291143 321417 747136 790061 572840 466876 279345 276470 317110 315665 325651 330107 327042 330370 364136 363446 655449 685799 40.75 68.5 2
12:44:37 2023-09-26 433021 436762 88210 85872 139173 140697 145615 144758 94136 91448 105837 108778 131442 132300 423660 453194 1116044 1097346 431859 450922 122234 105171 124539 121673 143897 143331 132523 132760 85551 86348 317263 276117 810383 807053 199848 197128 261159 262043 306458 300846 306712 308204 313323 320078 289099 320535 749952 784375 571893 463005 281466 274553 316667 319407 324920 329629 324694 328812 364142 367035 662013 687938 40.75 68.5 2
12:44:38 2023-09-26 435162 436762 88247 85795 142137 144694 145750 144658 94365 91323 106253 108745 132465 132142 423696 454575 1109622 1100577 432610 450597 122234 105171 124452 121616 144262 141393 132606 133026 85551 86493 315084 276117 804085 805194 200058 197642 260756 262444 306922 300389 306784 308204 315631 321025 288874 320428 747833 779882 581175 463973 281466 275395 316154 316947 324956 329365 324730 331330 362755 366806 663755 684756 40.75 68.5 2
12:44:39 2023-09-26 441854 439284 88210 85976 138975 141582 144841 144926 94202 91704 105731 109112 132200 133126 423624 457281 1109183 1087557 437861 453581 119897 105703 124176 121714 143807 143637 132307 133411 87366 86647 314083 278479 792017 807998 197737 197849 260425 260843 308389 299408 308556 308169 313358 319370 295284 320362 745014 784098 571893 469196 279739 275304 320444 317498 327391 330929 326459 330875 365416 364140 654858 688242 40.75 68.6 2
12:44:40 2023-09-26 439453 437505 88178 85905 139072 141429 144841 144926 94136 91515 105633 109037 132018 132625 423696 456602 1109622 1089852 436171 454694 120241 105638 122172 121649 143591 142116 132423 133310 85402 86616 315084 277648 797817 809213 197737 197608 261676 260592 308319 301193 306784 309816 315825 318321 289453 320070 744345 790619 576014 468864 279486 274325 318105 315630 324863 328608 324694 329472 366359 365121 655006 687293 40.75 68.6 2
12:44:41 2023-09-26 440337 436331 88206 85817 139451 140639 145377 144732 94169 91448 105870 109016 132374 132266 423732 455925 1106824 1097420 437865 450994 122200 105493 124418 121060 143729 143366 132340 132793 87460 86285 314083 276705 802630 802350 198772 197780 260059 262008 307172 299479 306784 309781 314601 320303 288730 320143 749150 781799 568825 463477 279326 276292 318637 318956 326758 330965 324514 332286 361093 363956 662234 686695 40.75 68.5 2
12:44:42 2023-09-26 442528 436736 88210 85886 139173 140827 145662 144858 94266 91448 106300 108811 132432 132766 426093 454967 1109897 1099156 438275 450778 120309 105572 122342 121143 143795 143632 132307 133160 85615 86940 314019 276902 799290 804771 198876 197573 260282 262008 307137 299444 306424 309790 313472 320303 290327 320362 747760 779773 573408 463659 279309 276435 318187 316841 324956 329858 324694 329345 361129 364276 662271 683715 40.75 68.6 2
12:44:43 2023-09-26 436697 437813 88178 85944 139072 141155 145244 144892 94103 91448 105877 109003 131823 132583 423660 457209 1109549 1088331 433085 453581 120196 105526 124349 121649 143695 143567 132307 133193 87407 86466 314083 278084 796740 811504 198876 197128 261527 263138 309752 300492 308230 310327 315771 317269 290508 322183 746643 793462 574475 470220 279594 273871 317181 317607 326794 330107 326386 329939 365487 365050 655006 687257 40.75 68.6 2
12:44:44 2023-09-26 441362 438900 88214 85880 139459 140627 145626 144756 94201 91385 105942 108711 132167 132266 423696 456567 1109183 1097383 437797 450958 122200 105526 124557 121143 143945 143532 132489 132760 85514 86316 317336 276902 800378 804771 198876 197746 260024 261607 306458 299444 306676 309537 314159 319122 288883 320136 747159 775351 571893 464315 278844 275817 316154 316363 326382 330107 324622 329310 361129 363410 660323 685312 40.75 68.6 2
12:44:45 2023-09-26 442297 436771 88452 85940 139173 141563 145922 144892 94266 91482 105804 108745 132171 132766 423660 455617 1109183 1097629 437833 450994 122200 105493 124383 121143 143829 143532 132307 133160 85454 86316 315084 277689 808029 806996 200765 197642 260390 262304 309133 302046 306532 310254 314901 320847 288874 320691 747797 775315 576439 462860 279594 275588 317738 316841 324667 328837 324550 330443 362713 365085 663718 683715 40.75 68.6 2
12:44:46 2023-09-26 439138 438032 88210 85854 139077 141189 145109 144892 94103 91482 105560 109116 132076 132583 423624 457245 1108763 1087557 432507 453581 120230 105493 124349 121143 143661 143803 132183 133160 87514 86557 317263 278479 805150 810930 197668 197162 261159 261729 307852 301193 306712 310497 314199 317410 289048 321080 743799 790583 573898 468864 279775 273906 317181 315850 324374 331215 324658 329239 366336 365349 654785 690465 40.75 68.5 2
12:44:47 2023-09-26 436384 437728 88210 85944 138980 141189 145244 144892 94136 91448 105771 108745 132076 132775 423660 458247 1109549 1089881 433885 454259 120196 105831 124349 121849 144058 141265 132572 133427 85572 86584 315084 278281 797774 813373 200340 197642 261491 262870 307852 300980 306712 308098 315825 317410 289048 320816 742782 790583 571893 469123 279775 273871 317145 315820 324956 330107 324658 329239 365487 365407 655006 687257 40.75 68.5 2
12:44:48 2023-09-26 440603 436620 88210 85849 142013 140627 145407 144555 94169 91448 106048 108745 132432 132391 423696 456602 1109971 1097383 437842 450958 122285 105493 124383 121060 143795 143667 132489 133068 85572 86348 314083 276902 801646 804771 198564 197746 260024 261425 308551 299444 306388 309068 314779 319819 289018 320136 747724 775387 574924 465922 278880 275956 318601 318433 324812 330768 324478 331344 363782 363268 661581 685497 40.75 68.5 2
12:44:49 2023-09-26 442481 438063 88214 85885 139173 140697 145278 145073 94201 91448 105942 108745 132076 132233 423660 455757 1110159 1099244 440728 454135 120059 105460 122342 121583 143591 141237 132207 133060 85514 86552 312319 276902 800354 804771 197703 197573 259658 260808 306423 299444 306676 309104 313980 318757 294649 320070 747195 775351 564906 465045 278648 275624 317702 315921 324956 330107 323769 329310 361093 363410 661296 684598 40.75 68.5 2
12:44:50 2023-09-26 444974 438032 88210 85916 139077 141563 145244 144989 94103 91641 105698 109003 132204 132833 423696 460008 1109585 1089881 433085 453545 120230 105526 124297 121226 143596 143667 132274 133068 87494 86316 315620 278084 795401 811504 198564 196547 261159 260410 307352 299408 306676 307202 314269 318074 288730 322072 747099 793314 568862 467758 281054 273765 317075 317571 326758 330036 324514 329202 365451 364573 655006 686734 40.75 68.6 2
12:44:51 2023-09-26 437788 438072 88178 85877 138980 140991 145416 144892 94136 91482 105738 108995 132067 133059 423588 457137 1112460 1087445 435242 454135 120025 105605 122172 121143 143364 143467 132183 133766 85519 86670 315084 278479 798794 810357 197668 197025 260976 261729 307387 301563 306676 307883 314015 316895 294785 320853 744345 790583 577552 467868 279775 273105 317145 315820 324956 330107 324622 328505 365487 365050 655006 686734 40.75 68.5 2
12:44:52 2023-09-26 441854 439916 88210 85817 139269 140623 145853 144833 94136 91323 105771 108711 132200 132391 423696 456924 1109183 1097383 437838 453581 120397 105493 124383 121143 143596 143567 132523 132764 87494 86617 314083 276902 803504 804771 197703 197437 259658 263582 309315 300071 308989 309794 313401 319229 288586 319275 750437 781319 571893 464862 278612 275588 315898 315886 324956 330893 324442 329310 361093 363184 660323 683232 40.75 68.5 2
12:44:53 2023-09-26 441854 439911 88617 86121 139458 141253 145814 144756 94393 91349 106154 108978 132498 132674 423552 455289 1109971 1099342 438804 453581 120241 105460 122381 121143 143841 143432 132307 132760 85572 86194 317263 276705 800800 804771 198564 197437 259841 260843 306458 299408 306352 309068 314123 320078 288874 319457 747760 775121 573408 462968 278880 276011 315677 316363 324667 330107 324658 329310 361058 363446 662271 684339 40.75 68.6 2
12:44:54 2023-09-26 437388 438108 88202 85882 139165 141319 145244 145291 94136 91482 105837 109003 131985 132616 423696 458815 1109585 1088331 431254 453581 120230 105526 124405 121143 143630 143803 131910 133193 87460 86348 317336 278876 812105 813951 200198 197333 260756 261729 308213 300622 306568 308028 315897 317269 289048 319056 742727 788874 567346 469012 279594 273871 319539 315820 324956 330107 327437 329975 365522 363991 655006 686770 40.75 68.5 2
12:44:55 2023-09-26 439714 436638 88448 85813 142104 140973 145478 144833 94169 91482 105942 108778 132374 132507 423768 456924 1108763 1100577 437779 453545 122370 105493 124418 121143 143829 143532 132340 132793 85540 86348 317263 276902 802987 804771 198564 197128 259658 261642 306458 299444 306676 308134 314159 320715 288671 320362 747760 775423 567892 459679 279581 275588 317738 316620 324920 330107 324658 330443 363673 364253 663460 686546 40.75 68.5 2
12:44:56 2023-09-26 441236 437719 88214 85821 142026 144764 145278 144724 94201 91448 105870 108745 132200 132324 423732 458527 1111195 1100577 439060 453618 120230 105526 124383 122040 143858 141300 132572 133951 85546 86466 315084 276754 808350 805765 198772 197608 259623 260843 306458 301193 306712 308169 314823 320753 288969 320136 750451 775387 574924 463901 279309 275588 315677 318171 324920 330107 324622 328812 361023 363446 662271 683232 40.75 68.6 2
12:44:57 2023-09-26 438116 439059 88210 85885 139173 141286 145497 144926 94136 91482 105837 108778 132200 132583 425875 457317 1109622 1088331 432579 450705 120196 105526 122210 120977 143465 143672 132058 133260 87427 86585 317263 277258 799129 811577 197668 196991 260976 261729 307387 299199 306676 307883 314015 317374 291025 320362 743365 791178 574475 466803 279486 275944 319539 315316 326685 330072 324514 328359 365344 364907 654895 688502 40.75 68.5 2
12:44:58 2023-09-26 436770 437822 88182 85821 139168 140891 145184 144756 94103 91448 106222 108745 132200 132767 423732 458606 1112982 1091010 433590 453968 120226 105460 122087 121226 143727 141336 132207 133093 85455 86493 311584 278281 802608 811577 197703 196375 261088 261729 307352 299373 306482 309160 315933 317374 289018 321080 743365 792370 570377 465118 279847 273871 316667 315820 324956 330107 326567 328200 364391 364538 656869 687293 40.75 68.6 2
12:44:59 2023-09-26 441552 447045 88210 85817 139173 140797 145244 144620 94136 91323 105837 108745 132200 132357 423696 455757 1109183 1100946 439024 453581 122200 105493 122426 120977 143829 143467 132183 132760 87427 86253 317263 276902 800577 805911 198564 197128 259658 260843 308733 299444 306676 308169 313902 320078 288658 318947 750400 780692 574924 462134 278772 275482 317702 318280 324884 330036 324478 331022 361058 363446 663483 685386 40.75 68.5 2
12:45:00 2023-09-26 447691 437417 88210 85817 139173 144729 145278 144858 94136 91438 106121 108914 132465 132833 423588 457173 1109934 1100759 438661 453400 120226 105460 124418 121060 143596 143432 132489 133026 85604 86253 315084 276705 806943 805849 200481 196956 259694 261642 305961 301193 306640 307909 315044 320303 287877 321417 747099 775387 571324 464244 279811 274553 315951 316620 324920 330107 324622 329472 361093 365377 663755 683752 40.75 68.6 2
12:45:01 2023-09-26 449644 440463 88146 85944 138786 141189 144773 144961 94006 91482 105429 109037 131985 132625 423732 457317 1108763 1085239 437783 454259 120063 105671 124176 122208 143465 143694 131877 133294 87427 86498 317263 277720 800510 808569 197462 197128 260059 261621 310409 300980 306460 307993 315452 317304 290735 318751 748840 788828 571703 468753 277562 274746 316853 315496 324374 329858 324694 329472 362974 361274 655006 686435 40.75 68.5 2
12:45:02 2023-09-26 441809 440223 88077 85999 139236 141579 145141 145126 94263 91508 105771 108945 132332 133126 423552 458462 1109183 1085239 439097 450705 119839 105493 121832 121551 143069 143703 131877 133461 85561 86498 314083 277684 795172 809177 197634 197162 259694 261729 307422 298222 306712 307202 315229 317480 294649 318446 743365 784256 571893 468976 278024 273941 317145 315820 324956 329644 324622 329472 364356 362322 655006 686770 40.75 68.6 2
12:45:03 2023-09-26 436525 438099 88214 85704 142022 144694 145514 144624 94136 90913 105837 108636 132200 132199 426202 456638 1109585 1103510 436094 450994 122200 105493 124418 120977 144024 143432 132307 132760 87460 86131 315084 276902 803343 806996 198806 196410 259405 263210 306924 299267 306460 309889 314458 320043 287513 320399 747797 779542 579091 462621 279739 274710 315951 316398 324920 330072 324622 329239 360518 364538 663247 682713 40.75 68.5 2
12:45:04 2023-09-26 436706 438464 88420 85821 139328 140560 145579 144688 94426 91385 105870 108595 132233 132830 426550 457281 1111195 1102179 432615 451030 120309 105204 124504 120977 143829 143366 132340 132760 85391 86194 317263 276509 805614 807053 198910 196342 259476 261425 306996 299408 306640 309160 315668 319535 287584 321454 747797 779846 571893 459642 279811 274290 315951 316841 324920 330107 324622 329509 364800 365121 663755 683752 40.75 68.5 2
12:45:05 2023-09-26 441660 438482 88178 86177 138873 140992 144820 145158 94007 91515 105495 109037 132167 132858 423768 459470 1106824 1086783 440145 453618 119863 105526 122102 122049 143659 141732 132759 133310 85514 86616 318148 279074 795546 811643 198791 197025 258930 260808 307172 298258 306748 309160 315308 318229 288874 319384 745577 784364 570377 467575 277598 275395 318346 315820 324863 329182 326336 329239 363009 361274 655936 685762 40.75 68.6 2
12:45:06 2023-09-26 436235 440494 88242 85913 139169 140730 145278 144758 94103 91501 105870 108778 132233 132424 426238 454610 1116044 1097383 433885 453618 122404 105171 124452 120894 144096 143366 132523 132726 85540 86104 317263 275140 806149 807053 198564 195899 260059 260808 306960 300071 306172 308869 314601 318370 287584 319494 746667 783267 570377 462968 279558 273623 318601 318469 324510 330804 324478 329362 362868 365199 662087 688228 40.75 68.6 2
12:45:07 2023-09-26 435701 439149 88210 85700 139528 144526 145278 144658 94007 91323 105698 108670 132233 132324 426202 455925 1116302 1100647 432901 455239 120226 105428 122257 120977 144026 141138 132639 133113 85540 86194 315084 275562 805008 807053 199916 197079 260425 261729 306244 301193 305706 310327 314751 317480 288562 320853 743781 780984 573219 464388 278880 273034 316888 315820 324691 328837 323601 329719 361129 363446 656402 683232 40.75 68.6 2
12:45:08 2023-09-26 440934 438108 88206 85669 139173 144694 145517 144624 94136 91164 105910 108745 132233 132099 423768 460116 1100454 1088297 437637 450638 122200 105171 124210 120894 143930 143436 132307 132893 87460 86257 315084 275921 804176 811606 197668 196547 258930 261642 305534 298501 306784 306274 315891 317480 288622 320143 750437 791030 572082 465008 278736 274411 315915 318956 324848 329004 326422 328468 363264 363410 663755 689483 40.75 68.6 2
12:45:09 2023-09-26 440603 438108 88210 85697 142022 144592 145768 144624 94169 91375 106227 108844 132465 132641 429546 459899 1105429 1097043 436293 453436 120865 105428 124557 120894 143863 141088 132523 133026 85508 86617 315084 275984 806723 809177 197668 196444 259694 266532 306960 300354 305706 306274 313358 316931 294002 319457 747833 784328 572272 466545 278880 275133 315951 316876 324006 329644 324694 328236 363299 362901 664226 686770 40.75 68.5 2
12:45:10 2023-09-26 439407 438469 88025 85944 138401 141319 144773 144926 93942 91448 105455 108778 131442 132674 423768 459085 1116044 1096069 436171 454616 119561 105703 121662 121143 142833 143702 132304 133193 87273 86285 317263 278479 791060 807053 199931 195933 259694 261657 309533 299919 308230 309160 314015 319229 287882 320253 745585 784265 573408 463246 279739 273871 316154 315820 324374 327905 324586 329472 361058 363991 655006 686435 40.75 68.6 2
12:45:11 2023-09-26 439088 439158 88355 86061 139291 141219 145107 145172 94230 91316 105877 108578 132101 132866 425984 462247 1109549 1092883 433885 450597 120089 105388 122311 121143 143731 141253 132274 133026 85455 86194 312319 277689 804809 810930 197703 195865 260242 261729 306423 298919 306676 306843 315488 317410 287386 320744 745130 784328 564906 462243 279703 273069 318601 315820 324367 328154 326531 328468 361058 363956 656376 685726 40.75 68.6 2
12:45:12 2023-09-26 440355 439153 88178 85813 139169 141396 145209 144824 94168 91385 105521 108711 132167 132482 426165 454149 1106824 1094511 439371 453581 120230 105493 124349 120894 143562 141349 132274 132760 85391 86253 315084 278084 800935 808144 198791 196990 258823 261729 308660 299232 308441 308892 312991 318321 288838 318897 746631 775279 572371 463623 277953 275096 315951 315820 324920 329965 324322 330443 362563 362287 661259 684598 40.75 68.6 2
12:45:13 2023-09-26 443109 441476 88113 85817 139100 140987 145308 144722 94360 91223 105804 108636 132167 132357 425912 458202 1110122 1100946 438795 454259 120226 105171 124349 120977 143596 141358 132274 132760 87393 86040 314083 276902 800179 805911 197668 196512 258930 260808 305961 299184 305382 307632 313205 319335 287990 318897 747099 775315 561445 459642 278024 274710 315951 315820 324920 329644 324550 329939 360970 362287 662271 684325 40.75 68.6 2
12:45:14 2023-09-26 439357 439377 88146 85849 139072 140600 144773 144824 94039 91448 105600 109003 132200 132775 426165 458642 1109549 1088331 432543 454937 120112 105508 122067 121816 143625 141230 132448 133277 85508 86434 315084 279273 801646 813951 198791 196990 259952 261463 307387 299387 306604 307167 315044 317374 288973 318149 743785 789011 570377 469196 277526 274518 316154 315820 324956 329146 324550 328505 362177 364080 655006 683752 40.75 68.5 2
12:45:15 2023-09-26 444466 439337 88146 85817 138782 141155 144807 145291 94325 91415 105958 108745 132167 132708 425912 460008 1106824 1088331 439719 450633 119726 105526 121662 121060 143194 143667 131877 133160 87360 86316 317263 278479 791887 811235 197599 197094 258930 261729 308987 299423 306388 306917 313288 317374 288969 317924 744308 787031 570377 466735 277562 275167 317738 315820 326794 328920 324586 328468 362141 361239 656869 685726 40.75 68.5 2
12:45:16 2023-09-26 445049 439413 88210 85759 139173 140730 145244 144724 92729 91289 105698 108711 132200 132482 426804 455534 1119485 1100815 433208 455391 120309 105460 122342 121435 143863 141441 132606 133277 85572 86285 315084 279074 805204 807053 197634 196170 260832 261729 306960 299444 305419 307883 314458 317410 288431 320362 746362 779773 572272 465045 278844 272617 317110 315568 324462 331215 323565 329472 361093 362866 656869 683679 40.75 68.6 2
12:45:17 2023-09-26 442407 439807 88214 85759 139169 140594 145244 144624 94136 91289 105975 108711 132200 132357 428457 462719 1101978 1088163 437697 454937 122166 105171 124383 120977 143596 143432 132307 132726 87494 86104 317263 276117 803637 811540 197462 195899 258645 260843 306672 298466 306352 306843 315044 317410 288622 319129 749298 791030 579091 465959 278700 274115 315915 318505 324775 328702 324514 328395 362141 362830 663247 685762 40.75 68.5 2
12:45:18 2023-09-26 441849 441472 88178 85805 138980 140597 145209 144590 94070 91501 106088 108661 132432 132866 427298 457700 1105070 1097043 436910 454781 120025 105428 122001 120977 144517 141235 132274 133260 85604 86162 315084 278084 801446 808533 198791 196444 258930 261729 306996 298501 304739 309816 313902 316860 288874 318410 745504 782962 570377 467537 277562 274518 315951 315820 324138 330107 322322 329975 361093 361203 657844 683816 40.75 68.6 2
12:45:19 2023-09-26 437388 439095 88178 85822 139075 140736 145175 145466 93974 91289 105534 108711 132200 132675 426202 459791 1109585 1091331 431862 454616 120230 105171 124370 120977 143364 143432 132274 132760 87460 86253 317895 278281 803056 811577 197634 195288 260024 261585 308660 300768 306352 306626 315933 317198 287001 320450 747173 791067 567346 466289 279703 272999 315898 315820 324920 328862 326776 327128 363229 363991 655006 685762 40.75 68.5 2
12:45:20 2023-09-26 439357 441115 88355 86035 138983 141219 145476 145092 94263 91475 105705 109090 132134 132883 426622 458462 1109512 1088331 432579 454937 120123 105572 122001 121060 143465 143532 131877 132893 85508 86316 314083 277684 795554 811540 198791 196512 259294 261361 307137 300146 306136 307373 314159 316417 288874 317439 745130 789048 569809 467868 277101 274290 316118 315598 324956 328650 324550 328468 361129 360663 654541 683715 40.75 68.6 2
12:45:21 2023-09-26 436982 438429 88178 85673 139264 144676 145377 144355 94103 90913 105633 108528 132167 132266 426202 456567 1111401 1100503 432660 450633 122234 105171 124349 120894 143695 140744 132274 132602 87460 85860 315084 276902 819751 808623 200340 195186 259988 261729 306924 302204 305526 308325 313980 317233 287751 320816 747062 782088 561445 465045 279594 272547 317738 315820 323742 329359 323421 328505 361093 364247 659352 683752 40.75 68.5 2
12:45:22 2023-09-26 438937 439306 88113 85909 139297 141155 145107 145057 94263 91415 105771 109112 132034 132716 426202 455854 1116044 1097309 433085 454937 120290 105605 122210 120811 143695 141187 132183 132760 87460 86194 317895 277294 804456 807053 198791 195865 260059 260810 306423 298919 304166 308098 313359 317410 288002 318446 745130 775387 579091 464929 278024 273069 316596 314243 324920 329876 322548 330173 361023 362322 653577 684598 40.75 68.5 2
12:45:23 2023-09-26 441730 439377 88548 85700 139173 144623 145480 144355 94136 90880 105877 108346 132233 131884 426840 462719 1100418 1091410 435244 454580 122166 105139 124383 121060 144058 140758 132606 132993 85572 86009 315084 276509 808164 813730 198791 196239 259587 261729 306924 299444 305419 306843 315308 316277 287990 318897 747724 784292 576014 467464 278024 273871 315951 315921 324006 328596 324622 327468 363264 362830 664226 685762 40.75 68.5 2
12:45:24 2023-09-26 442851 439189 88146 85759 138980 144694 145637 145056 94294 91283 105495 108678 132204 132922 427142 457664 1106824 1094511 437783 454937 120230 105759 122245 120977 143465 143441 132183 132893 87393 86104 318274 277689 798367 808770 198791 196478 258930 260188 306960 298466 305706 308134 312255 317445 288431 317476 747247 775351 571893 464351 277562 274518 315951 315820 324920 329182 322620 329180 363193 363811 660323 684598 40.75 68.5 2
12:45:25 2023-09-26 438330 439055 88146 85759 139132 140724 144773 144756 93974 91482 105521 108745 132200 132767 427142 460008 1109585 1091410 434896 455774 120123 105605 122001 121143 143594 141237 132207 133515 85508 86402 317895 277684 799797 813913 198791 196294 260027 260741 306458 297979 306136 306703 314159 316277 288874 318410 745130 788874 565831 468532 278452 272808 316667 314944 324920 329182 324021 328737 363299 361309 655006 686770 40.75 68.6 2
12:45:26 2023-09-26 440847 440337 88146 85916 138873 140834 144773 145466 94101 91289 105429 108778 132200 132858 426202 460954 1108763 1086783 432651 454937 120112 105204 124370 120977 143364 143467 132183 132793 87393 86348 317895 278342 798587 811577 198372 196478 258930 261361 306458 297528 305670 306239 314123 316931 288874 315329 745130 786670 588515 467868 276323 273906 317738 315598 324920 328189 326427 327968 361129 360663 655006 683752 40.75 68.6 2
12:45:27 2023-09-26 436770 440112 88178 85700 139173 140805 145278 144389 94103 91323 105600 108511 132341 132616 427189 457137 1115508 1100759 433048 454755 120226 105428 122172 120977 143695 141354 132340 132726 85327 86370 318274 275984 805855 807053 198791 195322 260282 260849 306960 299373 304739 307202 313902 317092 287990 319195 746187 779846 576014 464716 278024 272617 316631 315820 324462 330107 322584 328541 363734 362358 655006 682713 40.75 68.6 2
12:45:28 2023-09-26 441008 439413 88174 85795 139173 144592 145719 144419 94136 90880 105771 108346 132204 132496 426202 460494 1100418 1088163 437332 454259 122251 105171 124349 120811 143596 140547 132426 132726 87407 85828 315084 276117 804104 810930 198791 195322 258930 261729 306061 301193 307304 306410 314829 316241 287643 318751 748840 788828 577552 466986 277845 273694 315951 315886 322988 329182 324068 327177 363264 361239 664226 685762 40.75 68.6 2
12:45:29 2023-09-26 441502 439413 88178 85665 138991 141219 145240 145208 94325 91349 105567 108611 132134 132650 426659 458079 1107003 1094474 437747 453581 119863 105171 122210 121143 143863 141200 131877 132902 87333 86104 315084 277886 799402 807053 198232 196205 258748 261549 306960 299496 305670 307883 312219 317374 288025 317439 745014 775315 571893 464351 277172 273906 315685 315820 324462 329182 322584 329472 360970 360902 660323 685756 40.75 68.5 2
12:45:30 2023-09-26 448190 439050 88150 85704 139071 144716 144773 144756 93941 91289 105429 108745 132167 132675 426840 460044 1109585 1088260 431898 455634 119726 105526 124089 120977 143364 143366 131877 132993 87393 86162 317895 277684 797659 815109 198791 198039 258680 261289 308660 299496 305992 306843 313503 315920 288490 315437 742801 786041 570377 467868 276287 273623 317738 315304 324920 327924 323565 327105 363782 360663 654041 683752 40.75 68.6 2
12:45:31 2023-09-26 443891 439780 88146 85817 139134 140563 145377 144722 94328 91220 105771 108470 132167 132199 426202 460116 1105739 1091285 435750 454222 122166 105139 124176 120977 143727 140547 132274 132510 87400 85796 317895 276117 808766 811540 198651 195288 258930 261545 306061 299197 305204 306518 314823 315499 287787 318185 746667 784328 574475 465118 277989 273069 315951 315886 323741 328189 324550 327237 361164 361274 663284 686500 40.75 68.5 2
12:45:32 2023-09-26 441067 440063 87813 85849 138401 141122 144639 144892 93779 91448 105291 108778 131409 132775 423768 455890 1116044 1094511 432651 454937 119561 105685 121493 121060 142900 143602 131744 133427 85497 86520 315084 279670 793378 808198 198791 195220 258787 261139 308660 297811 305346 306239 312219 317445 286669 318867 742837 782088 571893 459642 278024 273034 315915 315820 324920 327164 323601 328505 360970 364631 652614 685756 40.75 68.6 2
12:45:33 2023-09-26 438852 439884 88081 85700 139061 144724 144773 144624 93909 90913 105521 108478 132121 132324 427142 463518 1111195 1094549 431862 453255 119726 105139 121662 120728 143465 141011 131844 132726 87239 85860 317263 276638 800466 811570 197634 194950 258930 260993 306960 297563 306388 306411 313902 317152 285392 319421 745130 786743 579091 459642 278880 272166 315951 315820 324006 327164 324622 324600 360014 362358 657988 683752 40.75 68.6 2
[truncated: 175,814 more chars]
