# Supplementary material for: Methods for Estimating the Detection and Quantification Limits of Key Substances in Beer Maturation with Electronic Noses
Source: Sensors (Basel). 2024 May 30;24(11):3520. doi: 10.3390/s24113520 (PMC11175341; doi:10.3390/s24113520)
Supplement: Supplementary file 1 [file sensors-24-03520-s001.zip › Data/2-Phenylethanol/raw data/Day 1/150ppm2.txt]

Time Date R01 R02 R03 R04 R05 R06 R07 R08 R09 R10 R11 R12 R13 R14 R15 R16 R17 R18 R19 R20 R21 R22 R23 R24 R25 R26 R27 R28 R29 R30 R31 R32 R33 R34 R35 R36 R37 R38 R39 R40 R41 R42 R43 R44 R45 R46 R47 R48 R49 R50 R51 R52 R53 R54 R55 R56 R57 R58 R59 R60 R61 R62 T01 H01 Phase
12:52:00 2023-09-26 329655 328069 77413 76341 114551 114367 115214 114719 84066 86432 89154 93511 109725 110909 321710 347799 924919 911653 348491 360965 102324 89994 96212 96974 111720 107753 104444 104432 72145 72770 257763 227163 668929 662243 189511 187386 238942 242334 275797 269639 284728 287967 300457 304887 283582 313558 655011 682527 509977 408613 252842 249874 284530 285062 296763 301120 305661 310493 341665 343647 568718 589620 40.85 68.4 1
12:52:01 2023-09-26 332396 328043 77496 76287 114884 113857 115352 114525 84158 86149 89186 93382 109977 110721 322759 344637 924649 919480 350224 360965 103944 89849 95756 97097 113180 107745 104257 104311 71980 72835 257763 226915 662076 657993 188456 186833 239719 240868 277494 269113 283289 288206 299152 304357 283657 316564 651343 682167 507890 409552 254127 249168 285289 284161 300338 303156 305517 312071 342593 343231 562807 591864 40.85 68.4 1
12:52:02 2023-09-26 331178 328530 77465 76309 114744 114334 112331 114560 84097 86149 89186 93511 109725 110721 321972 349658 930324 911466 350647 360677 102041 90063 95756 97204 110993 108117 102318 104755 71884 73102 257763 227879 654778 663805 187898 186799 239233 242047 275655 270389 282822 287158 300518 304053 284836 314226 649047 683179 505071 412861 252842 249067 285321 284427 297489 302449 304371 310309 342436 341555 563657 588331 40.85 68.4 1
12:52:03 2023-09-26 329048 328539 77307 76282 114517 114524 115055 114594 84092 86268 89154 93511 109725 110909 321745 347835 922425 911007 348491 360965 103767 89972 95690 97003 113023 107853 104079 104456 71963 73067 258844 227879 661168 659434 187898 186833 239145 242334 274954 269629 283422 287122 299289 304852 282866 315251 652791 683916 506480 407710 254702 248925 284521 285191 297879 302835 305517 310859 342834 345039 566162 588785 40.85 68.4 1
12:52:04 2023-09-26 330808 329270 77359 76278 114774 114046 115317 114525 84160 86090 89186 93349 109949 110534 324405 345427 935512 924405 347678 360591 103953 89907 95690 97204 111070 107753 102318 102183 71850 73034 257763 227557 657872 666013 189778 186963 239684 240904 276680 269250 284613 287471 299642 302949 285428 313487 651343 684177 507890 412861 252576 249453 285606 283524 299528 302519 306379 310748 343123 341281 561995 585793 40.85 68.4 1
12:52:05 2023-09-26 329836 328503 77360 76350 114630 114223 115249 114560 84092 86057 89154 91765 109725 110644 321710 349939 930984 911875 349878 360929 103590 90005 95625 96971 110763 107853 102318 104634 71784 73034 270817 227879 653644 663300 189778 186833 239684 241993 274954 268425 283289 287027 301876 302914 284835 314741 655011 687422 503662 413739 252734 249310 285601 284285 297879 304651 306895 310309 342916 341590 565326 588785 40.85 68.4 1
12:52:06 2023-09-26 330765 328858 77413 76304 114517 114557 115089 111941 84191 86241 89370 93608 109725 110909 321424 347835 922195 911466 348244 360965 103767 90005 95690 97169 110874 107983 104079 104456 71931 73034 257763 227557 658114 658209 187898 187386 239348 242846 275375 269818 283758 287212 299607 305491 282647 315029 652791 683132 512822 405669 254272 249067 284539 285334 296521 301120 306365 310309 342460 343682 567037 589620 40.85 68.4 1
12:52:07 2023-09-26 331257 328219 77518 76239 114736 114219 115249 114560 84066 86149 89186 93446 109725 110644 321745 344637 933413 917030 346769 360965 103767 90005 95756 96971 112990 107853 104079 104417 71882 72835 253097 227557 656006 664816 187898 186867 239313 241653 277299 268549 284227 286871 301952 306775 285035 313379 653192 685106 525827 410312 252662 250470 285463 284254 299250 302519 306631 309689 341410 342875 566891 590236 40.85 68.4 1
12:52:08 2023-09-26 330585 328530 77413 76331 114926 114557 115283 114991 84128 86149 89464 93511 109876 110721 322234 346753 929006 909679 350905 360965 103695 89943 95756 97003 112990 107819 104113 104345 71784 72835 257763 226915 657763 663805 188456 186867 239719 241993 275833 269818 282461 288003 299325 302983 285428 313558 652524 683132 507890 412861 252842 249874 285334 284786 297771 302028 304230 312291 341410 341555 564490 588367 40.85 68.4 1
12:52:09 2023-09-26 329880 328281 77413 76206 114581 114334 115249 114560 84066 86149 89186 93349 109901 110721 321970 346789 927653 919641 344670 360965 103767 89943 95756 97003 113023 107778 104079 104345 71882 73196 260160 228201 656689 657493 188490 186833 239755 241993 276165 269865 285757 286204 301929 304712 283604 315401 653192 685106 512822 408756 254991 249032 285673 284427 296798 302519 308221 309580 343051 346719 561212 590457 40.85 68.4 1
12:52:10 2023-09-26 328719 328746 77360 76320 114596 114557 115055 114787 84035 86275 89154 93576 109725 111479 321710 346753 931645 913021 345717 360965 103801 89943 95625 97169 111027 107853 104079 104379 72023 73067 258844 228524 660969 661860 187898 187420 239458 243017 275797 269250 285174 286244 300518 303898 284450 314550 653750 690246 507890 411403 252842 249103 283830 286208 296798 303015 306343 310309 344774 342103 570002 590508 40.85 68.4 1
12:52:11 2023-09-26 330737 328074 77528 76246 114813 113857 115317 114333 84139 86064 89186 93382 110020 110721 322234 344602 924360 916879 349727 360965 103801 89882 95756 97003 113057 107778 104079 104311 71914 72835 257763 225639 660042 660369 189778 187249 239471 241331 277244 269214 283850 288337 299256 304678 284152 315071 651233 682022 507890 409263 252842 249103 285606 283709 299986 302943 306253 309634 342701 342617 562622 590688 40.85 68.4 1
12:52:12 2023-09-26 331812 328414 77461 76226 114619 114140 115283 114560 84160 86090 89648 93349 110011 110534 322234 346232 930044 922336 347751 360965 103590 90005 95559 97169 112990 108102 103936 104311 71882 72984 257763 227557 658347 664125 188918 186540 240428 241617 276680 269629 284156 287832 301010 302492 285120 314993 651343 685322 501724 411380 252842 248718 286848 283595 297664 303583 306379 311005 342986 341555 561610 590039 40.85 68.4 1
12:52:13 2023-09-26 330480 328078 77307 76350 114581 114334 115249 114560 84097 86149 89186 93511 109977 110909 321745 347276 926266 913025 348381 360929 103834 89726 95822 96806 113057 107489 104113 104278 72012 72835 260160 225386 665213 663183 189778 187804 239171 242226 275655 270008 284050 288301 298976 304678 284272 313558 654900 680207 509299 408938 252626 249874 285063 284969 297213 301120 306379 312071 341978 343407 568316 589620 40.85 68.4 1
12:52:14 2023-09-26 331740 327512 77465 76256 114729 113824 115352 114773 84222 85964 89464 93156 110011 110194 322234 346119 923574 918335 348358 360965 103767 89882 95841 96871 113068 107778 104079 104345 71882 72835 260160 226915 657534 657957 189084 186214 240428 240904 275548 274641 283511 287800 299642 303898 284321 315509 649011 682167 507890 410531 252842 248299 286848 284201 297771 304009 305445 312033 341137 342617 563122 588073 40.85 68.4 1
12:52:15 2023-09-26 328719 328074 77307 76309 114585 114571 115089 114753 84066 86215 89154 93479 109725 110978 321745 344637 931645 915728 346769 360965 102280 89849 95625 97003 112945 107853 104079 104311 71999 73137 257763 228415 659415 662686 189511 187907 238133 242226 276466 268953 285165 286517 299395 303898 285058 313558 653045 685178 517931 411694 252842 250451 284574 285049 301799 302519 306703 309725 341445 342617 566636 585649 40.85 68.4 1
12:52:16 2023-09-26 331528 328038 77469 76309 114581 114301 115123 114560 84092 86149 89186 93446 110011 110832 321745 347520 929001 912855 349482 360965 103519 90005 95559 97136 110797 107853 103936 104489 71784 73067 257763 227879 657956 663336 188325 186833 239719 242163 275375 268869 283325 287158 300516 304588 284920 314514 652827 684659 517755 412861 252842 249488 285454 284898 295901 302729 305697 310676 345824 342875 567626 588637 40.85 68.4 1
12:52:17 2023-09-26 331422 328680 77570 76350 114585 114322 115123 114560 84154 86090 89219 93349 109725 110755 321745 345469 926340 919555 344670 360965 103801 89849 95756 96871 111113 107719 102531 104687 71999 73034 257763 228165 674107 659901 189778 186765 239578 242190 276185 268871 285133 286396 299642 305494 283334 317166 649011 685250 510708 408938 254632 248928 285606 284862 297248 302306 307989 310309 342943 343682 561995 585649 40.85 68.4 1
12:52:18 2023-09-26 328551 327755 77465 76350 114665 114256 115123 114560 84097 86182 89219 93479 109901 110832 321781 344637 930008 917968 346769 360965 103767 89882 95625 96871 112990 107778 104079 104311 71784 72835 257763 227557 656139 663609 187898 187420 238978 241993 276680 268871 284463 286718 299677 303933 284472 313302 649047 685286 507890 410531 252842 250401 285134 284565 300836 302714 306451 311006 342943 342511 567767 591716 40.85 68.4 1
12:52:19 2023-09-26 329845 328043 77356 76237 114630 114367 115135 114639 84128 86208 89186 93478 109725 110721 320736 349376 922425 913021 348737 360929 103767 90088 95887 97206 111113 108017 104233 104644 71916 73102 257763 227640 658466 659865 189778 186799 240393 242334 274918 268799 286089 287580 299642 304288 283348 315618 654937 685515 507890 410494 254991 248299 285570 285298 297915 302028 305409 311225 341375 343682 565362 588789 40.85 68.4 1
12:52:20 2023-09-26 329845 328680 77381 76341 114706 114330 115283 114639 84160 86149 89464 93478 109876 110687 321710 343603 923574 919518 346732 360929 103801 89849 95822 97037 113214 107745 104223 104278 71980 72835 259813 227396 662279 659434 188490 186833 240091 242163 276680 268871 285062 287562 300547 304852 283546 315149 651343 683143 518284 408613 254486 249343 285401 284977 301799 302235 306162 310493 342593 343506 565338 592099 40.85 68.4 1
12:52:21 2023-09-26 331491 328043 77465 76268 114547 114334 115214 114605 84066 86090 89186 93478 109725 110725 321710 349904 931645 910133 348627 360641 101970 90088 95625 97304 110840 108117 102177 104789 71976 73235 258844 228092 663370 661860 188456 187256 240166 242047 274954 268799 283409 286683 301467 302983 284978 316901 652827 685250 506480 412861 252842 249453 285575 285263 297915 302694 305767 310309 345822 342307 564490 588331 40.85 68.4 1
12:52:22 2023-09-26 328813 328043 77356 76331 114551 114669 115055 114753 84066 86301 89154 93511 111991 110909 321710 348569 925233 911653 348737 360929 103662 90005 95625 97070 111027 107745 104079 102086 71882 73034 257763 227718 656220 658967 188456 186833 239684 242675 275340 270008 283758 287158 299289 304852 282682 315545 652791 685927 512822 408611 255099 249168 285032 285191 297879 303013 306415 311263 342906 344505 565180 588785 40.85 68.4 1
12:52:23 2023-09-26 330545 328007 77359 76246 114744 114190 115249 114605 84191 86116 89464 93478 109876 110534 321745 345392 934110 922298 346477 360749 103920 89907 95756 97071 111147 107753 102318 104610 71884 72835 257763 227557 656822 664511 189778 186867 239684 241581 277335 269250 284192 287738 300974 303864 286231 313558 648939 685214 507890 412569 252842 249874 286173 283799 298567 303262 306091 309908 341410 341555 558761 591901 40.85 68.4 1
12:52:24 2023-09-26 331528 328034 77363 76313 114547 114334 115283 114639 84191 86279 89186 93446 109800 110832 321710 349939 934479 910102 348957 360965 103590 90005 95559 97136 111050 107886 103974 104634 71784 73167 257763 228524 653518 662832 188490 186867 240091 242334 274954 269244 284799 287122 300937 303864 285953 315257 655011 690671 517755 413740 254272 249696 286155 285120 297879 303258 306415 309835 343466 342581 567037 588867 40.85 68.4 1
12:52:25 2023-09-26 331507 327724 77528 76319 114813 113807 115386 114367 84253 85997 89464 93349 110232 110636 322436 346207 926364 920951 350150 360749 104025 90059 95822 97039 111147 107819 104223 104311 71963 73034 259813 226698 665984 660369 188752 186867 239719 241617 277780 269629 283289 288409 299607 304357 284312 315251 651343 682167 507890 409878 252842 249488 286409 283290 299564 301120 304515 309670 342943 343131 558459 590039 40.85 68.4 1
12:52:26 2023-09-26 332594 327579 77307 76350 114585 114223 115249 114525 84160 85997 89186 93414 109725 110500 321934 345711 931645 918179 347751 360929 103381 90038 95429 97169 110533 107886 103868 104489 71752 73163 257763 227396 663344 658101 189049 186248 240428 241823 276644 269250 284156 286978 302101 305088 285272 315293 652692 689127 505071 413740 252770 248505 287108 284250 297664 303369 306559 310200 343466 345703 561390 590121 40.85 68.4 1
12:52:27 2023-09-26 329655 328069 77359 76289 114660 114557 115089 114673 84233 86458 89456 92010 110236 110806 321602 347133 927022 913601 348664 360785 104131 89874 95887 96871 113247 107671 104324 102908 72179 72835 260160 226915 666115 657993 189778 188176 239313 242334 276220 270008 284156 287800 300796 305526 283662 314293 652791 681132 503650 407964 252842 249874 284663 285334 297771 302659 306595 311924 341978 343682 568316 589620 40.85 68.4 1
12:52:28 2023-09-26 331528 327653 77496 76287 114804 113824 115317 114491 84222 86030 89464 93349 110011 110568 321710 344637 923574 918179 349727 360965 103801 89943 95756 97003 113057 107819 104113 104384 71963 72835 257763 225639 661832 657993 188787 187386 239755 241653 277669 269639 284377 288743 299430 304747 284307 316603 651270 682022 507890 409696 254272 249839 286374 283564 298638 301120 306077 311230 342943 343612 558761 585649 40.85 68.4 1
12:52:29 2023-09-26 330282 328074 77311 76270 114521 114682 112209 112048 84160 86611 89121 93799 109657 111183 321567 347692 932201 912667 345681 360965 103590 90005 95559 97136 111436 108117 104223 104600 71931 73034 261321 228775 658819 658101 188787 187386 240091 243017 275568 270008 285098 286683 301467 303898 284525 315029 654248 690989 507890 411985 252842 249488 285098 286208 297734 301120 306703 310309 342951 343131 569598 591901 40.85 68.4 1
12:52:30 2023-09-26 329655 327760 77339 76309 114551 114256 115135 114560 84035 86268 89186 93511 109725 110721 321484 346753 926266 910361 348097 360639 103834 89849 95822 96838 113057 107671 104257 104278 72012 72835 258844 226430 675113 658065 188194 187838 239400 242459 276165 270008 284591 288779 300863 304747 284969 316264 654528 681468 506480 409226 252842 249874 285944 285636 299600 301120 306559 310358 341978 343407 568608 590457 40.85 68.4 1
12:52:31 2023-09-26 332558 328550 77549 76331 114983 114426 112242 114741 84253 86320 89398 91763 109885 110585 321567 346540 930324 918335 347751 360965 101829 90245 95429 97136 110533 107886 103868 104557 71835 73167 257763 228201 652035 658065 189084 186799 240428 241653 276450 269629 284192 287158 301113 303406 285071 315582 652267 690769 505071 412861 252842 248299 286445 284427 297928 302694 306595 310309 343537 343422 562009 590039 40.85 68.4 1
12:52:32 2023-09-26 328004 328038 77311 76241 114542 114557 115089 114594 84035 86241 89154 93575 109649 111136 320807 345711 930984 913021 345717 360965 103767 90005 95756 97102 113023 107853 104113 104489 72055 73034 256521 228040 656326 663183 189778 187873 239032 243017 276078 269178 285102 286943 303041 304430 284742 314993 652827 689272 507890 411112 254127 250314 284392 285298 297456 301388 306739 310200 341410 342581 568316 585793 40.85 68.4 1
12:52:33 2023-09-26 332470 330526 77465 76300 114758 114595 112177 114855 84253 86406 89398 91763 109876 110687 320771 349693 924286 916861 348591 360929 103767 90038 95756 97003 111113 108199 104007 104311 71882 72835 257763 227396 660735 658501 189084 186799 240428 242334 275375 268425 283722 287598 299395 304817 283617 315654 649047 684244 511120 410531 254632 248089 285722 285298 297879 302484 306343 310099 341445 343718 563693 588867 40.85 68.4 1
12:52:34 2023-09-26 329836 327684 77413 76350 114619 114256 115249 114525 84134 86182 89219 93382 109725 110721 321710 343638 925611 919283 345717 360965 103910 89849 95756 96838 113180 107671 104151 104278 72049 73087 257763 227411 662847 660098 188980 187318 239613 242190 276501 268917 285187 286978 299607 306955 283812 315509 649011 686935 509299 408000 254272 249103 285606 285183 300447 302503 306739 309634 342943 344682 562031 589180 40.85 68.4 1
12:52:35 2023-09-26 330553 327548 77465 76278 114577 114079 115203 114560 84128 86372 89186 93446 109977 110721 321745 343674 930044 917030 347260 360929 103767 89943 95625 97003 111204 107853 104079 104379 71882 72835 256521 227557 654833 663841 188490 187420 239755 241993 277530 269250 285221 287158 300553 304357 285356 315366 649011 687422 507890 411694 252842 250401 285610 284228 298602 300866 306667 311006 344810 342850 568435 590457 40.85 68.4 1
12:52:36 2023-09-26 329422 328489 77307 76341 114508 114363 115055 114785 84035 86275 89186 93705 109725 110909 320771 347287 920892 910361 348244 360965 103695 89849 95939 96871 111113 108017 102531 104687 71999 73002 257763 227484 656006 659901 189778 187742 239507 243323 275953 270008 284192 287598 299677 305774 283945 315545 652791 683132 512822 405669 254919 249696 284787 286007 296763 301120 306163 311225 342701 343718 569245 588785 40.85 68.4 1
12:52:37 2023-09-26 330893 327508 77413 76350 114585 114223 112099 114560 84097 86030 89186 93382 109573 110568 320486 343052 920928 918866 347678 360965 103801 89932 95756 96871 113214 107671 104113 104167 71882 72835 260160 225639 662281 659434 188787 186901 239755 242163 277530 268871 284227 288008 299152 304852 284126 315352 651343 684244 510708 408649 252842 249699 285895 284228 300903 303226 306379 311961 342870 343541 565210 590674 40.85 68.4 1
12:52:38 2023-09-26 330443 328034 77500 76241 115009 114223 115123 114753 84128 86123 89186 93382 109725 110721 320771 349412 930008 909679 346769 360965 103695 90121 95887 97338 111113 108050 104161 104677 71884 73185 257763 228649 660003 661715 189778 187386 239719 242334 274954 268612 284613 286871 301148 306438 284920 315509 654248 689090 517755 412569 252626 249874 285717 285370 295901 302484 306667 309552 343312 343131 568316 589708 40.85 68.4 1
12:52:39 2023-09-26 328724 328187 77413 76268 114701 114363 115089 114594 84066 86215 89186 93575 109725 110943 320771 347032 923574 910361 347997 360929 103978 89693 95953 96871 113135 107522 104257 104167 71914 72835 257763 227557 664718 658101 188456 187715 239551 242334 276220 269818 284192 288612 299501 304887 284920 313594 653750 682167 518284 409263 252626 250363 285160 285084 299987 304223 306451 312945 342316 343471 568096 589854 40.85 68.4 1
12:52:40 2023-09-26 332198 328144 77412 76331 114630 114367 115214 114605 84222 86268 89464 93478 109876 110764 321674 346475 928274 920517 344902 360677 102112 90088 95822 97204 111147 108009 102318 104789 71852 73202 257763 228811 659526 660098 189049 187352 240428 242083 276608 270008 285298 286208 301221 304817 283524 315545 654340 689199 507890 410168 254991 249032 286409 285072 297771 303653 308474 308961 342401 344682 561959 589143 40.85 68.4 1
12:52:41 2023-09-26 329939 327508 77413 76309 114861 114223 115214 114525 84160 86405 89186 93542 109725 110687 321710 344637 931983 917682 346732 360893 103805 90005 95756 97136 111204 107853 104046 104456 71899 73034 258844 227557 655659 663768 188752 187976 239313 242334 277494 269250 285422 287158 300974 304535 284849 315366 649047 689651 507890 411074 252590 250927 285356 284684 298915 303106 306487 311519 344639 343436 568718 591716 40.85 68.4 1
12:52:42 2023-09-26 329845 327508 77364 76293 114630 114334 115214 111919 84160 86268 89154 93478 109725 110687 320736 350896 926948 916861 350113 360749 103953 89907 95887 97204 111147 108050 102460 104610 71982 73034 257763 227236 659001 659434 191391 186765 241104 242334 276220 268834 283957 288265 299536 304817 284960 315545 648745 683132 507890 410494 254272 249067 287252 284786 297771 302940 305661 309634 343123 343612 561212 588785 40.85 68.4 1
12:52:43 2023-09-26 332470 327742 77492 76268 114740 114334 115123 114719 84253 86208 89431 93478 109876 110534 321674 345711 927570 920296 346242 360929 103700 90005 95690 97169 110874 107853 104046 104489 71850 73135 257763 228686 662378 657957 189084 186833 240428 242334 276644 269818 284627 286777 302385 305017 284849 319434 653045 690967 506480 412496 254991 248889 286718 285120 300235 304223 306162 310127 343502 343647 562807 590457 40.85 68.4 1
12:52:44 2023-09-26 329902 328187 77530 76241 114979 114330 115214 114605 84160 86208 89186 93446 109860 110901 321424 346469 928785 914009 350684 360749 103953 89997 95887 97172 111147 107819 104190 104384 71882 73034 259617 225386 658599 662759 188752 187420 239719 242083 276359 270008 283289 288815 299642 306798 285356 314514 649047 682167 507890 411694 252517 249874 285535 285169 297664 301994 305159 310575 341629 342068 564890 588294 40.85 68.4 1
12:52:45 2023-09-26 330808 327504 77416 76229 114630 114334 115055 114525 84160 86149 89186 93478 109725 110534 320736 348604 922425 913021 347459 360349 103767 89972 95625 96971 110874 107819 104046 104278 71752 72835 257763 227236 654939 658036 189084 186833 240428 242334 275568 268799 283967 287729 302999 304608 284267 317149 654583 684025 507890 410312 255352 248121 286231 285374 297698 302660 306559 310313 342943 345972 559441 587840 40.85 68.4 1
12:52:46 2023-09-26 328724 327508 77356 76309 114706 114301 115135 114525 84285 86458 89706 91820 109750 110772 323247 343497 933557 917311 346060 360713 102210 89972 95756 97070 112990 107983 104046 104721 71916 73034 257763 227557 666224 663072 189778 188230 239277 242334 277299 269250 285062 287212 300553 304570 284885 313558 649047 685250 509123 411112 252842 250577 285263 284538 298567 302519 306473 311188 341410 342307 565362 590157 40.85 68.4 1
12:52:47 2023-09-26 328778 327391 77444 76309 114630 114363 115214 114525 84128 86149 89186 93478 109725 110721 320771 347799 929006 910053 348358 360929 103662 89972 95494 97136 110763 107853 103907 104456 71720 73034 257763 227879 665756 661788 188490 187386 239719 242334 274706 270734 286144 286835 301784 304183 285214 315329 655048 690119 506480 412788 252770 249417 285570 285401 297915 304815 308246 311225 343191 342546 567438 588785 40.85 68.4 1
12:52:48 2023-09-26 333415 327014 77553 76319 114933 114236 112337 114729 84326 86306 89677 91505 110028 110398 321828 345221 926364 919530 350693 360893 103767 90005 95756 96971 111079 108017 104190 104350 71980 73034 258844 226910 660033 660369 188918 187386 240428 241581 277530 270008 284046 288815 299642 304852 284663 315473 649011 681649 507890 409878 252842 249663 286848 284072 298359 303333 305661 310540 342943 343612 562009 590457 40.85 68.4 1
12:52:49 2023-09-26 331543 326974 77359 76282 114740 114112 115249 114525 84191 86149 89186 93445 109725 110500 321448 345156 932313 918335 347505 360929 103557 90005 95494 97169 110533 107853 103902 104600 71980 73034 257763 227557 653188 661860 189118 187249 240926 242083 277013 269865 284720 287859 301113 304659 285214 319091 653118 689018 517403 414033 252842 249067 287368 284777 300411 303583 306811 310676 343537 342546 561788 590559 40.85 68.4 1
12:52:50 2023-09-26 327786 327786 77588 76426 112054 114616 115306 114900 84253 86380 89366 91953 109885 110772 320593 346540 926230 910324 347814 360349 102531 90088 95953 97037 113214 107671 104257 104278 71948 72835 257763 225639 674626 657993 188490 187976 239684 242334 276644 270008 284627 288820 299607 306811 285178 314514 652791 681168 502260 408613 252842 250401 285098 285298 297807 301155 306631 310575 342388 343647 568755 589620 40.85 68.4 1
12:52:51 2023-09-26 332396 326983 77492 76278 114808 113713 115352 114299 84253 85964 89464 93253 109876 110194 321484 344637 922232 918335 349727 360929 103767 89849 95756 96838 113068 107745 104079 104311 71931 72835 257763 225639 666226 661700 189778 187674 240118 241474 277387 270008 284050 288842 301929 305564 284707 315473 651343 682167 509299 409878 254127 249625 286812 283489 298602 302907 305553 313069 342762 343612 562009 590545 40.85 68.4 1
12:52:52 2023-09-26 329349 330526 77566 76394 114585 114678 115077 115037 84097 86499 89460 92050 109657 110909 320736 347240 931645 913896 345535 360893 103700 90005 95625 97169 111079 108326 103974 104456 71882 73034 260160 228201 658442 662170 188787 187420 240091 243359 275797 270008 285062 287535 301432 304357 284556 315473 652791 689235 506036 411694 254272 249663 285098 286785 297771 301120 306739 309543 342436 343096 569598 590715 40.85 68.4 1
12:52:53 2023-09-26 328719 327508 77416 76341 114551 114334 115214 114639 84066 86398 89186 93511 109725 110687 320771 346196 926266 910324 348097 360893 103801 89849 95822 96838 111359 107671 104185 104278 72081 73005 258844 225350 662577 662243 189778 187907 239507 242603 276430 270389 286833 288757 299536 304852 285321 314478 652791 682454 503637 409226 252842 250401 285098 285334 299600 304030 306631 310611 342460 343647 567877 589620 40.85 68.4 1
12:52:54 2023-09-26 332470 327362 77518 76300 114956 114268 112209 114752 84285 86149 89431 93349 109876 110534 323076 345427 930984 918335 346769 360893 103557 90245 95625 97136 110533 107886 103835 104489 71720 73067 257763 227713 649866 658029 189118 186833 240766 241993 276644 269818 284591 287194 302421 303406 284992 315618 651086 690246 505071 412861 254272 248683 286848 284427 299528 301155 306631 310309 343502 343647 562009 590043 40.85 68.4 1
12:52:55 2023-09-26 328259 327759 77307 76268 114517 114553 115020 114639 84092 86301 89154 93608 109649 110943 320771 345676 931612 912337 344670 360893 103734 89849 95625 97003 112956 108017 102389 104760 71999 73105 258281 228003 656796 662243 189778 188168 238968 243359 276236 269250 285223 287122 301221 304357 285071 315221 652755 689199 506480 411403 252842 249660 284627 285972 297664 303547 306383 310968 342472 343372 568718 590457 40.85 68.4 1
12:52:56 2023-09-26 333304 326877 77492 76268 114922 114268 115249 114491 84160 86090 89219 91757 109894 110725 320736 346718 923537 916973 350187 360929 103767 89849 95690 96971 112990 107819 104046 104278 72073 72835 257763 225639 659363 657993 189118 186799 240877 241617 276644 268834 283325 288409 300518 304817 284450 315509 651343 682167 507890 410494 252842 249138 287252 284295 297456 302694 304836 309634 342798 343131 560815 588785 40.85 68.4 1
12:52:57 2023-09-26 330808 327001 77413 76309 114585 114112 115249 114525 84128 86090 89186 93414 109645 110500 320771 345711 929006 918335 346279 360893 103590 90121 95690 97273 110968 108017 102177 102216 71835 73235 263771 228775 660387 661305 189015 187284 240597 241993 276680 269629 284303 286598 301959 303864 284450 315618 651343 690914 509299 411694 254272 248683 286445 284862 297664 303440 306631 309749 343466 343647 562408 590467 40.85 68.4 1
12:52:58 2023-09-26 330324 329586 77465 76341 114551 114301 115169 114560 84253 86320 89154 93478 109725 110875 320736 346611 926266 914573 349443 360349 103767 89849 95756 96838 111027 107522 104079 104278 71882 72835 257763 225603 675345 661556 188490 187715 239719 242334 276644 270008 284432 288815 299397 306487 285539 314036 649083 681168 502260 410494 252842 249874 285298 285401 297421 304151 305661 311961 342943 343131 567037 589620 40.85 68.4 1
12:52:59 2023-09-26 332470 326064 77436 76323 114736 113713 115249 114491 84191 86246 89186 93285 109977 110313 320771 346718 922232 916133 350076 360061 102112 90088 95822 97071 111256 107786 104233 104465 71916 72970 258844 226806 659902 660369 189153 186833 240935 241617 276430 268799 286020 288815 300307 304852 284835 317618 651343 682823 507890 409878 252842 249874 287252 284228 297699 302684 305661 310140 341410 343372 561212 588367 40.85 68.4 1
12:53:00 2023-09-26 327796 327229 77307 76309 111875 114297 115020 111821 84128 86149 89186 93349 109624 110909 320736 346697 930324 910324 344670 360385 103590 89816 95559 96871 110874 107671 103868 104311 71784 72835 257763 228040 657011 658029 188490 187386 239516 243017 275797 269818 285098 286718 300656 303898 284992 315509 653482 689199 506480 410531 252842 249663 284663 286499 297771 301120 306739 310309 342197 343096 568316 585793 40.85 68.4 1
12:53:01 2023-09-26 329669 327054 77381 76278 114551 114223 112298 114594 84060 86149 89154 93382 109725 110721 320250 345463 929001 912839 348407 359662 103881 89907 95822 97039 111147 107719 104233 104432 71916 72835 256521 225567 661832 658065 189778 187838 239648 242334 276220 269629 284090 288671 299430 304817 285356 314625 649083 680207 507890 410494 252842 250401 285013 285298 297456 303440 305661 310575 342943 343131 567913 588785 40.85 68.4 1
12:53:02 2023-09-26 330808 328489 77465 76206 114630 114079 115089 114525 84128 86287 89186 93446 109826 110534 320736 345156 929006 918335 346279 360385 103557 89911 95494 97136 110686 107853 103868 104417 71752 73067 257763 228201 649460 657993 189118 186867 240766 242163 276680 269818 284227 286683 302173 305948 284547 315618 648975 690282 516159 412277 254632 248718 286445 284862 299528 303298 306667 310309 344310 343647 562408 585870 40.85 68.4 1
12:53:03 2023-09-26 327791 327508 77311 76184 114517 114079 115055 114401 84097 86149 89186 93511 109708 110935 320522 344390 930911 917048 345572 360205 103881 89907 95756 97204 111070 107753 104046 104311 71882 72835 256521 227733 656917 658065 187898 188044 238978 242675 276394 269593 285218 287158 301184 304570 285121 314550 649083 685322 507890 411112 252842 250401 284663 285579 297699 303547 308547 309408 341923 343131 567913 585793 40.85 68.4 1
12:53:04 2023-09-26 331491 327719 77413 76233 114422 114491 115089 114525 84097 86123 89186 93349 109826 110687 320736 348360 920855 915418 348244 360893 103657 89882 95756 97003 112911 107671 104079 104311 71882 72835 257763 226915 657448 658232 189118 186833 240766 242334 275797 268869 284427 288003 301010 304852 284716 317439 649047 683615 513351 410531 254811 248334 286561 285579 296763 305079 306379 310896 342162 343718 562825 588867 40.85 68.4 1
12:53:05 2023-09-26 330948 327050 77364 76309 114581 114256 115089 114560 84097 86458 89333 91757 109860 110704 320629 343497 928272 920756 344488 360205 104097 89874 95756 96838 113023 107671 104079 104653 71916 73102 257763 227557 660139 659434 189084 187612 240428 242334 276680 269250 285971 287194 300588 305988 284250 315582 649011 685020 503650 408036 254272 249488 286445 284996 297879 303121 308547 311225 343123 344717 558797 585793 40.85 68.4 1
12:53:06 2023-09-26 328724 327229 77413 76278 114626 114330 115055 114525 84097 86123 89186 93382 109725 110568 320736 343327 930008 915728 346487 360893 103695 89882 95690 97003 112990 107671 103902 104311 71882 72835 256521 227143 656554 663336 188490 187976 239719 242334 277208 269070 284982 287311 301008 304712 285178 314370 653861 687982 507890 410348 252770 250858 285535 284902 298638 302908 306739 312108 342401 342307 564490 585793 40.85 68.4 1
12:53:07 2023-09-26 328614 328874 77307 76309 114547 114616 112200 112030 84285 86492 89121 93669 109657 110806 320664 346611 922352 912951 347751 360639 103839 89943 95625 96871 111113 107853 104012 104311 71914 73067 257763 227375 656366 658501 188490 188010 239755 243359 276026 273904 284227 287895 299360 306485 283767 315582 652863 683132 507890 408000 254632 249699 285535 286208 297248 303155 306055 312033 343087 345529 565398 588867 40.85 68.4 1
12:53:08 2023-09-26 328849 327036 77356 76278 114585 114144 115055 114525 84123 86123 89186 93382 109725 110610 320250 342298 922884 916879 346732 359842 103978 89882 95822 96838 113023 107522 104079 104206 71963 72835 258796 225639 676074 658967 188952 187804 240179 242666 277669 269034 285026 288134 299536 306811 284942 315401 652193 686037 510708 408000 254632 249874 286208 285178 300836 302943 306739 312291 341187 343682 564407 590692 40.85 68.4 1
12:53:09 2023-09-26 328813 327750 77492 76367 111935 114616 115237 114866 84285 86346 89398 91757 109775 110738 320557 348390 931645 910356 345681 360567 102112 89907 95625 97104 110840 107745 103907 104456 71884 73084 256521 228201 652916 658029 188787 187646 240020 243017 274918 268799 285133 287099 301467 304322 285321 315473 652791 685250 506480 412277 252842 249839 286173 286611 297698 302449 306487 310748 343502 343577 568718 590457 40.85 68.4 1
12:53:10 2023-09-26 328541 329536 77413 76300 114706 114334 115180 114684 84191 86301 89186 93575 109725 110875 322206 345711 922195 911344 347223 359806 103978 89693 95953 96838 113180 107637 104223 104172 71980 73034 253097 226915 666319 663382 190851 188230 239542 242945 276466 270389 285022 288743 299430 305564 285396 316863 652755 680171 509299 409805 252626 250577 285463 285485 297664 304151 306595 311704 342701 343647 567877 589620 40.85 68.4 1
12:53:11 2023-09-26 333853 329518 77602 76331 114926 114252 112177 114673 84273 86373 89489 91631 109775 110466 320700 345121 931645 920794 346441 360567 101750 90005 95363 97305 110704 108199 103907 104668 71720 73135 257763 227396 655054 658029 189118 187386 241104 242334 276680 270245 284627 288020 302385 303371 285428 315545 651343 689199 510819 412861 254272 248893 287050 284552 300608 301155 306631 311225 343537 343612 562009 593200 40.85 68.4 1
12:53:12 2023-09-26 328259 327019 77360 76331 114517 114557 114986 111896 84066 86334 89186 93672 109422 111174 320664 348244 930984 910356 345437 360603 103629 89972 95559 97136 110763 107819 103907 104422 71967 73105 257763 228019 669011 662243 189778 187742 240118 243323 275162 270770 284920 286830 301117 304535 285356 315473 654405 690914 507890 412861 254272 249874 286173 286499 297734 302484 306234 310309 343466 343096 568682 590457 40.85 68.4 1
12:53:13 2023-09-26 330590 325919 77602 76309 115040 113980 112242 114673 84316 86268 89431 93414 109725 110721 320736 345365 923537 920951 346696 360060 103872 90055 96146 96971 113180 107456 104151 104278 71980 73131 256521 225639 663680 658501 189049 187681 240428 242334 277725 269060 285187 288259 299607 305774 284636 315509 652267 682662 503650 408000 254272 249453 286173 285298 298638 302519 306703 312254 342943 344621 561995 592321 40.85 68.4 1
12:53:14 2023-09-26 330585 326029 77496 76278 114710 113889 115249 114457 84191 86208 89186 93478 109725 110691 320736 343568 931645 917030 346451 359806 103767 89972 95756 97037 111027 108017 102460 104726 72173 73105 257763 227448 658709 662650 189015 187873 240565 242190 277741 269818 285026 288003 301432 304817 285945 314705 652729 685142 506256 411694 252842 250715 286342 284427 300909 301086 306270 311666 344810 342821 567000 585793 40.85 68.4 1
12:53:15 2023-09-26 331999 326837 77465 76331 114853 114268 115180 114571 84211 86149 89186 93478 109708 110500 320664 347764 923652 913021 348554 360061 103734 89849 95625 97037 111027 107745 104046 104350 71850 72984 257763 226879 671062 658036 189118 186833 240766 242334 275797 268834 284165 288097 300974 304817 284920 315618 652729 682167 507890 410494 254632 248299 287050 285298 297879 302940 306415 312254 341923 343647 564191 588748 40.85 68.4 1
12:53:16 2023-09-26 329275 327462 77413 76309 114626 114190 115055 114525 84160 86149 89186 93382 109725 110500 320700 343603 925611 919518 342623 360096 103839 89878 96019 97273 111079 108017 102531 104610 71916 73002 253097 227842 660182 659594 189015 187742 240251 242334 276680 269250 285971 287772 302895 306201 284184 315582 649011 685214 510252 408611 254632 249839 286517 285517 297699 303191 309201 309945 341410 344646 561995 590559 40.85 68.4 1
12:53:17 2023-09-26 329669 327331 77518 76309 114676 114223 115135 114525 84222 86518 89456 93542 109725 110687 320736 346718 928822 913174 350224 360349 103662 89972 95625 97003 110874 107853 104046 104422 71882 72835 256521 226714 659770 661860 189084 187976 240428 242675 276644 268799 283414 288815 301432 303898 286338 316854 654472 683615 507890 412861 252842 249874 286173 285334 297699 302940 305625 311593 342472 342546 563693 587914 40.85 68.4 1
12:53:18 2023-09-26 328813 326060 77416 76241 114592 114334 115020 114684 84128 86268 89154 93478 109649 110687 321712 348586 922425 911690 347751 359519 102112 90055 95822 97039 111070 107753 102248 104465 71884 73070 259813 226734 659415 656641 189049 187386 240428 243017 275866 270698 284174 288093 301221 304817 283546 317858 654974 685734 507890 409263 254991 249067 286173 286208 296728 302449 306559 311996 341445 345236 566767 588785 40.85 68.4 1
12:53:19 2023-09-26 328719 326060 77352 76210 114551 114426 112209 114616 84128 86208 89154 93414 109649 111162 320771 343327 931645 915691 345681 359806 103734 89972 95756 97070 110874 107819 104046 104456 72023 73034 256521 227236 657981 661824 188490 187976 239998 242334 277494 269250 284747 287171 300974 304817 285321 314221 648975 685214 507890 410494 252842 250577 285499 284827 298847 303440 306306 311445 344774 343372 567074 590457 40.85 68.4 1
12:53:20 2023-09-26 329705 326069 77307 76278 114622 114112 115214 114525 84128 86182 89186 93414 109725 110534 320250 345676 930324 911503 349507 359519 102106 89874 95756 97071 110993 107719 102248 104432 71884 73002 257763 225603 655737 658065 188752 187838 239914 242334 276608 270008 283254 288815 302320 304573 286195 314993 649047 682167 517931 412569 252842 249874 285682 285298 297664 302905 305374 312538 342401 342307 564490 587992 40.85 68.4 1
12:53:21 2023-09-26 330122 328806 77549 76300 114562 113852 115055 114525 84097 86149 89673 91757 109725 110534 320475 343638 925611 919518 342659 360349 103767 89693 95625 97037 110874 107971 103974 104311 71850 73034 256521 227557 660735 659434 189084 187681 240428 242334 276644 269060 285838 287122 300553 305739 284015 315545 649011 684659 510708 408036 254632 249453 286208 285263 297664 302730 308983 311225 343123 344682 558761 590457 40.85 68.4 1
12:53:22 2023-09-26 328919 326064 77364 76354 114517 114046 115100 114525 84097 86149 89154 93414 109422 110670 320486 345609 933778 915317 344525 360205 102210 89874 95756 97204 111067 107719 102318 104388 71882 72835 261321 227396 655525 662243 188290 188271 238942 242675 276680 269413 285685 287158 300974 306451 284885 314514 649047 688932 500870 410494 252842 250577 284627 285428 298359 303547 306739 311225 342436 343096 566599 590457 40.85 68.4 1
12:53:23 2023-09-26 329655 326029 77303 76309 114483 114334 115157 114707 84066 86149 89154 93446 109422 110500 320475 347520 920951 910324 346732 359517 103695 89849 95690 97070 110874 107819 104012 104278 71882 72835 258844 226915 654563 656641 188918 187386 239719 243017 275568 270008 284055 288003 300553 306811 283546 317113 649047 684098 507890 408000 254991 249067 285748 286208 296763 304294 305767 312033 341445 344682 567037 589207 40.85 68.4 1
12:53:24 2023-09-26 329655 328427 77413 76350 114513 114136 115020 114525 84128 86090 89333 91757 109674 110636 320629 345023 925048 920914 345255 359626 104063 89874 95887 96806 111027 107489 104046 104244 71882 73068 262009 225639 663456 658036 188918 187420 240286 242334 277494 268871 285098 288003 299325 305774 284667 315509 651343 685697 503115 408000 254272 249453 285664 284871 298567 302519 306703 311189 342943 344933 561995 590457 40.85 68.4 1
12:53:25 2023-09-26 329655 326069 77465 76300 114513 113922 115055 114491 84160 86090 89154 93414 109573 110500 320700 347835 929006 909062 348491 359842 103557 90005 95494 97136 110686 107853 103868 104384 71752 72835 257763 227236 655103 661860 189084 187715 240260 242334 275797 269655 284156 287688 301148 303898 285356 315473 652791 684141 512248 412861 252842 249874 285606 285334 297734 304507 306595 311409 343502 343372 564454 588331 40.85 68.4 1
12:53:26 2023-09-26 328491 327256 77307 76237 114479 114334 112200 111964 84191 86518 89300 91923 109624 110772 320593 346611 922315 911615 347605 359662 103629 89849 95625 97003 110874 107686 102318 104350 71899 73034 257763 226915 656206 659397 189778 187976 239516 243017 276220 268016 284627 288223 300553 306450 283546 315149 652791 682167 513351 405669 254272 249874 285205 286208 297248 301155 306149 312254 342943 344717 567000 588785 40.85 68.4 1
12:53:27 2023-09-26 331866 326034 77413 76287 114744 113824 115169 114333 84160 86149 89186 93349 109725 110423 320736 343603 932313 918335 346769 359842 103734 89911 95756 97070 110874 107704 104046 104278 71882 72835 257763 226915 657271 661860 189084 187386 240766 241617 277530 269629 284826 287890 301221 303652 286266 314993 651343 684948 507890 412861 252842 249874 286848 284192 299987 301120 306306 311996 342951 342307 562009 589620 40.85 68.4 1
12:53:28 2023-09-26 329655 326060 77307 76363 114774 114537 112177 111987 84191 86346 89366 91763 109657 110551 320072 347657 930837 910356 346242 359842 103557 90005 95756 97305 110763 107819 103868 104311 71752 73034 257763 228212 651967 658029 188787 187681 240091 243017 274954 268051 285067 286920 301148 304357 285584 315509 655672 689235 517403 411694 254272 249874 285682 286123 297915 302028 306703 309981 343466 343131 568718 589708 40.85 68.4 1
12:53:29 2023-09-26 331524 325994 77465 77708 114744 113582 115249 114140 84170 85938 89464 93189 109826 110160 321160 344602 920928 918335 348737 359806 103734 90159 95756 96838 110874 107637 103974 104278 71801 72835 256521 225603 658345 659434 189084 187845 240766 241818 277530 268016 283842 288815 300518 304887 285321 315545 651343 682167 507890 409878 254272 249663 287252 283993 298359 302449 306127 312071 341410 343365 560815 589414 40.85 68.4 1
12:53:30 2023-09-26 332203 327229 77549 76331 114801 114268 115272 114707 84253 86346 89489 91763 109809 110776 320439 345121 927653 917682 344452 360061 101998 89972 95559 97136 110686 107671 102318 104760 71843 73034 257763 228201 653716 658967 189153 186867 240627 242334 276680 274025 284826 286772 302421 304782 284485 315654 652267 689235 512248 410531 254991 249067 286445 285098 297699 301155 306739 310309 344774 343647 562009 588872 40.85 68.4 1
12:53:31 2023-09-26 329422 326758 77307 76237 114542 114334 115089 114525 84128 86182 89186 91928 109573 110721 319765 345191 926266 910361 349952 358759 103590 89849 95625 96806 110874 107637 102351 104134 71752 72835 257763 225603 658697 658065 190853 187845 240091 242334 276680 270008 283325 294174 300553 304392 286347 315251 649047 681686 509299 412591 252842 250401 285606 285334 299564 302694 305912 310611 342162 343125 567626 588037 40.85 68.4 1
12:53:32 2023-09-26 331528 328660 77465 76300 114728 114487 112177 114786 84139 86287 89583 93478 109573 110534 321862 347799 922204 913414 347505 359842 103767 90005 95887 97305 110951 107719 104046 104311 71882 73034 256521 226915 659363 657701 189153 187386 240935 242846 275797 269655 284729 288369 301467 305526 285356 318185 649047 684244 509123 410531 254991 248683 287050 285985 297213 305187 306473 309670 342197 345200 562825 588785 40.85 68.4 1
12:53:33 2023-09-26 329276 326029 77364 76237 114660 113955 115169 114525 84160 86149 89186 93382 109649 110534 320250 343052 934457 914140 345753 359842 103695 89849 95625 97136 112911 107671 103974 104311 71752 72835 255409 226915 657693 661896 188787 188010 239719 242334 277530 269629 285098 288003 301221 306703 286231 315704 649011 685020 507890 410531 252842 250930 285606 284578 301049 302765 306487 311961 345334 343436 566891 592136 40.85 68.4 1
12:53:34 2023-09-26 329655 326656 77518 76300 114892 114301 112221 114525 84222 86149 89186 93382 109649 110670 320593 345398 927653 909035 349727 359698 103662 89943 95625 97070 112945 107745 103902 104278 71882 72835 256521 226394 658454 658101 189049 187715 240091 242334 276644 268612 283427 288815 301221 303933 286687 315251 653786 683132 507890 412861 252842 249874 286007 285049 297699 302940 305661 310575 342472 342581 564490 587951 40.85 68.4 1
12:53:35 2023-09-26 329052 326064 77416 76289 114551 114426 115089 114525 84180 86182 89186 93382 109649 110534 320475 342537 923574 916879 346170 358759 103767 89849 95756 96838 113023 107489 104079 104278 71963 72835 257763 225639 664753 658501 189084 187715 240428 242334 277920 269250 285133 288409 299712 306271 284844 315582 653376 681223 510663 408938 254272 249554 286266 285084 299333 303262 306270 311704 342906 345352 566199 591679 40.85 68.4 1
12:53:36 2023-09-26 330260 325888 77637 76300 114706 113857 115203 114525 84285 86492 89611 93414 109725 110453 320250 343087 934294 917682 346206 359806 103767 90005 95625 96871 110874 107778 104046 104311 72105 72835 257763 226915 655617 661860 189084 187845 240627 242334 277920 269818 285098 288003 301503 304604 286803 314550 653412 685214 509299 412861 252842 250666 286848 284463 300411 301189 306703 316108 342436 342103 558761 590642 40.85 68.4 1
12:53:37 2023-09-26 327796 326700 77307 76206 114517 114330 114941 114560 84180 86367 89186 93543 109422 110755 319765 346196 920892 909716 346769 359842 103834 89726 95756 96871 110951 107671 104046 104278 71931 73034 257763 226915 662675 657993 188918 188340 240091 243017 276715 268834 285178 289041 299642 306485 285619 316752 652827 681686 507890 408936 254163 250751 285722 286575 298045 303795 307844 312993 342870 345059 568572 590347 40.85 68.4 1
12:53:38 2023-09-26 331054 328186 77496 77815 114813 113635 112284 114798 84253 86116 89464 93349 109826 110559 321459 343603 920928 916608 348454 359553 103834 89882 95756 97070 113023 107671 104007 104311 71914 72835 257763 225639 659669 657691 189118 187715 240428 241993 278116 270008 284445 288815 299360 304887 285347 315582 651343 682167 503115 409878 254272 249874 286964 283993 299056 304815 306631 313030 341445 343682 561212 588867 40.85 68.4 1
12:53:39 2023-09-26 331962 326069 77413 76278 114581 114079 115089 114333 84160 86090 89403 93382 109725 110534 320250 344673 930224 920572 347568 360097 102032 90187 95690 97304 111161 108117 102177 104677 71916 73235 261321 228201 651406 657993 189187 187544 241104 242675 277263 268051 285098 287194 303057 306775 285356 317476 651343 691966 506480 412861 254632 249488 287534 285201 298394 302028 306703 311225 344813 343718 562009 590457 40.85 68.4 1
12:53:40 2023-09-26 328724 327158 77496 76300 114517 114330 115055 114560 84160 86215 89366 93479 109573 110687 320511 345433 923574 910361 346769 358759 103978 89849 95822 96871 113057 107489 104146 104172 72012 72835 259813 225639 662864 657957 188952 188044 240091 243017 276715 268051 284627 288910 299642 305844 285392 314705 652827 681204 510708 409226 252842 250577 285606 286208 297734 302484 306703 310646 342943 344717 569327 589290 40.85 68.4 1
12:53:41 2023-09-26 330509 326034 77496 76323 114813 113713 115352 114253 84201 86030 89464 93189 109977 110194 321196 345853 924900 920951 347323 359698 103915 89907 95887 97039 111147 107753 104377 104244 71980 73031 257763 225639 661230 659288 189084 187845 240428 242581 278116 269865 285685 288815 300342 305774 285009 315618 651343 684281 510708 409263 254272 249874 286445 284463 301293 301155 306703 311814 341137 344656 561212 590039 40.85 68.4 1
12:53:42 2023-09-26 328491 325998 77360 76331 114483 114715 115203 115003 84097 86453 89121 93705 109544 110909 320214 346196 931645 910324 342659 359806 103877 90005 95756 97136 110874 107853 104012 104559 71850 73034 257763 228201 656540 657957 189084 187681 240091 243702 276185 268612 285900 287229 302385 304817 285356 315545 654211 689235 507890 412277 254272 249874 285499 287086 297664 302449 308184 311617 343466 343647 569598 591868 40.85 68.4 1
12:53:43 2023-09-26 328163 328806 77570 76341 114693 114330 115214 114684 84222 86268 89423 91884 109674 110901 320486 345256 927681 912951 347951 359302 104063 89874 96019 97104 111182 107745 104118 104244 72012 73055 260862 225530 660649 657993 189049 188271 240286 243017 276680 268612 285062 289041 299325 306201 286231 316940 652791 681649 503115 409226 254272 250930 285659 285972 298115 304187 307917 313030 342943 344682 568718 589620 40.85 68.4 1
12:53:44 2023-09-26 331455 325994 77606 76335 114701 113955 115249 114491 84222 86458 89464 93478 109725 110500 320214 344602 931645 918335 346732 359806 103486 90005 95494 97302 110828 107853 103835 104600 71752 72835 257763 226915 663894 657993 189979 187386 241104 242334 277458 270008 285859 288097 303058 303864 286195 315618 648939 691404 503662 413447 254272 249839 287252 284898 298567 302684 306703 309634 344536 343647 562009 590457 40.85 68.4 1
12:53:45 2023-09-26 328455 326979 77339 76290 114517 114636 112232 111886 84273 86678 89300 93929 109514 111148 321857 345534 931300 914252 344452 359916 103734 90005 95690 97364 110874 108050 102460 104567 71899 73084 257763 227879 658321 662243 189084 187976 239719 241955 276608 270396 285971 287764 301113 304852 286195 315545 654211 689199 512999 412277 254632 249874 285414 287086 297891 301155 308983 311445 343466 343612 568755 588695 40.85 68.4 1
12:53:46 2023-09-26 330820 325998 77528 76319 114938 113614 112274 114457 84191 86149 89186 93349 109725 110534 320736 343292 922884 918335 348664 359770 103801 89849 95756 97003 113146 107819 104118 104278 71882 73034 257763 225603 660866 658501 189118 187976 240428 241993 278311 270008 284627 288910 300974 305774 285321 316846 651343 682167 509299 409842 254272 249874 286526 284392 299510 302449 306306 311083 341410 343718 560815 589620 40.85 68.4 1
12:53:47 2023-09-26 331962 326060 77359 76398 111929 114550 112274 111932 84233 86320 89398 91730 109809 110551 320557 344944 928822 918335 346769 359806 103557 90005 95822 97169 110686 107853 103907 104634 71720 73135 257925 228201 648868 657957 189714 187420 241104 242334 276680 268016 285338 287158 302561 304782 285681 317439 648975 691258 511120 412861 254991 248747 287368 285263 298567 302449 306739 309981 344571 343682 562807 590126 40.85 68.4 1
12:53:48 2023-09-26 328491 326700 77413 76292 114710 114516 115214 114525 84191 86301 89186 93511 109649 110687 319765 345398 924919 909642 347286 359228 103944 89878 95887 96838 113023 107456 104046 104244 72012 72835 256521 225567 662750 660369 189049 188306 240224 243017 276644 270389 285151 288815 300235 305774 285597 315251 652791 681686 507890 409226 252842 250577 285570 285352 297699 302484 306667 313351 342943 343647 567877 589620 40.85 68.4 1
12:53:49 2023-09-26 333147 328191 77820 76300 114960 114046 112340 114559 84326 86254 89644 91568 109995 110330 320664 344567 920892 918335 348481 359519 103805 89972 95756 97070 112990 107671 102460 104653 71931 72835 257763 225639 664538 659434 189118 188010 241104 241993 277920 268834 284227 289041 300974 305739 285392 315185 652267 682167 512646 410494 254632 249874 287368 284392 299300 302940 306113 311047 341923 343718 560815 588867 40.85 68.4 1
12:53:50 2023-09-26 327237 326025 77307 76309 114622 114334 115055 114525 84128 86182 89154 93511 109649 110798 320214 343087 930986 915691 344633 359842 103734 89911 95690 97136 112990 107745 104046 104278 71882 72835 257763 227396 656966 658029 188490 188602 239481 243017 277494 269250 285936 288003 301503 304852 285432 316489 649047 688932 507890 411403 254272 250930 285098 285370 301108 301120 308983 312291 342951 343436 568839 591993 40.85 68.4 1
12:53:51 2023-09-26 329509 328550 77461 76268 114812 114297 115272 114673 84201 86406 89366 91631 109725 110534 319765 345640 927644 910064 349727 359481 103734 90005 95625 97305 110968 107745 104046 104278 71931 73034 258844 226358 658199 658101 189084 187976 240428 242846 276680 269244 284028 288815 301503 304322 286669 315509 654436 685213 506480 412861 252842 249874 286173 285298 297699 305187 305661 309634 342951 343096 563657 588331 40.85 68.4 1
12:53:52 2023-09-26 329939 327496 77413 76278 114547 114301 115089 114525 84191 86182 89186 93446 109725 110534 320700 342502 920892 921137 347150 359264 103839 89816 95756 96871 111027 107637 104046 104244 72012 72835 257763 225603 664518 658501 189084 188010 240597 242334 278311 269818 285062 288815 299360 306201 285071 315582 652267 683615 518284 409226 254272 249874 286539 284862 299545 303191 306415 312672 342834 345766 565977 591716 40.85 68.4 1
12:53:53 2023-09-26 331763 325893 77496 76268 111885 114268 112274 114707 84285 86234 89464 93349 109977 110347 320486 343533 931645 918335 346487 359300 102112 90088 95756 97070 110874 107671 104012 104311 71882 72835 255409 226915 659172 658101 189153 187845 241104 242334 277530 270008 285098 288409 301926 305948 287261 315545 651343 685214 506036 413447 252842 249874 287252 284627 300411 302028 306739 311483 344516 342581 562009 589873 40.85 68.4 1
12:53:54 2023-09-26 327459 326069 77545 76341 114517 114334 115055 114639 84191 86301 89154 93543 109725 110798 320214 345398 923574 909679 346732 359553 103944 89693 95887 96971 113180 107456 104079 104067 72012 72835 268322 225639 660415 658501 188918 188436 240056 243359 276680 268425 285062 288910 299642 306450 285321 316752 652755 680207 510708 408613 254272 250930 285570 286208 300836 304865 308642 313364 342906 345059 568572 589597 40.85 68.4 1
12:53:55 2023-09-26 331234 328350 77665 76293 115013 113791 115443 114457 84233 86090 89620 91631 109876 110389 320664 343568 922232 920297 349690 359806 103734 89849 95756 97070 112990 107671 104046 104278 71882 72835 255409 225603 657413 659631 189118 188010 240597 242163 278116 268577 284871 288815 301010 305774 285561 315618 651343 682167 507890 410168 254632 249874 287252 284512 299300 304815 306595 311083 341410 343682 560815 588785 40.85 68.4 1
12:53:56 2023-09-26 327564 327162 77339 76300 114551 114330 115089 114639 84160 86334 89186 93608 109573 110798 320250 343568 930324 913058 344670 359842 103767 90005 95756 97169 110874 107853 104118 104345 71882 73034 256521 227355 657375 658029 188752 188636 239719 243359 277299 270008 286097 288003 302385 304852 285628 315509 654710 689235 507890 411694 254272 251104 285249 286512 301298 302800 309310 312071 343396 343577 568133 592099 40.85 68.4 1
12:53:57 2023-09-26 329344 325893 77518 76300 114585 114334 115055 111964 84253 86439 89431 93511 109649 110534 320250 345427 928348 911838 349727 359517 103767 89882 95756 97136 110874 107671 103902 104278 71882 73034 268322 225639 657298 661860 189118 188010 240428 242846 276715 268834 283993 294491 301467 304852 287108 314991 649047 682649 523392 412861 252842 250401 286123 285972 298150 303397 305409 311083 342711 343131 564926 588331 40.85 68.4 1
12:53:58 2023-09-26 329436 326025 77496 76265 115009 114334 115089 114525 84191 86301 89186 93511 109649 110610 320250 342024 923574 921137 345717 359806 103906 89849 95822 96871 113102 107671 104151 104278 71980 72835 257763 225639 659720 658501 189153 188010 240766 243017 278116 269250 285976 288612 299677 307123 285321 317439 652267 683179 503650 408936 254628 249625 286705 285289 299439 303369 308838 312513 342677 345578 565210 592543 40.85 68.4 1
12:53:59 2023-09-26 330122 327695 77461 76246 114778 114231 112286 114457 84253 86149 89186 93349 109860 110559 320475 343052 934479 917030 346487 359806 103695 90005 95756 97070 110874 107745 103974 104311 71882 73034 256521 226915 655950 661860 189153 188010 240766 242334 277920 270008 285200 288003 300691 304357 287144 315473 648939 685178 507890 412861 252842 250577 287332 284463 299300 303119 306739 312366 342951 342617 562408 590642 40.85 68.4 1
12:54:00 2023-09-26 328309 328837 77364 76345 114551 114367 114975 114560 84160 86275 89186 93543 109573 110687 319765 345156 920928 910053 346732 359553 103978 89693 95953 96838 113214 107489 104257 104100 72012 72835 257763 225639 661813 659164 189049 188471 239719 243017 276680 268834 285133 288612 300553 306770 285557 315293 655011 680878 512999 407855 254811 251071 285552 286468 300447 304900 306559 311704 342943 345478 568755 590039 40.85 68.4 1
12:54:01 2023-09-26 329289 327727 77781 76309 114938 113713 115352 114333 84316 85015 89611 93479 109725 110534 320736 343087 920928 921137 348207 359264 103906 90005 95822 97070 111204 107671 104079 104278 71914 72835 257763 225639 658499 659434 189153 188010 240766 242334 278311 268051 285708 294174 301010 306236 285441 315654 651343 685775 502260 410168 254632 249874 286848 284427 301298 302694 306703 311083 341410 344682 561212 589620 40.85 68.4 1
12:54:02 2023-09-26 326867 326034 77360 76341 114551 114557 115055 114560 84128 86334 89186 93543 109422 110909 320214 343638 930324 913021 342695 359842 103767 89943 95756 97136 110874 107745 103974 104345 71882 73034 268322 227557 655481 658029 189049 188602 239719 247729 276715 274061 286410 288093 302596 305991 286181 319206 653641 689090 507890 411584 254991 250434 285356 286907 298497 301994 308221 309670 343502 344682 569034 589976 40.85 68.4 1
12:54:03 2023-09-26 329742 326034 77363 76293 114665 114570 112286 114525 84160 86215 89219 93446 109649 110534 320250 345121 927653 911690 349479 359300 103767 90005 95756 97003 112990 107522 103936 104278 71914 72835 257763 225603 663214 658101 189118 188044 240428 243017 277530 268834 284227 294454 300270 305526 286857 315509 652791 682167 518284 411694 252842 250577 286561 286208 298602 303231 306379 313697 342436 343387 565398 588867 40.85 68.4 1
12:54:04 2023-09-26 328547 327516 77496 76268 114774 114334 115089 114560 84253 86215 89219 93511 109725 110568 320475 343603 925611 918179 342659 359553 103944 89849 95756 97102 112990 107671 103974 104278 71882 73034 255409 227236 659949 656641 189153 188010 240766 242846 277244 269901 286633 287751 304006 306629 285067 317331 654119 689630 507890 408720 255352 249874 286848 285370 300199 301120 309639 312354 344883 345720 561995 589143 40.85 68.4 1
12:54:05 2023-09-26 328255 327727 77549 76309 114551 114256 115169 114525 84160 86215 89464 93446 109725 110534 320214 342537 930008 915728 345437 359553 103767 89849 95756 97070 112990 107745 103902 104311 71963 73034 268322 226915 660325 661824 189084 188044 240428 243017 278116 269818 285133 288503 301926 305739 286266 316752 649047 685214 507890 411112 252842 250930 286409 285098 300836 301155 308692 309670 342951 343096 563657 585793 40.85 68.4 1
12:54:06 2023-09-26 327577 326029 77311 76272 114463 114367 114941 114753 84097 86498 89186 93543 109422 110832 319730 345711 922425 910102 346769 359806 103767 89943 95625 97070 111127 107778 104046 104345 71963 73067 257763 226915 656099 657570 189118 188430 240179 243666 276394 270770 286052 288779 301361 307058 284307 315473 655048 686077 507890 407964 254991 249874 285570 286898 299842 304651 306703 309705 341410 345236 569451 590039 40.85 68.4 1
12:54:07 2023-09-26 330590 325844 77496 76246 114808 113857 115317 114367 84273 86123 89464 93318 109725 110534 320771 342573 923341 918825 348701 359806 103767 90005 95756 97364 112990 107671 104007 104239 71963 72835 257763 225639 661932 659434 189153 188044 240766 242334 278311 270432 284862 294454 301010 306271 285468 315618 651343 683132 503650 409878 254811 249874 287252 284427 301298 302484 306667 311555 341445 344682 560815 589767 40.85 68.4 1
12:54:08 2023-09-26 329809 328642 77626 76394 111933 114347 115306 114707 84253 86380 89521 91730 109624 110551 320332 345272 930324 918335 345998 359842 101970 90278 95625 97302 110533 107853 103940 104485 71867 73235 255963 228040 647407 657993 189749 187715 241140 242675 277656 268612 285200 287598 303378 304817 285392 317960 648975 690769 505071 412861 254991 249453 287252 285334 298602 304722 306739 312033 345090 344717 558531 585793 40.85 68.4 1
12:54:09 2023-09-26 328505 326025 77413 76261 114577 114144 115089 114594 84108 86215 89186 93543 109725 110794 319765 345156 927653 910398 349727 359553 103801 90038 95756 97070 110874 107671 104046 104311 72055 72835 257763 225603 655858 658101 189118 188340 240494 243017 277299 268834 284192 294319 300726 304852 287108 315509 649119 682167 517931 412277 252842 250577 286561 285370 298602 302940 305697 313474 344810 343131 566781 588490 40.85 68.4 1
12:54:10 2023-09-26 332470 326510 77549 76300 114767 114301 112209 114741 84316 86346 89521 91763 110101 110500 320250 346789 922921 916861 349232 359517 103734 89943 95690 97070 111079 107719 104046 104611 71882 73067 257763 225639 654459 658501 190313 187420 241818 242334 276715 269689 284662 288815 301503 305774 285490 318185 649047 683132 502260 410531 254632 249138 287895 285334 299564 304187 306667 312883 342472 344682 563028 588785 40.85 68.4 1
12:54:11 2023-09-26 329856 327723 77528 76305 114699 113988 115123 114525 84285 86182 89219 93446 109826 110534 320475 342573 930044 918061 346242 359842 103695 89943 95625 97070 112911 107671 103902 104345 71882 72835 257763 226915 659050 661629 189118 188078 240428 242334 278116 273832 285133 288097 301961 304922 287386 315029 649011 685214 502260 412569 252842 250577 287050 285143 299510 304187 306739 312403 345858 343471 567626 590540 40.85 68.4 1
12:54:12 2023-09-26 328468 325923 77469 76304 114838 114301 112177 114707 84253 86458 89186 93511 109649 110534 320486 347514 928969 909453 347309 359806 101970 90121 95559 97169 110785 107853 103868 104345 71784 73067 257763 227557 652636 658065 189187 188044 240766 243017 275833 269689 284871 287800 303342 304817 286266 315618 654248 689235 506657 412861 254272 249874 286561 286208 296798 303432 306703 312070 344571 343682 568316 589290 40.85 68.4 1
12:54:13 2023-09-26 331293 327464 77524 76319 114653 113820 115317 114219 84290 86030 89497 93221 110011 110194 320250 343638 923548 917682 349985 359300 103624 89882 95625 96871 110874 107522 103974 104278 71914 72835 257419 225603 672037 659434 189153 188044 241140 242163 277920 268834 284227 294247 301503 305774 285477 315293 651343 682167 509299 410494 254632 249874 287288 284862 300478 305079 309635 313846 344883 345059 562099 590457 40.85 68.4 1
12:54:14 2023-09-26 331524 325853 77465 76304 114926 114144 115214 114367 84191 86156 89464 91757 109725 110500 320179 343638 930324 920610 346769 360385 103414 90038 95429 97335 110533 107886 103868 104523 71784 73067 257763 226915 651119 658029 189714 187715 241140 242675 277530 268834 285169 288503 302101 304322 286584 317439 652267 690697 506480 413740 254811 249839 287252 285298 298567 303191 306415 312734 345019 344939 562009 590457 40.85 68.4 1
12:54:15 2023-09-26 333570 325998 77412 76331 114740 114524 115055 114684 84191 86301 89370 93672 109725 110875 319730 345121 923574 910324 346732 359806 103944 89878 95953 96838 113102 107489 104223 104244 72012 72835 257763 225639 660415 659434 189049 188602 240428 243359 276680 268799 285098 288815 300235 306699 285414 315473 654211 681649 505040 408000 254632 251140 286123 286821 300157 305259 306595 312097 342906 345578 568535 589477 40.85 68.4 1
12:54:16 2023-09-26 331220 328123 77759 76278 114938 113754 115283 114729 84347 86234 89554 91544 109725 110313 320214 343462 924392 918335 348417 359228 103801 89849 95756 97136 110874 107637 104012 104316 71931 73034 255636 225567 657401 659434 189118 188010 240935 242334 278116 268834 284627 288599 301432 306236 285356 315618 651343 682167 509299 410458 254811 250401 287859 284392 299510 304651 306149 311301 342436 344682 561212 589001 40.85 68.4 1
12:54:17 2023-09-26 327042 325959 77413 76331 114706 114334 115020 114605 84191 86360 89431 93511 109725 110798 320214 343568 929551 914214 345157 359770 103839 89972 95690 97136 111204 107819 104046 104456 72012 73034 258934 227396 655858 657993 188787 188899 239719 243530 277494 270008 286410 288003 302385 305774 286195 315509 652755 691770 509299 411401 255099 251104 285356 286374 299369 304009 309310 312071 345858 344505 568572 590457 40.85 68.4 1
12:54:18 2023-09-26 328491 325472 77413 76237 114979 114223 115180 114616 84191 86334 89186 91884 109674 110534 319730 345121 926266 910324 348664 358723 103839 90005 95822 97136 111104 107671 104118 104244 72012 72835 256521 225278 661222 658029 189118 188567 240597 243017 277494 269021 284947 288273 300553 305774 286669 315473 654937 681649 509299 410494 254272 251106 286409 286173 298567 304401 306667 311555 341923 343612 567037 589620 40.85 68.4 1
12:54:19 2023-09-26 330117 325731 77469 76300 114710 114334 112064 114491 84201 86241 89464 93511 109876 110687 323002 343638 926266 918787 342550 359517 103872 90126 95756 97136 111027 107671 104046 104311 71931 73034 268322 227557 655284 658036 189680 188044 241104 243179 277494 268051 286884 288003 301148 306699 285512 318598 654472 690914 518107 409081 255713 249696 287882 285994 298880 304223 309967 310786 342436 345720 562789 585690 40.85 68.4 1
12:54:20 2023-09-26 329953 325923 77500 76309 114744 114112 115283 114491 84264 86182 89431 93511 109725 110836 319765 342777 934479 915728 345400 359228 102246 89972 95756 97136 111027 107745 104046 104350 72016 72835 257763 226915 654563 661824 189118 188436 240686 242675 278311 270008 285936 288612 302385 307100 287108 315473 649011 685214 507890 412277 252842 251019 286848 285383 299510 302028 308511 310104 342951 342617 558761 590457 40.85 68.4 1
12:54:21 2023-09-26 327796 326798 77469 76331 114626 114524 115180 114673 84191 86427 89186 93639 109725 110909 319730 345676 922425 908998 346732 359517 103767 90005 95756 97136 110874 107671 104012 104278 71980 73034 256521 226915 660205 656641 189118 188567 240428 247692 276644 268799 285169 288833 301219 307813 284840 318979 653604 683542 509299 407819 255533 250434 285392 286907 300272 302905 307953 310540 341410 345507 568718 589837 40.85 68.4 1
12:54:22 2023-09-26 330347 327496 77496 76235 111998 114046 115283 114457 84285 86182 89464 93349 109725 110534 320214 343017 920928 916572 348417 358723 103910 89849 95822 97070 112990 107819 104046 104311 71980 73034 257763 225567 657196 659164 189153 188010 240766 242334 278311 268799 285294 294708 301221 306699 285566 317439 651343 682167 509299 410168 254991 250401 287252 285094 299580 305043 306667 312773 342197 344717 561212 590039 40.85 68.4 1
12:54:23 2023-09-26 324672 325998 77413 76341 114513 114367 115020 114673 84160 86334 89154 93608 109725 110909 319730 343638 930984 914160 342695 359806 103734 89943 95690 97136 110874 107745 103940 104350 71882 73034 257763 227589 655361 657993 189049 188899 239719 241955 277208 270662 286633 288157 302491 306096 286302 317294 655527 689054 507890 411548 254991 250577 285535 286763 298602 301155 309639 312254 343466 344682 568755 589143 40.85 68.4 1
12:54:24 2023-09-26 329006 328195 77413 76300 114706 114223 115089 114525 84222 86334 89219 93511 109725 110721 319730 344673 926215 911653 349727 358759 103839 89972 95822 97169 113023 107745 104118 104350 71963 72984 257763 225213 659902 658029 189118 188602 240428 243017 277299 268834 284192 294662 301467 306811 287180 315257 652791 682167 509299 411694 252842 250930 286678 286208 300411 302940 305839 311591 342197 343647 566599 588789 40.85 68.4 1
12:54:26 2023-09-26 329650 325998 77412 76309 114744 114223 115089 114525 84222 86301 89464 93511 109725 110721 319730 343603 924863 918179 342623 359842 103801 89972 95822 97169 112990 107819 104046 104278 72073 73034 257763 226915 659485 657570 190105 188396 241412 243422 277244 270389 286777 288003 302243 307488 285178 318003 653618 685106 509299 408938 255172 249874 287050 286561 300872 301120 309129 309670 345334 345194 565136 585649 40.85 68.4 1
12:54:27 2023-09-26 327541 325735 77518 76229 114740 114367 115135 114525 84191 86301 89186 93511 109645 110687 320250 342537 931645 915041 345193 359553 103801 90005 95756 97169 111027 107819 104046 102312 71931 73067 257763 226915 655964 658101 188918 189011 240260 243359 278116 270008 286410 288409 302385 305774 286669 315545 652755 689235 509299 411694 254272 251283 285610 286316 299545 303119 309456 312330 343226 344440 567037 589143 40.85 68.4 1
12:54:28 2023-09-26 327821 326440 77413 76320 114551 114330 115055 114560 84076 86334 89186 93511 109725 110721 319765 347276 922425 913058 346769 359264 103767 89911 95756 97136 110874 107671 104012 104311 71882 73034 256521 226625 661775 658515 190105 188396 241069 243702 276307 269585 285071 288779 302207 306061 285178 319122 652755 682662 509299 409876 255713 249803 287050 286884 297699 305079 306451 312883 342951 345755 566199 589620 40.85 68.4 1
12:54:29 2023-09-26 328496 325770 77518 76289 114551 114334 115055 114525 84191 86334 89431 93511 109725 110534 320214 342024 922204 918179 345681 359806 103978 89849 95953 97003 113180 107671 104079 104244 72012 73034 268322 225639 670673 658036 189153 188044 240935 243188 278311 269818 286674 288910 301256 306735 285356 315221 648975 683912 512118 408613 254991 249874 287050 286208 301298 301120 309420 311083 341445 345478 565173 590526 40.85 68.4 1
12:54:30 2023-09-26 328724 325989 77311 76341 114350 114557 114861 114639 84191 86182 89431 93382 109725 110534 319470 347572 930984 910102 342731 359806 103767 89943 95756 97169 110533 107671 103940 104760 71950 73137 259813 227982 657132 662243 189875 188499 241069 243702 276238 270770 286472 288409 303307 305526 286669 317439 656910 691258 509299 412569 254991 250577 287050 287774 299419 303009 309237 312291 344571 343682 570135 591901 40.85 68.4 1
12:54:31 2023-09-26 327796 326793 77518 76268 114585 114524 115055 114719 84253 86334 89186 93608 109725 110909 320473 345433 923574 910361 346769 359842 104011 89849 96047 96871 113214 107489 104151 104278 72012 73113 257763 226915 670390 658029 189118 188636 240428 243359 277530 268869 285735 294662 301010 306699 286383 315545 653750 681686 510708 410168 254272 251283 286445 286763 298602 302975 306451 313846 342798 347728 568425 590384 40.85 68.4 1
12:54:32 2023-09-26 328468 325507 77496 76268 114770 114190 115283 114525 84285 86275 89464 93543 110084 110687 320250 342537 930008 915728 345681 359041 103695 90005 95756 97102 111079 107942 102389 103051 72049 73002 257763 226770 654684 663183 189049 188873 240624 242981 278311 270008 285771 288409 302385 305494 287082 315473 649011 685214 507890 411694 254091 251176 286848 285298 301261 302028 308547 311924 343502 343647 561995 585793 40.85 68.4 1
12:54:33 2023-09-26 328724 325998 77518 76300 114581 114334 115089 114525 84222 86301 89186 93511 109725 110568 319765 347799 930984 909062 347751 359264 103590 90038 95625 97335 110686 107853 103940 104489 71882 73034 256521 227396 656232 658101 189187 188602 240935 243017 276680 270478 285165 288837 303342 304817 287144 315221 652791 685178 506480 413447 254272 250577 287050 286208 300411 306982 308170 312920 345432 344540 564780 589698 40.85 68.4 1
12:54:34 2023-09-26 328427 325013 77461 76309 114744 113922 115249 114525 84222 86241 89464 93511 109649 110534 320250 342263 922204 916879 346659 359264 103944 90088 96085 97305 111113 107686 104233 104465 72145 73002 268322 225422 667393 659397 189875 188567 240766 242334 278311 268051 285133 289379 303146 306450 285392 317439 651343 683611 503622 409263 254991 250577 286964 285298 301298 302484 306739 311555 342197 345236 561610 590140 40.85 68.4 1
12:54:35 2023-09-26 332198 325048 77465 76309 114665 114301 115169 114525 84285 86182 89464 93349 109725 110534 319765 343638 930984 919555 346732 359300 103557 90162 95494 97335 110533 107886 103835 104523 71882 73067 257763 227034 652006 658029 190278 187715 241648 242846 277920 268799 285133 288612 303342 304357 286902 318185 649083 690246 506480 413447 254991 249589 287918 286074 301298 303293 308366 312550 345467 345094 562733 590384 40.85 68.4 1
12:54:36 2023-09-26 328259 328537 77412 76320 114581 114367 115089 114525 84160 86215 89464 93543 109725 110721 319765 345156 926303 914273 348444 359230 102112 90088 96080 97237 111147 107753 104266 104465 72047 72970 258844 225386 668889 657993 189118 188602 240428 243017 277244 270770 284924 294662 300445 305774 286907 315401 652791 682167 509299 411694 254272 251106 286445 286244 298638 304615 306703 311591 342197 343458 565398 588785 40.85 68.4 1
12:54:37 2023-09-26 330434 325503 77528 76300 115097 114334 115055 114525 84165 86241 89464 93511 109725 110534 319730 347276 920928 913058 348491 359264 103729 90038 95756 97070 110874 107671 104007 104345 71931 73034 257763 225639 655844 656641 190313 187715 241818 243017 276715 269689 285098 288910 302209 306196 286705 319195 649083 684244 509299 411438 255205 249589 288061 286065 301799 304244 306306 313438 343136 345578 564007 590039 40.85 68.4 1
12:54:38 2023-09-26 328468 325503 77654 76309 114774 114079 115249 114446 84108 86215 89464 93511 109725 110534 319730 342537 934147 917939 345951 360205 103987 90063 95887 97336 111070 107786 104377 104610 71916 73034 257763 226915 655964 661860 190851 188533 240828 243017 278311 268016 285771 288635 302279 305459 287787 315509 649047 685286 509299 411694 252842 255012 287296 285459 299615 302484 309917 310358 343502 343372 561995 589143 40.85 68.4 1
12:54:39 2023-09-26 327786 328610 77465 76268 114602 114367 115089 114560 84222 86275 89186 93543 109725 110721 319506 347799 930324 908789 347751 359553 103590 90038 95625 97169 110720 107853 103868 104345 71784 73067 257763 227236 651813 661556 189187 188471 240935 243017 276450 269724 285067 288612 302199 304817 287234 315365 656444 687982 516159 413630 254991 250506 286741 286302 299135 306802 306559 311741 344948 343682 565362 588789 40.85 68.4 1
12:54:40 2023-09-26 327079 328318 77440 76331 114517 114553 115020 114560 84185 86525 89456 93543 109725 110798 319730 345676 922204 909035 346769 358723 103729 90005 95756 97169 110874 107671 103936 104311 71963 73034 256521 225639 655550 658501 189118 188636 240260 247518 276715 269056 285133 288815 300553 306770 286325 315221 652827 681899 506036 408036 254632 250930 285606 286647 300872 302940 306775 312957 341410 343718 568316 589892 40.85 68.4 1
12:54:41 2023-09-26 330283 325542 77413 76268 114585 114144 115089 114525 84170 86275 89219 93479 109649 110534 319730 344637 926340 917682 342586 359842 103767 90005 95756 97169 110874 107704 104046 104311 71882 73067 259813 227879 655014 658036 190013 188044 241140 243017 277530 268834 286848 287283 303057 306918 285107 318314 654119 689090 509299 409732 255713 249732 287584 286231 299369 302905 310149 312033 343537 345791 565740 592770 40.85 68.4 1
12:54:42 2023-09-26 328259 325538 77518 76278 114619 114491 112242 114401 84222 86301 89186 93446 109649 110534 319765 342537 930044 916379 345437 358759 103729 90005 95756 97169 112945 107819 103974 104311 71914 73034 255409 226915 654323 661860 189118 188602 240766 243017 278311 273940 286463 288612 301184 306236 286822 315509 649047 685322 505735 411403 254272 255263 286561 285370 299580 303191 309237 310611 343502 343458 563693 585649 40.85 68.4 1
12:54:43 2023-09-26 327560 325797 77360 76251 114551 114557 115055 114560 84160 86308 89219 93641 109422 110909 319506 346232 922425 910361 346769 359806 103729 89943 95756 97102 112911 107671 103974 104278 71882 72835 257763 225603 656554 656641 189153 188636 240428 241955 276680 270770 285721 288671 302347 307523 284845 318040 653641 684098 509299 407855 255713 250470 286409 287368 299564 303432 308511 314279 342472 346483 568755 589620 40.85 68.4 1
12:54:44 2023-09-26 330012 327496 77883 76206 114744 113889 115123 114367 84217 86215 89464 93511 109725 110568 320214 342263 922921 919679 347432 358759 103978 89943 95822 97070 113023 107671 104079 104311 72045 72835 256521 225567 660266 658501 189187 188306 241104 242334 278311 268086 285209 294283 301256 306485 285428 315329 651343 682167 509299 409263 254811 250577 287050 284499 299615 304187 307989 311555 342197 344717 561212 589841 40.85 68.4 1
12:54:45 2023-09-26 326545 325503 77360 76257 114551 114334 114975 114480 84128 86248 89154 93511 109422 110721 319506 343087 933853 913058 344670 359842 103767 90038 95756 97102 112833 107778 104046 104379 71882 73067 255409 226915 656192 658029 189118 189058 240144 243702 277669 270698 286777 288779 301923 306811 286526 315509 655048 689054 517931 411694 254991 255084 285708 287749 301809 304223 309930 312034 343537 344717 568059 591457 40.85 68.4 1
12:54:46 2023-09-26 328724 327732 77413 76268 114577 114330 115089 114560 84191 86248 89464 93479 109649 110721 319801 344637 929006 910361 349479 358795 103801 90038 95756 97169 112945 107704 103936 104345 71963 73034 257763 225156 657388 658101 189187 188636 240766 247482 277494 269432 284591 287871 301890 306955 287990 315545 654900 683132 509299 412861 254272 250930 286848 286275 298602 303609 306055 313290 343191 343647 565362 588785 40.85 68.5 1
12:54:47 2023-09-26 329939 325735 77465 76320 114706 114268 115214 114571 84222 86301 89464 93511 109725 110687 319730 342537 924882 919518 342659 359770 103944 90005 95887 97136 111104 107671 104223 104422 72012 73264 256521 226915 657070 658282 191662 188989 241613 243530 277777 270008 287257 288707 301326 307453 285410 317561 648975 685178 505040 409190 255713 250506 287252 286137 299545 301120 310405 313364 344883 346737 563223 589976 40.85 68.5 1
12:54:48 2023-09-26 328724 325498 77518 76341 114761 114223 115249 114525 84253 86301 89464 93511 109876 110896 320214 342502 931645 915691 345681 359770 103944 90005 95822 97169 110874 107819 104012 104384 72105 73034 257763 226915 655723 658065 189153 188602 240841 243017 278311 268016 286410 288815 302385 306236 287108 315473 649011 685214 512646 410494 252842 255407 286964 285597 299580 302449 308983 310575 346311 344682 568839 591961 40.85 68.5 1
12:54:49 2023-09-26 329422 325963 77416 76300 114596 114524 115055 114719 84191 86360 89464 93608 109725 110798 319730 347240 925233 912984 347505 359517 103872 90038 95822 97302 111027 107853 104046 104384 72081 73137 258844 226982 657087 657461 190209 188761 241613 243702 276501 270770 285887 288793 303058 306664 285321 318605 652791 686899 502260 410458 255713 249874 287252 287122 300266 306016 308606 311301 343502 346762 567000 589837 40.85 68.5 1
12:54:50 2023-09-26 329975 328191 77465 76300 114820 114334 115214 114525 84316 86334 89464 93575 109725 110534 319730 341511 923574 919247 345400 359806 103944 89972 95953 97070 113180 107637 104223 104350 72012 73034 257763 225639 659719 658232 189979 188567 241104 243359 278311 269629 286857 288910 301467 307664 286445 318149 648975 684177 505040 409226 255352 250577 287252 286647 300420 303887 308665 312883 344810 346513 565977 592104 40.85 68.4 1
12:54:51 2023-09-26 328724 327732 77465 76300 114744 114363 115249 114525 84285 86334 89464 93511 109725 110534 319730 345676 928969 911838 349479 359517 103767 90005 95756 97169 110874 108017 102460 104726 72049 73105 258844 226285 658686 663183 190007 188761 241033 243702 277351 269655 284671 294662 302845 304852 287936 318772 654674 686219 509299 413447 254632 251283 287252 286289 298638 304314 306631 311591 344536 343682 565326 588785 40.85 68.5 1
12:54:52 2023-09-26 329184 325959 77413 76363 114596 114367 115089 114287 84160 86301 89186 93575 109725 110909 319694 346753 922425 911690 346769 359553 103839 90005 95822 97169 111027 107745 104046 104384 72012 73034 257763 226915 667307 656641 189979 188436 241104 247903 276644 269655 285735 288910 302385 306664 285321 319311 653750 683179 509299 409878 255713 249874 286562 287526 300411 305939 308221 313364 346102 345614 564007 588716 40.85 68.5 1
12:54:53 2023-09-26 329399 325017 77496 76309 112090 114079 115249 114491 84316 86208 89464 93478 109725 110500 319730 342537 934479 917682 346206 359264 103734 90245 96019 97305 111113 108017 104199 104610 72096 73135 257763 226734 664418 663654 190174 188761 241104 242846 278311 268834 286374 288915 302880 305921 288057 315149 649011 685214 509299 412861 252842 250930 287656 285298 301261 304223 309456 310611 344275 343372 562807 590692 40.85 68.4 1
12:54:54 2023-09-26 328724 328159 77518 76289 114710 114297 115214 114525 84191 86334 89464 93511 109573 110687 319470 347276 930984 909062 345717 359770 103662 90005 95690 97302 110533 107853 104012 104456 71850 73167 256521 227557 656145 657993 189153 188602 240935 243359 276185 269689 285218 288003 303307 304852 286231 315618 653713 685286 507890 412569 254272 250715 287037 286835 299564 304793 309056 311741 344430 344540 568572 590347 40.85 68.5 1
12:54:55 2023-09-26 332161 326767 77496 76309 114744 114079 115214 114333 84253 86149 89464 93349 109725 110313 319730 345640 923574 916757 348554 358977 102112 90088 95953 97237 110993 107753 104199 104504 72014 73152 257763 225458 660325 659164 190313 187845 242159 242675 277546 269655 285040 294382 301148 306450 286606 318003 652729 682167 518107 410494 254991 249874 288183 285735 298602 306681 306703 313474 342986 344682 562009 588867 40.85 68.5 1
12:54:56 2023-09-26 329975 325043 77469 76376 114736 114301 115169 114525 84253 86241 89186 93446 109725 110500 319730 343638 928422 918335 342586 359806 103767 90005 95756 97169 112998 107712 104079 104278 71963 73034 258934 227557 657617 656641 190013 188010 241140 243017 277530 268834 286898 287800 302845 306419 285321 318410 649011 690465 502260 409550 256075 250151 287180 286186 299159 305259 310295 312034 346811 346098 564407 590457 40.85 68.5 1
12:54:57 2023-09-26 328487 325052 77514 76309 114630 114334 114975 114525 84160 86182 89186 93511 109649 110610 319730 345912 928859 910818 349580 358580 103920 90030 95822 97370 111070 107719 102248 104504 71884 73034 268322 225639 653948 658029 191391 188692 240766 243359 277530 269689 284192 288824 302596 304852 287180 315293 649083 684098 507890 412861 254272 250930 286848 286647 298602 304314 306023 311520 343537 343647 564490 588748 40.85 68.5 1
12:54:58 2023-09-26 328309 326803 77413 76300 114517 114524 114986 114560 84134 86334 89186 93511 109422 110875 319506 346718 922425 911690 346732 359264 103839 90005 95756 97136 110874 107819 103974 104278 71980 73034 257763 225639 655299 656641 189714 188306 241104 247554 276680 269655 285098 288815 301113 306735 285071 319092 656910 685890 512470 409081 256256 250294 286839 287347 300235 304828 308329 313438 343502 347058 567877 589285 40.85 68.5 1
12:54:59 2023-09-26 329577 325774 77412 76309 114706 114144 115135 114491 84160 86241 89186 93414 109657 110585 320072 343462 930214 918223 346024 359085 101548 90005 95494 97302 110533 107819 102001 104644 71720 73135 257763 226843 653084 660222 190509 188010 241648 243017 277920 268834 285936 288612 303057 304782 286759 318410 652267 690246 505071 412861 254991 249874 287252 285543 300411 302940 308474 310349 345332 344682 562009 590457 40.85 68.5 1
12:55:00 2023-09-26 324992 325503 77401 76272 114517 114334 114986 114525 84128 86275 89186 93576 109422 110909 319470 343327 930324 911690 342623 358759 103767 90005 95690 97070 110763 107671 103868 104278 71784 73034 256521 227236 654773 659901 189084 189064 240260 241955 277494 268016 286965 288157 303057 306454 286822 317894 652646 689090 507890 411584 254991 251211 285592 286907 299369 303973 309844 309670 343502 344682 568023 589976 40.85 68.5 1
12:55:01 2023-09-26 330246 325498 77413 76241 114547 114367 115055 114605 84347 86492 89579 91884 109750 110585 319623 346611 923614 915317 346623 359085 103991 90030 95756 97136 110874 107671 103974 104653 71916 73135 255409 225603 656910 656641 190140 188499 241140 247692 276644 269655 285098 288815 301219 306236 285392 319421 649083 681881 517579 410531 255713 249453 287166 286647 297879 303855 306739 313030 343466 346276 564926 588867 40.85 68.5 1
12:55:02 2023-09-26 328724 325017 77518 76293 114542 114079 115020 114525 84160 86182 89186 93478 109649 110500 319470 341237 920892 918335 344633 358435 103801 89693 95887 96838 113023 107456 104046 104244 72012 72835 257763 225120 662049 656641 189714 188044 240935 243017 278524 269829 286159 288671 302785 308692 286092 317331 653215 689593 503650 408756 255713 250401 287050 286208 300836 301155 310150 312403 341888 345720 562825 585793 40.85 68.5 1
12:55:03 2023-09-26 328924 325468 77360 76309 114551 114616 112155 114798 84316 86458 89398 93669 109843 110662 321184 347657 930837 911615 344633 359228 103662 90005 95625 97136 111079 107753 104012 104456 71882 73296 257763 227930 655225 657993 189714 188436 240935 241955 276256 269689 286007 288097 303378 305739 286888 315654 654211 689235 507890 412277 254991 250577 287332 287122 299636 303609 309456 309670 344571 345529 568792 590457 40.85 68.5 1
12:55:04 2023-09-26 327310 325507 77413 76320 114547 114334 115055 114560 84243 86301 89431 93543 109649 111067 318799 344637 923574 914532 346242 358183 103978 89693 95887 96806 113180 107382 104079 104067 72105 72835 257763 225285 660531 658501 189118 189024 240663 243630 277244 270770 285628 288815 303005 307058 286490 315401 655048 680986 503622 408576 254272 251283 285708 287427 300623 302940 306343 311555 342762 345755 568608 590039 40.85 68.5 1
12:55:05 2023-09-26 329888 327745 77629 76322 112083 114612 115340 114707 84316 86320 89521 91763 109775 110627 319588 343497 926303 917030 342695 359553 101970 90063 95756 97136 110874 107745 103868 104489 71916 73167 256521 228201 653568 658501 190013 188044 241140 243017 277530 268869 286083 288020 303378 305988 285392 318119 648975 691258 507890 411694 255713 249874 287252 285370 299091 304615 309625 312291 345054 345791 558797 585505 40.85 68.5 1
12:55:06 2023-09-26 324956 327260 77413 76309 114551 114367 115055 114367 84128 86301 89186 93479 109422 110721 319506 342537 931645 915455 344670 359264 103662 90005 95625 97169 110874 107745 104012 104278 71882 73034 257763 226755 656099 663183 191256 189058 240322 243702 278239 270579 286490 288861 302703 306559 286929 315509 649047 685322 509299 411403 254919 249217 286374 286611 299580 304351 308692 313104 343537 343682 566636 589143 40.85 68.5 1
12:55:07 2023-09-26 328578 327727 77412 76322 114728 114570 115237 114935 84139 86439 89366 92050 109388 110909 319282 345676 921025 912563 346696 358687 103801 90005 95690 97169 110840 107522 103902 104311 72012 73034 257763 226625 656433 656641 189153 188636 240935 241990 276715 269467 285142 288815 302421 307628 284885 318933 654974 683179 509651 408036 255713 249874 286445 287229 297734 303432 306775 310611 342986 346798 567877 589620 40.85 68.5 1
12:55:08 2023-09-26 328724 325774 77518 76237 114568 114256 115055 114491 84191 86182 89464 93479 109725 110721 319730 341476 920855 921137 346623 358723 103944 89911 95822 97136 112990 107489 104079 104134 72081 73137 259813 225350 662282 658465 190042 188533 241104 243017 279096 270770 285828 288815 301221 306735 286316 317222 651343 683023 510708 409226 254991 250401 287332 285013 302115 302694 306775 311591 342436 345755 561737 590039 40.85 68.5 1
12:55:09 2023-09-26 329275 325008 77469 76341 114585 114046 115089 114367 84222 86182 89431 93382 109649 110500 320473 343603 930324 918169 345717 358723 103590 90194 95494 97335 110533 107886 103868 104634 71784 73296 256521 226806 648749 657957 190313 188010 241818 247216 277920 268834 285891 288409 304054 304817 286705 318446 652913 691258 506480 411380 254991 249874 288097 285370 299091 302940 309019 311631 345881 347482 562186 590420 40.85 68.5 1
12:55:10 2023-09-26 326871 325043 77413 76309 114547 114334 115055 114560 84097 86308 89186 93511 111881 110721 319246 344637 920855 907711 346242 358471 103978 89849 96019 96871 111379 107686 102602 102908 72049 73135 255409 225494 660764 658465 189049 189468 240286 243702 276537 268834 285133 288612 301010 307449 286039 315618 652791 681204 506430 408000 255316 251283 285606 286683 300028 304115 308583 313586 341410 344752 568755 589620 40.85 68.5 1
12:55:11 2023-09-26 330590 327002 77492 76206 114619 113709 115123 114299 84222 86182 89497 93317 109826 110160 319765 344602 920928 915728 348737 358723 103734 89943 95756 97003 110874 107671 104046 104278 71963 73034 256521 225603 661048 658501 190313 187976 241818 242334 277725 269655 284964 294662 302385 306485 286231 315329 651343 682167 509299 410204 254991 249874 288097 285334 301298 305508 305968 313846 343121 345059 561102 588877 40.85 68.5 1
12:55:12 2023-09-26 328163 324755 77412 76309 114744 113922 115089 114367 84222 86215 89219 93446 109649 110534 319765 342263 932313 915728 345193 359553 103695 90121 95953 97305 111113 108050 104161 104499 71916 73135 255409 226610 658397 662243 189875 188927 240935 243017 278311 274641 285971 289298 301994 306236 288025 315509 649047 689175 510773 411694 252842 251106 286964 285334 301298 302484 309237 312587 343502 343612 558797 585649 40.85 68.5 1
12:55:13 2023-09-26 328724 325043 77413 76309 114542 114112 115009 114560 84128 86182 89186 93382 109649 110534 319246 347276 930324 908804 346769 358723 103590 90005 95494 97169 110720 107853 103868 104489 71784 73067 257763 226998 654194 658029 189187 188340 240766 247446 276715 270290 285116 288409 304267 306955 287341 315618 656172 685250 505071 412861 254632 250751 287037 286548 299987 304669 308366 312550 344983 344576 566854 589473 40.85 68.5 1
12:55:14 2023-09-26 329809 326808 77461 76350 114611 114369 115089 114367 84253 86182 89464 93349 109725 110423 319282 345711 922268 913058 348024 358472 102259 90121 95887 97104 110993 107753 104089 104465 71916 73102 255409 225422 658576 658036 190348 187845 242159 243017 277813 270478 285098 294247 302456 306699 286593 318787 649011 683132 509299 410531 254991 249554 288503 285423 299987 304349 306703 311301 342986 345236 562408 588785 40.85 68.5 1
12:55:15 2023-09-26 329390 325008 77412 76309 111846 114144 115089 114480 84222 86182 89186 93511 109725 110534 319282 343638 926303 918335 342068 358723 103767 90005 95756 97102 112990 107671 103902 104311 71914 72835 256521 226915 656783 656641 190013 188471 241104 243017 277725 268612 287028 288228 302421 307347 285392 317113 649047 685250 507820 408972 255713 250363 287216 286365 300836 304223 310332 312513 343136 346098 565210 592562 40.85 68.5 1
12:55:16 2023-09-26 328468 325043 77645 76257 114615 114112 115089 114560 84191 86334 89219 93543 109649 110568 318799 347027 933126 908840 345988 358651 102140 89939 95756 97270 110840 107786 102177 104644 71916 73034 255409 227396 662015 658029 189187 188858 241104 243359 276608 269724 285169 288228 303875 305774 287144 315257 652827 685322 513351 412861 254811 250577 286964 287122 297699 303890 308897 310140 345332 344682 568755 589708 40.85 68.5 1
12:55:17 2023-09-26 326871 328036 77465 76289 114577 114553 114929 114560 84160 86215 89154 93543 109573 110832 318834 344673 920892 910133 346769 358759 104011 89726 96019 96838 113023 107415 104079 104134 71914 72867 257763 225639 658797 659631 189118 188933 240428 247554 277335 269279 286007 293759 301256 307699 285392 317186 656910 679917 512118 407855 255172 251283 286302 287028 300872 305329 308329 313660 342943 346727 568682 590039 40.85 68.5 1
12:55:18 2023-09-26 330948 325017 77465 76268 114706 114223 115249 114491 84285 86241 89464 93511 109860 110636 322169 346942 931608 920221 346060 359085 103920 90154 96019 97338 111070 107753 104156 104456 71980 73034 257763 226889 654435 657993 190278 188044 241818 243017 278684 270770 286374 288815 302773 304852 288025 317924 653008 689199 517579 411995 254991 250577 288183 285334 299545 302940 309201 312920 345609 344682 562408 590559 40.85 68.5 1
12:55:19 2023-09-26 327796 325998 77413 76322 114596 114748 114906 114753 84097 86334 89186 93672 109422 110875 318763 346196 931645 910102 342586 359517 103801 90005 95756 97302 110874 107853 104046 104456 71980 73217 257419 227557 666125 657957 189979 188602 241104 242327 276680 269655 286848 288409 303732 306775 287464 319966 654565 690064 509299 412788 255533 251035 286871 287886 300447 303609 309966 309670 345054 344682 570686 589976 40.85 68.5 1
12:55:20 2023-09-26 330585 324978 77581 76278 114938 113758 115283 114265 84347 86365 89611 91631 109860 110449 320072 343427 924206 917497 348024 358508 104097 89907 95822 97104 110874 107637 104046 104278 72321 73102 253097 225494 659902 658501 189680 188499 241894 242334 278311 268834 284826 294342 301467 306699 286669 317476 651343 682167 502260 410494 254991 250577 288061 284862 299510 303397 306270 311591 345785 345720 561212 589708 40.85 68.5 1
12:55:21 2023-09-26 330948 324947 77492 76341 114706 114190 115283 114491 84253 86301 89186 93478 109982 110500 319246 343533 930324 919555 346451 358759 103557 90005 95494 97335 110533 107853 103835 102151 71850 73167 257763 226806 653716 658029 190348 188645 241818 243017 278116 270770 286360 288671 303981 305351 286965 318751 653192 691039 506480 414033 255533 249696 288061 285450 299510 304507 308983 313069 346509 345720 562807 590457 40.85 68.5 1
12:55:22 2023-09-26 327796 327464 77514 76268 114665 114612 112242 111932 84347 86551 89366 91923 109809 110662 320036 344979 930473 914252 349406 358651 103801 90005 95822 97136 111113 107786 104190 104388 71980 73034 256521 225530 657413 661593 189680 188899 240766 243702 277920 269432 285160 288746 302138 305809 288025 315582 652791 683132 509299 412277 254272 251283 287252 286848 300836 305187 306703 312504 343466 343682 565362 588785 40.85 68.5 1
12:55:23 2023-09-26 330117 324982 77465 76300 114630 114334 115055 114525 84222 86301 89431 93446 109725 110534 319470 346718 923652 913058 347505 359264 103767 90005 95756 97136 110874 107819 104046 104244 71931 73034 268322 225639 656160 656641 190313 188430 242051 243594 277013 272302 284991 288906 302243 306594 286088 319238 655048 685730 502260 411366 255713 249839 287656 286799 299987 304279 306415 311301 343502 346276 566819 590039 40.85 68.5 1
12:55:24 2023-09-26 330590 327727 77781 76429 112004 114537 112307 114707 84347 86346 89644 91730 109961 110551 320072 343202 931645 918335 345681 358723 102324 90125 96019 97270 110840 107819 103902 104278 72049 73135 257419 226719 655014 658065 190146 188567 241648 242846 278866 268869 286419 288815 302845 306919 288467 315618 652267 685214 509299 413447 254272 250930 288097 285450 299580 302940 308983 311047 344500 343647 562535 590457 40.85 68.5 1
12:55:25 2023-09-26 328724 325774 77465 76331 114547 114524 115055 114684 84222 86334 89431 93511 109725 110721 319246 347276 930984 909062 344633 359806 103734 90038 95690 97169 110840 107853 103868 104384 71931 73167 255409 227557 660593 662206 190140 189024 241613 243702 276501 269585 286705 288504 302843 306061 287558 317888 654637 689235 507890 412277 255713 250930 287252 287729 297807 305115 309456 312403 345432 345494 569561 590457 40.85 68.5 1
12:55:26 2023-09-26 332203 327532 77633 76223 114960 114301 112209 114673 84326 86406 89644 91631 109885 110279 319730 344637 922232 918169 348517 358651 103839 90005 95822 97136 112990 107753 104079 104311 72012 73034 257763 225603 659294 658967 190348 188044 242329 242846 278116 269689 285312 294708 302561 306735 286884 317924 652729 683132 509299 410531 254991 250577 288503 285539 299300 304314 306306 312276 343466 345720 561212 589620 40.85 68.5 1
12:55:27 2023-09-26 329472 325021 77636 76272 114736 114334 115169 114525 84285 86334 89464 93511 109725 110687 319470 344602 926303 917682 342623 359553 103839 90038 95756 97169 110874 107853 104012 104417 72049 73137 257763 228019 654894 658428 190209 188499 241783 243702 278204 270770 287145 287977 303982 306664 286231 319421 649011 691112 512822 411403 255713 250401 287773 286838 299404 302975 310759 312254 345090 346798 561959 588962 40.85 68.5 1
12:55:28 2023-09-26 328090 327428 77528 76363 114842 114491 112232 114786 84316 86301 89186 93511 109649 110534 321257 344461 927570 907711 348737 358687 103767 90030 95887 97136 110874 107745 104046 104278 71931 73034 256521 225567 657693 658065 189714 188602 240935 247656 277920 269620 284733 288308 302421 305561 288467 315582 652791 683829 507890 412861 254272 251106 287252 286217 300411 305581 306631 311591 343537 343682 565326 588367 40.85 68.5 1
12:55:29 2023-09-26 329157 325013 77413 76268 114551 114491 115055 114525 84160 86241 89186 93511 109649 110687 318763 346232 922425 911653 346696 358723 103767 90005 95690 97136 110874 107686 102318 104653 72049 73137 257763 226285 654443 656031 190174 188499 241069 243702 276501 269655 285133 288910 302385 306699 285107 319275 654937 682662 502260 409878 256438 250294 287252 287967 298359 303890 306451 311301 343502 346833 567913 589620 40.85 68.5 1
12:55:30 2023-09-26 329792 326803 77696 76363 111929 114112 115249 114333 84259 86241 89464 91631 109843 110466 319435 342573 931645 918169 345011 358687 103801 89943 95756 97136 110874 107671 104046 104311 71980 73034 255409 225639 653275 658065 190278 188602 241648 242334 278311 268834 285971 288815 302845 304852 287702 317403 651343 685250 509299 411670 254632 250577 288097 285298 301049 304080 308983 310611 345054 344421 562009 590467 40.85 68.5 1
12:55:31 2023-09-26 327042 327501 77360 76331 112712 114553 114861 114560 84128 86334 89186 93511 109422 110875 318763 345676 930984 910356 342659 359264 103767 90245 95887 97338 111002 107686 104055 104571 72014 73235 263771 227769 659242 661305 190174 189030 241104 242327 276680 269432 286745 288584 303342 306384 287108 315221 653750 690100 501066 411985 254991 250577 286445 287764 299564 302905 310405 309670 345070 344682 569598 590877 40.85 68.5 1
12:55:32 2023-09-26 331271 325594 77577 76331 114774 114190 115249 114798 84326 86301 89464 91765 109977 110313 319506 345292 922884 914214 349208 358759 103767 89943 95756 97169 112990 107819 102351 104278 72012 73167 257763 225639 659001 659434 191050 188044 242159 242846 278311 269724 285133 294355 302633 306735 287144 318446 649011 683132 507890 411424 255172 250930 288508 285454 299545 303890 306739 311591 343466 345720 562009 588785 40.85 68.5 1
12:55:33 2023-09-26 329422 325017 77465 76268 114660 114334 115089 114446 84253 86301 89186 93511 109725 110534 318799 343603 926303 918335 342370 358977 102112 90088 95756 97237 110840 107753 102248 104610 71916 73185 257763 228165 657483 658698 190278 188471 241140 243630 277813 269209 287491 288003 303342 307164 286025 319238 649047 689272 509299 410168 255713 250577 287252 286244 300836 305079 310405 310900 343502 346798 561995 589143 40.85 68.5 1
12:55:34 2023-09-26 328491 325017 77496 76372 112054 114649 115214 114605 84335 86334 89403 91884 109657 110534 319246 347276 930713 908804 346769 358759 103590 90038 95625 97563 110763 107853 103868 104489 71963 73167 268322 226843 654095 658065 189714 188933 241140 241955 276715 271117 285098 288910 304054 305526 287584 317476 654436 685250 509123 412861 254991 250577 287252 286208 297664 305724 306415 310611 345054 344752 566599 589767 40.85 68.5 1
12:55:35 2023-09-26 326277 325017 77413 76300 114551 114367 115020 114525 84160 86334 89154 93608 109573 110909 318763 345721 922204 911503 345426 358580 104059 89907 95953 97039 111070 107719 102318 104504 71916 73034 257419 225567 667112 659434 191391 189127 240935 243702 277530 269244 285971 288910 301467 307199 287144 315293 652827 681168 510708 409263 254811 255407 286848 286848 298638 302975 306415 312504 341923 344682 568448 589620 40.85 68.5 1
12:55:36 2023-09-26 328213 325515 77500 76268 115093 114190 115089 114798 84285 86241 89186 93511 109649 110534 318799 342298 924264 918335 342550 358759 103801 89943 95887 97169 111027 107637 104079 104311 72012 72835 257763 225639 656255 656641 190013 188602 241140 243359 277920 270008 287324 288815 302385 308054 285994 318446 649011 685214 505040 409226 255713 250577 287252 286768 299545 302028 310405 310611 342966 346311 563223 589143 40.85 68.5 1
12:55:37 2023-09-26 335662 326808 77581 76184 114808 113955 115317 114333 84233 86182 89497 91757 109927 110636 320226 344842 931608 915543 344561 359121 103920 90187 95887 97370 110993 107745 104012 104384 72012 73067 256521 226770 658454 658065 189714 188933 241104 243386 279096 268799 286517 288815 302773 306699 288025 315509 649047 685250 509299 411694 252842 255084 287252 285334 300456 302940 309456 313574 343537 343647 558833 585793 40.85 68.5 1
12:55:38 2023-09-26 328250 324982 77566 76309 114665 114190 115055 114525 84253 86275 89186 93446 109725 110534 318763 347520 930984 909062 346769 359264 103662 90038 95625 97335 110533 107853 103868 104489 71882 73267 255409 226843 650618 658029 190013 188636 241140 247692 276715 270513 285098 288779 303981 306419 287297 318866 654565 685142 500870 413447 255352 251247 287180 286907 299564 304561 308910 310611 345609 344952 568279 590039 40.85 68.5 1
12:55:39 2023-09-26 331491 324746 77469 76229 114695 114079 115055 114491 84389 86458 89611 91631 109894 110398 319588 345569 926288 912910 348417 358544 103953 90005 95756 97136 110840 107671 103974 104687 72081 73034 255409 225603 654638 657570 190809 187845 242159 243017 277530 269689 285098 294247 302421 306384 286907 318933 649011 683132 506082 410531 255352 249874 288797 286208 300993 304349 306775 311555 343537 345478 562991 588454 40.85 68.5 1
12:55:40 2023-09-26 328724 327464 77518 76278 114572 114330 115089 114525 84160 86301 89186 93446 109573 110534 318763 342573 923611 919555 342068 358183 103767 89882 95756 97070 112990 107489 103974 104278 71882 73067 257763 226968 657748 656641 190013 188602 241140 247482 278096 270698 287918 288671 301500 307989 286088 318787 654776 689630 510708 408431 255713 250577 287252 286535 299545 302028 310150 312957 342401 346276 562825 589143 40.85 68.5 1
12:55:41 2023-09-26 328541 326799 77311 76404 114785 114649 112288 112030 84295 86320 89398 91830 109657 110585 319104 346575 930874 910929 342659 359553 103767 90038 95690 97305 110840 107853 104012 104384 71963 73167 256521 227484 652064 657957 190013 188636 241140 241990 276680 269655 286745 288409 302525 305774 286857 317512 654248 689272 509299 412277 254991 250577 286445 287967 297734 304972 310186 309705 344536 345494 570002 589143 40.85 68.5 1
12:55:42 2023-09-26 326472 324528 77465 76372 115009 114367 114975 114525 84222 86215 89186 93511 109422 110721 318799 343603 924264 908998 347113 358147 103801 89849 95887 97102 112911 107522 104046 104278 72045 72984 255409 224860 662401 657993 190105 189058 240926 243666 277865 270770 285869 290545 301784 308656 287405 315437 655048 683132 503650 411403 254632 255084 286799 286943 300411 303609 306415 312539 343277 344434 567074 589001 40.85 68.5 1
12:55:43 2023-09-26 328804 326803 77771 76363 111956 114380 115180 114741 84285 86380 89398 91763 109624 110585 319588 341511 923611 919641 342623 358472 104025 89911 95887 97003 110874 107489 103902 104432 71931 72835 257763 225639 656721 656641 190013 188636 241140 247482 278311 268016 287526 294174 301503 308130 286266 317822 649047 685214 510708 408613 255352 250401 287252 286351 299615 302028 309917 311555 342472 345791 562825 585505 40.85 68.5 1
12:55:44 2023-09-26 329319 326799 77521 76309 114813 113857 115203 114333 84201 86182 89497 93349 109725 110194 319506 343052 931645 920900 345681 359300 103624 90038 95887 97136 110874 107671 103868 104311 72012 73034 255409 225386 658807 662911 190740 188499 241783 243017 278239 270770 286701 288815 303200 306775 287972 317439 648975 689235 509299 413960 254991 250577 288097 285601 301049 305079 309165 312441 345609 344682 561212 590457 40.85 68.5 1
12:55:45 2023-09-26 327772 326803 77524 76363 114801 114491 115237 114786 84335 86380 89398 91923 109649 110687 320729 343603 927419 912951 348171 358435 103801 89882 95822 97397 110993 107489 104079 104167 71963 73067 255409 224544 660978 657993 189714 188636 240766 247692 277530 270770 285098 288991 302421 306271 288061 315654 652791 682649 502260 411694 254272 251283 287050 286683 299320 302975 306667 312356 343226 343682 565398 589358 40.85 68.5 1
12:55:46 2023-09-26 329655 326808 77413 76309 114568 114136 115055 114569 84160 86215 89251 93479 109725 110568 318763 346728 921771 913058 346769 358183 103624 89943 95840 97070 110797 107704 103936 104311 72049 73137 257763 225350 666224 656531 190543 188795 241783 243702 277226 270373 285828 288815 302845 306735 285392 319457 654509 686037 513175 410494 254301 249874 287368 287679 298462 303925 308547 311337 343537 346869 569394 589708 40.85 68.5 1
12:55:47 2023-09-26 329399 324876 77581 76268 111979 114340 112331 114638 84378 86234 89464 93445 109725 110389 321941 343017 931645 918335 345681 358687 102253 90154 95887 97336 111027 107819 104012 104422 72012 73135 256521 225603 655723 658065 190313 188602 241818 243017 278703 269209 286079 288815 302034 304852 288586 317403 653192 685214 509299 414033 254632 251106 288102 285334 299545 305577 309456 311520 345019 344421 562408 590457 40.85 68.5 1
12:55:48 2023-09-26 327895 324982 77412 76268 114974 114524 115020 114650 84222 86334 89370 93511 109725 110687 318728 346753 931645 910356 344633 358723 103734 90005 95690 97302 110891 108017 102460 104793 72016 73235 255409 227769 666377 661305 190174 189058 241747 243702 276608 269689 286848 288707 304267 307062 287464 318019 654674 689235 509299 412277 255713 251247 287252 287967 297879 303855 309056 310575 346110 345200 570002 590692 40.85 68.5 1
12:55:49 2023-09-26 330585 326803 77669 76331 111943 114046 115352 114299 84295 86149 89620 91757 110053 110279 319694 343017 922884 920610 348627 358723 103910 90005 95887 97136 111027 107671 104012 104278 71980 73034 255409 225567 657872 658501 190278 188636 241818 242846 278311 269655 285133 288413 302385 307164 286978 317525 648939 683615 510708 410494 255352 250930 288503 285263 301261 303855 307953 311591 343431 345720 562009 589001 40.85 68.5 1
12:55:50 2023-09-26 329975 327265 77465 76300 114740 114334 115283 114525 84285 86334 89464 93511 109725 110500 319730 343603 928311 918061 342695 359770 102112 90245 95953 97338 111045 108084 102177 104789 71916 73235 256521 228092 653688 659594 190774 188864 241818 243359 278116 269655 286701 287895 304232 306664 286445 319311 653376 691112 507890 411403 255713 250577 288061 286848 299510 305724 310405 311593 345332 346762 561959 589976 40.85 68.5 1
12:55:51 2023-09-26 329116 325738 77465 76300 114706 114367 115249 111876 84367 86360 89431 93511 109573 110534 320692 346297 930053 909062 348737 358687 103734 90038 95756 97530 110763 107853 103940 104278 72012 73034 257763 225639 654852 658029 190013 188899 241104 243359 277920 272879 284627 294283 303342 305739 288030 317439 652755 683143 506256 413447 254991 250930 287368 287050 298343 304808 306703 311047 345332 344682 564490 590287 40.85 68.5 1
12:55:52 2023-09-26 327328 325048 77391 76290 114596 114636 115020 114797 84191 86486 89186 93672 109573 110909 319246 346171 922425 912516 346441 359230 102426 90245 96234 97370 111147 107786 104233 104610 72113 73202 257763 225422 656220 656641 190013 189064 241104 245081 277601 269655 286374 288815 303094 308130 285214 319421 654211 683179 510708 408576 255713 250930 286848 288057 298602 303890 308983 311555 343191 347320 571216 590457 40.85 68.5 1
12:55:53 2023-09-26 328778 324040 77496 76322 114945 114459 115295 114491 84285 86208 89431 91757 109809 110419 319694 343087 931645 918335 345681 358723 103797 90005 95756 97302 110874 107819 104046 104456 72147 73034 255409 225639 666431 657993 190613 188306 242186 243017 278311 269244 286410 294501 304267 304852 288025 318410 652267 690209 505071 411995 254991 250842 288503 285972 301261 303397 308184 311301 346130 345200 562408 590457 40.85 68.5 1
12:55:54 2023-09-26 326871 325707 77307 76394 114513 114748 114906 114753 84097 86367 89154 93672 109645 110909 318763 345427 932977 912802 342514 358544 103953 90063 95887 97370 110993 107786 102318 103120 71931 73235 253097 227557 655587 660222 190209 189058 240935 242700 277494 269244 286848 289370 302773 306699 287144 318185 654248 690733 517931 411694 255352 250930 286539 287967 299056 302975 310405 312575 345054 345755 570002 585690 40.85 68.5 1
12:55:55 2023-09-26 331257 327120 77520 76331 114744 114446 115055 114525 84326 86301 89464 93511 109725 110534 318763 345711 920892 912786 347260 358687 103839 90005 95756 97169 110874 107671 104046 104278 72012 73034 257763 225567 655844 656372 190613 188602 241818 247903 277299 270478 286173 294662 303094 306735 287211 319457 649047 684244 509299 410531 255713 249874 288097 287324 300199 306586 308511 312883 343502 346798 563621 589620 40.85 68.5 1
12:55:56 2023-09-26 328505 324982 77496 76268 114652 114334 115214 114684 84191 86584 89464 91884 109860 110670 321941 342866 927681 918223 342442 358580 104097 90154 96019 97370 110943 107745 104046 104384 71931 73135 257763 227287 653035 656641 190146 188636 241818 243630 278008 269244 288121 288097 302525 307664 286231 319421 649047 689372 510708 409263 255713 250577 287859 287086 299510 303633 311064 310322 343502 346798 562825 589143 40.85 68.5 1
12:55:57 2023-09-26 328259 326808 77518 76426 114838 114330 115214 114569 84222 86393 89431 93672 109649 110721 318763 347251 930984 908813 346769 358723 103590 90038 95776 97169 110686 107819 103868 104456 71931 73135 257763 226843 650618 657993 190180 188636 241140 247831 276944 270926 285971 288815 304267 305774 287549 317960 654211 685286 506480 412861 254991 250930 287252 287194 299636 304596 308983 310575 345574 345200 569245 589620 40.85 68.5 1
12:55:58 2023-09-26 325870 325017 77496 76300 114551 114367 112066 111909 84326 86644 89456 92010 109624 110772 320692 344496 922388 911578 346024 358256 104275 90055 96019 97070 113180 107489 102531 104504 71980 73135 257763 225603 657413 658036 190042 189230 241104 242327 277920 269689 286410 294283 301503 308632 286316 319152 654710 682649 507820 408000 255533 251283 286772 287562 300868 303890 309456 311555 342197 345791 568718 590255 40.85 68.5 1
12:55:59 2023-09-26 328359 324837 77549 76341 115077 114190 115089 114491 84253 86301 89186 93446 109573 110500 318799 343603 926340 917682 342623 358759 103839 90038 95756 97201 110874 107819 103940 104417 71931 73135 255409 228040 654170 656641 190313 188602 241648 247656 277920 269467 286925 288097 304267 307347 286231 319338 649011 690769 510708 410494 255713 250577 287859 286647 301049 303609 310113 310140 345348 346833 561995 588998 40.85 68.5 1
12:56:00 2023-09-26 326762 327015 77496 76341 112083 114537 112319 111964 84326 86472 89521 93702 109809 110738 319588 342938 928822 915317 342659 358687 103801 90005 95756 97305 110874 107745 104012 104311 71963 73034 257266 226770 659393 660369 189118 189265 240428 241990 278311 268799 286884 288815 302101 306699 287144 317215 653750 689235 509299 411694 255352 249252 286409 287229 299580 302940 310405 313537 344259 345755 568718 589143 40.85 68.5 1
12:56:01 2023-09-26 328345 326762 77413 76331 114551 114367 115055 114560 84222 86334 89464 93672 109573 110687 318763 345711 921771 912749 346487 358723 103767 89972 95756 97136 110874 107671 104012 104311 71963 73034 256521 225639 653754 656372 190313 188899 241648 241990 277530 269724 286092 294626 303094 307413 285584 319056 653750 683215 509299 409226 256075 250577 287252 287985 298567 306730 308983 312773 343537 347320 568316 590039 40.85 68.5 1
12:56:02 2023-09-26 328751 326803 77665 76364 112115 114570 112265 114741 84264 85152 89521 92050 109809 110738 319588 341441 920892 918179 345644 358436 104164 89972 96019 97169 111436 107853 104113 104465 72012 73034 257763 225567 660881 656641 190313 189064 241648 241955 279328 268425 287288 294469 302173 308130 287144 318446 649011 683879 512118 409263 255533 251106 287939 286683 301370 302719 309492 311627 342951 346276 558761 589143 40.85 68.5 1
12:56:03 2023-09-26 326867 325008 77413 76331 114517 114748 114861 111665 84160 86519 89186 93835 109422 110977 318799 345201 930324 911402 342586 358723 103839 90038 95840 97335 110874 107819 103940 104384 71963 73167 257763 227236 667635 659901 190180 188899 241104 242735 277601 269655 287324 288815 304054 306699 287787 318446 654710 690769 509299 412277 254991 250930 286445 288061 299056 302940 310405 310611 344571 345507 572575 591988 40.85 68.5 1
12:56:04 2023-09-26 328240 324903 77465 76331 114767 114459 112298 114821 84233 86472 89366 93575 109725 110721 319987 343638 927644 911214 348134 358399 103906 90038 95953 97370 111147 107637 104079 104311 72045 73163 255409 224896 660622 657993 190146 189064 241140 242443 278116 269689 286235 288781 302350 306699 288111 315618 652827 682167 510708 411694 254632 255155 287252 287086 301080 303855 306739 313772 342951 345139 567037 588785 40.85 68.5 1
12:56:05 2023-09-26 328724 324755 77492 76300 114665 114334 115283 114560 84201 86334 89497 93479 109679 110534 319470 342059 924919 918335 342068 358459 103872 90005 95822 97169 110874 107745 104046 104616 71963 73034 257763 225639 657568 656641 190348 188769 241648 241752 278116 268612 287765 288910 302881 308380 286669 318933 649047 685250 513031 409263 255713 250577 287252 286647 299545 302063 310369 312626 345858 347035 565210 592224 40.85 68.5 1
12:56:06 2023-09-26 327650 326663 77496 76363 114949 114491 112177 114673 84201 86420 89464 91991 109573 110534 320036 342228 931645 915691 345693 358435 103953 90038 95822 97169 110874 107745 102351 104311 72012 73034 255409 225639 655858 658065 190449 188933 241104 247656 279132 268834 286647 288815 303307 306735 288467 315618 649011 685250 509299 412591 254272 249217 287252 286302 300912 302975 309930 311083 343572 343718 561995 589143 40.85 68.5 1
12:56:07 2023-09-26 328455 324750 77465 76300 114585 114334 115055 114525 84285 86367 89219 93543 109573 110721 318763 346753 930324 908998 346769 358759 103590 90038 95690 97538 110891 108050 102318 104827 71916 73235 255409 226770 654375 662911 190509 189092 241783 243702 276680 270926 285971 288815 304267 306454 288115 318410 654674 685286 509299 412715 255533 251106 287252 287086 299564 306982 309237 310646 345609 345236 567877 589620 40.85 68.5 1
12:56:08 2023-09-26 329349 324965 77629 76300 114824 114144 115089 114253 84273 86215 89611 93543 109649 110466 318799 341237 923574 918260 347223 358183 103944 90005 95953 97305 112990 107671 104079 104311 72012 73034 257763 225213 663214 658036 190146 188899 241140 243017 279132 270698 285771 288203 301219 307664 287108 318446 651343 683132 505600 410204 255352 250577 288183 285334 301108 303855 306739 312320 342986 345791 561212 585383 40.85 68.5 1
12:56:09 2023-09-26 329888 326808 77412 76237 114611 114215 115055 114569 84285 86334 89464 93543 109649 110534 318799 345830 930984 918335 345961 358471 101970 90402 96137 97605 110738 108009 104089 104605 71948 73185 255409 225458 662329 660369 190914 188602 242159 243017 278524 269467 286992 294662 304731 304887 287674 319195 651086 691112 506480 411995 255352 250577 288503 286620 301261 303643 309492 311047 346651 345791 562622 590457 40.85 68.5 1
12:56:10 2023-09-26 328349 324982 77461 76320 114615 114406 112209 114741 84170 86301 89186 93543 109649 110721 319588 343638 927653 909035 348737 358183 102253 90005 95822 97169 112990 107671 104079 104311 71963 73034 257763 225408 657267 658029 190180 189064 241104 247729 278116 269655 285062 289040 302030 306271 288622 317476 649119 683615 509299 412861 254811 251283 287252 287122 299510 305724 306415 311662 344571 345494 564527 588785 40.85 68.5 1
12:56:11 2023-09-26 328004 325008 77473 76304 115013 114524 115055 114560 84222 86334 89186 93543 109573 110534 318763 345711 921771 913489 346477 358436 102112 89939 95887 97304 110993 107786 102318 104432 72014 73152 257763 225603 657496 656177 190313 188636 241711 243702 277494 269689 286007 294247 302101 310514 286088 318758 652827 683179 503115 409263 254514 250577 287368 287967 300411 304349 309492 312920 344829 347356 568316 589708 40.85 68.5 1
12:56:12 2023-09-26 328547 324035 77496 76363 115029 114046 115283 114367 84264 86182 89611 91830 109725 110194 319246 342573 931645 918169 345193 358687 103767 90038 95822 97201 112911 107819 103902 104384 72012 73067 256521 225603 664721 658029 190781 188636 242159 243017 278311 269279 286530 294247 303414 305774 288874 318446 649011 689235 509299 411705 254991 250930 288503 286208 301298 303432 309420 311555 346130 344717 562991 590642 40.85 68.5 1
12:56:13 2023-09-26 327346 326803 77360 76363 114354 114781 114861 114741 84128 86427 89186 93672 109422 110909 320773 345463 931424 913214 342514 358580 103881 90125 95822 97370 110993 107753 102318 104610 71931 73167 255409 227236 651745 661935 190642 188899 241104 242735 277530 269655 287181 288865 304018 306699 287180 318446 654248 690282 502260 411694 254991 250930 286445 287967 298638 305079 310405 310393 344571 345791 569598 589143 40.85 68.5 1
12:56:14 2023-09-26 329888 327355 77465 76300 114568 114330 115020 114912 84393 86334 89464 93543 109649 110721 318763 346196 920623 912913 346769 358723 103767 89943 95756 97429 110874 107671 103936 104345 71914 73067 257763 225639 660820 656641 190348 188899 241818 241990 277530 272949 286173 294247 303342 307199 286669 320362 653045 683179 502266 410531 254478 249874 287692 287652 298602 304596 309019 311591 343572 347600 566636 589349 40.85 68.5 1
12:56:15 2023-09-26 328487 324750 77488 76331 114585 114367 115089 114401 84253 86367 89550 91884 109894 110670 321257 344792 927681 920951 342201 358580 104097 90125 96972 97271 111027 107745 104079 104311 72012 73034 258844 225494 657519 656641 190313 188636 241140 243702 278115 268834 287904 288820 302881 308165 286266 319195 649119 685250 505040 408938 255713 250577 287288 286683 299545 304294 310844 311083 342986 346833 565326 589143 40.85 68.5 1
12:56:16 2023-09-26 328259 324528 77409 76322 114801 114406 115089 114525 84222 86334 89464 93479 109573 110568 318799 346753 930324 908804 346769 358723 102112 90071 95625 97169 110567 107778 103868 104489 71914 73167 257763 226915 651813 658029 190313 188933 241140 247518 277530 270926 286007 294174 304767 306236 288117 318446 654746 685286 512248 411380 254991 250891 287252 287220 297699 304878 309019 310646 345609 345236 567074 589620 40.85 68.5 1
12:56:17 2023-09-26 332144 327002 77413 76300 111813 114553 114975 111865 84378 86644 89611 92110 109657 110806 319140 344773 922352 911652 346305 359750 103944 89972 96019 97169 113023 107489 102460 104311 71980 73034 257763 225603 661314 658318 190209 189265 241140 247626 277920 269689 286410 288781 301503 307804 287823 315690 652827 681686 512118 409263 254919 249252 286848 287234 299300 303890 309492 312575 342727 345236 567074 589620 40.85 68.5 1
12:56:18 2023-09-26 328823 324000 77469 76309 114710 114334 115020 114491 84222 86301 89186 93414 109649 110389 318728 341476 924882 920296 342514 358687 103910 89911 95887 97136 113146 107637 104084 104244 71980 73034 256521 225639 657867 656641 190313 188899 241104 243702 278311 270008 287396 288815 302138 308094 286633 318083 652729 684141 512118 408576 255713 250577 287252 286902 301938 303298 310040 311555 342916 345755 561995 590457 40.85 68.5 1
12:56:19 2023-09-26 329655 324857 77496 76351 112050 114426 112209 114752 84378 86287 89521 91763 109809 110330 319552 344878 933557 918335 345120 358687 103767 89972 96019 97370 111147 107819 103978 104316 71980 73034 257763 225494 655376 657799 190278 188933 241818 243017 279096 269209 286813 294590 303307 306201 288874 317403 649011 685178 523216 413447 254632 251283 288178 286173 300912 305509 309930 313623 344500 343682 558725 592391 40.85 68.5 1
12:56:20 2023-09-26 326567 324973 77477 76331 114551 114524 115089 114605 84273 86334 89431 93672 109573 110687 320819 343603 923304 911004 345681 358687 104016 89816 95953 97364 113180 107456 104257 104211 72143 72835 257763 225603 658912 658501 189979 189230 240766 241955 277920 272034 286611 288295 301467 308130 287211 317439 654211 681132 506430 409190 255172 249252 287050 287122 300868 303890 309675 312504 342401 345755 568718 592049 40.85 68.5 1
12:56:21 2023-09-26 331778 326803 77802 76394 111994 114459 112242 114673 84347 86439 89644 91631 109885 110364 319435 345379 922848 915691 348244 358580 104097 90096 95953 97169 111027 107671 102531 104610 72012 73135 258281 225603 667427 658501 191081 188436 242499 243359 278047 270478 285236 288509 303307 307164 287549 318897 648975 683132 510708 410494 255533 250577 288910 286611 299510 306227 308257 311591 343537 345720 558495 589620 40.85 68.5 1
12:56:22 2023-09-26 327237 325212 77528 76237 112115 114301 115089 114491 84233 86301 89464 93575 109725 110534 319246 341989 931645 916993 345157 358687 103767 90005 95822 97169 110874 107853 104012 104278 71980 73084 257763 225639 656192 658029 190278 189230 241104 243359 279096 269209 286848 294590 302773 307518 288879 315618 649047 685250 518284 412277 254091 249217 287368 286173 301370 302975 310149 312920 344793 344399 564296 592049 40.85 68.5 1
12:56:23 2023-09-26 328505 326803 77496 76231 114926 114459 112321 114832 84316 86439 89583 93606 109725 110534 318728 346718 930067 909415 346206 358687 103700 90005 95887 97370 110686 107853 104012 104422 71882 73217 255409 226915 650367 657993 190278 188899 241648 241955 276680 270926 286414 288815 304623 306236 288210 318446 654710 685286 507890 412861 255352 251106 287252 287220 297699 304808 309420 311328 345609 345720 568682 590039 40.85 68.5 1
12:56:24 2023-09-26 330443 326762 77633 76272 114804 114223 115363 114491 84264 86149 89620 93317 109725 110092 319694 343533 920892 918061 348491 358687 103910 90005 95887 97169 112990 107637 104151 104350 72012 73135 256521 225567 655539 659164 190613 188602 242159 242846 278703 269689 285829 288098 302845 307164 287359 318897 653376 683132 503650 410494 255533 251106 288707 285570 299580 306982 308221 313514 346592 346235 561935 589928 40.85 68.5 1
12:56:25 2023-09-26 329253 325111 77633 76363 114922 114301 112298 114537 84170 86334 89464 93543 109649 110636 319246 343533 929625 918335 345473 359662 102069 90038 95625 97302 110763 107886 103835 104634 71850 73267 255409 227521 652531 659434 190781 188602 242159 247795 278311 269655 286848 288815 305196 306664 287549 319020 649011 691966 512606 412861 255713 250401 288183 286647 301938 303855 309930 310575 346615 346519 558761 585649 40.85 68.5 1
12:56:26 2023-09-26 328222 324715 77514 76272 114710 114367 115249 114605 84285 86334 89431 93608 109725 110721 318763 344602 926874 910356 348737 358723 103767 90005 95822 97302 110797 107671 103974 104311 71931 73167 257763 225603 652818 657993 190146 189196 241140 241955 278116 270513 285062 288509 303342 306811 288557 318083 652791 682662 507890 412861 254991 251283 287913 287239 301116 305486 309312 311484 345467 345094 565180 589473 40.85 68.5 1
12:56:27 2023-09-26 327859 326586 77549 76457 114663 114715 114975 114639 84108 86644 89521 93736 109649 110798 318763 345676 922388 910361 346487 358723 103910 90005 95887 97169 111027 107819 104046 104422 72012 73034 256521 225639 654563 656641 190313 189196 241648 242700 277530 270290 286521 288308 302489 308130 285945 319909 654710 683179 510708 409226 254514 250930 287252 287967 298602 306047 309456 311591 344259 348141 568718 590457 40.85 68.5 1
12:56:28 2023-09-26 330122 326808 77602 76300 114922 114293 115283 114333 84285 86182 89497 93511 109679 110347 318763 342502 931645 918335 345681 358723 103801 90005 95822 97169 110874 107853 104046 104829 72012 73167 257763 225639 652916 658029 190348 188899 241818 243359 278899 269244 286848 294626 303307 306992 288874 318185 652729 685286 509299 414547 255713 251140 288802 286651 300314 305760 309784 313698 346473 345023 562733 590384 40.85 68.5 1
12:56:29 2023-09-26 327560 324978 77469 76353 114517 114715 112232 111886 84253 86453 89431 93672 109649 110670 318621 345676 930984 908998 342623 358759 103734 90005 95756 97201 110874 107853 104012 104384 71931 73067 255409 227236 657119 659901 190348 189196 241648 243073 277494 269689 286884 288631 304267 306699 288079 318933 654710 690246 507890 412277 255533 251106 287050 288576 300836 303855 310795 310611 345574 345755 570406 585685 40.85 68.5 1
12:56:30 2023-09-26 330948 324000 77528 76363 114774 114367 115123 114525 84253 86551 89497 93511 109876 110534 319470 345711 923574 915691 347751 358435 103944 90005 95887 97302 111093 107745 104046 104456 72012 73167 255409 225603 660566 658036 191250 188471 242499 247518 278311 270737 286409 288991 303342 307628 287787 319457 654472 685516 510708 411438 255713 250506 288874 286943 299404 305333 309019 312836 344394 346240 562807 589620 40.85 68.5 1
12:56:31 2023-09-26 329152 325738 77665 76394 114706 114491 115249 114525 84273 86301 89521 93575 109725 110534 320898 343568 927346 918335 342309 358723 103801 90005 95953 97397 111027 107853 104079 104489 72012 73167 257763 227236 660085 656641 190348 189230 242159 241955 278703 272302 288242 288837 304018 308596 286911 319909 649083 690246 508778 409878 254514 250930 288183 287122 300897 302975 311284 311047 344536 347320 562789 590628 40.85 68.5 1
12:56:32 2023-09-26 328199 324000 77496 76372 114665 114334 115055 114560 84253 86334 89431 93672 109649 110687 318763 345121 929006 907711 347273 358723 103767 90162 95756 97335 110874 107886 104012 104489 71963 73267 255409 226915 656483 658029 190348 189230 241818 241990 277920 271375 286173 294247 304731 306918 288468 318896 656910 685106 507890 414033 255713 251637 288320 287347 300302 306052 309165 311555 346130 345720 565362 590619 40.85 68.5 1
12:56:33 2023-09-26 326871 324978 77496 76322 114547 114912 115272 114753 84191 86427 89186 93705 109649 110909 318763 344673 925233 910324 346487 358723 103801 90038 95756 97169 113023 107819 104079 104384 72012 73217 256521 225639 657739 656641 190013 189230 241140 242700 277530 269689 286504 294662 302065 308632 286383 318933 654746 681187 509299 408036 255713 251106 286848 287967 300623 305832 309456 311591 342951 347337 568755 590039 40.85 68.5 1
12:56:34 2023-09-26 330356 324031 77496 76187 114778 114334 115169 114491 84201 86301 89464 93478 109725 110457 319246 343052 930324 918335 345681 358723 103590 90194 95625 97401 110533 107886 103835 104489 71882 73217 257763 225567 651880 660369 190914 188602 242159 243530 278311 269689 287037 288743 304658 306883 287882 319275 654119 691112 509299 414621 255713 250858 288874 286718 299545 303925 309930 311364 346924 345472 562807 585793 40.85 68.5 1
12:56:35 2023-09-26 324370 324973 77592 76457 114551 114748 115020 114719 84222 86460 89464 93738 109649 110943 318763 343327 930984 913021 342623 358759 103767 90005 95756 97169 110874 107745 104046 104384 71963 73135 255409 226915 654532 659434 189749 189265 240766 242904 278311 269244 287729 288635 303378 306735 287265 318483 654248 690769 509299 411694 255352 251283 286445 287967 301298 302975 311236 311083 345054 345791 568755 585685 40.85 68.5 1
12:56:36 2023-09-26 327042 326799 77448 76268 114736 114334 115055 111997 84410 86492 89611 91884 109657 110662 319363 343497 930510 913731 348627 358544 103910 90005 95887 97169 110874 107819 102531 104760 72012 73135 256521 225213 657496 662405 190509 189230 241140 241955 278311 269689 285214 288816 302881 306699 288692 317476 652827 683132 509299 412569 254811 251283 287252 287359 299545 306730 306703 313809 344571 345200 565398 588785 40.85 68.5 1
12:56:37 2023-09-26 328651 326808 77465 76300 114656 114219 115214 114525 84253 86334 89464 93511 109725 110534 318763 342455 924919 919555 342586 358723 103906 90005 95887 97169 113146 107671 104046 104278 72012 73034 255409 226394 656568 656641 190348 189064 241818 241955 278311 268647 287801 288815 302421 308632 286669 318933 654008 685250 506480 409226 255713 250930 287252 287207 300456 302484 310405 312846 342951 346554 563657 589143 40.85 68.5 1
12:56:38 2023-09-26 329385 324000 77500 76289 111966 114426 112274 114729 84389 86320 89616 91763 109843 110474 319623 344878 933594 917321 344633 358723 103801 90038 95887 97338 112911 107819 104012 104311 72012 73067 258281 225458 654203 658065 190313 189196 241648 247482 279132 269244 286978 294454 303414 306770 288874 315329 649047 685286 510708 412277 254272 249217 287656 286007 300456 305151 310186 311555 344571 344682 558567 589143 40.85 68.5 1
12:56:39 2023-09-26 324600 324528 77475 76268 115013 114367 115055 114560 84160 86367 89464 93576 109573 110875 318728 343638 920892 907711 345681 358183 103978 89849 96019 96871 113023 107456 104113 104206 72012 73034 257763 225603 659374 656641 190013 189265 240935 241990 278116 269689 286445 294662 300656 308125 287144 317960 654248 682649 509977 408613 255496 249217 286964 287562 302440 303890 309456 314663 342762 345755 568755 590559 40.85 68.5 1
12:56:40 2023-09-26 330948 324645 77665 76279 112000 114227 112209 114673 84295 86287 89644 91631 109809 110364 319588 343603 923574 915728 347997 358401 102324 90005 95756 97169 112911 107671 104079 104687 72047 73167 255409 225603 660566 658501 190983 188602 242499 243017 278311 270478 285374 288544 303093 307664 287786 318969 649011 683132 510004 411112 255533 250577 288910 286325 299545 304808 308511 313007 343537 345791 562009 588785 40.85 68.5 1
12:56:41 2023-09-26 327505 325252 77465 76404 114660 114367 115089 114639 84108 86551 89464 93479 109649 110534 318799 341511 934479 915041 344670 358183 103801 90005 95756 97169 112990 107819 104079 104345 71963 73067 256521 225603 657254 658101 190313 189230 241140 247518 279132 268869 287001 294590 303378 306735 288874 315618 649047 685286 516159 411694 254632 250329 287252 286683 301159 305674 310186 311591 344606 344682 565173 592025 40.85 68.5 1
12:56:42 2023-09-26 328286 326803 77496 76300 114922 114459 115386 114707 84347 86439 89521 91923 109725 110687 318505 346718 931649 912241 346659 358687 103695 90071 95756 97335 110925 107786 103902 104489 71963 73217 255409 225530 651862 658029 190348 189230 241818 241955 277530 270961 285985 294274 304767 306992 288061 318446 653750 685214 507890 411380 254991 251283 288097 287122 300780 304878 309456 311118 345645 345755 567037 589362 40.85 68.5 1
12:56:43 2023-09-26 328813 324933 77488 76331 114611 114330 112197 114525 84285 86182 89464 93414 109725 110347 320802 344602 923574 913058 347751 358723 103801 90088 95756 97169 110874 107671 104046 104350 72012 73034 255409 225567 654443 658036 190983 188471 242499 247656 278311 270513 285133 287801 303342 307664 287620 320356 649047 683132 513351 410531 255713 250226 288608 286889 299300 304843 308511 313883 346592 345992 560955 589763 40.85 68.5 1
12:56:44 2023-09-26 330324 324872 77633 76363 114812 114655 115340 114673 84285 86241 89431 93511 109422 110423 320349 343462 926266 917030 342586 358723 103767 90125 95887 97201 110874 107671 103940 104345 71882 73167 257763 227557 654411 656641 190348 188636 241818 247831 278311 269689 287526 288409 303021 307413 286822 319457 649047 690282 510708 410531 254301 250577 287895 286884 301293 305043 311064 310575 344571 347617 562031 589180 40.85 68.5 1
12:56:45 2023-09-26 327796 324040 77492 76268 114619 114334 115089 114525 84191 86334 89219 93511 109611 110568 318728 346753 930324 909062 346524 358183 103624 90038 95625 97201 110686 107853 103868 104520 71882 73217 257763 226915 658651 658029 190313 189099 241140 241955 276715 270583 286007 294510 304767 306236 288025 318446 654710 685322 507890 412861 254991 255048 288097 287764 300411 305486 308874 313316 346266 345614 568572 590388 40.85 68.5 1
12:56:46 2023-09-26 324455 327160 77665 76394 114868 114359 115020 114560 84191 86427 89186 92010 109472 110764 318728 343638 920892 908840 345608 358183 104045 89849 96019 96838 113102 107489 104079 104134 72012 73067 255409 225639 657528 656641 189187 189265 240766 242024 278116 269689 286410 294247 301255 308632 287180 317113 654710 682167 503115 408613 255352 255299 286964 287764 299545 303925 309844 313920 342472 345791 568792 590559 40.85 68.5 1
12:56:47 2023-09-26 328541 324075 77549 76341 114615 114367 115089 114560 84191 86334 89497 93479 109649 110534 318763 343603 924863 917682 342068 358723 103801 90005 95756 97201 112998 107819 104113 104345 72077 73067 258934 226915 657254 656641 190382 188933 241818 247765 278311 269689 288206 288409 303414 308130 286333 319457 649047 690501 510708 409299 254088 251140 287954 286835 301152 303504 311725 313104 344465 347142 565210 592136 40.85 68.5 1
12:56:48 2023-09-26 327614 324969 77581 76268 114699 113824 115249 111910 84233 86301 89464 93543 109725 110568 318763 342938 930984 913058 342659 358183 103801 90005 95822 97169 110874 107671 103868 104311 71882 73067 257763 226358 653482 658029 189714 189265 240766 241990 278703 268834 287324 294296 303414 306770 287584 315654 654937 685322 509299 411694 254632 250329 287534 286920 300491 302940 310186 312625 343572 344717 563693 589325 40.85 68.5 1
12:56:49 2023-09-26 325032 324528 77518 76322 114551 114583 114929 114594 84128 86308 89219 93576 109422 110755 318505 343674 922425 910106 345753 358183 103801 89882 95887 97036 110874 107522 104046 104311 72012 73034 255409 225639 659847 658036 190013 189265 241140 242024 278116 269689 286445 288781 302173 307699 288256 317476 652827 681876 503622 409587 255496 251950 287243 286943 299404 304387 309274 313312 344883 346880 568535 590457 40.85 68.5 1
12:56:50 2023-09-26 330370 323969 77553 76309 111950 114236 115375 114389 84264 86234 89620 93478 109885 110126 318763 343533 923987 917030 348171 357644 103944 90005 95887 97169 110874 107819 104012 104350 72012 73135 257763 225530 661465 658501 190914 188899 242499 243017 278703 270478 286177 288746 303271 307382 287841 319158 652267 683615 510708 410494 255713 251106 288910 285334 301261 304773 308511 312504 346568 346519 561212 590457 40.85 68.5 1
12:56:51 2023-09-26 324888 326771 77465 76363 114513 114553 114986 114719 84128 86453 89186 93672 109422 110875 318505 342537 930984 914814 342623 358687 103910 90005 95822 97136 110840 107745 104012 104350 71980 73167 257763 226879 654411 659434 189979 189299 240935 242700 278311 269432 288170 289041 304267 307413 288025 320348 657844 692042 509299 412167 255713 251814 286266 288314 300279 305904 311346 313438 345503 345755 568718 585505 40.85 68.5 1
12:56:52 2023-09-26 334696 326617 77528 76363 114710 114367 115214 114605 84378 86393 89464 93672 109725 110534 318763 343568 927617 910735 349479 358147 103944 90005 95887 97169 110874 107819 104046 104456 72012 73084 255409 225177 660491 657763 190278 189230 241648 241955 278311 269655 285753 290152 303307 306699 288969 317439 652755 683132 503650 412861 254991 249217 287252 287337 301261 306982 306703 313813 344536 345200 565362 588785 40.85 68.5 1
12:56:53 2023-09-26 328259 324000 77500 76300 114785 114334 115214 114491 84170 86301 89464 93575 109725 110534 319246 342455 925574 919641 342586 358687 103944 90005 95953 97169 111027 107819 104046 104278 72012 73167 255409 226714 658789 656641 190613 189196 241818 241955 278311 268834 288206 288707 303057 308349 286822 319617 654789 685106 510491 409081 256438 251247 288124 286907 300841 302905 311284 312810 343466 347315 567005 593265 40.85 68.5 1
12:56:54 2023-09-26 328724 326540 77581 76237 111934 114264 115249 114457 84233 86301 89497 93511 109725 110160 318728 341989 932313 919593 345157 358687 103910 90005 95822 97169 110874 107819 103974 104422 71980 73084 257419 225603 654083 658029 190348 189196 242159 243359 279132 269655 286884 294491 303342 306450 288874 317858 648975 685214 509299 414033 254811 251283 288503 286070 300877 303820 309930 311591 345574 344682 563919 590457 40.85 68.5 1
12:56:55 2023-09-26 326277 324004 77412 76331 114596 114524 115180 114491 84253 86334 89219 93511 109422 110721 318763 343603 924919 908998 346269 358147 103978 89972 95953 97136 113068 107489 104079 104244 72012 72835 256521 224666 657907 659434 190146 189230 241104 241955 278096 272302 286719 291494 302243 308173 287882 319091 655048 681985 507890 410312 255352 251814 287252 287086 301049 306047 309711 313527 343242 345200 567000 589001 40.85 68.5 1
12:56:56 2023-09-26 330246 324969 77465 76255 114740 114334 115055 114525 84285 86301 89186 93511 109725 110500 318728 345676 922425 912984 346732 358435 103944 90005 95887 97169 110874 107819 104046 104350 71882 73034 255409 225567 658686 656641 190948 188636 242499 241955 277920 270548 285980 294921 303057 307628 287386 320399 649047 684244 509299 411075 255713 249874 288061 287350 298602 304808 308184 312751 344500 347320 564055 589652 40.85 68.5 1
12:56:57 2023-09-26 328491 324893 77528 76331 114904 114079 115249 114446 84233 86301 89497 93511 109725 110423 318763 341511 931645 918061 344633 358435 103839 90005 95756 97169 110874 107745 103974 104350 72012 73135 265871 225567 657254 657763 190670 189058 242221 243594 279381 270770 287387 288815 303200 306559 288852 317706 653155 687982 503650 413740 254272 251283 288503 286562 302115 305939 309894 313290 344536 344682 562770 592321 40.85 68.5 1
12:56:58 2023-09-26 328272 324720 77518 76341 114551 114524 115055 114491 84222 86301 89219 93511 109649 110500 318728 345711 930287 909062 342623 358147 103695 90005 95756 97235 110874 107745 103940 104456 71914 73135 256521 227236 654575 659901 190313 189196 241818 242700 276680 269724 286961 288815 304267 306699 287787 317822 653750 690989 509299 412277 255352 251283 287252 288373 298567 303855 310405 310611 345574 345755 569598 585793 40.85 68.5 1
12:56:59 2023-09-26 330773 324793 77465 76268 114648 114334 115055 114525 84233 86301 89464 93511 109725 110500 318469 345640 924276 913058 347751 358723 103910 90005 95887 97169 110874 107745 103974 104278 72012 73034 255409 225386 658454 656349 191307 188989 242841 243702 277777 271011 286266 290449 303200 307488 287814 320516 649047 684098 503622 410203 256256 250226 288730 287086 298602 304808 309165 312396 344500 346798 561959 588867 40.85 68.5 1
12:57:00 2023-09-26 328719 324750 77496 76394 114744 114616 115249 114491 84222 86215 89431 93511 109573 110534 318728 341441 923574 919555 342550 358435 103978 89943 95887 97102 111027 107637 104012 104278 72012 73034 257763 225639 658328 656177 190348 188933 241648 241955 278703 268612 287801 294626 302881 308561 286997 319421 649011 684659 512118 408901 255713 250644 287656 287211 300912 302940 310405 311555 343431 346798 566819 591988 40.85 68.5 1
12:57:01 2023-09-26 324672 324746 77307 76242 114395 114636 114792 114673 84097 86393 89154 93672 109388 110909 318246 343638 930984 910102 342586 358687 103695 90005 95756 97169 110686 107819 104012 104311 72049 73270 256521 227375 655708 660369 190244 189127 241069 245081 277741 270770 287688 289410 303696 307164 288025 318933 656910 691258 509299 412277 255533 251283 287093 288960 299545 305151 311064 311364 345054 345755 568755 589107 40.85 68.5 1
12:57:02 2023-09-26 326871 323991 77685 76331 114551 114367 115055 114525 84217 86334 89464 93511 109649 110534 318728 343568 926303 910324 348171 357609 103801 89972 95822 97136 110874 107671 104046 104244 72012 73034 257763 224860 658807 657993 190313 189230 241104 241955 278311 269689 285098 291477 303342 306100 288874 318185 652791 683132 503650 412861 254991 251283 287656 287086 299510 304561 306149 315819 346837 345472 568435 588757 40.85 68.5 1
12:57:03 2023-09-26 335155 324000 77549 76304 114744 114334 115214 114491 84191 86334 89464 93543 109725 110534 318763 341237 924207 918335 342550 358183 103978 89943 95887 97070 111113 107686 102531 104619 72081 73185 255409 225530 657708 656495 190774 189127 242123 243702 279024 268799 287765 294454 302881 307848 287064 319384 649011 684984 500895 409226 256438 251283 287895 287122 302152 302940 310405 311591 343466 346798 563223 585793 40.85 68.5 1
12:57:04 2023-09-26 329472 324004 77602 76265 114740 114046 115089 114333 84285 86182 89497 93414 109725 110347 318763 342537 931645 918335 345193 358399 103801 90038 95822 97169 110951 107819 104046 104311 71963 73034 256521 226358 654894 657993 190914 188899 242159 243359 278311 269655 286759 294662 304267 305739 288874 318446 652083 689235 503650 411995 255352 250930 288508 286360 300244 305939 309639 313846 346544 345614 562770 590457 40.85 68.5 1
12:57:05 2023-09-26 326871 326504 77465 76300 114577 114219 115055 114525 84222 86334 89464 93511 109422 110500 318728 343603 926266 910324 347678 357609 102426 90088 96047 97305 111113 107753 104161 104465 72047 73185 255409 224522 660978 661305 190509 189230 241140 241990 278311 269689 286396 289625 302030 307378 288622 317476 652791 683023 501763 412277 254991 249217 287368 287158 299545 305043 308511 316153 343537 345216 565362 588867 40.85 68.5 1
12:57:06 2023-09-26 328500 323961 77500 76324 112110 114524 115055 114525 84222 86334 89219 93511 109649 110534 318505 345711 922425 913563 346769 358147 103944 90005 95887 97169 111027 107671 104046 104311 72012 73167 255409 225567 654323 656177 190815 189064 242159 241990 277530 270891 286410 288413 303378 307813 287144 319092 649047 685734 510708 411112 256983 250151 288359 287571 300654 304704 309274 312396 345206 347422 565180 589703 40.85 68.5 1
12:57:07 2023-09-26 328395 324000 77469 76175 114740 114636 115214 111943 84295 86360 89464 93543 109725 110534 321257 340999 923574 916879 342623 358147 103944 90005 96019 97136 113057 107745 104046 104134 72012 73034 257763 225639 657523 656641 190348 189230 241818 241955 278899 268834 287765 294662 302561 308632 287238 319421 649011 684177 505040 409226 255713 250930 287859 287377 300594 302940 310405 313007 342986 346833 562031 589143 40.85 68.5 1
12:57:08 2023-09-26 326871 326540 77307 76322 114517 114777 114827 114753 84128 86367 89186 93672 109422 110798 318505 345156 930984 910090 342623 358435 103729 90005 95756 97201 110797 107745 103868 104311 71963 73067 255409 226915 657470 657727 190348 189230 241818 243447 277530 269724 287769 288910 304303 306735 288232 318933 654710 690442 509299 412678 255713 251283 287144 288969 299159 306334 309967 312367 345467 345614 570002 589107 40.85 68.5 1
12:57:09 2023-09-26 324703 324000 77518 76343 114630 114334 115180 114525 84191 86215 89611 93702 109422 110534 318281 343568 925558 909679 346550 357896 103944 90005 95953 97169 113023 107671 104079 104278 72045 73034 268322 224228 675920 659901 190313 189265 241140 242362 278311 269689 286884 289422 301219 307699 288467 317960 653750 682167 503115 410531 254991 249981 287368 287562 300208 303890 308148 314886 342951 345236 567037 588000 40.85 68.5 1
12:57:10 2023-09-26 335405 324031 77496 76300 114699 114334 115089 114560 84170 86334 89464 93608 109725 110534 318505 341546 926266 921137 341791 358435 103944 90038 96019 97234 110874 107745 103974 104384 72012 73167 255409 225603 657632 656641 190746 188933 241818 241955 278311 268834 288247 288815 303342 308632 286934 320070 654974 689446 505040 409117 256438 251283 287774 286943 301901 305294 311946 311555 343502 347356 562825 591568 40.85 68.5 1
12:57:11 2023-09-26 328505 328205 77521 76268 114808 114223 115089 114763 84321 86182 89464 93382 109725 110347 318763 341511 930008 917030 344670 358183 103906 90038 95887 97169 110874 107745 104046 104384 72012 73167 256521 225639 654652 658029 190648 189230 241818 247795 279132 269467 287005 294491 302986 306699 288694 317476 649047 685250 510708 412861 254632 255155 288097 286244 300491 304793 310405 311591 344571 344975 563028 590642 40.85 68.5 1
12:57:12 2023-09-26 326608 324040 77412 76247 114585 114557 115055 114525 84191 86367 89219 93543 109422 110534 318505 343603 920928 909679 345717 357644 104011 89849 96014 96838 113135 107382 104151 104100 72012 72835 255409 225639 658567 656641 190013 189299 241140 242700 278116 269689 286669 290413 302347 308385 287499 317815 654565 681023 510491 408756 255713 252346 287238 288443 299510 303925 310186 315546 344774 347701 568718 590457 40.85 68.5 1
12:57:13 2023-09-26 328614 323743 77581 76255 115063 113824 115283 114299 84316 86123 89464 91865 109725 110194 318763 341511 920892 917682 347754 358183 103944 89943 95887 97169 110874 107489 102460 104278 72012 73034 257763 225213 659537 656641 190705 189196 241648 243017 279132 269689 286007 288781 304004 307699 287270 319421 649011 682167 503650 410166 255713 255048 288503 285334 301938 304349 309019 313015 343537 346276 561212 589620 40.85 68.5 1
12:57:14 2023-09-26 324888 326540 77496 76300 114581 114330 115055 114412 84222 86465 89219 93511 109422 110534 318728 341511 931645 913058 342659 358147 103834 90005 95953 97201 111045 107671 104046 104345 71914 73067 255409 225639 656890 658029 189714 189334 240935 242531 279381 270770 287914 288833 304124 307523 287882 317331 655048 689788 509299 411548 255713 250713 287050 287162 300702 303422 309885 313883 345019 345791 567877 589180 40.85 68.5 1
12:57:15 2023-09-26 328272 324605 77469 76335 114744 114334 115055 114525 84170 86334 89219 93543 109649 110534 318540 344879 927681 911189 348491 357644 103695 90005 95756 97169 112833 107853 103902 104384 71882 73067 255409 225603 668964 658029 190348 189265 241818 241990 278311 270548 285133 288544 303057 306699 288671 318446 652791 682662 511237 412861 255172 249217 287368 287122 300208 304878 306306 314141 345609 345236 564926 588454 40.85 68.5 1
12:57:16 2023-09-26 348694 324040 77465 76300 114665 114256 115089 114446 84253 86334 89464 93543 109649 110568 318763 342599 926695 916879 342586 358723 103978 89882 95953 97169 113023 107671 104113 104311 72045 73167 255963 225639 661650 656641 191006 189092 242087 243702 278952 270770 288405 288815 303200 308455 286965 319697 655048 685214 512118 409263 255713 251106 288718 287621 301123 302940 310813 311627 343537 347315 563584 590574 40.85 68.5 1
12:57:17 2023-09-26 328724 326808 77524 76237 114813 114075 115283 114401 84378 86301 89497 93479 109826 110457 318763 342024 930008 917682 344706 358471 103834 90038 95822 97169 110874 107704 104079 104311 72012 73246 257763 225639 659637 658065 190613 189265 241988 247518 279132 269689 286884 294292 303414 306236 289099 317924 649047 685214 510708 411416 254632 255048 288503 286244 300912 303643 310186 311627 345090 345494 558761 585829 40.85 68.5 1
12:57:18 2023-09-26 324672 324040 77413 76320 114547 114334 115055 114560 84160 86334 89186 93543 109422 110534 318728 343603 922232 910106 345717 357644 104011 89882 96015 97003 113135 107489 104113 104100 72175 72835 253097 225350 661580 658318 190537 190022 241104 243702 278239 270408 286705 290449 301994 308455 287607 318410 654248 681686 506430 408936 255713 250295 287252 287859 299545 304349 309639 315360 342986 345791 567913 590642 40.85 68.5 1
12:57:19 2023-09-26 329975 324000 77665 76341 114778 114112 115089 114412 84201 86182 89620 93446 109725 110347 318540 343603 922921 915078 347751 357680 103801 90005 95822 97169 110874 107489 103902 104311 72012 73067 255409 225567 669112 656641 191250 188602 242499 247482 278311 270548 285771 288203 303342 307664 287274 318532 649011 683132 510708 410531 255533 250577 288910 286848 301080 304843 308897 312320 344536 345826 562223 588762 40.85 68.5 1
12:57:20 2023-09-26 327292 324004 77469 76268 114813 114223 115089 114367 84248 86215 89464 93415 109826 110534 318763 341237 931649 915728 342695 357680 103801 90038 95756 97169 113032 107745 104079 104687 72113 73170 268322 225386 656554 662243 190809 189196 241783 243702 279686 270770 287181 294921 304267 307664 288874 317439 654509 690014 510708 412277 254632 250329 287895 286504 300664 303643 309384 311627 345090 345236 562031 589143 40.85 68.5 1
12:57:21 2023-09-26 327504 324004 77469 76331 114778 114367 115089 114525 84253 86215 89464 93543 109649 110721 318763 346753 930324 911189 346769 358759 103624 90038 95756 97201 110797 107853 103868 104489 71963 73167 255409 226625 656106 658065 190348 189265 241818 241990 277530 271186 286007 294428 303946 306735 288671 318933 656407 685250 518107 411705 255533 255119 287980 287562 298638 305552 309201 313551 346924 346270 567626 590476 40.85 68.5 1
12:57:22 2023-09-26 333570 324496 77644 76237 114834 114079 115283 114457 84285 86182 89464 93511 109725 110500 318763 341202 922425 918335 346696 358435 103944 90005 95953 97270 111079 107686 102460 104653 72179 73135 257763 225069 664659 658392 190809 189127 242123 243530 279919 269689 286410 288781 302703 308314 288238 319384 654303 684098 510708 410494 256438 255084 288503 286208 301370 305688 309456 313455 343537 347058 561212 590039 40.85 68.5 1
12:57:23 2023-09-26 328427 323748 77532 76320 112087 114334 115249 114525 84285 86334 89464 93575 109725 110500 318728 343052 929006 918335 345364 358723 103695 90319 95625 97401 110686 107886 103940 104523 71963 73267 261319 227324 648989 659434 191215 189064 242499 241955 278311 269689 286969 289041 305196 307312 287787 319020 649011 692235 506430 411670 255713 250577 288503 286799 302616 306982 310150 313660 347363 347142 562807 592354 40.85 68.5 1
12:57:24 2023-09-26 327042 323996 77584 76335 114660 114256 115214 114525 84170 86334 89464 93543 109649 110721 318505 343568 926303 914235 348454 358147 102253 90245 96179 97305 111113 107753 104199 104538 72096 73135 255409 224716 659062 661774 190578 189230 241818 242700 278703 269724 286266 291986 303307 307199 288874 318185 652827 683023 501932 412277 254991 249947 287773 287764 300456 304561 308642 313491 344536 345236 565362 588867 40.85 68.5 1
12:57:25 2023-09-26 329422 326794 77465 76268 114695 114367 115055 114525 84285 86334 89464 93543 109573 110500 318281 345676 922425 914051 346732 358183 103801 90038 95887 97302 112990 107778 103974 104278 72012 73067 257763 225603 665741 656372 190914 188899 240604 242700 278116 270926 286665 288746 303057 307628 288237 322103 652755 681187 510708 411694 256983 250363 288802 287787 299404 306536 309347 312872 344948 347701 566014 589477 40.85 68.5 1
12:57:26 2023-09-26 328455 323969 77532 76300 114858 114112 115283 114412 84393 86301 89464 93511 109725 110423 319246 341546 929775 919254 345182 358436 102324 90187 95982 97632 111147 107786 102318 104610 72145 73202 256521 225530 657847 658029 190613 189265 242392 243702 279525 270255 287423 287936 304267 307523 289406 317924 652009 685250 509209 413447 254811 249252 288097 287350 301405 305832 310405 312284 345090 345200 558761 588912 40.85 68.5 1
12:57:27 2023-09-26 328273 324493 77465 76413 114660 114334 115089 114525 84170 86301 89431 93543 109725 110534 318505 347257 930324 909062 345473 357932 103734 90038 95690 97367 110874 107886 103868 104634 72012 73217 257419 226879 656375 657993 190348 189230 241818 241990 277530 271340 286848 294519 305196 306699 288467 318192 654974 690914 502260 414547 256075 251637 288467 287823 298706 305625 309020 314030 346995 346098 569657 590457 40.85 68.5 1
12:57:28 2023-09-26 329939 323785 77648 76300 112023 114268 115249 114491 84347 86334 89681 93478 109826 110347 322316 346978 926252 920572 347532 358544 104164 90187 96080 97403 111147 107753 104410 104422 72143 73167 257763 225213 659658 658282 190809 189230 241818 247831 278143 269689 286741 288536 303094 308279 287791 319421 653376 683132 503650 410458 255713 255263 288503 286097 300804 303890 309492 313015 344275 346554 561212 589841 40.85 68.5 1
12:57:29 2023-09-26 327781 324000 77465 76286 114665 114334 115089 114525 84316 86334 89497 93543 109725 110534 318763 343087 929006 918335 345193 358723 103734 90071 95756 97434 110686 107919 103868 104523 71882 73267 257691 227360 650400 659434 190948 188933 242499 241955 278703 269689 286884 294174 304873 307347 287819 320596 654472 693141 509299 414033 256438 251283 288874 286943 302115 304704 310405 311364 347209 347320 558761 591988 40.85 68.5 1
12:57:30 2023-09-26 326509 324924 77465 76331 114740 114367 115214 114560 84316 86334 89611 91884 109708 110670 321257 343497 926156 913731 348307 357968 104059 90154 96019 97370 111027 107853 104046 104311 72045 73137 257993 224824 656917 657763 190313 189265 242051 243702 278311 269724 286231 289800 303342 307413 289099 318185 652827 683132 509299 412569 255172 249252 287895 287782 299580 306946 308511 314738 344536 344682 565362 588785 40.85 68.5 1
12:57:31 2023-09-26 328541 324004 77514 76300 114585 114367 115055 114525 84222 86301 89219 93543 109649 110534 318505 345676 922994 913021 346206 358147 103872 90038 95887 97169 112990 107745 104012 104278 72012 73167 255409 225603 655451 656641 190914 189064 242159 241990 277920 270926 286633 290413 302772 308314 287297 319887 656592 685767 503622 411548 256801 250434 288584 287967 301261 304843 309492 312539 347966 346655 562807 589620 40.85 68.5 1
12:57:32 2023-09-26 327995 323961 77581 76363 114778 114334 115203 111899 84415 86585 89611 91884 109691 110662 319140 342938 930837 916208 342514 358544 104097 90005 95887 97335 110874 107819 102460 104571 72012 73185 257419 225639 656890 660295 190209 190161 241104 242735 279132 269279 288242 294496 304303 307699 288467 317670 652827 689272 510708 411694 255713 250748 287252 287967 300912 303397 310113 311591 345609 346833 568521 590048 40.85 68.5 1
12:57:33 2023-09-26 326581 324031 77500 76344 114804 114367 115203 114560 84201 86367 89620 93608 109725 110687 318984 343568 927653 910102 348921 358471 103872 90071 95887 97302 112990 107853 103974 104422 72012 73296 255409 225567 657254 658029 190648 189265 241818 243702 278952 273072 286598 289554 303838 307523 289068 318787 656444 685515 503115 414033 255533 249947 288183 287967 300491 305947 308511 315260 345574 346850 566199 588582 40.85 68.5 1
12:57:34 2023-09-26 328259 324933 77496 76353 111994 114641 112274 111932 84295 86472 89677 93767 110016 110738 319588 342902 927681 918335 342068 358999 103944 90038 96245 97370 111027 107819 104079 104650 72012 73167 256521 225639 652813 656641 190815 189364 241818 242327 278311 269689 288784 294247 304267 308632 286907 319457 649083 685358 503650 409878 254514 251283 288097 287122 299580 302975 309294 312846 343572 347880 563657 590465 40.85 68.5 1
12:57:35 2023-09-26 328459 323996 77528 76233 114778 114223 115283 114367 84201 86334 89497 93641 109826 110534 318799 341237 932977 917030 344633 358723 103801 90038 95887 97201 113057 107853 104046 104311 72012 73167 257763 225603 660003 662206 191041 189884 242428 243666 279686 269620 287657 288910 304160 307953 288802 319016 654119 685250 507820 412861 254991 249981 288766 287610 301370 303890 310795 313846 345609 345094 562031 585870 40.85 68.5 1
12:57:36 2023-09-26 327505 324965 77496 76404 114615 114334 115089 114560 84316 86367 89464 93608 109725 110568 318281 346718 930324 907440 346242 358723 103695 90071 95690 97434 110874 107886 103974 104489 72012 73267 257763 225639 651658 657799 190781 189299 241818 242700 277920 271375 286848 294355 305196 306735 288896 319195 654248 685250 513351 411705 255533 249217 288187 287985 299056 306410 309966 313253 346687 346311 567037 589708 40.85 68.5 1
12:57:37 2023-09-26 330356 324723 77532 76300 114774 114223 115157 114491 84378 86215 89497 93414 109826 110313 318799 343603 923574 916936 348244 357644 103834 90038 95887 97201 113023 107778 104046 104345 72045 73167 257763 225156 656967 658318 191482 189127 243183 243530 279096 271200 286705 289317 302812 308204 287999 319421 648781 683132 503650 411257 255713 249217 288910 286499 299615 305947 308729 313051 344536 346554 562009 589620 40.85 68.5 1
12:57:38 2023-09-26 327959 323996 77528 76300 114813 114367 112298 114560 84285 86334 89464 93543 109725 110568 318763 343568 926340 917682 342104 358759 103801 90038 95756 97335 110874 107704 103936 104345 71914 73067 255409 227557 654050 656641 190948 189064 242159 241990 278311 269724 288206 289077 304303 308165 286978 320590 649011 690769 503650 410494 254478 250930 287918 287158 299263 303890 309294 310611 345090 347594 565173 592904 40.85 68.5 1
12:57:39 2023-09-26 326545 324000 77496 76268 114699 114524 115123 114525 84222 86334 89464 93543 109792 110760 318281 346475 930324 908804 346769 358759 103624 90162 95756 97335 110720 107853 102318 104789 72304 73353 255409 226734 656900 661774 191110 189196 242361 243702 278204 271839 286611 288790 305196 306770 288671 319129 655527 685214 507890 412031 255533 249217 288467 287764 298638 305765 308221 311627 346088 346276 566599 589620 40.85 68.5 1
12:57:40 2023-09-26 324996 324004 77461 76290 114551 114669 114895 114594 84139 86367 89464 93641 109645 110832 318763 343674 922425 909679 345717 358183 103801 90038 95822 97201 113023 107853 103974 102129 72012 73267 255409 225567 654083 656641 190348 189299 241140 243108 278311 270513 286920 288544 302525 309603 286907 319457 654746 681187 503115 408649 254336 249217 287368 288373 299580 305688 310150 315038 346347 348644 568169 590384 40.85 68.5 1
12:57:41 2023-09-26 329157 324784 77612 76341 114926 114301 115317 114525 84316 86215 89497 93479 110011 110457 318799 342537 930044 916915 345681 358723 103872 90038 95887 97338 111113 108050 102602 104755 72096 73235 257763 225530 654894 663382 191110 189161 242463 241752 279525 269724 287360 294446 304481 309492 289104 318410 649047 685250 509299 414033 254811 249217 288707 286911 301405 306802 310405 313850 345090 345236 558761 589143 40.85 68.5 1
12:57:42 2023-09-26 327577 324031 77469 76304 114615 114367 115089 114560 84253 86558 89464 93576 109649 110568 318281 346232 931645 910102 344706 358723 103767 90071 95756 97367 110862 107886 103902 104451 71963 73167 255409 226915 652774 657993 190648 189265 241818 242496 277920 270961 287941 294247 305196 307199 288467 319195 655709 696653 506082 412861 255713 249217 288693 288599 301298 305520 310186 311484 346544 346412 570296 590485 40.85 68.5 1
12:57:43 2023-09-26 330356 324897 77559 76268 114847 114322 115317 114446 84264 86215 89620 93382 109901 110160 318799 343603 923917 915728 347751 358472 102355 90121 96081 97305 110993 107753 104233 104499 72047 73135 257763 225422 654443 658428 191383 188933 240840 247831 278739 271130 286808 288781 303378 307312 288156 319129 654119 684244 510708 411112 255713 255012 287094 286884 301511 304878 308293 312539 344536 346798 562009 589620 40.85 68.5 1
12:57:44 2023-09-26 328250 324888 77496 76331 114710 114367 115214 114571 84316 86360 89464 93575 109725 110500 318728 343017 926266 918335 341515 358687 103944 90162 95953 97302 111027 107853 104046 104456 72012 73267 256521 227557 655950 656641 190914 189230 242159 242327 278899 270478 288730 288820 303661 308596 287225 320362 652718 690733 510708 410166 257165 251706 288766 287787 300314 305903 312167 314030 345396 348452 566014 593400 40.85 68.5 1
12:57:45 2023-09-26 333094 324031 77581 76353 114770 114636 115249 114719 84347 86393 89587 93672 110274 110798 318728 343568 926303 913489 347878 357897 102395 90187 96080 97403 111147 107786 102460 103051 72145 73202 257763 224472 656006 660369 190578 190037 242221 242700 278703 270443 286374 290101 303342 307989 288879 318410 654211 683132 510708 412277 255352 250504 288061 287967 301938 304773 308983 316232 344536 345720 567000 589625 40.85 68.5 1
12:57:46 2023-09-26 328724 326771 77555 76363 114744 114553 115249 114684 84347 86334 89620 93672 109725 110534 318763 345676 920892 913058 346732 358399 103944 90194 95953 97335 113068 107819 104046 104384 72045 73167 256521 225567 654203 656641 191383 189196 242499 242700 278311 271340 286952 288746 304267 308130 288467 321307 654974 685890 503650 412021 257165 250506 288874 288026 301261 308791 309931 313276 345432 347701 563621 590039 40.85 68.5 1
12:57:47 2023-09-26 329436 324004 77608 76300 114968 114367 115283 114491 84326 86301 89620 93608 109977 110610 321712 344842 934110 917901 344975 358580 104025 90187 96113 97403 111376 108084 104377 104567 72012 73217 255409 225603 655376 664125 191076 189827 241818 242496 279919 269689 288275 288308 304267 308094 288874 317439 652755 691221 510708 411694 255352 250713 287697 287207 301828 303890 311064 312539 345574 345720 564890 590012 40.85 68.5 1
12:57:48 2023-09-26 327759 324720 77496 76394 114774 114557 115283 114684 84316 86393 89587 93672 109725 110610 318728 345676 930324 910356 347751 358687 103767 90162 95822 97468 110840 107853 104046 104489 72012 73267 255409 225278 650868 658029 190879 189265 241988 242496 278311 271340 286410 288746 305196 307347 288752 319129 656614 687982 507890 414033 255713 251991 288874 287787 301303 306515 309894 311555 346651 346240 565326 590817 40.85 68.5 1
12:57:49 2023-09-26 328255 323969 77669 76359 114972 114367 112369 114491 84295 86367 89829 92010 109894 110670 321985 342938 925048 922263 345499 358544 104203 90093 96408 97370 111182 107745 104151 104350 72045 73137 257763 225458 660997 657570 190914 189265 242159 243450 278272 269244 287729 288698 302101 308667 287787 320093 649011 684141 509977 409842 255713 251283 288734 287562 302075 303397 310405 314886 343466 347320 558761 585690 40.85 68.5 1
12:57:50 2023-09-26 329975 324000 77559 76300 114933 114524 115283 114525 84290 86334 89681 93575 109725 110649 318728 343052 931645 918335 345681 358435 102280 90286 95887 97468 111027 107886 104079 104489 72246 73167 255409 225567 659181 657957 191383 189230 243147 241955 279096 270290 287513 290377 305338 308656 289239 319989 654119 692089 506480 414621 256256 251726 288874 286933 300877 304314 310405 311627 347447 346513 562807 590457 40.85 68.5 1
12:57:51 2023-09-26 326799 326540 77496 76331 114699 114520 115249 111909 84357 86644 89611 92010 109657 110738 318621 343462 929001 914252 348517 358544 104016 90162 96019 97335 111027 107853 102531 104422 72012 73135 256521 224630 659648 662243 190844 189827 241818 242700 278703 270478 286070 289449 304232 307413 288874 317525 653750 683615 510708 412861 255172 250295 287859 287764 300456 304808 308606 313491 345054 345720 566199 589418 40.85 68.5 1
12:57:52 2023-09-26 328719 324893 77465 76331 114744 114636 115249 114639 84285 86334 89587 93672 109725 110687 318728 346196 920204 915418 346732 358471 103944 90162 95953 97335 111027 107853 104190 104456 72012 73167 268322 225639 656071 656372 190948 189230 242499 245081 278096 271734 287499 290545 304160 308455 287877 321271 656444 687008 510708 412131 255262 250754 288707 288598 299510 306766 309020 313777 345296 347915 565362 590236 40.85 68.5 1
12:57:53 2023-09-26 328491 323739 77633 76312 112004 114583 112372 111976 84357 86472 89677 93702 109809 110627 319328 342938 931571 915617 344633 358687 103872 90224 96310 97605 111027 107819 104046 104456 72012 73267 256521 226605 658090 658065 190313 189827 241818 242024 279722 269689 287868 288308 304303 308094 288874 318410 654974 689199 510708 411694 254991 250713 288097 287158 301405 305617 311064 312284 345332 345755 564490 590574 40.85 68.5 1
12:57:54 2023-09-26 327796 324933 77465 76363 114858 114520 115249 114605 84253 86334 89497 93543 109649 110534 318728 346682 929588 909062 347505 358435 103767 90256 95822 97501 110874 107886 103940 104456 71963 73167 257993 225567 655308 661700 191307 189884 242463 243702 278239 271839 286705 290545 305088 306811 288730 318947 656910 685178 507890 411705 255713 249217 289005 288596 299265 306193 309129 311627 347173 346620 567037 590457 40.85 68.5 1
12:57:55 2023-09-26 330963 324929 77802 76333 111943 114491 112340 114741 84357 86439 89677 91763 109961 110517 318763 344602 923574 915728 348517 358544 104059 90005 95887 97302 111027 107819 102460 104610 72012 73135 255409 225567 653754 658036 191551 188899 240840 247867 278703 271116 286410 288781 303021 307813 288467 320136 649011 684098 503115 411403 255713 250577 289000 287086 299545 304843 309492 314886 347304 346833 562009 590039 40.85 68.5 1
12:57:56 2023-09-26 328491 323739 77528 76331 114854 114557 115249 114525 84264 86367 89681 93608 109876 110687 318728 343568 926303 918335 342586 358147 103801 90038 95887 97367 110874 107886 104046 104634 72012 73267 257763 227821 654170 656386 191412 189161 242499 243702 279096 270751 288229 288779 304480 308169 287207 320853 649047 691258 510708 411584 257165 250930 288503 287764 301938 305939 311946 313537 345609 347880 562825 590882 40.85 68.5 1
12:57:57 2023-09-26 327537 324821 77665 76318 114949 114682 112209 114821 84378 86592 89677 93672 109725 110721 318763 345676 930214 910053 348244 358147 103729 90038 95887 97403 112990 107886 104079 104417 72012 73217 268322 225603 654221 657799 190781 189265 241818 242700 278899 271375 286213 288991 305196 306735 289099 319421 653750 685142 502260 411995 255713 249217 288097 288192 299580 306445 306451 313846 346651 346276 565398 590039 40.85 68.5 1
12:57:58 2023-09-26 327237 324004 77444 76394 114630 114748 115089 114753 84201 86486 89464 93705 109725 110832 318728 345433 923652 911653 346206 358723 103944 90038 95887 97335 113102 107853 102531 104721 72179 73320 257763 225494 655798 656495 191110 189987 242293 243378 278239 271200 286884 288711 304303 308667 287108 321087 654601 684912 503622 409263 255297 255263 288174 288779 301261 304843 310405 312504 345609 348685 570002 591559 40.85 68.5 1
12:57:59 2023-09-26 327650 324825 77696 76281 111983 114554 112340 114650 84264 86334 89620 93608 109725 110670 319588 341476 930044 917682 345157 358580 103906 90071 95887 97335 112990 107853 104079 104384 72045 73217 257419 225639 656192 658065 190781 189299 242159 241990 278078 269689 287765 288991 304981 308130 288874 317222 649083 685358 510708 412861 254991 250329 288503 287086 301405 303890 309858 312539 345609 345236 562594 589143 40.85 68.5 1
12:58:00 2023-09-26 327791 323996 77496 76363 114744 114557 115283 114560 84316 86334 89464 93543 109725 110721 318728 346718 931645 908998 346279 359553 103801 90319 95756 97805 111079 108199 102318 102260 72096 73235 257763 226770 651909 661774 191076 189689 242463 242665 278311 271410 286848 294355 304658 307488 288586 319421 655709 685322 518107 414033 255713 249217 288187 287967 299056 306946 310405 313920 347209 346571 568718 590559 40.85 68.5 1
12:58:01 2023-09-26 335484 324960 77781 76290 115006 114144 115455 114333 84389 86492 89710 93478 109876 110160 318799 342573 926364 918335 347678 358723 104011 90038 96019 97201 113057 107819 104046 104311 72045 73167 257763 225372 654819 658036 190914 189265 242499 247656 277656 270513 286848 289695 302986 308632 288557 319457 649011 684244 505040 411112 256075 249217 288910 286647 300875 306370 309492 316531 344536 347356 562009 590039 40.85 68.5 1
12:58:02 2023-09-26 328724 324667 77612 76331 114813 114330 115283 114560 84347 86308 89620 93543 109725 110534 318763 343568 929006 918335 342695 358472 102355 90435 96114 97638 110993 108117 104266 104677 72047 73335 261319 227894 650838 658894 191348 189265 242499 242531 279096 272687 287590 289041 305841 307664 288061 319770 654583 692235 510708 412277 254514 250930 288503 287562 300491 304349 311272 311083 346687 347880 561995 588998 40.85 68.5 1
12:58:03 2023-09-26 327504 324004 77496 76300 114744 114649 115306 114525 84201 86360 89464 93543 109573 110662 318728 345640 928964 909062 347751 358183 103767 90038 95756 97367 110874 107886 103974 104417 71914 73067 255409 225603 650821 657993 190914 189299 242159 242531 278311 271375 286410 288746 305196 306735 288874 318933 653750 684948 512999 412031 255533 249217 288183 287764 300836 305765 309237 311627 346651 345755 565326 589708 40.85 68.5 1
12:58:04 2023-09-26 325032 323996 77469 76367 114577 114715 115055 114753 84222 86460 89186 93705 109422 110721 318763 343638 922204 912554 345951 358436 103915 90158 96113 97403 111070 107753 104199 104610 72113 73235 255409 226394 659867 656641 190613 190218 241783 243413 278311 270513 286925 288544 303981 309860 287319 319909 656709 681187 503650 409226 254478 249252 287252 288563 299580 304808 310405 312539 343537 347951 570002 585793 40.85 68.5 1
12:58:05 2023-09-26 328719 324000 77773 76410 114904 114334 115283 114560 84233 86611 89677 93576 109725 110534 320987 343327 929006 918335 344706 358723 103944 90225 95756 97434 110874 107886 104046 104702 72012 73267 256521 227360 649241 658501 191250 189230 240840 244813 279132 270513 287409 294247 306200 307664 288467 320853 649083 692235 509123 412861 254514 250930 286972 287562 300912 306478 310405 311118 347453 347000 561995 590465 40.85 68.5 1
12:58:06 2023-09-26 324735 324040 77496 76322 114619 114557 115089 114753 84285 86460 89464 93674 109649 111239 321257 344599 931424 913601 342478 358292 102357 90220 96015 97403 111147 108084 104377 104456 72045 73267 255409 226915 656526 657957 190613 189265 241818 243482 278311 272302 289117 294454 304017 307699 288608 319457 655672 691258 503115 412569 255713 252009 287166 288779 299615 304349 309294 313697 346130 346798 570406 588962 40.85 68.5 1
12:58:07 2023-09-26 326835 324004 77500 76394 114695 114557 115283 114594 84233 86367 89497 93641 109611 110721 318763 343603 926340 912053 347359 357884 103978 90038 96019 97335 113180 107745 104079 104311 72175 73117 257763 224192 660446 657957 190613 189550 241818 242735 278703 270513 286848 290136 303378 309024 288658 318642 656910 683095 502266 411584 255914 252346 288025 287927 302115 304704 308184 313563 344536 345755 567037 589362 40.85 68.5 1
12:58:08 2023-09-26 328259 324897 77753 76331 114774 114557 115203 114560 84233 86367 89644 92010 109784 110670 320108 342938 926156 918260 342406 358580 104097 90187 96015 97335 112990 107886 104079 104417 72045 73170 254958 227236 652813 656641 190948 189299 242499 242735 279132 270513 288721 288635 304981 308667 287584 321190 652791 691258 510708 410531 254905 255048 288503 287764 300912 304383 312487 311337 345609 348685 563693 590247 40.85 68.5 1
12:58:09 2023-09-26 327995 324929 77581 76251 114813 114524 115283 114560 84264 86367 89620 93543 109725 110721 318763 341476 930008 916757 344670 358723 103944 90194 95887 97335 112990 107886 104113 104417 72012 73167 255409 225639 655950 657835 190648 189861 241818 242531 278043 270770 288405 290860 304909 308314 289050 318040 653604 689090 503622 412788 255533 251378 288788 287777 302075 304599 311064 313772 346402 346240 564926 588962 40.85 68.5 1
12:58:10 2023-09-26 327065 324201 77528 76353 114615 114748 112274 111830 84367 86711 89644 93897 109657 110806 320737 345292 924776 914252 346623 358580 104049 90194 96019 97663 113023 108050 102602 104456 72045 73267 255409 225639 655844 655995 190948 189299 242159 243482 278311 271475 287324 288781 304767 309603 287001 321454 655709 685178 503650 409263 255297 255155 287543 288779 301293 304878 310405 312575 345609 348930 570002 590306 40.85 68.5 1
12:58:11 2023-09-26 327796 324933 77577 76394 114699 114363 115283 114594 84233 86367 89497 93543 109649 110568 318799 341252 920928 916879 346133 358183 104011 90071 96019 97201 113214 107853 104257 104311 72274 73167 258281 225249 660998 656641 190948 189299 242463 243702 279617 270770 287635 289554 303235 308526 288563 319275 653655 686037 505040 410312 255713 255299 288707 286884 301791 306442 310405 313491 343572 347356 558531 592136 40.85 68.5 1
12:58:12 2023-09-26 324636 324040 77496 76458 111996 114682 112144 111951 84316 86658 89398 93832 109657 111148 320985 343427 932238 912984 342623 358723 103834 90289 96146 97436 111027 107886 103936 104379 72045 73202 255409 226915 654999 659434 190348 189896 241140 243482 278311 269759 288951 294662 304445 307418 288671 319457 655709 691258 503115 412569 255713 249217 287368 288779 300456 304136 309546 313993 346662 346833 570406 588962 40.85 68.5 1
12:58:13 2023-09-26 326871 324825 77581 76394 114724 114367 115123 114594 84316 86367 89464 93641 109649 110721 318763 343603 927653 914198 347605 358183 104011 90038 95953 97335 113057 107853 104113 104384 72045 73067 257763 224192 655765 661737 191006 190218 242051 245081 279096 270821 286741 290233 302914 307989 288802 318751 654710 683132 510708 412277 255352 252702 288713 288057 300491 304843 309492 314732 345190 346311 567074 589620 40.85 68.5 1
12:58:14 2023-09-26 328036 327006 77689 76395 114960 114682 112286 114775 84378 85409 89677 93767 109843 110662 318763 341546 926303 918866 342370 359553 103978 90005 96019 97335 113023 108017 104233 104345 72045 73167 256521 225639 659537 656641 190948 189265 242159 242531 279132 269279 288432 294771 302773 308667 287787 320362 652827 687945 512118 409263 254514 255263 288503 287764 301159 304127 309294 312539 343537 347880 564527 590919 40.85 68.5 1
12:58:15 2023-09-26 329239 324004 77626 76345 114847 114256 115352 114525 84316 86215 89497 93415 109826 110457 319282 342298 931461 918335 344949 358723 103762 90071 95953 97367 113023 107853 104079 104345 72045 73270 257763 225422 658762 662243 191278 189196 242499 243702 279883 270373 288026 290545 304552 306735 289054 318010 649083 685092 503650 414253 255352 249252 288910 286884 301157 304704 310844 312539 346165 345513 558761 585685 40.85 68.5 1
12:58:16 2023-09-26 324780 324969 77612 76353 115043 114682 112177 114866 84378 86592 89464 93639 109725 110841 318728 343603 927681 912053 346170 358651 104121 90005 96671 97370 113337 107786 104257 104316 72242 73034 255409 225213 663925 658501 190313 190091 241818 243073 279096 270478 287526 289422 302881 309532 288635 318787 654710 683132 513527 409516 255713 250678 287607 288467 299580 304808 310405 313491 343466 346519 568718 590462 40.85 68.5 1
12:58:17 2023-09-26 330122 324825 77665 76300 115052 114359 115283 114571 84233 86301 89620 93575 109876 110500 319468 344602 923537 915691 347751 358435 103978 90005 95953 97335 113146 107819 102602 104760 72229 73435 257763 225422 660247 659397 192017 189092 243525 243702 279060 271200 286777 289387 304267 308596 288969 320560 655048 684098 510708 411403 255713 251140 289532 287526 301293 305730 309456 314478 345054 347224 562807 590039 40.85 68.5 1
12:58:18 2023-09-26 326482 324965 77644 76416 111958 114682 112331 114684 84295 86367 89587 93705 109860 110772 318728 343118 931645 914894 342623 358580 103944 90319 95887 97468 111027 107853 104151 102151 72045 73267 257763 226879 655829 659434 190348 190126 241648 243482 278703 270478 288649 294491 305196 308094 289126 319909 655672 691221 503650 412569 256256 249217 287252 288874 300420 305473 309763 313846 345609 347320 570406 590465 40.85 68.5 1
12:58:19 2023-09-26 333267 323996 77581 76312 114933 114748 115249 114560 84264 86486 89620 93769 109876 110721 318763 343603 927653 915685 348134 358723 103978 90162 96638 97338 111268 108017 102602 104644 72177 73235 257763 224716 661466 662243 191076 190252 242293 243413 279096 270513 286884 289449 303981 307813 288969 318010 654710 684098 510708 412788 255713 250713 288097 287967 300912 304808 309844 314004 344536 346240 567037 590043 40.85 68.5 1
12:58:20 2023-09-26 328610 324965 77700 76394 114869 114367 115249 114684 84233 86644 89620 93672 109725 110534 318728 341546 927610 918142 342032 358147 103978 90038 96019 97302 113146 107819 104223 104456 72045 73267 257763 225567 658514 656641 190948 189265 242499 242700 279132 269655 288685 288790 304267 309568 287787 320362 652791 688968 510708 409263 254870 249183 288707 287931 300558 303609 309763 312504 344500 347844 564490 590429 40.85 68.5 1
12:58:21 2023-09-26 328432 323743 77563 76268 115002 114367 115317 114525 84321 86334 89681 93575 109725 110457 318763 341989 930008 918335 345400 358436 102324 90245 96310 97605 111070 107753 104377 104644 72145 73235 255409 226249 654804 658029 191180 189299 242499 241955 279847 270408 287729 288711 304695 307199 290762 319129 654288 685214 506893 412031 254991 249217 289000 287086 301405 304314 310405 313993 346094 345720 558761 589134 40.85 68.5 1
12:58:22 2023-09-26 324924 326581 77581 76281 114695 114682 112177 114684 84233 86427 89464 93705 109725 110738 318505 343603 924882 910324 345681 358687 103978 89972 96080 97169 113214 107637 104185 104244 72274 73034 255409 224860 662516 658501 190613 189861 241818 242735 278311 270478 287491 289660 302030 308632 288622 318446 655672 683132 512118 409878 255713 250678 287656 287967 301298 306370 310405 313527 343466 346571 568718 590457 40.85 68.5 1
12:58:23 2023-09-26 329431 323965 77612 76335 112152 114334 115283 114525 84316 86334 89620 93543 109725 110423 318469 345156 927607 917515 347988 358436 104131 90344 96080 97403 111147 108084 104377 104755 72145 73235 256521 225530 653874 656641 191586 189058 243833 242700 278899 271375 286961 289211 304981 308892 288025 319997 649047 686219 506036 411694 256075 250930 288910 287967 301261 305765 309930 315408 345868 347320 558761 589873 40.85 68.5 1
12:58:24 2023-09-26 328236 324893 77908 76357 114968 114367 115283 114525 84316 86611 89710 93575 109725 110534 318799 341511 932020 918335 345437 358183 103944 90256 96019 97434 113068 107853 104079 104489 72045 73217 257763 225639 657375 658029 191215 189265 242499 241955 279919 269724 287801 290787 303732 307413 294685 319158 649083 685286 503115 411995 255352 249947 289000 287122 301828 304349 310795 313920 345574 345755 558761 588962 40.85 68.5 1
12:58:25 2023-09-26 327796 324924 77528 76322 114770 114715 115089 114560 84264 86334 89464 93672 109725 110670 321257 346504 932977 912352 344525 358544 104025 90406 95953 97403 111147 108117 104012 104600 72012 73267 257763 227396 651716 661034 190914 189265 242329 243447 277920 271235 288017 294662 305626 307664 289099 319457 656636 691258 509299 412861 255713 249217 288503 288874 299300 305654 311064 311591 347173 346833 570406 590574 40.85 68.5 1
12:58:26 2023-09-26 330117 323965 77528 76331 114858 114524 112340 114525 84233 86334 89464 93511 109725 110423 318505 344637 923574 915691 347505 358435 103944 90038 96047 97335 111027 107819 104151 104456 72045 73217 256521 225084 663100 656641 191586 189064 240874 241990 278703 271340 286736 290152 304267 308596 288692 321080 654710 682662 510708 411694 254478 250930 288910 287405 300456 305765 309966 313051 345332 347844 558761 590039 40.85 68.5 1
12:58:27 2023-09-26 328541 324040 77549 76290 114774 114557 115283 114525 84227 86644 89611 91884 109860 110636 320166 342432 928022 920914 342406 358508 104131 90187 96019 97369 111027 107745 104079 104489 72278 73235 257419 225603 657172 656641 190948 189619 242463 242700 279096 269467 288721 288790 303804 309568 287180 320070 652791 685286 505040 409263 254870 249217 288910 287967 301405 303855 311028 312539 343537 347880 564926 590882 40.85 68.5 1
12:58:28 2023-09-26 327759 326545 77624 76665 111804 114748 115169 114753 84233 86367 89620 93641 109725 110721 318728 346475 931645 910102 342695 358723 103906 90319 95953 97434 112990 107853 104046 104634 72012 73267 255409 227236 653014 660369 190948 189299 242329 243447 277920 270926 288206 294454 305626 308314 288879 318794 656172 691258 506480 412861 256075 249252 288707 294053 300836 304878 311284 311555 347505 346833 571216 588998 40.85 68.5 1
12:58:29 2023-09-26 324956 324031 77532 76269 114813 114649 112251 111918 84446 86678 89677 93799 109843 110772 319328 343497 927681 912951 346024 358147 104011 90005 96310 97235 111611 107753 104589 104278 72242 73034 255409 224932 663217 658967 190613 190161 241818 243108 278899 270548 287994 290101 303057 309532 288969 319195 654710 683132 512118 410168 255713 250713 287656 288192 301938 304843 309675 314696 343537 346554 568755 590457 40.85 68.5 1
12:58:30 2023-09-26 327273 324852 77604 76398 114770 114557 115249 114560 84316 86367 89497 93672 109725 110721 318728 341546 926303 919247 342550 358723 103978 90038 96019 97169 113102 107853 104113 104489 72045 73167 257763 225639 669112 656372 191250 189265 242329 242700 279096 269655 288960 288838 304303 309568 288228 320853 652827 685322 506430 409842 254870 249217 288910 287985 301123 305939 312240 313772 344536 348685 564926 590919 40.85 68.5 1
12:58:31 2023-09-26 328468 323704 77840 76281 112036 114616 112284 114775 84441 86472 89710 93702 109885 110627 319552 342938 932977 916861 344670 358723 103906 90402 96310 97401 111104 107853 104118 104600 72179 73235 255409 225603 654848 658065 190781 190126 242159 242700 278147 269689 288206 288746 304981 308596 288874 318446 653786 690465 503650 411985 255352 251272 288503 287247 301086 304349 311284 312539 347574 347880 568755 590882 40.85 68.5 1
12:58:32 2023-09-26 328459 324004 77496 76426 114778 114781 115089 114865 84264 86519 89620 93802 109725 110909 318763 346207 922425 913058 346769 358183 103978 90319 96431 97335 113023 107853 104113 104456 72045 73267 255409 225639 652676 656177 191250 189299 242329 243447 278524 271151 287773 288991 304981 308632 287584 319011 655209 685214 510708 410531 255332 251283 288503 293870 299545 305517 310405 313015 345609 348930 568388 591531 40.85 68.5 1
12:58:33 2023-09-26 327881 324929 77785 76325 115025 114682 112183 114969 84503 86472 89710 92083 109995 110687 321257 342455 925611 920572 342442 358147 104016 90192 96015 97201 113102 107786 104257 104345 72045 73217 257763 225639 661114 656641 190948 189299 242499 243702 279132 269689 288721 288781 304018 309603 288025 321147 652827 685286 506430 409842 254905 249217 288644 288061 301405 303855 309763 312539 344536 347915 564926 590919 40.85 68.5 1
12:58:34 2023-09-26 327237 324969 77707 76322 112148 114748 115283 114673 84295 86400 89620 93705 109725 110798 318763 346718 931645 909679 344670 358723 103868 90351 96019 97534 112990 108143 104046 104668 72045 73267 256521 227199 651938 657957 191081 189299 242329 243447 278116 271375 287877 287801 305841 308314 288874 319056 656673 691258 510708 411634 254301 250329 288503 288784 300836 305765 311284 311627 348268 347279 570553 592210 40.85 68.5 1
12:58:35 2023-09-26 326463 324605 77633 76379 114995 114715 112242 114969 84300 86625 89587 93802 109826 110943 318763 344873 924882 910324 346242 358723 104222 90278 96539 97201 113404 107778 104290 104311 72175 73217 255409 225603 668048 659434 190914 190161 241818 243108 279132 270926 287895 290965 303255 308667 288874 318933 655709 683615 512118 410130 255713 250748 288503 288373 300912 306946 310405 314732 343537 346798 568755 591901 40.85 68.5 1
12:58:36 2023-09-26 330985 324004 77723 76363 114968 114748 115317 114639 84410 86367 89681 93641 109725 110500 318763 345156 924956 915728 347751 358183 103978 90194 96015 97367 113180 108050 102602 104793 72310 73320 257763 225458 660566 658465 192017 189127 243525 243702 279489 271375 286848 291683 304731 308632 288658 321271 652755 683179 510708 411694 254514 251283 288102 287764 300456 305765 309844 313271 345574 347356 558797 590692 40.85 68.5 1
12:58:37 2023-09-26 328090 325334 77732 76330 112015 114682 115443 114560 84295 86367 89620 92010 109894 110500 318763 341511 934074 917477 345535 358723 103906 90162 95953 97367 113023 107853 104113 104489 72224 73217 255409 225603 659039 658101 191215 189334 242329 242531 278191 270290 288206 288781 304981 307813 294441 318708 649083 689235 510708 413447 255352 250748 288760 287247 302448 304349 311284 312575 345645 345755 561995 591988 40.85 68.5 1
12:58:38 2023-09-26 327796 324066 77612 76322 114813 114748 115283 114560 84233 86367 89620 93641 110045 110721 318763 346753 931645 913226 346769 358723 103801 90435 96146 97805 110925 108233 104266 104711 72128 73385 257763 226889 652523 662243 191412 189987 242329 243073 278311 271980 287526 290860 306056 307628 288973 319457 657844 689235 502260 411380 256075 249947 288503 288373 300836 306691 310405 311627 347697 347356 569598 590642 40.85 68.5 1
12:58:39 2023-09-26 330333 324965 77633 76394 114804 114524 115283 111899 84389 86499 89681 93608 109977 110534 318763 345014 923611 915728 348244 358723 104011 90038 96019 97401 113102 107886 104113 104417 72077 73267 256521 225639 659483 656641 192023 189064 241580 242531 279132 271375 286978 289660 303026 308632 288622 320853 649119 681223 510708 411694 254478 251283 289399 287764 300456 306982 309966 313527 345054 347652 558761 590457 40.85 68.5 1
12:58:40 2023-09-26 327468 323743 77675 76322 112017 114400 115283 114594 84295 86393 89497 93543 109725 110721 318763 343603 926340 916879 343447 358472 102707 90278 96080 97436 111147 107819 104266 104644 72177 73335 255409 226843 652949 656641 191250 189299 242499 245081 279381 269724 288721 294455 304767 309710 287976 321271 652791 690769 505040 410494 257165 255299 288910 287967 300948 303890 312057 311627 345383 348685 564490 591791 40.85 68.5 1
12:58:41 2023-09-26 327560 324035 77616 76322 111954 114636 115249 114719 84259 86334 89497 93641 109843 110644 318505 346753 931645 908804 345753 358687 103944 90351 95887 97501 110874 107886 103974 104523 72045 73217 255409 226879 650053 657957 190983 189334 242329 242735 278116 271375 287801 288010 305626 307664 288874 318794 655209 690769 503650 412861 255713 249252 288707 288874 299510 305765 311529 311627 347697 346869 570406 585505 40.85 68.5 1
12:58:42 2023-09-26 324672 324893 77528 76429 114774 114748 115123 114707 84253 86400 89464 93705 109649 110832 318763 346488 922241 913939 345951 358040 104164 90220 96080 97403 111147 108009 104377 104644 72177 73267 256521 225639 655496 656372 191139 190328 241818 243482 278311 270548 287859 289352 304303 310290 287404 319909 656673 681223 510708 408974 254514 250295 287252 289005 300456 305486 310405 313846 343537 347880 569598 585793 40.85 68.5 1
12:58:43 2023-09-26 328614 326286 77528 76394 114808 114553 115249 114525 84472 86472 89497 93608 109725 110457 318728 343327 928348 917030 342586 358759 103872 90194 95822 97335 112990 107853 104007 104451 72012 73167 255409 227786 654652 656641 190983 189299 242499 242700 279132 270548 288685 294174 303981 308667 288034 321454 654746 691258 503115 410531 255297 255084 289000 287679 300948 304878 309798 313697 345645 348440 563657 589835 40.85 68.5 1
12:58:44 2023-09-26 327328 323974 77524 76331 114847 114557 115123 114560 84316 86367 89620 93576 109894 110670 321257 342866 931571 914893 342514 358580 104020 90187 96019 97403 111147 107786 104118 104379 72045 73267 257419 226661 657375 660369 190313 190460 241140 243108 279811 269585 288685 288295 304981 308380 288969 318119 654248 690769 503650 412277 254123 251132 287895 288228 302075 303925 309294 312575 345645 346590 568082 590012 40.85 68.5 1
12:58:45 2023-09-26 324600 324000 77532 76353 115013 114715 115089 114753 84253 86460 89464 93738 109725 110909 318281 343674 920928 911690 345717 358183 103978 90071 96047 97367 113057 107886 104113 104451 72045 73217 257763 225603 665621 656641 190382 190161 241818 243482 278703 270961 287805 288991 304089 310188 287584 319092 655709 681187 510708 408649 254514 249947 287656 288779 299263 304878 310405 312575 344310 347915 570002 585505 40.85 68.5 1
12:58:46 2023-09-26 329422 324269 77612 76237 114877 114112 115386 114333 84347 86339 89829 91631 109927 110296 318692 345023 925048 920869 346513 358292 104131 90125 96080 97302 113023 107671 104113 104311 72244 73235 257763 224896 659183 656641 190948 189918 242499 241990 278614 270478 287324 289695 303093 308667 288467 320399 649047 685771 509299 410531 254478 249217 288910 286781 302111 304843 309966 313930 343572 347356 562009 585757 40.85 68.5 1
12:58:47 2023-09-26 324442 324924 77581 76394 114904 114715 115249 114684 84316 86334 89464 93575 109725 110500 318728 343118 930324 916342 342586 358399 103944 90162 95953 97401 113068 107819 104156 104600 72012 73267 257763 225530 657483 657727 190278 190460 241104 243243 279525 269655 288649 289040 305196 308596 288874 318897 654674 690209 503650 412569 256438 250713 288061 288192 301370 306370 311028 313740 345609 346762 567877 590846 40.85 68.5 1
12:58:48 2023-09-26 327505 323961 77532 76262 114929 114715 112340 111997 84503 85028 89611 93767 109995 110738 318621 344979 931835 910892 348664 358508 103949 90319 95953 97468 111170 108199 104377 104600 72160 73267 257763 225567 658094 662243 191215 189827 242499 243243 279489 271375 287226 289185 304409 307378 288874 319421 654211 687348 517755 412031 255713 250469 288589 288373 300456 306656 309420 314812 347138 346519 565362 590540 40.85 68.5 1
12:58:49 2023-09-26 335171 323961 77791 76331 115052 114256 112405 114728 84410 86453 89620 93608 110163 110721 318763 344259 922884 919481 345644 358147 104155 90224 96661 97335 113180 107745 104257 104456 72274 73167 256521 225567 667797 656641 191383 189299 242499 242735 279883 269689 287864 289660 303378 309532 288431 320362 649011 683143 513527 410458 254835 250295 288910 287702 302748 306550 310405 313527 344536 347844 562622 589143 40.85 68.5 1
12:58:50 2023-09-26 330173 323969 77696 76375 112040 114649 112316 111997 84441 86499 89677 91986 109885 110627 319552 344878 932790 918335 345681 358687 104049 90286 96408 97605 111104 107819 104118 104456 72045 73267 257763 225639 657011 657993 191551 189230 240840 241990 279919 270513 287729 288781 305626 307164 290762 320290 649047 691221 509299 412647 255713 249217 288838 287122 301405 304808 311064 316153 347697 346798 562408 592418 40.85 68.5 1
12:58:51 2023-09-26 332706 324758 77644 76353 112050 114715 115249 114639 84201 86453 89464 93769 109725 110687 318728 343292 928969 911653 348737 358435 103944 90038 96019 97468 113023 107853 104151 104456 72192 73185 257763 225213 657617 657993 190948 189861 242329 243073 279096 270478 286374 289854 304731 307848 288973 318083 654211 684098 510708 413740 255713 250469 288503 287967 302152 306193 309456 313527 346911 346519 565362 589837 40.85 68.5 1
12:58:52 2023-09-26 327573 326767 77749 76426 112087 114682 112177 114935 84378 86592 89644 93896 109742 110738 321440 345640 922425 912337 346732 358436 104131 90224 96047 97468 113102 107853 104223 104677 72192 73217 256521 225567 657025 656641 191215 189827 242499 243482 278311 271340 287828 288781 304409 308632 287144 321910 655709 685142 510708 409842 255297 249183 288061 288779 299545 306982 310405 315546 345609 348930 569965 590457 40.85 68.5 1
12:58:53 2023-09-26 329655 324888 77612 76363 114968 114524 115398 114525 84295 86334 89775 93543 109725 110500 318763 342502 934479 920022 345400 358435 103767 90224 95953 97468 111027 107853 104079 104600 72012 73217 255409 225639 657145 657727 191551 189265 240874 242700 279525 270478 288418 288781 305841 306735 289298 320362 649047 692235 507890 412937 256438 251283 288910 287634 301441 305654 311064 313015 347733 347035 562659 591988 40.85 68.5 1
12:58:54 2023-09-26 333846 324617 77581 76427 114888 114748 112265 111918 84264 86778 89644 93931 109649 110943 318505 343603 934147 914700 342550 358723 103944 90256 96019 97436 111147 107853 104046 104489 72012 73267 257763 226879 655119 659434 190914 190126 242159 243517 278899 270478 288685 294771 305196 307338 288765 319909 655709 691746 510708 412277 256256 249947 287252 288779 300825 304561 309763 311591 346372 347320 570406 592830 40.85 68.5 1
12:58:55 2023-09-26 328459 323965 77528 76394 114744 114715 115214 114719 84264 86393 89464 93672 109725 110534 318728 345711 922425 913021 346732 358147 103944 90162 96019 97468 113068 107853 104118 104489 72045 73267 257763 225603 661780 656177 191215 189265 242499 243447 278311 271375 287729 289022 304981 308596 287990 320201 654674 684177 507820 411112 255332 251283 288572 288779 299580 305730 310150 313717 346124 348644 568572 590384 40.85 68.5 1
12:58:56 2023-09-26 328163 325001 77696 76353 111958 115037 112307 114764 84378 86427 89587 93672 109876 110670 319730 342938 926266 922411 342550 358436 104308 90162 96244 97468 113180 107745 104257 104417 72242 73267 257763 225639 657404 656641 191215 189299 242499 242735 279096 269655 288721 288746 302986 309785 288107 320626 652791 685286 506430 409842 254870 249217 288910 288057 301370 304762 309763 312979 343572 347652 564454 590012 40.85 68.5 1
12:58:57 2023-09-26 327333 326808 77545 76364 114630 114744 115055 114753 84201 86486 89464 93769 112069 110798 318763 345433 931645 910324 342623 358435 103944 90351 96047 97501 113068 107853 104151 102259 72045 73267 256521 227521 653122 660369 191215 189299 242499 244198 278116 270926 288752 288308 305626 308130 288874 319909 656172 691258 510708 412861 254478 249947 288359 288635 300208 306766 312057 313735 347031 347737 571547 592978 40.85 68.5 1
12:58:58 2023-09-26 324812 324965 77665 76364 114904 114715 115249 114594 84347 86678 89677 93929 109725 110875 318505 343603 927510 911653 346550 358147 104083 90038 96014 97302 113214 107745 104257 104384 72274 73217 255409 224702 660145 660369 190914 190161 242159 243447 279132 270926 287765 290613 303378 308632 288874 318897 654211 683132 505040 411985 255713 250713 288707 288373 300912 304843 309602 314483 345054 346554 567877 590457 40.85 68.5 1
12:58:59 2023-09-26 327468 323996 77612 76353 114808 114715 115283 114673 84295 85132 89620 93705 109977 110798 318763 341546 926303 918830 342550 358723 104155 90038 96407 97501 111359 107853 104223 104417 72143 73267 255409 225639 658096 656641 191250 189299 242499 243073 279722 269689 289833 288746 304731 310255 288025 320853 652755 688884 513527 409876 257165 252310 288838 288233 301933 304447 312610 313348 344913 348751 567812 593400 40.85 68.5 1
12:59:00 2023-09-26 329385 324595 77756 76426 114926 114520 112304 114525 84544 86360 89775 93608 110087 110670 320874 341511 932446 918335 345157 358687 103978 90194 96019 97697 113102 107819 104190 104489 72143 73267 255409 225639 653962 658029 191551 189299 242841 242327 278272 272879 288409 288606 305196 307664 294772 319457 649083 689199 503650 412647 255713 250329 287264 287562 302307 304808 311064 313015 346651 346276 558761 591754 40.85 68.5 1
12:59:01 2023-09-26 326314 324004 77528 76363 114904 114715 115249 114753 84233 86486 89497 93705 109725 110909 318763 343603 926303 910361 346513 358183 104083 90038 96276 97401 113180 107745 104185 104456 72274 73167 255409 224192 663456 659901 190914 190161 242159 243243 279328 270926 287765 290613 303342 308667 288874 318824 658312 683879 505040 411438 255713 250993 288215 288504 301228 305590 310259 314782 344877 346762 568718 590457 40.85 68.5 1
12:59:02 2023-09-26 328778 323952 77813 76312 114938 114965 115317 114605 84347 86704 89677 93543 109725 110534 318763 345676 922884 915691 346769 358147 103978 90038 96019 97335 113023 107886 104223 104489 72242 73267 255636 225567 657254 656177 191551 189230 240874 242735 278703 271410 287324 289660 303981 308632 288428 319494 652791 683179 501932 412277 255262 250891 289000 288576 300456 306228 310405 313491 345609 347915 563657 590545 40.85 68.5 1
12:59:03 2023-09-26 327292 324784 77644 76394 114813 114557 115317 114525 84326 86427 89743 93641 110053 110687 318799 341511 932020 917030 345157 358723 104011 90319 96309 97534 113102 107853 104151 104634 72175 73267 256521 225639 654083 658065 190948 190328 242329 242735 278307 270290 288770 288781 304909 308385 288730 318605 656910 689127 510708 412825 255713 251378 288874 288066 302605 306874 311725 313740 346130 346311 564527 593785 40.85 68.5 1
12:59:04 2023-09-26 329010 323969 77851 76277 114938 114748 112405 114935 84347 86367 89620 93705 109725 110721 318728 346475 931645 908998 347260 358723 103801 90319 95953 97534 113023 107886 104118 104668 72045 73267 255409 226879 654221 658029 191250 189861 242499 243447 278703 272205 287526 291029 306056 308130 288874 320136 656172 685250 509299 412067 254478 250678 288724 288373 299580 306691 310575 313015 347733 347077 567037 591901 40.85 68.5 1
12:59:05 2023-09-26 324708 325212 77559 76406 114736 114814 115249 114867 84201 86778 89644 92271 109784 111200 321257 345014 925048 912704 346341 358544 104236 90220 96309 97501 113180 107886 104223 104634 72274 73403 259617 225567 661540 656641 190948 190328 242123 243517 278899 271340 288360 289422 303732 310507 287787 320399 656636 683879 509977 409263 255083 250329 287980 294138 300491 306432 310405 314812 344536 348930 570406 585649 40.85 68.5 1
12:59:06 2023-09-26 328724 324933 77844 76312 114938 114553 115283 111854 84300 86460 89652 93576 109977 110721 318763 344842 931645 919641 345681 358723 103662 90351 95822 97534 110797 108143 104046 104702 72045 73267 256521 225603 650418 659434 191586 189265 240840 242531 279739 270926 287882 288781 304148 307413 288874 321417 652487 693214 507890 412031 254478 255443 287229 288518 301405 304878 311945 312539 347768 347880 562659 589143 40.85 68.5 1
12:59:07 2023-09-26 324694 323961 77500 76329 114744 114781 113505 111930 84326 86711 89611 93962 109657 111071 318621 343222 931535 914252 342478 359085 103944 90369 96014 97501 112990 108199 102602 104634 72111 73267 257763 226915 654652 660369 190348 190460 241818 244027 279132 270478 288757 288991 304481 308632 288874 321220 655709 691258 507820 412277 254514 250713 287652 288779 301405 304314 309763 313883 346130 347880 570406 589722 40.85 68.5 1
12:59:08 2023-09-26 328259 324004 77671 76384 111614 114748 115203 114707 84207 86519 89497 93705 109649 110721 318505 345711 922425 913563 346524 358435 104011 90194 96047 97434 113057 107886 104113 104489 72045 73267 257763 225603 657375 656641 191383 189299 242499 243482 278311 271375 287765 288606 305196 308349 288025 321014 656172 685214 510708 410531 255368 255299 288503 294473 301298 305800 310844 313271 346911 349421 568755 585505 40.85 68.5 1
12:59:09 2023-09-26 327796 326540 77809 76375 111971 114678 112284 114889 84389 86625 89710 93832 109995 110738 319552 342902 930473 919481 342068 358435 104045 90402 96671 97703 113180 107853 104257 101615 72274 73486 256521 225639 659601 656641 191551 189861 240840 243278 279525 269689 288865 288781 304303 310507 288467 321381 654248 685358 513527 410168 255297 249947 289167 288373 302287 305832 309834 315819 345090 348930 565326 591336 40.85 68.5 1
12:59:10 2023-09-26 327541 324762 77559 76312 114774 114748 115123 114753 84347 86738 89620 93641 109725 110721 318246 345711 930008 911838 342731 358759 103834 90162 95887 97501 112990 107886 104079 104668 72045 73267 257763 227396 649958 657957 191250 189334 242499 243482 278116 271340 288360 294491 304909 308380 288874 320136 655745 690914 503115 412861 256256 249947 288593 288779 299510 306004 312129 313920 347173 347356 570406 592118 40.85 68.5 1
12:59:11 2023-09-26 326811 324929 77728 76399 114990 114682 112242 114935 84389 86592 89644 93864 109809 110738 318728 343603 926303 911402 346404 358435 104155 90005 96276 97335 113247 108050 104478 104384 72306 73167 257763 224544 659818 658501 190914 190460 241818 243482 279132 272879 287819 290136 303342 309532 288874 319421 655709 683615 505040 410458 255713 250713 288097 288874 302025 304878 311064 314483 343537 346833 568718 590012 40.85 68.5 1
12:59:12 2023-09-26 327006 323739 77646 76363 114892 114636 112340 114639 84347 86367 89620 93705 109859 110721 318763 341546 926340 919518 342032 358723 104083 90194 96276 97434 113180 107853 104257 104379 72175 73267 256521 225639 657864 656641 191250 190161 240805 243278 279525 269724 288888 289013 304303 310073 288467 319716 653750 689235 506036 409914 255297 249252 288608 287967 301405 303925 310269 313015 345361 348644 567222 594049 40.85 68.5 1
12:59:13 2023-09-26 330324 324965 77764 76305 112031 114879 112316 114786 84389 86472 89677 93511 109826 110534 318763 341546 934184 918335 345681 358759 102531 90162 96376 97436 113135 107886 104185 104451 72224 73267 255409 225603 655496 658065 191250 189334 242499 242327 278113 270548 288671 288991 305196 308130 288983 319457 652791 685322 512118 412647 255713 252436 288910 287158 302323 304843 311908 312575 346372 345755 558797 590048 40.85 68.5 1
12:59:14 2023-09-26 324924 323750 77496 76300 114774 114781 115249 114594 84201 86400 89497 93705 109725 110832 318728 343568 924919 912855 345717 358219 104188 90038 96440 97234 113247 107671 104324 104311 72306 73167 257763 225285 661347 658501 190914 190328 241818 243447 279132 271151 288242 289695 303378 309603 288874 319457 655672 683132 513527 409842 255713 250748 288097 288467 301159 306658 311065 316984 346592 348506 570333 592136 40.85 68.5 1
12:59:15 2023-09-26 329312 324753 77844 76394 112004 114678 112503 114491 84503 86182 89808 93446 109927 110483 318728 342537 923611 918335 348171 358580 104045 90194 96085 97434 113135 107886 104146 104523 72306 73267 256521 225603 656930 658501 191383 189861 240840 241990 278078 270926 287657 290136 304767 308702 288874 319843 649083 681187 505040 411403 254514 250295 287866 287122 302111 305765 309881 314297 345609 347880 558725 585505 40.85 68.5 1
12:59:16 2023-09-26 324600 323778 77528 76363 114804 114748 115123 114673 84316 86460 89497 93738 109725 110832 318763 341511 930986 916379 342695 358723 104011 90256 95948 97434 113256 107853 104113 104489 72306 73267 261321 225639 655014 658029 190648 190495 241648 243482 277690 269689 288721 288781 304481 308667 288874 319195 655245 693091 503115 412569 254514 251307 288472 288635 302498 304634 312167 314812 346509 347493 568608 593488 40.85 68.5 1
12:59:17 2023-09-26 327382 324965 77724 76345 114813 114748 115157 114753 84378 86711 89652 93672 109725 110721 318763 343638 930214 911402 348737 358471 104011 90194 96019 97501 113023 107886 104079 104523 72045 73267 250826 225048 669015 658065 190948 189334 242329 243108 279132 271410 286683 289695 305196 307699 294721 319457 656910 684695 509299 411741 255713 250504 288503 288061 301159 306726 309529 314738 347173 346833 567037 590642 40.85 68.5 1
12:59:18 2023-09-26 327791 323508 77665 76347 114813 114649 115317 114707 84347 86400 89620 93576 109725 110721 318763 343118 925611 919555 342623 358471 104011 90071 96276 97367 113214 107853 104257 104345 72077 73346 255409 225639 658906 656641 191284 189334 240805 243073 277690 269689 288757 288991 304339 310290 288692 320963 652827 685286 507820 410203 257165 252346 288874 289017 302216 304244 312167 313384 344948 349576 565216 593400 40.85 68.5 1
12:59:19 2023-09-26 328468 323482 77665 76394 114838 114334 112284 111932 84410 86334 89652 93543 110011 110824 319363 342024 930044 920482 345717 358219 103978 90289 95953 97367 113023 107886 103936 104417 72137 73217 257763 225603 658564 658029 191551 189334 240655 241990 278078 270513 288445 288816 305196 307199 294550 319457 649083 690246 508778 412973 255713 249981 288242 287764 302111 304843 310077 313051 347447 346311 561995 585649 40.85 68.5 1
12:59:20 2023-09-26 324960 324703 77581 76384 114813 114744 115157 114787 84264 86400 89497 93609 109826 110755 318763 343638 924956 911690 345717 358471 104045 90038 96506 97201 113247 107671 104290 104278 72306 73067 250826 225285 663808 658036 190948 190328 242159 243482 279132 270926 288206 289449 303378 309603 288973 318819 657844 683396 505040 409876 256801 251343 288467 288707 302789 305590 311567 314746 347019 347701 570369 592321 40.85 68.5 1
12:59:21 2023-09-26 329239 324780 77929 76394 115075 114334 112316 114491 84389 86301 90047 91797 110130 110389 318763 342502 922195 922449 347642 358147 104121 90224 96179 97468 113180 107853 104223 104456 72242 73267 257763 225177 658400 659164 191517 190126 240840 241955 278501 271305 287526 290613 304267 308667 288874 320399 649047 686219 506430 411694 254870 250295 288910 287315 302287 306375 309165 316232 345054 347880 562807 592284 40.85 68.5 1
12:59:22 2023-09-26 331199 324004 77528 76395 114899 114814 115100 114946 84170 86639 89464 93900 109725 111285 318728 343568 931645 912337 342586 358687 103944 90162 96019 97468 112990 107853 104118 104489 72242 73267 255409 226909 654878 659434 190914 190161 242159 244233 279096 270513 288685 288308 305626 308349 288757 320333 658557 692126 510708 412825 256801 252524 288025 288779 302757 304704 310415 312468 346651 347880 571216 594378 40.85 68.5 1
12:59:23 2023-09-26 327029 326504 77665 76301 114938 114744 112372 114878 84295 86486 89497 93705 109725 110798 318728 343568 927617 911653 348097 358147 104121 90286 96244 97468 113214 107853 104257 104456 72274 73267 258281 224508 669172 660369 191250 190460 242499 243482 279722 270926 287643 290577 304018 308667 288874 319530 656136 684098 512118 412277 255713 251237 288707 288576 301123 305482 310405 314483 344571 346762 568448 590457 40.85 68.5 1
12:59:24 2023-09-26 328199 323482 77665 76333 114938 114748 115283 114639 84326 86427 89681 93705 109876 111222 318763 342537 927617 918830 342550 358687 104011 90224 96047 97501 113068 107853 104151 104634 72137 73267 257763 226915 654074 656641 191551 189827 240620 243447 279525 270478 290137 290860 304909 310224 288287 321726 657095 690588 503622 410276 257530 252346 288991 288373 301299 304349 311952 312504 348696 349134 563621 591718 40.85 68.5 1
12:59:25 2023-09-26 324888 324000 77644 76395 111938 114748 115283 114719 84378 86486 89620 93802 112069 110721 318728 341476 931645 917030 342659 358723 104049 90319 96014 97501 112990 107886 104223 102119 72224 73267 255409 225530 656192 657993 190914 190495 242159 243278 278272 269689 288951 288781 305196 308632 288969 318897 654674 690733 510708 412569 256075 251482 288097 288373 301756 305903 309763 315223 346372 347320 567877 590882 40.85 68.5 1
12:59:26 2023-09-26 324992 324929 77581 76384 114778 114781 115249 114912 84233 86519 89620 93867 109725 110909 318728 345398 920892 912749 346732 358651 104016 90319 96080 97501 113068 107853 104223 104634 72274 73267 268322 225603 655496 656641 191215 190126 242499 245948 278916 271959 288144 290255 305052 310330 287846 321954 655990 689068 506036 409986 256049 249947 288707 288779 300420 307114 310077 313491 346094 349421 570002 590499 40.85 68.5 1
12:59:27 2023-09-26 328126 323969 77591 76322 114778 114715 115283 114639 84378 86393 89681 93672 109725 110721 318763 343082 924900 919518 342623 358723 104083 90038 96309 97468 113214 107853 104257 104456 72274 73267 257763 225639 662670 656641 191551 189299 242499 243278 278363 269689 288721 288781 304731 310507 288431 320853 652791 688968 506430 410458 255083 250295 288910 288467 302287 303890 309728 313015 344536 348649 564890 590429 40.85 68.5 1
12:59:28 2023-09-26 327564 324897 77696 76353 114933 114773 115283 114753 84410 86427 89775 93705 109725 110721 318763 346475 931645 911838 346769 358687 103910 90319 95953 97501 110874 108184 104079 104668 72045 73267 257419 225603 659276 661700 191342 190218 243147 245600 279096 272516 287621 289800 306451 307953 288838 319923 656454 685250 509299 412031 256256 250678 288838 289098 299510 306691 310405 312539 347733 347213 568448 590457 40.85 68.5 1
12:59:29 2023-09-26 324920 324000 77528 76353 114904 114748 115089 114753 84316 86519 89464 93867 109649 110909 318469 344602 923537 912337 346206 358723 104011 90319 96019 97501 113258 107886 104257 104634 72143 73217 255409 225639 654083 656641 190914 190161 241988 243517 279096 271340 288206 290152 303021 310543 288143 320399 656673 682698 508778 409226 255262 250678 288187 294553 300491 306802 311284 313491 344536 349157 570406 585649 40.85 68.5 1
12:59:30 2023-09-26 329422 323482 77644 76394 114968 114367 115478 114605 84378 86393 89620 93672 109725 110500 318728 342502 931645 919641 345437 358723 103767 90476 95887 97534 110840 108251 104046 104668 72192 73267 258844 225314 663715 660295 192215 189161 243525 243702 279883 271200 288586 289554 305625 307953 288874 321417 649083 693214 506480 415210 256801 251814 288067 287967 301405 306982 311725 315620 347733 347880 558797 590429 40.85 68.5 1
12:59:31 2023-09-26 324263 324703 77735 76384 114869 114777 115214 114787 84222 86579 89464 93900 109573 111131 317765 343603 931645 913021 342586 358723 103978 90319 96019 97501 113180 107886 104223 104523 72045 73267 255409 226915 656769 658967 190914 190460 242159 244268 279096 270548 288721 290377 305626 308632 288874 320399 656636 692235 513031 412569 254514 250504 287903 294418 301370 304808 312856 313883 346930 347594 571437 593580 40.85 68.5 1
12:59:32 2023-09-26 329239 324004 77591 76394 114938 114715 115283 114719 84264 86367 89620 93641 109725 110534 318763 345711 922241 915041 346769 358435 104049 90256 96085 97468 113146 107886 102602 104900 72310 73403 253097 225458 657330 656531 192017 189758 243525 243343 279060 272030 287729 289660 305196 308632 288874 322072 657377 684912 505040 412277 255332 251283 288910 288874 301298 306691 310405 313527 346372 349421 565326 591901 40.85 68.5 1
12:59:33 2023-09-26 329700 324000 77644 76249 114892 114748 115398 114753 84326 86519 89775 93802 109977 110721 318799 341511 927617 919555 342550 358687 104155 90319 96341 97501 113214 107853 104257 104489 72224 73267 257763 225084 657519 656641 191551 189896 240840 243447 279525 269724 288770 288816 304945 310507 288562 321417 656673 689235 506430 409878 255297 250329 288910 288049 302287 305939 313016 313717 345361 348644 565216 593822 40.85 68.5 1
12:59:34 2023-09-26 327791 324031 77559 76384 114813 114998 115317 114753 84378 86367 89681 93705 109800 110721 318728 346475 929971 910324 344670 358723 103834 90509 96019 97805 111345 108382 102531 102362 72177 73436 257763 227054 651995 661305 191412 190287 243012 243482 278311 272015 288649 288991 306847 308632 288428 320362 657639 691258 510708 414033 254514 252238 288910 294210 299545 306228 311284 312575 347768 347880 571621 589143 40.85 68.5 1
12:59:35 2023-09-26 327301 324004 77644 76384 112152 114781 115283 114753 84347 86519 89620 93867 109826 110909 318728 343603 924919 911690 346242 358183 104366 90038 96604 97335 113326 107853 104290 104384 72274 73267 255636 225603 659257 658036 190948 190460 242159 243482 279525 271340 288445 289211 304267 311131 288874 319799 656673 684244 510491 409842 254870 251097 288476 288635 302972 306196 311579 314082 345206 347737 570296 592201 40.85 68.5 1
12:59:36 2023-09-26 329326 324969 77760 76332 115127 114367 115317 114525 84389 86611 89743 93511 109952 110160 319211 343603 927681 921752 348737 358723 104011 90194 96244 97434 113180 107853 104290 104523 72274 73267 257763 225567 656917 658501 191586 189299 240874 241990 278169 271375 287288 290127 304445 309568 288874 320853 652791 681187 505040 411694 254870 250678 288540 287243 301864 306442 310405 314666 345609 347915 562807 590457 40.85 68.5 1
12:59:37 2023-09-26 324960 324933 77644 76322 114926 114744 115283 114594 84264 86367 89920 93705 110087 110687 318763 341476 932020 918335 344670 358723 103978 90194 96047 97501 113023 108169 104113 104668 72175 73368 256521 225639 654773 661860 190948 190293 242499 243108 278501 270513 288766 288816 305196 308667 290726 319158 653750 689272 503650 412678 256438 252702 288838 287859 302641 306802 311432 313384 346473 346620 567408 593400 40.85 68.5 1
12:59:38 2023-09-26 333666 323513 77559 76394 114813 114682 112340 114684 84389 86400 89714 93738 109725 110772 318763 346196 932977 911838 346769 358723 103801 90351 95887 97534 110874 107886 104046 104523 72045 73267 257763 225603 651418 657993 191250 189861 242499 243073 278311 272205 287526 288991 306667 308130 289054 319020 656636 689004 502260 412031 256438 250329 288910 288373 301298 306726 310077 312575 347733 347320 568682 590692 40.85 68.5 1
12:59:39 2023-09-26 329422 323473 77823 76331 115066 114367 115386 111613 84446 86367 89808 93543 110197 110423 318799 345341 923574 916879 346696 358183 104011 90194 96661 97401 113214 107853 104257 104417 72175 73217 255409 224896 671674 657570 191551 190161 240840 242700 281466 270513 288008 290339 304303 309568 288969 320853 654509 686412 505040 411110 256983 252346 288910 287891 303102 305625 310991 314339 345154 347880 562585 589143 40.85 68.5 1
12:59:40 2023-09-26 328724 324703 77897 76312 114938 114553 112129 114560 84295 86367 89743 93576 110045 110721 321257 343052 930984 918825 345717 358723 103944 90291 95822 97534 110874 108217 104046 104702 72045 73368 256521 227324 649929 658967 192023 189299 240874 245081 277656 271116 288323 288781 304643 308165 288874 319716 652791 694342 509299 412031 255083 255119 288518 287967 301441 304843 311284 312284 348293 348649 561995 590882 40.85 68.5 1
12:59:41 2023-09-26 326581 323996 77581 76322 114892 114781 115283 114753 84233 86486 89620 93738 110016 110909 318763 343603 928311 914326 346550 358172 104117 90194 96244 97434 113247 107886 104290 104456 72306 73217 257763 224508 663811 659434 191250 190218 242329 243482 279525 271340 288242 290613 303378 309998 290399 319617 658780 684098 509209 411584 256895 251729 288874 288833 301263 306052 311064 314962 344571 347356 569598 591568 40.85 68.5 1
12:59:42 2023-09-26 330122 323695 77591 76273 114847 114636 112274 114594 84347 86334 89714 93576 109977 110568 318799 345711 923611 915728 347532 358183 104011 90289 96047 97468 113102 107886 104257 104489 72224 73267 255409 225639 656433 656641 192192 189265 241951 242735 279132 271980 287782 289695 304945 308667 288973 319979 654248 683215 505040 411694 254905 255048 288102 288801 301938 306691 310405 314253 345645 348685 562825 590457 40.85 68.5 1
12:59:43 2023-09-26 328487 324857 77760 76290 114961 114557 115420 114560 84357 86367 89714 93576 110087 110534 318763 341546 932716 916608 345157 358723 103978 90256 96019 97501 113135 107853 104185 104379 72306 73267 265871 225639 654773 657799 191551 189896 240874 242700 278536 272879 288649 291366 304945 308099 290508 319311 656629 685178 510708 414915 255713 252702 288910 287773 302323 305520 310186 314738 346924 346762 558761 590882 40.85 68.5 1
12:59:44 2023-09-26 327273 323778 77813 76353 114813 114748 115123 114594 84264 86400 89497 93705 109725 110832 318728 345711 932313 910324 342695 358723 103906 90256 95887 97501 112990 108143 104079 104523 72045 73267 255409 227236 653795 657957 191418 190161 242499 244198 278311 271410 288685 288343 304945 308632 288874 320362 656709 693128 503115 411416 254514 250504 289000 294626 299545 305517 309763 313920 347733 347600 571216 588962 40.85 68.5 1
12:59:45 2023-09-26 327857 324269 77644 76353 115006 114748 115352 114594 84331 86367 89652 93705 109977 110534 318763 345433 927069 915728 347751 358723 103978 90256 96014 97501 113135 107886 104223 104489 72224 73267 257419 225567 653738 656641 192192 189265 243869 245600 279381 272601 287513 289995 305088 309426 288901 321888 655048 686037 510708 412277 255262 255048 288102 288373 302042 307124 310405 313491 346130 348930 563389 591070 40.85 68.5 1
12:59:46 2023-09-26 328255 323996 77648 76388 114926 114781 115237 114594 84233 86367 89620 93738 110011 110721 320987 341546 926340 919518 342550 358435 104117 90200 96244 97367 113214 107853 104113 104417 72175 73267 254239 225639 657172 656641 191551 190161 240840 245506 279722 269724 288901 288816 304981 310507 288467 321491 654746 689199 506430 410204 255297 250329 288910 288373 301122 304349 310269 313491 345090 348608 565326 591791 40.85 68.5 1
12:59:47 2023-09-26 327796 324000 77563 76322 114808 114715 115203 114594 84285 86367 89620 93705 112136 110721 318505 346753 931645 910102 346279 358723 103801 90351 95953 97501 110874 107919 104079 102033 72175 73267 257763 226915 658856 661737 191377 190596 243147 243378 278667 272100 288504 288711 306667 308420 288874 320743 656673 691258 509299 412031 254514 252702 289537 288874 301261 305877 311945 315334 348252 347915 570406 589143 40.85 68.5 1
12:59:48 2023-09-26 324888 323816 77581 76353 114842 114748 115123 114628 84316 86519 89620 93802 109725 110832 318505 343603 923611 910361 345717 358219 104150 90005 96441 97201 113247 107637 104290 104278 72224 73167 257763 225639 662399 657570 190948 190495 242159 243482 279525 270961 288206 289414 303840 310543 288969 319197 655709 683132 509120 409878 254514 251132 288503 288779 300664 305765 311309 314483 343572 347880 570002 592025 40.85 68.5 1
12:59:49 2023-09-26 327200 324965 77616 76398 114904 114715 115283 114684 84233 86393 89681 93705 109876 110687 318728 341989 927570 919481 342032 358687 104121 90224 96014 97468 111182 107853 104223 104456 72192 73371 255409 225386 668652 658636 191447 190154 243183 243343 279883 270338 288577 291366 304766 310437 288395 319960 654211 688968 507820 410312 255262 250295 288910 288373 301968 304634 312573 313455 345296 349421 565326 590247 40.85 68.5 1
12:59:50 2023-09-26 328395 323482 77707 76322 115043 114524 115386 114605 84326 86301 89743 93639 109725 110500 318763 341476 930008 920296 345157 358687 103978 90224 96019 97468 111027 107853 104118 104600 72143 73267 257763 226394 656540 657993 191551 189861 240840 242700 278237 270513 288613 289422 304373 307628 294513 320362 654674 691185 509977 412937 256256 250504 289000 287405 302287 305269 311284 315260 348425 347000 564259 592081 40.85 68.5 1
12:59:51 2023-09-26 332144 326504 77675 76281 114972 114777 115283 114753 84264 86519 89743 93802 109725 110875 318763 343533 928274 911653 347605 358147 104049 90319 96276 97501 113180 107819 102602 104793 72310 73435 257763 224364 659436 660369 191412 190622 242463 243378 279883 271804 287729 290542 304232 308632 290561 319165 656490 684098 509299 412569 255713 251097 289446 289311 301370 305482 310405 316682 345019 347224 567840 590457 40.85 68.5 1
12:59:52 2023-09-26 329417 323961 77616 76349 114938 114748 115249 114719 84410 86393 89681 93672 109725 110534 318728 345676 924202 913021 346696 358399 104049 90319 96081 97468 113102 107819 104223 104600 72137 73267 256521 225530 654443 656641 191586 189265 241830 243278 278703 272170 287855 290762 305626 308667 288874 320203 654211 684141 505040 412569 255297 251283 288910 288779 300420 306193 309821 313974 348696 347594 564407 590384 40.85 68.5 1
12:59:53 2023-09-26 327723 323482 77671 76290 114972 114367 115398 114525 84295 86334 89743 93575 109977 110534 318728 341476 932977 919593 345157 357609 103978 90319 96113 97605 111113 108017 102602 104866 72177 73335 255409 225386 654652 662243 191447 190120 243183 242700 278557 270513 288649 289220 304909 308279 288733 319384 649011 685286 506036 415173 256075 250678 288910 287643 301720 304843 311542 313235 347417 346762 558797 588976 40.85 68.5 1
12:59:54 2023-09-26 327260 326540 77555 76353 114744 114777 115055 114719 84316 86393 89497 93672 109876 110687 318469 345676 931645 910324 342623 358687 103944 90319 96019 97501 111104 107886 104046 104634 72012 73368 255409 227396 654862 657727 191517 190161 242499 244198 278311 271340 288685 288711 306164 308596 288973 320626 656673 692235 503650 412861 256438 250295 288707 290341 302165 306766 312758 312872 347554 347773 571547 593400 40.85 68.5 1
12:59:55 2023-09-26 330172 323517 77644 76322 114968 114748 115363 114560 84347 86334 89681 93672 109876 110534 318728 345121 923574 915691 347751 358183 102707 90402 96441 97772 111345 108117 104410 104789 72276 73385 255409 224976 658102 657461 192460 189230 242289 243073 279525 272170 288566 290661 305196 309532 289099 319943 656910 686037 512118 412277 254870 251283 288540 287846 300456 306726 309602 313563 346130 347880 562789 590457 40.85 68.5 1
12:59:56 2023-09-26 327796 323734 77732 76326 114968 114748 115317 114753 84290 86427 89620 93705 110087 110875 318728 342537 926178 922449 342032 358399 104121 90224 96080 97468 113146 107819 104223 104634 72143 73267 255409 225603 658557 656177 191551 190126 240840 243447 279919 270513 288797 288781 303981 309648 288671 321087 653750 689199 503115 410458 257530 252310 288960 288563 301898 304456 311837 314701 345467 348715 565143 593905 40.85 68.5 1
12:59:57 2023-09-26 326758 323734 77528 76363 114938 114715 115283 114639 84295 86453 89620 93705 109725 110687 318763 346718 934479 911466 346196 359230 102395 90435 96113 97736 111147 108117 104233 104822 72145 73436 256521 226698 656003 657993 191418 190293 242499 245600 279060 272170 288269 288781 307136 308279 288838 320362 656636 690209 523392 411995 256438 250678 288910 288779 301261 306691 311284 312539 349045 347844 570002 585870 40.85 68.5 1
12:59:58 2023-09-26 324735 324004 77633 76300 114858 114748 115249 114787 84347 86486 89587 93769 109725 110875 318505 343603 923537 910361 345681 358687 104333 90038 96506 97302 113326 107819 104257 104278 72143 73217 257763 225603 665055 658036 190914 190495 242159 243517 279525 271340 288418 289800 303946 310507 289099 320362 656673 683916 507820 409550 257165 251343 288467 288996 301228 306087 311652 314996 344359 347701 570369 589107 40.85 68.5 1
12:59:59 2023-09-26 327796 324852 77585 76426 114808 114557 115214 114525 84201 86334 89681 93736 109725 110534 320049 345365 929625 922298 342165 358256 104131 90220 96179 97671 111147 108084 102460 104644 72012 73267 257763 227396 652658 656117 191912 189827 242841 243073 279525 271116 288468 290449 305841 309532 288106 321910 652791 691258 505040 410531 255368 249252 288910 288598 300840 305451 310704 313480 346651 348930 564490 591754 40.85 68.5 1
13:00:00 2023-09-26 324636 324861 77528 76363 114968 114553 115283 114525 84378 86367 89497 93608 109876 110721 318505 341202 932977 917030 342659 358147 103944 90162 96019 97468 113068 107853 104223 104489 72224 73267 258844 225567 654728 657993 191250 190126 242499 242700 278501 270478 288545 288816 305196 308596 291052 319092 654974 690642 510708 414033 255713 251168 288874 287347 303869 306874 311689 313455 346615 346276 558797 590429 40.85 68.5 1
13:00:01 2023-09-26 324600 323708 77559 76357 114770 114748 115169 114639 84253 86486 89497 92237 109860 110935 321030 346343 925048 912667 346341 358040 104308 90187 96671 97403 111456 107819 104257 104345 72192 73267 259813 225314 674702 659434 191250 190460 242159 243378 279686 270926 288206 290136 302809 308900 288874 319129 655709 683132 509977 411403 255713 251097 288183 288779 301370 305517 309566 316232 344536 346798 568718 590559 40.85 68.5 1
13:00:02 2023-09-26 329655 324484 77696 76349 114972 114748 115283 114719 84347 86393 89620 93672 109725 110610 318728 345156 923537 915654 346769 357609 103978 90224 96019 97468 112990 107886 104223 104489 72045 73267 255636 225567 655376 656641 191586 189265 241546 243278 278703 271375 287765 292095 304591 311467 288441 322183 654565 687008 503650 412167 257165 251637 288910 288806 299545 306126 310405 313527 346372 349469 565180 590457 40.85 68.5 1
13:00:03 2023-09-26 328719 323482 77644 76282 114972 114524 115317 111932 84503 86644 89891 91884 109919 110585 318657 345547 934294 918260 344488 358544 104203 90319 96014 97501 112990 107853 102602 104900 72192 73267 255409 225603 653842 658029 191447 189861 240840 242496 278501 270513 288649 289800 304873 308130 294966 319457 649083 685286 512118 412067 255533 250504 288910 287764 302287 304843 311284 315546 346651 346798 558797 590012 40.85 68.5 1
13:00:04 2023-09-26 327237 323969 77528 76326 114774 114715 115089 114560 84285 86393 89464 93672 109725 110721 318246 345711 931649 908998 342623 358183 103944 90162 95953 97501 110874 107886 104046 104523 72045 73267 255409 226915 653014 659434 191383 190161 242499 244776 278684 271734 288432 290860 306451 308490 288838 319624 656454 691076 503622 413740 256801 250678 288183 287871 301724 304878 312501 313735 347661 347880 571216 588962 40.85 68.5 1
13:00:05 2023-09-26 329202 323781 77644 76394 112004 114649 112284 111974 84503 86658 89677 93864 109843 110772 321477 345534 926288 916208 346732 358435 103978 90038 96112 97638 111113 107853 104223 104489 72192 73267 255409 225422 664132 656641 191621 189299 240874 243482 278899 271980 287765 289660 305196 309316 288969 321051 653713 684912 512118 411694 255332 251283 288910 288779 300350 306477 311064 313491 346130 348930 567037 590840 40.85 68.5 1
13:00:06 2023-09-26 327328 323482 77612 76290 114813 114557 115283 114639 84367 86367 89620 93641 109725 110534 318763 340453 924649 921452 342695 358435 104155 90286 96440 97730 113247 107853 104363 104417 72306 73267 256521 225567 668885 656641 191912 190685 243318 245774 279883 270941 288689 290233 304160 310330 288766 321197 656164 689235 513527 409878 255297 250329 288874 288599 301793 305724 312905 313015 345332 348644 564780 592396 40.85 68.5 1
13:00:07 2023-09-26 328199 323031 77696 76394 115040 114367 115352 114525 84378 86334 89620 93608 109725 110423 318799 342278 932716 918335 345157 358723 104011 90194 96309 97534 113135 107886 104113 104489 72045 73267 257419 225567 653842 658029 191586 190161 240840 242700 278313 270926 288445 289457 304659 308165 295174 319457 652755 685322 503115 412647 255713 250713 289000 287764 302748 305517 309728 315260 347173 346276 561764 588962 40.85 68.5 1
13:00:08 2023-09-26 332079 324234 77559 76322 114808 114748 115249 114753 84170 86486 89497 93705 109725 110832 318246 343327 926303 910361 345988 357644 104011 90038 96342 97501 113180 107853 104257 104345 72224 73167 255409 224608 659679 660222 191342 190356 242499 243413 279883 271270 288062 290472 304053 309108 288973 319384 655709 683132 509299 412021 255713 251272 288707 288779 300664 305517 310186 315040 345348 346833 567913 590831 40.85 68.5 1
13:00:09 2023-09-26 329650 323478 77559 76310 114813 114748 115249 114525 84316 86393 89620 93641 109725 110687 318505 345676 922232 913095 346451 357860 104011 90256 96014 97501 113180 107886 104151 104379 72224 73267 254239 225567 653738 656641 192157 189299 240909 243447 279132 272205 287873 289695 305374 308667 289104 319979 654746 684695 505040 411694 255332 251283 288910 289005 300456 306691 311064 314253 345645 349416 568435 590273 40.85 68.5 1
13:00:10 2023-09-26 328259 324893 77644 76331 115002 114334 115352 114525 84295 86308 89620 93479 109725 110534 318728 341476 932020 919279 344633 358687 103944 90071 96019 97367 112990 107853 104079 104755 72261 73403 255409 225350 655496 661972 191482 190057 243183 243702 279883 271011 288752 289422 305626 308130 294966 319457 654974 690173 503650 412647 255713 250713 288102 287940 302359 305724 311284 313527 347453 346519 558797 590012 40.85 68.5 1
13:00:11 2023-09-26 327310 323781 77528 76384 114774 114781 115089 114753 84201 86367 89620 93672 109725 110568 318281 345676 932977 909679 342623 358723 103944 90289 96019 97501 112990 107886 104079 104489 72045 73267 255409 226915 661313 657957 191551 190161 242499 244268 278311 271151 288721 287905 306451 308028 288973 320853 656172 692235 510708 412861 254514 250329 288097 294626 300931 304878 312795 314849 347447 347594 571142 592719 40.85 68.5 1
13:00:12 2023-09-26 329390 323508 77603 76394 114778 114557 115283 114594 84201 86367 89497 93672 109826 110534 318246 345746 923544 915728 346732 358183 103939 90194 96019 97671 111113 108050 102602 104866 72177 73235 255409 225494 669112 656495 191883 190120 243525 243378 278703 271790 287765 289800 305196 310441 289125 322529 654710 684695 507820 411694 257895 251283 289131 288779 299580 306014 310077 313527 346165 349421 567877 590605 40.85 68.5 1
13:00:13 2023-09-26 327541 324784 77528 76394 114770 114715 115249 114560 84233 86367 89620 93641 109725 110534 318763 342563 926266 920123 342032 358759 104011 90071 96244 97335 113214 107853 104223 104345 72045 73346 255409 225639 655511 656177 191551 189896 240840 243278 279525 269689 288793 288781 304731 310148 288692 321417 652827 685322 506430 409588 255332 249252 288910 288450 302534 306766 312536 314118 344948 349576 565180 593400 40.85 68.5 1
13:00:14 2023-09-26 324960 324897 77475 76343 114744 114806 115089 114787 84253 86553 89464 93835 111991 110943 318281 343603 931645 912337 342623 358435 102460 90402 96310 97671 111113 108117 104266 102248 72145 73436 254239 226770 654999 659901 190948 190460 241818 244268 279132 272687 288595 288711 305196 308667 288874 320399 658780 692235 510708 412569 254514 250713 287692 288779 301405 304865 309798 315223 346651 347880 570406 590919 40.85 68.5 1
13:00:15 2023-09-26 325028 323513 77559 76394 114778 114748 115123 114639 84201 86334 89497 93576 109725 110534 318505 343052 928348 910361 348737 358471 103978 90038 96019 97467 113023 107853 104079 104417 72045 73217 257763 224860 657969 657993 191215 190195 240805 243482 277656 271375 286884 290206 305196 308130 294477 319559 654248 683179 510708 411416 256438 252702 288838 288396 301263 306550 309698 314339 347067 346655 565216 590145 40.85 68.5 1
13:00:16 2023-09-26 327468 323022 77742 76331 115032 114334 115352 114367 84378 86465 89620 93512 109826 110534 318728 341202 922884 920577 347741 358184 104385 90220 96342 97436 111479 107786 104410 104644 72177 73235 257763 224824 655525 657570 191551 190161 243147 243702 278575 271151 287747 290136 304981 309285 288694 320399 649047 683879 505040 411112 254692 250329 288067 287229 302111 306467 310405 314040 345609 347880 562807 590457 40.85 68.5 1
13:00:17 2023-09-26 328455 323781 77612 76290 114813 114748 115249 114594 84330 86367 89497 93576 109649 110568 320883 342573 928735 917682 341551 358471 103834 90194 95953 97730 113023 107886 104079 104523 72045 73267 257763 227236 653929 656641 191586 189334 240840 243108 277656 273604 288757 294454 305626 309568 288133 319494 654974 691980 510708 410276 257895 251991 289162 288301 302738 304704 312831 312396 345988 349313 563657 592432 40.85 68.5 1
13:00:18 2023-09-26 327237 323517 77644 76390 114813 114748 115203 114639 84201 86367 89497 93576 109725 110568 321030 346226 931424 910818 346623 358580 103953 90253 95953 97703 110993 108084 102318 104489 72012 73267 255409 225530 652258 661737 191412 190126 242499 243482 278311 272015 288062 288544 304945 307352 289054 320106 655745 689272 503115 412031 254514 250329 288797 288779 299545 306477 310113 313993 347768 347915 570406 585649 40.85 68.5 1
13:00:19 2023-09-26 324888 324784 77581 76355 114729 114748 115123 114628 84253 86367 89219 93738 109422 110721 318281 343087 923574 910102 344670 357644 104045 89943 96309 97201 113247 107522 104146 104278 72306 73067 257763 224932 661230 657570 190948 190328 241818 243482 279132 270961 288206 289730 302525 310007 288477 319165 657844 683578 512118 410348 256256 251378 288671 288829 301228 306730 311284 314447 343537 347617 568755 590273 40.85 68.5 1
13:00:20 2023-09-26 327328 323022 77528 76238 114778 114557 115123 114560 84316 86367 89611 92010 109708 110670 321257 342938 926156 920951 342201 358544 104236 90220 96342 97436 113102 107853 104113 104451 72077 73403 268322 225458 668872 655713 191551 189861 240840 245427 277656 269724 288829 288991 304445 310543 288728 321491 653786 689308 506430 409878 255332 249286 288910 288373 301405 305939 310486 313709 345090 348930 564926 590919 40.85 68.5 1
13:00:21 2023-09-26 328236 322996 77581 76300 114847 114334 115317 114525 84264 86215 89529 93543 109826 110381 318505 341511 930044 918335 344670 357680 103834 90038 96019 97434 113023 107886 104007 104417 72045 73167 257763 225639 654652 657993 191586 189334 240874 242531 278113 270926 288396 291498 305840 307848 291330 319661 654583 691112 510491 415210 256438 252346 289000 287859 301086 304878 311542 313527 347768 347071 558761 585649 40.85 68.5 1
13:00:22 2023-09-26 324672 323781 77528 76426 114804 114748 115089 111909 84472 86744 89644 92110 109691 110772 318657 343497 931779 914252 348271 358004 104011 90162 96019 97367 113023 107853 102531 104721 72143 73167 255409 224580 658475 661305 191284 190293 242499 243278 277462 270961 286920 290374 304767 308416 294790 318569 654746 682433 507890 412861 255713 250748 288503 288779 301193 306228 309966 314297 346408 346833 566199 589855 40.85 68.5 1
13:00:23 2023-09-26 327755 323699 77532 76305 114744 114715 115214 114684 84335 86453 89681 93672 109725 110653 317765 345121 922153 912984 346170 357609 103944 90224 96019 98271 111182 107853 104118 104600 72192 73267 254239 225567 658199 656140 191517 190126 242841 246121 279345 272532 288477 289960 305052 309825 287846 322183 657192 687982 505040 410276 256049 249912 288910 294553 300456 306766 310589 313455 346337 349913 569965 591107 40.85 68.5 1
13:00:24 2023-09-26 329189 323443 77612 76406 112036 114649 112284 111899 84389 86499 89677 91923 109809 110364 321404 342938 934257 918335 342659 358112 103872 90162 96376 97638 111104 107853 104190 104489 72045 73397 255409 225314 654773 657993 191551 189861 240840 242700 278272 270891 288613 289422 304409 307664 294985 319421 649011 685250 510708 412611 255713 250329 288910 287562 302287 304843 311284 313491 347173 347266 562807 589180 40.85 68.5 1
13:00:25 2023-09-26 326799 324238 77465 76390 114706 114781 115020 114753 84170 86453 89620 93672 109573 110687 318246 345398 931645 913824 342623 358687 103944 90256 96019 97501 111027 107886 104046 104634 72143 73267 256521 227236 651273 659251 191912 190483 243147 244776 279060 271235 288635 290449 306020 308173 288806 320670 656454 691221 510708 412861 254514 250504 288766 289410 302115 304808 310269 312504 347505 347701 571216 590247 40.85 68.5 1
13:00:26 2023-09-26 329943 324893 77968 76371 111998 114570 112242 114866 84347 86439 89583 92050 109775 110704 318469 345363 920892 913021 346732 358544 104131 90129 96019 97534 113068 107853 102602 104755 72045 73267 255409 225567 654323 656140 191586 189827 240840 243447 278899 271980 287765 289414 305196 308632 288671 321014 654710 684141 501932 411694 256084 251283 289000 288779 300210 306228 310832 313491 346130 349421 567037 590559 40.85 68.5 1
13:00:27 2023-09-26 326509 324816 77528 76394 114778 114715 115249 114605 84253 86393 89620 93672 109725 110687 318505 341973 926266 920860 342032 358687 104083 90162 96080 97401 113146 107853 104079 104417 72045 73267 257763 225314 658212 658363 191912 190322 243183 243378 279883 270786 290245 291065 305017 310330 288729 321873 654211 685322 513527 409876 257165 250504 288910 288801 301024 306370 313053 314743 345090 348930 565326 590882 40.85 68.5 1
13:00:28 2023-09-26 327310 324717 77581 76375 114918 114744 112232 115094 84295 86558 89677 93736 109725 110798 318246 345676 932977 912090 342586 358112 103944 90319 96019 97805 111113 107886 104118 104634 72012 73267 255409 226961 651273 659434 191551 190126 242499 244233 278703 271375 288685 289040 306883 308632 288874 320853 658780 692235 510708 412861 254870 250678 288503 294138 300456 305765 312240 312504 347697 347844 571621 590429 40.85 68.5 1
13:00:29 2023-09-26 324730 323478 77581 76322 114824 114748 115214 114719 84316 86453 89464 93705 109725 110764 318246 343292 926230 910324 345426 357644 104083 90038 96309 97335 113180 107712 104223 104687 72343 73137 259813 224608 662986 659901 191447 190622 242499 243378 279883 271235 288468 290542 303155 309568 288874 318903 658312 682841 510663 411694 255713 251482 288589 289253 303585 305730 310405 316821 344536 346798 569327 590559 40.85 68.5 1
13:00:30 2023-09-26 334222 324965 77724 76479 111971 114715 112340 114935 84378 86513 89620 93672 109725 110721 321030 342938 927533 918335 341587 358687 102531 90402 96019 97501 111027 107886 104046 104634 72137 73267 256521 227236 654411 656641 191586 190161 241661 243482 278078 271340 288838 288308 306056 309568 288467 319459 652791 692235 503650 411403 255332 250504 288910 288576 301405 304843 311984 312284 347168 349421 564490 591827 40.85 68.5 1
13:00:31 2023-09-26 324924 324861 77644 76426 114972 114731 115283 114560 84378 86427 89497 93738 109725 110534 318728 341202 930008 917030 342623 358147 103978 90224 96047 97501 111079 108199 102602 104866 72261 73235 255409 225458 653498 662243 191412 190754 242463 243343 278501 270513 288685 289774 304801 308385 290303 319122 653713 689235 512118 412861 256438 252150 289167 288170 302783 306155 311725 315671 346651 346833 564490 590882 40.85 68.5 1
13:00:32 2023-09-26 324492 324676 77696 76395 114945 114781 115180 114753 84253 86486 89464 92271 109708 110875 318211 343603 922425 912928 345816 357609 103978 90194 96014 97468 113023 107886 104079 104456 72143 73267 255409 225567 653975 656372 190948 190460 242329 244198 279132 271340 288897 289660 304981 311197 288228 320853 656636 681223 505040 409226 255297 250713 288503 293445 301370 306152 311284 313527 344536 348930 570406 589107 40.85 68.5 1
13:00:33 2023-09-26 328395 322987 77791 76363 115057 114334 115352 114491 84357 86275 89775 93511 109876 110389 318505 341476 924207 919679 347678 357896 104155 90402 96671 97638 111456 108199 104410 104644 72177 73235 255409 225033 658530 658355 191447 190258 243012 241990 278501 271116 287760 290366 304695 308244 288973 320853 649047 684062 507993 411694 254905 250678 288102 287122 302660 305765 310405 314447 345332 347915 562009 590199 40.85 68.5 1
13:00:34 2023-09-26 324667 324965 77696 76318 114938 114748 115249 111941 84389 86532 89464 93672 109573 110721 318728 342830 931612 913021 342586 358147 103978 90162 96019 97501 111027 107886 104079 104489 72012 73267 257763 225567 658795 658501 190914 190795 241818 244233 279525 270513 288757 288698 304909 308244 288874 320560 656172 692235 509977 412569 254905 251272 287773 294345 302075 304808 311947 314886 347173 347880 570406 590211 40.85 68.5 1
13:00:35 2023-09-26 326472 324255 77612 76329 114808 114748 115283 114560 84347 86427 89464 93672 109725 110534 318246 343052 929006 912984 348444 358149 102673 90402 96506 97436 111147 108084 104410 104644 72276 73335 257763 224875 654924 660369 191250 190293 242499 243482 279811 271235 286848 290577 303910 308596 290363 319275 654710 684098 510708 413447 255713 250713 288910 288671 301405 306946 309711 314483 346130 347337 566599 590039 40.85 68.5 1
13:00:36 2023-09-26 334695 323465 77528 76426 114778 114781 115169 114753 84347 86427 89497 93705 109725 110721 317765 345156 924576 913058 346170 357644 103978 90071 96080 97501 113102 107853 104046 104311 72045 73217 255409 225567 654894 654715 191586 189861 240874 243482 278311 271980 288206 289660 305196 309214 288553 320464 655672 685178 510708 411438 258261 252310 288874 288779 301901 306336 311248 314046 347012 349805 568572 590679 40.85 68.5 1
13:00:37 2023-09-26 328719 324512 77644 76290 114972 114524 115317 114525 84347 86215 89620 93575 109725 110500 318246 341476 934147 918112 345426 358436 104092 90220 96342 97403 111147 108084 104410 104789 72227 73436 257763 225603 657254 658029 191586 190218 243147 242700 278714 270926 288685 290681 305984 308130 294758 319092 649047 690246 501932 413264 255713 250678 288242 287967 302323 305517 311787 313491 347733 346833 558761 588962 40.85 68.5 1
13:00:38 2023-09-26 326617 324924 77496 76312 114706 114814 115020 114787 84222 86486 89497 93672 109573 110798 318246 344637 931645 911780 342659 358723 103978 90351 95953 97501 113023 107886 104079 104634 72045 73267 257763 227236 654474 657691 191551 190161 240805 244198 278311 271375 288942 288308 306703 308667 289104 320823 658780 692506 510708 413923 256983 252702 288671 288874 300314 306536 312610 312872 347519 347844 571216 590012 40.85 68.5 1
13:00:39 2023-09-26 329422 324631 77559 76301 114778 114553 115283 114560 84264 86334 89620 93641 109725 110670 321030 345463 926252 912910 346623 358292 104198 90344 96375 97436 111147 108084 104190 104600 72224 73267 256521 225373 656796 656495 192157 189265 241951 243278 279132 272481 288301 290101 305196 309532 289018 319943 655404 683179 512118 412277 255083 255084 288067 288563 300456 306340 310405 313527 345609 348894 561959 590039 40.85 68.5 1
13:00:40 2023-09-26 327523 322996 77559 76390 114778 114748 115283 114719 84264 86334 89497 93608 109725 110534 318281 341476 926266 918179 341551 358471 104083 90038 96244 97434 113180 107853 104079 104311 72175 73217 265871 225639 654804 656641 191586 189896 240840 243447 277656 269724 288793 289396 303981 310259 288622 321507 656444 685142 506430 410348 257165 252524 288694 288707 302605 304669 313127 313527 345090 348930 565326 593785 40.85 68.5 1
13:00:41 2023-09-26 327333 323022 77500 76388 111897 114781 115055 114753 84233 86460 89644 92237 109860 110704 320802 345534 931608 912667 342478 358544 104131 90377 96408 97734 111027 107886 104079 104702 72143 73536 259617 226843 654095 657493 191586 190293 243147 244881 278311 271375 288725 288781 304395 309024 289018 320963 656673 691258 507890 412861 256983 250713 288910 294260 300456 305765 309798 312539 348274 347915 571216 590882 40.85 68.5 1
13:00:43 2023-09-26 332079 324600 77559 76384 114813 114748 115123 114673 84316 86460 89620 93705 109725 110721 318281 343327 924919 910324 345499 357357 104155 90005 96276 97335 113214 107745 104257 104311 72274 73167 257763 224228 659800 658501 191250 190495 242329 243482 279525 271340 288360 290401 303731 309754 288964 319311 656026 683506 503637 411220 256256 251729 288874 289005 301370 305765 310405 315248 346837 348685 570406 589143 40.85 68.5 1
13:00:44 2023-09-26 327663 324748 77528 76270 114778 114557 115123 112030 84415 86585 89611 92010 109657 110585 318621 345059 927433 921527 342442 358544 103944 90286 96019 97501 112990 107886 102460 104523 72111 73267 255409 227557 665890 657547 191947 189861 240874 243073 277773 271151 288685 294527 304183 309316 288671 319494 652791 692235 503650 412277 255332 249217 288910 288467 301405 305451 309798 311591 347209 348930 562789 590465 40.85 68.5 1
13:00:45 2023-09-26 330811 322991 77528 76259 114733 114557 115123 114560 84201 86558 89620 93641 109649 110568 318246 342599 930324 913058 342550 358435 103906 90071 96019 97335 111079 107886 104046 104489 72045 73267 256521 225567 657834 659901 190613 190795 241818 245774 279847 272302 289688 291907 306020 308490 288838 319275 654565 691784 512118 412496 254514 251482 288097 288779 302075 306608 312094 313235 346615 347356 568316 590992 40.85 68.5 1
13:00:46 2023-09-26 324920 323026 77465 76427 112087 114682 112209 113310 84316 86506 89554 93929 109657 110772 320349 346233 922315 914160 345400 357357 103978 90038 96408 97638 111147 107819 104046 104345 72175 73217 255409 225314 652556 655713 191418 189896 242499 243517 278311 271375 287765 288711 303946 310507 287787 319011 656404 684695 507820 409263 255368 250329 288503 288441 300456 305765 311284 313491 345645 349421 569598 585793 40.85 68.5 1
13:00:47 2023-09-26 324672 322996 77581 76363 114968 114367 115283 114594 84233 86400 89620 93576 109573 110568 318505 341973 922232 918179 342659 357644 104011 90038 96244 97434 113214 107778 104113 104167 72175 73167 255963 225213 660532 656641 191947 190252 243147 245427 279659 270373 288662 290233 304124 310330 288766 321197 655048 683179 514936 410494 254905 250329 288874 288778 303244 304561 309294 314004 344813 348787 561764 590012 40.85 68.5 1
13:00:48 2023-09-26 324371 324681 77802 76469 111873 114744 115295 114923 84316 86599 89677 94091 109590 111003 320985 342502 931645 913058 342550 358436 102531 90319 96014 97501 113023 107886 104079 104716 72175 73267 257763 225603 654291 658501 190948 190795 241818 244233 279525 270513 288793 288781 305841 308349 289018 320399 655672 691258 508778 412277 254514 250748 287777 289041 301405 304561 309834 313015 347149 347880 570406 589794 40.85 68.5 1
13:00:49 2023-09-26 324965 324291 77528 76322 114813 114748 115123 114560 84285 86367 89620 93608 109649 110534 318023 342812 928348 912892 348244 357644 103834 90038 96047 97501 113023 107853 104079 104345 72175 73267 257763 225119 657847 661737 191377 190356 242841 243413 279883 272065 286741 290965 304766 308204 294685 319421 654710 683179 503637 414878 256438 250713 288910 288874 301405 307190 310295 316709 347173 347356 565362 589620 40.85 68.5 1
13:00:50 2023-09-26 327079 324672 77696 76322 115097 114491 112242 114707 84352 86472 89583 93672 109725 110534 318505 341973 926252 922114 342659 357609 104083 90038 96178 97538 111379 107637 104113 104311 72224 73167 255409 225249 660415 656372 191418 190161 240840 243482 278536 269724 288721 290255 304767 310543 288874 320853 649083 683179 506430 409914 254870 250329 288910 288192 303031 304599 310186 315447 344571 347915 558761 589325 40.85 68.5 1
13:00:51 2023-09-26 328541 324897 77581 76363 114955 114396 115283 114480 84264 86241 89620 93543 109826 110457 317800 341546 931649 918335 344670 358183 103695 90351 95756 97566 110797 108143 104046 102395 72081 73403 257763 225242 651455 659901 192087 189758 243525 243173 279883 271235 288468 288746 306523 308380 289054 320523 654472 692945 518284 412067 255297 255084 288299 288360 301122 305765 312166 313920 348782 348930 562031 585649 40.85 68.5 1
13:00:52 2023-09-26 326934 324965 77675 76343 111971 114715 112307 111665 84295 86493 89620 93738 109725 110704 318763 346074 929006 911690 348171 357897 104385 90162 96628 97501 113091 107886 104185 104417 72224 73267 254239 224156 664538 657957 191418 190495 240805 243482 279775 271375 287675 290613 304981 308667 294721 319457 655440 684281 505040 412861 255713 251097 288508 294150 301441 305765 310186 314998 345609 346833 569431 590039 40.85 68.5 1
13:00:53 2023-09-26 328724 323517 77581 76322 114847 114669 112230 114594 84316 86367 89497 93641 109649 110534 319298 345156 922425 913058 345998 358183 103906 90340 96178 97638 111113 108050 102602 104866 72276 73335 255409 225386 657132 655458 191982 190287 243525 244058 278899 272170 288170 290206 305196 309719 289505 320201 655173 684659 512118 412349 258261 251637 288282 288779 300420 306656 310040 313491 346130 349667 567037 590457 40.85 68.5 1
13:00:54 2023-09-26 328036 324965 77844 76384 111842 114524 115398 114525 84378 86301 89891 91986 109876 110466 318246 341476 931424 920296 344597 357287 103978 90224 96014 97501 113146 107886 104190 104600 72111 73267 255409 225530 655950 658029 191586 190161 240874 242700 278501 270926 288649 290885 305626 308279 289083 318983 649047 689163 512118 412937 255713 250678 288910 287967 301509 305517 311725 313491 348483 346798 564228 585505 40.85 68.5 1
13:00:55 2023-09-26 327237 323708 77528 76332 114740 114748 115214 114719 84233 86334 89497 93705 109725 110687 317730 345156 931645 911004 342550 358399 102253 90402 96376 97839 111079 108117 104305 104789 72177 73385 256521 226770 650552 660332 191517 190258 240840 244233 278703 271959 288559 288711 305804 308596 288874 320816 656527 691746 503650 412861 254870 250678 288707 294491 300456 306946 310233 313227 347697 347844 571216 590429 40.85 68.5 1
13:00:56 2023-09-26 329422 324559 77665 76322 114778 114636 112405 114525 84295 86539 89620 93672 109725 110636 320766 344637 920928 915418 346769 357573 103978 90224 96080 97501 113180 107853 104223 104600 72111 73267 257763 225336 658564 655872 192023 189299 241580 243447 279096 272205 287972 290101 304587 309532 288879 320203 652791 683143 509977 412277 255332 251283 289000 289005 300456 306874 311284 315782 346372 349421 565326 590540 40.85 68.5 1
13:00:57 2023-09-26 327002 324736 77581 76394 114938 114748 115249 114719 84378 86427 89620 93672 109800 110500 318246 342455 926911 923617 343447 358401 102497 90220 96080 97403 111147 108009 104449 104789 72276 73385 268322 225567 655451 656177 191551 190126 243489 243447 279919 270478 288793 288746 305196 310366 288553 320713 653750 689004 507820 410168 255297 250329 288910 288779 301756 304349 310704 313455 345609 349667 564890 590664 40.85 68.5 1
13:00:58 2023-09-26 326762 323022 77648 76399 112004 114715 115249 114719 84295 86427 89735 92010 109725 110534 317765 346455 931645 911838 342659 358399 104049 90319 96015 97534 113146 108184 104190 104702 72143 73368 257419 227199 649803 660369 191586 190426 240840 244198 278866 272205 288689 288991 304573 308632 289054 320853 656673 691746 506430 411705 254905 250678 288910 294553 299545 306228 309763 312979 347733 347880 571755 590012 40.85 68.5 1
13:00:59 2023-09-26 324852 323781 77559 76353 114804 114748 115249 114639 84253 86486 89620 93769 109725 110875 320766 345853 929961 912516 345291 357466 104308 90187 96375 97636 111147 108084 104377 104634 72160 73397 257763 225603 657056 656349 191517 190460 242329 244233 279525 271375 289149 289660 304981 310979 288891 320853 656636 684098 510599 409226 255262 250713 288503 288874 301123 305765 311284 313527 344500 349402 569561 592321 40.85 68.5 1
13:01:00 2023-09-26 329010 324965 77633 76322 114778 114748 115249 114900 84264 86393 89620 93672 109725 110610 318505 342537 927653 918335 341515 358435 103944 90319 95948 97534 113146 107886 104223 104668 72242 73368 256521 227360 653241 656641 191621 190161 240874 243447 279919 271340 288901 288544 305840 310255 288874 319494 653750 692235 512118 411403 255332 250295 288910 288801 301370 307019 310704 313227 347173 349421 564490 590882 40.85 68.5 1
13:01:01 2023-09-26 324924 322987 77855 76394 114884 114748 115283 114560 84285 86453 89644 91884 109674 110636 321257 342938 931535 918394 342478 357968 104131 90406 96342 97604 111027 107853 104118 104489 72143 73371 257763 225494 654411 657957 190914 190928 242221 245774 278466 270513 288757 291234 304945 309568 288874 319457 655672 691221 517931 412569 254514 251517 288183 288779 302748 304808 310914 315334 346930 347356 568755 590252 40.85 68.5 1
13:01:02 2023-09-26 332594 323961 77532 76375 114744 114748 115214 114753 84227 86486 89464 93771 109649 110909 317765 343603 923652 910324 345400 357644 104011 90194 96019 97501 113146 107853 104223 104489 72175 73267 257763 225567 653316 655713 191383 190460 242499 244233 279096 271375 288649 290762 305196 311197 288106 320999 656673 683948 512118 409263 255332 250713 288097 294553 301086 306228 311505 313491 345367 349421 570406 585505 40.85 68.5 1
13:01:03 2023-09-26 327773 324507 77707 76300 115036 114367 115317 111943 84561 86678 89891 92174 109809 110585 318621 342938 925048 922225 344975 357968 104155 90224 96473 97434 113214 107853 102888 104832 72274 73267 250826 225278 673986 658465 191586 190460 240840 243482 279349 270478 288721 290613 304767 310543 288874 321417 653971 684177 506430 410494 255262 250678 288915 287967 303244 304808 309511 314483 345332 348930 558797 590882 40.85 68.5 1
13:01:04 2023-09-26 324636 324631 77496 76343 114740 114810 115055 114787 84170 86519 89464 93900 109725 111174 318211 343087 931645 915543 342309 358147 103944 90351 96019 97501 113146 107886 104113 104634 72224 73267 255409 226915 654757 659434 191383 190495 242329 244609 279525 271151 288793 288781 304873 308667 288694 320853 656673 692235 512118 412861 254870 250678 288097 294889 301405 306370 310486 313015 347138 348666 571216 590882 40.85 68.5 1
13:01:05 2023-09-26 331311 322987 77648 76379 113409 114682 112351 111909 84295 86506 89677 93767 109657 110738 320349 343427 927433 911616 347642 357609 104049 90162 96638 97436 113303 107853 104223 104417 72143 73267 255409 224508 656139 660369 191383 190293 242499 243482 279722 271375 287765 291905 305160 309250 294785 318983 654710 684098 512118 412861 255713 251272 288910 288779 301170 306193 310405 314962 347434 346833 567000 590679 40.85 68.5 1
13:01:06 2023-09-26 326477 323478 77840 76322 114968 114748 115283 114639 84316 86427 89652 93705 109725 110534 318469 341973 924826 920296 341551 358147 104011 90256 96244 97501 113180 107853 104185 104523 72224 73267 257763 225603 653155 655713 191586 190161 240874 243482 277656 270737 290499 288781 304445 310543 288874 319494 654211 690769 503115 410458 255297 250329 289000 288779 301051 304561 313497 314812 345609 349421 564490 590211 40.85 68.5 1
13:01:07 2023-09-26 327541 324379 77982 76395 111980 114678 112372 114707 84326 86499 89677 91986 109775 110551 318692 343082 934479 918335 342623 357861 104308 90319 96113 97468 113068 108295 102602 102260 72224 73267 255409 225603 653722 661824 191383 190495 242499 243482 278536 270513 288721 289660 305626 309532 295388 319421 653750 689235 512118 412277 255713 251517 288910 287967 303209 305451 309763 313527 346651 346833 564527 590882 40.85 68.5 1
13:01:08 2023-09-26 324595 323482 77559 76426 114892 114748 115283 114639 84201 86367 89681 93705 109725 110687 318281 345398 931649 910356 346769 358435 103978 90476 96019 97534 112990 108143 104079 104634 72143 73267 256521 225314 651101 661700 191947 190356 243183 243413 279292 272898 288346 289550 306883 308455 290726 320853 656636 688968 502260 415173 256438 250678 288910 288779 301298 307374 311102 313271 348747 347880 568279 590457 40.85 68.5 1
13:01:09 2023-09-26 330012 324965 77679 76361 111950 114649 112340 114866 84274 86472 89677 93511 109725 110500 318469 343638 927644 915691 347751 357609 103978 90319 96276 97468 113102 107886 104113 104489 72192 73267 255409 225530 659507 656641 192192 189265 242323 243073 277656 272205 287774 290409 305196 310002 289054 321764 652791 682146 505040 411694 254905 255443 290508 288373 301123 306726 310405 314004 346372 347915 561995 590457 40.85 68.5 1
13:01:10 2023-09-26 327297 324636 77559 76270 114808 114748 115249 114560 84316 86334 89497 93705 109725 110534 317800 341546 926266 921137 341515 358183 104049 90071 96014 97534 113023 107886 102602 104827 72310 73403 257763 225530 653754 656031 192052 190322 243183 243413 279883 271200 290427 289185 305196 310979 288419 321844 654565 689199 510491 410204 255332 252274 288996 288779 301864 304808 311176 313491 345574 349175 564926 590211 40.85 68.5 1
13:01:11 2023-09-26 326436 324965 77696 76343 111994 114682 112274 114639 84295 86427 89620 93738 109725 110670 318817 343257 929006 908998 348491 358292 104164 90351 96244 97534 113023 107886 104223 104523 72274 73267 253998 225530 669390 658029 191551 190495 240805 243482 278330 272170 287324 290661 305840 308632 294758 320362 653750 684177 503650 412031 256256 250748 288910 289005 302075 307190 309129 315212 347453 347356 565362 590039 40.85 68.5 1
13:01:12 2023-09-26 324996 322987 77820 76384 114615 114748 115214 114787 84316 86400 89431 93705 109725 110909 317800 344637 922425 910361 345681 357644 104011 90224 96113 97805 111379 108199 102602 104755 72177 73235 255409 225458 653722 655495 191447 190322 243012 244233 279096 271410 288247 291889 304739 309905 288431 319943 655709 685178 503115 409732 256084 250329 289000 294626 300912 305800 309249 315334 346443 349667 569598 585690 40.85 68.5 1
13:01:13 2023-09-26 328350 324969 77791 76333 115006 114748 115432 114594 84347 86367 89891 92010 109876 110500 318505 342298 932977 919419 344597 358147 103767 90351 95822 97534 110874 108217 104046 104668 72143 73217 256521 225567 665030 659434 192192 189861 242120 243482 278307 271375 288797 289695 304643 307664 294269 319459 649047 693214 506036 412647 255048 249252 288299 288373 302074 305765 310992 313271 348782 347915 558797 590241 40.85 68.5 1
13:01:14 2023-09-26 324627 323031 77528 76384 114778 114814 115214 114787 84170 86460 89464 93802 109573 110943 318211 342502 930324 913021 342309 357644 102324 90340 96441 97638 111379 108117 104233 104856 72177 73335 255409 226569 658078 659397 190948 191061 241818 244268 279919 270548 288504 289396 306056 309568 289343 320853 657844 691148 512118 412569 254905 251272 288097 288635 301864 304808 310704 313235 346687 347915 570406 590882 40.85 68.5 1
13:01:15 2023-09-26 324816 324965 77532 76457 114804 114781 115123 111918 84285 86486 89587 93738 109649 110909 320312 344908 925270 913675 345717 358183 104011 90162 96047 97501 113023 108109 104079 104417 72045 73217 255409 225603 655014 655713 191551 190328 242499 244268 279132 271980 288685 289695 305088 310543 288382 319494 656636 685214 512118 409263 256119 250329 288707 294681 301123 305877 315684 313563 345609 347902 570406 589325 40.85 68.5 1
13:01:16 2023-09-26 332706 324789 77707 76322 112181 114586 115352 114594 84233 86427 89497 93705 109725 110534 318763 341973 923574 920802 345161 357897 104385 90278 96638 97403 111302 108009 104478 104610 72308 73335 254239 225069 660881 656641 191586 190426 240840 245774 281304 270478 288811 290339 304767 310188 288838 321454 649047 684213 506430 410494 255297 250678 288910 287972 302427 306478 309763 314483 345903 348930 558797 585685 40.85 68.5 1
13:01:17 2023-09-26 325092 323031 77749 76406 111869 114748 115214 114787 84222 86434 89464 92271 109523 110909 318246 341546 930324 913058 342586 358723 103834 90256 96047 97367 112990 107886 104079 104489 72175 73267 257763 225639 654411 658501 190948 191096 241818 244233 278078 270513 288793 291271 304945 308702 288874 320136 655709 691258 503115 412277 254905 251482 287980 288779 302571 304808 312782 314812 346687 347915 568792 588962 40.85 68.5 1
13:01:18 2023-09-26 324960 324857 77528 76353 114813 114748 115169 114639 84259 86367 89497 93576 109725 110568 319370 345853 930324 913939 347532 357501 104164 90220 96244 97403 111147 107786 104377 104644 72192 73135 255409 224192 665580 657727 191377 190622 242499 243482 278078 271375 287755 290507 305196 308667 294980 320136 655709 685249 503650 412861 254478 250748 288910 288598 301405 306410 309966 316682 346094 346833 565435 589625 40.85 68.5 1
13:01:19 2023-09-26 326797 324857 77532 76363 114778 114557 115123 114560 84513 86492 89497 93641 109725 110534 318505 341973 925340 918215 342586 357644 104155 90038 96310 97630 113102 107671 104185 104311 72192 73167 255409 225249 659138 655713 191586 190195 240840 243482 278536 272419 288757 289730 304767 310543 288874 318564 649119 685214 510663 410204 255297 250713 289000 288779 303941 304843 309834 316343 345367 348930 563693 591231 40.85 68.5 2
13:01:20 2023-09-26 329202 323061 77756 76353 115070 114781 112316 111632 84357 86460 89808 92304 110266 111012 321749 345892 936954 920951 346393 359409 104520 90534 97226 98103 113843 108617 104603 105015 72569 75030 257763 227018 657630 663768 192764 190830 242358 244434 283025 273074 291598 291534 305529 310543 290670 320464 658606 693178 513527 414646 256694 253099 290881 289365 304810 308658 312669 317444 351708 348194 567584 597978 40.85 68.5 2
13:01:21 2023-09-26 336648 334322 79867 78095 116653 119671 117516 116933 86010 85415 92705 93318 111431 113353 327626 356426 957945 938213 356893 369832 103985 95199 101270 104049 115713 115945 106778 107554 75088 76920 264794 233448 674707 676092 197120 199262 249579 251391 287216 280994 299528 298449 315044 318852 296935 330007 676124 716466 523040 423588 264075 259380 297852 299355 312887 316922 323126 323963 359595 357977 590058 615060 40.85 68.5 2
13:01:22 2023-09-26 340296 340197 80763 78865 118794 124538 120365 119560 86661 85690 94164 94979 114202 114436 333631 359806 968488 951553 365889 376470 105392 96162 105106 102614 118512 115491 109195 110296 77040 75729 267279 235980 679423 685034 198791 196240 250537 253750 290321 285423 301510 301286 319070 319288 300069 330911 688014 721341 523392 428726 267410 262642 301485 302484 315684 320969 324586 328236 361093 361274 597988 619064 40.85 68.5 2
13:01:23 2023-09-26 348669 345729 81646 79870 123457 122532 121591 121010 87089 85871 97167 96475 115280 116762 339550 368938 983242 964697 366553 380915 106952 94377 106779 105251 123508 118437 113710 114217 77827 76403 269427 238664 691543 696053 198945 199093 253344 255315 296863 288175 302852 305980 318194 321729 301907 331413 690547 729167 533689 431884 269097 265954 306721 304048 319317 321496 326604 328351 363299 363410 595800 627337 40.85 68.5 2
13:01:24 2023-09-26 349774 349148 81969 80110 124249 123943 122804 121951 87025 85998 97538 97269 116202 117476 341501 367422 990404 973969 367373 382663 107442 94633 104803 105961 120787 119300 114343 111671 76524 76799 271956 239003 703816 699599 201142 198712 254656 256531 297072 287888 306061 304582 320054 323635 299342 335739 693100 730318 533689 432421 272402 265696 306563 305872 318543 322204 328600 330209 365195 367286 599686 628862 40.85 68.5 2
13:01:25 2023-09-26 355532 352010 82053 79983 124394 124489 124155 123084 87057 85871 95514 97599 116757 117577 345813 368902 989069 983242 374007 385541 107641 94536 105406 106890 122492 120504 112143 113058 76515 77112 271956 239512 702322 694083 201213 199683 253910 257755 297491 288763 303740 306843 317898 324908 299342 332455 698665 726764 530439 432456 270869 267593 306469 306807 320792 323140 326567 329310 361093 365420 606887 630763 40.85 68.5 2
13:01:26 2023-09-26 357946 353997 82011 80142 121091 125006 124842 124105 87112 85934 95577 97766 117065 117971 346302 373346 988929 977178 372543 386083 108005 94697 106284 106857 122928 120909 113135 113266 76705 77143 274060 237477 710251 705708 200862 199718 254513 256962 296237 289748 304438 306411 319606 321694 301911 332383 694079 736636 526211 432710 270833 267182 306937 306807 316809 324114 326567 330443 365487 365085 608861 628575 40.85 68.5 2
13:01:27 2023-09-26 356067 354521 81907 79947 121266 125073 125354 124614 87089 85754 95610 97864 117375 118365 347104 370008 1001063 986080 372915 387934 107641 94827 106383 107679 122994 121653 113278 114590 76641 77626 274532 241733 704693 703215 201459 199718 254588 256962 297766 294228 302888 306843 316649 322698 298838 331413 696122 729756 533689 432421 270869 267366 306937 305620 320228 324372 324406 331704 364957 365199 601392 633834 40.85 68.5 2
13:01:28 2023-09-26 361154 356329 81974 79855 121625 125245 125595 124681 86998 85695 95870 98271 117503 118365 346844 370008 994736 988855 376167 387934 107823 94697 106922 108009 123772 124340 114033 114669 76622 77626 276633 239359 711550 702221 202165 199996 253910 258370 297491 288834 304732 306843 316906 323635 297462 331377 698078 729163 533689 430601 272402 267557 306469 306807 317101 322239 324658 330443 361093 365670 608140 630911 40.85 68.5 2
13:01:29 2023-09-26 359676 356123 81936 79983 121662 125346 125836 125265 87089 85754 95837 98501 117882 118679 348171 378459 992585 981535 374875 387682 108203 95022 107479 108174 124733 122248 114537 114781 76843 77806 274289 240022 705410 710223 201318 199996 254905 257503 296821 290383 303476 305442 318604 320918 301790 333026 701147 738272 526211 435158 270869 267182 306865 306807 316587 323175 324658 329705 364938 364502 609036 631842 40.85 68.5 2
13:01:30 2023-09-26 358441 358920 82162 80157 122644 126007 126285 125920 87208 85881 96065 98871 118222 119194 350562 375292 1005405 991809 376241 392040 108289 95152 107464 108773 124589 124930 114826 115613 76811 78176 274532 243107 700999 708146 202128 200171 255407 257539 297910 287923 304239 306843 316171 322213 297635 330875 698665 730354 539049 432153 272786 267965 306937 306807 320028 321686 326604 331565 361164 365634 604924 635654 40.85 68.5 2
13:01:31 2023-09-26 362980 359462 82227 80019 122775 126142 126703 126127 87391 86030 96295 98871 118424 119228 351406 378207 1004678 998969 377088 392413 108635 95347 108092 109007 125312 125349 115493 115966 76927 78207 274060 240511 710512 710224 203051 199996 254905 258551 297700 289748 304658 306843 317163 322923 297599 331413 702180 730354 542830 432381 273945 267593 306937 306882 317136 323662 324658 331293 362720 367322 612203 636105 40.85 68.5 2
13:01:32 2023-09-26 360835 361019 82661 80615 123618 127404 127760 127118 87726 86306 96786 99308 119217 120029 354903 382162 1005814 986707 376241 391492 108953 95894 108694 109915 125894 125873 116011 116808 77158 78730 277919 243522 707318 716176 201529 200975 256548 257755 299645 290356 304703 306843 318604 320694 299413 332318 700125 740668 535118 440365 273172 268831 308332 306554 320513 324149 327333 329310 366587 365342 608203 636298 40.85 68.5 2
13:01:33 2023-09-26 363316 361217 82816 80652 123822 127615 128033 127274 88050 86824 97416 99998 119626 120328 355835 381137 1014514 1001029 379457 393110 109324 96419 108851 110253 126344 122682 116432 117583 77843 79008 276066 245701 705114 713352 202694 201291 257077 259168 299540 290153 304452 307167 317163 323184 298400 331377 701684 736673 537977 435809 273945 269209 308081 306204 322045 324149 326241 330844 366769 367580 608906 638172 40.85 68.5 2
13:01:34 2023-09-26 369088 366590 83315 81132 124669 128307 129130 128419 88215 86952 97746 100198 122218 120905 355959 386843 1005405 994948 378641 394504 109978 96880 109430 112669 127479 123105 117635 117934 78171 79288 279253 242765 719751 720453 202800 201643 257916 260626 299709 292192 306374 306843 320575 322698 301303 331915 707143 747910 544280 440479 274721 268573 309303 310007 320028 326214 329335 329345 368575 367839 618126 641978 40.85 68.5 2
13:01:35 2023-09-26 366222 365567 83606 81536 125676 128923 129532 128831 88484 87373 98218 100682 122693 121545 357749 387970 1017871 995927 378533 396948 110419 97547 109919 113082 127935 123975 117831 118642 78373 79601 281922 246085 728334 723518 202835 202136 258930 260188 300856 292440 306640 307632 321097 322213 300744 332455 707351 750176 541380 441543 275501 268795 311911 308169 322988 326214 329568 331381 369947 367839 613143 643911 40.85 68.5 2
13:01:36 2023-09-26 372943 368397 85660 81830 126153 129696 132923 132410 88706 87801 98450 103129 123033 122263 360708 386299 1017908 1011059 387326 399830 113000 97878 110700 113408 128908 125015 118654 119637 78993 80143 281922 246259 722260 720417 204263 202915 258712 260410 300943 294300 306388 308204 320834 326223 301234 333465 712376 739296 545730 440113 275406 270474 310277 311930 323023 328154 330035 332423 366079 369916 624752 645519 40.85 68.6 2
13:01:37 2023-09-26 373816 369920 85955 82191 126294 130260 131010 130390 89006 87828 99657 103376 123170 124874 360817 391086 1017325 1005183 385409 398255 113415 98145 111196 113824 129537 125601 119284 119637 79305 80230 279439 246085 724368 727364 204582 202985 259658 260774 300943 295364 308870 308169 323086 324944 301201 333465 715517 752083 539763 441651 275371 271301 312202 312915 322952 329845 328941 332387 371995 367812 626457 646337 40.85 68.6 2
13:01:38 2023-09-26 371190 369955 86214 82355 127560 130636 133919 133113 89323 88078 99466 103514 120258 125204 365024 390811 1027112 1014440 384010 400393 110945 98582 111978 114084 132395 125910 120065 122552 79727 80832 283030 247016 725799 726338 205444 203875 261594 260627 303347 296441 308556 311020 322596 326223 303132 335496 713458 747382 547180 441426 276712 271111 314775 312373 324703 331395 331059 333433 369515 369876 621240 649456 40.85 68.6 2
13:01:39 2023-09-26 376126 372038 86500 82743 127653 133668 134141 133529 89478 88263 99949 103977 120700 125659 364062 391050 1029347 1014440 387619 402191 113944 98714 112056 111348 132522 126710 120316 122876 79900 81119 283030 249065 732016 727664 204800 204591 260425 262226 304700 297392 310195 312695 322332 327209 303111 333501 717548 747910 542265 445210 276287 273069 314141 313903 324956 331215 328480 336559 369984 368913 627346 649231 40.85 68.6 2
13:01:40 2023-09-26 376429 374480 86644 85032 128445 134703 130645 130425 89633 88845 99841 104278 121191 122862 366843 393467 1037575 1020332 387619 404676 114080 99666 112705 112034 132934 127653 122769 123508 80248 81695 283030 249178 722183 730138 206638 204161 260382 262480 306658 297595 310495 310548 323781 329191 301695 337616 716171 758452 548630 446143 279486 272893 315915 314680 327682 331036 333113 333397 372602 372951 627074 654997 40.85 68.7 2
13:01:41 2023-09-26 378221 374520 86895 83360 128887 134891 131245 130368 89977 88845 100637 101569 122021 122762 368538 397020 1033240 1028105 389848 404676 111517 99699 115161 112034 129658 127885 123281 123577 80533 81760 285735 248373 730260 733192 207221 204161 263110 263688 305200 297528 310854 312986 324489 329191 302154 338646 720485 754853 550080 444886 279847 273034 315951 315820 324374 330850 331242 336522 372457 374248 630957 654997 40.85 68.7 2
13:01:42 2023-09-26 378565 376214 86986 85240 129422 134609 131873 130779 90010 88877 100733 101638 122422 123164 369398 402382 1034083 1020220 392556 405781 111756 99907 115769 112850 130532 128330 123727 123749 80819 81728 285735 248409 737709 738649 206206 208511 261179 263688 305809 300980 309772 312037 324212 328233 304071 337066 723623 757287 553707 450353 279775 274746 315951 315820 324863 331880 332014 336285 373279 372309 633790 654941 40.85 68.7 2
13:01:43 2023-09-26 376591 379047 87394 83846 130502 131591 133386 131997 90542 89186 101253 101786 123229 123315 373083 398747 1042026 1032537 387655 407397 112062 100626 113156 113388 131108 129141 120601 120920 81272 82502 285735 251753 734531 733979 207221 208765 262852 263285 309047 299164 309807 315634 323009 330116 304498 338406 722526 756471 551530 449533 279883 275624 317145 315820 327393 332913 331511 339094 371831 374248 627216 656404 40.85 68.7 2
13:01:44 2023-09-26 381435 379042 87519 85610 133007 131632 133872 132897 90656 89578 101364 102117 123163 124123 374030 401027 1037345 1029419 395586 408612 113013 100935 115884 113765 131774 129758 120932 121660 81361 82616 288493 252108 736513 741678 206929 204378 262348 264975 306458 300768 309843 315856 323460 329885 305177 337066 724685 757027 551530 451269 279811 277320 316189 315921 327852 332948 331511 340203 374185 373390 634240 657871 40.85 68.7 2
13:01:45 2023-09-26 382337 383087 87630 86075 133147 133089 134074 133469 90637 89807 101810 102441 123328 125011 373474 399973 1054207 1037128 395416 409939 112911 101455 116150 114556 132328 130684 121098 122895 81426 84726 288493 255079 729981 740778 207805 204378 262887 265790 310409 298466 313402 315856 323495 330363 304999 339643 724685 761716 555879 449533 282462 277355 317216 316398 330911 331915 333708 338223 372162 376272 629101 663275 40.85 68.8 2
13:01:46 2023-09-26 386617 383347 85920 86410 129909 133461 134445 133872 90978 89742 102095 102607 124350 125323 377064 399938 1043895 1038138 399007 412976 113417 101455 113450 114714 132793 130684 122037 122895 82005 84667 287751 252608 738062 738357 207805 204696 262817 266643 308059 300142 312678 315856 323495 330894 304963 338646 727396 760467 558779 449533 282262 278172 317110 317871 328951 333951 333672 338223 372127 376272 639829 662261 40.85 68.8 2
13:01:47 2023-09-26 384347 383433 85767 86831 133555 134437 134512 134664 90886 90091 102265 103381 124517 125872 376058 404856 1057682 1038960 396747 412394 113794 102047 113536 115004 133767 133802 122790 123535 82330 85090 290502 255188 742170 746672 209424 205015 264503 266830 308424 300036 315395 315856 325976 330928 304999 338254 728584 765186 554430 451349 283863 278172 319105 317906 329947 333449 337753 340150 374975 378555 636382 667527 40.85 68.8 2
13:01:48 2023-09-26 387731 386360 85884 86564 130343 134335 135327 134529 91268 89964 102688 103208 124960 125838 378073 405926 1051504 1044827 396596 413628 114486 104148 113927 115037 134209 133836 122940 123739 82589 85123 290502 254828 742992 745055 207508 204696 264503 268288 308354 302681 315665 315700 326012 331657 304999 339313 731187 765874 552980 449217 284668 278564 319105 320321 329947 336003 336143 339007 376124 376507 641533 664217 40.85 68.8 2
13:01:49 2023-09-26 387518 386933 85973 86663 130483 135149 135940 135326 93197 90186 102722 103618 125372 126463 378736 411018 1060724 1041836 395337 414939 114789 104427 114233 116044 134572 134350 123751 124556 82946 85423 290502 256636 742442 748165 207185 205049 266758 267464 310299 302681 314658 315856 328481 329868 306901 339277 729601 774163 563086 457403 283539 278812 321768 319552 331664 335861 337259 340538 378335 378930 637849 671486 40.85 68.8 2
13:01:50 2023-09-26 387790 388060 86109 85071 131091 135046 136480 135825 93326 90153 103325 103760 125820 126463 381810 408397 1059972 1049641 397875 414975 114966 104427 115228 116157 135143 134616 124368 124556 83211 85489 293305 256273 749391 749761 209600 205688 267807 267499 310264 304566 313702 316912 326961 330928 306901 339313 731705 766143 554430 455374 284668 278564 323068 319612 330947 338070 335306 340069 376654 376507 636793 665520 40.85 68.8 2
13:01:51 2023-09-26 387258 388060 86176 86897 131543 136025 136420 136267 93390 90467 105444 104283 126148 127160 382985 413808 1062985 1041985 396668 417985 115032 104852 115619 116577 135080 134900 124449 125293 83326 85672 294168 258095 744950 756917 207150 206330 266985 268099 312874 304102 315654 316912 327950 330397 306725 340906 735234 775040 564006 460002 284668 279074 323415 320143 333789 336875 338527 343186 378997 378007 636075 669481 40.85 68.8 2
13:01:52 2023-09-26 389177 391310 86390 87001 132378 136002 137092 136093 93582 90499 105625 104316 126652 127370 383256 409759 1068427 1051283 398985 416295 115675 104958 115805 116966 135744 135100 125013 125447 83504 85856 293305 259197 753129 752047 207543 206330 267169 268099 313614 304566 315359 318423 326996 332655 306901 339277 733334 765150 564006 455961 283427 278475 323104 319612 333933 338070 337716 341929 376969 377367 636793 669481 40.85 68.8 2
13:01:53 2023-09-26 392536 391908 86394 87105 132436 136734 137466 137267 93552 90752 105732 104986 126719 128004 382983 414427 1068390 1041680 404325 418158 115734 105278 115998 117634 136139 131788 125013 126277 83613 85981 296162 258230 745775 756917 208157 207009 266166 269981 313871 303816 317996 319443 328729 332514 306865 340329 737243 779660 564006 458229 285476 280779 322054 321817 333969 337052 339190 343001 378997 376209 645328 673437 40.85 68.8 2
13:01:54 2023-09-26 392280 393579 86576 85256 132656 136756 137351 137211 93423 90847 105732 105018 126719 128339 382983 411922 1072914 1052446 403744 418781 115687 105458 116165 117945 136000 132334 125219 126728 83671 86225 296162 258811 746499 756346 208517 206365 267843 269981 313899 302821 318592 317017 327755 333995 306901 339826 735525 773070 560229 455961 284929 279639 323104 322305 333969 337016 337368 341376 377859 378530 642737 673437 40.85 68.8 2
13:01:55 2023-09-26 395364 391103 86581 85292 133143 137174 138013 137613 92152 90716 106139 105169 127355 128325 385142 412068 1066768 1058815 407774 418817 116394 105312 116694 117824 137508 132061 125840 126310 84134 86166 296162 259013 757967 754635 208552 206365 267169 270743 312918 305962 315762 318388 327985 334427 306901 339313 738644 766301 564006 455321 285254 280492 322578 323848 333933 339020 339190 341376 376439 378795 648286 671492 40.85 68.8 2
13:01:56 2023-09-26 392092 394302 86859 85278 133486 137205 138289 138306 93713 90847 106129 105371 127524 128854 386443 414355 1077597 1058926 405752 421285 116346 105853 116741 118455 137005 133415 126014 127323 84134 84478 297089 260598 743880 759062 208808 206399 268596 270743 315493 304994 319006 318870 327950 334427 306901 340304 734300 774990 560229 457330 285245 280065 324243 322795 334119 338509 339670 342411 377823 378760 643848 675130 40.85 68.8 2
13:01:57 2023-09-26 398998 394347 87229 85338 133645 137518 138763 138134 94035 91124 106543 105563 127912 128820 387332 414975 1066839 1059974 408517 421249 116929 105853 117388 118546 137621 133507 126323 127113 85897 84473 296162 258811 757120 759062 208808 207442 267583 270743 314784 306825 318258 318870 327950 334966 306901 339277 740249 766373 564579 457367 285802 281655 323523 324305 333933 339974 339670 342411 377823 378760 651844 673437 40.85 68.8 2
13:01:58 2023-09-26 393855 395854 87385 85537 134053 138108 139130 138375 93908 91256 106419 105726 128301 129317 387713 415047 1079164 1060429 407084 422581 116895 105990 117360 118967 137982 134104 126707 127990 85957 84547 296162 261441 749884 760675 209252 207297 268596 270743 315938 305962 319006 320321 328711 334931 306901 340304 736486 775259 561679 459731 286477 281012 324929 322831 337726 338806 340487 344239 378673 378724 643736 678238 40.85 68.8 2
13:01:59 2023-09-26 400372 396529 87624 85542 134453 138108 139518 138954 93941 90880 106561 106031 128658 129282 387713 415047 1069944 1063193 409637 422545 117353 105955 117590 118933 138396 134104 127160 127956 86141 84547 299677 259865 764838 761214 208843 207655 267843 270743 315049 306825 318519 319872 327950 334966 306901 339241 742984 773858 584699 458700 285802 281848 324471 324834 333969 338481 339190 344529 378997 377666 650657 674577 40.85 68.8 2
13:02:00 2023-09-26 394410 397074 87841 85510 134690 138320 142712 139051 94070 91289 106778 105759 131176 129351 391781 418594 1079164 1065105 403117 423917 117889 103248 118017 119365 138631 134577 127580 128325 84952 84768 299075 261513 763140 762834 208843 207655 269693 270552 315938 306825 318033 320878 329475 334427 308638 340304 738608 775259 566948 461199 286665 281685 327691 323142 337010 340932 338547 344348 378601 379787 645602 674599 40.85 68.8 2
13:02:01 2023-09-26 400409 397070 87781 85615 135038 138775 142677 142065 94103 91323 106778 106082 128981 129823 392094 418924 1072987 1063644 410685 423917 117548 103346 118214 119614 139163 134763 127791 128661 86360 84658 302568 261441 761214 763725 210760 208305 268596 269524 315938 306257 318519 321591 329208 333925 307870 339277 741713 775259 570810 459377 286003 282673 324965 324834 335859 339022 338141 342519 378650 378230 651118 676620 40.85 68.8 2
13:02:02 2023-09-26 402790 397547 88025 85665 135088 138955 142946 140059 94103 91448 106921 106082 131427 130177 393483 420950 1077597 1069733 411525 423953 118171 103404 118989 119697 141644 135017 128338 128874 86546 84722 299317 261257 765466 764842 210006 207476 268974 270949 315493 308488 319530 319908 330455 336199 306613 343298 743634 777419 566948 459966 288333 281671 324893 326599 336297 339531 338316 342519 378961 379928 656647 677579 40.85 68.8 2
13:02:03 2023-09-26 401018 398131 87993 85673 135620 139725 143007 142734 94136 91704 106996 106505 131461 130675 393483 423356 1079164 1057421 412912 427063 117778 103572 118412 122289 141507 135771 128037 129232 86644 84884 298117 263659 759772 770382 208878 208339 268596 270725 315974 306825 320435 321257 330974 334649 306690 339277 744074 784375 566948 459606 287140 283573 324965 324834 336173 338481 339411 342483 379521 378760 647333 680649 40.85 68.8 2
13:02:04 2023-09-26 401652 399395 88210 85759 135884 139121 143485 142565 94299 91511 107173 106115 131837 129781 392998 427510 1071359 1063556 410435 427364 118649 103501 119241 122205 142143 135426 128852 129232 86579 84884 301021 263101 779913 770382 208843 208386 270004 273045 315829 310017 318374 320736 331565 333515 310167 342657 746114 780766 555879 465045 286952 282801 326803 324582 336689 341467 338352 342447 380954 379928 658627 684598 40.85 68.8 2
13:02:05 2023-09-26 402235 399635 88178 85817 135573 139704 143350 142999 94234 91641 107173 106505 132006 130645 393034 425074 1085264 1066694 407941 428271 118205 103856 119041 122374 142009 136160 128852 129537 86732 84979 301021 263065 765121 770600 209496 207297 270528 272130 315974 307220 320209 319353 332553 333960 309291 342176 744602 784292 561445 461272 288752 281812 325138 324834 334693 338550 340439 342483 378997 380852 649277 681615 40.85 68.8 2
13:02:06 2023-09-26 401360 401156 88210 85944 135889 139899 143520 143138 94299 91800 107173 106863 132098 131079 394212 426460 1083653 1060161 410472 426606 118566 104070 119206 122646 142143 136203 128852 131983 86765 85358 305516 265232 766043 774301 208738 208851 270112 272275 318624 308996 320816 321410 330902 333925 307870 339241 742801 784156 562586 465081 286642 283538 325590 324834 337353 339531 339375 342555 380990 379928 648286 684112 40.85 68.8 2
13:02:07 2023-09-26 401542 401227 88517 85913 136463 139802 143992 143068 94332 91482 107197 106505 132031 130680 395117 424061 1087612 1074401 405610 426352 118997 103928 119640 120849 142609 135972 129425 132074 86859 85126 301021 263918 767181 770382 209462 208125 269004 269524 315188 307962 319530 322341 330009 334966 306690 340855 746656 775315 568419 462279 288238 281971 326908 324834 334657 341369 341565 344762 382146 382565 654895 682509 40.85 68.8 2
13:02:08 2023-09-26 406156 401639 88541 86129 136326 139899 141816 143337 94396 91641 107392 106831 132031 131271 395395 427165 1079164 1063346 412291 430092 118861 104591 119674 122850 142643 136290 129605 132017 86952 85358 301021 261549 772533 775076 208878 207690 269958 271139 315938 308222 320435 319908 332049 333960 308347 340304 747760 787894 566948 465118 287909 283339 325397 325690 335859 340585 340439 342483 380385 380875 658346 684598 40.85 68.8 2
13:02:09 2023-09-26 404297 403238 88669 86008 136718 142998 144062 143407 94365 91800 104590 107076 132192 131516 396655 425358 1080477 1071068 414084 427694 119196 104213 119875 122918 142713 136822 129605 132269 86985 85358 305516 264665 767222 773518 208843 208665 269388 271139 315974 307685 319530 322867 329974 334427 307654 339277 747099 775387 568419 465922 287545 284591 327691 327523 336031 342230 340393 346237 382219 379787 658270 682472 40.85 68.8 2
13:02:10 2023-09-26 403316 403588 88763 86130 136723 143843 140278 139716 94397 91894 104590 107224 132283 131700 396511 429165 1088384 1065105 411708 428969 119162 104427 119958 119818 142678 137125 129605 132522 87105 85475 305516 265791 765826 776930 208808 208339 270528 269559 316397 307220 320889 320914 331009 332957 308120 339277 745966 784328 566399 467537 288238 282801 326943 324834 336208 340312 339411 342447 382096 381974 651192 683715 40.85 68.8 2
13:02:11 2023-09-26 408272 405795 88638 86189 136239 143573 143861 143878 94332 92057 104629 107257 128763 131989 396691 427872 1083653 1068852 414588 428632 119278 104460 120076 123157 142912 137125 129605 132556 87079 85358 301021 264665 767166 777345 209350 207980 269388 272038 315153 307685 321839 320357 331691 334719 308175 342509 746878 792373 568419 466735 288608 284064 326767 328036 337762 342832 341434 344225 379817 380531 658382 686435 40.85 68.8 2
13:02:12 2023-09-26 405687 405734 88606 86280 136488 143607 140514 140404 94299 92121 104649 107618 132318 134780 396727 425265 1094458 1075693 413497 429733 119196 104929 120110 123226 142800 137658 129605 133085 87139 85860 302045 266923 764634 772816 209531 207980 270528 271588 317167 306970 319303 322341 329974 336482 306901 340340 743817 784375 572833 462279 288788 283609 325923 326672 337732 339565 338387 346101 378650 381136 651155 684059 40.85 68.8 2
13:02:13 2023-09-26 402770 406083 88824 86343 136974 141015 140939 140307 94495 91994 104682 107290 132455 132024 399080 433075 1089669 1072802 412328 429946 119561 104929 120513 123226 139665 137350 132282 132810 85193 85675 301021 265791 769598 779550 209496 207476 269038 273045 318624 310309 321197 320475 332643 335741 306577 341744 747247 790401 568419 464862 290708 283140 325959 325164 340932 342857 341807 342411 381833 382313 655006 688502 40.85 68.8 2
13:02:14 2023-09-26 411187 406092 89003 86410 137298 143607 140972 140048 94528 91960 104780 107686 128948 134616 400282 427872 1088384 1078943 414516 430284 119726 105139 120799 123311 140056 137576 132535 132994 87300 85531 301967 264665 773459 773398 210223 207476 270528 272003 315188 310785 321564 322244 331045 336011 306901 341924 749298 784375 561445 462315 290941 283578 325959 326674 334728 341642 339411 344529 381323 382278 661801 682713 40.85 68.8 2
13:02:15 2023-09-26 403408 406088 89072 86406 137428 143642 141395 140307 94528 91994 104845 107766 129036 134557 401488 427908 1096048 1078906 411671 430284 120230 105476 120917 123431 140509 137706 132728 133063 87266 85828 303982 267492 772288 776511 209942 208200 270910 270845 316991 309449 319800 322687 330563 334825 306901 339790 745966 782124 569890 464935 288820 283971 327932 324834 336208 342564 338387 345052 378720 382588 655006 683232 40.85 68.8 2
13:02:16 2023-09-26 409028 406092 89101 86370 137886 143642 141297 140534 94659 91960 104878 107323 129498 134463 401488 433079 1082119 1072674 414224 430926 122166 104962 120986 123397 140769 137576 133042 132947 87460 85675 304908 265227 778408 780655 208878 208305 270528 271174 315153 310095 319165 320914 332499 333925 308420 339277 750933 784364 568419 467207 288752 284241 325923 327167 334657 341130 341230 342267 383301 380852 662013 689632 40.85 68.8 2
13:02:17 2023-09-26 410467 408390 89349 86458 138236 143742 141920 140694 94594 91834 105120 107323 129409 134557 402625 433030 1084458 1075966 414588 431569 120264 105204 121030 120415 140830 138240 130875 129714 85444 86253 303982 266923 778977 779513 208738 208671 270683 271778 316615 311298 319530 322902 330723 334286 309709 338254 749261 784375 568419 469330 288310 284476 325959 325690 336208 342191 338352 344529 381828 379963 661999 685762 40.85 68.8 2
13:02:18 2023-09-26 405939 408264 89133 86889 137999 141946 142435 141589 94561 92121 105022 107981 129435 134815 402625 434128 1097604 1077498 412660 432518 122255 105204 120986 123568 140769 138289 132857 129625 85487 86316 308521 266923 770209 779664 209496 207332 269637 271174 316653 308222 318635 319908 332049 333960 306901 340376 746667 792370 575357 464388 290651 283440 329353 328254 338719 340480 341398 344384 381681 382100 658738 688502 40.85 68.8 2
13:02:19 2023-09-26 413226 408958 89255 86651 137783 143913 142080 141741 94754 92087 105022 108016 129409 134909 403159 428810 1088384 1078906 418886 432894 122200 105526 120986 123568 140769 138289 133007 133236 87427 86104 302929 266545 777009 777345 209531 207690 269388 272038 315664 310314 318635 322055 329511 336754 306901 339277 751087 779846 575775 462968 288915 284911 327460 325725 335702 340619 339183 346138 378997 379963 661801 683715 40.85 68.8 2
13:02:20 2023-09-26 405939 407592 89443 86620 138328 143913 142211 141055 94594 92057 105153 107800 129937 134686 401654 433138 1094421 1085106 414672 432554 122438 105923 121493 123499 141064 138324 133145 129625 85540 86461 301967 266168 785686 779550 208878 206399 269038 271588 315223 310131 320209 321888 330045 334462 306325 343632 751505 784119 568419 466326 290386 283079 327525 328523 337523 342529 341602 344529 378720 383197 663284 686435 40.85 68.8 2
13:02:21 2023-09-26 415104 407592 89101 86901 138147 144250 141886 141869 94594 92121 105120 108014 130172 135168 400773 435706 1088384 1072876 419515 432894 122200 105526 121324 123636 141030 138613 132891 130167 85519 86380 304908 266734 777085 783048 208878 207690 270148 272454 316140 308257 320897 320653 331493 333995 306577 339241 752189 792370 568419 466876 288788 284911 326803 326674 336715 339600 339924 342519 378720 378830 656449 687293 40.85 68.8 2
13:02:22 2023-09-26 411342 408486 89349 86917 138366 144149 142576 141573 94692 91994 105219 107907 129937 134721 401972 437610 1086841 1077498 417042 432894 122676 105526 122050 123620 141911 138517 129637 129536 85498 86348 304908 265471 785326 781942 208843 207690 268255 273818 318624 310789 319275 322091 331368 333282 308601 339998 751436 788828 573864 470195 288716 284516 325959 325690 334693 342973 342574 342411 380954 379963 664226 688465 40.85 68.8 2
13:02:23 2023-09-26 410585 411598 89259 86715 138140 144250 142248 141716 94594 92121 105153 108014 129970 135541 401936 434198 1097604 1078906 414588 433003 122459 105703 121493 120398 141453 138779 133180 129982 85562 86498 304908 267682 778038 779664 209531 207043 268817 271139 316653 308186 320085 319908 330045 335001 305177 339826 747136 784436 571361 463696 288861 283609 325994 325690 337768 339092 339411 345332 378425 381101 654541 686284 40.85 68.8 2
13:02:24 2023-09-26 409237 410104 89288 86992 138366 144386 142346 141970 94594 92121 105153 108379 130214 135203 403211 438121 1099267 1074438 414516 435783 122438 105914 121493 120563 141286 139169 129459 130221 85519 86679 302929 269207 777359 787890 210165 208020 270910 272852 317951 311359 321344 321674 330831 332782 306904 340717 747797 793491 570878 470529 288716 283304 327967 325164 336715 342374 339817 342519 381560 380834 655006 690098 40.85 68.8 2
13:02:25 2023-09-26 411932 410104 89476 86806 138392 144184 142709 141872 94659 92121 105357 108271 130491 135203 403211 433823 1096048 1086783 417006 435488 122710 106189 121801 120646 141716 139104 129637 130010 85557 86498 304908 266923 786819 781398 209350 206399 269038 272611 315223 310095 320435 321888 330009 333960 306433 340340 751505 783740 576850 463696 290941 284476 325959 327432 334728 341642 339375 344529 378781 382035 664005 688465 40.85 68.8 2
13:02:26 2023-09-26 410768 410095 89447 86683 138401 144285 142807 141774 94758 92121 105389 108048 130491 135203 404384 434163 1096825 1086275 417042 435615 122591 105881 121662 120811 142674 139075 130002 130589 85626 86734 305880 267302 787321 782872 209357 206261 270910 271174 315223 310095 318409 321662 329760 333643 305966 340304 751087 784328 594900 463550 290531 283573 325660 327167 334728 341130 338387 342555 378997 380531 664226 685277 40.85 68.8 2
13:02:27 2023-09-26 413959 411334 89349 87108 138633 144491 142379 142438 94561 92248 105258 108745 130459 135628 403815 433919 1096048 1072839 419588 436140 122438 105914 121641 120728 141487 139465 129459 130877 85551 86798 303982 268792 770813 784265 208517 208159 269958 270949 317867 307936 318635 320878 330009 333691 306901 338646 749988 791214 568419 468548 287832 284627 329586 327292 337519 340515 341787 342411 380884 378724 656559 689134 40.85 68.8 2
13:02:28 2023-09-26 412147 411940 89349 87080 138366 144456 142610 142430 94561 92121 105186 108562 130459 135498 404099 435316 1099267 1075808 422458 437156 120564 106173 121627 121143 141713 139555 129637 130976 85530 86916 305880 268568 774351 783947 208482 208061 269209 271139 317132 307255 318635 320651 329831 333458 306685 338406 749372 790061 575357 467816 287630 284476 326943 326672 336751 339635 338387 342519 380954 378830 657054 689880 40.85 68.8 2
13:02:29 2023-09-26 411712 412300 89660 86838 138873 144412 143178 142372 92756 92121 105389 108346 130883 135541 405669 434163 1097604 1088331 414624 436140 122727 105881 122175 120811 142141 139201 129816 130826 85621 86647 305516 267682 781622 781318 208808 206296 270528 271174 315188 311188 319530 320878 329013 332922 304425 341464 753645 786378 570810 465959 290350 282567 328655 328304 337249 341502 341360 342483 378997 381136 664226 687938 40.85 68.8 2
13:02:30 2023-09-26 418300 413279 89415 87080 138366 144729 142672 142757 94820 92375 105291 108711 130459 135758 405633 436749 1096011 1074900 422678 436756 122438 106420 121662 120977 141682 139729 129637 131075 85583 87030 307702 268532 769671 786487 208482 207332 269163 271174 317132 307900 318635 320357 329974 332922 305320 338333 749988 791214 575357 469196 287796 284911 326908 326672 337223 339600 338352 342483 380350 378535 655006 689317 40.85 68.8 2
13:02:31 2023-09-26 417817 412591 89410 87084 138396 140600 142841 142892 94725 92311 105389 108636 130883 135723 405669 438702 1091250 1077990 423878 435240 122676 106418 122210 120977 142615 139695 129816 131009 85594 86948 304908 268824 776039 787601 208482 206399 269353 274593 319074 310309 321653 320557 329867 333282 306253 339533 751969 794235 575357 468661 288680 285312 325660 325655 338682 341892 342331 342447 382401 378795 661296 690465 40.85 68.8 2
13:02:32 2023-09-26 413896 413973 89443 87080 138786 144760 142875 142892 94691 92311 105462 108745 130916 135723 405705 434128 1105218 1087557 414660 435923 122846 106239 122152 121060 142280 139812 130002 131042 85594 86980 307000 269586 774412 781906 208482 207009 270148 269559 320424 308222 319530 322341 328481 333925 305930 339643 747760 784375 564579 466509 288788 283609 327667 324834 337460 340654 340614 342555 378997 379963 656144 686770 40.85 68.8 2
13:02:33 2023-09-26 414255 414445 89443 87112 138401 141024 142841 142892 94594 92375 105527 109016 130883 135793 405741 436749 1105218 1085239 419588 435887 122438 106597 122005 121583 141945 140155 129994 131910 85716 86980 305880 269974 782163 788451 209287 206261 270492 273045 316769 310276 322256 321410 329297 334825 304927 340366 749298 788874 565485 465813 288788 283971 326908 325164 337768 341376 341602 342519 378997 379928 654487 687817 40.85 68.8 2
13:02:34 2023-09-26 414917 414845 89443 87080 139168 140639 143575 143138 94758 92121 105804 108745 130949 135921 408109 434772 1097604 1083660 422678 435923 122914 106418 124418 121840 142405 140289 130365 131650 85786 87012 305516 268757 788308 786487 207832 207476 269958 271174 316618 309121 319530 322867 328481 333458 306865 338406 754324 784375 576850 468864 288238 284911 325923 327450 335737 340654 339190 344529 382110 381073 665525 690465 40.85 68.8 2
13:02:35 2023-09-26 418589 414696 89660 87112 139075 144887 143575 143161 94725 92311 105764 108745 131033 135921 409010 435418 1097604 1088331 422266 436607 122914 106491 124418 121732 142698 140106 130889 131765 85850 87186 302568 269590 783952 783984 208738 207159 269732 272003 316140 309157 319165 320878 331206 334754 304140 339606 753255 783820 601553 465848 288861 284441 325397 328450 334693 340619 338352 344784 378961 378760 665642 687817 40.85 68.8 2
13:02:36 2023-09-26 415376 415101 89476 87386 138879 140663 142908 142925 94594 92375 106222 109037 131343 132008 409336 439391 1100381 1080480 419255 436607 122914 106418 124349 121467 142413 140155 130610 131864 85690 87012 304908 270455 775776 784220 207508 206365 270910 269524 316875 310419 320166 320617 329974 330894 306901 338646 749298 793306 570878 468512 288788 283254 330053 327523 338682 340480 340259 341749 382219 380692 660615 693349 40.85 68.8 2
13:02:37 2023-09-26 414881 415101 89443 87322 138975 141597 143304 142993 94594 92439 105521 109112 131129 132415 409010 439391 1100834 1078919 424406 440479 123034 106564 122172 121998 142534 140442 130823 132195 85848 87305 305880 270156 778506 788718 207543 207413 269173 270914 317097 307255 320889 319908 329226 333816 304999 337066 752152 792370 575357 468476 287611 284476 326908 324674 336751 339565 338079 342411 379557 377666 656869 690859 40.85 68.8 2
13:02:38 2023-09-26 412336 415106 89754 87080 139264 144311 143973 142766 94758 92121 105975 108865 131343 135731 409987 438737 1100418 1091331 417962 436571 123068 106418 124660 120977 142900 139729 131021 131075 85733 86980 305516 267742 798842 787331 208157 206152 269073 270347 315223 310095 319530 322077 328711 332922 304748 340182 753645 787008 570810 468458 288680 282567 327790 328059 336772 341502 340393 342339 378997 380531 664226 689317 40.85 68.8 2
13:02:39 2023-09-26 413018 415092 89664 87144 139264 140834 143973 143237 94758 92311 106300 108844 131820 132142 410458 437907 1106676 1090657 416897 439856 123290 106841 124626 121682 142866 140155 130988 131864 85924 87218 311584 269586 784908 786487 207543 206192 270910 271935 316653 309157 319042 320950 327720 332422 304534 338370 749421 784375 568603 467868 288752 283573 327932 324834 335702 341404 339430 342483 378997 382151 659819 687817 40.85 68.8 2
13:02:40 2023-09-26 418444 414840 89787 87112 139453 140730 143803 142959 94758 92121 105942 108745 131376 135828 409951 442088 1092871 1078906 423167 437607 123034 106524 124660 121143 142866 140351 130988 132098 85669 86980 307907 267107 782415 789880 207543 206330 268974 273818 318624 310309 321234 319623 328587 332514 304105 338463 753571 794504 568419 469123 288716 284876 324907 327450 336479 341376 341602 342217 378997 377666 663284 691349 40.85 68.8 2
13:02:41 2023-09-26 417098 415801 89443 87418 139264 140988 143873 143161 94627 92375 106057 109112 131376 132108 410604 436785 1109183 1091331 420850 438558 122948 106597 124452 122180 142833 140449 130922 131897 85669 87282 308521 270563 778125 786487 207832 206009 269768 270743 317203 307936 319006 321853 327455 332655 304071 338167 747833 787590 571361 467206 289000 283573 326908 324834 337259 340362 338710 342519 378997 378795 655449 687817 40.85 68.8 2
13:02:42 2023-09-26 418411 415801 89754 87418 139173 141924 143769 143655 94692 92734 106008 109263 131376 132607 410604 436535 1109971 1088200 421781 437942 122914 106630 124504 122180 142768 140547 130988 132295 85699 87282 307000 272260 781128 788451 209868 206261 270112 272275 317986 308010 319384 323084 327313 335741 303999 338370 747797 786041 576850 466913 288942 283640 325959 324834 337259 341892 340152 342519 378731 378795 654487 689843 40.85 68.8 2
13:02:43 2023-09-26 419250 415801 89693 87386 139173 141189 143803 143423 94758 92375 106041 109149 131343 132108 411476 439391 1097604 1085239 423278 438558 122982 106630 124574 122180 142900 140547 131021 131897 85733 87250 307907 269432 782550 788718 206862 206365 269388 270347 316176 309121 318555 322279 327985 330894 305464 336554 752189 784328 574797 468584 288057 283609 325994 325655 334189 341642 337841 341135 382110 381073 668924 693770 40.85 68.8 2
13:02:44 2023-09-26 419245 415805 89754 87144 142385 140697 144232 142959 94791 92375 106008 109112 131409 132199 413118 442088 1097604 1086021 424665 437813 123273 106486 124938 122282 143863 140490 131752 132377 85945 87512 308889 269894 791165 792079 208981 206227 270112 270690 316140 310095 318069 320914 328729 330789 304604 337103 754324 788838 572371 468584 288310 283573 325959 325690 333652 341404 338352 340860 378650 377970 665565 691876 40.85 68.8 2
13:02:45 2023-09-26 418294 416415 89754 87414 139068 141319 143803 143423 94791 92375 106187 109112 132005 132281 411476 442088 1106824 1090067 422080 439211 122982 106630 124608 122213 142900 140547 131087 132328 85818 87282 307907 270038 781100 788718 207977 205654 269768 270124 316140 307720 318635 318905 328201 332922 303111 338646 752189 791214 571361 464826 288464 283971 328655 328022 339199 340932 341118 342303 377715 378689 660145 691202 40.85 68.8 2
13:02:46 2023-09-26 414953 416455 89697 87533 141923 141582 144194 143651 94692 92375 106041 109037 131409 132108 411767 446368 1109369 1088297 421189 441730 123358 106564 125135 122115 143228 140709 131596 132410 85897 87456 308067 270264 785666 790438 207543 205802 269958 269524 316176 309980 324854 320349 327879 332922 302614 338280 751505 791251 578343 465154 288752 283105 328386 325199 336479 338279 339430 342483 377823 378230 654524 689843 40.85 68.8 2
13:02:47 2023-09-26 419583 416455 89754 87382 142125 141319 144136 143457 94791 92375 106041 109112 131409 132418 409685 439686 1097604 1085239 422266 437799 123068 106630 124608 122147 142900 140547 131087 132295 85764 87282 307907 270264 786694 788729 206862 205802 269388 270347 314968 310095 318294 319908 328978 330671 304712 336775 754103 792189 572371 471532 288450 283431 328423 327596 336297 341502 340152 340344 378385 377103 665529 691618 40.85 68.8 2
13:02:48 2023-09-26 420511 416490 89754 87144 142139 141353 144032 143423 94726 92530 106333 109137 132034 132679 412935 440557 1100688 1085101 425687 439068 123393 106564 124834 122574 142934 140547 131629 132593 85988 87553 305880 270744 782648 788729 208981 206049 269388 270347 316176 311225 318069 320392 327985 329868 303677 336043 752998 788910 572371 468548 288274 283600 325959 328523 333969 341404 338114 340344 378997 377666 667388 691876 40.85 68.8 2
13:02:49 2023-09-26 419254 417731 89754 87446 141923 141844 143837 143922 94791 92503 106399 109112 132109 132300 413066 441728 1111735 1088163 423278 440211 123017 106696 124608 122213 142934 143432 131120 132635 85796 87433 307907 270491 784301 790438 207329 205511 270040 272659 319270 309433 320216 320214 326855 332782 302507 337195 749239 791214 571361 466326 288797 283312 325994 325164 336715 340584 339524 342375 377256 378230 656449 689585 40.85 68.8 2
13:02:50 2023-09-26 417373 420740 89903 87589 139796 141609 144773 143956 94953 92503 106366 109196 132067 132767 413813 445555 1105218 1085239 421184 439902 120087 106630 124869 122213 143375 143331 131087 132544 85839 87314 311584 270527 786121 793381 207473 205015 270148 269524 316176 308222 319530 318423 329013 330894 303111 338406 751124 793076 575357 467537 288919 282709 325994 325427 337726 339057 338387 341340 377823 378795 661296 693462 40.85 68.8 2
13:02:51 2023-09-26 423796 418318 89878 87410 142160 141679 144270 143867 94921 92375 106326 109263 132076 132458 411777 440377 1100418 1088126 423637 438996 123153 106663 124991 122180 143533 141239 131120 132602 85892 87401 306349 271516 786802 790249 208981 206192 268902 272659 318029 308945 319086 320700 325800 332852 303075 335959 753789 784094 578343 467831 287760 284441 327691 325655 336736 340445 338710 342447 377823 376472 666115 689843 40.85 68.8 2
13:02:52 2023-09-26 417336 418759 89754 87685 142259 141921 144236 143888 94888 92503 106399 109338 132200 132616 411488 445629 1106039 1083623 421446 440521 123273 106663 124869 122381 143330 141367 131844 132726 85965 87553 307907 272093 782586 795629 207805 205015 270148 270743 316618 308186 319494 321498 328978 331942 303146 336848 751087 793342 576850 469862 288428 281848 326908 326672 334693 339565 338387 342477 378709 381073 662499 691766 40.85 68.8 2
13:02:53 2023-09-26 419254 418759 89722 87533 142121 141811 144136 143888 94725 92375 106293 109338 131985 132616 411452 442990 1106824 1081280 423278 441836 123153 106663 123027 123084 143591 141166 131959 132660 85807 87521 308889 272790 783461 795446 207805 205551 269958 270743 316618 309907 319530 320072 328427 331923 303999 336280 751542 793306 572371 468584 288680 281812 326908 326672 334693 339294 338316 339759 378997 378530 660323 691876 40.85 68.8 2
13:02:54 2023-09-26 424096 418616 89754 87410 142358 141811 144718 143854 94791 92375 106432 109263 132200 132549 413960 441728 1103615 1092957 427348 440557 123393 106663 124904 122180 143364 143532 131877 132602 85865 87610 310965 270264 787256 788718 207150 205015 268596 270725 315188 308222 318555 319353 328173 332422 301870 336043 754324 784375 575357 465118 288464 283383 327460 328523 336534 339461 339117 342303 376246 378930 668011 689134 40.85 68.8 2
13:02:55 2023-09-26 424101 421900 89758 87418 142393 141679 144639 143888 94888 92375 106432 109263 132200 132300 412138 445738 1106966 1097676 428041 440413 123633 106597 125235 122516 144172 141138 132207 132660 86020 87521 311956 270038 789622 789836 209720 204946 268974 270914 315974 308222 318149 319730 326926 331923 300744 337305 754324 784062 575775 465118 288274 283573 326803 325690 336462 339565 338454 342411 376389 376507 664552 690465 40.85 68.8 2
13:02:56 2023-09-26 419884 420227 89722 87418 142272 142735 144572 144811 94791 92636 106399 109338 132200 132967 412174 446332 1106824 1082085 421043 441872 123187 106696 124904 122582 142934 143567 131844 132760 85833 87585 314708 272972 782703 795629 207805 205015 269388 270743 316176 307720 318817 320349 327685 331403 303785 336507 752574 796866 574924 471867 288649 281671 327529 326635 337249 340932 338710 339795 378997 377332 658382 693093 40.85 68.8 2
13:02:57 2023-09-26 422268 420854 89758 87685 142156 141844 144538 144389 92883 92755 106822 109582 132465 133159 413228 445592 1106713 1085197 425687 441764 120053 107211 124869 122784 143397 143602 132141 133093 85860 87585 308889 273588 780439 795186 207805 205688 268596 270743 319187 307220 319238 318905 328637 330593 303111 333465 752152 793314 573864 469862 286477 284135 327265 324834 335702 339037 339190 340344 378961 377332 658346 691876 40.85 68.8 2
13:02:58 2023-09-26 419329 420227 89910 87382 142393 141548 144739 143789 92555 92375 106432 109112 132200 132424 413372 445363 1109698 1097629 422080 440557 123393 106663 125113 122180 143829 141152 132307 132544 85961 87553 307907 270044 794241 790996 207805 203778 270040 270635 315469 309559 317888 319694 328295 333093 303411 337159 753942 788828 575357 469196 288716 281383 325959 328218 335750 340619 338710 340788 377823 378230 666877 691202 40.85 68.8 2
13:02:59 2023-09-26 420113 421236 90088 87803 140430 141512 145075 143956 95019 92308 106399 109129 132532 132767 414138 444408 1106824 1097629 423006 441620 123495 106630 125200 122213 143863 143532 132759 132693 86025 87433 308521 270527 790605 792151 207805 203778 269388 270743 315974 310309 318519 320036 325976 330859 301272 337341 753255 784328 564579 466509 288883 281848 324942 325690 333969 339565 338470 340344 375560 377631 665529 689880 40.85 68.8 2
13:03:00 2023-09-26 423190 421892 89754 87685 142156 142270 144504 144389 94758 92797 106326 109414 132109 133226 413336 445314 1105218 1082085 427384 441246 123187 107170 124730 122615 143533 143890 131844 133281 85892 87728 307000 273490 782016 795483 207805 205551 268938 270743 317026 308960 319086 319399 325976 331601 303075 333429 751505 795718 584128 468548 286441 283609 325923 324834 338782 340692 339190 340309 378428 376802 659819 691581 40.85 68.8 2
13:03:01 2023-09-26 419556 421186 89910 87565 142591 141811 144773 143956 94791 92503 106465 109263 132233 132741 414574 441570 1109585 1094511 422080 441692 123341 106696 125113 122582 143829 143567 132183 132793 85924 87585 310965 272972 789033 790401 207805 204412 269958 270333 315188 308257 317548 319648 325976 330363 301272 335532 752189 784292 575357 467611 288752 281409 325923 325164 333969 339565 337939 343001 377572 380552 668011 690675 40.85 68.8 2
13:03:02 2023-09-26 420177 420559 90005 87382 142591 141679 144807 143888 94791 92248 106498 109112 132540 132357 414610 443648 1106824 1097074 425687 441908 123461 107152 122078 122854 144355 141300 132241 132968 86083 87521 308521 270310 789345 793203 207805 203710 269163 270743 315974 308222 317779 319588 325941 329868 300288 336554 753720 792102 580985 467206 288716 281348 324942 325655 333933 339294 337716 340273 376124 377367 665565 690465 40.85 68.8 2
13:03:03 2023-09-26 423894 422522 89754 87717 141923 142304 144100 144620 94627 92375 106326 109548 132200 133126 413372 448339 1103615 1082048 428631 442016 123187 106729 124839 122784 143397 143838 131910 133193 85892 87585 308067 273358 781576 795629 207221 205049 268408 270743 316653 307005 319042 318388 325976 331708 301834 335663 751505 792370 565477 472874 286226 283289 328436 324726 337285 340452 338600 340201 378176 376658 660145 691692 40.85 68.8 2
13:03:04 2023-09-26 423930 421928 89940 87569 142289 142270 144504 144389 94692 92375 106465 109414 132233 133000 413372 450788 1102962 1088172 428521 441800 123427 107252 125113 122919 143693 141789 132207 133060 85924 87585 311956 272093 790804 798747 207805 204344 267396 269594 314932 309033 319238 317800 325976 329408 303164 333501 752583 793491 573864 469196 286714 283374 324965 324834 334693 339020 338710 339281 376725 376802 664226 691876 40.85 68.8 2
13:03:05 2023-09-26 421414 421518 89758 87414 142264 142833 144773 144432 94758 92439 106432 109414 132374 133226 414610 444589 1114461 1094511 421007 442016 123307 107244 124973 123217 143863 143838 132274 133193 85929 87617 308521 274363 787958 790996 207659 203778 268974 269981 315664 308186 315726 319424 327709 331942 301024 333320 753145 787154 575357 468827 287450 282611 328655 324257 336772 339531 336654 340344 376690 376209 662499 689696 40.85 68.8 2
13:03:06 2023-09-26 423957 422814 89754 87709 142367 142304 145013 144807 92819 92530 106366 109615 132536 133628 414538 444286 1115508 1094326 426751 441800 123393 107137 125060 122615 143863 143838 132472 133787 85924 87585 310579 274557 784695 793203 207467 203744 268596 270743 316211 306292 317621 318941 324018 330363 299448 333501 747833 784328 575357 467868 287077 281817 325959 324569 334423 338515 336363 340309 376690 378007 659315 689843 40.85 68.8 2
13:03:07 2023-09-26 423466 421897 89910 87382 142458 141836 144807 143922 94824 92121 106498 109112 132665 132391 414682 449689 1097604 1086783 423673 441237 123461 106696 125095 122615 144718 143493 132614 132902 86025 87433 309768 270264 798768 797885 207659 206178 268382 272238 315793 308081 318410 318992 325871 331045 301060 335126 755321 795396 584128 469196 286987 281993 324712 328254 336481 339020 339430 338294 377823 375421 668011 691581 40.85 68.8 2
13:03:08 2023-09-26 424485 422455 90088 87593 142721 142105 145141 144487 94953 92308 106432 109313 132748 133347 414718 451748 1097233 1085239 428003 441656 123598 106696 125182 122615 144096 144417 132660 132793 85993 87525 309768 270455 793607 797885 207221 206178 267843 269559 315974 307255 319042 316947 325976 328880 300780 333465 748161 795922 573864 469196 286952 282744 324965 324709 334154 339020 339190 340391 377256 375386 664589 694029 40.85 68.8 2
13:03:09 2023-09-26 422558 423780 89916 87685 142289 142270 144504 144858 94758 92670 106326 109808 132233 133696 414646 443026 1114461 1094474 426106 441660 123221 107277 124904 123018 143664 141931 131910 133507 85993 87973 310078 274726 781033 793093 207805 205743 268300 270707 318660 308561 318112 318870 323947 330132 299413 333501 751505 788718 576850 466472 286987 281615 326803 324762 334728 339020 337716 340034 374400 375386 656449 690859 40.85 68.8 2
13:03:10 2023-09-26 423466 423230 89968 87625 139952 142203 144773 144355 94692 92375 106432 109414 132681 133222 416833 450287 1108763 1088200 426781 442016 123221 106696 124938 122465 143630 143602 132092 132793 85860 87585 310965 272972 789211 795629 207659 208436 267557 270552 314932 306257 319079 316947 324018 329902 299117 333537 750025 788874 579276 466509 286952 281588 326803 324834 334693 338782 337753 339795 374400 378007 656449 690896 40.85 68.8 2
13:03:11 2023-09-26 423705 423446 89787 87581 142393 142074 144773 144389 94791 92375 106498 109414 132449 133000 414718 441836 1100418 1088163 429485 444553 120198 107185 125428 122854 144121 143934 132669 133127 86025 87553 311956 272827 789667 795459 206969 204202 267655 270743 314713 307220 315437 320214 323947 328880 300990 331449 751932 784292 584874 468354 285914 281848 326803 324834 333969 339565 335852 339246 378428 376802 665565 691876 40.85 68.8 2
13:03:12 2023-09-26 422268 423444 89791 87537 142388 141844 144807 144289 94758 92375 106465 109414 132540 133226 414718 451102 1109622 1088200 423529 441656 123393 106729 124973 122582 144718 143790 132307 133281 85865 87585 310965 273008 788119 797321 207659 208436 267843 270362 314968 306791 319042 316433 324995 329638 299377 336141 752189 792661 578343 466913 287581 281685 326441 324798 336627 338675 339393 341542 374293 378396 660213 692474 40.85 68.8 2
13:03:13 2023-09-26 421299 424079 89910 87533 142388 142517 144807 144423 94660 92509 106465 109414 132449 132992 414538 452205 1112982 1094549 426293 444336 120036 107218 125463 122919 144160 141732 132639 133127 86083 87553 311956 273358 789667 797812 207659 205310 267807 270362 315938 308561 319231 318414 324925 331870 298853 335312 751619 791178 575357 466435 288328 281348 326803 324834 334622 338509 337680 339210 374101 377332 657378 691840 40.85 68.8 2
13:03:14 2023-09-26 426102 423415 89722 87382 142358 141811 144773 144355 94725 92375 106432 111829 132507 133193 414718 442990 1100418 1088163 428631 441584 123393 106663 125078 122582 143930 143650 132307 133269 85924 87553 310965 273358 787370 793235 206348 203710 267396 270552 315974 307685 315323 319325 327442 329867 301623 334248 756321 788828 566396 470529 285860 281671 326767 324690 333933 338988 335560 338258 377521 376479 665492 691312 40.85 68.8 2
13:03:15 2023-09-26 427375 424043 89878 87414 142458 142676 145600 144756 92819 92463 106659 109363 132532 133193 417613 445847 1103858 1091434 429128 441511 123444 106663 125078 122784 144026 142364 132660 133127 86052 87795 311584 273165 787938 795459 206638 203744 266950 270362 315938 306755 315654 318905 324466 330580 302766 331377 753789 785485 570810 468864 285129 282077 324965 324834 333933 339974 333672 340273 374066 376537 665169 689806 40.85 68.8 2
13:03:16 2023-09-26 422866 423858 89754 87533 142393 142270 144739 144590 94855 92375 106432 109414 132618 133193 414754 450604 1106824 1085239 422861 444553 123358 106696 125025 122868 143829 143803 132307 133160 85956 87585 311956 273781 787891 799583 206895 205239 268759 269884 317652 308996 315545 316876 326559 328978 300111 333248 749769 793306 579470 470257 287356 280457 327691 324726 333933 339020 337680 339574 377823 377684 660286 693351 40.85 68.8 2
13:03:17 2023-09-26 427089 427172 89903 87589 139947 142528 144671 144722 94886 92597 106399 109683 132714 134032 417064 449647 1106824 1085122 427239 444963 123410 107318 123496 122784 143829 141948 132307 133507 85897 87829 310965 274946 782539 797885 206058 208729 267807 269151 315188 306257 315690 316947 324471 329191 300955 333026 751051 794614 574924 468584 286003 280919 325397 324798 333969 339020 336618 338223 377823 376236 658076 691876 40.85 68.8 2
13:03:18 2023-09-26 423466 424079 89972 87382 142591 142053 145244 144255 94888 92121 106498 109263 132631 132637 417137 448693 1106824 1099193 423601 441692 123461 106696 125147 122582 144262 143694 132739 133210 86436 87728 308889 271840 804030 794884 207805 205022 267218 270671 315829 307975 315509 319547 323983 331368 297532 334962 754533 786597 579276 465081 287167 280919 324821 326635 333933 339735 336143 338223 375297 378007 665529 690859 40.85 68.8 2
13:03:19 2023-09-26 423166 423714 89935 87318 140513 142071 145244 144321 94888 92410 106465 109263 132864 132629 417101 446952 1107979 1099230 424480 441818 123547 106663 125322 122465 144330 143895 132706 132902 86020 87553 310965 272743 795615 793308 206638 204161 267807 270172 315271 309871 315618 318396 323686 330116 298400 333465 752189 784292 572371 465081 286952 281012 324929 324834 333933 339020 335596 341000 374101 377598 665492 690587 40.85 68.8 2
13:03:20 2023-09-26 428280 424120 89722 87533 142358 142304 144773 144858 94691 92375 106399 109414 132200 133662 414754 450997 1103615 1084717 431859 445556 120068 107498 123027 122919 143960 144372 132241 133562 85988 87936 308889 274411 782010 799546 206058 203744 266985 269756 315188 306717 315509 316876 323947 330116 302165 329377 750785 791214 572371 468584 285093 281594 326803 324305 335859 339020 336618 340759 376089 374319 657844 691876 40.85 68.8 2
13:03:21 2023-09-26 429946 424115 89742 87390 140549 141973 144739 144624 94725 92375 106432 109472 132748 133226 414754 451030 1100418 1088056 431211 445847 123393 107244 125025 122784 144292 144004 132340 133193 85988 87585 310965 273551 786924 799583 206638 208693 266131 270362 315974 306572 317548 316433 323947 329885 300311 330339 752574 793222 580985 470529 284658 281812 324965 324305 335714 338070 336654 340722 375225 374248 660323 692436 40.85 68.8 2
13:03:22 2023-09-26 422268 424115 89758 87382 142570 142735 145175 145113 94725 92375 106432 109263 132731 133126 418135 449072 1113056 1097518 424480 445738 120248 107252 125532 122802 144194 141336 132639 133160 85902 87585 308521 273781 795712 793162 206638 204161 268596 269151 315493 307975 314622 316912 323460 329653 298400 335349 752189 787858 572371 468532 286477 280122 326658 324834 333463 338481 335359 340759 374400 377332 667247 690859 40.85 68.8 2
13:03:23 2023-09-26 429946 424115 89722 87382 142259 142040 144739 144389 94757 92375 106432 109338 132631 133716 417137 451030 1100381 1085239 432165 445847 123187 107170 124938 122952 143829 144004 132378 133193 85961 87585 310965 273588 786453 799583 206348 208436 266131 269981 315974 306825 315690 318505 324875 329640 301271 332465 756321 792188 579276 470529 286015 281671 324929 323633 335822 338034 336106 340092 374435 374226 660615 691840 40.85 68.8 2
13:03:24 2023-09-26 427089 424115 89758 87112 142591 141811 145476 144620 92788 92174 107019 109162 132964 132674 417912 450994 1102253 1088219 427843 445847 123547 106696 125182 122676 144594 141336 133410 133127 86083 87401 310739 270527 800448 797758 206058 204735 266202 270743 315049 308379 315690 315856 323947 328694 299851 330875 755981 793491 570878 469196 285802 281545 324471 324834 333933 338034 337441 339611 374400 375708 667247 691876 40.85 68.8 2
13:03:25 2023-09-26 423894 425737 89660 87414 142367 142972 145398 144833 94691 92375 106326 109565 132648 133771 417173 445626 1115252 1096069 427384 446477 123221 107351 125025 122985 143863 144109 132307 133503 85865 87795 311584 275726 796013 794504 206278 204628 267111 268603 317652 308561 314993 318211 324430 330009 300663 331234 749239 786597 584501 467868 285806 281007 327691 323525 333933 339020 333600 339210 372946 375650 656376 689317 40.85 68.8 2
13:03:26 2023-09-26 427084 427575 89681 87625 139746 143170 144773 145158 94853 92499 106841 109498 132839 133628 418390 448003 1114425 1095797 427239 447109 123324 107351 124869 123018 143858 145019 131910 133595 85870 87585 311584 274217 783040 796756 206348 204448 266985 269530 315188 306825 315460 316947 324489 330116 297497 330911 747797 784364 572371 467868 285272 280884 326803 322831 333969 338782 333600 338258 372982 374582 655913 689317 40.85 68.8 2
13:03:27 2023-09-26 426365 424115 89787 87112 142656 141414 145278 144219 94725 92121 106432 109263 132665 132875 419018 449294 1100418 1088163 428328 445847 123649 106663 122045 122465 144564 143602 132743 133210 86201 87696 311956 273599 796458 800150 205915 204591 266585 269540 314390 308010 315437 317643 323983 328162 298435 332207 753501 793454 572371 469196 285165 280919 324748 326672 332958 338545 336654 338614 375525 374582 667016 691876 40.85 68.8 2
13:03:28 2023-09-26 426256 426406 89935 87350 140241 141811 145445 144389 94758 92375 106432 109468 132964 133193 419647 451030 1100454 1091285 428521 444854 123633 106696 125182 122615 144262 143890 132739 133264 85897 87553 310965 273781 797120 797885 205444 204161 266575 269151 314128 307255 314658 316652 323947 328198 298435 330107 753255 791178 571811 469862 285165 280593 324700 324834 332688 338545 336106 338614 374435 374547 666979 691876 40.85 68.8 2
13:03:29 2023-09-26 423894 426519 89476 87382 142160 142304 144639 144892 94725 92121 106432 109338 132631 133126 418094 449647 1115252 1092920 427312 446927 119955 107481 123027 123320 143761 144271 132207 133528 85988 87521 311956 273599 785718 797885 205913 204161 266202 269151 315829 305530 315582 316912 324033 329885 297671 333263 749719 787894 568419 466472 285165 280065 324965 323812 333969 337016 333672 338187 372127 375636 655913 689806 40.85 68.8 2
13:03:30 2023-09-26 423633 426519 89754 87557 140341 142464 144807 144724 94627 92311 106465 109472 132748 133444 419683 455082 1111195 1091331 423637 446162 123393 107137 125147 122784 144096 144004 132489 133415 85929 87617 314083 274363 787757 797758 206348 203875 266985 269115 315493 305794 315726 315856 324573 329191 297888 331413 751087 792333 579470 464826 285200 280267 324965 324569 333933 336509 336654 339370 372127 375672 659855 691386 40.85 68.8 2
13:03:31 2023-09-26 428963 426519 89476 87144 142388 142172 145109 144590 94758 92121 106432 109263 132698 133779 419355 448376 1106141 1094311 431064 444782 123667 107218 125357 122919 144362 141997 132639 133465 85897 87585 311956 273781 790762 796756 205229 204161 266166 269151 315493 306825 314393 316982 324489 327932 298435 329110 752189 784364 577955 468548 284693 280780 324965 324569 332958 339735 333257 339611 375489 373986 665642 690859 40.85 68.8 2
13:03:32 2023-09-26 428963 425024 89754 87561 140235 142314 145222 144555 94692 92121 106432 109263 132922 133193 419683 447109 1103651 1091331 431211 448892 123427 106663 125147 122817 144304 144039 132739 133193 86083 87585 314708 273781 790350 795629 205120 204161 266131 269151 315493 306008 313666 317017 324489 327653 298435 329341 752189 784256 576439 468584 286898 280943 324448 324569 332994 339020 332590 339130 374435 373390 664226 690859 40.85 68.8 2
13:03:33 2023-09-26 423669 427117 89754 87112 142393 142174 145476 144654 92756 92208 106366 109347 132781 133503 419205 454901 1113130 1093769 423493 445629 123393 106696 125060 122615 144326 144381 132614 133193 85924 87585 311956 274363 788733 800003 206348 203590 266202 268737 315938 305368 315690 315856 322939 329191 297888 331144 750556 791178 571438 466142 285165 280030 324965 324341 333933 335684 335632 339094 371866 375672 659388 690896 40.85 68.8 2
13:03:34 2023-09-26 428635 426514 89689 87148 142782 142040 145004 144523 94758 92121 106465 109263 132665 133226 419683 447036 1105255 1091331 431247 447291 123393 106696 125147 122615 144096 143838 132340 133193 85924 87585 311956 274338 789781 796756 204835 204449 265883 268864 315421 306825 315665 316876 324417 327490 300845 331376 751771 789011 572371 468512 284334 281117 324748 324474 333463 339020 332554 340722 373541 372986 664226 689843 40.85 68.8 2
13:03:35 2023-09-26 430264 427993 89874 87350 140427 142105 145141 144756 92819 92275 106399 109347 132984 133536 419387 447705 1103651 1094549 432165 446477 123393 106696 124938 122615 144228 143602 132340 133193 85924 87553 314083 273781 797560 795066 204441 204161 265315 268737 315049 306825 313666 316912 323768 327932 297532 330585 752189 784375 572371 468246 283896 280919 324471 323848 333463 338034 332554 338223 372127 372867 664226 688829 40.85 68.8 2
13:03:36 2023-09-26 425877 427571 89476 87116 142492 142074 144807 144624 94725 92311 106399 109338 132665 133193 419683 453654 1106375 1088331 423637 447291 123221 106696 124938 122615 144309 143973 132606 133461 86083 87728 311956 274909 788733 802423 205301 203448 266807 268109 315607 306825 314622 315856 323460 327173 298104 333263 750437 794907 579849 467206 285802 280225 324929 323848 333175 337052 336143 337309 373243 375708 660360 693612 40.85 68.8 2
13:03:37 2023-09-26 425692 428628 89779 87441 139947 142348 144773 144658 94561 92121 106432 109246 133418 133226 419314 451102 1106375 1087445 423673 444787 123187 106696 124938 122615 144502 143917 132527 133411 85965 87585 314083 274946 790947 801291 205444 203590 266985 267535 315493 306825 314622 315004 323495 325906 297289 330375 749988 797049 570878 468532 285410 279196 324965 323848 333698 337560 335632 337071 375332 375408 659352 691876 40.85 68.8 2
13:03:38 2023-09-26 430820 425278 89660 87144 142492 141844 145278 144624 94659 92121 106465 109367 132665 133193 419720 449725 1106824 1096849 432165 446927 120151 107152 125550 122887 144228 144135 132672 133310 85961 87700 311956 274059 796401 795629 205373 203875 264573 268926 314869 305829 314586 316138 322596 329191 297743 331142 752574 783820 577783 465118 284370 280919 324015 324605 333463 338070 333600 339721 369942 373426 665022 687854 40.85 68.8 2
13:03:39 2023-09-26 428931 425282 89754 87437 143078 141844 145480 144658 94758 92121 106839 109347 132665 133092 419720 449334 1106824 1097383 432472 444787 123427 107321 125060 122817 144330 144009 132614 133411 85956 87728 310965 273781 790692 795066 205120 203590 264538 269151 315049 306861 314401 315700 322596 329191 297635 330622 752583 783820 576850 468404 284259 280723 324015 324377 332994 338070 333600 339611 369907 374319 665022 688829 40.85 68.8 2
13:03:40 2023-09-26 427680 426588 89660 87318 142638 142270 144841 144858 94758 92121 106432 109414 132831 133998 420022 450850 1110159 1085091 428558 446781 123461 107218 125323 122919 144262 144342 132523 133721 85924 87617 311956 276313 786923 801218 204117 203590 266202 267464 315902 306825 314658 315004 324501 326188 298192 328843 748891 794614 567892 471458 284729 279266 324965 322867 333463 337797 333600 337621 374400 373426 656449 691876 40.85 68.8 2
13:03:41 2023-09-26 427378 426695 89870 87561 142462 142873 145104 145365 94561 92311 106326 109414 132731 133662 419720 450669 1106824 1085239 428704 445171 123221 106729 125204 122985 144130 143873 132614 133629 85870 87617 311584 275921 786336 800688 204152 203590 266202 267240 315715 306825 313702 315856 324489 325960 297532 330218 747833 793491 571893 468548 284796 278366 324676 322867 332994 337052 333600 337071 374400 373986 657415 691876 40.85 68.8 2
13:03:42 2023-09-26 429573 425349 89660 87080 142393 142250 145510 144654 92819 92369 106432 109380 132997 133746 420502 450922 1106713 1099938 431027 444787 123461 106729 125095 122615 144560 144395 132706 133193 85961 87433 311956 273369 792587 795629 205444 203021 264538 268926 314128 305368 313702 315004 323122 329853 297014 329110 752189 783267 570878 465118 285811 279834 323559 324834 332724 337560 333329 338374 369907 374547 665565 688829 40.85 68.8 2
13:03:43 2023-09-26 431130 427049 89833 87144 142449 143031 144773 144833 94561 92121 106432 109514 132731 133771 419720 451102 1106824 1085160 432472 445519 123170 107351 124938 122985 143897 142130 132340 133662 85860 87617 311584 275726 792024 800003 204119 203949 265626 267742 315938 306753 314957 317607 324381 327226 300420 329554 749202 791105 572371 468548 283856 279179 324821 322616 333933 336697 333564 338614 374066 372131 656413 691876 40.85 68.8 2
13:03:44 2023-09-26 431215 429886 89623 87469 139854 142630 145389 145158 94820 92563 106399 109649 132631 133847 420611 450705 1106824 1087484 433085 445412 123290 107244 124869 122887 144194 144276 132307 133595 85833 87795 314083 275921 783640 800050 204082 203875 265280 267428 315938 306393 314622 315856 322907 327173 300063 329504 749952 791142 572371 468548 283356 281922 324965 322305 333933 336981 333528 337584 373803 371716 656413 691876 40.85 68.8 2
13:03:45 2023-09-26 426815 426544 89754 87080 140477 141777 145716 144590 94790 92121 106465 109263 132847 132842 420909 451030 1108763 1097383 429882 445135 123564 107137 125147 122582 144330 143903 133005 134053 86201 87728 309311 273672 796051 797247 205301 202774 264397 268936 313912 306825 315292 317643 323745 329155 295856 332008 753789 784375 570878 465259 285129 281922 323871 324389 331915 337525 333293 338824 369907 374511 665529 689806 40.85 68.8 2
13:03:46 2023-09-26 426667 428931 89907 87322 140605 141609 145377 144555 94855 92121 106913 109238 133097 132875 421505 449963 1108727 1100540 431174 445135 123598 107137 125204 122751 144530 143903 132739 133160 86083 87493 314186 273588 805265 797321 205408 202950 264503 268890 314092 306825 315403 315856 323086 328925 296071 331229 753255 783820 577955 464388 285191 279569 322220 324569 331412 337016 334276 337584 369907 374248 668233 689317 40.85 68.8 2
13:03:47 2023-09-26 431435 427596 89443 87148 142319 142348 144739 144892 94658 92311 106326 109414 132631 133914 420909 453334 1106824 1085239 433553 448938 120070 107448 123027 122952 143960 144742 132241 133746 86142 87760 311956 276080 784286 800014 203760 203875 264538 267428 315685 306825 314329 315856 323086 325906 297743 329321 749952 790583 570878 468584 285274 279179 324965 322532 333463 336745 333528 337548 374101 371681 656413 691840 40.85 68.8 2
13:03:48 2023-09-26 431435 427560 89681 87465 142423 142270 144773 144926 94528 92311 106366 109414 132631 134007 420909 451102 1109971 1085239 432472 448193 123324 106696 124904 122676 143863 144100 132307 133708 85860 87585 310965 275726 784052 798885 203440 203590 264538 267240 315493 305962 313630 315856 323086 326188 297888 328537 750400 789989 572371 468548 283356 279271 324965 321817 333463 336474 333022 337548 373279 371681 656376 691876 40.85 68.8 2
13:03:49 2023-09-26 427380 426552 89722 87080 142591 141811 145696 144487 94691 92121 106465 109112 133302 133310 421919 450814 1111549 1100759 426563 448376 120248 107112 125532 122685 144662 144004 132739 133193 85993 87610 318622 273562 796790 797885 205229 202313 264538 268252 313435 306572 313410 315856 322310 327138 296762 329341 751523 784256 577955 464680 284259 281289 323068 324798 331646 337016 332518 337548 369836 373950 665529 688792 40.85 68.8 2
13:03:50 2023-09-26 427089 428854 89841 87199 142591 141811 145480 144624 94725 92121 106465 109338 132847 133226 422286 451030 1109622 1097346 427312 445448 123547 106663 125182 122582 144778 143903 132772 133160 85870 87433 312814 273781 799874 799017 205229 202277 264538 268099 313138 306825 313154 315856 323050 327138 295964 330687 752189 784026 580038 465081 284294 279179 321768 323812 331664 337016 334350 337584 369871 373426 665022 690465 40.85 68.8 2
13:03:51 2023-09-26 431435 428870 89443 87414 139913 142597 145442 145795 92787 92342 106399 109531 132565 134032 421359 450633 1106676 1086783 433085 445519 123324 107211 124961 122887 144092 144140 132489 133595 85924 87585 314186 276117 785807 798921 202835 202985 264503 266607 315493 305962 315963 315856 323086 325924 297888 328208 748855 791142 569385 468512 285072 278331 324712 321817 332958 336474 332518 337309 373243 371161 656376 691876 40.85 68.8 2
13:03:52 2023-09-26 430825 430907 89415 87112 142354 142270 144671 144858 94593 92311 106253 109414 132665 133881 421207 453654 1106824 1083539 431247 445484 123187 107244 124904 122901 143863 142130 132523 133595 85892 87585 314083 276117 786924 801707 202835 202985 264538 266385 315049 305962 313154 315856 322859 324908 297608 328500 747099 792333 575681 468512 283356 278296 324929 321781 332454 335720 332518 336998 372946 371681 658627 691581 40.85 68.8 2
13:03:53 2023-09-26 429452 429843 89656 87052 140222 141609 145579 144756 94853 91987 106366 109129 132922 132950 421804 451102 1110159 1100540 433085 445448 123393 107170 125147 122788 144428 144004 132739 133377 85892 87433 314083 274169 797596 796756 204439 202950 263658 268252 313871 306609 315216 315856 321132 328198 296071 329504 753645 783230 575357 465081 283471 279604 322769 323812 331448 336474 332518 337548 369984 372273 664516 687780 40.85 68.8 2
13:03:54 2023-09-26 429911 430761 89476 87116 142388 142266 145442 144758 94626 92121 106432 109414 132847 133881 421505 453654 1109183 1085239 430601 446927 123393 107244 124938 122901 144196 144074 132606 133864 86020 87971 311956 276902 786511 802423 202694 202809 265174 266430 315349 306609 313594 315856 321750 324908 297671 328942 749915 793491 571811 468548 283789 279455 324929 321817 332688 336003 332518 336522 373243 371977 656413 691876 40.85 68.8 2
13:03:55 2023-09-26 430065 428955 89623 87226 142358 142237 144807 144858 94528 92121 106929 109582 132814 133881 421804 453654 1110159 1088331 429918 447876 123358 107137 124991 122784 144062 144096 132614 133704 85860 87433 314083 276117 788635 802388 202835 202313 264538 266198 315049 305962 314357 315856 323050 324193 297888 329271 747724 797013 573408 468548 283391 278296 324929 321853 332454 336003 332518 336011 373243 371977 656413 691876 40.85 68.8 2
13:03:56 2023-09-26 429875 427823 89476 87112 142587 141844 145278 144624 94659 92057 106432 109112 132881 133193 422286 453654 1106824 1097346 433553 448938 120183 107333 121961 122802 144462 144170 132672 133344 86025 87488 314186 274484 796735 797321 204082 202631 263658 268002 313221 306609 313154 315856 321097 327703 296510 328796 751505 782088 575357 465045 283356 279834 321732 323321 331448 336745 333801 338099 369984 371716 664479 687780 40.85 68.8 2
13:03:57 2023-09-26 426401 427850 89837 87527 142591 142045 145476 144519 94659 91960 106399 109112 132789 132741 422286 450669 1106824 1097383 431857 445484 123393 106663 125147 122582 144296 144039 132739 133193 85956 87401 312814 273781 796957 796756 204439 202313 263658 267499 313138 305571 312678 315604 321132 326926 295584 329504 752189 782677 577955 464716 284024 279144 321470 323549 331412 336003 332757 337071 370128 372309 664516 687817 40.85 68.8 2
13:03:58 2023-09-26 431250 428904 89443 87144 142458 142775 144773 144756 94528 92444 106326 109414 132897 133998 421883 454434 1107130 1085091 434625 446817 123358 107218 125078 122887 144062 144083 132307 133704 85796 87585 315084 276044 787234 801218 203475 202950 263658 266607 314905 304422 313445 315634 322560 326153 297888 327500 747833 788910 569385 468512 283863 278479 324015 320878 333432 334992 332284 336522 371500 370017 656413 691114 40.85 68.8 2
13:03:59 2023-09-26 432809 427974 89558 87441 139660 142932 144773 144833 94528 92121 106293 109414 132731 133771 421505 455119 1106824 1085239 431254 447209 123153 106729 124904 122817 143829 144109 132307 133960 85860 87585 314708 276313 797100 800087 202800 202631 263658 266198 314827 305030 312714 315598 321821 325171 297888 327233 752028 788874 577955 470455 284467 278296 324471 320522 332454 335967 331547 337315 372127 370052 655913 691876 40.85 68.8 2
13:04:00 2023-09-26 427680 429188 89472 87112 140343 142038 146010 144654 92788 91987 107069 109238 133031 133193 423301 453545 1109934 1101832 431174 446890 123393 106696 125113 122652 144662 143995 132706 133306 85839 87433 311956 274326 798794 797321 204152 201643 263255 267499 313138 306393 312670 315856 321132 327173 295133 329504 751087 784375 570131 464351 283391 278366 322089 322867 330947 336509 331547 336522 369984 372309 664516 687854 40.85 68.8 2
13:04:01 2023-09-26 427680 428906 89476 86988 142587 141888 145480 144590 94725 92057 106465 109037 132881 132967 420402 451102 1107979 1099759 432435 445519 123393 106696 125060 122615 144330 144039 132772 133377 86083 87433 311956 274169 799240 797885 204117 201678 263658 267464 312918 305674 312642 315856 321097 327617 295133 329271 752189 783230 572371 464351 285881 279257 322805 323585 330947 336509 331511 336522 369024 372309 667899 690465 40.85 68.8 2
13:04:02 2023-09-26 434855 429027 89345 87306 139952 142433 145107 145192 94753 92178 106399 109573 132665 134099 419776 455082 1109369 1086783 433085 446844 123153 107170 124904 122919 143863 144109 132307 133629 85828 87585 314083 276705 785514 801212 202658 202631 264283 266198 315049 305746 312714 315856 322334 324944 296771 327233 748729 790583 569385 468584 284467 278296 324471 320843 331986 334640 331547 336285 372091 370052 655913 691876 40.85 68.8 2
13:04:03 2023-09-26 433617 429161 89410 87112 142195 142270 145189 144892 94365 92121 106008 109338 132631 133662 419812 452487 1106824 1085239 432472 446809 123187 106696 124904 122784 143863 144074 132523 133629 85764 87795 314083 276705 796511 801254 202481 202489 264063 265790 315049 305495 312678 315412 320776 324193 297671 326965 747760 789989 564006 468548 284668 279671 324561 321531 331664 335684 334462 335392 372021 369876 658738 691165 40.85 68.8 2
13:04:04 2023-09-26 428103 429366 89779 86957 142587 141713 145278 144624 94725 91887 106432 109079 133360 132775 420402 451102 1110760 1100540 432092 446459 123427 106663 125113 122582 144330 143873 132739 133193 85951 87282 312814 274363 798683 797885 203477 201678 263255 267499 313138 305962 311765 315856 321582 326258 294002 328573 751505 782160 564006 466460 283391 278331 322054 322867 330679 335028 331010 336248 369984 372012 664516 687293 40.85 68.8 2
13:04:05 2023-09-26 441242 430752 89410 87108 142160 142270 144807 144892 94528 92121 106008 109414 132631 133696 422286 451853 1106824 1085160 433553 448645 120053 107514 125113 122919 144718 144500 132639 133931 85892 87700 311956 276902 785339 801254 202481 202313 263693 266323 315271 305030 312678 315634 321168 323912 297743 326504 747232 790910 576439 468512 284265 277486 324015 320843 331395 334957 331511 336011 372127 369982 655449 691943 40.85 68.8 2
13:04:06 2023-09-26 431961 430253 89345 87084 142234 142833 144773 144833 94561 92308 106253 109414 132739 134200 419812 452840 1106824 1085239 432472 447159 123187 106696 124938 122817 143863 144109 132307 133629 85828 87585 311584 276705 804139 801821 202163 201820 264063 265754 314606 305531 312678 315412 321132 323969 296726 326504 747760 791178 583707 468512 282755 277486 324471 320843 331681 334992 331511 336011 372127 370052 655913 691386 40.85 68.8 2
13:04:07 2023-09-26 428927 428906 89833 86897 142587 141811 145514 144389 94594 91994 106432 109137 132931 133343 423190 454150 1111549 1100778 429128 449329 120101 107218 125357 122516 144530 141697 132772 133193 85924 87282 311956 273986 799909 799473 204082 201326 263816 267286 312188 306393 311729 315856 321132 326188 294233 329774 751087 784375 569385 464752 284259 277873 322089 322867 329911 334710 331010 336047 369871 372273 666115 689317 40.85 68.8 2
13:04:08 2023-09-26 427378 432449 89623 86988 142488 141806 145476 144624 94561 91994 106293 109263 132665 133226 419812 451102 1113635 1096849 426106 448266 123341 107162 125025 122615 144196 143908 132739 133503 85828 87456 314083 275726 795904 797885 202835 201361 264573 265790 312260 306105 311475 315856 321132 325206 295928 329271 748197 784375 569385 467537 284668 278760 324471 321329 329911 336780 330241 336522 369319 372012 658346 687817 40.85 68.8 2
13:04:09 2023-09-26 432623 429165 89443 86988 140277 142038 145510 144654 92724 91987 106432 109162 133231 133159 423001 455711 1103074 1088331 433319 446927 123221 106663 123375 122718 144262 143995 132739 133294 85828 87401 311956 273781 800968 803633 202800 201361 262633 267464 313138 305102 313666 313975 321558 324228 296071 328036 751505 792930 576439 467611 284265 279292 321114 321853 331986 333951 332014 333577 369871 369464 663284 691386 40.85 68.8 2
13:04:10 2023-09-26 433889 429250 89443 87080 142268 142381 145175 144656 94561 91994 106399 109112 132748 133126 420438 455569 1100418 1090067 433700 445519 123187 106696 125240 122582 143897 143873 132523 133411 85828 87282 314708 274363 810182 802497 202800 201326 262415 267053 313350 302892 312714 313176 321204 324228 295169 327002 749421 792370 576439 467537 283061 278366 321827 320843 331717 333916 331547 333577 369613 369916 661752 692586 40.85 68.8 2
13:04:11 2023-09-26 428444 430298 89378 87052 142721 142280 145343 144722 94754 91987 106366 109263 132665 133444 420438 451102 1115105 1096849 426106 446809 123256 106696 125183 122615 144330 143873 132772 133227 85907 87282 314083 276117 802684 797885 202800 201045 264538 265382 312081 306825 311221 315278 320871 325380 295169 327904 747833 783820 576439 467868 284265 278956 324015 320878 329947 336780 329510 335537 369647 370052 658382 687854 40.85 68.8 2
13:04:12 2023-09-26 430559 430477 89443 86988 142160 141844 144841 144624 94398 92121 106187 109263 132631 133696 420438 451066 1116302 1097629 428364 446844 123102 106663 124904 122615 143897 143873 132340 133227 85796 87433 314083 276705 789642 799017 202800 201045 264503 264199 313174 306559 310749 315856 320125 324228 295169 327537 747136 787526 561445 467206 284467 278956 324255 320593 330393 336226 332382 336377 369984 369911 658738 687110 40.85 68.8 2
13:04:13 2023-09-26 431362 430132 89623 86865 142656 141414 145175 144355 94594 91854 106432 109037 132927 132767 420438 455890 1102290 1088126 431247 446809 123375 106974 125095 122246 144364 143838 132772 133193 85924 87282 309311 273394 799686 802497 202800 201326 262922 267201 311750 305102 312458 313719 321168 323931 295620 327500 751656 791251 572371 467868 284265 278331 321079 322341 330947 333951 332050 333541 369319 370864 664226 690859 40.85 68.8 2
13:04:14 2023-09-26 432047 430284 89443 86735 142847 141418 145626 144355 94822 91800 107029 108745 133139 132767 421066 455854 1101507 1088163 432165 447473 123547 106630 125322 122432 144564 143803 133139 132760 85956 87250 308521 273781 802317 803327 202623 201291 262852 266572 311206 306393 314572 313868 322823 323635 295548 327464 753645 794760 576439 469678 284668 279743 321911 322651 328702 334556 331332 333289 373129 369394 665492 690822 40.85 68.8 2
13:04:15 2023-09-26 430459 430791 89525 87044 142323 142270 145416 144858 94528 91987 106399 109263 132814 133410 423521 455119 1114388 1093697 431211 447437 123119 106663 124869 122868 143829 144074 132489 133629 85828 87282 311956 275336 794031 800050 202588 200975 263439 265754 314784 303817 311729 315598 319122 325171 294002 327963 745930 784375 572371 465997 284467 279546 322543 320807 331915 333647 330473 335975 369947 370017 658687 687780 40.85 68.8 2
13:04:16 2023-09-26 432651 430103 89410 87080 142393 141811 144807 144624 94528 92121 106220 109212 132897 133746 424430 450814 1106215 1091434 433012 449390 122133 107038 125288 122549 144262 143991 132706 133478 85828 87401 311956 276117 797362 801218 202128 201010 263521 266021 312153 306393 310495 314896 321097 322923 295828 326468 751051 784328 574924 469196 283863 279349 322543 322305 327888 334957 330974 333433 373315 369688 665492 690822 40.85 68.8 2
13:04:17 2023-09-26 432158 430805 89345 87036 142393 141844 145244 144824 94528 92087 106293 109263 132665 133662 421066 451066 1103747 1091331 433393 448864 123358 106663 125025 122615 144330 144083 132706 133574 85802 87401 314083 275336 792774 800050 202093 201045 262852 265790 312882 306559 309807 315856 320836 322923 296071 324595 750400 786597 583827 470195 283663 277873 322018 320843 329911 335967 329172 335501 369836 368877 662234 688792 40.85 68.8 2
13:04:18 2023-09-26 429571 431083 89406 86988 140143 142169 145407 145090 92850 91987 106399 109347 132997 133633 423901 457102 1113130 1092069 428667 447473 123358 107236 123340 122718 144262 144105 132739 133377 85860 87461 311956 276117 794982 804771 202800 200345 263658 266310 313138 305030 312642 312950 322072 324158 294198 328965 749372 791214 569385 466403 285072 278956 322543 320843 329876 332913 331547 335205 369984 373994 659315 689317 40.85 68.8 2
13:04:19 2023-09-26 428963 431470 89410 87052 142354 141811 144773 144624 94528 92121 106801 109338 132665 133444 421066 457444 1109971 1087817 428328 446809 123273 106663 124869 122549 144062 144004 132739 133411 85828 87282 314083 276117 792733 804771 202128 200345 264063 265311 312188 304780 313827 312986 321845 322888 294233 327963 746103 793491 572371 466142 284668 278956 322543 320582 329911 334184 331511 332892 369984 373770 660578 693068 40.85 68.8 2
13:04:20 2023-09-26 436102 430298 89345 87048 139952 141973 145308 145154 94786 91954 106366 109187 132847 133444 421066 450741 1110159 1096069 432507 448864 123358 106663 121966 122718 144330 144083 132739 133465 85924 87433 315524 275336 795936 797885 202128 201010 262014 265754 312188 305030 311439 315856 318604 326930 294269 324271 749988 782051 570878 465118 283663 278331 320568 320878 329644 333951 331294 335975 368835 368292 664226 686734 40.85 68.8 2
13:04:21 2023-09-26 433705 430107 89349 86806 142393 141582 145244 144624 94593 91960 106253 109300 132847 133092 421066 451853 1106824 1097629 434933 448229 123358 106630 124938 122465 144262 143694 132739 133474 85828 87250 314083 275141 798460 797885 202128 200835 261979 266163 311679 305030 310784 315074 318863 325171 294198 324595 750971 780948 578902 464388 283863 278296 320272 321531 329626 334640 332382 335319 368655 368737 666041 688992 40.85 68.8 2
13:04:22 2023-09-26 431399 433210 89313 87048 142319 141836 144739 144724 94365 92141 106260 109229 132631 133662 421066 454719 1113130 1086783 430601 449574 123239 106663 124817 122643 144096 144074 132523 133415 85796 87433 314083 276902 790876 804202 201494 200835 263439 264904 313138 304530 313026 313903 321061 322178 295792 324595 747136 792333 571893 469862 284265 278172 323032 319872 329911 333951 329510 333397 369907 369982 655876 690859 40.85 68.8 2
13:04:23 2023-09-26 433052 431395 89243 87048 139660 142270 144773 144892 94528 92121 106008 109338 132540 133973 421066 454149 1106824 1085239 432472 447910 123153 106663 124834 122615 143829 144074 132307 133834 85733 87493 314083 276902 799607 803597 201142 200835 262852 264164 313138 304066 311221 313939 319805 322213 295584 324487 749298 792751 576439 470419 283061 279546 322853 319659 330768 334009 332382 336920 369875 367707 655413 689806 40.85 68.8 2
13:04:24 2023-09-26 428963 430446 89558 86707 142587 141353 145274 144355 94528 91854 106675 108778 132665 132625 421694 455082 1108763 1102142 431859 449219 123358 106630 124991 122213 144262 143895 132739 133273 85802 87250 312814 274557 795821 797490 202835 200345 262049 266163 311242 305030 313420 313939 320090 325171 292409 327464 751051 782946 580038 463659 284467 278956 321043 321817 328880 334697 329475 333505 369984 370017 666115 687817 40.85 68.8 2
13:04:25 2023-09-26 436088 431726 89255 87048 142026 142270 144807 144892 92616 92121 106114 109582 132897 133998 424466 455860 1106441 1085091 435552 451071 123410 107185 123187 122887 143829 144205 132307 133536 85786 87401 311956 277194 798352 802424 201494 201326 262415 265426 312888 303853 313470 313903 319286 323670 295133 324451 747491 784364 576439 469678 283061 279349 323032 320319 330911 333682 329510 333505 372294 367486 657580 689843 40.85 68.8 2
13:04:26 2023-09-26 432764 431474 89313 87218 142125 142270 144773 144926 94365 92121 106008 109263 132631 134099 421066 454539 1106824 1085239 435787 448174 123119 106663 124782 122784 143727 144175 132378 133629 85701 87553 314083 276902 787336 802424 201588 201326 262415 264940 313174 304066 311221 313683 319606 323184 293984 324451 747062 784400 574924 468476 283061 279349 323068 319801 330679 333449 332346 333469 372258 367486 658493 689806 40.85 68.8 2
13:04:27 2023-09-26 428927 432545 89410 86929 140430 141903 145579 144816 92724 92007 106399 109129 133106 133059 424651 455544 1112302 1099722 431822 448139 123221 106630 123426 122213 144296 143903 132739 133227 85807 87424 314019 274557 801046 797721 202800 200345 262415 266198 311206 304172 313136 313939 319865 324839 292374 327500 749988 783820 576439 463696 282986 278760 320818 321817 328830 333951 329439 333469 369984 370017 666115 689904 40.85 68.8 2
13:04:28 2023-09-26 428963 431427 89415 86751 142679 141353 145278 144389 94496 91834 106399 108778 132847 133059 422027 452805 1109585 1097346 431137 448577 123358 106630 125113 122180 144296 143803 132772 133616 85860 87250 312814 274557 796012 797758 202623 200031 262049 265790 310735 304994 310749 313903 318839 324681 292303 327233 750933 782713 576439 464747 284668 278760 320593 321817 330589 333986 329439 333023 369723 370913 666877 690465 40.85 68.8 2
13:04:29 2023-09-26 437335 431591 89439 87016 139562 142203 144637 145192 94623 92178 106333 109338 132631 133696 421066 454575 1106713 1086671 432615 449574 122948 106696 122856 122919 143863 141868 132307 133608 85701 87282 314083 276705 786592 804771 201177 201010 262014 264164 313394 303177 311221 313427 319865 323184 295097 323958 747724 784400 574924 468476 282661 278956 322805 321388 329947 333634 329510 335795 371959 367486 655449 689806 40.85 68.8 2
13:04:30 2023-09-26 436470 433129 89133 87048 142242 142775 144820 145057 94365 92121 105942 109263 132731 133956 421102 454575 1106824 1085239 432651 448174 123209 106696 124904 122582 143863 144109 132523 133536 85833 87401 314708 276705 789625 804771 201353 201010 261831 264940 313138 303177 311256 313903 319606 324381 294198 323502 746667 788874 564579 468146 282661 279349 322519 319588 332119 333634 330330 333361 369682 369655 657803 689134 40.85 68.8 2
13:04:31 2023-09-26 429692 431326 89349 87018 142388 141582 145278 144423 94818 91890 106326 109079 132665 132625 422324 454828 1112020 1097383 432200 449872 123221 106630 125025 122213 144313 143882 133239 133277 85924 86980 314186 274751 800132 798921 202446 199718 262014 265754 310988 303673 310495 313652 319122 324839 291520 327233 751087 783820 579281 463332 284668 278760 320557 321817 327923 333951 329212 333433 369723 370017 666115 687817 40.85 68.8 2
13:04:32 2023-09-26 429000 431767 89415 86442 142388 141319 145476 144389 94528 91800 106399 108778 132881 132708 421991 452487 1108763 1100540 433085 448174 123187 106630 124973 122213 144330 143803 132772 133411 85807 87491 308521 274557 815748 797758 202163 200031 261249 265790 310988 304816 310495 313683 318392 324193 292126 326214 751505 783538 567892 463514 284265 278920 319965 320736 328472 333775 331441 333289 368244 369722 664226 686770 40.85 68.8 2
13:04:33 2023-09-26 435949 432737 89101 87044 139590 141844 144773 144892 94687 92020 106041 109263 132540 133696 421102 453866 1106824 1085239 432579 449157 123034 106663 124660 122582 143829 143938 132307 133759 85637 87433 314083 276902 785514 802424 200232 200380 262014 264128 312882 303177 310784 313427 319579 321953 294002 323466 745966 784400 574924 470419 282661 278172 322578 318870 329413 332913 329439 333433 369577 367194 656869 689843 40.85 68.8 2
13:04:34 2023-09-26 436570 432645 89133 86897 142026 142438 144807 145003 94365 92121 106008 109263 132631 133662 421730 456079 1106824 1085239 432615 448174 123034 106663 122683 122582 143630 144039 132216 133411 85722 87282 315620 276705 787336 802497 200862 200380 261249 264164 312852 304626 313507 313140 319357 322818 293948 324976 745856 788828 571893 469086 282625 279743 321043 318870 329947 332611 331874 333289 369947 368875 658076 687817 40.85 68.8 2
13:04:35 2023-09-26 429607 432692 89255 86747 142388 141710 145244 144423 94398 91834 106154 109112 132698 133092 422360 451853 1112020 1097629 428328 449611 123221 106630 124938 122180 144230 143895 132739 133285 85790 87012 314083 275921 799127 798921 201494 199544 262887 264128 310299 305066 309555 313683 318640 324381 292642 326965 747760 783267 578523 466839 283863 277391 322543 320321 327658 334454 328480 333469 369465 368913 660286 687293 40.85 68.8 2
13:04:36 2023-09-26 435593 431807 89288 87248 139952 142635 145922 145021 94689 91987 106366 109162 133014 133595 422811 458668 1103858 1088331 435898 448174 123187 107045 125148 122498 144162 144004 133143 133227 85833 87218 311956 274946 794409 804771 201177 199718 261179 265790 311206 302329 311475 312629 319158 323889 293302 324559 747797 790619 553685 467206 282661 277873 320108 319836 329947 331915 330210 332928 369984 367229 661333 689843 40.85 68.8 2
13:04:37 2023-09-26 431546 431767 89410 86561 142384 141319 145278 144389 94528 91674 106399 108745 132881 132516 422360 458852 1099602 1086546 432472 448174 123307 106498 124904 122180 144364 143602 132739 132793 85796 87012 315920 274169 803280 804771 201494 200031 262014 266381 310228 304138 312804 312001 319641 321953 293302 324487 749298 788910 574924 467206 283061 278956 319105 320357 328915 331880 329510 333704 369984 369362 663968 691450 40.85 68.8 2
13:04:38 2023-09-26 433577 432908 89251 87020 139555 142105 144902 145192 94590 91954 105975 109263 132449 133881 422324 454458 1115933 1096069 432165 450351 122982 107152 124939 122414 143863 144100 131943 133649 85722 87282 314083 277689 787623 799583 201177 199405 262267 263285 312188 303853 315543 313975 317876 322248 292409 324523 744488 781536 579281 465118 283061 278172 322543 318352 328915 333682 330035 332987 368871 367777 656402 685799 40.85 68.8 2
13:04:39 2023-09-26 441579 433057 89255 86779 142160 141811 144807 144758 92584 91960 106041 109112 132665 133159 421730 456225 1112574 1094511 431247 448210 122982 106630 124730 122213 143829 144039 132340 133227 85733 87250 317263 276630 792930 802424 201318 199718 262014 264128 311939 302469 310784 313462 320141 323670 292409 324559 745308 786780 564579 463696 283061 278172 320829 322546 330625 333843 332567 333325 367619 368479 656909 687634 40.85 68.8 2
13:04:40 2023-09-26 436361 432723 89309 86715 142294 141811 145396 144658 92755 91860 106326 109112 132847 133226 425106 450814 1106824 1092957 432615 449574 123187 106663 124938 122213 144162 143890 132523 133310 85764 87495 314083 275726 797586 798885 200686 200380 261249 264164 311242 304102 310598 314896 317233 322213 294662 323466 749421 782124 571438 467868 282262 279369 320108 319872 328419 332948 329568 333541 368316 369055 662307 685799 40.85 68.8 2
13:04:41 2023-09-26 435457 432732 89288 86620 142195 141911 145177 144624 94398 91834 106220 108811 132665 133159 422360 451853 1106824 1096069 432831 449611 123136 106630 124904 122213 144718 143895 132614 133281 85701 87012 317263 275336 807537 799017 201177 200066 261179 264975 311206 303888 309807 313683 316941 323670 292125 324199 751505 782711 572371 463550 282861 279349 319930 320214 330007 332773 331206 333361 367138 366682 664226 685873 40.85 68.8 2
13:04:42 2023-09-26 430226 432980 89317 86929 142121 141844 144807 144620 94687 91924 105975 109112 132665 133662 422324 456079 1106824 1085239 430637 448210 122982 106630 124839 122213 143897 143938 132523 133227 85733 87282 314186 276902 789983 805911 200232 199544 262633 263688 311715 303177 309807 312950 319641 322560 293785 324271 745014 792370 577552 469196 283061 277355 321506 318870 328880 332449 328480 331417 368768 367812 655449 689843 40.85 68.8 2
13:04:43 2023-09-26 432980 433124 89121 86897 142022 141844 144773 144892 94235 91994 105837 109263 132665 133696 422396 457230 1106824 1083539 432301 450285 123153 106663 124695 122582 143729 144123 132307 133444 85637 87282 314083 276902 786863 804705 200197 199752 262014 263724 311939 304700 311810 312700 318874 321590 294126 323323 747247 790506 572371 470195 282190 278956 321043 317906 329413 331950 331367 333018 369391 368357 655449 687854 40.85 68.8 2
13:04:44 2023-09-26 437448 432944 89288 86502 142393 141319 145244 144423 94561 91834 106187 108778 132698 132933 423028 453194 1113671 1097383 430564 450303 123256 106630 124938 122409 144330 143602 132739 133264 85796 86980 312814 274946 800243 801291 201529 198919 261249 264975 310011 304138 309555 312731 318640 322283 290529 324631 751087 783820 578523 463368 283863 277391 319848 320557 326935 332948 328444 332928 368907 368913 664226 686807 40.85 68.8 2
13:04:45 2023-09-26 438866 432371 89223 86766 142358 141319 145480 144355 94462 91767 106154 108928 132847 133067 422955 453158 1109549 1097346 432797 448174 123358 106597 124991 122147 144296 143768 132975 133193 85850 86980 314708 274946 805034 802387 201882 199440 261874 265391 310086 303923 312140 312450 318686 323044 291308 327428 749952 784375 574924 464929 284668 278101 320036 320807 327358 332913 331022 333018 369391 368877 665642 687780 40.85 68.8 2
13:04:46 2023-09-26 436806 432543 89068 86715 139621 141811 144739 144824 94462 92024 106008 109263 132665 133662 422955 456567 1105181 1087557 435334 449474 123119 106663 124747 122582 144274 144039 132307 133503 85786 87250 314083 276509 789760 804771 201107 199962 260962 264093 311679 301407 309807 311965 318158 321919 292303 322450 747025 788570 572371 469196 281864 278760 321043 318352 330980 331880 328941 332621 369391 368400 658590 690935 40.85 68.8 2
13:04:47 2023-09-26 432324 433016 89313 86719 140043 141322 145579 145415 94655 91760 106154 109045 132922 133193 423624 456043 1114715 1099976 428594 449157 123358 106630 125288 122180 144296 143602 132739 133127 85733 87012 314708 276117 796513 800050 200827 199023 262633 264058 310011 304530 311293 312915 318158 322178 292409 326371 747195 783194 567892 466472 283061 276470 320758 319317 326864 333881 330035 332892 368799 367777 659782 687257 40.85 68.8 2
13:04:48 2023-09-26 432550 433160 89068 86751 142320 141414 144773 144756 94364 91960 105910 109191 132731 133662 422360 454761 1116044 1096849 430296 449510 123153 106630 124834 122381 143863 143903 132307 133377 85818 87250 314708 277689 796290 800150 200652 199058 262049 263250 311206 303177 310414 313639 317198 321919 291929 323958 744909 782088 568825 466105 282861 278172 322256 320085 328631 333670 329422 333289 367583 369916 656758 688502 40.85 68.8 2
13:04:49 2023-09-26 433889 435058 89313 86529 142552 141311 145445 144121 92850 91538 106432 108678 133097 132357 422955 458354 1103578 1091620 433393 450248 123358 106564 125113 122409 144564 143785 132772 132760 85796 86857 312814 274946 803728 804771 200232 199058 261179 264164 308389 302857 309807 311020 319122 321176 292303 323502 751523 788910 573408 467537 282661 277977 318810 320807 327623 330920 329475 333230 369391 367159 664226 688829 40.85 68.8 2
13:04:50 2023-09-26 432939 433052 89101 86565 142224 141811 144807 144624 94332 91800 106008 109079 133018 133092 423290 454539 1103615 1088163 433921 448841 123187 106597 124869 122147 144162 143803 132614 133193 85818 87282 317263 276509 801085 803597 200197 199370 261214 264058 309758 304780 310414 312001 319603 320213 292356 324163 749002 787565 571893 470257 282861 278029 320190 319435 328646 333775 329925 332208 369984 368875 664226 687744 40.85 68.8 2
13:04:51 2023-09-26 432047 434708 89101 86675 139456 141582 145073 144624 94752 91794 105942 109112 132665 133662 422360 458642 1111195 1092883 431247 450567 123119 106630 124869 122180 144718 143895 132489 133260 85733 87012 314083 276509 792286 804202 201142 198746 261214 263838 310264 302221 310713 311020 317198 322213 290599 324451 745540 784098 569385 463332 282861 277977 320072 318870 329359 330885 328977 332423 366622 367777 657988 688428 40.85 68.8 2
13:04:52 2023-09-26 431435 434129 89105 86687 142121 141888 145244 144724 94462 91800 106154 109112 132665 132900 422991 460008 1109585 1090519 429955 450567 123119 106630 124834 122180 143930 143895 132523 133465 85816 87012 314083 276705 793802 806482 200827 198746 261796 263653 310958 302892 312066 312385 319841 323781 291379 326329 747247 792899 569571 467023 283663 277284 320521 318834 329614 332146 331330 333415 369646 367777 656376 689317 40.85 68.8 2
13:04:53 2023-09-26 437335 432917 89101 86533 142125 141548 145244 144423 94365 91767 106008 108932 132631 133126 423290 453194 1106824 1097629 432701 449474 123119 106597 124869 122180 143863 143803 132523 133160 85701 86980 314083 275336 795440 799583 200512 199058 260382 264128 310011 303106 311293 312431 315915 322248 290635 322976 749372 775351 564925 462932 282262 278172 318810 319317 326899 332379 330269 332892 365522 369019 664226 683752 40.85 68.8 2
13:04:54 2023-09-26 433631 433093 89288 86533 142557 141548 145476 144389 94528 91641 106220 108745 132847 132933 423624 456261 1106824 1097383 432579 448174 123153 106597 124869 122147 144196 143803 132548 133160 85818 87339 315084 275336 799686 801781 201073 199440 261896 264022 309869 302714 311919 311823 318789 323044 293569 323430 747099 775387 573864 463604 283061 278172 318551 319836 327358 332379 330085 332243 365522 367484 664226 683788 40.85 68.8 2
13:04:55 2023-09-26 432908 435316 89101 86747 142026 141811 144773 144858 94299 91960 105521 109263 132651 133696 422955 454575 1106824 1085239 431862 450942 123085 106630 124660 122465 143863 143991 132307 133306 85631 87250 314083 277492 787393 804771 199535 199058 261179 262847 311206 302185 309303 311746 317862 320213 293061 322414 744452 788910 567346 468210 282262 277320 321079 317871 327888 331845 330269 331381 369984 368400 656181 690465 40.85 68.8 2
13:04:56 2023-09-26 435466 432845 88824 86715 142113 141541 144773 144756 94332 92057 105844 109079 132739 133536 422955 454575 1106824 1085239 432441 450923 122999 106630 122769 122381 143958 141750 132356 133650 85882 87337 314708 278084 788865 804588 199848 199231 261896 263109 311635 302185 311293 311965 317233 322489 292982 321925 743401 788838 570377 470529 282190 277320 321043 317836 327923 331613 330269 331381 369984 367839 656596 687817 40.85 68.8 2
13:04:57 2023-09-26 432353 433097 89255 86379 142388 141790 145244 144355 94495 91737 106187 108636 132881 132637 423290 454539 1106824 1097383 434933 450248 123068 106564 125043 122180 143863 143694 132307 132893 85641 86980 312814 275336 796012 799583 200232 198712 260382 264093 309325 302645 311073 311502 316206 324839 290564 324708 748891 775387 580417 462279 282661 277850 320898 320072 329541 333987 330232 332208 366767 369655 664078 687523 40.85 68.8 2
13:04:58 2023-09-26 435284 432949 89056 86624 139173 141811 144639 144624 94588 91960 105521 109266 132631 133696 422991 456423 1106824 1085202 432292 449510 122948 106630 124626 122213 143863 143903 132092 133377 85690 87012 314083 277689 804959 804771 199535 199058 261179 262847 311206 301303 311293 311738 317163 320179 292820 321961 744909 784364 574475 469196 282063 276894 321079 317836 327888 331613 330035 331381 369984 367839 655006 688792 40.85 68.8 2
13:04:59 2023-09-26 437156 433124 88946 86683 141992 141811 144970 144858 94234 91800 105455 109079 132540 133536 422360 457554 1106002 1085276 432723 449510 122914 106908 124626 122549 143596 144004 131877 133193 85594 87241 314083 276902 786276 804771 199570 199093 260382 263066 310735 301268 310159 311020 317163 320248 291752 323787 747136 788123 573408 467758 279739 278065 319446 317730 328738 330745 330466 333009 367691 366993 655913 687780 40.85 68.8 2
13:05:00 2023-09-26 430910 432949 89072 86374 139690 141319 145073 144389 94459 91641 105593 108778 132631 132933 422955 452805 1111195 1096849 428667 450266 123153 106418 124782 121914 144096 143702 132523 133214 85754 86980 314083 276117 803048 800050 200162 197815 261796 263250 311215 303853 310414 312001 319179 321176 290635 324487 745540 782051 573408 466142 282462 276241 321043 318799 325915 332913 329335 334216 367432 367194 657844 685241 40.85 68.8 2
13:05:01 2023-09-26 432243 432867 89101 86374 142022 141353 144773 144624 94653 91800 105593 108811 132631 133444 423588 455155 1116044 1096849 429991 449510 122948 106597 124660 122147 143863 143803 132307 133193 85690 87012 317263 278281 801375 800050 200197 198435 261831 262444 310486 303567 310122 312664 319160 323014 291344 323287 746975 783722 574924 464899 282226 276470 321043 320042 326899 332646 328345 332892 366587 367839 657059 684756 40.85 68.8 2
13:05:02 2023-09-26 435829 433584 89101 86220 142169 140763 145839 143922 94332 91641 105877 108778 133068 133193 423660 457245 1100454 1088200 433921 450604 123393 106727 125025 121649 144462 143594 132914 132893 85754 87012 315084 275726 801791 804771 199883 198435 260382 263285 308354 304102 310414 311020 318158 319990 291752 322486 749421 784364 573408 467868 282063 277355 318622 319836 325879 331880 328444 330379 369427 368790 665642 687817 40.85 68.8 2
13:05:03 2023-09-26 432908 432764 89105 86438 142121 141582 144807 144624 94365 91800 105975 108778 132665 133159 423660 451853 1103651 1091331 432543 450923 122948 106524 124660 122031 144718 143890 132523 133168 85658 86980 315084 276902 799240 804705 199953 198850 261896 263548 309905 303710 309757 311858 317057 322107 292232 323356 747155 785215 581175 469012 281357 277355 319588 318352 328610 332948 328455 332387 368871 367322 660286 687412 40.85 68.8 2
13:05:04 2023-09-26 432043 433133 89101 86529 142061 141219 144807 144838 94300 91800 105910 108778 132631 133410 423660 459791 1109622 1091331 430601 450997 122948 106597 124660 122180 143625 143803 132307 133193 85722 86980 312319 276705 792173 806482 200197 197815 261179 263250 309325 302221 311625 309608 317233 320953 290123 323933 743365 784400 574924 464081 282661 276506 319788 318352 328610 329859 328480 330844 366336 369287 660615 689974 40.85 68.8 2
13:05:05 2023-09-26 432393 433133 89121 86529 141927 141548 144807 144624 94267 91800 105877 108778 132449 133226 423624 459576 1111772 1087484 429955 450923 122914 106524 124574 122063 144058 141569 132572 133427 85786 87186 315084 276902 801883 808682 200058 197711 261839 263144 310228 302256 310122 310113 318194 321810 291752 323466 746901 790619 573408 464972 283061 276470 319848 317871 326899 332832 330686 329345 367798 366682 656413 687854 40.85 68.8 2
13:05:06 2023-09-26 437605 433124 89068 86351 142045 141319 144603 144389 94267 91704 105804 108778 132449 132699 423624 451853 1106824 1096069 435135 450312 122948 106418 124660 122541 143863 143890 132307 133269 85690 86980 314083 276044 798042 798885 199883 198919 259985 263653 309325 302221 310414 312001 315253 321694 290599 321473 749188 775351 570131 463659 281466 277885 320444 321110 329111 333843 329458 332279 365088 367731 664042 686546 40.85 68.8 2
13:05:07 2023-09-26 432908 432867 89040 86220 142121 141024 144841 144155 94332 91515 105975 108745 132685 132741 423696 455925 1106824 1100610 434749 451342 120122 106564 124904 122031 144262 141446 132606 133060 85786 86884 315084 275336 802496 798885 200057 197849 261860 264058 308389 302221 310414 311020 316656 322074 289242 322223 747760 775387 579281 463427 282262 277355 317181 318870 325879 330885 328637 330880 364974 369055 664226 683788 40.85 68.8 2
13:05:08 2023-09-26 436982 432804 88824 86529 139173 141582 144572 144858 94169 91834 105698 109112 132233 133696 423660 458600 1106824 1085239 432674 449898 122914 106597 124574 122180 143875 143838 131910 133227 85589 87012 314083 277689 803619 804771 198945 198746 260382 262444 310299 301268 310232 311020 316684 319733 291929 323098 746569 788484 573408 469159 279667 277602 319446 316806 329774 330780 329692 331238 367138 366477 655936 686398 40.85 68.8 2
13:05:09 2023-09-26 431289 435257 89101 86225 142255 141218 145244 144255 94653 91667 105804 108745 132631 132625 423696 454220 1109585 1100946 428704 450604 123068 106418 123116 121682 143863 143506 132340 132760 85690 86980 314083 276509 799557 801254 199848 197780 261214 262847 310482 303177 309975 311528 316241 320213 290599 323179 745577 781536 573408 465118 282262 275624 319848 318388 325651 331950 328368 330880 366622 366647 659045 685241 40.85 68.8 2
13:05:10 2023-09-26 430253 433390 88824 86288 141927 141353 144794 144389 94365 91800 105705 108778 132415 133260 423660 451853 1114461 1094511 429991 450923 122948 106630 124574 122063 143829 143816 132274 132793 85621 87012 314083 277886 794369 801175 199848 197849 261214 262043 310051 302644 309684 311752 318619 322560 290458 322342 746150 781319 573408 464935 281755 276470 320557 316398 326899 331880 327309 331776 365522 367839 655006 683752 40.85 68.8 2
13:05:11 2023-09-26 435086 433102 89133 86189 142255 140627 145175 143956 94398 91323 106008 108379 133043 132266 423696 459360 1100418 1088297 431290 448841 123187 106271 124904 122004 144230 143567 132647 132726 85701 86829 314708 275031 818179 804771 199535 197849 260166 263688 307422 302681 310414 311243 317233 319733 290353 321997 749988 784364 570377 467206 281864 276506 317145 320036 325915 331933 327948 329381 367762 367580 664226 687817 40.85 68.8 2
13:05:12 2023-09-26 432980 432967 88946 86343 142135 140992 144820 144355 94267 91515 105633 108778 132722 132950 423696 453866 1103615 1088163 431898 449510 122948 106524 124574 122147 143863 143803 132307 132793 85658 86948 314708 276509 798089 804705 199953 198815 261896 263109 309183 303070 309320 311604 317721 321132 291344 321473 747232 784375 570377 467551 279594 277355 318846 318094 325651 332414 327600 331274 368871 366806 661296 685762 40.85 68.8 2
13:05:13 2023-09-26 433127 432764 88824 86225 141927 141319 144773 144389 94202 91515 105837 108778 132665 133159 423660 460080 1109622 1091331 431247 449545 123034 106630 124695 122063 144174 143803 132307 133415 85653 86948 314083 276509 792742 805911 200023 197780 260382 262480 309289 301762 315730 309139 317198 320248 289910 325644 744345 784135 574924 462315 282262 276470 320671 317871 328610 329365 330122 329417 365487 368732 659638 688961 40.85 68.8 2
13:05:14 2023-09-26 431863 433129 88950 86378 141923 141756 144773 144624 94202 91737 105633 108778 132449 133666 423624 459324 1107194 1088331 430637 451103 122948 106630 124660 122213 144167 141336 132481 133427 85784 87122 315084 277492 792173 807053 199709 197711 261074 262339 309794 300984 310414 310548 317233 320054 291894 323323 742732 791214 571893 466545 282752 275904 319848 316947 328377 330885 329568 329079 369718 368760 654524 687854 40.85 68.8 2
13:05:15 2023-09-26 436761 433228 89040 86256 142044 140834 144773 144432 94300 91737 105844 108965 132760 132967 423696 455605 1106824 1097629 436357 449193 122982 106597 124695 121947 143897 143602 132523 133102 85637 86980 314708 275726 799240 798921 199883 197849 261159 263688 308424 302221 310414 311265 315253 321729 289479 321508 747247 775315 574797 459679 281864 276930 319991 319552 328610 333373 328846 331238 364284 368321 664115 686546 40.85 68.8 2
13:05:16 2023-09-26 432087 433133 89003 86438 142125 141319 144807 144355 94332 91641 105910 108745 132631 133092 423732 454503 1112809 1097676 429662 451342 121574 107103 124991 122115 144262 141441 132423 133243 85754 87154 315084 276902 803550 800087 199535 197780 263378 262885 308354 303106 309684 311020 315915 322000 290458 322486 745511 780948 579281 466105 281466 275360 320521 316912 325353 332111 328063 332994 366329 367840 656340 685204 40.85 68.8 2
13:05:17 2023-09-26 436051 433129 89072 86347 139660 141189 144773 144321 94429 91704 105942 108711 132847 132674 423660 461646 1100381 1088331 434896 452006 123119 106564 124834 121914 143924 143768 132340 133180 85722 86798 312814 274946 803392 807053 199500 197780 261527 263873 308319 301726 310122 309790 318990 321346 290326 321925 750400 790433 564906 467207 281321 276328 317039 319659 327914 333048 330393 331792 367511 367839 664226 687257 40.85 68.8 2
13:05:18 2023-09-26 436361 435416 88780 86252 139637 140738 144773 144632 94299 91608 105673 108811 132864 133528 426959 456152 1107003 1094312 434933 449963 123256 106498 122599 122643 143795 143803 132307 133160 85658 86980 314708 276902 801832 804734 198910 197780 261527 263109 308354 303142 308556 311020 316719 320303 290599 321437 747491 784375 570377 468532 279847 276506 318587 320085 325388 332379 327065 330379 367727 366219 660286 685726 40.85 68.8 2
13:05:19 2023-09-26 433016 435570 88792 86374 139173 141548 145416 144590 94299 91704 105593 108745 132648 133025 426649 460080 1109585 1091294 431211 450179 123085 106564 124539 122147 143729 143768 132092 133160 85626 86948 315084 276902 794184 806482 199848 197746 261860 262444 310190 303548 311809 311207 319667 322560 289910 323323 744725 789946 573408 466661 283025 276065 319034 316912 325915 330850 330503 331704 367727 368875 659898 687817 40.85 68.8 2
13:05:20 2023-09-26 437347 432836 89003 86311 142125 141058 144773 144355 94299 91608 105804 108745 132665 132625 423660 452523 1106824 1094511 436060 450923 122948 106418 124626 121780 143863 143672 132274 132902 85658 86948 317263 276117 798277 799449 199696 197815 261527 263066 308354 301303 310414 310984 314489 321211 289647 320464 746667 775279 579849 463028 279847 277089 317145 317836 325616 330619 327237 331346 363299 366477 663247 683232 40.85 68.8 2
13:05:21 2023-09-26 435393 433133 88824 86189 142125 140827 144807 144803 94299 91482 105804 108745 132631 132549 423624 458129 1106824 1097629 433700 450923 122999 106418 124660 121714 143930 143646 132307 132902 85658 86647 312319 275336 798957 802387 199988 197608 261896 263548 308248 302043 310268 312016 315810 323014 290919 323165 747159 775315 571811 459642 282044 276292 319234 318540 325353 330619 328564 333142 364356 367839 664226 683715 40.85 68.8 2
13:05:22 2023-09-26 437511 435575 88792 86406 139173 142056 144504 144858 94201 91960 105462 109112 132233 133838 423624 457245 1106824 1083660 435203 450179 122846 106564 124452 122147 143364 143803 131877 133160 85498 86948 314083 277689 789878 804771 198288 197815 261527 261642 309976 300775 310414 310042 315253 319478 290599 319943 745130 786041 564906 468532 281199 277284 319069 316363 327358 329824 328637 330308 365522 365349 656684 688465 40.85 68.8 2
13:05:23 2023-09-26 438191 435416 88820 86220 142234 140988 145175 144555 94332 91482 105837 108745 132731 132675 423624 460044 1100381 1088331 436792 449510 122999 106564 124626 121714 143829 141300 132572 133210 85850 87122 314708 275896 796855 807017 199396 197642 261123 263917 308213 300319 311073 311243 316206 322060 292155 321437 747455 784364 573408 465118 279594 278029 317145 320042 326899 329365 329335 329345 365558 365670 660540 686770 40.85 68.8 2
13:05:24 2023-09-26 433815 435575 88820 86374 142125 141319 144970 144707 94201 91704 105567 108745 132710 133226 423660 452840 1113635 1096069 430637 450143 122914 106418 124591 122031 143562 143567 131877 133160 85589 87188 316961 278281 792203 800087 198910 197746 260382 261607 311435 302185 308992 311492 316397 319698 292155 321437 745130 775351 573408 465045 281466 276011 319788 318396 328610 333608 327042 331238 365309 367172 654858 686509 40.85 68.8 2
13:05:25 2023-09-26 446275 435936 88638 86465 138786 141679 144270 144858 94136 91800 105396 109003 132233 133881 423660 453158 1116044 1094474 433553 450597 120896 106465 122257 122147 143671 141809 131810 133494 85615 87154 315084 278479 784520 801254 199361 197608 261159 263582 310228 300319 309939 311492 314708 321964 291924 322971 744602 775085 573408 463332 279847 276047 318105 315886 329541 329859 327600 331113 364356 366770 654041 685873 40.85 68.8 2
13:05:26 2023-09-26 432976 433219 88792 86162 139264 140821 144773 145113 94299 91641 105534 108711 132731 132950 423696 458166 1102796 1088126 432166 449862 122914 106418 124539 121682 143695 143567 132183 132793 85621 86798 311584 276705 800772 803597 198599 197746 259553 262409 307387 302681 308520 311757 316206 318980 290087 323061 748766 787590 570377 468274 279667 275904 319503 319181 326758 331705 326593 331814 367511 365634 663247 685762 40.85 68.8 2
13:05:27 2023-09-26 439088 433124 88792 86130 139173 141189 144773 144355 94169 91482 105600 108748 132772 133184 427715 454792 1106215 1093769 436171 450776 123119 106465 122738 122082 143930 141239 132092 132902 85530 86798 315084 276509 813812 800718 198288 197780 260976 262339 308354 301268 308556 311489 314269 321204 290326 319943 745540 775351 574983 466472 279739 276506 317145 316912 325388 329859 326834 331346 364391 365121 659819 683196 40.85 68.8 2
13:05:28 2023-09-26 431207 435931 88792 86189 139072 141189 144773 144355 94201 91608 105429 108745 132540 133092 423624 459324 1106824 1087557 430601 449510 122880 106418 124504 121682 143397 143467 132183 132760 85594 86948 314083 276902 810577 807053 198876 197128 260166 261642 308319 302903 309648 309759 316951 319850 289576 324054 744492 791067 570377 467685 281285 274989 321130 316841 328610 329859 327237 331234 367619 367544 655006 689446 40.85 68.8 2
13:05:29 2023-09-26 438070 435367 88699 86197 139095 141609 145175 145158 94392 91794 105534 108870 132532 133893 423480 457137 1109555 1083623 432651 453353 122710 106418 122307 122031 143330 143803 131844 133193 85583 86948 314708 276020 788456 804771 197668 197573 260976 260843 309289 299479 309501 311243 315218 320303 290361 321417 744074 784375 571893 467868 279509 276470 318105 315665 325915 328906 327832 329345 365487 364538 655006 683788 40.85 68.8 2
13:05:30 2023-09-26 431435 433133 89011 86066 142022 144764 144773 143922 94299 91482 105705 108562 132631 132549 423696 456225 1107979 1097676 429918 449510 122914 106239 124626 121226 143829 141032 132058 132726 85621 86647 315084 276117 801575 804567 200765 197573 261860 263210 309183 301126 308375 312741 315933 321132 291330 323135 741566 775351 565839 463659 279558 275446 319069 317607 325915 329894 326567 333230 364249 366512 653114 683232 40.85 68.8 2
13:05:31 2023-09-26 435931 433133 89007 85968 142160 144592 144807 143755 94332 91323 105593 108346 132631 132357 423732 459324 1100418 1088331 431862 449510 123068 105914 124782 121807 144096 140547 132523 132510 85722 86588 314083 275336 802875 805911 198288 197437 261159 262444 306458 300984 309501 308204 316206 320303 289858 320499 747136 784328 573408 466142 279811 275624 316189 317871 324863 329365 329335 330186 366329 366512 663968 689974 40.85 68.8 2
13:05:32 2023-09-26 436361 433129 88792 86039 139173 140991 144773 144255 94234 91482 105462 108562 132651 132616 423696 455534 1100418 1088126 431866 450179 122880 106239 124418 121226 143795 141265 132174 133189 85690 86852 311956 276902 802537 804056 200481 197642 261123 263954 309825 301268 306784 310766 315912 320078 292568 321051 744941 782088 571893 467575 279450 275904 317145 316876 324898 330885 324658 330344 365522 365085 658346 683752 40.85 68.8 2
13:05:33 2023-09-26 431166 433129 88759 86125 139173 140891 144538 144121 94136 91482 105991 108562 132631 132741 423660 460080 1109183 1087891 430601 450179 122880 106239 124418 121226 143397 143502 131844 132726 85589 86798 314083 276902 811080 806482 198910 196547 259588 261425 310044 300354 310195 308134 315950 320753 294721 321961 745130 784135 570691 459679 281466 275202 317181 319181 327124 330929 329312 331344 364540 367437 658738 689074 40.85 68.8 2
13:05:34 2023-09-26 430868 435584 88792 86130 138980 141429 144538 144389 94169 91515 105567 108745 132233 132866 423660 459324 1106824 1085239 430344 454013 121064 106465 122342 121881 143905 141138 131844 132968 85625 86852 315084 277689 792889 807053 198564 196547 259623 263768 310263 300319 309210 310291 316241 319051 291742 322611 743021 784400 588130 463696 281140 274746 318105 316398 325616 329594 328637 329975 366359 367322 656869 686770 40.85 68.8 2
13:05:35 2023-09-26 437697 435579 88792 86098 139169 140600 144639 144155 94169 91482 105495 108598 132449 132741 423660 453194 1105255 1094511 432732 450215 122710 106271 124452 121143 143596 143467 131877 132760 85615 86647 314083 276117 794792 798921 198564 197471 260425 262043 307422 301021 309028 310909 313288 319733 295174 319459 747136 778410 553685 463938 279631 276328 319088 316806 327451 331968 327686 333142 363122 365598 661259 682713 40.85 68.8 2
13:05:36 2023-09-26 436697 433129 88796 86070 139347 144562 145004 143922 94136 91385 105567 108379 132681 132808 427108 457225 1105070 1097670 435824 449050 123170 106354 122342 121881 143693 143532 131910 132726 85557 86820 315084 276117 799129 800050 198876 197128 260242 264702 307711 300811 306460 309573 313358 320213 288658 320203 745577 775279 572371 459642 279847 276011 316154 316947 324409 329859 327600 329345 362720 367574 662307 683232 40.85 68.8 2
13:05:37 2023-09-26 449665 435575 88517 86220 139166 141353 144538 144389 94136 91641 105396 108745 132200 133444 423624 457281 1106824 1083660 432507 450620 122710 106491 124418 121881 142934 143803 131877 133214 85551 86679 314083 278084 792920 804771 197668 197471 260976 260808 310555 300527 309210 309829 315681 320054 290458 321271 745093 788269 571893 468421 278736 276062 318551 317607 325915 328872 327600 331469 365237 365050 655006 683788 40.85 68.8 2
13:05:38 2023-09-26 439791 435575 88638 86162 139000 141448 144568 144654 94457 91571 105567 108611 132316 133126 423516 458462 1103858 1085239 436406 449545 122642 106418 124245 122049 143494 143532 131844 132760 85519 86679 315084 276902 794544 805911 198564 197643 260059 261642 310002 299444 309975 308204 314998 320753 288803 321454 743401 787894 570377 465081 279345 276506 316631 316876 325915 331251 328332 328848 365230 364538 659082 685762 40.85 68.8 2
13:05:39 2023-09-26 430903 436670 88638 86102 139075 140817 144572 144355 94136 91515 105389 108745 132374 132675 423696 453194 1112845 1094511 429991 450923 120982 106239 124504 121649 143364 143371 131877 132760 85604 86679 317895 276020 799513 802423 200340 196990 261342 261729 309183 300213 306604 310624 315933 321097 290919 322677 743021 775351 570691 463696 279811 275728 319539 315820 325844 329365 324694 330308 363703 365705 653114 682750 40.85 68.8 2
13:05:40 2023-09-26 435468 436411 88715 86189 139139 141122 144637 144219 94328 91475 105607 108578 132507 132741 423660 460116 1109786 1094760 431211 449157 122880 106239 124418 121682 143938 143432 131877 132760 85551 86679 317263 276902 798906 804771 198876 196512 260792 260878 307887 301193 310414 307883 314743 321204 294351 322898 742732 784106 563413 462279 279883 274746 317181 316398 327147 327888 329102 330553 364427 366770 655413 686435 40.85 68.8 2
13:05:41 2023-09-26 437770 435316 88638 86098 139226 144764 144538 144368 94136 91482 105495 108562 132449 132708 423696 454792 1103688 1091331 435135 450285 122829 106239 124452 121143 143731 141384 132174 133026 85594 86820 312319 276705 800417 801286 199916 197333 260390 263954 309825 300634 308992 309573 315891 321025 294685 321815 745540 778703 567892 459642 279739 276185 318078 316876 324671 329594 326422 329345 362212 365377 662307 685756 40.85 68.8 2
13:05:42 2023-09-26 435705 435679 88484 86189 139163 142389 144572 144432 94136 91515 105324 108745 132374 133708 423660 457281 1106824 1084468 433885 450532 122676 106271 124418 121310 143397 143567 131877 132793 85583 86798 314708 276868 792847 807053 197634 196991 261159 260627 308389 299444 309247 309104 314743 319109 289717 319494 743021 784364 568862 467868 279581 274325 318622 317983 327682 331430 327309 330728 366479 365491 654394 689178 40.85 68.8 2
13:05:43 2023-09-26 438852 443442 88517 86192 138877 140891 144372 144355 94007 91515 105324 108745 132548 132767 423660 457317 1103747 1082122 437414 452205 120896 106498 122307 122082 143262 141336 131777 133127 85551 86884 317895 277689 789387 804771 197668 197643 260242 263210 308283 301887 309247 310364 314998 320303 294953 320743 746790 784375 571893 466472 278684 276276 316667 314969 325950 330107 327600 328351 364427 363481 657017 683788 40.85 68.8 2
13:05:44 2023-09-26 430378 443373 88642 86008 139196 144764 144603 144155 94169 91482 105357 108562 132449 132650 423732 454539 1111232 1094511 428704 449545 122914 106263 124383 121143 143364 143366 132014 132726 85525 86702 314083 275562 796458 800087 197668 196512 259623 260808 307172 300773 306784 309573 314269 320303 290436 320499 741383 780729 571893 464753 279522 274184 318739 317607 324920 333048 324550 332087 364249 366327 656869 683715 40.85 68.8 2
13:05:45 2023-09-26 432813 434145 88638 86008 138786 140763 144304 144289 94007 91482 105219 108745 132465 133561 427108 455830 1114314 1094089 432472 450388 122965 106498 122257 121649 143325 141152 131810 132760 85519 86798 316421 279074 793264 801854 197668 196512 261159 261585 308213 301619 306482 310042 313323 320753 295402 320168 741566 775351 573408 465003 279739 274746 318105 315820 325581 329594 324658 329345 363299 365634 653077 685571 40.85 68.8 2
13:05:46 2023-09-26 435429 435584 88914 85980 142121 144694 144807 143854 94364 91289 105600 108346 132598 132357 423696 460117 1100725 1090806 432471 451243 123085 105881 122769 120894 143863 140657 132307 132295 85647 86557 314083 275921 803710 805911 197668 196547 260425 260843 305961 301268 308230 310327 317467 319499 291330 321432 747247 787675 573029 467354 279558 275375 319539 316841 324920 330354 326604 330443 366336 365050 663954 685762 40.85 68.8 2
13:05:47 2023-09-26 438699 434842 88759 86098 138975 141219 144970 144451 94554 91501 105462 108797 132532 133025 423516 455580 1105429 1091434 432615 449510 122846 106239 124383 121849 143460 141534 131810 132693 85551 86616 315084 276902 799129 800087 197634 197128 260425 261607 309060 300319 306712 310722 315488 320303 288768 320816 744381 775243 572840 465045 278844 275588 316154 316363 324601 328872 324658 330308 362974 363956 659819 684598 40.85 68.8 2
13:05:48 2023-09-26 433779 436294 88642 86130 139062 140639 144572 144432 94136 91448 105396 108711 132648 132858 423696 459971 1109369 1086783 429918 451884 122812 106239 124383 121226 143364 141152 131877 132726 85551 86647 308521 276902 802912 808014 199916 196956 261491 261729 308213 300618 308375 308962 315933 318899 292094 321197 744347 784292 576014 467868 279703 274427 318105 317607 326794 331215 326567 329975 366444 365634 655006 686770 40.85 68.8 2
13:05:49 2023-09-26 439760 436670 88541 86279 138674 141253 144368 144553 94393 91601 105469 108578 132551 133059 423624 459539 1103976 1087557 436057 449474 122608 106206 124262 121816 143228 141116 131844 132947 85498 86647 314083 276509 805135 805911 197668 196820 259658 261607 307852 298919 309465 308098 317417 320043 294685 320853 745130 793996 571893 465922 279703 276011 315951 316363 325388 330107 328063 331294 364356 364538 658382 685726 40.85 68.8 2
13:05:50 2023-09-26 432683 436294 88606 86102 139168 140724 144572 144355 94103 91448 105799 108745 132374 133159 423732 453158 1112809 1095795 432472 450850 122676 106206 124349 121310 143330 143567 132017 132993 85594 86852 317895 279074 789642 802423 199916 196990 260756 261729 309113 299197 309197 309790 315488 320753 288874 321807 742984 775351 570691 462279 279506 274497 319088 315820 325879 330107 324694 329345 362177 365085 652614 684598 40.85 68.8 2
13:05:51 2023-09-26 433631 436779 88662 86153 139078 141167 144913 143922 94103 91448 105673 108545 132233 132716 423696 460116 1111735 1091434 432165 450179 122846 106206 124297 121143 143364 141116 131877 132726 85465 86647 311956 276902 795172 805911 198564 196342 260425 260808 309606 299444 309939 307167 314269 319983 288874 320428 744602 784375 570377 459642 279847 274290 316888 315886 324601 330107 328600 329472 364391 365705 656869 684720 40.85 68.8 2
13:05:52 2023-09-26 438964 436290 88638 86198 139071 144922 144619 143956 94103 91448 105429 108346 132374 132767 423732 454004 1105218 1092920 436806 450561 121064 106399 122307 121402 143460 141138 132393 132660 85626 86734 314708 276902 815183 800014 197668 197094 259658 260843 309533 301193 308230 312089 315044 319016 294685 320706 744452 777455 573408 463295 278880 275588 317557 316328 324956 330107 326336 329381 361129 363481 660323 682657 40.85 68.8 2
13:05:53 2023-09-26 432903 435143 88606 86008 138971 140730 144270 143888 93941 91478 105258 108454 132200 132741 423660 458888 1106824 1084431 430905 450886 122676 106206 124349 121143 142934 143532 131629 132726 85540 86647 317263 277492 797973 807053 197599 196342 261159 261729 307387 302193 306748 310035 315218 318335 294967 319494 740517 789873 574475 469330 279450 274148 317964 317607 327682 330768 326422 330333 366151 364360 654041 687510 40.85 68.8 2
13:05:54 2023-09-26 439266 434141 88247 86098 138675 141058 144136 144406 93974 91448 105258 108636 132167 133276 423444 460807 1103747 1083651 436361 450512 120781 106498 122257 121965 143194 141336 131629 133147 85604 86798 316961 277492 790533 806482 198791 196874 258930 261607 309971 300980 309465 309925 314234 319335 294477 320399 743401 788416 570377 464388 279273 275588 315951 315921 324863 329876 327600 329916 364100 364538 659315 685726 40.85 68.8 2
13:05:55 2023-09-26 436051 436811 88630 86070 138786 140600 144236 144255 94103 91482 105331 108603 132200 133126 423660 453158 1112809 1093657 432165 450886 122642 106385 124383 121533 142934 141230 131629 132726 85540 86647 316421 278479 789686 802350 197634 196512 260792 261729 307887 301193 306424 310482 315789 320019 288815 321954 741461 778556 571893 463477 279558 274568 319539 315820 324863 329858 324622 329345 364811 364943 652541 684112 40.85 68.8 2
13:05:56 2023-09-26 432967 436194 88606 85976 138975 141055 144534 144151 94424 91501 105429 108503 132532 132674 425753 459180 1111475 1091434 433393 450143 122642 105914 124297 120977 143591 141655 131720 132693 85514 86616 315084 277492 806731 803633 197668 195899 260282 260808 308551 300058 309465 310181 315044 320753 288874 319494 740664 782088 574924 459606 279775 274449 316631 315630 324898 329182 327600 330443 362177 365634 655006 683752 40.85 68.8 2
13:05:57 2023-09-26 438038 436507 88638 86242 138980 144658 144504 143888 94103 91448 105396 108379 132200 132708 423732 453194 1100418 1088126 436134 450215 122880 106060 124383 121060 143364 140547 132141 132544 85514 86557 315084 276509 799017 801175 199540 196956 260063 263174 309351 301120 306604 309936 314715 320125 288937 320216 743634 776905 573408 464398 278024 275167 318151 318280 324920 331179 324334 329345 361093 363268 659782 684112 40.85 68.8 2
13:05:58 2023-09-26 439203 436661 88658 85976 139139 140466 144671 144470 94393 91316 105673 108470 132714 132516 423732 457016 1106039 1097676 435552 449474 122846 105881 124383 120977 143460 140547 131844 132510 85519 86348 317263 275726 798853 800050 197668 196205 259476 263954 306458 301193 306712 308169 315488 320753 288562 321491 744345 778740 561445 459570 279739 274746 315638 316398 324920 328837 324694 330443 361129 364218 662271 684598 40.85 68.8 2
13:05:59 2023-09-26 438116 434806 88210 86061 138396 140663 144136 144255 93974 91482 105120 108711 132200 133059 423696 458642 1106039 1082085 432651 452352 122642 106271 122210 121485 143136 143563 131752 132993 85583 86820 313218 278479 788630 805801 198791 198354 258823 263582 309315 300622 309210 307848 314199 319370 289131 321087 744826 786597 570377 464716 279473 274781 315915 316363 326794 329644 327600 329472 363809 364282 660323 683752 40.85 68.8 2
13:06:00 2023-09-26 437563 436434 88695 86035 139356 140425 145004 143655 94136 91356 105396 108478 133234 132333 423732 458642 1099639 1091434 432606 450179 122914 105849 124504 120811 143695 140547 131877 132203 85572 86380 314083 276509 819077 804771 197462 195899 260242 260808 306960 300811 306676 309524 314743 318370 294685 320853 745308 784375 568862 466509 278844 274325 316154 318433 324691 329824 324658 329472 364974 363446 662271 683752 40.85 68.8 2
13:06:01 2023-09-26 432944 436199 88242 85913 138782 144694 144236 143922 93941 91289 105331 108346 132233 132549 425934 460044 1107942 1088163 432472 450597 120812 106326 122307 121551 143262 140842 131777 132626 85466 86584 315084 277492 799017 804588 197634 195899 260027 261729 306458 300343 309793 307632 315855 320303 288608 319235 742874 783267 574924 459606 279775 274484 316154 314969 326794 329182 327600 329975 361129 365085 655006 682713 40.85 68.8 2
13:06:02 2023-09-26 432836 437674 88210 86216 138678 140663 144436 143888 94039 91385 105153 108611 132826 132716 423696 458925 1106824 1083623 431247 450215 122642 105881 124176 120977 143375 141152 131662 132635 85566 86557 314083 276020 791375 807053 198791 196342 260425 261729 307852 301963 306712 309998 313323 317445 294758 319457 741933 788741 570377 467537 277793 274325 316888 315820 324863 330107 324694 329975 363809 362322 653114 683715 40.85 68.8 2
13:06:03 2023-09-26 432476 436730 88488 85826 139169 144588 144504 143522 94103 91289 105357 108014 132233 132324 423480 457188 1110159 1097555 429772 450035 122914 105816 122578 120977 144202 140442 132112 132261 85604 86316 315084 275921 801692 802423 197634 194881 260242 260843 306960 302010 306640 308134 316149 319335 288765 321844 742691 775423 570377 459642 279811 272808 316154 316363 324691 328837 324622 330209 362974 365377 660016 684598 40.85 68.8 2
13:06:04 2023-09-26 439975 436507 88242 85913 138401 140742 144270 143888 94039 91323 105153 108346 132109 132449 423660 459324 1099944 1084468 436438 450923 122438 105881 121970 120977 143136 141114 131087 132510 85338 86316 314083 276705 797513 805911 197290 196478 258930 260410 307387 297598 306784 309889 315530 318839 288694 319129 744528 785412 571703 464206 277881 275446 315915 317571 324828 329146 324694 329472 366462 363162 657654 686732 40.85 68.8 2
13:06:05 2023-09-26 436502 435575 88242 85913 138980 144588 144568 144017 94424 91341 105640 108213 132565 132520 423624 459899 1097751 1088219 434625 448841 122880 105671 124539 120728 143596 140372 132307 131864 85636 86072 315084 275921 805272 805838 198791 196171 259658 260410 305499 300354 306172 308134 313358 317057 294269 320853 743365 782124 568862 467537 278684 274746 316118 315820 324510 329594 324586 329472 364938 363410 660323 685349 40.85 68.8 2
13:06:06 2023-09-26 432872 440736 88484 85944 138883 144694 144270 144020 94007 91323 105265 108379 132167 132583 423732 459791 1109971 1088163 432165 450179 122676 105881 122426 120977 142934 140919 131629 132328 85572 86380 315084 276902 810965 805911 199916 197227 261088 261621 310177 299303 306568 308028 316077 317269 288838 321690 742837 788828 565831 467206 278880 273034 317110 315640 324920 330107 324622 329239 365487 363991 654587 685241 40.85 68.8 2
13:06:07 2023-09-26 439088 438075 88480 86493 138384 141067 144372 144355 94036 91316 105258 108545 132101 133343 423624 458815 1105218 1078980 437762 451563 122574 106206 124089 121060 142866 141166 131871 132760 87433 86588 314708 278084 791589 804771 198232 196512 258930 266380 307387 297598 306784 309962 313288 318852 288874 319421 744074 784375 571703 463696 277989 275395 315807 315820 324409 329182 327065 329472 362755 362322 655449 683752 40.85 68.8 2
13:06:08 2023-09-26 431546 437051 88214 85980 138786 144592 144270 143820 93974 91385 105153 108346 132200 132674 423768 455617 1109622 1094511 430942 450886 122676 106060 124176 120811 143579 140547 131877 132510 85621 86670 317336 278281 804437 802423 198791 195254 260207 261289 308213 299232 306460 310694 315044 319370 288874 319770 742232 778838 570377 462279 278684 273105 316888 315532 326540 330107 324093 328351 361129 363446 651155 682362 40.85 68.8 2
13:06:09 2023-09-26 434805 436811 88420 86003 138683 141234 144468 143888 93974 91385 105153 108271 132465 134983 423696 460116 1106824 1088163 432288 450850 122676 105914 124210 120894 142731 140547 131087 132510 87460 86316 314083 276902 804946 804771 197634 195288 260059 261729 306816 298537 308556 306703 319872 320041 288061 321947 743021 784375 570377 459606 279617 273069 315898 315820 324956 328951 327333 328541 362720 364573 657988 683752 40.85 68.8 2
13:06:10 2023-09-26 439357 434145 88557 85827 138873 144803 144372 143933 94103 91323 105258 108271 132200 132767 423768 453158 1102833 1091447 435135 450215 120728 106253 122102 121304 143359 140695 131810 132535 85546 86584 314708 276902 795135 802277 198791 195288 258930 260843 306888 299408 309911 307909 315044 320303 287584 321417 742801 777419 568294 459534 279542 273906 315951 315921 324920 329876 324586 329472 360805 364538 660360 682657 40.85 68.8 2
13:06:11 2023-09-26 431510 436171 88247 85913 138396 140530 144249 143888 93941 91323 105081 108346 132200 132833 426619 453830 1109622 1092920 429651 450886 122591 105881 124176 120811 142934 140547 131054 132510 87460 86617 317263 276020 794501 800123 197016 195322 260792 261361 305996 299444 305706 308204 315044 318852 288392 319880 743021 775243 570377 463332 278488 272717 317145 315820 324920 328872 324093 329975 361129 363410 654077 682657 40.85 68.8 2
13:06:12 2023-09-26 436361 435579 88242 85763 138782 144386 144270 143423 94103 90880 105363 107981 132435 132099 423768 459791 1099267 1088297 433700 449402 123119 105816 122342 120811 143693 140344 132207 132104 85519 86162 315084 275336 804624 806996 198791 195865 259658 261729 306960 300354 307779 308028 315595 317410 289054 319457 742764 782088 576014 466179 278024 273906 315951 315820 324006 328872 324322 329202 363845 362358 661296 683232 40.85 68.8 2
13:06:13 2023-09-26 438699 435674 88210 85817 138487 140724 144572 143757 93974 90913 105225 108271 132200 132357 423768 452876 1100381 1088163 432651 449545 122421 105914 122210 120894 142934 140547 131087 132328 87400 86316 317895 276117 793460 800087 198232 195899 258930 261729 308357 298501 306676 308204 313682 319370 289135 319195 745130 775259 570691 459642 277172 274325 315951 315820 324920 329182 324129 330553 360014 361274 660360 682657 40.85 68.8 2
13:06:14 2023-09-26 434814 433999 88210 85944 138401 144491 144037 143922 94294 91216 105363 108370 132249 132766 423624 458417 1105891 1085197 430759 450388 120706 105881 121835 120811 142900 140547 131530 132626 87460 86348 315084 276902 792432 806996 198791 195322 260018 260993 306957 298258 306676 309560 315044 316931 294342 319457 741969 787931 570377 467206 277367 273105 316631 315820 324956 329182 324586 329472 365069 361274 653114 683752 40.85 68.8 2
13:06:15 2023-09-26 431967 435579 88242 85763 138786 144386 144504 143423 94007 90913 105363 107981 132419 132099 426202 455925 1106824 1096069 429991 450215 122676 105703 124210 120646 142934 140351 131877 131897 87527 86104 317263 275726 799204 801857 198791 194984 260318 261621 306455 300527 305776 308063 315667 318264 288802 322183 743927 779108 579091 465259 279076 272582 316189 315820 324439 328906 324550 329472 362177 364538 656869 684561 40.85 68.8 2
13:06:16 2023-09-26 436506 437465 88351 86255 138198 140736 144372 145063 94068 91475 105153 108511 132067 133561 423552 455362 1111946 1091294 433700 450561 122489 106206 124266 120977 142866 141349 131530 132660 87427 86616 321146 278479 786557 800050 198651 195254 259294 261729 307602 297493 306640 308098 314087 319335 288431 320033 740810 775315 569945 459606 278612 273069 317738 315820 326794 328189 324226 330172 360770 363410 651155 682657 40.85 68.8 2
13:06:17 2023-09-26 436770 435794 88210 85944 138782 140527 144236 143854 94070 91289 105153 108312 132167 132549 423768 454503 1100725 1088331 432615 450179 122608 105881 121832 120811 142900 140547 131629 132295 85370 86520 315084 276902 799352 805849 198512 195797 258823 261729 306924 301963 305024 308927 314679 316987 289054 318897 744602 778925 568862 465045 277101 274098 315951 315820 324703 330072 323266 330443 364764 361203 656376 682657 40.85 68.8 2
13:06:18 2023-09-26 439170 436816 88387 85913 138841 140397 144568 143752 94037 90847 105225 108130 132167 132449 423588 455890 1105551 1096069 433700 452389 120865 105849 122175 120811 142900 140547 131753 132295 87407 86194 317263 275336 802342 800087 197599 195254 258930 260774 306960 301350 306640 307848 315044 320043 287144 320853 745658 777455 570377 459462 279273 273034 315951 317607 324654 329876 324550 329472 360770 364538 660286 685298 40.85 68.8 3
13:06:19 2023-09-26 439321 434750 88146 85944 138452 144716 143973 144304 93875 91448 105088 108528 132076 132967 423696 459022 1101978 1078943 435135 450496 122370 105881 121658 121485 142698 141032 131497 132660 85508 86584 321146 278084 788809 805765 198232 195797 258495 261477 306458 297528 306676 309415 314972 317410 288874 319115 743021 784375 563786 463659 277562 274746 315685 315820 324956 328154 324622 328505 362141 361239 655413 686769 40.85 68.8 3
13:06:20 2023-09-26 437551 436816 88528 85849 138401 144421 144003 143884 94325 90880 105298 108130 132076 132482 425912 456261 1102475 1088260 432570 450179 122608 105881 122001 120894 142900 140666 131054 132295 87427 86316 314083 276902 799017 804097 198232 195865 258930 261729 305961 298466 305670 310364 314159 317445 288874 318933 744602 775243 574924 465081 277136 273871 315951 315820 324920 330107 322584 330553 361093 361239 656413 684112 40.85 68.8 3
13:06:21 2023-09-26 433815 434754 88178 85913 138401 144588 144136 143854 93908 91289 105153 108312 132200 132549 423696 460080 1110159 1087484 430308 450561 120393 105816 121832 121658 142799 140674 131530 132502 85455 86552 315084 275949 796624 807053 198791 195254 260207 260993 306174 298187 306279 309415 315933 316417 288874 320136 742232 787858 567346 466472 277793 272808 316154 315820 324920 329182 324586 328970 364065 362322 651192 683715 40.85 68.8 3
13:06:22 2023-09-26 436047 433061 88053 85601 137871 144044 143736 142824 94263 90880 105022 107323 131343 135688 422324 457281 1090441 1081525 431137 446545 120196 105171 120986 123585 141945 139104 129994 131240 87105 85358 314083 272130 793607 797885 197397 194395 257303 260005 304200 297667 305816 306627 314123 315173 287216 317439 736145 775279 567346 459534 275371 270887 314805 314567 320963 327344 322322 324311 361058 360089 656402 678613 40.85 68.8 3
13:06:23 2023-09-26 428927 427823 87535 85352 136731 143337 142413 141512 94201 91482 104845 107609 130785 133475 420763 455902 1097420 1081996 425889 444045 119590 104969 120361 123328 141302 138246 133098 133270 87078 85126 313218 272093 782585 790996 197397 195298 257339 258587 304700 295780 303776 305908 313902 314479 286342 318897 733425 779291 557441 460655 275142 269240 314583 311965 322009 325862 321571 324419 361058 360124 645786 674636 40.85 68.8 3
13:06:24 2023-09-26 426736 423266 87317 85342 136097 139911 140511 139846 94495 91960 107357 106863 130003 135133 417137 444618 1082183 1075744 427989 440234 119643 104460 119640 122680 142995 137004 132544 132715 86699 84853 310078 269396 778184 779550 196567 194207 256513 258551 302107 296973 304300 306411 311965 315464 286231 319727 732778 766143 560427 455965 275142 269968 312794 311965 320028 326179 320562 324564 360970 360663 647622 673437 40.85 68.8 3
13:06:25 2023-09-26 422866 420227 87477 85472 136224 139928 140708 139716 94820 91987 104576 106626 130238 132377 414574 450886 1081562 1068212 422861 440175 120112 104356 119684 122408 143111 135972 129966 132109 86917 84947 306435 268568 783310 781906 195807 194752 254905 258153 301611 295615 302852 306843 310295 315078 287108 315582 733034 763331 561920 453891 274721 269650 311220 311675 320513 324900 322445 326472 359306 358442 646803 670943 40.85 68.8 3
13:06:26 2023-09-26 419181 417372 87170 85447 134690 139510 143016 143138 94462 92311 106670 106472 128948 135168 412755 442088 1088384 1066420 422080 437871 119278 104603 118296 120234 142049 135904 128674 129412 86360 84664 307000 267930 764143 777345 196429 193900 255760 257539 302390 294957 305474 304512 314123 314953 287144 319457 727360 773739 554268 456038 275501 269778 313116 310042 320773 324938 320633 323927 360770 359837 642932 672627 40.85 68.8 3
13:06:27 2023-09-26 416409 417268 87624 85446 135526 139004 143616 140017 94853 91954 107012 105984 129435 132209 413336 442990 1081413 1075464 418258 436535 119726 104284 118412 119409 139904 135153 128461 128874 86360 84768 307000 267107 771367 772234 195635 194207 255297 257755 302990 293333 304732 306627 311273 316417 287108 319158 725005 763944 561920 452089 275111 268760 311692 310469 322045 323210 320633 326436 359376 360089 638191 669481 40.85 68.8 3
13:06:28 2023-09-26 420062 415101 87385 85437 134656 138859 140433 142169 94561 92121 106596 105759 129050 132371 411777 440701 1072951 1063234 424179 435923 119561 105049 117657 119365 141511 135017 128003 128634 85070 84879 307000 268443 771659 771474 195803 193760 255584 258726 302147 295680 304116 305908 312219 315905 287584 320070 729768 763295 558934 450665 273725 269209 311916 313136 319060 325197 320562 324564 360970 363457 643390 667006 40.85 68.8 3
13:06:29 2023-09-26 414272 414796 87504 85600 134487 138642 139449 139051 94495 92121 106203 105873 128873 132253 411767 441656 1072914 1049756 423057 437683 118997 104427 117164 118735 138150 134137 126916 127990 86023 84642 305073 267682 756615 770382 195325 193900 254691 258188 299576 293944 302568 304689 313682 315933 288553 319457 726442 767770 557441 454379 274333 269968 311303 310984 318061 324184 322284 323927 359944 359013 645786 665556 40.85 68.8 3
13:06:30 2023-09-26 411932 412949 87234 85437 134150 137916 138937 138375 94332 91960 106021 105267 132318 131516 409336 441908 1076070 1055882 414588 435525 119278 104532 117192 118300 138249 133969 126605 127343 84600 84610 302045 267682 764892 772569 195112 193559 254691 256172 302142 292886 304732 305154 312184 315394 288874 317924 724685 765728 553891 453891 273172 269968 312465 308098 320999 323175 320633 324492 360970 356909 636566 665013 40.85 68.7 3
13:06:31 2023-09-26 412637 407521 87381 85377 133616 137205 138013 137490 94299 91608 105698 104348 131997 131114 407696 436820 1066876 1059680 414588 432858 119288 103999 116419 117323 137213 132152 125873 126310 85871 86384 301021 264665 774141 762611 195290 192948 254940 255350 301330 293574 303008 305944 312000 316161 288608 320136 722563 756545 558934 451448 273945 269297 311220 308063 319060 324184 319592 324600 359919 359013 632819 663238 40.85 68.7 3
13:06:32 2023-09-26 409518 406083 87353 85373 133679 136756 138220 137307 94266 91704 105591 104316 132031 130897 405705 436785 1066755 1053139 418518 431317 119225 104213 116285 117418 136756 132152 125585 126142 84367 84588 302045 265415 757284 761499 194057 193619 253558 257323 299540 293127 305534 303762 311720 317269 287791 320136 724685 754890 548630 446594 273945 269209 308367 310950 318097 323175 320562 326169 358799 359550 640099 663275 40.85 68.7 3
[truncated: 148,457 more chars]
