# Supplementary material for: Methods for Estimating the Detection and Quantification Limits of Key Substances in Beer Maturation with Electronic Noses
Source: Sensors (Basel). 2024 May 30;24(11):3520. doi: 10.3390/s24113520 (PMC11175341; doi:10.3390/s24113520)
Supplement: Supplementary file 1 [file sensors-24-03520-s001.zip › Data/2-Phenylethanol/raw data/Day 1/150ppm3.txt]

Time Date R01 R02 R03 R04 R05 R06 R07 R08 R09 R10 R11 R12 R13 R14 R15 R16 R17 R18 R19 R20 R21 R22 R23 R24 R25 R26 R27 R28 R29 R30 R31 R32 R33 R34 R35 R36 R37 R38 R39 R40 R41 R42 R43 R44 R45 R46 R47 R48 R49 R50 R51 R52 R53 R54 R55 R56 R57 R58 R59 R60 R61 R62 T01 H01 Phase
13:12:00 2023-09-26 322543 321190 76675 76789 110312 112678 110678 110016 84010 83519 87417 89839 107100 108512 315676 338744 914214 896878 337507 351952 99923 88117 96880 94464 108133 104866 99886 100522 70370 71497 255527 223070 648481 650279 185940 185914 233691 237794 270456 263452 282267 281335 296399 299501 279188 311257 641266 676562 502252 403032 248082 244019 278732 280091 293151 297060 303644 304064 337763 337673 554530 577840 40.95 68.7 1
13:12:01 2023-09-26 325555 320789 76747 76797 110270 115263 110609 109881 85493 85112 87353 89969 107232 108363 315856 341012 910618 901070 339329 351952 99855 88391 96779 94947 107951 104938 99815 100728 70370 71626 252943 224271 640246 650279 187391 185264 235207 237024 270644 264076 281435 280941 297762 300765 279463 310606 639870 677078 499434 405203 248117 243609 280676 278318 294367 297718 300936 307030 338855 337401 549748 580413 40.95 68.7 1
13:12:02 2023-09-26 322920 321772 76747 77056 110194 115590 110678 110050 85630 83495 87445 89871 107469 108479 315640 342938 910398 895150 340519 351952 99957 88117 94847 95238 108133 104723 99986 100589 70433 71497 257575 222615 644884 648979 186997 185394 234448 237024 270422 265479 279671 281870 296643 299818 280004 310780 638477 665202 495311 403104 247316 244394 279362 279521 293919 297962 301289 306212 336746 336928 559521 579180 40.95 68.7 1
13:12:03 2023-09-26 322920 322657 76747 76789 110198 115149 110797 109881 85493 85112 87261 89936 107199 108396 315820 338922 913205 897236 338609 351952 99990 88085 96947 94656 108315 104723 99849 100555 70433 71448 255295 222722 647572 649015 186533 185394 234249 237059 271282 263671 282068 281799 296852 300765 282203 310305 640359 672224 495311 403694 248117 244771 279896 279696 294403 296818 301852 304600 336782 338419 558722 580002 40.95 68.7 1
13:12:04 2023-09-26 322978 321875 76720 77105 110194 115515 110474 110118 85630 83553 87353 89839 107510 108798 315640 341973 902660 891937 339570 351344 100166 88085 96947 94399 108315 104794 100020 100632 70809 71448 255295 222722 646522 647525 186533 185394 234507 237794 269820 264260 279815 281799 295079 302527 284503 311257 641266 667295 496701 402267 249656 243643 278549 280135 293194 297962 300479 305065 337721 339992 552019 577877 40.95 68.7 1
13:12:05 2023-09-26 322426 322161 78158 77087 109830 115332 110389 110287 85402 85262 87137 89969 107166 108579 315748 342841 913205 890517 336396 351952 99819 88117 96813 94688 107951 104723 99849 100728 70401 71497 268322 223770 643553 648943 186866 185394 234482 237426 268964 264331 279815 280906 297798 299853 279153 311257 642175 672091 503672 404276 247872 243643 279397 279131 292337 298901 300023 304941 337799 336963 556704 577547 40.95 68.6 1
13:12:06 2023-09-26 325018 321875 76779 76959 110135 115446 110661 109780 85597 83495 87293 89960 107543 108438 315784 343118 905327 894323 342044 351844 100061 88085 96914 94592 108315 104938 99955 100453 70401 71416 255295 222062 650236 647067 187142 184876 235735 236823 269820 265108 279743 281834 297286 300765 279153 309701 638441 666211 502252 403694 248117 243609 280908 278283 294161 298657 302142 306234 336239 338456 551627 579591 40.95 68.6 1
13:12:07 2023-09-26 324169 321221 76684 76826 109969 115217 110609 109915 85493 85171 87261 89969 107199 108546 315424 341492 907968 894618 341259 351952 100128 88117 97015 94721 108349 104912 100224 100453 70433 71367 253097 221214 651919 651054 186568 185914 234448 237426 270421 264296 281471 283127 295008 301680 280004 310341 641266 665202 498959 402267 248117 244771 278549 280104 293471 297962 300936 305530 337721 339742 559123 578849 40.95 68.7 1
13:12:08 2023-09-26 323759 321961 76686 76959 110139 115481 110703 110008 85663 83553 87293 89936 107199 108579 315820 337901 907142 900859 336627 351952 100161 88085 94879 94624 108315 104723 100191 100555 70401 71497 252943 222757 649799 647256 187128 185394 235008 237059 270456 263084 282666 281799 295747 302527 284503 312323 639870 672224 496701 403122 249270 243609 279823 279314 294161 297230 302347 304100 336782 339002 552019 579591 40.95 68.7 1
13:12:09 2023-09-26 324658 321935 76716 76826 109965 115297 110609 109948 83998 85145 87293 89969 107166 108396 315784 341476 905290 894618 338159 351952 100128 88391 96914 94688 108315 104723 99849 100555 70401 71448 255295 222757 644498 647067 187128 185394 235008 237426 269444 264789 279815 281931 294999 301469 280077 310642 640359 667151 511294 403694 248117 242861 280367 279131 292924 298901 302314 307160 337278 338682 550309 578586 40.95 68.7 1
13:12:10 2023-09-26 324744 321439 76738 77012 110329 115362 110627 109746 85611 85171 87293 89936 107199 108396 315676 340797 913205 902539 339753 351952 99824 88391 96813 95043 107951 105010 99849 100728 70401 71497 255295 222906 646641 648486 187391 185135 235735 236858 270679 264111 281471 281927 298672 299818 280039 312766 640235 673077 499654 405239 247699 243678 280359 278283 294403 297753 300971 307020 337799 336928 555816 576478 40.95 68.7 1
13:12:11 2023-09-26 331671 321942 76747 76793 110490 115103 110768 109915 85625 85054 87541 89658 107560 107882 317353 341012 905290 898543 340533 351952 100299 88330 96948 94656 108349 104723 100053 100486 70433 71399 251997 221369 648431 647525 187128 185394 234844 236693 271577 263891 279815 283127 296233 301680 278374 311392 637502 667259 499480 402552 248675 243643 282008 279131 295675 296781 303098 306212 335592 338860 554767 581201 40.95 68.7 1
13:12:12 2023-09-26 322512 321982 76839 77077 110329 115664 110763 109948 85526 85204 87325 89904 107232 108546 315820 338922 911911 898157 337543 351952 99990 88117 96948 94946 108315 104866 100020 100555 70401 71528 258911 223420 647452 648943 186402 189538 233726 237461 271093 263487 282267 281834 296643 301222 282004 310341 640359 672260 502252 402749 248117 243678 278514 280052 293471 296746 303859 304600 337562 338775 556246 577877 40.95 68.7 1
13:12:13 2023-09-26 323898 321226 76716 76826 110312 115217 110643 109915 85526 85204 87357 89969 107743 108471 315856 341012 913390 899604 337886 351735 99819 88512 96813 95269 107984 105010 99780 100900 70370 71658 258911 223156 639890 649359 187522 184853 235242 236858 270679 264296 281471 281874 296617 301207 279613 310136 637953 675128 496701 405239 248252 244526 282875 279730 295017 297751 302743 307053 338713 336786 556927 581127 40.95 68.7 1
13:12:14 2023-09-26 330660 321043 76811 77157 109974 115332 110797 109948 84030 83553 87325 89969 107199 108579 315856 340964 911763 889339 339969 351952 99957 88117 96847 94882 108133 104794 99849 100555 70433 71448 252943 222722 645682 648979 187128 185394 234482 237094 269890 265550 279743 281870 297798 299853 279918 311257 640359 666681 503662 403991 247699 244359 279397 279166 293954 298901 302325 305982 336782 337708 557501 578770 40.95 68.7 1
13:12:15 2023-09-26 324169 321221 76747 76826 109969 115103 110643 109915 85526 85145 87428 89907 107675 108471 315856 338922 913205 898157 337653 351952 100128 88150 96981 94914 108315 105155 100020 100658 70433 71497 252943 222757 645506 650557 186604 189175 234086 237461 271282 263487 282267 282152 295033 301469 279718 310341 640359 673716 502252 405377 248601 244868 279860 282543 294260 297789 303360 304921 337621 338551 557281 578549 40.95 68.7 1
13:12:16 2023-09-26 320932 321544 76747 76859 109969 115332 110474 110202 85493 85262 87201 90002 107232 108929 315676 341012 902623 894618 340235 351952 100023 88117 96914 94592 108315 104723 100020 100555 70433 71497 252943 222757 643792 647256 186997 185394 234448 237829 269667 264331 281435 281834 295033 302315 279860 309701 641266 667295 503662 403122 249481 243234 279432 280017 292613 297681 300936 305566 336782 339038 551237 577877 40.95 68.7 1
13:12:17 2023-09-26 323615 321181 76716 76874 110308 115297 110609 109948 85526 85204 87293 90002 107232 108471 315820 341511 913675 886495 338432 351952 99957 88150 96813 95043 108166 104866 99882 100831 70401 71528 252943 223420 646401 648979 187128 185394 235008 237426 269444 265772 279851 281834 295997 299430 279843 312286 642175 671547 495311 407144 248565 244631 280324 279877 295088 299214 301179 305853 338131 337768 556246 579180 40.95 68.7 1
13:12:18 2023-09-26 324888 320834 76772 77101 110431 115224 110873 109915 85526 85112 87325 89839 107232 108213 315820 343082 906593 897577 340483 351952 100161 88150 97015 94753 108349 104723 100053 100245 70401 71448 253097 222209 649898 648900 187128 185394 235242 236327 271093 264331 279815 283163 298672 300482 279188 312065 639326 667187 498091 403122 248849 243678 279823 278283 294774 297546 300514 306500 335733 339038 549784 580965 40.95 68.7 1
13:12:19 2023-09-26 320967 321580 76757 76826 109974 115293 110759 109948 85559 85204 87233 89969 107232 108579 315532 341012 904370 889082 337412 351952 99990 88572 96881 94688 108315 104794 99882 100555 70401 71497 255295 222409 647118 647067 186866 185914 234284 237829 269855 264331 281471 282099 298672 302102 280077 313161 641955 673603 495311 403086 249549 243539 282040 280534 292910 298725 303429 305853 337254 339992 552019 577914 40.95 68.7 1
13:12:20 2023-09-26 324818 320722 76811 76903 110278 115137 110643 109948 84030 83553 87325 89969 107199 108396 315856 340976 910618 898215 337653 351952 99990 88150 96847 94849 108133 104866 99849 100589 70401 71718 255295 224192 640782 647525 187391 185394 235207 237059 270679 264296 281868 280941 295997 301222 278684 310642 638418 673680 499434 404918 248501 243439 280324 278318 293177 297962 300936 306158 338891 337661 552019 579591 40.95 68.7 1
13:12:21 2023-09-26 324884 321186 76747 76793 110317 115103 110797 109729 85559 85021 87422 89690 107265 108213 315856 341012 907808 898225 341017 351952 100161 88085 96948 94435 108315 104723 100224 100245 70433 71399 255409 221404 647283 647525 187128 185394 235008 236327 271577 264296 279851 283379 296679 302030 281805 311406 639326 667115 498091 403086 248778 244255 281878 279766 295085 297371 300971 306248 336237 339038 549784 581201 40.95 68.6 1
13:12:22 2023-09-26 321906 321146 76716 76830 110346 115137 110737 109948 85500 85145 87293 89969 107199 108430 315856 338649 911764 894249 337653 351952 99990 88117 96881 94720 108241 104794 100020 100763 70401 71528 255295 222757 643706 648979 186568 189308 234249 237426 271128 263487 282267 281834 298672 299607 279578 310378 640359 672224 502252 402501 248501 244394 278514 280017 293186 297095 301923 305243 337526 338491 557895 579180 40.95 68.6 1
13:12:23 2023-09-26 324169 321150 76554 76862 109902 115183 110575 109915 85611 85229 87265 89936 107166 108363 315748 340976 911764 898141 337653 351952 99923 88117 96813 94882 107917 104794 99815 100694 70370 71497 252943 224013 640370 647525 187522 185394 235242 237024 270644 264296 281741 282797 301211 300585 281335 313470 638258 677374 499434 407144 248707 243469 282276 279766 293769 297926 303551 304564 338534 337803 553587 580376 40.95 68.7 1
13:12:24 2023-09-26 322622 321772 76684 77154 110329 115254 110609 109915 85493 85171 87519 89969 107166 108396 315748 341476 913205 896037 337341 351952 99957 88117 96947 94914 108100 105333 99815 100694 70370 71497 252943 223384 642475 650060 187128 185394 234809 237391 269034 265143 281398 281610 297762 300730 279613 311698 641721 671070 494790 404276 248046 244154 279788 279900 293194 299564 300479 305029 338820 337910 555816 577840 40.95 68.7 1
13:12:25 2023-09-26 325092 320963 76779 76866 110456 115149 110839 109881 85644 85079 87422 89842 107601 108363 315856 339912 914326 899150 338609 351952 99990 88117 96981 94785 108315 104794 100088 100694 70401 71497 255295 222722 647861 648979 187128 185784 234809 237024 272091 264014 282012 282413 296744 301292 280805 310159 638295 676625 502252 404840 248323 245148 279098 279705 295267 297060 304106 307420 337491 338931 559551 580413 40.95 68.7 1
13:12:26 2023-09-26 323187 321043 76697 76899 109974 115263 110609 109881 84164 85204 87233 89936 107199 108546 315784 340976 905290 891937 339570 351952 100333 88053 97218 94435 108606 104651 100191 100212 70401 71497 252943 222373 649088 647525 186533 185914 234413 237759 269855 264296 281435 281799 295251 301748 279118 311477 641721 667223 496701 401378 249060 244154 278771 280096 293634 297997 302999 305494 335733 340470 553587 577840 40.95 68.6 1
13:12:27 2023-09-26 321676 321150 78116 76931 109872 115458 110389 110287 85435 85262 87261 89969 107166 108579 315712 342852 913205 891785 337341 351952 99923 88359 96947 94979 108207 104938 99849 100764 70401 71626 270817 223420 643305 651201 187391 185772 235655 237582 272134 265710 281687 281693 297689 301045 280360 311809 642029 670889 500843 404240 248082 244394 279788 279705 293329 300781 302142 307165 338820 337673 558327 577694 40.95 68.6 1
13:12:28 2023-09-26 325092 321155 76716 76899 109969 115103 110575 109881 85585 85229 87353 89936 107199 108396 315230 343082 905290 894286 339933 351952 99957 88297 96947 94656 108207 104723 100020 100522 70401 71465 253097 222062 648169 648900 188050 185394 236264 237109 270644 264366 279779 283092 296399 301680 279578 312286 638441 666681 498091 403694 248849 244189 281470 278248 295303 297997 300443 306464 336239 339002 552894 580825 40.95 68.6 1
13:12:29 2023-09-26 323021 321150 76684 76903 110274 115297 110575 109915 85493 85262 87233 89969 107199 108681 315424 341012 902660 891937 339570 351916 100439 88085 97150 94499 108349 104507 100191 100212 70433 71497 253172 222373 660057 647233 186844 186365 236815 238249 270540 264190 281289 282519 295803 302881 281444 311588 642029 667223 502252 401415 249270 244666 281444 280919 293435 297997 300936 305494 336227 340363 553194 577877 40.95 68.6 1
13:12:30 2023-09-26 322920 322395 76716 76890 110160 115263 110609 109915 85526 85145 87293 89969 107199 108396 315784 338922 909936 899790 337139 351627 100128 88391 96981 94817 108315 104794 99849 100555 70401 71594 252943 224121 654430 647525 187391 185394 235207 237426 270679 264296 282666 280941 297552 302016 284740 311078 639833 675176 495311 403104 249235 243609 280676 279314 294189 297962 301816 304564 340645 338967 552802 580413 40.95 68.6 1
13:12:31 2023-09-26 324852 321150 76716 76879 110274 115297 110609 109915 85526 85171 87417 90091 107232 108396 315820 343118 906609 898512 341427 351952 100128 88117 97015 94914 108282 104794 100020 100522 70433 71497 253097 222280 649103 649140 187789 185323 236359 236918 270953 265408 281217 283449 297387 301926 282040 312250 637953 666175 510426 404119 248533 244359 281166 278662 295267 297997 302926 305946 336746 339002 552930 581237 40.95 68.7 1
13:12:32 2023-09-26 324856 320664 76797 76846 110465 115183 110873 109695 85644 85112 87449 89875 107232 108213 315820 339673 913103 899150 338609 351952 100128 88117 96981 94817 108241 104723 99849 100555 70401 71448 268322 222722 644126 648979 187128 185914 234973 237059 271542 264076 282068 281945 295686 301222 280893 309247 638441 674982 506657 402430 248082 245183 279454 279135 295754 298312 304507 305530 337799 339002 559257 581016 40.95 68.6 1
13:12:33 2023-09-26 322920 320834 76747 76879 109969 115254 110797 109915 85526 85171 87640 89936 107199 108471 315784 340976 911264 900723 337653 351952 99855 88512 96813 95269 108100 105056 99678 100555 70307 71564 253172 223870 640412 649364 188182 185358 236159 237653 271366 264190 282121 284586 297239 299395 280074 310606 637953 674873 495411 405488 248046 244394 280917 278283 294838 297856 302332 305530 338273 337673 556246 580825 40.95 68.6 1
13:12:34 2023-09-26 323250 320860 76747 76899 110194 115263 110609 109915 85526 85204 87325 89936 107199 108396 315748 341973 909062 891371 340448 351952 99990 88117 96981 94656 108133 104723 100020 100522 70433 71465 250826 221369 649418 648713 187128 185914 234809 237592 270714 264331 279779 283595 295445 299571 280872 311257 640813 665202 498091 403694 248082 245183 279788 280223 293634 298585 300900 306104 338585 338717 558429 579260 40.95 68.6 1
13:12:35 2023-09-26 321761 321150 76747 76879 110274 115332 110609 109948 85493 85262 87325 90002 107199 108579 315784 338922 914326 891606 337176 351952 99957 88117 96947 94817 108133 104794 99924 100632 70595 71532 253172 223277 660150 650279 186986 186305 234635 238760 270918 264155 282866 281764 295927 300411 280004 312435 643086 674875 502252 403104 248849 244394 279913 280675 292294 298657 301888 304564 338855 338967 554567 577877 40.95 68.6 1
13:12:36 2023-09-26 320967 322395 78203 76931 109936 115297 110422 110210 85493 85295 87233 90002 107199 108763 315784 341973 904726 893578 338396 351952 100128 88117 96948 95423 108207 104723 99849 100522 70401 71497 252943 222565 649178 646574 187654 185914 235242 237794 269855 265697 281471 282660 295686 301680 279153 311587 639541 667187 495240 403694 248849 243574 281139 279556 292744 299564 303392 306212 337514 338717 550273 580715 40.95 68.7 1
13:12:37 2023-09-26 322359 320889 76783 76931 110308 115297 110797 109948 85526 85262 87357 90002 107199 108546 315784 340976 907968 890974 342657 351952 100128 88117 97015 94849 108447 105010 99957 100529 70723 71401 252759 221227 657198 651201 187284 186174 235033 237653 270644 264366 279815 283595 294999 301396 281420 311368 641266 665238 505071 403122 248533 245148 279362 279982 293186 298657 301429 306500 337482 339992 563245 579591 40.95 68.6 1
13:12:38 2023-09-26 322880 320668 76747 76879 110278 115297 110609 109948 85644 85204 87325 89969 107199 108471 317086 337865 907882 899530 338131 351952 100333 88330 97049 94624 108349 104579 100122 100212 70433 71367 263464 222409 659591 646610 187522 185914 235207 237512 271542 263487 282666 282660 294999 301819 279188 310380 638477 675128 499480 403122 249692 244359 282606 281746 293939 297716 303517 305709 337148 340399 552728 580715 40.95 68.6 1
13:12:39 2023-09-26 321202 321982 76747 77097 110291 112833 110542 109948 85409 85295 87261 90151 107100 108838 315748 339947 913205 895689 337653 351952 100094 88117 96981 94817 108207 104866 99882 100555 70433 71626 252943 223770 649208 649359 187522 185914 235008 238567 269855 264331 282666 281799 297906 301680 282639 310136 642175 672260 503662 404276 248849 244600 280018 280640 292365 298901 301888 304600 338855 338383 555387 577877 40.95 68.6 1
13:12:40 2023-09-26 325786 320214 76747 76846 110278 115183 110609 109915 85559 85112 87325 89969 107776 108396 315820 339983 911812 896935 339753 351663 100128 88359 97015 94914 108315 104723 99849 100555 70433 71448 255295 222373 648505 648979 187654 185147 235735 237059 271542 264331 282267 282695 295927 301419 281392 312286 638441 674029 500843 403068 247869 245452 282276 281348 295221 297716 301781 305422 337692 338313 558971 581164 40.95 68.6 1
13:12:41 2023-09-26 322216 321406 76738 76931 110278 115217 110609 109915 83947 83726 87325 89969 107232 108546 315748 340450 908879 889045 339496 351952 100230 88117 97015 94560 108349 104579 100224 100212 70433 71270 253097 220714 649266 649359 187128 189272 234482 237794 270679 264331 281868 283560 295982 301361 280039 311257 641721 665238 500870 401983 248849 244977 278584 280052 293186 297646 301429 306176 335733 340710 556246 578733 40.95 68.6 1
13:12:42 2023-09-26 319961 321150 76645 76870 109974 115366 110499 110287 85435 85295 87201 90220 107166 108838 315490 339947 913713 889009 337653 351952 99957 88117 96847 94882 108315 104866 99849 100555 70401 71626 252943 223770 644971 649359 187391 185394 235207 238531 269855 264366 282267 281813 295962 300376 280039 311405 642175 674505 495311 405990 249021 244903 282276 282543 292704 299214 304143 305136 339666 338789 557719 577248 40.95 68.6 1
13:12:43 2023-09-26 322426 321150 78257 76846 109940 115297 110474 109948 85526 85321 87428 89969 107199 108745 315244 342455 907771 895526 340533 351952 100161 88117 96948 94817 108133 104723 100020 100522 70401 71497 268322 222062 646880 646610 187654 185394 235969 237592 269890 265958 281471 283050 295686 301680 279843 311587 639870 666681 503662 403694 248849 243643 281533 278318 293186 299600 300710 306464 336782 339002 551627 579591 40.95 68.6 1
13:12:44 2023-09-26 321942 320834 76757 76814 110007 115289 110643 109915 85409 85204 87325 89969 107199 108396 315784 340976 907660 890343 341501 351952 100230 88117 96982 94785 108492 104579 100020 100245 70433 71448 253097 221023 648289 650279 187522 189405 235172 237794 270714 264366 281601 283631 295033 301680 280928 311808 641266 669923 499480 402903 248636 245043 281480 279912 293733 298761 304512 306356 335592 339813 557859 579591 40.95 68.6 1
13:12:45 2023-09-26 324357 320699 76716 77052 110300 115263 110575 109948 85526 85204 87417 90027 107232 108471 315820 337901 907697 899530 337653 351952 100333 88117 97083 94753 108349 104651 100053 100245 70433 71497 253097 222062 659778 646610 187522 185914 235242 237794 271542 263487 282666 282695 294999 302279 279188 311846 638477 671995 498091 402552 249656 243678 280053 279591 293634 297511 303553 305315 337290 340710 553194 580825 40.95 68.6 1
13:12:46 2023-09-26 322167 320925 78261 76931 109974 115332 110499 110173 85409 85237 87265 90002 107166 108613 315748 341722 905001 891679 337922 351952 99990 88117 96914 94656 108241 104723 99882 100555 70433 71497 255295 222097 646880 645661 187654 185394 235207 237794 269855 265550 281471 281905 297486 300442 278958 313915 641685 670596 503662 404553 249128 243504 281034 281800 293115 299071 302999 306320 337526 339479 550456 578733 40.95 68.6 1
13:12:47 2023-09-26 323902 320865 76697 76895 110270 115137 110609 109915 85559 83553 87325 89969 107232 108213 315784 340497 913205 896935 339089 351952 99615 88391 96779 95043 107951 104866 99849 100728 70401 71497 255180 222373 643346 649359 187654 185394 235969 237059 271128 264331 282068 281870 297067 299889 280074 312878 637989 674029 503662 405239 248082 244359 281139 279131 294118 297997 301640 305997 338855 337945 558327 580413 40.95 68.6 1
13:12:48 2023-09-26 324630 320699 76717 76826 110681 113225 110950 109839 85592 85087 87389 89690 107232 108247 315784 338922 907808 899576 339570 351952 100263 88117 97015 94721 108349 104651 100224 100278 70433 71448 253097 221404 653206 647067 187654 189140 235207 237461 272372 264076 282267 283163 296255 302774 281985 312952 638185 672931 498091 402479 249338 244596 280144 279877 294838 297336 302559 306464 336239 340470 549748 581201 40.95 68.6 1
13:12:49 2023-09-26 320410 320869 76747 76826 110304 115213 110703 109948 85559 85237 87357 90002 107199 108865 315784 338411 913137 892981 337176 351952 100161 88150 96981 94817 108241 104866 100020 100555 70552 71528 252943 222722 646402 649359 186997 189476 234671 237900 271317 263891 282666 281834 295962 300868 280039 309666 641721 674190 500843 403068 248885 244429 279167 280906 293151 297997 302843 305065 337514 339002 555351 578733 40.95 68.6 1
13:12:50 2023-09-26 323411 321692 78257 76826 110308 115332 110643 109948 85559 85295 87422 89969 107232 108396 315784 340461 913787 899530 337886 351952 99819 88424 96813 95269 107984 104938 99780 100900 70401 71739 252943 223384 639257 649359 187654 185394 236334 237461 271128 264366 282049 282448 299373 300691 282639 311480 638295 676416 496615 405416 248707 244596 281624 279131 294046 297646 301852 306212 339594 338586 552930 581237 40.95 68.6 1
13:12:51 2023-09-26 322656 320699 76716 77105 110363 115252 110643 109948 85559 85204 87325 90091 107232 108430 315820 340964 910451 890673 339705 351952 99957 88391 96847 95139 108166 105010 100054 100761 70401 71658 252943 222722 643763 648979 187775 189175 235242 237829 270490 265993 281471 281905 297834 301469 280928 310606 642175 667295 503662 406871 248501 244977 280284 280139 294438 299845 300058 306500 338855 339002 557932 579180 40.95 68.6 1
13:12:52 2023-09-26 322622 320896 76747 76826 110499 115137 110797 109948 85559 85262 87357 89969 107232 108430 315820 338684 911776 898877 338131 351952 100194 88150 97015 94978 108349 104866 100053 100555 70433 71528 268322 222409 647572 648749 187391 189511 234844 237829 272126 264084 282884 282879 297689 302456 280824 311184 641157 676895 503662 405414 249128 245148 279167 280736 295338 297716 303517 305960 338273 339992 559551 580413 40.95 68.6 1
13:12:53 2023-09-26 321312 320901 76779 76859 110304 115366 110609 110210 85592 83969 87265 90034 107232 108613 315748 341012 902696 892010 339570 351952 100230 88117 96982 94720 108414 104723 99882 100453 70433 71480 252943 222062 655038 647067 187128 189440 234844 238937 270714 265143 282143 282731 297342 301129 278374 310642 642175 671547 503662 403122 250466 243678 280053 280981 293506 299655 301640 306033 337799 340470 552019 577950 40.95 68.6 1
13:12:54 2023-09-26 324169 321137 76747 76903 110274 115297 110763 109915 85644 85262 87417 89969 107199 108546 315712 341476 913205 890600 337850 351952 99957 88512 96947 95334 108100 104938 99849 100867 70433 71626 252943 223641 641441 651201 187654 186199 236019 238618 272402 266492 282121 282634 297620 301467 280788 312767 643890 671873 495311 405488 248849 245113 280359 279982 294118 301072 304659 306140 339845 338967 557464 580892 40.95 68.6 1
13:12:55 2023-09-26 324852 321640 76706 77041 110465 115412 110950 110211 85709 85295 87486 90093 107199 108546 315784 342455 905254 899790 340412 351952 100299 88359 97150 94882 108349 104866 100088 100522 70433 71497 253097 222173 646785 649359 187654 185914 236464 237024 271542 265515 281398 283702 295686 302527 280470 311993 641266 667187 498959 403694 249270 244736 280773 279832 296832 298413 301393 306176 336782 340470 552930 583075 40.95 68.6 1
13:12:56 2023-09-26 320671 321119 76783 76964 110270 115492 110575 110253 85677 85354 87357 90249 107527 108947 317376 340976 904613 894544 339570 351952 100128 88391 97116 94914 108315 104794 100020 100694 70465 71686 253172 222530 645082 647233 187476 186662 235655 239627 270988 265816 282158 283515 297906 303342 281444 312695 643012 671034 498612 401865 250430 243609 281073 282743 293883 299774 301640 306464 338309 339491 552019 579591 40.95 68.6 1
13:12:57 2023-09-26 323862 321186 76738 76927 110465 115376 110873 110287 85709 85445 87514 90282 107199 108712 315784 340701 913205 902539 337886 351952 100129 88634 96947 95301 108282 105010 99815 100900 70401 71756 270817 223156 649638 649359 188182 185914 236299 237759 271507 264331 282666 281967 297725 301187 280669 311551 638404 677078 501019 405560 248849 244679 281678 279131 295303 298622 305525 305709 339880 338420 554567 581237 40.95 68.6 1
13:12:58 2023-09-26 322813 320798 76697 76797 110652 115174 110950 109881 85677 85295 87477 90002 108009 108579 315820 338613 906609 902446 339329 351686 100333 88117 97116 94688 108681 104723 100191 100524 70433 71497 253097 221968 649287 647233 187907 186413 235760 238390 272648 264119 282993 283493 297696 303342 282821 310606 639870 674505 502252 402903 250235 244736 280969 280017 295267 297718 307703 307309 337254 341093 553194 581237 40.95 68.6 1
13:12:59 2023-09-26 322334 321114 76710 76964 110308 115492 110873 110287 85677 85445 87417 90310 107199 108763 315712 338887 913205 893873 337397 351952 100128 88117 96981 95011 108282 105010 100020 100728 70433 71626 255295 223420 653693 650279 187237 189670 235172 238937 270679 264366 284124 281931 299324 302103 280039 311993 642175 673680 498785 404276 248849 244942 280795 281497 293435 299355 302311 306198 338855 339038 556741 578849 40.95 68.6 1
13:13:00 2023-09-26 324591 320179 76706 76879 110575 115297 110950 109948 85709 85262 87514 89969 107527 108579 315784 339947 911776 902446 339329 351952 100299 88391 97015 95075 108349 105353 100122 100797 70754 71792 255527 222977 649799 654440 188182 186174 236524 237653 272232 264966 282793 283480 297906 301433 281821 311993 640359 673774 498612 404240 248046 245561 280978 279521 296372 298482 302524 306212 338820 339002 559587 582661 40.95 68.6 1
13:13:01 2023-09-26 321906 322128 76738 77107 110312 115527 110873 110473 85677 83783 87541 90249 107232 108579 315784 340976 907931 893638 339570 351952 100333 88117 97218 94882 108681 104723 100224 100212 70465 71465 253097 221023 655666 648900 187522 189608 235172 237864 271093 265143 281976 284109 296399 302952 280893 312286 642175 667223 510426 402552 249656 245148 279897 280906 294403 299267 302347 306212 337006 341767 558327 579260 40.95 68.6 1
13:13:02 2023-09-26 322106 320925 76725 76997 109940 115561 110575 110550 85526 85445 87325 90249 107199 108947 315712 341973 912933 890636 339236 351952 100128 88391 96847 95391 108207 104938 99957 100805 70595 71760 255527 223662 645558 651201 187618 186435 235760 238355 272438 266336 282267 281931 297725 301680 280893 312989 642829 672529 502252 405203 248849 245148 281104 280444 293919 299845 300971 305673 339880 339002 556282 580553 40.95 68.6 1
13:13:03 2023-09-26 324852 320798 76686 76935 110312 115327 110873 110410 85677 85413 87426 90187 107675 108579 315784 342528 907252 899150 341275 351952 100299 88512 94835 95075 108315 104866 100122 100555 70433 71626 252943 222062 648624 649359 188182 185914 236664 237059 271936 265923 281435 283693 295962 302527 280074 311078 639381 667187 498959 403694 249235 244771 281196 279723 296206 298866 303859 309027 337514 340495 556346 582890 40.95 68.6 1
13:13:04 2023-09-26 320932 321902 76747 76879 110304 115458 110797 110287 85526 85413 87389 90282 107232 108579 315748 340737 903937 893239 339570 351952 100333 88117 97184 95238 108631 105010 100267 100599 70562 71720 253172 222423 648201 647342 187380 186828 235067 238927 271058 265143 282267 283211 295033 304018 282240 310571 642175 672091 498959 402267 250287 244771 279902 280906 294403 299355 301852 306068 337799 341526 553587 579591 40.95 68.6 1
13:13:05 2023-09-26 322625 320183 76747 76879 110312 115412 110873 109948 85592 85295 87449 90002 107232 108865 315784 338994 911911 899790 336663 351952 100571 88391 97049 95075 108349 104866 100088 100797 70723 71658 252943 224121 642594 647525 187654 185914 236419 237829 271507 265143 281495 281936 297274 303556 279613 311622 640359 676200 495311 404312 249692 244233 281253 282144 295432 299073 304723 307244 340490 339575 553550 580751 40.95 68.6 1
13:13:06 2023-09-26 321906 320834 76789 76964 109940 115438 110643 110473 85559 85445 87422 90282 107743 108613 315352 342455 906519 897873 340533 351433 100299 88536 94879 95335 108631 105227 100091 100697 70562 71660 253172 222543 648050 646392 188314 185997 236264 237864 269925 265958 282012 283944 295927 300874 280135 312535 641266 667079 503662 402466 249371 243678 282235 279982 294403 299422 304875 306536 338309 339992 552019 579591 40.95 68.6 1
13:13:07 2023-09-26 325092 320925 76738 77091 110342 115297 110797 109948 85742 85295 87481 90002 107232 108546 315784 339947 911812 899530 340271 351952 100161 88391 97015 94979 108315 104866 100088 100694 70433 71626 253097 222373 644180 648450 188182 185914 236629 237426 271542 264366 282666 283127 297906 300730 281843 312657 640323 674029 502252 404918 247908 245659 283075 281348 296372 298409 302665 306140 338439 338860 558539 581164 40.95 68.6 1
13:13:08 2023-09-26 322823 320664 76706 76964 110312 115332 110797 109982 85709 85354 87449 90034 107232 108579 315784 337628 907968 901167 337875 351735 100409 88504 95042 95205 108581 105010 100091 100594 70658 71579 253172 222423 652578 647031 187654 189440 235934 237829 272507 264155 281495 283538 295892 301129 280139 313451 641266 673716 498091 403122 249692 244771 281117 280017 294189 297997 303979 305530 338071 340949 552802 580413 40.95 68.6 1
13:13:09 2023-09-26 319477 321450 76779 77017 110202 115527 110609 110320 85559 85420 87417 90282 107199 108947 315784 339983 911776 894581 337653 351952 100299 88512 97015 95205 108349 105300 100122 100900 70433 71788 255295 223806 641769 648943 187654 189440 235934 239140 270679 265550 283066 281870 297274 302103 280972 310642 639997 675212 503662 405990 249442 245659 282675 281658 293598 299177 303624 305853 339976 339849 555242 579370 40.95 68.6 1
13:13:10 2023-09-26 324359 320925 76742 76907 110490 115332 110950 110287 83687 85354 87546 90282 107232 108546 315820 340461 915381 899308 339423 351699 100066 88569 97115 95619 108215 105083 100057 100733 70658 71660 253172 222686 645341 648486 188182 185914 236524 237723 271542 265413 282866 283560 297760 301045 281357 311114 639833 674505 503662 405524 248465 245148 281139 279166 295411 298448 304563 306500 338820 338967 557932 581053 40.95 68.6 1
13:13:11 2023-09-26 321906 320798 76717 76940 110308 115323 110797 110287 85709 85387 87514 90187 107708 108546 315784 340976 911115 891679 342620 351952 100333 88391 97049 95075 108349 104866 100122 100555 70433 71528 253097 222255 650138 648943 187654 189706 235207 237864 271317 265143 281868 284463 295686 301396 281589 310928 641955 669610 498091 402903 249196 245835 280144 280766 293975 298932 302417 306428 336604 340878 559118 580142 40.95 68.6 1
13:13:12 2023-09-26 319701 321544 76747 76964 110304 115522 110870 110287 85709 85445 87449 90282 107232 108872 315460 339423 916973 895624 337543 351916 100199 88722 97182 95399 108215 105083 100024 100733 70433 71528 253172 223455 641769 648681 188050 189573 235242 239343 270679 265143 287088 282771 296859 301396 280697 313717 644182 673716 503662 404312 249270 244977 282875 280924 292704 299809 302559 305566 339880 339038 555424 578733 40.95 68.6 1
13:13:13 2023-09-26 322369 319823 76680 76859 110278 115527 110609 109982 85559 85328 87353 90220 107199 108579 315784 342563 904650 894249 340533 351952 100299 88150 96981 95043 108349 104794 100020 100555 70433 71718 252943 222026 647811 646610 188182 185394 236299 237829 269890 265993 282068 283397 295927 302527 282839 315366 641985 671547 496701 404553 249513 244290 281892 281746 294011 299704 305525 306392 338273 339670 552019 579591 40.95 68.6 1
13:13:14 2023-09-26 321640 320659 76811 76964 110312 115332 110797 109982 85592 85387 87417 90002 107658 108933 315496 340690 910471 895703 341464 351807 100233 88508 95042 95173 108439 104866 100191 100522 70776 71626 253097 222054 649125 650279 187654 189644 235761 237900 272126 265595 282068 284463 295686 302527 281357 309701 642175 667223 499480 402552 249270 245733 280018 280675 294082 298936 305525 306572 337830 341093 558327 579591 40.95 68.6 1
13:13:15 2023-09-26 322395 320205 76686 76968 110499 115332 110797 109982 85592 85295 87417 90034 107743 108613 315784 336848 909173 900847 337653 351735 100333 88391 97116 94785 108382 104866 100224 100589 70433 71528 252943 222097 648647 646610 187654 189440 235735 237829 271542 264111 281333 283127 297870 304073 282639 313361 641611 676895 498091 403408 250111 244973 280999 280499 293975 298413 303731 305530 338628 341093 553402 581164 40.95 68.6 1
13:13:16 2023-09-26 322334 320699 76747 77296 109969 115446 110609 110320 85559 85387 87730 90333 107625 109080 315604 341901 906556 894434 340533 351807 100166 88508 94847 94979 108315 104938 100122 100555 70433 71579 259002 222373 647572 646610 187654 189440 236159 238567 270490 265993 282267 283560 297942 303095 279613 312571 642175 667331 496701 402749 249692 244189 281603 280126 294296 299880 301006 306054 338309 340470 551627 579591 40.95 68.6 1
13:13:17 2023-09-26 323902 320346 76747 76883 110312 115167 110873 109982 85677 85237 87578 90002 107265 108579 315784 340497 911812 899854 337896 351952 99888 88545 96813 95269 107984 105010 100054 100797 70433 71528 255295 222373 638964 649359 188448 185394 236700 237627 271542 265143 282884 283347 299373 301150 281251 311515 639724 674946 502252 405150 248707 245043 281624 279521 295754 298448 303859 306464 339702 338967 556282 576780 40.95 68.6 1
13:13:18 2023-09-26 322287 320571 76665 76822 110677 115137 110950 109712 84021 83668 87850 90115 107609 108512 315676 338780 907845 904926 339146 351807 100407 88085 97083 94688 108532 104723 100300 100632 70465 71497 253097 221404 653146 646964 188050 189440 235934 237829 272407 264296 282666 283595 296888 301094 280078 311114 638477 673077 499480 402552 249656 244771 280711 280122 296206 297646 302843 306536 336782 338970 552966 576780 40.95 68.6 1
13:13:19 2023-09-26 321906 320179 76738 76859 110499 115297 110873 109915 85709 85295 87417 89969 107560 108396 315784 337901 913675 899150 338131 351952 100161 88391 97015 95043 108685 104866 100122 100728 70657 71528 258770 222565 645206 648943 187391 189777 235207 238653 272578 264860 283357 283409 297169 302492 280823 311882 641157 678924 511294 405414 249478 245733 279502 280675 295754 298032 305409 307272 338820 339992 559551 580413 40.95 68.6 1
13:13:20 2023-09-26 321906 320312 76779 76859 110414 112662 110900 110308 83959 85438 87698 89871 107543 108512 315640 339503 909136 904926 338131 351952 100366 88150 97184 95173 108631 104866 100224 100555 70465 71528 253097 222543 647643 646610 187654 189476 235969 237864 272372 264296 287358 283361 297486 301129 280131 311332 640996 673716 498091 403122 250078 244771 280908 282144 295338 297438 303803 306248 338107 338935 549784 576780 40.95 68.6 1
13:13:21 2023-09-26 321835 320214 76811 76859 110312 115286 110643 110210 85592 85295 87449 90002 107232 108613 315820 337901 913787 893615 337653 351952 100299 88391 96982 95043 108349 104866 99915 100555 70433 71626 255180 222757 644424 649359 187128 187222 234963 239059 272126 264860 283667 282986 297204 301677 281216 312695 643505 677854 495411 403068 249270 245148 279827 282183 293975 299320 303731 305566 338891 339992 558053 578586 40.95 68.6 1
13:13:22 2023-09-26 323411 320223 76791 77142 110414 112711 110900 109813 83979 83752 87633 90151 107650 108798 315568 339280 914438 899530 337412 351952 100024 88751 94912 95366 107951 105155 99711 100900 70401 71743 253172 222686 647655 649359 188182 189140 236700 237829 271542 265143 282666 282731 297760 300447 280704 311622 638477 673680 496701 405560 248921 245022 281603 279556 294153 298936 302347 306536 340394 338729 553820 581459 40.95 68.6 1
13:13:23 2023-09-26 321942 320250 76811 76911 110500 115366 110643 109982 85533 85354 87417 90034 107232 108579 315784 343082 910618 889082 340483 351952 100194 88391 97015 94946 108274 104794 100053 100589 70433 71528 253097 221715 645133 651128 188075 186959 236054 238856 271437 265852 281289 284343 297134 301925 281680 311736 642102 667151 498091 403068 248675 245694 280802 280871 294118 299355 300971 306644 338034 339885 559587 580413 40.95 68.6 1
13:13:24 2023-09-26 322077 321830 76760 77191 110444 115549 110848 110185 83927 85372 87574 90151 107617 108813 315604 337865 913205 894286 337653 351916 100233 88359 97015 95075 108349 104938 100053 100697 70465 71658 252943 222601 646641 649359 187128 189848 234482 238602 271352 264331 286988 282695 297906 302315 280893 310171 643269 674226 496701 403104 249656 245183 279432 281567 294082 297681 303518 306176 338891 339992 557501 579591 40.95 68.6 1
13:13:25 2023-09-26 319961 320644 76789 76932 110346 115472 110643 110320 85677 85387 87357 90314 107199 108579 315526 341012 905150 890343 337896 351952 100230 88150 96982 95075 108349 104794 100054 100589 70433 71528 253172 222508 647930 647521 188161 186435 236194 238461 270574 265852 282520 283418 297906 302845 282040 312499 642175 667259 503662 404995 249549 244325 281962 280640 294367 299422 304291 308774 338784 340470 552019 579591 40.95 68.6 1
13:13:26 2023-09-26 323250 321746 76760 77073 110482 115545 110814 110118 84227 83783 87546 90242 107166 108512 315676 342697 911911 897014 343144 351952 100233 88359 97150 95075 108597 105609 100191 100728 70433 71756 253097 221835 645082 649015 187654 189741 235899 238531 271472 265958 281832 284463 296789 301680 281848 310571 642175 667151 498091 404840 248849 245940 280676 280840 295303 298968 301393 308379 337763 339992 559118 580413 40.95 68.6 1
13:13:27 2023-09-26 324818 320183 76728 76846 110686 115229 111104 109729 85768 83542 87730 89969 107675 108213 315748 338375 905290 901130 338963 351952 100299 88391 97184 95075 108717 104866 100191 100522 70754 71564 255409 222845 650399 647379 188182 186697 236559 238425 273065 264931 283306 284684 295892 303378 280536 311551 638477 673418 501565 403122 249656 245148 281117 280605 296724 298646 302879 306500 336782 341573 549748 576856 40.95 68.6 1
13:13:28 2023-09-26 322001 320747 76697 77150 110329 115710 110780 110380 84041 83917 87477 90249 107232 108872 315712 340976 907845 891606 340476 351952 100299 88359 94944 95399 108315 105010 100088 100555 70433 71626 255295 222026 648122 645588 188050 189706 235934 239104 270679 265923 282866 283560 296582 302672 279726 311622 642175 671106 498091 404266 250466 244394 281350 280871 294082 299492 303859 306536 338546 340710 552019 579591 40.95 68.6 1
13:13:29 2023-09-26 322920 320179 76697 76960 110456 115332 110950 109915 85559 85354 87481 90002 107199 108546 315712 339947 911911 903862 336396 351952 99957 88605 96981 95139 108100 105010 99924 100944 70723 71792 253172 224092 641193 649286 188447 186435 236524 238390 271971 265559 283066 281799 297760 302527 280990 313343 641947 676128 500843 405524 249620 244736 281892 279982 295754 299320 302595 306464 340909 339002 549712 582802 40.95 68.6 1
13:13:30 2023-09-26 326482 320521 76791 77122 110474 115676 111076 109915 85768 85354 87546 89969 107675 108479 315316 342455 909029 894286 340208 351663 100199 88572 97116 94979 108315 104866 100053 100555 70433 71626 255409 221870 647930 647525 188712 185914 237231 237759 271542 265958 282267 284228 295962 302243 280893 312016 639833 667259 503662 403694 249692 245148 282315 279131 295432 299809 305092 306608 338309 340949 554175 583112 40.95 68.6 1
13:13:31 2023-09-26 323866 320571 76760 76866 110686 115293 110950 109948 85801 85262 87698 89969 107783 108471 315784 338922 914396 897503 339329 351952 100197 88359 97015 95367 108481 105227 99957 100632 70690 71752 253172 222423 647691 653049 188182 186697 236524 237688 272754 265515 283285 283560 296824 302209 282757 311589 640235 672260 498091 403068 248743 246320 280641 280021 295639 298901 302843 306104 338855 340699 560417 583075 40.95 68.6 1
13:13:33 2023-09-26 323250 320753 76801 77150 110517 115458 110950 109948 85709 85295 87795 90300 107642 108546 315748 336848 909936 901414 336389 351952 100333 88359 97015 94946 108349 104938 100191 100555 70433 71626 253097 222722 654345 646574 187654 189573 235934 237864 271542 264296 281566 283335 295927 304160 280043 313451 641721 674226 498091 403694 250466 244942 281139 280640 294118 298901 304230 305997 338818 341849 552802 580825 40.95 68.6 1
13:13:34 2023-09-26 318989 320925 76738 77102 110312 115527 110609 110473 85709 85596 87541 90438 107199 108913 315490 339983 914363 889045 337653 351952 100128 88536 94977 95335 108447 105227 100057 100871 70562 71839 253172 223627 642802 651201 188182 189706 235934 239343 270714 265958 283758 282554 297725 302031 280893 311332 639961 678334 483335 403068 249656 245183 280018 281852 294852 298550 303731 306176 339845 340470 554567 579591 40.95 68.6 1
13:13:35 2023-09-26 319961 320664 76811 76964 110414 115561 110609 110473 85644 85504 87449 90405 107232 108947 315712 341733 902696 897236 340423 351952 100299 88512 97116 95269 108315 104866 100191 100694 70433 71626 252943 222373 648721 645661 187871 189741 236134 238937 270903 265958 282666 283560 299324 301129 279613 312571 643086 667295 503662 402430 250430 244868 281751 282943 294118 300579 303675 307967 338677 340638 551444 578960 40.95 68.6 1
13:13:36 2023-09-26 323250 320664 76706 76863 110308 115332 110873 109948 85709 85413 87638 90282 107199 108579 315712 343118 912558 893166 342472 351699 100306 88658 94977 95399 108215 105609 100057 100766 70690 71660 253097 222543 643096 652014 187918 189777 235934 238567 272126 267044 282068 283560 297906 302103 282394 313803 642175 667259 497569 404276 248885 245733 280284 280763 295124 299880 300936 306608 338855 339753 558759 580825 40.95 68.6 1
13:13:37 2023-09-26 324587 320085 76770 76935 110499 115293 110950 109915 85742 85354 87698 90002 107708 108396 315712 340976 906609 900896 341501 351952 100333 88391 97184 95075 108349 104866 100191 100555 70657 71528 253097 221333 648744 647256 188182 189608 236664 237426 272407 265550 282068 284463 297516 301094 281104 311551 639381 667259 500870 404119 250144 245659 283075 281348 297005 299351 302240 308234 337621 340914 555950 582853 40.95 68.6 1
13:13:38 2023-09-26 319961 320892 76779 76964 110304 115446 110873 110287 83719 85445 87449 90282 107199 108613 315712 340497 906135 895526 339941 351735 100581 88294 94977 95358 108765 104866 100298 100422 70738 71660 253172 222373 653146 647525 187654 189883 235102 239024 271507 266012 283066 283786 296888 305268 280862 311078 639997 667223 503808 402837 249692 245940 280359 281299 295942 299809 302808 306176 336782 339478 559551 580119 40.95 68.6 1
13:13:39 2023-09-26 328845 320664 76805 76964 110686 115332 111258 109982 85742 85445 87670 90282 107708 108613 315820 337865 907288 903123 339570 351952 100366 88150 97218 95139 108715 104866 100224 100555 70657 71528 251997 221897 648811 647067 188182 189812 236299 238602 273206 264331 281495 284237 295927 301163 281113 313396 640030 674836 499480 403510 250180 245078 281856 281392 296063 298690 305987 309252 337894 341910 549748 582661 40.95 68.6 1
13:13:40 2023-09-26 327450 320609 76811 77098 110304 115637 110836 110473 85742 85537 87486 90438 107232 108947 315460 341758 906408 898157 340533 351880 100199 88661 95009 95367 108548 105083 100091 100733 70433 71626 251997 222026 643792 645685 188676 186435 236700 237829 270714 266589 282267 284179 296859 302952 280928 315541 641266 667259 498438 402430 249656 244429 282152 280017 295303 300721 303859 306572 338820 340470 552530 580413 40.95 68.6 1
13:13:41 2023-09-26 323250 319919 76738 76931 110686 115366 110950 109948 85709 85354 87486 90187 107675 108579 315518 339912 913749 900492 339570 351952 100333 88391 97184 95301 108349 104866 100122 100728 70433 71816 255295 222373 645306 648979 188447 189440 236735 238306 272372 265550 283066 283626 297725 301680 282435 313878 640030 674763 517227 405380 248743 245835 281975 279877 296479 299179 302701 308994 338855 338646 557932 576820 40.95 68.6 1
13:13:42 2023-09-26 323250 319923 76843 76859 110647 115217 110950 109948 85592 85445 87426 90002 107625 108745 315496 337617 907821 904926 339219 351844 100543 88415 94912 95173 108698 105010 100191 100453 70905 71626 253097 221848 650081 647031 188182 189644 236441 238567 272995 264190 287155 284117 295927 301129 280697 311587 640359 675165 510599 403122 250430 245183 281665 280871 296206 298032 304230 306212 337514 339443 552966 576780 40.95 68.6 1
13:13:43 2023-09-26 328149 320410 76770 76997 110686 115366 110950 110287 85775 85445 87638 90314 107843 108579 315784 337901 911776 899790 337653 353820 100333 88545 97049 95301 108349 104938 100053 100763 70465 71707 258911 222722 644126 650740 187654 187222 235207 239140 272407 265143 281680 283361 299591 303235 284023 311906 643542 678888 496701 405990 250059 245764 282077 281588 295575 298866 305372 306464 339606 340470 559257 580825 40.95 68.6 1
13:13:44 2023-09-26 323250 319919 76720 76964 110490 115446 110873 110210 85742 83783 88007 90333 107658 108779 315640 337214 909542 902018 337507 351844 100509 88569 94977 94979 108648 104794 100191 100555 70754 71564 256615 222026 647500 646610 188182 189644 236394 238567 272372 264331 281566 283312 295927 303342 280465 311658 640359 673716 498091 403122 250818 245012 281568 280479 294981 298657 305072 306500 338582 339443 552930 576780 40.95 68.6 1
13:13:45 2023-09-26 319925 320606 76770 77001 110422 115522 110950 110287 85592 85413 87449 90220 107232 108579 315748 338138 913205 899150 337653 351952 100333 88391 97082 95107 108349 105221 100053 100728 70433 71788 252943 222722 642509 648979 187391 185340 235008 239104 272337 264860 284233 283312 297653 303271 281645 313580 643049 677854 496701 405990 249513 245593 280109 281861 295267 298901 304230 306464 339737 339706 557859 579591 40.95 68.6 1
13:13:46 2023-09-26 328479 319859 76697 76997 110537 115446 110950 110389 83824 83783 87975 90271 107683 108846 315604 337451 910200 904282 336445 351807 100299 88512 97083 95455 108382 104866 100091 100728 70465 71626 258911 222722 646240 648441 188447 189644 236499 238567 272182 265674 281566 282771 297760 301129 280039 312571 641266 676200 498959 404312 250466 244771 281915 280444 295655 299809 302843 305530 340945 340470 552802 581237 40.95 68.6 1
13:13:47 2023-09-26 321680 320664 76747 76997 110312 115595 110643 110473 83656 85387 87541 90282 107601 108579 315748 342599 913516 891305 338432 351952 99990 88638 96948 95586 108349 105010 100020 100900 70433 71707 252943 222757 643763 650279 188182 189644 236299 239059 273208 267434 282920 283427 298315 302492 281680 311480 644912 672895 495311 405416 249620 245733 281678 280906 295942 301388 304291 306176 340873 339753 557932 578403 40.95 68.6 1
13:13:48 2023-09-26 323866 319863 76793 76964 110703 112618 111054 110313 83939 85497 87762 90151 107609 108479 315604 339494 917104 902995 340476 351952 100299 88545 97049 95367 108631 104866 100191 100589 70465 71626 258911 222579 648547 650740 188447 189440 237066 237864 272372 265585 283248 283595 297725 301680 281821 312805 640359 675165 498091 405203 248501 245218 281800 279786 296623 299390 304723 306536 338891 339038 560417 576780 40.95 68.6 1
13:13:49 2023-09-26 322334 320179 76811 76911 110342 115366 110873 110287 85592 85445 87481 90220 107199 108579 315591 340976 910618 893799 340483 351952 100299 88391 97049 94882 108349 104794 100122 100555 70465 71816 251997 221023 649320 648486 187654 186959 236054 239291 272126 265852 282158 285227 296754 302492 281715 311810 643012 671218 499480 403694 249306 246147 281557 281194 295298 299809 303823 308888 337526 339706 559404 580413 40.95 68.6 1
13:13:50 2023-09-26 322978 319894 76918 77138 110858 112678 110925 110151 83959 85372 87730 90275 107724 108479 315604 338233 913712 899790 338609 351952 100161 88601 94944 95107 108498 104866 100122 100761 70754 71692 252943 222373 644759 648979 187654 189883 235735 238602 273015 265143 281530 283595 296859 302739 281440 310389 642175 676200 498091 403104 249692 246320 279858 281299 296206 298866 303767 306536 339844 341129 560417 581237 40.95 68.6 1
13:13:51 2023-09-26 319961 320214 76738 77054 110346 115481 110950 110320 85625 85478 87638 90314 108042 108613 315748 341012 905327 894581 337922 351686 100299 88424 97116 95172 108382 104794 100155 100730 70433 71626 253097 222062 643792 647521 188375 187044 236454 239201 271402 266634 283029 284285 297169 304018 282240 313343 644182 671142 498091 403104 251288 245008 282676 281264 294403 300756 304327 306608 338748 341645 552019 579591 40.95 68.6 1
13:13:52 2023-09-26 323250 320604 76823 77244 110444 115664 111002 110338 83959 85615 87762 90430 107724 108813 315820 343082 912558 894581 342922 351844 100409 88605 97184 95269 108382 105010 100300 100800 70465 71707 251997 222026 645773 648979 188182 189812 236299 238937 271992 266625 282068 284463 300316 302103 282484 311114 642175 667223 498091 403104 248885 245975 280908 281135 295998 299845 302926 309821 338855 339992 559624 580413 40.95 68.6 1
13:13:53 2023-09-26 344982 319734 76791 76997 110686 115217 111181 109948 85808 85204 87827 90002 107890 108247 315784 338958 907288 902520 340533 351952 100366 88391 97252 95075 108715 104866 100258 100589 70465 71528 251997 221156 650399 647233 188676 186828 236559 237723 273136 265630 283066 284756 297906 303378 280928 313396 640359 673077 500870 403225 250180 245148 281533 280479 297041 297997 305478 306500 337562 339443 553748 576852 40.95 68.6 1
13:13:54 2023-09-26 322334 321999 76697 77024 110474 115580 110848 110151 83979 85582 87546 90275 107199 108579 315748 340497 907325 894199 340051 351952 100677 88117 97151 94720 108798 104866 100258 100245 70657 71528 252943 221404 648951 647256 187654 189883 235277 238972 271507 265736 282866 284263 295480 301198 281025 310642 639997 667187 499480 402552 249481 245975 280284 281108 294118 299563 302347 306248 336782 338935 559587 580413 40.95 68.6 1
13:13:55 2023-09-26 324588 319211 76697 76826 110686 115137 111104 109915 85775 85204 87730 89969 107742 107882 315748 339709 905728 901130 340533 351952 100333 88391 97049 95075 108382 104866 100224 100589 70754 71596 253097 222528 649417 647415 188182 186828 236194 237688 273100 265595 282593 284756 297762 301129 280928 311587 640359 672188 499480 403122 249727 245218 281139 282144 297459 298901 302843 306644 337799 341645 552966 576816 40.95 68.6 1
13:13:56 2023-09-26 321413 320041 76697 77110 110406 115710 110780 110614 83959 85471 87546 90282 107199 108579 315676 340282 905895 893202 337886 351952 100643 88569 94996 95011 108681 104866 100191 100555 70657 71626 268322 222373 648315 647031 187654 190078 235207 238937 272091 265923 282866 283560 297516 302668 280893 311078 639961 667187 499654 403122 249692 245940 280376 281469 295718 299809 302843 306572 337254 339478 559221 580413 40.95 68.6 1
13:13:57 2023-09-26 323939 319883 76823 76931 110835 115297 111104 109915 85801 85354 87762 90187 107675 108546 315748 337865 906609 902446 340051 351952 100540 88512 97252 95269 108681 105010 100267 100632 70948 71711 255963 221884 649168 647379 188579 186828 236489 238760 273100 264966 283066 284427 295927 302002 280928 313730 639651 674982 499480 403122 250394 245281 281624 280836 297041 297997 305372 306572 338273 339443 555119 583075 40.95 68.6 1
13:13:58 2023-09-26 321878 320521 76791 77183 110482 112598 110780 110406 85735 85504 87426 90438 107625 108798 315568 340665 905290 893873 339570 351844 100717 88391 97184 95107 108681 104866 100088 100728 70433 71756 253097 222373 645985 646574 187654 185306 236019 239307 271507 265958 283066 283560 295927 302703 280972 311587 639961 667259 502260 402552 250394 246440 280676 281532 294945 299845 302808 306572 337526 339478 559551 580825 40.95 68.6 1
13:13:59 2023-09-26 323021 319919 76843 76964 110677 115332 111104 110210 85709 85471 87698 90282 107743 108579 315388 336848 907252 902446 338609 351433 100643 88391 94976 95335 108814 105083 100267 100560 70818 71660 253097 221728 648497 646392 188579 186781 236524 238901 273241 264331 281495 284427 297617 303607 280893 311587 640323 674982 503662 403012 250532 245148 281792 280950 296206 298657 304230 306536 337763 339443 554139 580043 40.95 68.6 1
13:14:00 2023-09-26 321842 319965 76732 77236 110541 115527 110950 110473 85709 84015 87915 90617 107166 108947 315454 340461 905001 898952 339156 351952 100333 88545 97184 95237 108349 104866 100364 100728 70465 71707 252943 222026 645170 646574 188376 189945 235934 239307 271507 265993 283066 283693 296859 302458 280004 311622 639997 671106 498091 403423 250430 245905 280249 282002 295754 299809 304723 306572 337763 339443 558722 579591 40.95 68.6 1
13:14:01 2023-09-26 321906 319211 76811 77021 110575 115492 110950 110287 85742 85445 87638 90282 107601 108546 315712 336813 907968 903838 337653 351952 100651 88536 95042 95335 108781 105603 100091 100766 70786 71660 253172 222267 662393 648790 188447 189910 236664 238567 272789 265267 284398 284876 297798 302458 280990 312499 640030 677854 498091 403408 250818 245183 281533 280871 296170 297646 304694 306500 338855 339513 552930 581274 40.95 68.6 1
13:14:02 2023-09-26 321129 320143 76749 77041 110571 115561 110943 110423 83730 85504 87698 90282 107232 108913 315424 340833 907660 893799 338361 351952 100333 88512 97184 95586 108382 105010 100191 100694 70465 71658 252943 222373 649977 647525 187654 185468 235735 239307 271957 267147 283248 284552 295927 302458 281321 311078 644114 667295 510599 402552 250466 245940 280367 281729 295718 299845 302808 306212 337799 339513 559551 581113 40.95 68.6 1
13:14:03 2023-09-26 329250 320410 76728 77102 110681 115607 110950 110389 85742 85504 87698 90314 107675 108579 315784 336848 907968 904852 338353 351663 100720 88536 95009 95302 108731 105010 100331 100699 70786 71628 254239 222352 653021 647067 188447 189777 236464 238795 273030 264296 281671 284228 297906 303271 281417 313619 641450 674190 499480 403122 250818 245183 281962 282943 296206 298271 304694 306536 338820 339478 553711 580142 40.95 68.6 1
13:14:04 2023-09-26 319961 320183 76738 77131 110516 112753 110950 110439 85709 85596 87638 90647 107724 108947 315518 341012 904613 896525 338396 351952 100299 88545 97218 95301 108349 104866 100224 100900 70465 71816 253097 222217 644782 646574 188447 190043 236499 239824 271317 266776 283066 284427 297309 302423 280139 313046 640033 673077 505071 403122 251243 245218 281139 281764 294082 299845 304723 306608 338855 342501 549748 580413 40.95 68.6 1
13:14:05 2023-09-26 322359 319792 76801 77066 110677 115522 110950 110287 85742 85537 87827 90282 107708 109067 315748 339697 912779 899270 337397 351880 100199 88601 95009 95399 108514 105115 100024 100766 70906 71756 255527 223927 642555 647525 188712 186959 237188 238531 272182 265958 281566 283905 299978 301129 280697 313046 641721 676236 503662 404918 250818 244942 282033 280675 294981 299845 302843 306464 340622 340949 549748 583075 40.95 68.6 1
13:14:06 2023-09-26 324323 322566 76855 77037 110537 115442 110950 109982 85775 85582 87730 90249 107675 108579 315748 341973 906609 896866 340208 351952 100333 88391 97116 95237 108382 105010 100191 100763 70465 71675 253097 221369 646189 647525 188712 189551 237433 237829 272147 266554 282267 284463 296824 301094 281357 312499 644524 667259 499480 401865 250043 245561 282033 279751 295883 299845 301888 306248 338820 340949 553784 576780 40.95 68.6 1
13:14:07 2023-09-26 324818 319211 76728 76931 110686 115332 111104 109948 85775 85354 87795 90248 107675 108712 315496 338637 918169 899345 339276 351844 100509 88601 94912 95399 108514 105155 100191 100764 70465 71707 253172 222530 643792 652124 188268 190043 236499 237829 273206 265816 281530 283993 300170 301396 282718 311078 640359 672260 498091 403068 248885 246735 281157 280262 296789 299774 303767 308583 339845 341609 560417 583075 40.95 68.6 1
13:14:08 2023-09-26 322787 319883 76760 76997 110686 115332 111054 110185 85742 85445 87670 90249 107708 108613 315784 336848 907288 903838 339089 351952 100677 88391 97320 95205 108681 105366 100224 100728 70785 71658 253097 221715 647977 648441 188579 189812 236700 239104 272372 265143 282426 283966 297274 304731 280893 312571 642175 676200 504543 404266 251243 245183 281997 280871 295396 299845 304730 306464 340394 339443 549784 580301 40.95 68.6 1
13:14:09 2023-09-26 320286 319699 76770 76964 110677 115561 110950 110473 85709 84109 87850 90333 107658 109005 315460 338233 915802 897517 337543 351844 100476 88601 95140 95399 108672 105010 100224 100797 70465 71792 253172 223070 646496 649359 187654 185306 235655 239944 272147 265550 284636 283326 299591 301129 281821 311587 639997 676712 498438 403671 250078 245940 280354 281799 296206 299620 304694 306536 340358 341093 559587 580413 40.95 68.6 1
13:14:10 2023-09-26 324169 319923 76770 77224 110410 115446 110950 110320 85709 85471 87698 90187 107265 108579 315712 340461 911911 899817 337653 351952 100299 88666 97116 95431 108315 105010 100122 100728 70433 71756 252943 223905 651173 647525 188447 189777 236700 238567 272372 265958 281530 282784 298664 301129 280928 313266 640067 676236 491641 405560 250430 244977 282156 280836 296623 299845 302879 306500 341978 340470 549748 576514 40.95 68.6 1
13:14:11 2023-09-26 320967 320927 76770 76997 110677 115561 110950 110287 84021 83783 88068 90333 107806 108846 315310 342672 913169 894326 341501 351807 100166 88666 94705 95463 108349 105010 100191 100906 70688 71756 256386 222722 648982 651201 188712 185050 236700 238937 272113 267633 282866 283684 298420 302527 281786 311587 639961 676562 502252 405239 249692 245905 281568 280871 294403 301460 304723 306536 341978 339992 557208 579591 40.95 68.6 1
13:14:12 2023-09-26 323866 320751 76823 76997 110686 112777 110950 109982 85801 85445 87762 90282 107816 108579 315748 338958 914469 900492 339753 351952 100333 88545 97083 95431 108382 104938 100224 100761 70465 71707 256546 222565 646522 648907 188712 189777 237231 237864 272789 265958 281680 284228 299591 302527 283298 311587 641266 676599 498091 404918 249060 246320 281997 280017 297041 298554 304723 308379 340394 338679 556282 580147 40.95 68.6 1
13:14:13 2023-09-26 320967 319863 76665 76968 110652 112782 111054 110423 83970 83899 87827 90307 107757 108846 315604 342347 911503 895601 342959 351952 100333 88605 97083 95431 108631 105187 100224 100867 70905 71707 253097 221679 656939 648907 188182 189617 236476 238937 272372 266554 282267 285396 297517 302527 282771 311551 642175 667259 494040 403635 249445 246527 281336 281335 296206 299212 301923 309360 338534 341093 560381 580825 40.95 68.6 1
13:14:14 2023-09-26 322395 320860 76791 76968 110839 115366 111104 109982 85775 85413 87795 90249 107857 108579 315712 338411 914432 896866 338609 351952 100333 88605 97150 95301 108349 104938 100224 100900 70465 71658 253097 222373 647333 649015 188182 189883 236334 238567 273206 265550 281566 284427 300014 303449 282682 310642 642175 675688 498091 403104 250466 246770 280711 281335 295883 298515 304230 306284 339880 338935 560815 580043 40.95 68.6 1
13:14:15 2023-09-26 320441 320179 76882 77256 110601 112786 111088 110448 83939 85674 87730 90307 107724 108813 315532 340282 909108 894544 340745 351952 100607 88536 95009 95172 108681 104723 100967 100555 70657 71579 254958 220026 648886 649359 188448 185050 236299 239140 272147 265993 286988 285370 297762 301163 281821 310642 639961 667187 504519 402749 249270 246355 281022 280906 296206 299845 304507 307980 338820 341129 559624 580413 40.95 68.6 1
13:14:16 2023-09-26 320504 320339 76697 77029 110499 115527 110950 110473 85742 85537 87574 90438 107560 108613 315712 337901 911812 896963 337653 351952 100366 88605 97218 95366 108382 105010 100224 100900 70465 71788 263464 222757 647094 650009 187654 185502 235770 240086 271957 265585 281636 283560 299591 301129 282011 311622 639997 676164 499654 403104 250218 246320 280367 282002 296206 299492 304266 306140 340394 341093 560417 580413 40.95 68.6 1
13:14:17 2023-09-26 321129 320343 76760 77256 110627 115814 110848 110414 83979 84000 87730 90432 107724 108846 315568 340701 905290 893294 337922 351844 100333 88512 97116 95107 108567 105010 100300 100766 70465 71658 253097 221870 651623 647525 188182 185306 235934 239307 271957 265993 281411 285098 295927 302037 281786 311114 640033 667295 500870 403694 249656 246700 281144 281335 296206 299318 302879 309360 337799 338935 559587 580825 40.95 68.6 1
13:14:18 2023-09-26 322880 319211 76791 76997 110839 115366 111181 109948 85808 85445 87795 90220 107783 108471 315784 339684 915764 899790 339089 351952 100333 88545 94802 95269 108532 105010 100224 100831 70657 71658 255295 222373 647572 649015 188579 189848 236700 238531 273570 265772 281566 284046 297906 301129 283114 310642 641266 674190 498091 403104 249481 246770 281139 281167 297459 299355 304230 306644 339880 338970 561480 582779 40.95 68.6 1
13:14:19 2023-09-26 322534 320379 76760 77159 110580 115779 111110 110338 84021 85641 87795 90432 107708 108613 315496 340461 911078 898793 341501 351952 100677 88545 97286 95595 108840 104938 100258 100900 70688 71707 253097 220678 652483 650279 188447 185340 236534 239343 272372 266589 286988 285517 296859 301198 281892 313606 639997 667259 499480 403104 249692 246735 283075 281532 295747 300756 304327 309834 338820 341129 560941 581237 40.95 68.6 1
13:14:20 2023-09-26 329786 319825 76823 76968 110916 115327 111258 109982 85874 85387 87892 90220 107923 108546 315784 338649 908004 903801 340292 351952 100677 88545 97320 95269 108715 104866 100258 100728 70979 71916 254239 221813 653688 647415 188712 185401 236594 239165 273710 265781 283868 285191 296789 302492 281594 314012 641266 674800 500870 403122 250466 245940 282033 281176 297734 298936 304480 306252 338344 342767 552966 580079 40.95 68.6 1
13:14:21 2023-09-26 321422 320001 76795 77192 110546 112664 111002 110525 84021 85537 87698 90438 107776 108797 315748 340869 907771 893018 338123 351735 100677 88601 95009 95301 108681 105010 100258 100900 70657 71788 253097 222409 657427 648900 188182 187353 236499 239343 272407 266402 281495 285370 297834 304896 281821 311587 640069 667295 502086 403694 250303 246770 281174 281856 296206 300756 303767 309324 337834 339513 560815 581422 40.95 68.6 1
13:14:22 2023-09-26 323303 319863 76855 77186 110988 115277 113693 109948 85841 85354 87892 90034 107890 108396 315820 338922 907968 903160 340292 351952 100677 88545 97252 95269 108715 105115 100472 100666 70979 71743 253097 221262 651438 647415 188712 186959 236925 238962 273937 265736 281414 285245 299591 302037 281909 312535 641266 675128 505908 403408 251066 245799 281915 281299 297495 299181 303803 308765 338582 339548 554567 580079 40.95 68.5 1
13:14:23 2023-09-26 327082 320753 76760 77216 110550 115814 111104 110473 85775 85537 88135 90438 107791 108880 315748 340461 906646 895489 340182 351771 100710 88638 97353 95398 108898 105010 100258 100761 70465 71739 254239 222409 647431 647521 188447 189918 236499 240086 271957 266812 287191 284613 297552 304089 280074 313046 640033 673077 498091 402552 251243 245768 281158 281834 296206 300756 304002 308379 338855 340532 559154 580825 40.95 68.6 1
13:14:24 2023-09-26 321680 320121 76770 76997 110686 115435 110950 110320 85657 85478 87795 90438 107708 108647 315784 336884 910618 903566 337139 351952 100366 88545 95074 95399 108739 105115 100300 100766 70818 71692 255409 222615 645933 647110 188712 185016 236925 239307 272407 265550 283290 284854 299591 302949 281392 312571 639024 672224 494040 403694 250854 245596 281997 281335 296585 299303 304766 308415 338891 340497 554603 580115 40.95 68.6 1
13:14:25 2023-09-26 322063 320392 76756 77220 110652 115557 110950 110507 83668 83957 88007 90438 107527 108763 314908 340772 910430 894655 337922 351952 100849 88577 94846 95367 109007 104866 100568 100728 70816 71788 255409 222409 650322 647525 188182 185665 236169 240086 272407 266456 287228 284592 295997 303018 281392 311658 640069 667295 502260 403122 250466 246735 281139 281799 296776 300756 304723 309106 337834 340532 560417 581016 40.95 68.6 1
13:14:26 2023-09-26 322362 319730 76823 77029 110993 115400 111258 110236 85808 85511 87827 90471 107816 108613 315820 337628 908004 903838 339570 351952 100684 88751 95009 95367 108998 105010 100434 100627 70850 71724 250826 223205 654636 647379 188579 185050 236735 239343 273312 265143 284197 285298 296824 302914 281668 312606 641955 676822 500870 403408 251243 245940 282033 281568 297041 298677 304766 306252 338855 340497 554603 581381 40.95 68.6 1
13:14:27 2023-09-26 321878 322042 76801 77070 110686 115633 111486 110389 83950 85681 87827 90530 107824 108913 315717 340414 909255 894544 338361 351952 100988 88693 95074 95107 108940 104866 100707 100694 70913 71707 253097 222062 650780 647525 188182 185665 236299 239731 272372 266776 281530 284862 297762 303371 281751 312271 640033 667223 505735 403122 250430 246700 281830 281729 296206 300721 303518 308815 337799 340462 560778 581237 40.95 68.6 1
13:14:28 2023-09-26 323823 319175 76886 77070 110916 112555 111258 110287 84021 85413 87795 90282 107857 108579 315748 338340 907252 903764 339794 351663 100720 88536 95009 95431 108915 105155 100539 100663 70914 71807 254239 221537 649147 647488 188712 185178 236700 239307 274215 265887 281680 285334 297906 302914 282399 313343 641721 673206 500870 403694 251243 245940 282037 281693 297459 298515 304371 308379 338820 341261 554530 581824 40.95 68.5 1
13:14:29 2023-09-26 319885 320179 76724 77131 110836 112750 111088 110626 84053 85537 87795 90501 107806 108997 315748 340976 906609 894581 340292 351663 100643 88605 97285 95463 108681 105010 100224 100900 70785 71788 253097 222026 661069 646574 188182 185597 236499 240051 271957 266812 281495 284862 297517 305683 280959 313010 640033 673077 498091 403122 250920 245940 281104 281799 295188 301213 303731 308379 339342 340497 559551 581237 40.95 68.6 1
13:14:30 2023-09-26 322792 320143 76760 77252 110643 115607 111181 110550 85834 85537 87827 90438 107783 108838 315748 337356 913025 906825 337397 351735 100751 88755 94976 95431 108915 105115 100539 100733 70963 71856 253097 222373 646904 647067 188712 187485 237186 239307 273136 265515 282857 284427 299383 305518 281357 313010 642175 676200 499480 404266 251632 245733 281997 281405 296832 299845 305410 306054 340323 340497 552966 580043 40.95 68.6 1
13:14:31 2023-09-26 321990 320664 76787 77269 110431 115883 110950 110660 85742 85688 87795 90596 107675 108947 315748 341012 905327 899790 340292 351952 100333 88638 97218 95463 108681 105083 100224 100900 70785 71788 253097 222373 656222 647219 188712 189883 236700 240051 271577 266812 281530 284978 297760 302703 280928 314036 640033 674505 498091 403694 252023 245733 281997 282055 295962 301352 304760 306248 339880 341008 555780 580825 40.95 68.6 1
13:14:32 2023-09-26 323176 319914 76791 77001 110686 115641 111258 110473 85775 84201 87827 90501 107857 108763 315460 337617 913675 903266 337232 353906 100682 88634 95009 95627 108939 105365 100367 100867 70753 71756 253172 222757 649178 647521 189244 185016 237397 239307 272789 266589 284490 283127 300438 301163 281357 315815 642175 676272 503662 405560 251030 245183 283164 281264 297041 300844 304723 306536 342460 341609 549748 580043 40.95 68.5 1
13:14:33 2023-09-26 323723 321155 76791 77066 110677 115641 111181 110660 83855 85537 87827 90533 107857 108763 315784 343082 910347 901711 340483 351952 100677 88666 97218 95749 108681 105083 100465 100900 70913 71788 253097 222062 648050 649359 189511 189812 238204 238937 272789 267312 287088 285570 297760 302423 281918 313487 642175 671106 499480 403068 250854 246320 283291 280408 295644 300931 304723 309798 339845 339478 553808 582255 40.95 68.6 1
13:14:34 2023-09-26 323866 320609 76791 77050 110826 115557 111181 110287 85841 85478 87892 90333 107988 109005 315460 340175 918409 901340 340292 351880 100648 88783 95009 95627 108731 105043 100191 100900 70833 71756 257266 223842 650597 651201 188712 189883 237800 238937 273136 266776 281601 284898 298629 302527 283582 312571 641919 674190 498091 405203 249585 246735 282033 280871 296789 299880 304230 308379 340358 339172 557895 581345 40.95 68.6 1
13:14:35 2023-09-26 324251 320179 76886 77107 111130 112664 111258 110287 84084 85445 88165 90187 107923 108546 315591 339947 907968 903801 341685 351952 100849 88605 95042 95463 108865 105083 100568 100900 70865 71848 253097 221369 648711 647525 188712 185468 237433 239620 274498 266589 281566 286329 297274 302914 281786 313046 641721 676084 506256 403694 251243 246320 282143 281764 297915 299355 304694 309324 338855 342839 555387 581792 40.95 68.6 1
13:14:36 2023-09-26 320441 320179 76862 77217 110839 115595 111258 110584 84013 84298 88221 90585 108021 109401 315676 338744 917104 898141 338536 353906 100717 88877 97252 95431 108681 105083 100224 100900 70850 71920 253172 222722 643583 649359 188182 186662 238195 240628 273206 265993 282857 284330 298664 302037 282421 312535 640069 676236 498091 404276 250818 247477 280676 281799 297041 299809 304407 306608 340945 339443 562009 581003 40.95 68.6 1
13:14:37 2023-09-26 321870 320540 76855 77050 110686 115710 111181 110660 85808 85629 87827 90501 107816 108838 315784 337356 910618 903452 337653 351952 100677 88699 97185 95463 108865 104938 100258 100797 70785 71788 255409 222373 660255 647525 188712 185306 237231 239307 273015 265550 283056 284463 299591 303406 281786 313302 639925 673716 500870 403694 251243 246320 282068 281848 297459 299774 305195 308729 338855 340532 554603 581345 40.95 68.6 1
13:14:38 2023-09-26 323178 319659 76784 76993 110916 112664 111122 110389 84033 84015 88132 90464 107906 108846 315640 338471 917104 900959 339016 351952 100574 88699 97252 95463 108814 105430 100258 100867 70753 71756 253097 222530 647691 653049 188182 185665 235969 239343 273241 265736 282426 284534 298455 302002 281856 312805 639997 676164 505071 403671 250043 246806 281533 281532 297915 299809 305216 308379 340909 339443 560815 580174 40.95 68.6 1
13:14:39 2023-09-26 322252 320410 76855 76964 110993 115412 111258 109948 84053 85445 87924 90282 107890 108579 315784 338375 906978 904133 340533 351952 100849 88699 94944 95463 108968 105155 100740 100797 70913 71658 256590 221369 650855 647525 188712 185468 237397 239307 274078 265958 281566 285370 297274 302949 281821 313046 641721 674226 502260 403694 251243 245975 282033 281729 297243 299809 304730 308851 338820 340497 554603 581792 40.95 68.6 1
13:14:40 2023-09-26 322584 319694 76827 77334 111010 112753 111465 110389 84075 85674 88286 90464 108013 108846 315604 338471 919716 899790 338609 351952 100366 88605 94977 95431 108648 105043 100224 100900 70785 71788 253097 222722 647452 648979 188447 186214 236664 239378 274043 265993 281601 284463 300023 303168 281892 311587 639997 676164 496782 404312 250430 247498 282099 281532 297505 299845 304730 306248 340945 339478 561212 582255 40.95 68.6 1
13:14:41 2023-09-26 321942 320348 76819 77192 110686 115591 111181 110584 85867 85537 87795 90438 107783 108872 315784 337356 910618 903838 338370 351642 100643 88699 95042 95463 108898 105083 100534 100900 70816 71820 253686 222722 648192 647525 188712 185340 237433 239714 273241 265736 283391 284898 297760 303617 281786 314771 639961 674190 506480 403694 251243 246320 282068 281773 297459 298620 304766 308415 339367 340532 556014 581756 40.95 68.6 1
13:14:42 2023-09-26 323901 319930 76803 77346 110942 115779 111224 110525 83970 85733 88100 90432 107757 108997 315554 338340 917048 898178 338609 351880 100720 88699 94847 95495 108349 105083 100300 100978 70785 72077 253097 222565 644337 648979 188447 186180 236499 239876 273277 265958 282426 284463 298455 304303 281856 311587 640033 676200 498091 404276 250430 247533 281568 281848 297669 299845 304694 308379 340909 341250 562009 580079 40.95 68.6 1
13:14:43 2023-09-26 322777 320348 76886 76968 110947 115362 111258 110287 83970 85445 87859 90314 107923 108613 315784 338375 909936 903801 340292 351952 100677 88638 94911 95463 108898 105010 100601 100900 70913 71820 254239 221404 651218 647525 188712 185468 237397 239714 274498 265958 281702 285624 297309 305088 282086 314771 642175 674190 507890 403694 251279 246320 282068 281567 296861 299355 304943 308888 340405 341008 557533 584512 40.95 68.6 1
13:14:44 2023-09-26 322831 320604 76886 76419 110925 115814 111224 110525 83950 85792 88132 90464 107857 108872 315784 337865 913021 899419 339089 351952 100677 88699 97151 95692 108814 105155 100258 100900 70785 71820 253097 222757 644089 651201 188447 186506 236499 240086 273241 265993 282857 284463 301295 302458 281936 311622 640069 676236 506480 404312 251207 247498 281568 282024 297279 299880 305410 309092 341701 339513 562009 581792 40.95 68.6 1
13:14:45 2023-09-26 322813 319863 76886 76989 111317 115438 113851 109982 83919 85420 88200 90282 107923 108579 315352 338649 908004 904777 340533 351952 100849 88699 97354 95463 108898 105010 100568 100900 70865 71820 254239 221404 647666 647525 188712 185631 237468 239378 274726 266367 281702 286132 297517 302949 281856 313523 642175 673716 503662 403694 251243 246320 282068 281764 297915 299845 304893 309070 338606 342875 556741 583719 40.95 68.6 1
13:14:46 2023-09-26 321165 320499 76886 77302 110916 112697 111190 110558 83919 85655 87892 90596 107890 108981 315496 338637 914396 896704 338370 351642 100651 88966 97252 95495 108715 105292 100396 100900 70785 71852 254239 222757 643716 650009 188182 186214 236299 240832 273015 266589 283149 284427 298455 302037 282068 314918 643726 676272 498091 404312 251066 246735 281139 282894 297041 300473 305661 306216 341425 339513 562009 581345 40.95 68.6 1
13:14:47 2023-09-26 323110 319246 76791 77029 110916 115561 111258 110507 83844 85570 87892 90438 107923 108872 315784 337356 910618 903838 339089 351952 100849 88577 97354 95366 108898 105010 100534 100728 70865 71707 263464 222062 648119 647067 188712 185340 237468 239343 274078 265453 281566 285436 296859 302983 281821 313046 641721 674190 504151 403694 251279 245975 282983 281764 297469 299563 306127 310060 339594 341415 555242 583423 40.95 68.6 1
13:14:48 2023-09-26 322187 320001 76949 77253 110916 112664 111258 110660 85841 85570 88104 90596 107939 108947 315712 337865 914432 898252 339329 351888 100574 88699 97185 95463 108715 105220 100258 100900 70785 71788 251997 222906 646641 648943 188182 186506 236299 240086 273277 265993 282950 284898 298699 302492 282890 313396 643763 676200 505071 403707 250890 247533 281568 281517 298667 299845 304766 308888 340945 339478 561212 581345 40.95 68.6 1
13:14:49 2023-09-26 323790 319694 76855 76997 110993 115446 111258 110320 85906 85445 88197 90314 107923 108471 315266 339947 907968 904926 341259 351952 100677 88880 97320 95463 108715 105010 100429 100831 70913 71820 265871 221369 650159 647525 188712 185631 237433 239024 274533 266812 281530 286369 297517 302949 281856 313046 641721 674505 510947 403694 251668 246320 283785 282377 297843 299598 304586 308924 339463 341141 556027 584549 40.95 68.6 1
13:14:50 2023-09-26 323717 320036 76835 77155 110984 115548 111429 110507 84038 84182 88165 90596 107923 108779 315820 337936 918372 899530 337377 351952 100679 88699 97320 95527 108715 105325 100465 100900 70785 71820 251997 222757 645045 649051 188712 186214 237031 239714 274498 265993 282545 285134 298699 302492 283903 313729 640033 676200 499480 404276 250254 247215 282068 281335 297915 299880 304515 308415 340945 340239 560815 581829 40.95 68.6 1
13:14:51 2023-09-26 322545 319730 76859 76944 111324 115400 113727 110320 84033 85478 88197 90314 108170 108613 315820 338684 909973 903875 338396 351699 100849 88699 94976 95463 109082 105010 100740 100900 70913 71788 253097 221404 659774 647525 188712 185631 237468 239714 274498 265958 282426 285445 299591 304101 281856 313523 642175 674226 500870 404729 251910 246488 282872 282589 297879 299704 306019 308742 339702 341380 555671 584549 40.95 68.6 1
13:14:52 2023-09-26 322261 319694 76791 77256 110988 115515 111258 110584 85841 85537 87795 90471 107923 108963 315532 337901 915116 899790 338609 351115 100677 88699 97218 95463 108748 105043 100499 100900 70785 71820 253097 222757 643212 648979 188182 186214 236334 239918 273277 265993 282656 284809 299115 302458 282908 311622 640069 676236 498091 404312 250501 247533 281765 282024 296861 299880 305195 309566 341461 339513 561212 581883 40.95 68.6 1
13:14:53 2023-09-26 323826 319859 76886 77050 110993 115561 111258 109982 85906 85387 88197 90252 108072 108579 315784 338994 909328 906482 340533 351952 100677 88699 97286 95431 108748 105010 100601 100900 70945 71788 253097 221369 652362 649090 188712 185631 237468 239140 274533 266029 281601 286052 297906 302983 281856 313082 641464 674836 500870 404442 250992 246594 282753 281777 297879 299351 305051 309652 339427 343019 555387 581829 40.95 68.6 1
13:14:54 2023-09-26 320446 320183 76791 77302 110950 115756 111258 110660 85841 85909 88253 90366 107816 108872 315784 338411 913785 899790 338609 354088 100710 88731 95042 95495 108814 105155 100258 100900 70785 71852 252943 222757 659839 650279 188182 186248 236334 240122 273277 266402 285210 284463 300760 302492 281892 311658 640105 678778 506304 404312 251066 247533 281245 281834 297705 300495 305195 308415 340981 339513 562009 581792 40.95 68.6 1
13:14:55 2023-09-26 323565 319954 76849 77058 111129 115515 111695 110355 84033 85420 88100 90314 108072 108579 315820 338958 909062 903489 340533 351952 100849 88638 97320 95495 108898 105010 100568 100831 70945 71788 253097 221835 648453 647525 188712 185631 237468 239378 274726 266402 281636 286043 299591 305532 283100 314005 643580 676822 502260 404266 251702 246629 282753 284348 297554 299986 305481 309324 339845 341520 555853 581829 40.95 68.6 1
13:14:56 2023-09-26 322216 320036 76855 77045 110835 115595 111258 110423 84013 85570 87924 90471 107923 108647 315820 338411 915654 899817 339753 354124 100710 88731 97286 95495 108715 105155 100258 100900 70816 71820 253097 222757 647452 649015 188579 186214 236700 240086 274078 265993 282893 284734 300438 302527 282718 314311 640033 676236 505561 404312 250501 247742 281751 281764 295901 299915 305445 308888 340981 339548 561212 581833 40.95 68.6 1
13:14:57 2023-09-26 323897 320219 76949 77029 110993 115595 113693 110507 85841 85629 87827 90628 107923 108966 315820 337901 910618 906482 339570 351952 101058 88731 95074 95463 109041 105010 100601 100900 70865 71788 250826 222062 647666 647525 188978 185631 237755 240086 274533 265958 282893 285958 300620 305733 282946 314226 643086 678998 500870 404840 251915 247194 283189 282483 296681 299845 306163 309106 340430 342875 556667 581810 40.95 68.6 1
13:14:58 2023-09-26 318958 320406 76823 77188 110913 112673 111258 110660 85867 85780 87859 90596 107857 109131 315748 338922 915728 898475 338609 353943 100643 88699 97286 95463 108681 105496 100534 101040 70785 71886 255295 223420 643050 649359 188712 185922 236700 240832 272789 267222 283254 284454 299117 304802 282731 314734 643726 676272 498091 404882 251207 246700 281533 283290 295933 300756 305625 308379 342677 339478 562009 580898 40.95 68.6 1
13:14:59 2023-09-26 324169 320214 76823 77135 110681 115756 111258 110660 84053 85688 88165 90628 107890 109098 315748 337356 911911 903801 338340 351952 100988 88699 94976 95495 108865 105155 100709 100900 70913 71788 254239 222722 647309 647525 189244 185665 237967 240051 273241 266492 286476 285338 298871 304643 281715 315405 644455 676128 498091 405718 252234 246351 282859 281729 297459 300510 305337 308524 341138 341485 554530 581879 40.95 68.6 1
13:15:00 2023-09-26 318958 320927 76835 76486 110993 115791 111258 110660 84001 85688 88349 90628 107890 108947 315784 338375 915728 899401 338131 353943 100643 88731 97286 95691 108681 105753 100224 101040 70785 71820 253097 223263 645470 650288 188712 185665 237765 240832 271922 267597 282937 284578 299607 303164 283114 313266 643726 676272 498091 405524 251207 246700 282033 283489 296206 300403 305862 306608 342460 339513 561212 583075 40.95 68.6 1
13:15:01 2023-09-26 323250 320179 76859 77188 110907 115641 111258 110660 83970 85909 88165 90596 107890 108838 315748 339709 913205 901130 337653 351952 100643 88699 94944 95691 108781 105365 100432 100900 70785 71820 252943 224121 645807 647525 189111 185468 237720 240138 273795 267312 285872 284285 301289 304981 281715 314370 643961 680557 498091 405416 251774 245940 283525 281852 297669 302893 304658 306572 342943 339478 552894 582255 40.95 68.6 1
13:15:02 2023-09-26 321725 320606 76760 77278 110652 115982 111104 110967 85775 85872 87795 90878 107708 109316 315712 341012 917645 894581 337377 351952 100471 88699 97252 95626 108715 105430 100258 101110 70785 72016 252943 223734 652409 651201 188978 185922 237800 240628 272147 267669 282391 284552 299642 302037 283114 314734 644672 676007 505071 405524 251207 246700 282859 283489 295604 301671 304407 306644 342943 339478 559514 581237 40.95 68.6 1
13:15:03 2023-09-26 322359 320179 76823 77168 110993 115722 111258 110592 85900 85688 87980 90596 107890 108947 315748 341228 911776 902167 339309 354160 100574 88820 94705 95757 108715 105496 100258 101179 70833 72016 253172 224121 643305 647525 189778 187485 237957 239802 276048 267491 285665 284285 300166 304874 282470 314813 643924 681095 505071 405633 251243 245940 283909 282547 296776 301636 304694 308379 342943 341803 557067 580898 40.95 68.6 1
13:15:04 2023-09-26 322390 320664 76890 77241 110916 115756 111479 110660 85841 85688 88104 90596 107890 108947 315748 341511 917099 894581 338396 351888 100333 89088 97218 95691 108606 105463 100224 101179 70785 72048 252943 223455 643096 651201 188978 185665 237433 240086 272147 268269 281601 284698 299289 302458 283511 314213 644672 676200 510947 405597 251207 246735 282980 283056 296206 302306 304658 306320 342943 339478 557464 581237 40.95 68.6 1
13:15:05 2023-09-26 322749 320865 76803 76373 110755 113102 111190 110933 83919 85917 88132 90779 107906 109215 315568 341973 907931 899790 341017 351952 100715 88909 94944 95757 108865 105463 100534 101110 70946 71820 254239 222722 647930 647067 189244 185631 238168 240459 272789 268233 281702 285370 300226 302949 282399 317240 643726 676084 499480 403140 252842 246320 283326 283092 296623 301281 304480 310273 341461 342048 554567 581237 40.95 68.6 1
13:15:06 2023-09-26 320513 320312 76823 77241 110686 115812 111104 110660 85841 85721 87859 90628 108032 109165 314872 338958 915764 898512 338609 354280 100677 88853 94944 95626 108865 105463 100224 101179 70865 72016 252943 223455 645133 650279 188978 187485 237231 240868 273015 267222 283254 284543 299362 303396 283114 313523 645620 680171 495240 405203 251470 246735 281765 283524 297041 301213 305373 308379 341978 339478 562186 583608 40.95 68.6 1
13:15:07 2023-09-26 322262 320865 76918 76050 110891 112762 111224 110788 83950 85943 88165 90746 107857 109098 315748 340497 907968 899439 340533 353943 100849 88731 94912 95495 108948 105358 100534 101040 70881 71788 253097 222338 646834 647525 188712 186214 236735 240459 272980 267597 281566 285334 300014 303898 281874 313266 643726 672602 503650 403122 251632 246735 281568 282872 295883 300965 304230 310040 338855 341555 561212 580043 40.95 68.6 1
13:15:08 2023-09-26 322849 319828 76918 77131 111142 115587 111258 110660 83950 85570 88474 90596 107923 108838 315352 338887 917099 902010 339570 351952 100677 88699 95074 95723 108898 105529 100568 101110 70913 71820 251997 222722 651880 649015 188712 186214 237397 240086 274498 266776 283157 284821 298699 302949 283511 311587 639997 676236 502086 404312 250466 248089 282859 281764 296521 299492 305431 309288 341378 342839 562622 584549 40.95 68.6 1
13:15:09 2023-09-26 322644 320499 76949 77282 110886 112750 111190 110678 84013 85747 88072 90628 107890 108947 315166 340690 910582 898238 338396 351952 100988 88634 95008 95463 109116 105010 100740 100797 70945 71788 253097 221750 660597 649090 188712 186248 237066 240459 273206 267633 282391 285972 297517 303864 283180 312571 643690 671106 502260 403694 250854 247533 281997 282090 296336 301317 304730 309434 338855 341008 561212 576780 40.95 68.6 1
13:15:10 2023-09-26 322620 319246 76740 77135 110993 115595 111258 110660 83918 85629 88197 90596 107923 108872 315820 338922 919812 899817 339089 351952 100677 88731 97253 95495 108715 105358 100568 100900 70913 71918 263464 222530 645294 648979 188712 186214 236735 240051 274498 266456 283056 285227 299152 302949 283312 311622 640033 676200 506480 404312 250466 248089 282284 281764 299122 300930 307151 309033 341654 342392 562770 584327 40.95 68.6 1
13:15:11 2023-09-26 322187 321992 76949 77355 110882 112673 111258 110660 83919 85839 88137 90596 107939 109131 315748 340701 910618 894434 341685 351677 100988 88605 95107 95463 109082 105010 100740 100728 70945 71788 254239 221897 656472 647525 188712 186506 237066 240459 273241 267633 282501 286262 297274 303652 282916 314918 645620 671106 495411 403694 251243 247706 281997 282377 297041 301636 304694 310309 338820 341008 562009 583075 40.95 68.6 1
13:15:12 2023-09-26 321902 319246 76918 77135 110993 115676 111659 110507 84013 85629 88350 90596 107923 108913 315532 338375 917135 905709 338609 353943 100677 88946 97253 95495 108865 105365 100568 100900 70865 71820 253097 222757 647572 649051 188712 186214 237433 239802 274498 266589 283091 285334 300972 302949 283546 312271 640033 676200 510773 404312 250466 247915 283762 282377 297843 300895 305517 308343 341798 343019 562770 584549 40.95 68.6 1
13:15:13 2023-09-26 322160 320486 76949 77241 110835 112607 111258 110660 85874 85858 88165 90596 107824 108947 315748 339947 910471 897199 340051 351952 101066 88699 95009 95463 109082 105010 100879 100900 70945 71788 253097 221404 650679 648900 188712 186248 237066 240459 273241 267669 282426 286333 297517 303898 283470 312535 643763 671106 500870 401865 251243 247526 281997 282660 296372 301671 306719 310309 338855 341296 562009 579724 40.95 68.6 1
13:15:14 2023-09-26 322355 319211 76886 77082 110993 115561 111258 110320 83970 85629 88197 90596 107923 108613 315784 338375 917135 899493 339089 351952 100677 88699 97252 95463 108715 105325 100396 101076 70816 71820 253097 222722 646093 649015 188712 186214 237231 239714 274498 266589 282857 285334 298699 304731 283546 311622 639997 676164 499480 407144 250567 248399 283043 282457 297879 300261 305481 309361 341486 343019 562733 584549 40.95 68.6 1
13:15:15 2023-09-26 320896 319919 76855 77168 110835 115791 111224 110558 83919 85747 87924 90753 107923 109131 315460 340737 911911 897199 340423 351952 100988 88699 94976 95463 109082 104938 100568 100831 70977 71788 255409 221178 652058 649359 188712 186214 237231 240459 273241 267633 282430 286683 300014 303864 283348 312571 643763 670596 506256 402466 251243 247915 282134 282872 297041 301671 304730 311506 339570 340532 561212 580079 40.95 68.6 1
13:15:16 2023-09-26 323043 318892 76949 77168 110993 115595 111413 110584 84033 85629 88197 90471 107923 108797 315784 338411 917135 902483 337377 351115 100677 88731 94976 95723 108748 105083 100568 101110 70816 71820 253097 222722 646218 648785 188712 186248 237267 239918 274533 266776 283114 285334 298418 302703 283644 311622 640069 679777 505071 407144 250956 248157 282555 282519 297626 300753 305266 309179 341522 343019 562408 582203 40.95 68.6 1
13:15:17 2023-09-26 320671 320406 76886 76414 111053 115952 111258 110814 85867 85909 88104 90654 107816 108947 315784 340976 911264 894249 338432 351952 100988 88699 94976 95431 109082 104866 100740 100831 70945 71707 253097 221369 649665 648900 188712 186248 237066 240494 273277 267669 285077 286280 297955 303898 283348 312571 643763 671510 496782 401865 251243 247915 282068 282775 297459 302823 304694 310309 338855 341555 562009 580115 40.95 68.6 1
13:15:18 2023-09-26 323250 319246 76772 77168 110988 115710 113806 110660 84007 85721 88350 90628 108180 108947 315820 338649 917135 900492 339089 351642 100710 88946 95009 95789 108865 105496 100568 101179 70913 72048 251997 222906 648721 649015 188712 186799 237433 240663 274498 266812 283396 285334 299397 302983 283533 314325 647664 682823 499480 405380 251879 247738 281892 284029 297879 301283 307770 308815 342460 340532 558761 581942 40.95 68.6 1
13:15:19 2023-09-26 322792 320820 76803 77274 110984 115859 111258 110814 84044 85950 88165 90815 108287 109165 315820 341012 910618 898512 338468 351642 100988 88731 95009 95527 108974 105325 100601 101110 70913 72048 255068 222757 647118 647525 188712 186799 237267 240868 273241 267704 282857 286007 298455 304817 281923 315479 644708 673077 502260 403694 252059 247498 282033 283560 296585 302094 304730 309397 339880 341590 561737 580115 40.95 68.6 1
13:15:20 2023-09-26 323250 320214 76949 77168 111142 112649 111463 110660 83919 85721 88197 90628 107923 109114 315820 338411 916449 900492 337377 354124 100885 88885 97354 95789 108898 105562 100601 101040 70945 71999 254239 222757 647452 648979 188579 186833 236700 240868 274498 266847 283445 285370 299430 305518 285587 315741 644563 676200 499480 405095 251843 248221 281905 283149 297879 301178 306163 309360 342460 341023 562807 583063 40.95 68.6 1
13:15:21 2023-09-26 322261 320179 76949 77205 111006 112795 111463 110814 85874 85754 87956 90628 107923 108981 315820 341012 911764 894392 338432 351150 100988 88699 95041 95463 109116 105010 100740 100831 70977 71820 253097 221906 651037 649359 188712 186506 237433 240663 273277 267669 282461 286683 297795 306775 283546 313082 644708 672127 507890 404266 251314 248089 282068 283194 297705 301671 305195 310309 339844 341590 562009 580935 40.95 68.6 1
13:15:22 2023-09-26 324630 319694 76922 77358 111313 115595 113727 110507 84033 85570 88197 90566 108072 108797 315784 338922 919160 901167 338869 351150 100710 88914 97354 95789 108932 105463 100568 101040 70913 72048 253097 222722 649658 649051 189111 186248 237800 239918 274954 267125 285481 285156 301216 303759 284383 312463 645370 676128 499480 404774 251843 248121 281997 282625 297915 301213 305697 309493 342316 340973 562807 582651 40.95 68.6 1
13:15:23 2023-09-26 320706 320410 76981 77201 110907 115745 111258 110660 83976 85721 88137 90628 107956 108981 315784 341012 911911 894406 341201 351115 100988 88731 94976 95495 109116 105010 100740 100900 70977 71820 255409 221404 650698 649359 188712 186248 237267 240868 273277 267669 282461 286951 297795 303898 283586 313841 645164 672127 500870 402430 251314 248125 282315 282797 297915 301671 305574 310309 339880 341555 562408 580115 40.95 68.6 1
13:15:24 2023-09-26 325092 320174 76807 77135 111390 115664 113806 110660 83950 85629 88230 90628 107956 108763 315784 338922 919160 901167 338396 351712 100710 88763 94976 95789 108893 105463 100568 101179 70945 72048 253097 222757 645418 649051 189244 186248 237922 240210 275320 267348 284585 286101 299501 304766 284401 312903 645370 680631 499480 405488 252023 248334 282033 281870 297807 300473 306091 309324 342460 340532 558725 582954 40.95 68.6 1
13:15:25 2023-09-26 321643 320446 76890 77168 110831 115664 111429 110660 83628 85780 88165 90628 107890 108981 315388 341012 912558 894249 338468 354160 100919 88731 94944 95855 109116 105155 100740 100900 70945 71820 255409 221369 651037 649359 188712 186669 237433 240663 273277 267348 282426 286718 297552 303898 283352 312571 643763 671179 505071 402430 250890 247915 282068 281971 295644 301671 304766 310309 339606 341043 562009 582779 40.95 68.6 1
13:15:26 2023-09-26 323615 319699 76792 77164 110988 115595 113806 110660 83981 85662 88350 90504 108072 108579 315784 339947 919812 903160 338396 351642 100710 88763 94976 95821 109007 105529 100568 101179 70945 71999 252759 222722 647811 653049 189778 186370 237992 240174 274812 267303 283219 286101 299466 302845 285240 314697 644912 676272 499480 404348 251279 248334 282753 283164 296728 301213 305697 309616 341978 341450 558531 582651 40.95 68.6 1
13:15:27 2023-09-26 320967 320932 76922 77201 110907 115699 111429 110660 83919 85721 88230 90628 107956 108981 315591 341012 913205 894286 341501 351115 100988 88731 95009 95658 109082 105220 100740 100900 70977 72010 253097 221369 654983 648450 188978 186799 237468 241354 274078 267704 282857 287158 297760 303898 283622 312606 644708 672127 507890 403104 251279 247951 282068 283207 297915 301671 305231 309945 339880 342875 562009 580935 40.95 68.6 1
13:15:28 2023-09-26 323250 320143 76866 77274 111142 115917 111490 110660 84033 85747 88197 90596 108140 108981 315316 338613 917062 899530 339329 354530 100816 88974 95009 95789 109049 105496 100707 101179 70913 72016 251997 223169 649560 653939 189511 188542 237257 240654 274777 267044 284099 285793 299466 304386 283511 314621 640069 676236 502086 405344 251716 248192 281997 282625 296728 301178 306306 310984 342460 341008 562807 583063 40.95 68.6 1
13:15:29 2023-09-26 320932 320932 76949 77523 110984 112816 111258 110814 83930 85839 88318 90815 107890 109098 315748 340976 913205 894249 338396 353943 100988 88914 95041 95626 109267 105292 100879 100900 71122 71788 255409 221404 652418 650279 189244 186799 237599 240832 273241 268233 283056 286884 300226 304288 283515 313266 645127 671106 505071 404266 251243 248263 282859 283366 297879 302094 305159 310626 339809 341520 562585 583571 40.95 68.6 1
13:15:30 2023-09-26 323250 319563 76981 77221 111142 115756 111258 110660 84064 85688 88318 90753 108221 108947 315748 338340 917062 901451 339329 353943 100816 88731 94976 95691 108715 105496 100534 101040 71108 72053 258911 223169 645418 653241 188978 186731 237292 240654 274741 267008 284094 285191 299117 302983 283546 314621 644765 682191 502260 405452 252023 247462 281997 284149 297626 300367 306595 309324 342701 340973 562807 582720 40.95 68.6 1
13:15:31 2023-09-26 320671 320932 76918 77327 110988 115928 111258 110890 84013 85839 88197 90753 107890 109131 315712 340976 909936 898512 338432 353943 100988 88820 95041 95789 109303 105292 100707 101110 70913 72016 253097 222722 652924 648900 189244 186799 237397 240868 273241 267669 283028 286007 301637 304782 282704 313523 645127 674029 503650 403694 252023 247845 282072 283290 296794 302306 305159 309981 340072 344923 559257 583719 40.95 68.6 1
13:15:32 2023-09-26 320857 320179 76772 77270 110988 115859 111258 110814 83976 85780 88165 90753 107890 109207 315784 338887 915764 899790 338609 351888 100816 88914 95042 95789 108865 105885 100611 101151 71092 72053 253172 223848 646681 651201 189111 186731 237257 241403 274321 267151 283922 285423 299607 302949 284352 314736 646569 680171 499480 404918 252023 247597 281997 283837 297243 301671 306595 309324 342701 340973 558797 581888 40.95 68.6 1
13:15:33 2023-09-26 320410 320967 76949 77307 110988 115848 111258 110890 84001 85839 88197 90815 108039 109131 315784 341012 910582 899150 339384 352170 101128 88974 95106 95789 109082 105529 100707 101179 70945 72048 255068 222757 654469 650279 189244 186799 237433 240868 273277 268233 283056 287122 298176 305446 283551 315815 645583 672602 503650 404840 251632 248263 283098 283397 297771 302270 307113 310969 340108 341450 562498 584134 40.95 68.6 1
13:15:34 2023-09-26 322334 320143 76949 77307 110988 112792 113851 110967 83981 85872 88350 90815 108072 109147 315784 338375 917062 899530 339089 353943 100991 88914 95008 95987 108998 106136 100611 101112 70978 72100 261319 223312 646806 652587 189111 187318 237196 240832 274498 267186 283833 285084 299501 303371 283903 315292 644672 680171 506480 405203 252059 247980 282033 283092 297915 301424 306595 309798 342460 341296 564228 583476 40.95 68.6 1
13:15:35 2023-09-26 322032 320671 76839 77221 111122 115825 111258 110890 83950 85839 88197 90815 108072 109131 315784 340461 911264 894249 339420 351952 101128 88699 95073 95495 109267 105010 100879 100900 70977 71820 253097 222097 653615 648900 188978 186799 237433 240832 273241 267633 282822 286472 297795 305948 283118 313523 645127 672602 496782 404266 251845 248089 282647 283767 297734 302270 305517 310163 340214 342441 562733 583719 40.95 68.6 1
13:15:36 2023-09-26 324169 319923 76939 76090 111142 115791 111258 110660 83961 85721 88443 90628 108180 108947 315748 338887 919087 901130 338833 354584 100893 89121 95105 95987 109099 105714 100745 101252 71075 72067 253097 222615 647691 649015 189111 186799 237433 240797 274918 267089 283722 285370 299325 303406 283666 314808 645791 680171 499480 405524 252023 248054 281997 283524 297915 300367 306631 309470 342460 341246 558761 582651 40.95 68.6 1
13:15:37 2023-09-26 320896 320896 76922 77274 110984 115952 111258 110890 84001 85780 88197 90628 107890 109131 315712 340976 910618 894249 339192 351642 101128 88731 95105 95495 109082 105155 100915 100900 70913 72048 253097 222722 649112 647525 187611 186799 237433 240868 273241 268422 283056 286244 298664 304817 283087 313523 645620 673077 503650 404729 252162 247980 282647 283489 297879 302412 307113 310127 340179 342955 562733 583719 40.95 68.6 1
13:15:38 2023-09-26 323250 320896 76824 77274 111219 115825 111490 110660 84013 84189 88197 90628 108146 108947 315820 338649 919025 904539 339423 354548 101030 89064 94976 95985 108948 105845 100642 101218 71075 72149 253097 222722 648505 649015 189111 186799 237292 240725 274883 267597 285886 286007 299607 304218 284069 313266 644672 676309 499480 405488 251845 248683 282899 283092 297734 301126 306595 310053 342460 341246 563028 582651 40.95 68.6 1
13:15:39 2023-09-26 322755 320659 76872 77278 110993 115952 111258 110814 83976 85813 88165 90815 107923 109131 315784 341012 913675 898512 339182 351150 100988 88914 95041 95789 109267 105292 100879 100900 71073 71788 253097 221715 652836 649819 189111 186799 237800 240832 274078 267669 283056 287122 299591 303898 283582 314734 647664 674531 505040 404729 252553 247912 282753 283922 296681 302412 305517 310127 340694 342920 562009 580079 40.95 68.6 1
13:15:40 2023-09-26 322792 320183 76908 77307 110988 115825 111258 110951 84033 85780 88197 90628 108072 108981 315496 338364 918335 902167 339293 354944 100888 89064 95074 96019 108915 105885 100642 101112 70913 72016 253097 223506 648265 651091 189244 186833 237031 240868 274078 267410 284858 285958 299289 303406 283679 313558 646337 680207 505071 405524 252059 248299 282033 284279 297698 301460 306595 309834 342701 341008 558761 583100 40.95 68.6 1
13:15:41 2023-09-26 321312 320174 76852 77311 110993 116021 111585 110890 83981 85780 88197 90815 107923 109131 315784 340976 910582 898512 338432 351952 101128 88731 95105 95527 109342 105043 100879 101040 70945 72048 253097 222757 660761 648900 189111 186833 237433 240904 273277 268269 283091 286244 300014 304852 283334 316705 649046 677780 506480 404840 252698 247356 282943 284321 297843 302412 306895 310273 341978 342581 560941 580718 40.95 68.6 1
13:15:42 2023-09-26 321084 319941 76945 77311 110988 115859 111258 110890 84013 85780 88165 90805 108204 109587 315496 338673 916952 899530 339293 354443 100960 89031 95041 96019 108915 105562 100568 101179 70977 72048 255527 223627 643583 650740 188978 186799 237397 241707 273831 267633 284374 285370 299677 303406 284720 314478 645656 680171 499480 405560 252023 247718 282033 283595 297243 300965 306631 309360 342943 341008 558761 581792 40.95 68.6 1
13:15:43 2023-09-26 320446 320671 76918 77274 110943 115779 111258 110814 84001 85780 88197 90815 107923 109165 315748 341012 911801 898512 338432 351607 100988 88914 95139 95789 109082 105529 100740 101179 70945 72016 253097 222757 654014 649359 189111 186799 237800 240832 274078 268269 283254 287383 298871 306473 284201 313892 645018 672420 492597 405414 251591 248121 283149 283383 297915 302519 305625 310456 340645 342441 562186 581409 40.95 68.6 1
13:15:44 2023-09-26 324630 319694 76855 77168 111142 115791 113885 110660 84055 84298 88439 90647 108386 109030 315676 338815 919665 904926 340745 354693 100854 89125 94976 95952 109049 105529 100877 101221 71204 72016 256590 222757 647811 649087 189778 186696 238168 240663 275340 267633 283325 286208 299150 303864 284885 312606 643726 676309 518460 405203 251066 248893 283428 282625 297879 301671 306306 309033 342701 341520 562009 583100 40.95 68.6 1
13:15:45 2023-09-26 328382 319599 76824 77254 110993 116021 113772 110967 84044 85813 88318 90878 108180 109131 315784 340976 911776 903219 341443 351888 100988 88885 95041 95789 109082 105496 100740 101110 71073 72048 254239 221023 650638 648749 187864 186799 238002 240868 274250 267983 285481 287994 298453 303759 284307 315292 645511 672895 500870 405990 251099 248263 283291 283092 297915 302022 305158 311446 340598 341246 562408 581345 40.95 68.6 1
13:15:46 2023-09-26 324547 320521 76894 77168 111147 115630 113885 110660 84013 85570 88443 90596 108287 108579 315820 340976 910319 904814 341239 351150 100988 89007 95008 95821 109337 105463 100740 101040 70977 72048 265871 221404 665146 649359 187898 186214 238239 239882 275762 267669 283028 287562 298908 304322 283546 314478 639997 672260 500870 403991 252414 247498 283759 281874 297664 302094 304694 311225 340909 341555 555424 582688 40.95 68.6 1
13:15:47 2023-09-26 329015 320932 76772 77339 110988 115813 113693 110917 84013 85813 88350 90815 108105 109131 315784 340976 911776 899790 341167 351952 100988 88946 95041 95789 109116 105398 100810 100900 70977 72016 251997 221453 649070 651201 187864 186662 237922 241126 274215 268207 283281 287859 300226 304218 284347 315181 645662 672895 500870 404276 251279 248299 283326 283845 297518 302270 304658 311666 340945 341043 562009 584549 40.95 68.6 1
13:15:48 2023-09-26 325083 319694 76898 77168 113455 115791 111809 110660 83992 85721 88350 90596 108287 108613 315820 340976 911264 904814 340483 351150 100988 88946 95009 95789 109082 105391 100810 101040 70945 71999 255409 221750 653085 649359 187898 186248 238204 239882 275797 267669 282426 287176 298699 303898 283582 314883 639961 674029 500870 403707 252272 247533 283873 281852 297456 301671 304694 311225 340945 341520 554639 581829 40.95 68.6 1
13:15:49 2023-09-26 321906 320666 76803 77254 110993 115825 113772 110660 83981 85813 88230 90628 108180 108981 315784 343118 914326 899790 342550 351642 100988 88946 95009 95789 109082 105805 100568 101179 71066 72048 255409 221870 650837 653976 189778 187085 238768 240725 274584 268315 284471 287895 299501 303478 285245 314077 645127 674505 505071 405597 251668 248747 284202 283290 297698 303547 305811 312254 342474 342875 558725 581756 40.95 68.6 1
13:15:50 2023-09-26 323826 319211 76898 77201 113700 115791 113998 110660 83972 85688 88536 90596 108386 108579 315820 340976 910618 904852 340483 353761 100988 88885 95009 95789 109116 105562 100810 101110 70977 72016 253097 221404 648595 648900 187864 186506 238239 240122 275797 267633 282857 287602 298699 306726 283582 314993 639961 675128 500870 403104 252126 247533 283795 281909 297699 301671 305195 311776 341713 342068 556319 585381 40.95 68.6 1
13:15:51 2023-09-26 321906 320666 77013 77307 111147 115859 113806 110967 83981 85813 88197 90753 107923 108981 315784 341973 914469 899790 342032 351642 100919 89007 95074 95789 109116 105529 100707 101110 70977 72048 255409 221848 661903 653976 189644 186731 238063 240761 274584 268315 284673 287823 299430 303759 284956 313523 645164 673077 506480 405416 251243 248263 283326 283326 297243 302872 306858 311812 341701 341008 562009 580935 40.95 68.6 1
13:15:52 2023-09-26 324583 318856 76859 77205 111394 115791 113727 110660 84013 85721 88350 90628 108180 108872 315856 341973 910618 906482 341515 351642 100988 88946 94944 95821 109082 105463 100810 101040 70945 72048 255409 222062 647381 647764 187898 186248 238239 239378 274954 268458 281636 287198 301508 303898 283582 314514 639961 673077 505908 404312 252059 247533 284783 281764 296763 302305 304480 311225 341978 344960 557639 586215 40.95 68.6 1
13:15:53 2023-09-26 322656 320967 76935 77286 111142 115859 113772 110890 83992 85813 88197 90628 107923 109165 315784 341973 915764 899790 342032 351952 100988 89007 95009 95789 109082 105398 100740 101255 71237 72085 253097 222686 649919 653049 189511 186731 238027 240690 274356 268279 284673 288003 299152 304838 285205 313558 645018 672895 506480 405560 251243 248299 283759 284030 297541 302519 304230 312033 341978 341008 561212 582292 40.95 68.6 1
13:15:54 2023-09-26 324587 319694 76803 77254 111394 115859 113772 110660 83929 85780 88350 90628 108180 108872 315820 341973 911639 903875 341515 351150 100919 88763 95074 95813 109007 105562 100601 101040 70977 72048 253097 221906 649006 649359 187864 186248 238239 239714 274954 268285 281636 287602 301045 303898 283582 314514 639997 673077 499654 404276 252450 247498 284792 281764 296540 302519 304943 311446 341690 342875 557639 585233 40.95 68.6 1
13:15:55 2023-09-26 321942 321680 76973 77282 110988 115825 113772 110814 84013 85813 88197 90753 108105 108981 315784 341973 914326 902539 342032 351677 100988 88885 95041 95821 109216 106063 100817 101255 71189 72050 255068 221262 654257 653049 189778 186765 238063 240725 274498 268458 282461 287800 299152 305948 285280 315815 644672 673077 503662 405560 251666 248334 283759 283560 297489 302519 303944 312291 341978 341555 558495 581792 40.95 68.6 1
13:15:56 2023-09-26 324812 320214 76898 77254 113500 115779 113885 110660 84044 85662 88443 90628 108321 108763 315820 341012 911911 906482 341479 351150 100988 89007 95041 95821 109116 105463 100740 101179 71073 72109 253097 221906 653429 649359 187933 186506 238239 239918 275797 268269 282893 287602 300438 304357 283799 314550 639997 674029 506256 403707 252450 247533 283892 281552 299987 302270 304515 310640 341281 344499 557354 583403 40.95 68.6 1
13:15:57 2023-09-26 320967 320967 76828 77282 110988 115894 111258 110660 83976 85813 88230 90815 108174 109165 315820 341012 911812 897051 340927 353798 100988 89154 95105 95987 109216 105779 100779 101146 71107 72050 253097 221227 652039 652124 189644 186799 238168 240904 274114 268493 285279 287895 298420 304560 284561 313302 645200 672931 502086 404312 251506 248334 283362 283127 297279 302306 304730 311776 340909 341043 562408 581792 40.95 68.6 1
13:15:58 2023-09-26 323862 319246 76866 76234 113421 115745 113806 110660 83961 85688 88443 90471 108287 108763 315784 341012 910618 910889 341479 351150 100988 88885 95172 95789 109007 105463 100740 101110 70977 71999 253097 221404 649006 648900 187864 186540 238239 240086 275833 267704 282857 287602 299080 304357 283617 314993 640033 675128 499010 403991 252664 247806 284463 282413 300199 302908 305302 311470 341594 342201 555671 583366 40.95 68.6 1
13:15:59 2023-09-26 321003 320441 76855 77254 111061 115859 113806 110890 83981 85813 88507 90815 108213 109131 315820 343082 914432 896903 344425 353834 101030 89154 95105 96083 108982 105918 100709 101146 71172 72100 253097 221919 652483 649015 187864 186833 238204 241448 274620 268315 281601 288121 299642 305196 285125 314226 643763 673553 505071 405597 251279 248299 283782 283419 296556 303086 304966 316296 341978 340567 562009 580115 40.95 68.6 1
13:16:00 2023-09-26 324390 320117 76835 77254 113421 115779 113727 110814 84013 85754 88230 90628 108213 108947 315856 342599 910618 906209 341515 351677 100988 89040 95041 95821 109116 105594 100740 101179 70977 72080 265871 221715 648647 649090 187898 186506 238942 239378 275375 267704 282660 287283 299152 303933 283821 314550 640033 674029 500870 406855 252553 247841 285249 281918 299600 302871 306459 310750 341798 341927 555950 582706 40.95 68.6 1
13:16:01 2023-09-26 321942 320651 76799 77237 113421 115894 113772 110890 84044 85846 88350 90753 108105 109014 315820 341237 919716 899439 342435 354835 100854 89219 94976 96051 108915 105951 100539 101392 71043 72247 253172 223534 645682 649015 187864 186731 238766 240797 273241 269250 282588 286347 303266 302914 284450 314478 647167 674982 517931 405633 251810 248054 283848 283489 297915 301086 303767 309945 342943 340497 560381 579775 40.95 68.6 1
13:16:02 2023-09-26 331364 320179 76855 77274 111147 115986 111567 110890 84127 85872 88350 90878 108254 109207 315748 341217 910618 900455 340448 352170 100988 89007 95074 95952 109082 105772 100707 101179 71042 72146 252759 222565 649680 647525 188490 186214 239684 240832 274043 269250 282822 287086 299607 304110 284073 317394 645754 674250 498091 407144 252626 247356 285392 282879 297879 302729 304551 311079 342244 341520 553871 580898 40.95 68.6 1
13:16:03 2023-09-26 321870 320617 76949 77278 110993 112947 111413 110967 84013 85898 88411 90815 108146 109484 315496 342866 919679 897051 342472 354944 100854 89251 95074 96051 108915 106096 100539 101319 70945 72114 250826 223227 645682 652513 189511 186765 238204 240832 273241 269783 283056 286342 300199 302949 285035 314478 645620 676164 499227 408000 252023 247671 283759 283290 297041 302907 304407 309579 341375 341261 559551 580319 40.95 68.6 1
13:16:04 2023-09-26 321349 320348 76878 77442 111088 112711 111258 110967 83976 85931 88197 90878 107890 109350 315748 341973 910467 898141 341685 351888 100988 88974 95041 95821 109049 105707 100707 101179 70945 72097 253097 222722 645454 647525 187898 186669 238204 241581 273277 269250 283289 286884 299607 306631 283298 315329 648585 676379 500870 405380 252734 246594 284885 283383 296609 303333 304730 310748 342388 341555 554139 582742 40.95 68.6 1
13:16:05 2023-09-26 319665 320664 76835 77417 111147 112804 111490 110967 84013 85872 88407 90963 108278 109635 315532 338780 918940 899678 339299 354944 100854 89186 95105 96018 109049 105772 100776 101389 70945 72181 255468 224049 644164 648943 188202 186799 238027 242163 274043 268458 284591 285370 300974 303898 284521 314993 646569 681649 506480 405560 252806 248089 283326 284827 297453 302519 306379 310273 343159 341520 558797 581792 40.95 68.6 1
13:16:06 2023-09-26 319961 320348 76981 77339 111147 112771 111258 111044 84044 85931 88563 90878 108072 109316 315424 341733 910618 899439 339420 351642 100988 89040 94976 96050 109082 105951 100810 101179 71042 72178 253097 222722 648864 647525 187864 186833 238204 241957 274463 269060 285886 287163 302165 306703 282972 315365 646423 677374 510773 405414 252698 247703 283450 284392 297879 302943 306077 309653 341690 343231 561176 581309 40.95 68.5 1
13:16:07 2023-09-26 321768 320179 76855 77307 111224 112771 113772 110951 84086 86121 88439 90963 108121 109249 315640 338506 919555 899345 339533 354443 100988 89007 95009 95952 109049 105918 100745 101179 70913 72146 253097 223070 648676 652124 189244 187386 237433 241581 274918 267597 284192 286007 299677 305052 284414 314000 645620 681863 499480 405524 252414 248299 282033 283657 297879 301671 306631 310053 342943 341520 558797 583512 40.95 68.6 1
13:16:08 2023-09-26 320446 320384 76855 77446 111070 115839 111661 110890 84013 85839 88230 90878 108287 109316 315784 341012 912558 899790 339182 351642 101268 88731 95203 95691 109451 105220 100879 100900 71202 72048 253097 222543 653615 650279 189244 187386 237800 241671 274670 268585 285886 286907 299012 305599 284307 314334 647479 674946 511294 404840 252842 248228 283018 284192 297879 302978 306055 309434 341665 343096 562009 581488 40.95 68.6 1
13:16:09 2023-09-26 321906 319905 76831 77258 111199 112804 111731 110797 84055 85917 88439 90779 108121 109181 317195 338471 919593 901302 339570 351607 100919 88946 94976 95985 109049 105845 100707 101179 70977 72240 253097 223169 645667 649051 189244 186833 238002 241354 274954 267410 283957 286208 299607 303864 284215 313266 643726 676309 506480 405524 251845 248857 283326 283149 297213 301671 306127 308924 342701 342875 558761 583100 40.95 68.6 1
13:16:10 2023-09-26 320892 320214 76803 77311 111147 115859 111258 110967 83981 85813 88197 90628 108180 109386 315748 341012 911264 898512 340533 351952 101839 88853 95105 95723 109376 105083 100879 100900 71122 71935 263464 221404 655104 649359 189778 187249 238412 241295 274635 268315 283616 286978 300117 304712 284272 314113 646387 674029 510426 403068 252023 248841 283009 284107 297915 302519 305661 310676 340634 342875 562585 580115 40.95 68.5 1
13:16:11 2023-09-26 322622 320678 76992 76496 111537 112804 111800 110712 84029 85917 88439 90746 108304 109181 315640 338744 919775 901167 340235 351923 100921 89007 95041 95952 109082 105878 100810 101325 71237 72048 253097 222757 644709 649051 189244 186833 237967 240832 275762 267669 284156 286244 299289 303864 284534 313046 643726 676272 506480 405524 251243 249067 283560 282660 297910 301070 306379 309981 342943 341555 562009 583548 40.95 68.6 1
13:16:12 2023-09-26 320963 320179 76981 77360 111147 115986 111258 110814 84013 85872 88350 90628 107923 109165 315748 340976 911776 899790 341935 351607 101128 89007 95073 95821 109116 105562 100915 101040 71090 72048 263464 221333 655070 653013 189512 187215 238063 240725 274356 268728 282949 288265 300891 304430 285178 313523 645127 673077 511120 405524 251489 248015 283804 283489 297915 302519 304443 311226 341978 341281 562408 581345 40.95 68.5 1
13:16:13 2023-09-26 324600 320379 76992 77421 111301 112771 111567 110899 84024 84508 88439 90746 108378 108947 315784 340461 919641 904516 341185 355126 101198 89040 95073 96116 109333 106129 100810 101319 71122 72178 253097 222757 648385 649087 188456 186506 239516 240459 275568 268458 286204 286920 300518 302949 285994 314514 640033 679703 486139 408613 251845 247880 285098 281936 297213 303284 306595 310309 341410 340497 555424 583350 40.95 68.6 1
13:16:14 2023-09-26 322620 320834 76795 77479 110984 112865 111258 111121 83898 85964 88504 90815 108254 109131 315352 341511 920846 899150 337377 352170 100988 89194 95009 96240 109082 105984 100740 101319 70945 72314 255527 224221 646432 653049 189778 186765 238801 242020 273100 269384 284449 286065 301290 303829 284978 314514 647557 681876 499480 405597 252592 248125 284193 284867 296537 303262 306631 309360 341410 341555 558797 583280 40.95 68.5 1
13:16:15 2023-09-26 323865 320036 76965 77408 111610 112750 111878 110712 84169 86009 88504 90878 108287 109014 317376 338780 914192 907757 341017 351642 101128 89121 95235 95952 109376 105496 100879 101179 71170 72141 255409 222409 660995 648900 188325 186833 238942 241899 276220 267222 284192 287158 299117 306451 283582 315473 640033 674190 498153 403104 252842 247915 284228 283432 299564 301671 306631 311225 341665 343070 557932 583548 40.95 68.6 1
13:16:16 2023-09-26 322849 320932 76866 77254 113608 115859 113919 110660 83967 85931 88536 90815 108287 108981 315856 338922 919812 903123 337886 351888 100988 89040 95008 95952 109082 106242 100990 101358 71391 72314 257266 222615 646129 653976 189778 187284 238755 240725 275620 267491 284156 286369 299677 303864 284849 313343 645091 680135 500870 405560 251279 249554 284783 283326 297699 302094 305875 310309 342690 341590 558761 583644 40.95 68.5 1
13:16:17 2023-09-26 325749 320486 76954 76136 111602 112771 111878 110967 84060 85780 88536 90628 108420 108880 315820 340976 912558 908416 342398 353798 101128 89007 95008 96050 109376 105740 100879 101179 71170 72178 253097 222062 653326 649359 188325 186833 238942 240868 276644 268269 283325 288003 299501 304852 284450 315251 640069 673206 511120 403991 252842 248125 284548 282660 300199 302519 306379 312317 341978 343131 558759 583585 40.95 68.5 1
13:16:18 2023-09-26 331369 320967 76898 77339 113600 116055 114111 110967 84055 85872 88536 90815 108545 108981 315856 339947 921771 903838 338432 352205 100988 89040 95203 96051 109216 106242 100817 101460 71204 72213 254239 223277 649440 654440 189778 187318 238766 240868 275797 268269 284064 286884 300411 304357 285321 315590 644708 676345 502260 405452 251279 249067 284193 282660 299564 302306 306379 310309 342943 341590 562009 583548 40.95 68.5 1
13:16:19 2023-09-26 326018 320036 76992 77360 111297 115894 113919 110890 84029 84469 88504 90878 108437 108947 315856 341973 913169 907472 341996 352170 101128 89040 95073 96018 109367 105805 100810 101179 71073 72080 253097 222062 656816 649359 188160 186799 238942 240086 276220 268493 285412 288097 299642 304570 284015 315251 640033 672750 507890 404597 252842 247915 285063 282072 297456 300866 304407 312291 342219 341590 554603 583195 40.95 68.5 1
13:16:20 2023-09-26 324658 320441 76929 77344 113612 116055 113919 110890 84035 85813 88536 90753 108437 108981 315856 340461 922573 906482 338468 354835 101100 89186 95170 96019 109241 105951 100779 101460 71107 72181 253097 223277 646288 653976 188456 186799 239145 240423 275568 268315 284787 287086 300482 304089 286088 314514 645370 676272 499480 405524 251279 249067 284663 282894 300199 302094 305803 310309 342943 341520 562009 583785 40.95 68.5 1
13:16:21 2023-09-26 325944 320148 76919 77307 113525 115894 111843 111050 84123 85839 88504 90628 108287 108947 315568 342228 912558 904852 341996 351923 100988 89040 95008 95821 109267 105594 100879 101179 71122 72178 255409 222062 653774 649359 187898 186833 238942 240086 275797 268493 282893 287890 298871 304604 283653 314993 643459 675165 500870 404312 252664 247915 285499 282944 297248 301086 304407 312254 341978 341590 553784 582760 40.95 68.5 1
13:16:22 2023-09-26 323902 320666 76835 77307 111505 115825 113919 110660 84075 85872 88443 90753 108470 109014 315820 340497 920408 908804 340943 354871 101100 89219 95138 96083 109317 105951 100779 101426 71172 72181 255068 222722 649560 649087 188490 186799 239436 240547 275620 268458 283758 286683 300518 304196 286039 314705 640069 676309 500870 408613 252023 248089 285098 282462 297771 302519 306127 310748 341410 340532 555155 582651 40.95 68.5 1
13:16:23 2023-09-26 322563 320219 76740 77454 110988 112804 111258 113317 83950 85905 88407 90996 107923 109605 315748 342841 910618 899817 340483 352205 101232 89040 95041 95821 109116 105772 100740 101179 70977 72080 255409 222722 652001 647525 188490 186669 239197 241617 274078 269250 283325 287158 300518 304357 283653 315618 645656 675176 500870 405560 252842 247272 284428 284192 296780 301155 305697 311225 342943 342617 556246 581345 40.95 68.5 1
13:16:24 2023-09-26 322920 320174 76835 77258 113421 115894 113885 110967 84044 85905 88383 90878 108174 109165 317604 340211 917030 907509 339089 355246 100921 89219 95008 96051 108982 106096 100745 101426 70913 72277 253097 224156 650627 649177 189778 188277 239110 240904 274918 268871 284848 285721 300270 305516 283582 315545 643763 682167 510773 404918 253824 247498 285001 283524 300357 303334 306703 308524 341375 343131 557501 583681 40.95 68.5 1
13:16:25 2023-09-26 322831 320782 76866 77446 113343 115928 113727 110967 84107 85964 88350 90878 108180 109350 315784 341012 911689 899790 339491 351923 101402 88914 95137 95789 109485 105325 101019 101040 71202 72080 253097 222636 653730 649359 187569 187420 238204 241653 274533 268871 283325 287158 301009 305774 284215 316264 647063 674029 501932 402785 252664 248893 283419 283993 297698 303121 306343 311996 340945 343131 562807 581829 40.95 68.5 1
13:16:26 2023-09-26 322323 319375 76898 77197 113612 115664 114111 110660 83992 85813 88443 90680 108386 109181 317353 338673 913132 910319 341259 354443 101201 89186 95105 96051 109317 105674 100879 101179 71202 72178 258911 222508 651118 649090 188456 186833 238942 241331 276165 267633 284055 287598 299397 304887 284051 315473 640069 674190 502260 403140 252842 247880 284228 282695 297699 301352 306163 312033 341461 342617 557932 583548 40.95 68.5 1
13:16:27 2023-09-26 322849 319863 76929 77254 113604 115783 113919 110660 84044 85754 88536 90628 108287 109014 315856 338958 919604 902809 338432 352205 100988 89040 95106 95952 109270 105805 100879 101179 71202 72080 256590 222757 653532 649087 187898 186833 238274 240868 276220 267704 284459 286835 300726 305912 285945 314226 645828 682058 506480 405416 252662 248925 283383 283816 299491 302094 306703 310309 343123 342875 565173 583476 40.95 68.5 1
13:16:28 2023-09-26 321906 320927 76876 77405 113421 115963 113885 111028 84118 86121 88407 90900 108386 109249 315712 337759 913205 908914 339570 354693 101374 89125 95138 95952 109451 105594 100879 101358 71284 72149 253097 223192 647547 647525 188325 186765 238978 240904 275568 267704 284662 287041 299642 304887 283622 315509 644932 676272 502260 403104 252842 247915 284663 284143 297664 300859 306415 311225 341978 343131 557932 584952 40.95 68.5 1
13:16:29 2023-09-26 321902 320183 76898 77286 113612 115859 113919 110814 84044 85846 88443 90878 108287 109165 315856 338411 918298 902483 337377 352170 100988 89040 95008 96116 109082 105878 100740 101179 70977 72178 255068 223420 646110 649051 189244 187420 237835 241653 275604 267419 284848 286835 300726 304712 284854 315592 645547 682022 500870 405452 252662 249310 283093 283595 297807 302094 306703 310200 342943 342546 561764 583585 40.95 68.5 1
13:16:30 2023-09-26 323759 320446 76992 77307 113721 112771 112189 110797 84128 85969 88625 90750 108520 109200 315712 339530 913132 908951 341464 351642 101409 89007 95138 95952 109401 105951 100879 101179 71170 72080 254239 222062 649842 648900 188456 186833 239030 240939 276256 267669 284095 287800 299642 304852 283622 315437 640033 674226 502260 403991 252842 248421 284698 282695 298150 301450 306595 316296 341978 343096 559191 583585 40.95 68.5 1
13:16:31 2023-09-26 322916 319694 76925 77205 113500 115859 113953 110660 84024 85787 88443 90628 108506 108981 315856 338994 921137 903452 338468 354871 100988 89072 95041 96050 109116 105951 100740 101179 71073 72178 263464 222757 647811 649123 187933 186833 238695 240618 276165 268621 285468 287014 300447 306545 286088 314113 645828 681468 499480 405488 252770 249453 283291 283560 299242 302270 306631 311188 341903 341555 562807 584870 40.95 68.5 1
13:16:32 2023-09-26 324816 320179 77028 76292 111190 112902 111809 111053 84060 85976 88686 90779 108345 109181 315568 342347 916582 905048 341755 351923 101128 89154 95137 96018 109049 105805 100879 101179 71170 72149 256140 222026 649582 650279 188456 186799 239648 240423 275762 269250 283254 288228 299607 304782 284534 316603 639997 674982 500870 404882 252806 248263 285535 281799 297771 303583 305574 312254 342701 342546 554139 583063 40.95 68.5 1
13:16:33 2023-09-26 324287 319819 76866 77401 113500 115894 113964 110967 83992 85872 88504 90815 108287 109131 315748 340426 920465 909062 339182 352170 100988 89007 95073 96116 109082 105951 100707 101179 71170 72196 265871 222757 648021 654633 190851 186662 239436 240690 275620 268315 284085 286943 302571 305232 286052 315293 643726 682131 510599 409226 252628 248015 285494 283021 297386 302730 306379 309945 344883 341008 556209 583512 40.95 68.5 1
13:16:34 2023-09-26 321841 320851 76992 76355 111301 112968 111567 111275 84138 86128 88439 91062 108237 109215 315748 341492 910618 899790 342229 355195 100988 89007 95008 95952 109082 105951 100745 101179 71073 72146 253097 222906 645366 647525 188290 187386 238239 242334 274498 269250 283325 287220 300553 305739 283114 315509 649507 674190 505908 404882 252842 247498 284308 284427 297915 301120 305661 311188 342943 343096 556209 580935 40.95 68.5 1
13:16:35 2023-09-26 321870 320143 76835 77327 111505 112816 113885 110967 83961 85931 88504 90878 108254 109207 315784 338649 914396 905765 338609 352205 100988 89162 95041 96116 109082 106017 100879 101389 71122 72309 263771 224221 661928 648681 189778 186731 239339 241438 275198 269106 285067 286030 301044 305316 283511 315293 643726 682167 500870 404774 252842 247845 284663 283524 296763 301985 309420 310273 341375 343336 558489 585238 40.95 68.5 1
13:16:36 2023-09-26 322334 320486 76898 77458 111301 112845 111722 111241 84035 86128 88471 91128 108221 109605 315784 341733 912859 899419 339420 352170 101268 89040 95105 96051 109233 106017 100879 101319 71389 72228 253097 222757 647331 648441 187898 187420 238531 242334 274726 269060 283758 287229 299607 306201 283546 315473 647557 672224 503650 403032 252842 249032 283724 284463 295901 301120 306559 311225 341378 343647 562991 581874 40.95 68.5 1
13:16:37 2023-09-26 321902 320143 76866 77393 111471 112804 113885 110967 83992 85931 88504 90878 108472 109241 315820 337865 913205 908804 340235 354798 101268 89162 95138 96018 109451 105951 100879 101325 71269 72215 265871 223205 648930 648827 189778 187318 239136 241438 275584 267455 285556 287086 299571 306160 284086 315545 645791 682167 502260 403991 252842 248263 285249 284143 297879 301388 308511 310309 341664 343612 558722 585039 40.95 68.5 1
13:16:38 2023-09-26 322106 320785 76919 76324 111301 113033 111878 111275 84024 86050 88504 91003 108287 109669 315640 341456 910971 899790 339969 352170 101374 89162 95203 96148 109451 106017 100879 101319 71170 72309 253097 222757 652064 650279 187898 187681 238204 241993 274954 269060 284245 288223 299571 305774 284885 316901 647557 674505 503650 403104 252842 249067 283759 284427 297879 301120 306379 312291 341942 343647 558761 581792 40.95 68.5 1
13:16:39 2023-09-26 322772 319919 76996 77307 113804 115986 114111 110814 84029 85813 88750 90753 108437 109131 317419 338922 913205 908767 341017 351642 101268 89040 95170 96116 109586 106063 100957 101325 71301 72181 263464 221955 654050 649286 189778 187284 239100 241403 276608 267633 284192 287450 300863 305599 285036 315437 640033 674190 502266 405953 252590 248263 284663 283423 298602 302139 306437 309634 341978 343612 559154 585238 40.95 68.5 1
13:16:40 2023-09-26 323860 320711 76996 77515 111292 112869 113885 110967 83961 85931 88682 90937 108254 109316 315820 341012 916449 901674 342478 351642 101369 89162 95105 95984 109342 105845 100879 101319 71202 72178 253097 221333 650758 649015 188325 187386 238239 241617 274954 269060 283289 288815 299642 305948 285445 314514 646605 674505 507890 405524 252059 249032 284428 284192 299296 301120 305661 310575 342701 342307 558725 584023 40.95 68.5 1
13:16:41 2023-09-26 324323 319694 76898 77339 113612 116055 113919 110967 84024 85813 88504 90815 108545 108981 315820 341973 912933 907771 342032 352170 101402 89154 95234 96548 109367 106136 100952 101356 71284 72181 265871 222231 653326 650243 189778 186833 239277 240459 276644 268985 285886 289235 299607 304852 284450 315509 644728 678334 495508 404276 252842 248299 284627 283189 298394 302306 306631 312254 341978 343612 559551 585834 40.95 68.5 1
13:16:42 2023-09-26 321763 320749 76898 77372 111501 112771 113885 111173 84003 86050 88504 91003 108287 109316 317376 341589 914432 902539 342201 354124 101128 89040 95105 95984 109376 105878 100879 101179 71170 72339 255409 221369 650978 649015 188325 187386 238239 241782 275568 269250 283325 288612 299642 304357 285441 314257 646605 674982 500870 405597 252059 249067 284627 284192 297734 301086 305410 310358 342460 342875 558761 583512 40.95 68.5 1
13:16:43 2023-09-26 323263 319919 76996 77307 113804 115859 114224 110814 84086 85872 88536 90753 108437 109386 315856 339673 912558 908823 341353 354871 101450 89154 95332 96051 109502 105918 101021 101286 71333 72181 255409 222423 657023 648900 188918 186833 238959 241412 276537 268422 284192 288008 299607 305739 284772 315293 640069 675140 502260 404276 252842 248521 284663 283631 298602 302306 306631 312291 341942 343131 559587 585275 40.95 68.5 1
13:16:44 2023-09-26 321906 320963 76898 76465 111537 112878 113964 111121 84107 85997 88504 91003 108420 109517 315820 341012 914432 901711 342478 352205 101402 89101 95138 95984 109451 105878 101019 101179 71202 72178 253097 221369 649842 648979 188456 187420 238942 241617 274954 269250 283957 288612 299325 304852 285436 314514 647063 674505 502260 405239 252414 249453 283795 283993 297771 301120 305697 312575 341942 342581 558797 583063 40.95 68.5 1
13:16:45 2023-09-26 324775 320143 76929 77307 113612 115894 113998 110814 84112 85780 88536 90596 108470 108838 315856 341012 914085 909453 342885 354334 101201 89097 95169 96051 109317 106096 101058 101356 71301 72280 265871 222062 649245 649359 188490 187318 238942 240628 276644 268871 283325 288409 301929 305526 284885 315473 640069 675128 505908 404882 252842 248299 285156 282625 299987 301086 306306 310104 342701 342617 556246 583585 40.95 68.5 1
13:16:46 2023-09-26 321680 320932 76929 76324 111471 112878 113885 113396 84075 86180 88593 91003 108287 109316 315820 340976 914432 902265 341683 351642 101198 89040 95105 95984 109376 105878 100879 101179 71202 72080 253097 221369 654862 648943 188194 187420 238239 241617 274954 269060 285886 288409 299117 304817 285445 314514 646605 674505 507890 405560 252450 249103 283795 284427 297734 302999 305661 310611 342219 342307 558797 583100 40.95 68.5 1
13:16:47 2023-09-26 324555 320179 76929 77360 113455 115894 113998 110890 84024 85780 88536 90753 108470 109114 317353 341722 917585 908305 343203 354693 101234 89219 95235 96051 109468 106202 101091 101319 71202 72178 263464 222026 650015 650740 188456 186833 239313 240628 276644 268585 284459 288409 299607 304852 284450 317208 640069 672905 505908 404312 252842 248299 285392 282660 300411 301086 305697 310104 342460 342581 556209 583548 40.95 68.5 1
13:16:48 2023-09-26 322216 320406 76866 77339 111471 112837 111809 111173 83961 85931 88443 90878 108287 109316 315820 342780 915764 899817 342514 352170 101128 89162 95105 96116 109451 105951 100879 101319 71154 72228 255068 221870 649342 649015 188325 186867 238942 241617 275535 269060 283091 288409 299642 304357 285472 314478 646569 675128 500870 405597 252059 249103 284428 283595 297734 301086 304766 310575 342943 341555 558495 581829 40.95 68.5 1
13:16:49 2023-09-26 324848 320179 76898 77339 113578 115836 113885 110967 83992 85846 88714 90838 108420 109181 317280 342660 913132 904740 344121 354944 101201 89402 95105 96051 109233 105740 100879 101179 71202 72215 263464 222267 648886 650279 188752 186833 239719 240405 275568 269250 282893 288409 300518 304817 284885 315509 640069 675128 513351 405524 252842 248299 286298 282625 297456 301120 304766 312291 342701 342617 554139 582240 40.95 68.5 1
13:16:50 2023-09-26 321906 320666 76866 76355 111526 115963 113885 110967 84024 85964 88383 90878 108254 109316 315820 341511 918298 894286 340519 354298 100849 89194 94944 96148 108974 106017 100568 101389 70945 72260 253097 223263 644971 649051 188456 186833 239313 241617 274114 270008 283289 287122 301467 305683 285356 315509 647063 676272 505071 408613 252304 248299 284428 284082 297705 302028 306127 310309 342727 341590 562009 581756 40.95 68.5 1
13:16:51 2023-09-26 327614 320384 76870 76010 111386 112894 113851 111173 84086 86213 88682 90996 108337 109585 315640 341901 910434 902316 341501 354944 101097 89162 95040 96148 109116 106017 100921 101325 71122 72277 254239 222757 649680 647521 189778 186867 239719 241993 274533 269818 283758 287688 300235 304852 284450 317476 646605 675176 507890 405560 252842 246770 285098 284427 297915 303262 306127 311851 343195 342617 556209 581847 40.95 68.5 1
13:16:52 2023-09-26 321194 320640 76866 77483 113387 112926 113806 113284 84013 85997 88350 91003 108180 109350 315784 339947 919812 900492 339826 352170 100988 89133 95041 96082 109116 106017 100879 101423 71073 72260 253097 223963 648818 648785 188490 186833 238274 242334 274726 269060 284862 286244 300691 304357 285085 315473 647557 682167 511294 405633 252842 248299 283645 285334 295901 301987 306739 309434 341445 342581 561995 583681 40.95 68.5 1
13:16:53 2023-09-26 320706 319863 76855 77372 111529 112956 111843 111173 84055 86042 88471 91095 108337 109282 315640 340833 912839 898780 339933 352170 101470 89007 95170 96019 109982 105918 101158 101110 71331 72048 256590 222508 655331 650279 188194 187715 238239 241993 274918 269250 283758 288003 299152 305526 284965 314550 647099 675851 502260 403104 252842 249103 283795 284463 297734 301086 306631 309670 341978 343372 558797 582651 40.95 68.5 1
13:16:54 2023-09-26 321870 319697 76992 77397 113646 115928 114032 110956 84086 85846 88536 90878 108287 109241 315856 338601 919812 903801 337922 352205 100988 89072 95008 96116 109267 105984 100810 101319 71170 72178 255409 223263 651759 649087 187864 187715 238239 241653 276220 267704 284627 287036 299360 304392 285120 316413 646373 680207 499480 405560 252450 249839 284193 283881 298150 302519 306306 311225 341410 341555 560815 584824 40.95 68.5 1
13:16:55 2023-09-26 322792 322042 77072 76359 111533 113029 111973 111121 84060 86102 88471 90999 108304 109249 315640 342938 917085 896903 342550 351642 101164 89162 95008 96116 109267 105878 100879 101353 71204 72260 253097 222026 650597 649051 188490 187386 239313 241653 275375 269250 282857 288003 300518 306020 286231 314991 645692 673680 500870 408613 252664 249067 284343 284507 297213 302484 305195 309670 341410 341555 561212 581792 40.95 68.5 1
13:16:56 2023-09-26 323250 320214 76866 77372 111513 112837 113998 113396 84024 85846 88536 90878 108287 109350 315856 338411 914432 908416 338609 352170 101402 89072 95138 96050 109451 105805 100879 101179 71202 72211 253097 223299 647332 647525 188490 186833 239516 241993 275604 267704 285133 287247 300518 306419 284015 315153 645164 676345 502260 403104 252842 248299 285098 283993 297960 301388 306775 311225 342893 343647 558466 587468 40.95 68.5 1
13:16:57 2023-09-26 323250 323135 77024 77486 111524 112813 111878 111198 84086 86069 88471 90999 108437 109241 315856 338958 919124 904926 340051 352205 101198 89194 95073 96148 109401 106242 100879 101353 71234 72309 253097 223455 656832 649051 187864 188010 238239 241993 276220 268493 285098 286920 300937 304604 284996 314514 646605 681686 500870 405597 252842 249874 283759 283821 297843 302519 306703 309373 342943 342068 558833 583585 40.95 68.5 1
13:16:58 2023-09-26 325555 320085 76940 77372 113638 115928 114145 110967 84118 85813 88690 90628 108653 108981 315856 341012 911095 908528 341479 352170 101332 89072 95138 96050 109451 105984 100879 101319 71202 72260 254239 222062 648573 650009 188490 186867 239348 240868 276680 268871 283476 288409 299677 304852 284907 315545 640069 672260 500870 404918 252842 248299 285535 282077 298150 303262 305697 311557 342449 343365 558327 586215 40.95 68.5 1
13:16:59 2023-09-26 324519 320303 76944 77486 111602 112902 111722 111087 84066 85898 88536 90878 108287 109165 315856 340558 923838 906788 339969 352240 101332 89251 95138 96116 109371 105984 100879 101493 71202 72260 256590 222793 648983 652795 188787 186867 239719 240868 276256 268871 284192 287194 300588 303018 286271 315215 640105 681899 500870 409226 252486 248370 285570 283207 297699 301086 306631 311555 342436 341008 555387 583585 40.95 68.5 1
13:17:00 2023-09-26 321421 320214 76898 77511 113421 112813 113919 113596 83941 86030 88536 91197 108321 109417 315856 341492 912558 902539 339969 352240 103347 89072 95255 95952 109485 105984 100879 101319 71202 72309 253097 222757 653154 648900 187898 187715 238239 242334 274670 269250 284432 287283 299642 306485 284250 315509 647593 672260 505040 403104 252842 249103 283795 285071 299564 303298 309055 311703 341690 343541 562512 582606 40.95 68.5 1
13:17:01 2023-09-26 322514 320036 76992 77507 111533 112825 111935 110967 83992 85964 88383 90878 108337 109249 315532 338375 916024 909062 340533 352205 101436 89040 95105 95984 109485 105562 100879 101179 71202 72211 253097 222445 664421 648441 188524 186867 239516 241653 276680 267704 284627 288223 299642 305809 284552 317208 643726 676236 509299 403991 252842 248334 284986 283595 300411 302094 306446 316333 341978 343647 559191 584866 40.95 68.5 1
13:17:02 2023-09-26 322171 320214 76898 77393 113455 112869 113964 111121 83992 85964 88536 90878 108254 109241 315784 341511 919812 894397 340483 352205 100988 89255 94976 96148 109082 106374 100879 101493 71170 72309 255409 223384 657546 649087 188490 187386 239313 241957 274498 268612 283922 287364 302350 305948 285793 317208 647557 676309 499480 408613 252842 248783 284813 284644 297518 305079 306487 311115 343136 342441 562733 584549 40.95 68.5 1
13:17:03 2023-09-26 321657 320972 77024 76136 113570 112845 113919 113587 84149 86273 88504 91128 108287 109384 315820 342239 913205 899530 340483 352240 101198 89255 95105 96148 109342 106017 100879 101389 71202 72309 251997 222757 652121 647525 188456 187386 238942 242334 274726 269250 284267 287562 300199 306236 283546 315618 647520 676200 500870 403671 252842 248263 283795 285062 297915 303440 306595 311617 343123 343682 561212 582615 40.95 68.5 1
13:17:04 2023-09-26 322133 320410 76870 77479 113608 112902 113919 111121 84107 85905 88536 91003 108287 109316 315820 337901 914432 908119 338427 355373 101309 89431 95299 96083 109468 106308 101021 101460 71333 72378 255409 223627 647589 648900 189015 186867 239719 242163 275513 268621 285098 286647 300974 305739 284188 317258 645656 681686 502260 404276 252842 248263 285535 284091 297879 301388 309165 310309 342943 343647 558722 585238 40.95 68.5 1
13:17:05 2023-09-26 322792 320535 76898 77425 113574 112923 111878 111198 83992 85964 88504 91003 108287 109249 315856 341733 913205 899546 339933 352170 103347 89040 95201 95952 109712 105805 101158 101179 71234 72309 250826 222793 661190 650009 188160 187845 238942 242334 274954 269250 284427 288003 299607 306699 284983 315509 647593 676084 498153 403068 252842 249453 284206 285062 297771 303887 306631 309670 341665 343647 561959 583512 40.95 68.5 1
13:17:06 2023-09-26 323250 319690 76992 77344 113917 116021 114190 110967 84138 85964 88504 91003 108470 109316 317643 338922 914140 910133 341317 355373 101478 89251 95234 96083 109687 106096 101091 101426 71333 72181 253097 222409 654703 649359 188918 187804 239578 241957 276644 268269 285062 288003 301952 306419 284885 315149 643763 675971 511120 404276 252842 248334 285210 284392 300836 302519 306703 312144 342701 343647 559587 585275 40.95 68.5 1
13:17:07 2023-09-26 322334 320664 76992 77589 111467 112878 113964 111173 83992 85964 88686 91003 108362 109350 315820 341733 911739 899530 339969 352205 103347 89040 95202 95952 109636 105772 101019 101319 71202 72309 255409 223542 653615 649819 188456 187976 238942 242334 274954 269250 284156 287800 299607 306699 284965 315509 650151 675165 505040 403104 252842 249453 283795 284977 297771 302694 306631 312254 341978 343682 561995 583100 40.95 68.5 1
13:17:08 2023-09-26 322395 320410 77024 77446 113834 115963 114190 110967 83972 86023 88504 90878 108437 109350 317353 338637 915581 912892 340533 354944 101408 89219 95202 96083 109577 106202 101125 101319 71299 72260 253097 222409 649784 649286 189049 187386 239648 241993 276644 268269 285575 288003 299360 306919 284889 315293 643763 676200 496434 403991 252842 248299 285196 283993 302059 302519 306306 310932 342460 343647 559317 585312 40.95 68.5 1
13:17:09 2023-09-26 323103 320179 76961 77479 113525 113102 113998 111275 84029 85964 88536 90878 108287 109350 315784 341012 914432 898178 341479 351923 101299 89040 95170 96116 109485 105772 100879 101319 71202 72178 255409 221404 649624 649015 188456 187681 238978 242163 275762 269250 284192 288815 299254 304852 285980 316863 647520 675128 502260 405560 252628 249663 284663 284543 297248 302907 306127 310611 342460 343422 561995 583548 40.95 68.5 1
13:17:10 2023-09-26 324852 320406 76982 77372 113612 116124 114145 111121 84086 85872 88751 90900 108678 109147 317353 341901 912881 908988 343447 354944 101374 89219 95201 96083 109603 105984 100879 101319 71470 72309 255409 221990 650878 650279 188787 187386 239829 240725 276715 268871 283722 288503 300518 304887 285325 315545 643726 673206 505071 404918 252842 248718 285535 282660 298602 303583 305373 310611 342496 343131 556282 583672 40.95 68.5 1
13:17:11 2023-09-26 323250 320664 76992 76211 111537 112825 113919 113396 84024 85964 88569 91036 108470 109350 315784 341511 919812 899790 341501 352240 100988 89288 95073 96180 109116 106268 100879 101493 71202 72341 254239 224121 642386 649015 189778 187420 239684 241993 274498 268016 284733 287158 302334 304357 285392 315545 649005 682167 506480 407710 252842 249067 285098 285298 297915 302449 306667 311726 342951 342617 561995 583512 40.95 68.5 1
13:17:12 2023-09-26 319961 320214 76949 77479 113574 112845 113998 113474 84123 86273 88682 91029 108386 109619 315676 341901 913132 902279 341501 354944 101374 89162 95138 96148 109267 106162 100879 101460 71202 72277 253097 222757 648744 647525 189778 187838 239313 242675 274954 269629 284192 288025 301432 306699 283582 315221 647593 676236 506256 403104 252842 248893 284539 285588 297879 301155 306379 312218 343123 343682 562408 582656 40.95 68.5 1
13:17:13 2023-09-26 322525 320642 76961 77483 113612 112869 113998 111291 83941 86153 88536 91003 108287 109350 315820 338922 919812 901488 337886 352275 101198 89227 95040 96148 109300 106017 100879 101389 71122 72309 255409 223455 645667 648979 187864 188044 238204 242334 275797 268871 285721 287122 301113 306703 285610 315545 647593 682675 500870 405633 252842 249488 283759 284969 297699 300900 308511 311225 341445 342617 558797 585339 40.95 68.5 1
13:17:14 2023-09-26 328809 320179 76929 77483 111576 113033 111843 111173 84153 86076 88471 91095 108520 109249 315640 341349 918409 902316 341407 352134 101402 89040 95170 96314 109586 106129 101089 101319 71202 72211 251997 221657 656654 649015 188752 187681 238942 242163 275604 268999 284290 288815 299642 305561 285994 316526 647557 674505 500870 405560 252842 249874 284663 284463 297891 301155 306379 310611 342460 342617 558797 586215 40.95 68.5 1
13:17:15 2023-09-26 324591 320179 76992 77474 113725 112792 114032 111121 84029 85905 88536 90878 108653 109165 315856 340737 922449 907771 339456 352275 101402 89194 95138 96148 109451 106017 100879 101493 71202 72341 253097 222793 647805 652832 188918 187420 239719 240904 276644 269060 284627 287688 301467 305518 287108 315257 644708 680171 500870 409226 252059 249103 285806 283127 298150 301120 306306 312254 341445 341555 556282 583548 40.95 68.5 1
13:17:16 2023-09-26 322792 322497 77034 76211 111572 113188 111878 111275 84086 86135 88471 91062 108486 109249 315640 342938 919739 896229 342068 352205 101100 89251 95073 96148 109082 106195 100810 101493 71204 72507 253097 223227 646307 649087 188918 187420 239719 242163 274954 268425 283325 287800 302421 305805 286441 315509 647557 676236 505071 409263 252842 249067 285098 284113 297771 302940 306163 312291 342986 343387 560815 582240 40.95 68.5 1
13:17:17 2023-09-26 322390 320214 76908 77425 113646 112935 113919 113396 84029 85964 88536 91003 108506 109384 315820 339983 916449 904777 339512 355661 101299 89194 95138 96180 109451 106374 100879 101493 71202 72341 255409 224156 656466 648900 189084 187215 239719 241993 275833 269250 285971 286929 302385 306476 284485 317476 645620 684281 502434 405275 254651 248299 285570 284100 297456 301155 309237 310309 342436 343682 558466 588035 40.95 68.5 1
13:17:18 2023-09-26 322571 320604 77045 77552 111606 113033 111878 111275 84066 86161 88747 91187 108453 109350 315856 338922 919812 904852 339925 352205 101268 89349 95072 96180 109300 106308 100879 101493 71234 72373 254239 223455 656344 648979 189778 188044 238239 242334 275797 268493 285205 287158 301839 304817 285356 315545 647593 683132 500870 408303 252842 249453 283799 285334 297699 302058 308547 312020 341923 343096 561995 585312 40.95 68.5 1
13:17:19 2023-09-26 331842 320121 76986 77368 113638 115828 114145 110967 84092 85846 88844 90878 108653 109131 315856 341492 911776 907711 341239 352170 101402 89288 95072 96116 109485 106017 101089 101493 71234 72341 254239 222026 648573 648677 188918 187420 239684 240939 277335 268871 284276 288612 300553 305774 285356 315582 643763 674190 502260 404918 252842 248893 285334 283127 298602 303191 306415 310611 342726 343436 558466 587886 40.95 68.5 1
13:17:20 2023-09-26 325744 320036 77034 77540 111610 112878 111878 111164 84066 86042 88812 90878 108578 109165 315856 340833 923652 906104 339456 352240 101402 89317 95169 96148 109405 106195 101089 101493 71331 72341 256590 223455 649799 652832 189084 187715 239719 241653 276715 269250 284862 288003 301503 304852 287108 314772 645164 681418 500870 408613 252450 249874 285570 283657 298602 301120 306703 316145 342436 341555 557932 585312 40.95 68.5 1
13:17:21 2023-09-26 319961 320606 76716 77516 113612 113029 113919 113430 84044 86030 88504 91293 108321 109417 315820 342599 911689 900492 340519 352205 101332 89255 95008 96148 109485 106195 101019 101423 71234 72309 255409 222793 649560 648441 188787 187420 239719 242334 274954 269818 284227 287895 301467 306811 283617 317894 647593 676236 505071 404312 254272 248334 284894 285334 296521 304187 308208 311924 342798 343541 560397 584735 40.95 68.5 1
13:17:22 2023-09-26 322526 320041 76919 77560 111533 112923 114077 111121 83992 85964 88504 91134 108520 109274 315820 338887 915801 908416 339089 352240 101128 89255 95072 96148 109485 106195 100879 103293 71154 72371 253097 223455 647476 648900 189084 187420 239755 241993 275833 268871 285971 287158 301256 305774 284534 315654 645656 682167 502260 404312 252842 248334 285535 284427 297843 303121 309237 311298 341375 345494 559587 585726 40.95 68.5 1
13:17:23 2023-09-26 320967 320446 76902 77511 113530 112902 113953 113430 83992 85938 88536 91134 108840 109350 315856 341476 918472 899790 342586 352205 100988 89288 95008 96148 109116 106301 100879 101983 71234 72309 253097 222565 644797 649087 188952 187791 239551 242163 275797 268051 283325 288409 302173 303933 286669 315545 647593 676236 512999 409226 252842 249488 285312 284977 299564 305079 305947 311741 345370 342406 561862 584549 40.95 68.5 1
13:17:24 2023-09-26 322737 320941 77024 77552 111471 112845 114043 111198 83972 86102 88682 91128 108403 109316 315784 341441 913675 903086 341731 352205 101268 89317 95073 96148 109418 106341 101055 101460 71299 72309 253097 222757 652242 647525 191123 187352 240056 242334 274918 270008 284401 288003 301432 305312 284317 318149 647520 676164 507890 405367 254632 247880 285535 285062 297698 302660 306595 312218 343159 343612 557427 582651 40.95 68.5 1
13:17:25 2023-09-26 321275 320143 76961 77479 113600 112902 114156 111446 84024 86239 88536 90878 108403 109350 315820 338922 919775 903086 340271 352205 101198 89317 95105 96148 109418 106195 100879 101460 71299 72309 253097 223420 645667 648979 188160 188044 238239 242334 276185 268871 286123 287122 302315 304817 285414 315473 647557 682675 500870 405344 252626 249554 283909 285396 299806 303959 308366 311556 344883 343195 565210 585092 40.95 68.5 1
13:17:26 2023-09-26 322978 320312 76888 77511 113570 113262 111878 111275 84003 86083 88536 91003 108437 109585 315820 341492 917123 901711 340208 352205 101683 89040 95169 96018 109822 105627 101158 101179 71380 72178 253097 222097 657813 650279 188456 187976 239110 242334 275762 269250 284591 288409 299607 306992 285321 315215 647557 674505 501932 403671 252842 249839 284716 284862 299719 301155 306667 310540 341942 343612 561959 584438 40.95 68.5 1
13:17:27 2023-09-26 323830 320143 76992 77393 113800 112792 114077 110967 84086 85931 88536 90815 108437 109165 315820 339947 922425 904777 339456 352205 101198 89194 95138 96116 109342 106017 100879 101460 71202 72309 255068 222757 649560 652759 188918 187386 239684 240904 276644 269060 284591 288003 301432 306056 287108 315149 647664 681840 507890 408303 252448 250083 284920 284050 300266 303333 306559 311777 344883 343577 561691 585275 40.95 68.5 1
13:17:28 2023-09-26 320927 320148 77003 77540 111471 112878 114077 111198 84055 85964 88625 91003 108437 109350 317050 341012 917099 899604 342514 352170 101369 89501 95137 96148 109485 105984 101019 101389 71219 72228 265871 221369 657813 649015 188752 188010 239313 242083 275762 269250 283722 288815 299642 304852 286231 315215 647557 676562 505908 405597 252806 249663 285374 284427 297664 301120 305661 311047 342943 342342 558761 583740 40.95 68.5 1
13:17:29 2023-09-26 323830 320179 76992 77479 113691 112869 114077 110967 84055 85931 88536 90878 108506 109241 315784 340701 922374 907397 339456 355336 100988 89255 95073 96148 109116 106162 100879 101389 71170 72309 253097 222757 645865 649051 189084 186833 240428 241581 276185 269250 284627 288003 302385 306186 286584 315329 647664 681707 500870 409696 252373 248925 286231 283383 300266 303369 306487 311666 342127 341555 556246 587050 40.95 68.5 1
13:17:30 2023-09-26 322474 320628 76904 76140 113578 113033 113885 111275 84024 85964 88536 91003 108437 109316 315748 341511 921118 899790 339941 352205 101198 89317 95138 96148 109451 106341 100879 101493 71202 72341 258911 224049 644448 649015 189084 187681 239684 242675 274498 269818 284947 286884 302561 304782 285597 315509 648510 682167 500870 405669 252842 249032 284663 285592 298667 301155 306739 311947 342436 342581 562825 583548 40.95 68.5 1
13:17:31 2023-09-26 321906 320179 76992 77483 113804 112837 114077 111121 83998 85964 88536 91003 108470 109350 315856 338375 911739 909642 338432 352205 101542 89194 95169 96148 109746 106065 101158 101389 71299 72341 254239 222722 664661 650740 189049 187420 239719 242163 276680 268493 284951 288360 300691 306454 285071 315473 645438 676092 503650 405990 252770 248854 285356 284684 299020 301810 306739 310358 342701 344576 560344 585248 40.95 68.5 1
13:17:32 2023-09-26 322849 320384 76919 76283 111765 115959 114111 110967 84024 85931 88658 90878 108620 109165 315820 338922 922425 903452 338432 352205 101198 89194 95073 96116 109303 106341 100879 101460 71202 72309 253097 222722 646467 649051 188752 187681 239481 241653 276680 269060 284835 287598 301432 306919 286669 314514 646112 683132 500870 405597 252628 249874 285298 283653 298602 301086 306703 312218 341410 341555 557932 585275 40.95 68.5 1
13:17:33 2023-09-26 322106 319788 76856 77565 113491 113033 113885 113553 84024 86116 88536 91260 108470 109417 315820 340488 912558 899530 340448 352205 101268 89349 95105 96148 109451 106162 100879 101493 71202 72309 253097 223263 649680 647525 188918 187715 239313 242837 275477 269865 284848 288251 301006 306594 284307 317294 649012 676092 507890 405990 254811 248996 284663 285623 296763 303779 306559 312955 342943 344682 562408 583585 40.95 68.5 1
13:17:34 2023-09-26 323103 320927 76982 77479 113608 112869 112077 113553 84138 85964 88504 91003 108470 109350 315820 337865 915764 909062 338609 352240 101402 89349 95235 96148 109451 106195 101019 101493 71202 72309 253097 223455 661561 648900 189049 187420 239719 242163 275797 268871 285971 287800 300974 306450 284521 317330 646605 681686 503650 404276 254272 248683 285214 284392 299491 302731 309456 311776 342943 343682 559551 586141 40.95 68.5 1
13:17:35 2023-09-26 323250 320179 76961 77495 113766 112878 114077 111198 84029 85997 88536 91003 108437 109350 315820 342455 916486 901130 342550 352170 101402 89194 95203 96148 109451 105984 101019 101423 71470 72309 255409 221870 650279 649051 190851 187873 239882 242083 275935 269972 283815 288815 300868 304678 286790 315329 647411 676895 502260 407964 252842 249453 285063 285352 299383 302415 305301 311083 342798 342875 565210 583548 40.95 68.5 1
13:17:36 2023-09-26 324323 319925 77003 77446 113800 112804 114338 111121 84123 85813 88812 90878 108731 108981 315424 341012 915987 908823 341515 355104 101402 89255 95170 96148 109451 105984 101158 101319 71331 72178 253097 221870 647903 650279 189049 187215 239684 240868 277494 269250 284192 288815 300553 306476 285325 315582 643763 674190 502266 405488 253787 249032 286173 283410 298602 301155 306379 310611 342943 343647 556282 585275 40.95 68.5 1
13:17:37 2023-09-26 323667 320699 76866 77544 111471 113111 113885 113587 84024 86083 88658 91260 108470 109350 315856 341476 921118 901070 337886 352240 101198 89349 95073 96148 109376 106374 100879 101493 71202 72341 255409 224666 647612 653976 190851 187838 239914 243017 274777 270008 284991 287095 301994 305564 286052 315545 650421 684098 517931 408000 252806 249310 285165 286173 296763 301155 308642 310566 342951 343131 563621 584948 40.95 68.5 1
13:17:38 2023-09-26 320671 320825 77024 77474 113604 112878 113998 113396 84035 86057 88690 91128 108545 109384 315820 341733 911776 900859 339969 352240 103490 89194 95267 96116 109746 106049 101158 101423 71202 72341 253097 222793 650458 649090 188490 187976 238942 242675 275568 269629 284831 288003 299677 306735 285192 315582 648546 672260 499524 403104 252842 249874 284627 285552 297771 304151 306428 310896 342460 344682 565136 586215 40.95 68.5 1
13:17:39 2023-09-26 323029 322270 77093 77491 111765 112931 112317 111275 84118 86161 88747 91095 108486 109350 315856 338887 914326 911652 341353 352205 101613 89162 95235 96050 109586 105951 101019 101319 71202 72309 253097 222409 653763 648900 188918 187420 239719 242163 277494 268871 285062 288815 300518 306236 285321 315618 643726 675934 495266 404312 252842 249067 285633 284197 300836 303583 306667 310322 342943 343647 559587 585275 40.95 68.5 1
13:17:40 2023-09-26 321680 320214 76950 77536 113612 112813 114077 111198 84086 86057 88536 91065 108470 109384 315820 342243 919812 899790 342586 352240 101402 89349 95040 96180 109267 106407 100879 101493 71202 72341 255068 222757 646806 652795 189084 187715 239719 242334 276417 268834 284156 288409 301853 304604 286705 315545 647593 676272 510773 409263 252842 249453 285650 284862 296798 302975 306379 312144 346347 345483 565136 585798 40.95 68.5 1
13:17:41 2023-09-26 324744 320727 76946 76355 111610 113029 112033 111430 84097 86161 88690 91260 108620 109350 318049 342938 914432 906445 342550 352275 101402 89464 95234 96180 109636 106341 101019 101493 71331 72403 255409 222409 652844 648979 189153 186867 240935 241576 276644 268016 283993 288910 301467 305739 285392 315582 645583 674226 502260 405560 252842 249103 287050 283560 297699 302940 306379 310611 341410 343365 555816 582651 40.95 68.5 1
13:17:42 2023-09-26 319925 320664 76898 77511 113574 112956 113885 113621 83941 86149 88536 91326 108506 109754 316095 341012 921118 902539 338159 355680 101299 89349 95105 96180 109376 106374 100879 101493 71202 72472 253097 224085 644461 649015 188787 187215 239719 242846 274726 269818 285116 287252 302421 305978 285392 315582 649501 683615 488576 408000 253824 249103 284698 286208 296763 304187 308692 310969 345822 343400 564407 583494 40.95 68.5 1
13:17:43 2023-09-26 321878 320499 77034 76298 111597 113184 111878 113632 84024 86123 88536 91293 108420 109771 317643 341973 913205 899817 340483 356131 101402 89349 95235 96148 109485 106268 101089 103398 71331 72341 253097 223263 652121 648441 188787 187845 239516 243017 275568 270008 284840 288003 301642 306699 284095 317439 649501 676236 502260 403104 254272 249067 284663 285548 297771 302028 306703 310785 343123 344717 564228 583368 40.95 68.5 1
13:17:44 2023-09-26 322359 319823 76971 77409 113838 112747 114145 113362 84118 85997 88812 91003 108545 109316 317643 338958 922425 907771 338468 352240 101436 89382 95235 96180 109485 106374 101158 101493 71331 72522 254239 223455 649560 654483 188490 188010 239516 242334 276680 269250 285214 288003 301926 304887 286231 314993 647557 682167 502260 405633 252842 249874 285365 284613 301298 302977 308257 312071 344883 343506 564407 585092 40.95 68.5 1
13:17:45 2023-09-26 323021 320464 76982 76315 113761 113029 114111 113587 84055 86057 88747 91197 108437 109350 315856 341492 917135 899382 342514 352205 101369 89255 95267 96148 109708 106195 101192 101493 71412 72309 256590 221333 650462 649051 188918 187845 239719 242334 275797 269818 283993 288815 300974 307100 286669 315473 647593 675422 500870 405669 252842 249839 285098 285192 297699 302028 305661 311083 341375 342307 562009 581829 40.95 68.5 1
13:17:46 2023-09-26 323213 319823 76936 77376 113642 112935 114111 113396 84035 85997 88690 91065 108578 109350 315820 338958 917135 907472 339512 353263 101299 89288 95170 96148 109485 106195 101019 101493 71202 72341 253097 224559 646502 649359 189084 187420 240091 241993 275833 269629 285971 286920 300871 306236 284450 317476 647324 683132 505561 404918 254919 248783 285387 285408 300235 303369 309310 311593 342943 344540 558935 586409 40.95 68.5 1
13:17:47 2023-09-26 327761 320896 77024 77511 113755 112845 112251 111275 84092 86057 88536 91197 108470 109384 315712 338815 920045 902446 338159 352240 101436 89349 95170 96180 109451 106268 100879 103436 71234 72341 253686 223455 651880 649015 187898 188044 238239 242675 276220 268871 285829 287598 301961 304887 285396 315257 647630 683132 500870 405669 252842 249874 283830 285098 298394 303227 309019 312291 342436 343407 561727 586141 40.95 68.5 1
13:17:48 2023-09-26 324818 320925 76919 77479 113612 113033 114032 113553 84055 85997 88536 91260 108470 109605 315856 341476 913137 903452 341551 352275 101546 89349 95169 96180 109519 106268 101158 103436 71447 72341 255409 222757 652362 647525 189118 187420 240179 242334 274989 268051 284227 288409 302599 307100 284485 318446 647593 680259 500870 405380 255316 249083 285463 285298 297879 304543 306523 312071 344883 343541 558685 583548 40.95 68.5 1
13:17:49 2023-09-26 322395 320214 76950 76274 111610 112878 114156 113396 83972 85997 88536 91128 108772 109384 315388 339983 917135 907771 337377 356687 101436 89349 95138 96180 109485 106195 100879 103469 71202 72472 253097 224156 650236 649359 189084 187509 240091 242163 276485 269250 285971 286817 302421 306940 284885 317924 647099 683615 502086 404954 254831 248893 285606 284862 297699 301120 309492 311225 341445 344717 559624 587013 40.95 68.5 1
13:17:50 2023-09-26 322167 320214 77047 77401 113646 112878 114111 113508 84086 86090 88569 91003 108470 109384 315856 341511 921118 898543 342586 352275 101332 89382 95040 96212 109485 106374 101019 103612 71202 72472 255409 223263 646307 652795 189084 187715 240091 242334 275833 269244 284192 288228 302421 304604 286938 318148 649172 682823 498091 409696 252770 249346 285428 284920 297662 303751 306041 309634 343502 343096 561212 583341 40.95 68.5 1
13:17:51 2023-09-26 321959 320758 76929 77565 113525 112956 113919 113621 84003 86090 88536 91293 108321 109417 315856 342841 913205 903489 340519 352275 101436 89255 95203 96180 109485 106195 101019 101493 71363 72472 255409 222793 652001 649090 189084 187715 240091 243017 275375 268425 284826 288503 301961 306236 284485 318446 649501 676309 502260 404633 254811 248683 285098 285615 297213 305079 306379 311851 342197 345236 562031 583548 40.95 68.5 1
13:17:52 2023-09-26 322357 319954 77079 77507 113872 112837 114179 113317 84065 85964 88844 91101 108653 109274 315496 339947 922232 906482 339182 353263 103276 89382 95137 96479 109485 106268 101019 103436 71283 72373 263464 223455 647215 652832 188787 188044 239684 242334 277335 268999 285771 288287 302136 306205 286620 315401 647411 682058 500870 405524 252662 250470 285356 284285 300441 301120 308511 309670 342197 342885 560271 588331 40.95 68.5 1
13:17:53 2023-09-26 323667 320214 76988 77511 111843 113033 114145 111642 83972 86030 88569 91197 108470 109417 315856 342866 919812 899530 342695 353299 101436 89349 95169 96180 109485 106374 101192 103507 71234 72472 255409 222722 652007 652795 189084 187879 239719 242334 276256 268834 283360 288815 301113 304817 287144 315545 649231 676236 507890 409263 252842 249874 285570 284786 298150 303432 305697 310611 342986 342617 562009 582688 40.95 68.5 1
13:17:54 2023-09-26 322359 320348 76950 77622 113804 113107 114190 111275 84035 86083 88812 91227 108620 109350 315820 338887 917099 910356 339753 353228 101542 89317 95267 96180 109451 106341 101158 101493 71331 72569 255409 223734 657916 649359 189084 187681 240428 242334 276359 269413 286598 287679 301162 307023 285365 317743 647338 681985 503115 407144 254991 249032 286047 285067 297699 303512 310186 311984 343087 345175 559551 587008 40.95 68.5 1
13:17:55 2023-09-26 329209 320486 76982 77614 113804 113033 114270 113744 84118 86116 88751 91227 108620 109350 315820 338922 921771 903764 338123 353228 101268 89349 95300 96444 109636 106374 101158 101493 71519 72440 254239 223770 648489 648979 188456 188636 239422 243017 276608 269250 286074 288003 302350 305739 286195 315545 649465 685734 502260 405633 252842 250401 284627 285334 298567 301086 308148 312254 345297 343612 563621 586104 40.95 68.5 1
13:17:56 2023-09-26 323759 320348 77013 77450 114030 112927 114496 110967 84154 85931 88844 90757 108653 109316 317643 340701 911776 911652 342212 353263 101680 89317 95201 96148 109636 106268 101403 101493 71461 72309 254111 222062 651837 649359 191123 187838 240144 242083 278060 269603 284955 288906 301290 306559 286016 317258 645438 678814 503650 405259 252842 249453 285535 284147 299333 301959 306306 311520 342943 343682 559441 586223 40.95 68.5 1
13:17:57 2023-09-26 324528 320183 77055 77585 113917 112956 114338 113553 84097 86023 88966 91003 108653 109350 317643 340976 922232 910356 339933 353263 101402 89349 95137 96180 109451 106849 101158 101493 71331 72572 255409 223420 649680 655677 189084 188010 240393 241617 277299 269629 285735 288409 302138 304817 287629 315473 646569 681649 500870 409226 252806 249874 286409 283560 300836 303830 306739 312291 342436 342581 557464 585275 40.95 68.5 1
13:17:58 2023-09-26 320669 321906 76940 77565 113761 113188 114077 113778 83795 86208 88536 91293 108545 109720 315388 342697 911776 902130 341515 353263 101576 89382 95169 96611 109636 106374 101019 101493 71331 72440 253097 223420 650039 649177 191121 188396 240144 243323 275620 270554 284955 288946 301960 307203 284871 318228 649428 676236 507890 404276 255496 248889 285063 286016 297440 302905 306667 312625 344883 345165 562009 585238 40.95 68.5 1
13:17:59 2023-09-26 322622 320403 76961 77511 113804 113033 114111 111608 84003 86057 88536 91128 108586 109350 315856 338566 917099 909062 339089 353263 101369 89317 95137 96180 109603 106268 101158 101493 71331 72539 255409 223770 653146 649359 189118 187845 240428 242334 276608 269250 286611 287877 301113 306735 285321 317924 647288 682649 500895 404918 254632 249417 286374 285351 298150 301086 309092 309634 341445 344682 560815 586715 40.95 68.5 1
13:18:00 2023-09-26 328947 320183 77003 77651 113825 113111 114190 113508 84123 86149 88844 91227 108620 109384 315820 341989 921118 901070 342586 353299 101198 89382 95170 96180 109451 106407 101019 103579 71331 72527 255409 223519 648455 652650 189049 187907 240286 242603 276042 270770 284449 288707 303378 304782 286857 315582 648969 681707 505071 409805 252842 249839 285570 285062 297554 304864 306667 310104 343502 343387 561212 583517 40.95 68.5 1
13:18:01 2023-09-26 321275 320834 76999 77655 111658 113029 114077 113666 84029 86149 88569 93220 108470 109720 315856 343118 913205 903764 341479 353263 101680 89349 95202 96148 109636 106374 101158 101493 71331 72490 253097 223227 662053 648441 189118 187976 240428 243017 275797 268799 285062 288910 301503 306384 285085 319158 650421 676272 502260 405560 254991 248857 285535 286190 297421 302940 306739 310611 345299 345436 559257 586215 40.95 68.5 1
13:18:02 2023-09-26 320932 320179 77034 77618 113834 112878 114270 113587 84066 86116 88690 91353 108545 109384 317643 338922 921118 906408 340943 353263 101576 89349 95235 96476 109451 106308 101164 101707 71496 72527 259617 223977 649560 653976 189778 188927 238730 243323 276501 269142 286378 288503 302298 305739 286231 315329 650385 684098 502260 408884 252842 250715 285499 285735 298811 301120 308184 310313 342916 343612 561995 587045 40.95 68.5 1
13:18:03 2023-09-26 321870 320936 77079 77565 113804 113188 114224 113621 84149 86116 88812 91293 108653 109384 317643 341973 917099 902130 342586 352205 101576 89317 95202 96180 109636 106195 101158 101493 71363 72309 255409 221404 653671 649087 189084 188306 240091 242675 276450 270008 284591 288707 301432 307100 287144 315545 649465 675140 509299 405633 252842 250226 285780 285405 298359 305079 307953 313846 342798 343506 565210 583403 40.95 68.5 1
13:18:04 2023-09-26 324861 320179 77013 77511 113834 113033 114270 113553 84097 86305 88844 91065 108620 109350 317643 341973 922425 910102 340519 353299 100988 89660 95266 96875 109547 106855 100990 101952 71365 72574 253097 223312 648612 653976 190140 187873 241033 242334 276680 270008 286383 288409 303093 306307 286633 318185 645620 684659 505071 410312 252842 249067 287050 284525 298602 302449 308474 309670 344536 343647 557070 585275 40.95 68.5 1
13:18:05 2023-09-26 319701 320628 76992 77598 113649 113188 114077 113812 84055 86182 88536 93220 108470 109940 315856 341492 922153 903862 338396 353794 101472 89382 95169 96669 109485 106374 101158 103612 71331 72572 258911 224472 644337 649051 189118 188010 240428 243359 274954 268543 286043 288003 303094 307100 286633 315618 649172 686219 500870 408613 252842 249628 285249 286799 299564 304328 309310 312071 343396 343541 565180 586373 40.95 68.5 1
13:18:06 2023-09-26 323897 320183 77066 77511 113996 112878 114304 113542 84128 86149 88844 91293 108653 109720 318049 338922 914469 910324 339456 355949 101691 89464 95494 96479 109721 106341 101368 101460 71397 72604 254239 222615 650002 651201 189084 188010 240428 242877 278116 269178 286351 288815 301467 307413 285994 315077 647374 680171 500870 404918 254272 249839 286409 285334 299510 303583 308983 311047 343123 344882 561212 587008 40.95 68.5 1
13:18:07 2023-09-26 322849 320179 77087 77511 113976 113143 114338 113474 84097 85997 88844 91065 108653 109384 317643 339912 922848 904945 339420 353263 101576 89382 95266 96212 109636 106374 101158 103507 71461 72572 250826 223770 658513 653754 189049 188471 239719 242334 277920 269250 285971 288409 302952 306236 286786 315509 649465 684098 502260 408286 252626 251104 285285 285276 299404 303013 309274 312735 345614 345039 566014 586825 40.95 68.5 1
13:18:08 2023-09-26 324298 320668 77045 77511 113951 113033 114338 111121 84154 85964 88966 91003 108686 109131 317643 341973 913749 911466 344180 355949 101796 89529 95494 96411 109721 106341 101438 101987 71560 72542 253097 222217 651118 650740 189118 188010 240659 241993 278311 269818 285098 294454 301432 307023 286289 317476 646569 675688 502260 405560 254272 249839 286409 284192 301261 303191 306667 313846 343123 344682 559191 586177 40.95 68.5 1
13:18:09 2023-09-26 324359 320214 77013 77511 113946 113033 114338 113474 84128 86090 88844 91065 108653 109350 317643 340461 920928 909062 340219 353263 101610 89382 95266 96476 109636 106374 101308 103541 71412 72572 255409 223420 649799 653754 189758 188010 240428 242334 277530 269818 285133 288409 301219 305526 288025 315509 647664 683879 500870 408667 252626 250894 285428 285276 299439 304223 308475 312735 345614 344505 563657 587045 40.95 68.5 1
13:18:10 2023-09-26 324528 320606 77076 77511 114059 112878 114451 113396 84217 86057 89060 91003 108836 109316 318469 341481 917682 913902 343447 353688 101548 89562 95494 96544 110025 106341 101438 101741 71461 72440 253097 222757 652640 650857 189611 188010 240428 242334 278116 269250 285721 288815 301503 307199 286316 317476 647063 676236 502260 405524 254272 249839 286454 284672 301938 304615 308511 312773 343123 345200 562009 587045 40.95 68.5 1
13:18:11 2023-09-26 324630 320214 77076 77544 114030 112956 114372 113508 84128 86149 88877 91065 108653 109350 318092 340737 923652 908416 339456 353263 103347 89382 95234 96476 109670 106374 101192 103469 71412 72572 253097 223455 649973 652832 189118 188044 240428 242334 277920 270008 285971 288409 302385 306236 287702 315257 649507 685657 502260 407855 254272 251071 285392 285267 299369 304009 309310 310575 343156 343647 561995 587045 40.95 68.5 1
13:18:12 2023-09-26 324262 321150 77041 77651 113872 113188 114338 111676 84149 86182 88844 91438 108752 109855 317389 344321 917104 907623 342514 353688 101548 89529 95516 96610 109687 106374 101158 103436 71380 72522 253097 222650 650159 648979 190278 187420 241140 241993 277065 268834 284836 294174 301219 306664 286231 317439 646605 676164 510252 405633 252842 249103 287368 285035 297734 303643 306631 313474 342436 343682 559123 583200 40.95 68.5 1
13:18:13 2023-09-26 323375 320664 77013 77651 113859 113033 112350 113778 84160 86123 88999 91293 108686 109384 317838 341492 919812 909062 338468 353794 101402 89784 95203 96476 109451 106407 101089 103646 71202 72636 252943 224788 642887 648979 189714 187715 241104 242334 276680 274641 285534 287715 303981 306419 286047 319983 647411 687008 500870 409081 255352 248889 288202 285156 300411 302905 308983 312254 344536 345614 558429 587008 40.95 68.5 1
13:18:14 2023-09-26 319925 320606 77030 77602 111765 113188 114190 113621 84066 86182 88812 91326 108653 110011 317643 339947 922425 903123 338159 353299 101546 89349 95332 96476 109636 106407 101019 103469 71331 72522 255409 224121 655384 649015 189084 188306 239400 243530 276220 270008 286445 288097 303307 306485 286880 317439 651343 683179 500870 408613 254272 250314 285063 287086 298150 302028 309930 309670 343466 343682 564527 587045 40.95 68.5 1
13:18:15 2023-09-26 324600 320214 77118 76167 113976 112878 114338 113508 84097 86057 88999 91065 108720 109241 317643 341973 914432 910102 342586 352240 103381 89382 95168 96476 109856 106374 101332 103469 71461 72522 254239 222565 649505 648979 189118 188010 240428 242163 277865 270281 284973 288743 301042 306594 286123 317779 646460 678334 502260 405452 254632 249803 286848 283993 301049 304722 309312 314354 341410 343647 555816 584447 40.95 68.5 1
13:18:16 2023-09-26 324630 320782 77125 77516 113872 113033 114338 113587 84123 86030 88844 91260 108653 109384 317643 341012 920892 909062 340483 353299 101229 89382 95105 96509 109485 106440 101019 103612 71363 72522 255409 223263 644846 649123 189714 187681 240935 242334 276680 270008 285133 288612 302809 304852 287108 317924 647063 683179 518107 410494 252842 249103 287368 284862 300411 302484 309129 312587 344571 343682 556319 585385 40.95 68.5 1
13:18:17 2023-09-26 321421 320963 76982 77602 113759 113111 114145 113587 84092 86398 88844 93156 108653 109754 317643 341973 911812 901130 340519 353299 103452 89382 95234 96212 109746 106374 101192 103541 71363 72604 255409 223455 654273 648979 189084 188726 239807 243215 276394 270770 286226 288815 301326 307523 286490 318711 650275 678888 498153 404918 252842 250930 285535 286030 300235 302719 308474 311555 343123 345236 563946 585312 40.95 68.5 1
13:18:18 2023-09-26 324514 320183 77135 77417 114168 112825 114406 113474 84273 85997 88999 91260 108945 109274 317643 340222 915764 910102 341515 353263 103381 89382 95266 96180 109746 106374 101192 101493 71461 72373 253097 222409 665619 649359 189153 188010 240428 242334 278116 269034 285174 294247 301256 307413 286231 317476 646642 676272 505040 405524 254272 249699 286445 284765 301108 302028 308547 311591 341445 344682 557501 588785 40.95 68.5 1
13:18:19 2023-09-26 321973 321186 76950 77630 113646 113188 114145 113812 84097 86149 88812 93125 108653 109417 315856 342298 920892 900492 338468 353263 103276 89415 95235 96641 109485 106407 101089 103574 71363 72604 253097 224192 646004 654440 189806 188396 240322 243702 275233 270770 285828 287963 303164 306061 286965 317930 650882 682698 500870 408938 254523 249767 285249 286848 297213 302975 308656 312735 344295 343682 564490 586141 40.95 68.5 1
13:18:20 2023-09-26 321647 321186 77055 77581 113838 113385 114179 113655 84092 86149 88751 93092 108653 109754 317643 341973 914438 901488 341275 353299 103452 89349 95332 96212 109822 106374 101089 103469 71331 72472 255409 223455 651907 649819 189084 188471 239755 243017 276256 268799 285133 288815 300691 307664 285945 317439 650882 676200 500895 404312 254632 249874 285334 286781 298359 304080 308547 310611 343159 346535 566014 587050 40.95 68.5 1
13:18:21 2023-09-26 321906 320905 77108 77544 113897 113102 114372 113621 84092 86030 88844 91293 109175 109417 317643 338958 922425 907126 338432 353568 103347 89415 95234 96641 109636 106407 101192 101773 71626 72609 253097 223870 650498 653609 189015 189559 239542 243359 277351 269747 286705 288540 302845 306236 286365 315582 649501 686037 502260 407964 254543 250930 285535 285820 301298 301189 309529 310575 342951 343682 561995 587914 40.95 68.5 1
13:18:22 2023-09-26 322171 320929 76982 77598 113838 113111 114179 113621 84097 86182 88844 91374 108686 109754 317643 341973 919812 903838 344816 352275 103381 89382 95266 96212 109856 106407 101470 103469 71461 72522 253097 222026 653568 649123 189849 188306 240260 242846 276680 274677 284862 288790 301503 306271 287584 315618 649501 675176 507890 408995 252842 250401 285606 285370 298602 302940 306415 313623 342834 344434 566014 587050 40.95 68.5 1
13:18:23 2023-09-26 324169 321680 77034 77544 113868 113188 114145 113587 84097 86090 88844 91293 108653 109384 317643 341973 922337 907711 340555 353794 101402 89693 95105 96673 109451 106961 101164 102235 71528 72609 253097 223820 649962 653976 190209 187907 241069 242774 277351 268051 285735 288707 304267 304852 287535 318301 647557 684912 506480 410531 254272 249485 287252 285098 300411 302975 309019 310175 345090 343718 557932 586177 40.95 68.5 1
13:18:24 2023-09-26 320223 321186 77055 77684 113725 113197 114032 113689 84085 86301 88751 93317 108653 110050 316240 342841 923574 899530 339456 354078 103381 89570 95169 96676 109670 106407 101192 103679 71331 72604 255409 224788 643792 649123 189153 188044 240428 247620 275604 270770 285971 288008 303342 305774 287144 317476 651343 682662 509299 409263 254093 249874 286445 287225 299756 305509 309201 312661 347474 343577 564407 586975 40.95 68.5 1
13:18:25 2023-09-26 322849 320214 77104 77544 114098 112968 114732 113430 84128 86004 88844 91230 108686 109417 315604 339947 914469 910398 340244 353299 103414 89349 95559 96643 109957 106275 101371 101460 71575 72574 255409 222650 651377 651201 189611 188203 240766 243017 278311 269250 286007 288906 301037 307628 286195 318926 646642 676345 511120 405560 254632 249874 286736 285334 299615 301189 309274 312920 341410 344717 558759 586693 40.95 68.5 1
13:18:26 2023-09-26 324359 320312 77034 77544 113897 113295 114372 113587 84160 86057 88877 91197 108686 109384 317643 341012 922268 909062 340244 353299 103276 89382 95202 96212 109670 106407 101192 103541 71363 72472 255409 222793 646695 653790 189153 188010 240766 241993 277530 270008 285133 288612 302917 304887 288320 315618 647557 682167 502260 410531 252842 249518 287037 284818 301079 305043 308329 312993 346493 343246 560234 586825 40.95 68.5 1
13:18:27 2023-09-26 321906 321155 77013 77630 113834 113229 114190 113936 84128 86268 88844 93284 108620 109754 317643 341511 915987 903452 342885 356705 101481 89743 95559 96708 109721 106374 101335 101741 71592 72674 253097 223748 649919 649359 189118 188010 240766 243359 276323 270770 285663 288815 301571 307593 285321 319727 651343 680135 502260 405524 255352 249839 286409 286727 299528 304936 308511 313364 343191 345755 563186 585275 40.95 68.5 1
13:18:28 2023-09-26 322813 320896 77045 77651 113996 113266 114338 113621 84097 86116 88844 91260 108653 109754 318092 338613 918436 911616 338396 353794 103524 89349 95331 96476 109856 106374 101402 103541 71461 72572 254239 223420 665020 650279 189153 188010 240766 243017 276644 269250 286956 288837 301926 307628 286199 317597 648969 682167 503650 407723 255279 249554 286562 285191 301261 303013 310004 313438 344846 345578 561028 588735 40.95 68.5 1
13:18:29 2023-09-26 323939 320889 77024 77651 113878 113188 114270 113778 84128 86268 88844 91293 108686 109720 317643 341476 922147 903489 345557 356452 101548 89685 95331 96708 110105 106814 101335 101882 71592 72641 256590 223348 649208 653718 189118 188761 240659 243017 276644 269432 284192 289446 303200 305739 287854 317403 649465 681381 492597 410458 252842 249874 286409 285298 299951 304314 306595 312625 344500 343647 562807 583795 40.95 68.5 1
13:18:30 2023-09-26 320967 321114 77087 77688 113804 113197 114190 113812 84086 86268 88812 93284 108653 109906 317643 341476 915987 903764 341515 353228 103419 89382 95234 96476 109746 106407 101158 103579 71429 72572 254239 223605 652483 649359 189153 188436 240428 243359 276220 268834 285793 288815 302845 307628 285094 318635 653008 682191 502260 407144 255352 249696 285392 286620 300447 305079 308329 313401 344883 345720 558761 584829 40.95 68.5 1
13:18:31 2023-09-26 323565 320628 77080 77643 114030 112956 114417 113553 84160 86116 88966 91260 108911 109745 318062 340175 924863 908268 341501 354184 101548 89562 95363 96676 109687 106341 101438 103755 71492 72734 254239 223770 652965 654905 189084 188567 240428 242675 278116 270008 286088 288815 302845 306201 287346 315473 648969 683132 502260 405633 252842 250930 286409 285098 299545 304187 309456 311814 342951 346192 561995 587008 40.95 68.5 1
13:18:32 2023-09-26 321906 320664 77118 77647 114021 113188 114224 113700 84066 86149 88812 91326 108653 109977 317643 342938 919812 903452 342586 353263 101721 89382 95299 96444 109856 106374 101158 103579 71461 72539 255409 221835 649335 652759 189118 188602 240428 243017 276680 268016 285026 288308 301467 307311 288081 315329 649172 678334 502260 409045 252770 250732 285392 285869 298880 305688 306595 311591 342401 343612 558761 583403 40.95 68.5 1
13:18:33 2023-09-26 322653 320889 77049 77651 113872 113188 114304 113621 84180 86090 88990 91439 108752 109855 317983 338780 916989 911615 339240 355949 101548 89685 95363 96444 109788 106407 101228 103579 71461 72606 263464 224121 647762 650279 191256 188010 240864 243017 277299 270008 286884 288093 302510 307378 285356 318410 648969 683615 502260 407107 254811 249663 286848 285298 298602 301155 310405 310785 342401 345720 561610 587877 40.95 68.5 1
13:18:34 2023-09-26 324357 320664 77076 77618 114109 113033 114531 113587 84128 86116 88844 91260 108686 109384 318092 339912 923652 906750 339933 353829 103419 89382 95332 96608 109712 106407 101192 103579 71412 72572 248594 223420 652001 654216 189084 188636 240224 242846 277920 269818 286598 288599 302809 306454 286929 317506 649815 684062 509299 408431 252770 251247 286195 285392 301261 302449 309639 310611 343396 343612 562807 587045 40.95 68.5 1
13:18:35 2023-09-26 322792 321318 77030 77667 113804 113193 112189 111895 84253 86458 88929 91128 108520 109991 317498 342938 916245 907509 342129 355949 101613 89382 95299 96675 109822 106601 101298 101493 71461 72653 253097 223420 649515 650243 189680 188010 240766 243359 276414 269620 285098 288910 302845 306699 285321 319421 650421 679903 503650 405633 255352 249067 286848 286611 299564 303855 306415 311301 343466 345791 558761 585275 40.95 68.5 1
13:18:36 2023-09-26 322625 320929 77045 77651 113951 113266 114304 113621 84210 86149 88844 91293 108653 109417 315424 338375 919812 911402 337377 353794 103347 89382 95234 96643 109856 106228 101158 103541 71461 72522 253097 223770 647903 649819 189153 188044 240766 243215 277208 269993 287477 288969 302243 307523 286088 318751 648291 683989 500895 405344 254991 249839 286848 285459 299320 303369 309639 310575 341923 345755 561212 588417 40.95 68.5 1
13:18:37 2023-09-26 322395 320925 77118 76432 112154 113385 112456 111895 84160 86380 88934 91128 108778 109923 315316 342938 919628 903086 342623 353794 103419 89382 95494 96708 109721 106374 101298 103541 71461 72604 253097 222615 650738 653754 189153 188602 240428 243017 277299 268799 284627 288203 302385 306236 288431 317917 650421 676200 512999 409842 252842 250577 286499 285370 299056 303643 306631 311591 343431 343612 558797 583653 40.95 68.5 1
13:18:38 2023-09-26 323902 320869 77076 77577 113863 113504 114145 113778 84097 86149 88844 91293 108653 109384 317643 342024 911812 904931 342032 353263 101762 89382 95234 96641 109856 106407 101192 103646 71461 72572 255409 223455 652724 649359 190140 188396 240962 243386 276359 269585 285828 288815 303164 306988 286414 320216 650238 680135 502260 408000 255352 248502 287037 286862 297664 304314 308511 311301 343226 345992 562807 585275 40.95 68.5 1
13:18:39 2023-09-26 323250 320865 77311 76088 112145 113352 114519 111584 84222 86346 89056 91128 108819 109771 317498 339769 922425 907771 339420 354078 101548 89660 95331 96608 109856 106407 101332 103684 71397 72572 253097 223927 649560 652795 189049 189064 239684 243017 277920 270008 286848 288815 302773 306735 287144 315582 650421 682662 510773 408613 254272 250930 285655 286199 301049 302028 309966 313648 343466 344682 562031 587123 40.95 68.5 1
13:18:40 2023-09-26 322395 320927 77096 77577 113917 113188 114338 113778 84066 86149 88844 91260 108653 109417 317643 341973 919812 903801 342550 353794 103419 89382 95331 96476 109889 106407 101332 103507 71492 72472 250826 222160 654274 654905 191391 188989 240322 243359 277156 270770 284955 290642 301960 306559 287895 315582 650421 676164 509299 405416 254057 250930 286173 286208 300411 302975 306185 312396 342436 343682 561995 583767 40.95 68.5 1
13:18:41 2023-09-26 324744 320901 77114 76306 114165 113307 114553 111739 84222 86287 89023 91128 108803 109687 317643 339983 919679 911615 339423 354326 101717 89415 95234 96509 109586 106374 101158 103541 71380 72604 253097 224472 652556 650279 189714 188010 240935 243017 277494 268834 286884 288003 303307 306735 285392 319158 647593 682914 505735 405597 254991 249839 286964 285334 300411 302484 310405 312291 343466 345755 561212 588432 40.95 68.5 1
13:18:42 2023-09-26 321906 320704 77076 77684 114025 113188 114338 113587 84097 86149 88844 91326 108653 109720 317643 339434 922425 907771 339146 354078 103347 89382 95234 96476 109822 106440 101192 103646 71626 72609 253097 224443 652946 654905 189015 189127 239578 243530 277351 270008 286745 288779 303271 306664 287203 315618 650092 686037 502260 407964 254632 250930 285098 286208 301307 302484 310149 310611 343466 344682 562031 588331 40.95 68.5 1
13:18:43 2023-09-26 324739 320782 77206 76326 114323 113229 112717 111584 84253 86254 89121 91260 109020 109350 317838 342794 915654 916109 342550 353794 103381 89743 95429 96476 109856 106407 101332 103469 71461 72604 253097 222601 651338 648979 189153 188306 240766 242163 278311 268016 285062 294662 301926 307199 286763 318664 646605 676200 500895 405633 254632 249874 287832 284192 301298 302940 306739 311591 341923 344717 556282 585312 40.95 68.5 1
13:18:44 2023-09-26 325092 320664 77076 77630 114025 113188 114338 113621 84128 86123 88844 91293 108686 109901 317643 341492 920892 910102 340519 353546 101546 89599 95137 96707 109670 106473 101337 101918 71658 72609 248594 223977 647045 652650 190474 187907 241461 242945 277387 270770 286374 288910 304267 305526 288405 318264 648473 683143 499480 411694 254272 250135 288061 285298 299300 302940 309237 311047 345054 343647 557932 586556 40.95 68.5 1
13:18:45 2023-09-26 320706 320925 77003 77700 113804 113307 114111 113959 84118 86367 88751 93317 108873 110126 315856 341476 920892 903123 338943 356687 103347 89415 95234 96641 109746 106440 101192 103646 71461 72604 250826 224156 650888 649087 189680 188396 240428 247903 276450 268834 286848 288409 302738 307369 287144 318185 651343 683215 512999 409263 254651 249874 285677 287122 297699 305079 310150 312403 346837 344434 565180 585994 40.95 68.5 1
13:18:46 2023-09-26 324357 320664 77139 77688 114030 113111 114259 113655 84149 86149 88844 93220 108686 109417 317643 338958 917099 910361 339456 353829 103486 89382 95331 96643 109957 106308 101371 101848 71624 72475 253097 222650 654184 651201 190007 188464 240695 243017 278116 269250 286410 289446 301782 308130 286231 318410 647593 682167 503115 405416 254811 249874 286561 285972 299615 301155 309129 313474 341445 345236 561212 587132 40.95 68.5 1
13:18:47 2023-09-26 324359 319335 77112 77548 113980 113033 114451 113508 84128 86030 88844 91260 108686 109384 317643 341012 923574 908998 340208 353263 103381 89382 95266 96476 109856 106407 101192 103541 71461 72604 253097 223420 652826 655908 189187 188044 240428 242334 278116 270008 285985 288815 302881 305774 288147 315582 647557 682167 509299 410168 252842 250401 287037 285013 301578 304793 309165 313548 343361 343541 559008 586861 40.95 68.5 1
13:18:48 2023-09-26 320446 320699 77013 77610 113838 113344 114304 113734 84065 86182 88844 93220 108686 109940 317643 343118 914199 903801 341515 356957 101481 89743 95559 96934 109721 106374 101298 101741 71575 72674 265871 223627 652965 651201 189153 188636 240428 247867 276680 270288 286494 289077 303342 308380 285356 318933 651270 676345 505735 404918 255352 249874 285677 287086 298378 302975 308983 311083 342197 346311 564926 586875 40.95 68.5 1
13:18:49 2023-09-26 324773 320664 77143 77577 114064 113033 114531 113821 84097 86275 88877 93189 108686 109754 317643 339088 917099 911690 341390 353794 103557 89382 95582 96180 109889 106374 101402 101493 71492 72572 255409 222757 654292 650279 189979 188306 240935 243017 278096 269250 286669 294382 301503 308130 286325 318933 647593 681204 505040 408013 255316 249625 286799 286741 301901 304009 309347 311448 342943 345578 562720 588147 40.95 68.5 1
13:18:50 2023-09-26 321942 320609 77045 77712 113868 113315 114372 113655 84128 86182 88844 91293 108686 109720 317643 342537 923617 901265 342442 356705 101525 89656 95331 96708 109721 106407 101368 101952 71592 72706 253097 223770 647646 653754 189714 188471 240899 243359 277494 269689 284662 294247 304018 306964 288212 317476 650421 680171 507890 410531 254272 249940 286848 286101 298150 304561 306667 311118 344536 343682 558761 584824 40.95 68.5 1
13:18:51 2023-09-26 329048 321186 77049 77643 111978 113340 114304 113846 84097 86215 88844 93317 108720 109940 317643 341511 914432 903838 341515 353829 103381 89382 95332 96641 109856 106407 101332 103574 71524 72735 255409 223806 649799 649359 189714 188602 240766 247867 276644 269655 285971 294174 303342 308063 285463 318542 651123 680878 509299 408013 255713 249732 286266 287229 299842 304175 309056 314030 344134 346762 563657 586383 40.95 68.5 1
13:18:52 2023-09-26 323830 320699 77215 77548 114064 113033 114451 113430 84128 86149 88844 91260 108686 109384 317874 340725 927607 908654 342620 353936 101548 89595 95363 96676 109721 106374 101438 103612 71461 72604 250826 223455 650258 654569 190174 188602 240766 242675 278311 268016 286741 289041 303094 306699 288467 315221 647593 683615 492597 409226 252842 250930 286848 285218 299580 302484 309407 312846 343537 343372 560417 587356 40.95 68.5 1
13:18:53 2023-09-26 322657 320905 77080 77626 113863 113262 114372 113734 84128 86182 89214 93125 108686 109754 318092 343327 920928 902847 342068 353829 101644 89631 95234 96739 109670 107078 101192 103679 71461 72636 253097 224121 648204 654905 189153 188602 240766 243017 276644 269724 285133 288050 304267 306419 287810 317670 651086 683023 500349 410385 254991 250506 286942 286030 299419 304669 308474 311047 345090 343718 558797 585129 40.95 68.5 1
13:18:54 2023-09-26 324169 320699 77135 77688 114173 113266 114485 113734 84160 86182 89056 91631 108936 109889 318360 339530 916718 914009 341501 354255 101931 89562 95559 96967 110117 106440 101472 103574 71524 72641 253097 223455 661699 650740 190013 188636 240962 243359 278311 267795 286920 294210 301255 308165 286907 318933 649507 683179 502266 405597 255352 249874 287252 286311 300836 302449 310844 310611 343261 346798 561212 589349 40.95 68.5 1
13:18:55 2023-09-26 329954 320963 77139 77610 114098 113188 114565 113734 84253 86182 89092 93189 108720 109754 317643 340508 922884 908416 339456 354078 103381 89599 95266 96673 109856 106440 101332 103646 71492 72735 253686 224121 652603 652832 189118 189265 240091 247518 278047 274641 287603 288671 303768 307382 287742 317294 651233 686037 509299 408431 254991 251283 285392 286208 299545 302484 310405 310646 346837 345336 566330 588331 40.95 68.5 1
13:18:56 2023-09-26 324564 320214 77150 77577 114128 113111 114599 111739 84389 86339 89333 91029 109104 109571 318505 341901 918409 914252 342406 354184 102039 89599 95429 96509 109889 106440 101686 101986 71720 72572 254239 222757 650918 651091 190209 188602 240926 243017 278703 268051 286128 288343 302421 307699 287320 318446 647557 676309 505040 405633 254991 250451 286848 285334 300912 304722 309237 311662 342197 345478 558759 587081 40.95 68.5 1
13:18:57 2023-09-26 324852 320960 77139 77663 114093 113188 114372 113734 84253 86182 89031 93092 108873 109417 315568 341733 924956 910361 340555 356687 103414 89599 95363 96739 109889 106440 101332 103646 71492 72636 255409 223841 659835 654751 190013 187838 241140 242459 278096 270734 286598 289347 302383 306336 288802 317331 647411 683023 510773 411548 254218 250401 287368 284862 299580 305079 309201 312920 343502 343647 558759 587178 40.95 68.5 1
13:18:58 2023-09-26 327911 321150 77180 76246 112232 113639 112423 111895 84253 86472 89056 91568 108853 109991 317947 342866 917104 903727 341479 353794 103490 89627 95559 96708 109822 106440 101472 103789 71461 72735 261319 223627 647159 649819 189153 189161 240766 241955 276680 269244 286477 288599 303342 308596 285356 319122 651343 680171 500895 404918 255352 250577 286409 287086 298602 303820 309297 313465 342951 346519 564490 586812 40.95 68.5 1
13:18:59 2023-09-26 324169 320794 77198 77602 114218 113111 114496 113587 84128 86301 88999 91326 108836 109720 318317 339673 915764 912712 340172 353263 103557 89505 95494 96476 110117 106407 101472 103612 71492 72604 255409 222757 654754 650930 191662 188823 240926 243386 278631 269972 286965 288815 302207 308169 286920 318714 647374 682131 503622 405524 254991 249874 287234 286400 300420 304080 309930 313217 342197 345578 561212 587146 40.95 68.5 1
13:19:00 2023-09-26 324169 322727 77202 76256 112154 113381 114632 111739 84253 86439 89056 91505 109003 109957 317498 343017 920855 902446 341239 354716 101750 89783 95298 96773 109856 106914 101304 102057 71461 72785 254239 224587 646432 654216 189944 188567 241104 243359 276414 269689 286030 288815 304695 306201 288025 318410 652009 686256 505071 410458 254632 250401 286848 286629 297664 306047 309201 310575 345054 344682 564454 586141 40.95 68.5 1
13:19:01 2023-09-26 320673 321186 77076 77651 114030 113307 114304 114004 84149 86301 88844 93317 108653 110092 317643 343118 913749 903764 341515 353794 103490 89382 95363 96707 109856 106440 101332 103646 71461 72604 255068 223870 652039 651054 191526 188927 240828 243702 276537 270770 286231 288815 302631 308385 286159 318831 651343 682131 503115 405380 256075 250401 286481 287086 298567 303855 309274 313697 343502 346519 565093 586219 40.95 68.5 1
13:19:02 2023-09-26 324528 321164 77255 76337 114353 113274 114746 111584 84316 86313 89056 91128 108987 109384 318092 341012 924825 911439 340483 354042 103524 89599 95331 96941 109721 106407 101472 103755 71681 72735 255409 223770 658636 654715 189714 188602 241385 242846 278311 268051 286410 288910 303307 306699 288675 315582 649428 684098 509299 410131 252842 250930 287252 285298 300456 302905 308801 311301 346837 343718 561995 587132 40.95 68.5 1
13:19:03 2023-09-26 322844 321150 77108 77717 114064 113344 114372 113812 84191 86268 88844 91326 108839 109754 317643 342467 922425 902135 344633 356183 103347 89660 95331 96773 109822 106440 101332 102023 71658 72609 270817 223834 648180 654071 190007 188754 241069 243494 277741 270373 284955 287871 303946 306441 288431 317924 651233 679989 502086 411075 255011 250577 287252 286566 299056 304843 306667 311555 344536 343682 564629 585275 40.95 68.5 1
13:19:04 2023-09-26 322777 321007 77257 76432 114206 113418 112551 111739 84243 86268 88999 91293 108686 109754 317983 339876 921118 911653 338123 354361 101548 89627 95363 96608 109856 106440 101402 103646 71492 72703 255409 224156 647428 649819 190013 188602 241104 243017 277494 268016 287765 288360 302136 308561 286231 319421 649501 682182 503115 405597 255352 249874 287368 286173 299545 302694 309502 312477 343191 346276 562408 588867 40.95 68.5 1
13:19:05 2023-09-26 322849 320571 77171 77659 114218 113184 114531 113778 84191 86182 89121 91293 108987 109644 318317 340461 923574 909062 339933 354361 103524 89660 95331 96707 109923 106855 101371 102023 71707 72706 255409 223977 650618 655689 189015 189092 240624 243702 278311 270008 286884 289077 303342 307523 287499 315582 651343 682662 503650 408865 254811 255407 286409 286173 301298 304793 310186 311047 343502 343682 558797 588331 40.95 68.5 1
13:19:06 2023-09-26 323672 321007 77139 76319 111916 113451 114462 113846 84097 86334 89023 91568 108653 109982 315604 341476 914432 903690 342032 354326 103524 89693 95363 96739 109856 106440 101332 103646 71492 72604 255409 223956 653309 650279 189979 188602 240766 241955 276680 269655 285971 294708 303307 308310 285994 319421 651050 681649 503650 405560 255713 250401 286445 287122 298602 303855 308983 312773 343466 346833 565326 586141 40.95 68.5 1
13:19:07 2023-09-26 322884 321186 77175 77745 114055 113229 114531 113891 84253 86301 89154 93284 108911 109906 318317 339912 919775 914214 339456 354361 101970 89775 95756 96974 110143 106814 101438 101882 71624 72624 257419 223977 666219 651201 190174 188602 241104 243359 277920 270008 287918 289442 302845 308596 286669 319092 650421 684062 506480 405560 254991 250401 287252 286302 299545 302449 311064 311555 342436 346276 564356 588785 40.95 68.5 1
13:19:08 2023-09-26 323194 321114 77143 77700 114064 113385 114451 114026 84295 86268 89121 93317 109020 110232 318099 342938 920465 904777 342406 354326 103700 89382 95559 96707 110228 106440 101472 103612 71811 72604 255409 222601 653411 649051 189714 189230 240663 247831 277530 269244 286611 288746 301467 307453 288025 317439 651343 676200 505040 405597 254632 251283 286848 286768 299056 303643 309456 312539 342798 345791 565326 586593 40.95 68.5 1
13:19:09 2023-09-26 324780 320633 77202 77651 114173 113111 114599 113587 84285 86057 89154 91293 109401 109384 318317 341012 915764 912802 343447 356687 101796 89743 95559 96708 110092 106374 101438 101987 71771 72674 255409 222615 652178 648943 190013 188804 241104 243359 278703 270199 286378 288991 302385 307699 286965 318933 647557 676309 505040 405597 254991 250401 287252 285298 300912 302940 308983 313772 342436 345720 558722 587045 40.95 68.5 1
13:19:10 2023-09-26 322404 321186 77003 76350 114052 113594 114304 114004 84222 86301 89214 91598 108886 109754 317643 342537 923574 902809 339456 354361 103452 89660 95331 96806 109856 106473 101332 103822 71461 72785 265871 225177 652679 652795 189979 188602 241104 241955 276220 269689 286848 288369 304767 306699 287863 318897 648975 684213 502266 410458 254991 250577 287252 287764 299605 303890 310136 310611 345054 345200 565362 587914 40.95 68.5 1
13:19:11 2023-09-26 322978 321870 77171 77717 114064 113418 114531 113846 84191 86584 88999 93381 108911 110016 317643 342830 918372 906825 343936 354255 101649 89718 95494 96741 110058 106374 101438 102023 71590 72671 255409 223770 650858 650279 189875 189058 240428 241955 277299 268869 286598 288910 302065 308632 285994 318933 651343 680222 502260 405203 255352 250577 286445 287122 298602 304551 308221 311555 342436 346554 565326 586556 40.95 68.5 1
13:19:12 2023-09-26 332791 321211 77202 76432 114177 113262 114565 113812 84357 86287 89121 91293 109020 109384 317643 341012 924919 910324 340483 354078 103524 89660 95363 96641 109856 106440 101472 103717 71492 72785 254239 224114 652844 654751 190278 188602 241140 242846 278311 268834 286548 294283 303378 306236 289104 317476 650882 684098 503650 411694 252842 250930 287656 285049 300456 302975 309711 311555 343537 343682 559587 587045 40.95 68.5 1
13:19:13 2023-09-26 322907 321190 77171 77663 114064 113197 114451 113812 84191 86241 88999 93253 108936 109889 318099 345853 923577 904926 342514 354255 101548 89841 95429 96972 109721 106914 101402 103822 71492 72735 257266 223977 650494 654678 189979 188636 241104 243359 277208 270786 285699 294454 304731 306992 288467 318119 651343 683132 503997 411403 254632 250577 286964 286410 298150 304808 306343 312846 345332 344717 558761 585371 40.95 68.5 1
13:19:14 2023-09-26 329868 320699 77255 77663 112457 113344 114565 113621 84253 86215 89060 93220 108686 109754 318092 339947 916204 912337 340999 353794 103734 89382 95559 96641 110194 106407 101472 103646 71720 72604 254239 222757 662028 648943 190013 188602 241104 243359 278703 270008 286983 288308 302881 308279 287108 318933 647593 680207 505040 405560 254991 250401 287050 286007 300137 304187 309930 311591 343206 345755 559624 588372 40.95 68.5 1
13:19:15 2023-09-26 324816 320869 77171 77717 114173 113184 114565 113778 84222 86458 89056 91438 109011 109855 318469 341385 927022 912264 341371 354219 101548 89779 95363 96773 109889 106440 101472 102436 71656 72770 253097 223770 652965 654751 190146 188989 241613 242846 278311 268834 286445 294382 302525 306236 288874 318149 649465 684098 503115 411694 252842 250577 287773 285338 300456 304548 309930 313809 344536 343682 559551 587150 40.95 68.5 1
13:19:16 2023-09-26 322660 321221 77108 77684 113951 113340 114372 113812 84160 86275 88999 93284 109020 109754 317643 343087 924264 902130 340483 354361 103381 89693 95299 96806 109889 106914 101332 103822 71492 72835 253097 224824 646093 653754 190013 188636 241104 247867 276256 272302 287037 288901 304445 308656 287882 318350 653192 687008 495411 410312 255352 250858 287252 287207 298150 303890 309844 314178 345609 345442 566162 587274 40.95 68.5 1
13:19:17 2023-09-26 325092 320659 77198 77548 114324 113033 115031 111550 84441 86306 89300 91128 109070 109653 318505 340797 919555 918734 343447 353794 103700 89415 95494 96641 110228 106374 101472 103684 71671 72703 253097 222757 659438 651201 190013 188636 241104 247482 278703 274641 286848 288308 302421 308130 287108 319195 649005 679976 501932 405597 254991 250577 287368 285334 300594 302940 309492 312504 342472 345755 559587 588450 40.95 68.5 1
13:19:18 2023-09-26 324852 320798 77202 77610 114239 113344 114565 113812 84222 86182 89154 93156 109053 109384 317643 341733 924956 910324 341515 354361 103557 89693 95363 96673 109889 106473 101402 103679 71524 72835 255409 223870 647283 654751 190313 188602 241675 242837 278524 270734 286633 288815 303200 306096 288897 317967 649470 684062 502260 409334 252842 255371 287252 285370 300208 304757 310113 311555 343537 343682 561212 589111 40.95 68.5 1
13:19:19 2023-09-26 321003 321221 77076 76350 112076 113738 112501 112128 84285 86472 89088 91700 108886 109991 317498 342938 918282 904814 342586 354397 103557 89660 95494 96974 109856 106473 101402 103679 71524 72866 253097 223455 650738 650279 190013 188602 241140 247729 276680 269689 286410 294662 303378 307664 286490 320399 651343 681686 507890 405669 255713 249874 287252 287243 298602 304349 309492 311591 343537 347652 563657 586141 40.95 68.5 1
13:19:20 2023-09-26 330660 321580 77171 77700 114143 113336 114565 113846 84222 86215 89154 93317 109053 109754 318317 338958 918803 913021 338468 354078 103662 89660 95494 96739 109923 106473 101472 103679 71811 72735 254239 224156 650758 651128 190705 188989 241787 243630 278008 270389 288175 288815 303164 308455 286929 319238 650735 684098 506430 405560 255352 250577 287620 287050 299545 302449 310040 311555 345822 347178 562009 589620 40.95 68.5 1
13:19:21 2023-09-26 326530 320905 77202 76319 112145 113418 114587 114026 84170 86439 89056 91572 108853 109957 317983 343082 921118 903875 345073 356957 101860 89660 95429 96707 109923 106440 101472 102057 71624 72735 254239 222373 650878 654252 191391 188933 240935 243359 277530 269244 285659 288816 302830 306735 288874 317476 651343 676272 507890 409514 254272 251106 286848 287086 300836 305151 306775 313298 343502 344717 562031 585312 40.95 68.5 1
13:19:22 2023-09-26 324395 320963 77201 77729 114128 113418 114372 113812 84191 86241 89154 93253 108945 109754 318092 342537 915801 907509 342586 354361 103414 89415 95363 96641 109856 106440 101402 103679 71492 72735 255409 223870 653206 651091 190670 188499 241783 243702 276537 270408 286266 290410 303200 307488 286633 320362 651343 681686 502260 405560 255713 249628 287252 287158 298150 303890 308788 311627 343537 346833 562825 586141 40.95 68.5 1
13:19:23 2023-09-26 332853 321007 77307 76369 114391 113340 114906 111817 84326 86380 89366 93156 109171 109754 319211 341012 928897 910139 340483 354361 103557 89693 95494 96974 110092 106473 101402 103822 71524 72785 251997 223770 648850 655713 190013 189064 241104 247446 278703 268647 287028 294454 303414 307664 288671 315654 650421 682949 502260 409226 254272 249217 287252 286007 300491 302940 310186 311591 344500 343682 561212 588367 40.95 68.5 1
13:19:24 2023-09-26 322693 321190 77108 77696 114093 113352 114485 113925 84160 86275 88999 93253 109053 109754 317643 343327 920928 902483 342623 354361 103347 89726 95299 96838 109856 106473 101332 102164 71658 72873 255409 224602 646931 654107 190209 189092 241069 243702 276537 270786 285828 288910 304767 306699 288282 318446 655048 684025 507890 410531 254811 250577 287252 286454 299564 304843 309456 311337 345609 345236 563657 586593 40.95 68.5 1
13:19:25 2023-09-26 322772 320782 77171 76400 114437 113340 114746 111988 84191 86215 88999 93253 108978 109923 318469 338922 917062 910706 340483 355949 101998 89722 95494 96541 110228 106440 101472 103646 71703 72636 254239 223106 652881 648943 190146 188899 241104 243594 278703 274569 287001 288343 302421 308416 287144 319195 649501 680243 502266 405597 254991 250577 287630 286208 301159 304115 309966 311627 342472 345401 559624 588785 40.95 68.5 1
13:19:26 2023-09-26 324370 320960 77202 77754 114132 113197 114565 113734 84222 86182 89092 93189 109087 109977 318317 341973 926303 910361 341275 354361 101791 89693 95494 96974 109991 106961 101405 102023 71656 72738 255409 223856 651799 655032 190642 188927 241783 243017 278311 268869 287122 294454 303057 306345 290830 318410 649428 686219 511120 411694 254632 250875 287980 285334 299615 302975 309492 313474 345054 343682 559154 587182 40.95 68.5 1
13:19:27 2023-09-26 329484 322220 77255 76319 114064 113373 114406 113880 84165 86248 89088 91731 109020 109940 317643 343118 917099 904096 343410 354361 103801 89415 95690 96509 110380 106407 101472 103574 71524 72735 254239 223806 652163 649015 189187 189265 240597 241955 277530 269689 286557 294662 302596 308702 287377 318446 649011 676236 499524 405560 254991 255048 286445 287364 299091 303890 309966 313263 341445 345755 565362 587045 40.95 68.5 1
13:19:28 2023-09-26 324848 320960 77338 77610 114132 113188 114599 113655 84222 86149 89154 91326 109053 109350 318092 340964 917172 907711 344633 353829 101970 89775 95690 96941 110143 106407 101438 101986 71656 72738 255409 223120 651338 653049 190746 188010 242159 242675 277920 269689 285828 290437 303307 307664 287620 319195 649501 676164 510708 408036 254991 249874 288724 285370 302487 304596 309698 312065 343537 345684 559191 586177 40.95 68.5 1
13:19:29 2023-09-26 322379 321114 77118 77754 114222 113418 114451 114105 84233 86387 89088 93284 108911 109906 318469 340461 920892 907771 339420 354361 103595 89693 95363 96773 110181 106914 101472 103822 71720 72835 261319 224472 663403 649051 189118 189230 240428 241955 277920 268799 287850 288815 304018 307164 287751 318410 651343 684948 509299 409190 254991 251283 285535 287086 299545 304722 310405 311301 343537 345442 564890 588785 40.95 68.5 1
13:19:30 2023-09-26 322323 321906 77175 77717 114021 113274 114496 114004 84160 86301 89121 93317 108803 109720 317643 342455 921118 907472 345407 355949 101937 89685 95625 96708 109982 106995 101438 101952 71722 72674 253097 223798 653568 654216 189979 188899 240935 243702 277972 269209 285499 288781 302101 306735 289352 317403 650092 676200 503115 409842 254272 251106 287166 287050 299510 303855 306703 314886 343502 344682 561959 584893 40.95 68.5 1
13:19:31 2023-09-26 324357 319819 77139 76319 114357 113307 114690 113812 84222 86241 88999 91505 109020 109906 318542 338922 919124 913021 339420 354326 103629 89415 95494 96608 110380 106440 101472 103646 71720 72816 254239 223770 650559 650279 190278 188899 241104 243359 278311 270008 287630 294662 302845 308596 287319 319421 650421 683615 505040 405560 255352 250577 287252 286208 300912 302694 310405 312029 342472 347058 562408 588785 40.95 68.5 1
13:19:32 2023-09-26 324287 320889 77139 77684 114252 113344 114565 113778 84253 86182 89154 91326 109129 109384 318324 341722 928829 911466 342472 354219 101829 89718 95494 96940 110058 106995 101649 102023 71492 72803 253097 223927 650738 657701 190209 188864 241104 242846 278703 268834 287441 289446 304018 306848 288874 317439 649501 684098 501932 411403 254272 251106 287773 285334 300456 302940 310186 311555 346568 343647 562807 588752 40.95 68.5 1
13:19:33 2023-09-26 320825 321043 77175 76432 114030 113516 114338 112128 84253 86334 88966 93381 108987 110092 317643 343118 915630 903838 341996 354326 103524 89693 95363 96773 109889 106440 101472 103789 71720 72835 253097 223770 650159 650740 190146 189030 240935 241955 276680 269655 286647 294487 303342 308596 286231 319457 652267 682167 500895 405524 255713 250577 286848 287729 300411 304314 309602 311555 343466 347320 565362 587045 40.95 68.5 1
13:19:34 2023-09-26 324169 320829 77202 77729 114331 113188 114724 113812 84253 86301 89121 91598 109045 109889 318324 339661 920982 915317 342959 354752 102177 89808 95756 96708 110321 106440 101472 103646 71720 72735 255409 223312 664648 648713 190278 188636 241140 243594 279489 270008 286884 288544 302385 308596 287108 319421 649465 682167 505040 405597 255352 250577 287252 286320 301370 305079 309930 313735 342436 345791 559587 588785 40.95 68.5 1
13:19:35 2023-09-26 321942 320834 77055 76287 114206 113578 114338 114117 84191 86393 88999 93317 108686 110016 317643 342263 923574 903838 339456 354361 103524 89660 95363 96773 109856 106440 101402 103822 71492 72785 255409 224940 646129 652795 190146 188899 241104 242700 277069 269689 287491 288910 304303 307413 288025 318897 653008 685178 502260 409263 254991 250577 286445 287972 299056 303432 311064 311047 345054 345720 567000 588785 40.95 68.5 1
13:19:36 2023-09-26 322167 321150 77118 77680 114064 113405 114565 114004 84410 86551 89056 91598 109011 109991 318208 342902 921174 904628 343447 354184 102247 89627 95756 96641 110380 106407 101472 101741 71803 72671 255068 222793 657860 649015 189910 189230 240935 241955 277530 269620 286647 288544 301926 308561 287144 315329 652267 676200 505040 405560 254632 251283 286409 287176 299510 303855 309492 312539 342162 345200 565057 586141 40.95 68.4 1
13:19:37 2023-09-26 323495 320865 77062 77721 114143 113307 114531 113846 84274 86182 89121 93317 109020 109977 318092 341012 921771 913137 338396 354361 103524 89693 95429 96806 109856 106440 101402 103822 71681 72785 253097 224824 649223 650740 190278 188602 241715 243359 277920 269244 287765 288503 303378 308345 286633 319457 650882 684213 503650 405597 255713 250577 287252 286884 299510 302940 310113 311047 346837 346798 561212 588867 40.95 68.5 1
13:19:38 2023-09-26 320410 320925 77192 77671 112232 113705 112501 112050 84410 86499 89088 91568 109140 109991 317136 340282 926364 908231 339420 357193 103557 89693 95363 96974 110058 106880 101472 103822 71492 72785 265871 224364 651078 649051 189118 189024 240428 241990 278116 268834 287729 288815 304018 308301 287908 318410 653376 685214 502266 409226 255444 251283 286409 287122 301724 302940 310844 311520 344536 345720 565362 588785 40.95 68.5 1
13:19:39 2023-09-26 324888 321186 77269 77717 114134 113418 114531 113846 84222 86301 89121 93317 108987 109754 317643 342537 916449 909062 342623 354326 103590 89816 95494 96806 110194 106440 101472 103822 71720 72835 253097 223613 650159 650279 190313 188602 241818 243702 277458 270513 285971 290341 303378 307628 287144 320853 651343 681649 501932 408036 255713 249839 287773 287086 298602 304773 309370 311591 343537 347320 561995 586228 40.95 68.4 1
13:19:40 2023-09-26 322884 322235 77307 76239 112227 113705 114746 114139 84290 86532 89088 91568 109112 109957 317983 339673 921118 913021 338361 354326 101965 89775 95429 96707 109889 106440 101472 102164 71788 72785 253097 224121 650878 648677 190278 188899 241648 247482 278116 268425 288206 288815 303307 308596 286777 319457 650421 682182 505040 405597 255533 250577 287252 286647 301293 304615 311284 311520 343226 346798 562408 588785 40.95 68.4 1
13:19:41 2023-09-26 324588 321186 77171 77696 114064 113451 114531 113925 84222 86334 89121 93317 109020 109940 318092 343568 923574 902446 341515 354326 103381 89816 95331 96806 109856 106914 101332 103856 71492 72835 253097 224746 645257 654216 190146 188899 241104 247831 276644 270478 286611 288815 303946 306735 288255 318897 649047 684177 510773 410531 254991 250577 287368 287441 298150 305939 310405 313474 345609 345720 568435 586848 40.95 68.4 1
13:19:42 2023-09-26 323021 321839 77202 76211 114270 113561 114632 114184 84316 86558 89056 91631 108987 110058 317643 341217 918409 904628 342237 354326 103767 89599 95625 96641 110355 106407 101472 103612 71752 72604 255068 222793 658903 649015 189714 189265 240766 241955 278047 269689 286848 288781 302350 308632 288025 318185 648939 676236 505040 405597 254991 255443 286848 287198 299545 303890 309930 313015 342436 345478 565130 586593 40.95 68.4 1
13:19:43 2023-09-26 322916 321186 77135 77717 114064 113340 114565 113846 84222 86301 88999 93317 108911 109754 317643 340497 920194 910287 338396 354361 103557 89693 95429 96806 109889 106914 101472 103822 71811 72835 265871 224824 658867 648943 190180 188602 241894 247831 278116 269620 288445 288707 304267 308632 287108 320136 650421 684177 503650 405633 255713 250401 287656 286683 299580 302975 310077 313846 346655 347035 562622 588739 40.95 68.4 1
13:19:44 2023-09-26 322187 321048 77255 76287 114432 113561 114826 114218 84285 86334 89154 93349 109326 109940 318658 340976 923537 909062 339420 355201 101970 89994 95494 96838 110194 106914 101472 102126 71492 72835 253097 224472 649560 652759 189153 189893 240428 242496 277920 268834 288170 288815 304303 307628 288120 318933 648975 685178 502260 409226 255172 251283 286217 287122 301298 302940 311284 312810 344536 345755 565362 589620 40.95 68.4 1
13:19:45 2023-09-26 324852 321844 77150 77749 114119 113410 114565 113846 84253 86334 89370 93349 109053 109754 315496 343052 917135 910102 342586 354858 103662 89849 95494 96838 109889 106961 101472 103822 71524 72785 255409 223455 652965 649067 190348 188602 241818 247831 277494 270513 286410 290797 303021 308130 287584 320853 651343 682167 489926 409226 255713 249839 288183 287526 301298 305486 309844 313514 344430 347213 564407 586944 40.95 68.4 1
13:19:46 2023-09-26 322741 321723 77307 76287 114437 113418 114565 113846 84196 86498 89154 91505 109120 109982 318317 339947 921771 914140 341501 355392 103662 89693 95559 96838 110228 106473 101472 103856 71752 72835 253097 224508 647784 648943 190348 189030 241818 247867 278311 268834 288360 288815 302950 308632 286768 319909 650882 683879 500895 405597 255713 250577 287252 286884 301298 303633 311505 311555 343502 346833 558761 589620 40.95 68.4 1
13:19:47 2023-09-26 324818 321186 77202 77663 114207 113188 114599 113812 84316 86215 89186 93253 109053 109754 318542 341012 926215 910102 340483 354361 103590 89808 95756 97107 110219 106961 101438 104009 71656 72770 253097 224013 652558 655495 190174 189127 241104 243359 278899 268834 287324 288910 304588 307628 288874 317476 651343 686665 502260 408649 254272 249252 287252 286208 300137 302975 310405 311555 344571 344682 563028 588785 40.95 68.4 1
13:19:48 2023-09-26 322334 321629 77171 76319 114059 113541 114406 112128 84316 86532 88999 93445 108720 110050 317643 342938 916282 906445 342550 354361 103590 89693 95363 96806 109889 106473 101472 103822 71524 72735 255409 223770 659235 650279 190146 189064 241104 242531 277494 269689 286848 294699 303414 308244 286351 320070 648975 682167 503650 405560 255713 250577 287094 287972 300623 304349 308838 311627 343537 347635 565362 587045 40.95 68.4 1
13:19:49 2023-09-26 323642 320303 77307 77639 114369 113229 114599 113846 84253 86367 89154 93253 109020 110050 319174 339947 918472 914355 343166 356957 102112 89775 95756 96708 110279 106374 101753 101882 71803 72768 255409 223348 664180 648943 190313 188967 241140 247692 279096 270770 286848 289040 302881 308596 287373 319275 649501 681686 506430 405633 255352 250577 287656 286244 301370 302940 309165 313809 342472 346251 559624 588785 40.95 68.4 1
13:19:50 2023-09-26 322884 322395 77118 77749 114093 113451 114565 113925 84253 86334 88999 93220 108873 109991 315460 343327 923574 902483 341551 356271 103414 89726 95397 96806 109856 106987 101192 102301 71524 72835 254239 224752 648093 653790 190313 188804 241140 241955 276680 270548 286987 294174 305196 306735 288472 319384 649047 684695 509299 410531 255083 250930 287252 287764 298150 304808 310405 311083 345609 345755 565398 587914 40.95 68.4 1
13:19:51 2023-09-26 320963 321221 77175 77671 114098 113483 114599 114072 84191 86367 89092 91638 109020 110050 317643 341237 921025 907509 343965 356957 103987 89562 95887 96708 110499 106407 101900 101952 71852 72706 248594 223491 656024 649015 190105 189092 241033 242327 277920 269689 286884 294880 302794 309285 287787 318446 649011 676272 506430 408013 254991 255263 287050 287158 299510 304349 310186 312539 342472 345791 565362 588367 40.95 68.4 1
13:19:52 2023-09-26 324630 321616 77307 76369 114406 113418 114520 113880 84253 85080 89300 93349 109238 109940 318317 343118 920928 911690 341551 355178 103452 89849 95298 96871 109889 107094 101332 104033 71492 72835 255295 225300 645558 649051 190348 188636 241818 247482 278116 269467 287441 288815 304409 307413 288115 320399 650421 687909 502260 410531 255713 250577 288097 286683 299360 304586 310405 311047 346408 346833 561212 588785 40.95 68.4 1
13:19:53 2023-09-26 320704 321902 77171 77782 114256 113516 114485 113959 84330 86367 89121 93349 109053 110228 318324 340761 929001 907623 339826 355036 101965 89874 95625 97006 110058 106995 101438 103928 71671 72835 255409 224860 652965 654216 189979 189230 240766 242735 277920 270482 288396 294505 304767 307664 288472 319195 649047 685250 509299 409878 254991 250930 286848 288373 300687 303855 310150 311555 345332 345791 567074 592358 40.95 68.4 1
13:19:54 2023-09-26 324334 320889 77311 77749 114211 113418 114815 114060 84264 86334 89186 93253 109238 109754 323428 341511 919812 911875 344633 354397 103695 89849 95559 96838 110228 106473 103482 103889 71752 72835 255409 223806 651458 649087 191116 188471 240805 243188 278311 270513 286007 288816 304018 308165 288156 319574 650421 680171 503650 408613 255352 250577 288766 286208 301298 304843 309492 312575 343572 346311 559587 587045 40.95 68.4 1
13:19:55 2023-09-26 323639 321190 77202 77741 114241 113652 114565 114038 84253 86334 89333 91631 109120 110075 318992 342938 924392 914252 340376 355286 101548 89907 95625 96806 109889 107094 101472 103923 71524 73002 255468 225422 648204 649087 190648 188671 242293 243630 278311 269689 286884 288910 304623 307664 287738 320853 651343 685322 502260 410204 255713 250401 288097 287122 299615 305043 309529 310611 346408 347652 561212 589620 40.95 68.4 1
13:19:56 2023-09-26 321719 321221 77360 76237 114132 113516 114599 114038 84253 86367 89154 93349 108945 110050 318317 341237 921118 906445 342586 354361 103767 89693 95625 96806 110380 106440 103625 102055 71882 72785 254239 222828 659600 649123 190146 189871 241140 242024 278311 269689 287010 288816 302881 308667 288264 318446 649011 676309 500895 405633 254991 249252 287252 287764 299580 306047 310405 315782 342472 345791 565398 587914 40.95 68.4 1
13:19:57 2023-09-26 324636 321186 77303 77647 114241 113418 115065 112050 84503 86611 89456 91598 109179 109805 318542 342938 919628 915317 346117 355286 103734 89816 95625 96806 110380 106473 101900 103856 71752 72835 255409 222793 650201 653512 192477 188933 241648 242846 279132 269655 286445 289220 302830 308596 288061 319457 649501 680207 503115 408936 255352 251106 288593 285624 301194 304596 309237 314812 343537 346311 559551 587173 40.95 68.4 1
13:19:58 2023-09-26 320860 322104 77150 77795 113968 113688 114338 114106 84128 86718 88999 93543 108686 110347 318092 341237 924264 906482 339491 355178 103590 89726 95494 96838 110253 107020 101472 103889 71720 72835 254239 224860 652483 652832 190215 189230 241140 243073 277920 269655 288130 288815 305196 307699 288467 319457 649047 687945 509299 410494 255352 251283 286848 288377 299545 304374 309511 311591 345645 346554 567913 589620 40.95 68.4 1
13:20:00 2023-09-26 322978 321221 77202 76309 114641 113882 114917 112206 84347 86472 89088 91890 109221 110143 318883 342866 920869 906371 342514 354361 103910 89660 95953 96974 110533 106440 101753 103789 71818 72940 255409 224121 656665 649015 189979 189265 241104 242665 278311 269689 287288 288711 303307 310002 287990 318010 649011 676043 508778 405560 255713 251637 287166 287967 302152 304561 310405 312539 342916 346762 566599 587992 40.95 68.4 1
13:20:01 2023-09-26 323830 321580 77307 77676 114365 113336 114758 113970 84316 86241 89154 93317 109204 109720 318542 341708 926266 910102 340519 354361 103734 89849 95559 96806 110228 106987 101472 103894 71720 72835 257419 224121 650618 656641 190111 189230 241104 241955 279653 269209 287765 288308 304731 308094 288635 317888 652267 684177 510708 409226 254811 250295 287252 286732 300875 303609 310405 311555 344536 345200 561727 589620 40.95 68.4 1
13:20:02 2023-09-26 330251 321839 77413 76309 114471 113627 114826 114218 84295 86558 89088 91631 109145 109991 319393 343257 920892 903764 345407 355001 103490 89939 95363 97037 109856 107094 101438 104042 71492 72898 253097 224156 648238 655677 190313 189196 241140 241955 277920 270926 285936 287892 305196 306735 288969 318897 652729 684098 507890 411694 254991 251106 287252 287086 300836 305730 309420 313253 346094 345695 561995 587008 40.95 68.4 1
13:20:03 2023-09-26 322920 321186 77255 77708 114252 113451 114644 114004 84253 86301 89121 93284 109477 109906 318542 339912 921118 914326 341685 355166 103734 89693 95625 96806 110380 106440 101472 102267 71752 72835 255409 224121 661464 651201 190313 189594 241648 241955 278311 268799 288409 294662 303378 308632 287787 320362 651343 682146 506430 405633 255713 250930 288097 287211 301370 302940 311284 313772 343226 347035 563822 590204 40.95 68.4 1
13:20:04 2023-09-26 326018 321665 77360 76464 114664 113512 115020 111895 84389 86406 89366 91605 109246 109720 318542 341733 926156 911652 343173 354326 103767 89849 95625 97039 110380 107094 101652 103928 71752 72835 254239 224121 650738 656177 190705 189230 241104 243359 279096 269432 287859 294662 304931 308345 288874 317924 651343 683179 503650 410093 254272 249252 287656 286611 301370 305581 310844 312504 344571 344682 562807 590039 40.95 68.4 1
13:20:05 2023-09-26 322261 322880 77202 76278 114134 113758 114417 114117 84191 86671 89121 93478 108987 110126 318092 341476 917099 903838 342273 354361 103767 89816 95625 96806 110270 106987 101472 103789 71524 72835 255409 224121 658454 649051 189979 189230 241104 241955 278311 269655 287248 289646 302421 308632 288431 318410 648975 678704 505040 405633 254991 249217 287130 287122 299545 304551 309566 314195 345297 347035 565216 587831 40.95 68.4 1
13:20:06 2023-09-26 326277 321007 77461 76464 114778 113418 115134 113936 84503 86116 89186 91293 109204 109619 317838 341973 921118 913021 342550 355286 102143 89660 95559 96806 110380 106440 101753 103822 71720 72835 255409 222757 651037 648979 190313 189230 241648 243188 279722 269244 286848 289422 303342 307777 288084 319421 649501 680135 505040 407964 255352 250930 288061 285334 301741 303890 309930 313491 343466 346798 559551 589751 40.95 68.4 1
13:20:07 2023-09-26 321417 321221 77139 76291 114030 113824 114451 114265 84160 86519 88999 93575 108987 110466 318092 341511 928101 906445 339969 355143 103700 89849 95494 96838 110194 107061 101472 103928 71671 72835 255068 224860 648402 652832 190348 189230 241140 243278 277920 269689 288409 288815 305196 308094 288467 319092 649011 685250 504171 410458 255352 250930 286964 288563 299333 306370 310772 312884 345467 346134 567730 589556 40.95 68.4 1
13:20:08 2023-09-26 323213 320722 77360 76350 114252 113516 114679 114038 84285 86644 89366 93445 109171 110092 318317 343154 921025 906142 342514 354397 103944 89660 95756 96641 110533 106440 101753 103646 71850 72785 255409 223841 657172 649015 189979 189265 241104 242327 278311 269724 286884 288781 302030 309568 288143 318897 649047 676309 506430 405524 255352 255479 287252 287764 301293 305939 310405 313235 342951 346535 565362 588785 40.95 68.4 1
13:20:09 2023-09-26 324848 321186 77307 77782 114449 113483 114758 113846 84285 86241 89154 93284 109208 109754 317317 341973 926303 912337 341515 357882 103590 89816 95494 96806 110228 107094 101472 103822 71720 72835 265871 224156 651679 655677 190613 188989 241818 243017 279096 269655 287288 288308 304267 307870 289126 318933 650421 683143 502266 412277 255153 251529 288802 286562 302543 304422 310295 312396 345432 345059 560631 588564 40.95 68.5 1
13:20:10 2023-09-26 324818 321186 77206 77782 114143 113516 112639 114252 84253 86420 89154 91638 109204 110016 318469 343603 924919 903801 342959 354894 103629 89972 95494 97003 110228 107127 101472 103961 71671 72835 254239 225141 647988 654252 190503 189230 241818 242700 277263 270478 287612 288815 305575 307413 289135 318605 649047 685214 505040 409803 255352 251283 288097 288373 298602 304596 310844 311328 346094 346276 567840 589620 40.95 68.5 1
13:20:11 2023-09-26 324888 320571 77202 77749 114290 113340 114679 113812 84316 86301 89154 93253 109204 109720 319174 341476 919812 910324 344670 354361 103734 89849 95625 96838 110228 106473 101472 103822 71720 72785 255409 223420 653429 652492 191215 188471 242499 243359 278311 270513 286410 288816 304267 308596 288675 320136 649172 682823 510491 408936 255713 250542 288991 286504 299439 306694 309274 313092 344394 346620 559551 587118 40.95 68.4 1
13:20:12 2023-09-26 323639 321150 77413 76319 114256 113516 114565 114004 84253 86334 89121 91667 109020 110016 318317 343082 920786 916109 339456 355178 103557 89849 95429 96838 110046 107094 101472 103856 71671 72835 265871 225494 647271 648979 190914 188636 242159 247729 278311 269689 288347 288815 305196 308130 287661 321080 651343 689199 502260 409263 255713 250577 288097 287086 301938 304561 312129 311047 345609 347635 562408 590457 40.95 68.4 1
13:20:13 2023-09-26 322431 321186 77202 76464 114316 113516 114644 114397 84285 86367 89154 93478 109204 110126 318317 342528 922425 904814 342514 354397 103734 89693 95808 96806 110228 106440 101472 103822 71752 72785 255409 222409 652334 653754 190278 189265 241140 241990 278488 269689 287104 289695 303342 307566 288694 318605 653008 681707 505040 409081 255352 251991 287584 288085 300314 304669 309784 313491 343466 345755 566819 586751 40.95 68.5 1
13:20:14 2023-09-26 332619 321544 77251 77786 114290 113512 114756 114218 84264 86334 89186 93381 109204 109906 318324 342573 917172 908804 342623 354397 103662 89969 95559 96838 110228 106914 101472 103856 71720 72835 253097 223455 651218 648943 191250 188899 242499 243594 278116 270926 286848 288816 304267 308345 288562 319232 651343 681686 510708 409263 255713 249874 288644 287526 300836 305517 309492 312539 344536 347600 562009 587045 40.95 68.5 1
13:20:15 2023-09-26 324169 321186 77255 77782 114290 113418 114747 114038 84253 86367 89186 93349 109241 110016 318469 341012 924919 910102 340208 357463 103734 89911 95494 96838 110228 106914 101472 103928 71720 72835 255409 224472 647623 654715 189714 189884 240935 242531 278899 269244 288360 290413 304659 309024 288622 318787 654119 685106 502266 409949 256058 252346 286911 287891 301370 303643 311284 312284 345332 346412 565362 590457 40.95 68.4 1
13:20:16 2023-09-26 322884 321709 77307 76162 114467 113483 114599 114038 84285 86367 89186 93478 109053 110016 318542 343154 922425 907771 344488 354361 103767 89849 95690 96838 110380 106473 101472 103856 71850 72835 254239 222565 665254 654751 190348 189265 241648 242327 278311 269724 286544 290101 303057 308596 288874 318410 649011 679655 503650 409226 254811 249217 287656 287355 300456 306011 309492 314732 343537 345720 563693 586597 40.95 68.4 1
13:20:17 2023-09-26 323862 321951 77202 77712 114290 113483 114599 114038 84316 86334 89154 93414 109053 110016 318542 341012 922425 915265 338432 354894 103767 89849 95625 96838 110228 107094 101472 103889 71752 72835 255409 225213 653774 649015 190746 189064 241818 241955 278524 272302 288180 288707 304838 309391 287643 321271 652193 689593 505735 408431 256438 250930 288097 287229 300456 304342 312610 314810 345296 347844 562807 590457 40.95 68.4 1
13:20:18 2023-09-26 323939 322022 77518 76287 114508 113516 114792 113959 84295 86367 89186 93478 109238 110016 319211 341012 924228 910102 340208 354361 103624 89911 95559 96838 110266 107127 101472 103889 71720 72835 254239 224472 652844 654715 189979 190161 241104 242700 279132 269244 288595 294563 304767 308130 288671 318933 649011 690082 510708 409878 255533 250295 286848 287764 301370 303643 311284 311591 345332 346554 565398 590457 40.95 68.5 1
13:20:19 2023-09-26 322884 321221 77230 77766 112560 113914 115031 112206 84389 86532 89366 91763 109104 110024 318956 342938 922116 907586 344939 355143 103801 89849 95625 97032 110465 107028 101472 103860 71882 72835 250826 222508 652538 654715 190313 189299 241140 241990 278703 270255 286884 289695 303342 308130 288874 318446 652046 676272 495266 409552 254632 249217 287368 287562 299580 304808 309237 314004 343537 345755 564490 586260 40.95 68.5 1
13:20:20 2023-09-26 324129 321221 77202 77741 114290 113627 114599 114038 84259 86367 89154 93414 109204 110016 319174 341492 925270 911653 338468 355392 103590 89849 95625 96871 110228 107127 101472 103889 71752 72931 254239 225530 652705 649015 190781 189230 241818 241955 278311 269689 288522 288815 305196 308632 287413 320853 651343 685286 507890 408036 254478 250577 288097 287122 300456 306047 309763 312330 345609 347331 558761 590039 40.95 68.5 1
13:20:21 2023-09-26 323021 321613 77518 76382 114751 113849 114895 114173 84295 86532 89366 91631 109221 110282 318505 340833 924919 909062 340005 355428 102150 89874 95690 96871 110380 107094 103482 103856 71952 72835 253097 224666 651438 654715 189979 189861 240926 242700 278899 269244 288685 294735 303981 308380 288671 319421 649047 685286 503115 410458 255713 250423 286561 287967 302152 303643 309294 313920 345609 346833 566636 590140 40.95 68.5 1
13:20:22 2023-09-26 331369 321653 77202 76319 114286 113721 114599 114106 84201 86486 89186 93446 109313 110126 318578 343087 917172 911838 342659 355178 103624 89943 95625 96838 110228 107094 101472 103856 71752 72835 255409 223963 650978 648943 190948 189064 242159 242496 277920 270926 286884 288606 304303 308380 287683 320486 648975 683132 510708 409552 254514 250577 288097 287972 301049 306982 309881 313015 345054 347880 565977 588262 40.95 68.4 1
13:20:23 2023-09-26 324338 322299 77413 76206 114505 113693 114849 114252 84357 86625 89366 91763 109355 110092 323428 340497 922610 915271 341017 354894 103695 89849 95625 96838 110389 107216 101472 103856 71752 72835 255409 224860 649701 648749 190648 189230 242159 241955 278703 269689 288924 294278 304767 309532 287795 320853 651343 685250 505040 405705 254478 250930 288097 287782 300456 305939 309763 312773 344536 347880 558761 590457 40.95 68.4 1
13:20:24 2023-09-26 322657 321942 77307 77795 114320 113549 114713 114072 84387 86367 89186 93478 109313 110016 318723 341476 922615 904926 345717 355178 103590 89849 95559 97065 110228 107094 101472 103928 71752 72835 255409 223806 647963 655713 190313 189230 241648 242700 278311 271440 286253 289695 305196 307664 288973 319421 648975 682167 507890 411694 255352 255263 287692 287562 301298 306228 309019 313276 346367 345507 566014 588366 40.95 68.4 1
13:20:25 2023-09-26 322813 321701 77307 76237 114454 114013 114781 114411 84378 86453 89154 93446 109053 110160 319218 343414 917135 909062 342623 354397 102112 90121 95756 97070 110380 107127 101472 103889 71752 72835 255963 224121 651799 648979 190781 189230 241818 242700 278047 270961 287652 288781 304767 308632 287180 319459 649047 683615 503650 408072 254870 250577 288097 287972 299545 307019 310405 313015 345090 347915 565929 588785 40.95 68.4 1
13:20:26 2023-09-26 324630 321186 77416 76287 114508 113405 114792 113880 84378 86301 89186 93285 109238 110113 323464 341012 926340 909035 340519 354929 103624 89882 95559 97070 110228 107127 103553 103889 71843 72835 248594 224702 649522 656177 190348 189334 241751 242024 279525 269279 288445 294600 304767 308632 288969 318446 649011 685250 503650 410494 255352 250713 287252 287158 302972 304564 311800 315110 347820 346655 567730 590420 40.95 68.4 1
13:20:27 2023-09-26 322741 322252 77364 76210 114542 113660 114565 114072 84253 86334 89186 91763 109359 110126 318542 340999 920892 909453 345426 354397 103767 89849 95559 96838 110380 107127 101472 103920 71752 72835 255409 222793 653929 655713 190348 189299 241140 242531 278311 270513 286445 290206 304303 308380 289095 318969 649047 680207 505040 410531 254991 249947 288349 287967 300456 305939 309237 314674 344571 345791 563693 587045 40.95 68.4 1
13:20:28 2023-09-26 324627 321803 77307 76287 114483 113516 114633 113993 84201 86367 89154 93318 109238 109940 318949 341012 920928 913058 338468 355463 103662 90005 95625 96871 110380 107020 101472 103923 71556 72835 253097 225603 646661 648785 190948 189265 242159 241990 278311 269724 288685 294174 305196 308667 288142 321491 653376 685358 509299 409263 254870 251140 288838 287679 302292 306536 312167 311484 346023 347701 562770 590420 40.95 68.4 1
13:20:29 2023-09-26 323176 321043 77307 77815 114320 113516 114633 112206 84295 86532 89186 93478 109238 110126 323080 340869 924919 909062 339969 355428 103767 90005 95559 97003 110623 107094 103515 103889 71784 72835 258934 224666 652724 652832 190013 189861 240935 243073 278311 269467 288685 294921 305196 308632 288874 319457 649083 689004 503650 410531 255713 249947 286848 287967 300912 303890 311689 311627 345609 346833 567913 590457 40.95 68.4 1
13:20:30 2023-09-26 324879 321261 77255 77737 114290 113627 114633 114106 84201 86367 89186 93382 109238 109940 322971 343052 918472 910102 342695 355178 103657 89849 95559 96871 110380 107094 103553 103961 71556 72835 257419 223806 651919 648979 191250 188933 240805 241990 278116 271151 286920 288851 304767 308667 289135 321051 651343 681876 503650 409840 257165 250679 288874 287922 299404 306052 308947 313312 345396 347666 562696 586971 40.95 68.4 1
13:20:31 2023-09-26 330456 320568 77307 76246 114630 113836 114769 114162 84378 86486 89154 93478 109254 110092 318542 341012 922425 911616 338432 355428 103734 89972 95625 97104 110228 107094 101472 103999 71818 73081 254239 225530 649103 648979 190914 189196 242159 241955 278899 269689 288730 288815 305196 308632 287777 321080 652267 685250 503650 408000 256438 250930 288097 287086 300420 303890 309763 311520 345296 349157 562807 590457 40.95 68.4 1
13:20:32 2023-09-26 322884 322395 77311 76291 114282 113791 114758 114117 84290 86453 89154 93414 109208 110126 318928 343082 922425 907771 344452 357446 103839 89816 95756 96806 110457 106987 101753 103894 71899 72835 255409 222722 657579 653718 190313 189024 241140 242665 278311 269689 286884 290101 303307 309741 288969 318831 654937 681707 502266 409370 255298 252346 288025 287787 302165 304634 309967 314267 343466 345720 565326 587008 40.95 68.4 1
13:20:33 2023-09-26 324884 318320 77413 76350 114415 113483 114758 114004 84472 86644 89154 91765 109279 109982 319400 343017 919775 911004 344830 355392 103767 89911 95690 96838 110380 107094 101753 103928 71850 72835 256521 223770 651218 648979 191238 188864 242499 241955 278311 271116 286961 288781 304395 308596 288874 321307 651343 682131 503650 408538 255713 250577 288910 287729 299510 307019 309238 313704 344536 347808 562009 587877 40.95 68.4 1
13:20:34 2023-09-26 321870 320860 77307 76287 114286 113516 114724 114083 84285 86301 89154 93349 109204 110092 318542 340701 924882 911378 340448 355392 103629 89849 95559 96971 110194 107094 101472 103928 71720 72835 255409 224121 652603 654446 189979 190126 240766 242327 279096 269244 288427 290377 304909 308314 288694 318605 653655 690119 510708 410276 255713 252346 287108 288003 302972 305939 311284 313735 345296 345472 565216 590457 40.95 68.4 1
13:20:35 2023-09-26 324169 322622 77307 76319 114739 113947 114758 114196 84233 86486 89154 93478 109171 110016 319400 341476 924170 906445 346170 355392 103662 89972 95625 96838 110228 107094 101472 103928 71720 72835 254239 223770 650635 655677 190613 189265 241818 242496 278703 271081 286495 289625 305196 307628 288883 318083 648975 682863 502260 412277 255172 251637 288061 287764 300173 306193 308983 312979 345609 345720 562789 587214 40.95 68.4 1
13:20:36 2023-09-26 324098 321186 77303 76319 114369 113438 114758 114240 84201 86486 89186 93478 109204 110126 319138 340389 921118 916936 340999 355392 103767 89849 95840 96806 110533 106987 103625 103822 71850 72835 255409 223963 654773 648979 190914 189230 241818 241955 279558 270734 288631 291271 303981 309643 288490 320706 651270 686000 505040 405488 256438 251283 288467 287796 302040 303820 312057 313348 343466 347564 564259 590457 40.95 68.4 1
13:20:37 2023-09-26 324780 321043 77461 76464 114517 113483 115030 114004 84389 86334 89464 93381 109388 109906 319298 341973 928969 910324 341515 355962 103734 90159 95625 97037 110380 107127 101472 104033 71752 72835 254239 224472 660081 656641 190746 189265 241818 243558 279722 269655 288093 288781 304945 308596 288874 318628 651343 684177 510708 410494 254991 249947 288644 287050 302075 306047 311284 312539 345332 345720 562408 590457 40.95 68.4 1
13:20:38 2023-09-26 321902 321899 77202 76350 114256 113725 114565 114265 84253 86486 89154 93511 109208 110126 318317 342024 919812 907771 342586 355950 103734 89911 95690 96971 110228 107094 101683 104033 71752 72835 255409 224156 651098 648943 190313 189975 241675 245427 278096 271011 287621 289080 302950 311046 287369 320216 655048 681985 503115 405560 256895 255407 287368 289221 302726 304808 310405 314886 343537 347915 566891 588854 40.95 68.4 1
13:20:39 2023-09-26 324410 321150 77518 77712 114517 113352 114827 113891 84347 86301 89186 91638 109422 110016 319400 341492 919812 915004 344425 354361 103801 89849 95822 96806 110533 107094 101753 103999 71882 72835 253097 223455 663103 648979 190746 189230 242159 241990 278043 268834 287967 289185 303682 308632 288539 320136 650882 682649 506480 408303 255713 251283 288097 287086 302323 303855 311064 313960 343502 347600 561212 589620 40.95 68.4 1
13:20:40 2023-09-26 322884 322032 77202 76464 114282 113758 114644 114196 84316 86427 89431 93446 109279 110126 318317 343568 926266 907771 341275 355428 103662 89972 95625 97070 110228 107127 101472 104033 71752 73034 255409 225530 653623 657428 191307 190050 242123 243343 277777 271200 288062 288815 305948 308385 288770 320179 652755 685250 513351 411694 256256 251814 288178 288779 299300 306910 311284 314886 347173 346798 568718 588867 40.95 68.4 1
13:20:41 2023-09-26 322256 321221 77307 76319 114290 113614 114599 114230 84316 86486 89154 93543 109204 110126 318542 341476 921025 904814 342550 354858 103944 89693 95887 96806 110533 106473 103801 103717 71931 72785 255409 223491 658049 649087 190278 189299 241140 242700 278311 270290 287324 289220 303307 310002 288671 318010 649047 679903 506430 405633 255533 250329 287252 288057 302152 304843 310405 313491 343191 346798 568839 588697 40.95 68.4 1
13:20:42 2023-09-26 324861 321186 77307 77848 114399 113561 114758 114038 84316 86334 89186 93349 109204 109906 318542 340706 922425 914160 338432 355392 103734 89911 95559 96838 110228 107094 101753 104033 71820 73105 263771 225278 650638 652587 191076 189127 242463 243702 278631 270373 288644 288779 305160 309532 287787 320106 651343 685106 503637 407964 256438 250930 288503 287758 300771 306011 309798 311555 345574 347880 561691 590457 40.95 68.4 1
13:20:43 2023-09-26 322395 321186 77409 76287 114483 113549 114792 114038 84378 86367 89154 93478 109204 110126 316771 341012 926230 910324 340483 355428 103734 89972 95625 97136 110228 107094 101753 104033 71752 73063 255409 224824 651558 656140 190278 190293 241104 242700 279096 269655 288685 288746 304373 308632 289099 319384 649047 685250 503115 410494 255713 250504 287166 287967 301405 303890 309728 314516 345846 347331 568435 590494 40.95 68.4 1
13:20:44 2023-09-26 326241 321186 77413 76464 114483 113516 114792 114004 84295 86275 89431 93253 109313 109720 319211 341511 920465 910361 345157 355143 103767 89849 95690 97003 110380 107290 101931 102551 71820 73005 253097 223856 651578 653976 191447 189092 243183 243702 279489 271116 286848 289800 304731 308667 288766 319807 651343 681168 510708 409552 255713 251283 288910 286848 300912 306802 309966 316269 345054 347356 560815 587914 40.95 68.5 1
13:20:45 2023-09-26 324395 321221 77307 76287 114320 113660 114792 114072 84316 86367 89154 93478 109422 110126 318542 340964 920892 912337 339420 355428 103734 90005 95625 97070 110228 107127 101753 104033 71752 72835 255409 225494 662914 649015 191215 189265 242329 242496 279132 270513 288653 294382 305841 308667 288467 320033 651343 685286 501932 409263 254656 250930 288386 287526 301122 306694 312488 313846 346509 347773 562807 590490 40.95 68.4 1
13:20:46 2023-09-26 323245 321221 77307 76287 114290 113693 114758 114117 84201 86427 89186 93478 109388 110160 323428 341441 922204 908416 345644 354894 103801 90121 96085 97305 110516 107471 101965 104148 71916 73002 254239 223277 653763 656458 190809 189987 242159 242700 278899 270513 286974 290436 305160 308561 294685 318119 649047 681127 503650 411403 255172 249252 288097 287967 300875 306658 309966 314225 345054 345755 564926 587315 40.95 68.5 1
13:20:47 2023-09-26 324699 321899 77360 76319 114324 113660 114792 114072 84316 86367 89186 93511 109388 110160 319436 343568 919124 913137 342659 355428 103839 90005 95756 97136 110380 107094 103658 103995 71882 73034 255409 224307 654378 649015 191551 189230 240840 242700 278311 271375 287324 289849 305196 308632 288874 319494 652508 682167 503650 410458 254478 250751 288874 288157 300629 306550 310004 313861 345467 347773 562733 588147 40.95 68.4 1
13:20:48 2023-09-26 327916 321942 77360 76278 114479 113713 114792 114185 84378 86519 89464 93543 109422 110160 317469 341492 926303 909062 341501 356284 102253 90245 95822 97204 110355 107356 101719 104148 71884 73166 251997 225192 653085 653718 190348 190161 241479 243975 279060 272302 288770 288711 305196 308596 288883 320706 652791 685286 503650 410531 255713 255479 287252 288779 300491 304314 309763 313772 346130 347331 567877 590457 40.95 68.4 1
13:20:49 2023-09-26 322395 321221 77307 76338 114483 113725 114713 114106 84316 86486 89186 93511 109204 110126 319436 341476 923652 909062 345328 354397 103767 89816 95756 96871 110457 107094 103658 103889 71974 72835 255409 222757 652796 655677 190348 189299 241894 242700 278703 270513 287324 290613 303378 308632 288874 318933 649047 676309 505040 409876 255713 252702 287954 288265 301017 304739 308983 314782 346728 346655 566854 589703 40.95 68.4 1
13:20:50 2023-09-26 326702 321186 77364 76287 114551 113725 112256 114117 84383 86334 89464 93317 109502 109881 316771 341511 921118 914326 346206 355428 103801 90005 95756 96971 110457 107127 103625 102509 71882 72835 255409 223806 655330 652795 191517 189045 240805 243359 279132 270891 286884 289695 304767 308632 288874 320399 651343 681686 503650 409263 255713 255443 288910 286759 301405 305730 309930 315819 344571 347320 561212 588785 40.95 68.4 1
13:20:51 2023-09-26 320932 322884 77432 76319 114320 113582 114758 114072 84201 86367 89186 93543 109204 110160 323428 341012 926266 909062 340208 355428 103662 90038 95559 97104 110380 107094 101472 103961 71850 72835 255409 224860 664029 654252 190313 190126 241140 243447 278311 269689 288685 290341 305196 308632 288874 320106 654974 689935 503650 411220 255713 251991 287382 288743 300982 304634 312303 312361 346372 347285 567913 590457 40.95 68.5 1
13:20:52 2023-09-26 322426 322772 77413 76309 114449 113725 114679 114151 84264 85325 89186 93446 109087 110126 318092 340964 920892 908416 345011 354361 103734 89849 95690 97070 110533 107094 103658 103928 71882 72835 255409 222793 652058 655250 190613 189334 241818 242700 278703 270513 287477 290339 302986 308667 294269 319421 649083 680259 503115 410494 254991 249947 287980 287967 300702 305969 309966 315745 344536 346276 564926 588010 40.95 68.5 1
13:20:53 2023-09-26 324359 321221 77413 76246 114479 113660 114792 114185 84264 86367 89186 93446 109238 110016 316771 341237 920928 912337 339491 355463 103767 89911 95625 97169 110228 107127 101472 104067 71784 73034 254239 225278 649560 649087 190948 189230 242329 241990 279132 270513 288802 294454 305876 309250 288179 321579 653215 689090 503650 412825 256438 251211 288874 287585 301263 304704 311064 312539 347733 347880 561390 591001 40.95 68.4 1
13:20:54 2023-09-26 320896 322889 77307 76309 114324 114393 115031 114333 84285 86553 89154 93543 109053 110534 318317 340726 926303 909062 340483 355463 103767 90005 95625 97169 110380 107127 101472 104067 71752 72835 255068 225213 652965 654715 190348 189994 241140 243482 278311 269724 288757 294735 305196 308632 288883 319202 652791 688713 501932 410531 255713 249217 287368 288779 300912 304349 309798 312284 346408 346833 568521 590140 40.95 68.4 1
13:20:55 2023-09-26 326277 321226 77413 77762 114517 113483 114827 113959 84326 86241 89464 93253 109422 110011 323428 340964 919812 910361 345400 355428 102144 90005 95625 97070 110457 107094 103658 103961 71882 72835 254239 223455 651018 652795 191551 189230 243147 247656 279132 273072 287590 292095 304695 309426 288802 320743 651270 680950 505040 409370 256438 252081 288910 286611 301405 306982 310405 314818 345054 347320 560381 588785 40.95 68.4 1
13:20:56 2023-09-26 324359 321257 77518 76307 114429 113725 114827 114072 84290 86367 89186 93382 109350 109940 319436 343154 926303 913058 342309 355201 103557 90038 95363 97169 109889 107456 101472 104404 71720 72835 255409 224558 645996 654751 191284 189330 240805 241990 279132 269759 287765 288781 305338 307664 289054 321417 651343 689235 511120 412861 255713 251106 289000 287122 301159 304843 310844 313993 347733 347356 561212 589703 40.95 68.4 1
13:20:57 2023-09-26 320994 322161 77360 76350 114358 113824 114599 114265 84316 86519 89186 93543 109053 110126 319174 341511 921118 909062 342345 355178 104045 89849 95953 96838 110797 106947 103835 103856 72012 72835 254239 224156 658093 652564 190348 190161 242051 245600 278952 272879 288179 289145 303662 310401 288996 319727 655048 680026 509209 405597 256075 250329 287692 288801 300771 306802 311284 314738 343466 347356 567074 589267 40.95 68.4 1
13:20:58 2023-09-26 324600 321186 77518 77741 114547 113483 114827 113846 84383 86182 89464 93220 109422 109720 318099 343118 919812 913095 342659 354894 103944 89943 95756 96838 110640 107020 103658 103856 71914 72835 253097 222828 654170 649087 190948 189299 242159 247662 278501 269689 288180 289695 304267 309820 288671 320362 650882 683132 495266 408036 255713 255227 288390 286884 302359 304596 310405 314004 343572 347635 560815 588867 40.95 68.4 1
13:20:59 2023-09-26 322956 321844 77307 77819 114279 113807 114633 114072 84316 86367 89219 93478 109313 110126 318317 343603 927690 906445 341035 355428 103734 90005 95625 97070 110380 107341 101472 104067 71784 73067 255963 225530 646378 656767 191307 189918 242463 243343 278008 271270 287972 290449 306451 308420 288766 319887 649083 685286 506480 411694 255713 251814 289120 288779 299510 305765 311064 312284 347554 346833 568448 589620 40.95 68.4 1
13:21:00 2023-09-26 320963 321935 77360 76278 114324 113693 114599 114106 84222 86400 89154 93511 109087 110160 318949 341546 921118 907771 342623 355178 103978 89726 95887 96838 110533 107020 103835 103713 71882 72835 255409 224156 654543 649051 190313 190161 241140 243073 278311 270513 287801 288991 302773 310543 288622 319909 652827 680207 507820 405633 255713 250329 287252 288431 300456 306370 310113 313455 343537 347688 567074 589362 40.95 68.4 1
13:21:01 2023-09-26 324816 321137 77413 76287 114483 113614 114872 114004 84295 86334 89431 93445 109388 109872 319138 341973 928969 911653 341515 355107 103805 89972 95690 97070 110304 107094 101753 104207 71850 73137 255409 224925 654620 658636 191076 189987 242293 243702 279883 270770 288468 290955 305017 308561 288874 318635 652729 685142 503650 411475 254991 250678 288707 287122 301791 305652 311284 315447 345574 345755 558761 590457 40.95 68.4 1
13:21:02 2023-09-26 322920 320869 77311 76250 114592 113754 114758 114230 84264 86486 89186 93542 109355 110092 319363 343603 926230 903838 342659 355428 103590 90129 95625 97136 110228 107423 101753 104211 71801 73135 255409 224824 648238 656641 190914 189265 242159 242700 278703 271790 287288 289387 306056 308130 290726 320362 649011 686183 501932 412569 255713 249217 288183 287972 301261 306656 310040 313199 347447 346513 566014 588527 40.95 68.4 1
13:21:03 2023-09-26 323543 321637 77311 76246 114474 113725 114758 114196 84264 86651 89431 93511 109388 110092 318542 340976 920892 914140 339420 355927 103877 90005 95756 97169 110606 107127 101931 102519 72049 73105 250826 225350 650878 653049 191377 189161 242805 243702 279489 270751 290569 294921 305626 310002 287990 321726 652619 690877 503650 408901 255083 251493 288802 287967 301370 304808 312130 311591 346094 348894 558797 592284 40.95 68.4 1
13:21:04 2023-09-26 322395 322395 77413 76319 114483 113725 114792 114072 84481 86427 89431 93478 109388 110126 316771 340976 925996 910102 340483 355463 103734 89972 95756 97397 110533 107094 101753 103961 71882 73034 255409 224860 647904 654678 190278 190293 241104 243073 279096 272302 288685 288404 305196 308596 288879 319457 649047 685286 510708 410458 255713 250329 287252 288467 302485 306370 312500 315334 346402 347701 566891 592136 40.95 68.4 1
13:21:05 2023-09-26 326205 321186 77416 76350 114483 113660 114918 114196 84295 86393 89431 93317 109388 110016 316806 342537 922425 912878 345157 355713 103734 90005 95887 97273 110516 107323 101931 102269 71884 72970 255409 223977 652400 653976 191982 189092 243525 243702 278703 271305 286884 289800 305017 309391 288874 320165 651343 681132 503650 409840 255713 250577 290241 287526 300456 306193 310186 313491 345296 347285 561212 587914 40.95 68.4 1
13:21:06 2023-09-26 323639 321186 77307 76246 114449 114117 114838 114117 84347 86393 89154 93349 109129 109982 318542 343082 920855 914326 339969 355143 103700 90005 95625 97104 110117 107127 101472 104033 71720 72835 255409 225494 657352 649015 190948 189196 242499 241990 279096 270478 288613 288815 304806 308596 288346 321910 651343 685322 509299 410458 256438 250930 288802 287778 301122 306370 312167 314030 346509 348523 562770 590347 40.95 68.5 1
13:21:07 2023-09-26 322875 321186 77413 76184 114324 113693 114758 114117 84264 86453 89186 93478 109279 110126 318542 340964 922884 909062 345572 358116 102112 90121 96019 97273 110465 107061 101894 104114 71884 72970 253998 223241 653266 655958 190879 189299 241818 242700 279096 270786 288228 290613 303625 308596 294269 319421 654472 680171 505040 410494 255352 250295 288097 287967 300912 305482 308874 314887 344536 345755 565326 587008 40.95 68.4 1
13:21:08 2023-09-26 324564 321221 77409 76319 114479 113725 114792 114185 84347 86334 89186 93414 109204 110092 318542 343292 919035 912487 342623 355392 103734 89972 95690 97104 110380 107094 103625 103961 71850 72835 255409 224121 651919 648943 191551 189230 242499 242700 278311 271375 287288 289822 303981 308632 288919 322403 652729 683132 503115 410166 256983 250927 288951 288265 301261 306301 310004 315484 345467 347701 562733 588211 40.95 68.4 1
13:21:09 2023-09-26 323250 321616 77360 76350 114483 113688 114758 114117 84316 86453 89431 93478 109238 110126 318542 340976 928859 911466 342472 355999 102140 89907 95756 97204 110245 107356 101719 104186 71852 73070 255409 224788 652799 654180 190111 190650 241069 243038 279096 269655 288649 288991 304909 308455 288874 319421 649047 685056 507890 410494 255713 250678 287252 288373 301051 303890 309763 312539 346130 347600 567037 590457 40.95 68.4 1
13:21:10 2023-09-26 322620 321190 77307 76278 114449 113758 114758 114230 84398 86486 89186 93511 109388 110126 318333 341476 924649 907771 346206 355143 103910 90005 95756 97397 110457 107094 101753 104033 71882 72835 255409 223227 650587 656177 190914 189299 242159 242700 279132 272804 286848 290965 304731 308094 289054 319384 653971 682823 503622 411729 255713 251991 288178 287823 302738 306017 309274 314303 345432 345720 563657 588596 40.95 68.4 1
13:21:11 2023-09-26 323866 321221 77360 76278 114324 113758 114996 114151 84410 86393 89464 93511 109422 110262 319042 342830 926948 912873 340376 356356 102244 90126 95756 97370 110321 107356 101790 104105 71850 73034 255409 225494 645951 653718 191482 189230 242499 243630 279132 273072 289086 288838 304608 308596 288874 319941 651343 689235 510708 411403 254870 250930 287809 287562 301334 306658 311028 311591 347733 347915 562009 590462 40.95 68.5 1
13:21:12 2023-09-26 320671 321808 77286 76278 114474 113709 114633 114185 84290 86427 89186 93672 109204 110419 318542 341733 926303 907434 340448 355428 102246 90005 95625 97136 110380 107127 101472 104105 71850 73034 255409 225177 647747 654252 190914 189299 241818 243517 278703 270702 288721 288509 305841 311027 290132 320596 655011 689054 506036 411548 256256 252292 287584 288856 300314 305342 309763 313735 346651 347320 568755 590632 40.95 68.4 1
13:21:13 2023-09-26 324636 321221 77413 76162 114508 113693 114827 114072 84295 86301 89611 91757 109489 110228 319334 342938 920970 915317 345219 355250 102281 90030 96019 97136 110533 107127 103658 103928 71931 73102 259617 223420 651257 649087 191215 189299 242499 247590 278095 270478 287571 290613 304873 309568 289099 320399 651343 681686 505040 409226 256075 249217 288910 286884 302287 305517 310405 314954 344536 347600 560815 588785 40.95 68.4 1
13:21:14 2023-09-26 324852 321186 77538 76250 114517 113660 114792 114072 84316 86334 89186 93478 109238 110126 316771 343118 927617 914214 342032 355392 103524 90005 95494 97104 110228 107094 101753 103961 71882 72835 255409 224156 650154 654751 191517 189230 242499 241990 279525 270478 288396 291704 306307 307848 290508 319850 651270 685142 505071 413410 256256 251637 288874 287194 301864 304843 311529 313271 347554 346655 562009 590260 40.95 68.5 1
13:21:15 2023-09-26 321647 321226 77307 76274 114403 113758 115065 112362 84410 85196 89456 91923 109254 110364 318992 342938 918940 907586 342442 355286 103949 89943 95822 97070 110380 107323 101894 104186 71931 73034 255409 224156 651572 653049 190348 190126 241818 243482 278311 270926 288360 289849 303874 310543 288025 320399 652791 682675 510708 405633 254478 249252 287656 288779 300456 306432 310077 313491 343537 348685 568316 588785 40.95 68.4 1
13:21:16 2023-09-26 325512 321186 77413 77782 114701 113373 114827 113959 84295 86301 89186 93349 109388 109940 323464 340976 920988 915691 342032 355178 103906 89849 95887 97003 110533 107127 103801 103928 71931 72835 255409 223806 655692 649015 190948 189265 242428 245081 279847 270770 288396 289960 303625 310366 288730 321234 651233 685245 506430 407819 256438 255443 288503 288057 303351 304209 311102 313491 343502 347880 558725 590236 40.95 68.4 1
13:21:17 2023-09-26 322880 321226 77307 76372 114789 114236 115100 112534 84378 86532 89366 91797 109254 110253 318919 343462 928768 906408 342695 355428 103590 90038 95887 97237 110228 107349 101472 104033 71882 73034 257419 224716 649333 656177 190914 189299 242159 242700 278311 271410 286884 289598 306056 307664 289090 319770 649083 686183 509299 412861 255713 249252 288707 287967 299580 306726 309056 313271 347173 346798 563657 588331 40.95 68.5 1
13:21:18 2023-09-26 322660 320794 77303 76309 114290 114013 114599 114265 84285 86400 89154 93543 109204 110500 319174 342537 919124 907771 342550 355178 103767 89911 95756 96871 110380 107127 101472 103961 71784 72835 255409 224156 653085 652513 191307 189884 242221 245600 278631 271235 287657 289519 303771 310330 287963 321234 655048 684098 503622 405669 255262 251883 288178 288779 300420 306802 311064 313491 345361 349049 567074 588867 40.95 68.5 1
13:21:19 2023-09-26 325092 321616 77602 76268 114728 113693 115009 114252 84441 86472 89521 91730 109746 109991 316806 341012 929006 910361 343447 356021 103877 89972 95756 97169 110457 107127 101894 102551 71882 73034 255409 224860 653326 656641 190781 190562 241818 242735 277690 269689 288649 289040 305196 308667 288883 318933 649011 685214 510708 410494 255713 250748 288061 287967 302075 304349 312240 314515 345645 346798 565362 591901 40.95 68.5 1
13:21:20 2023-09-26 322916 321221 77416 76309 114483 113693 114792 114106 84264 86334 89186 93382 109313 110126 316771 342502 923652 906482 346451 355178 103695 90005 95756 97136 110380 107127 101753 104067 71882 72835 255409 223905 653589 656349 191110 190022 242463 243004 279489 271235 286741 290401 304766 308420 294685 319457 649047 683132 503115 412204 255533 249912 288187 287967 300173 306586 309712 315782 346372 346554 564092 588010 40.95 68.5 1
13:21:21 2023-09-26 324622 321839 77307 76309 114324 114079 114599 114265 84316 86367 89186 93511 109238 110126 318317 343327 919124 911125 342623 355428 103767 90038 95756 97136 110457 107127 103625 104033 71882 72835 255409 224156 653085 648713 191250 189265 242499 243073 278311 271340 288003 289625 305196 308385 288692 319530 649047 683132 505040 410168 255297 250577 288707 288671 299580 306187 310405 313491 345574 348644 566819 588490 40.95 68.5 1
13:21:22 2023-09-26 321906 321680 77307 76319 114513 113516 114792 113993 84335 86367 89154 93414 109204 109940 319174 340976 926033 909679 340208 355428 103767 89849 95625 97297 110380 107094 101931 102448 71967 73137 255409 224522 651558 655531 190244 190356 241613 245081 279489 272193 288685 288606 305196 308667 288879 319092 655048 685286 503622 410531 256075 250713 287575 288301 302061 306011 309763 312539 345609 347356 567037 588695 40.95 68.5 1
13:21:23 2023-09-26 322653 321221 77413 76278 114483 113758 114758 112402 84264 86427 89186 93478 109238 110126 323464 342794 925270 907771 344452 354397 103834 89882 95953 96838 110533 107094 103658 103856 71882 72835 265871 222757 651635 654715 190781 189861 241818 242700 278452 270325 287562 290577 304267 308667 294563 319158 648817 680171 506036 409263 255352 250504 288097 288513 302152 304843 310150 316197 346837 347315 568360 589473 40.95 68.5 1
13:21:24 2023-09-26 324888 320308 77335 76287 114517 113627 114713 113959 84347 86334 89186 93478 109313 109940 318542 341973 929006 913058 342586 355428 103624 90005 95690 97305 110364 107323 101860 102448 71916 73166 255409 224716 653791 656458 192017 189723 243183 242665 279919 270513 288649 289255 305410 307558 294980 320362 651343 685214 503637 413740 255713 249252 289167 287158 302323 304878 311908 313527 346651 347337 562009 590467 40.95 68.5 1
13:21:25 2023-09-26 323411 322368 77299 76350 114245 114009 114713 114151 84233 86367 89186 93511 109388 110126 318687 343603 926340 910889 341551 355463 103590 90005 95625 97169 110380 107456 101472 104100 71752 73034 254239 225300 651537 655214 190948 189299 242329 243073 277530 271340 287900 288308 303690 308314 288874 320362 652827 685250 503650 412277 255713 249217 288722 288599 301688 306445 311579 312432 348376 347178 567730 588821 40.95 68.5 1
13:21:26 2023-09-26 326018 321186 77413 77782 114626 113418 114861 113812 84295 86182 89464 93253 109422 109754 319174 341733 919812 914214 342321 356957 102112 89932 96114 97139 110686 107061 102034 104042 71916 72970 253097 223312 655950 653049 191294 189265 242329 242531 278571 270770 288746 289660 304267 309820 288671 320399 651270 682649 506430 408036 256075 255335 288508 287247 302783 304349 311065 314004 343537 347915 561212 590457 40.95 68.5 1
13:21:27 2023-09-26 324852 320308 77413 76246 114547 113549 114792 114072 84295 86334 89219 93349 109346 109940 323428 342455 929006 915728 341551 355428 103839 90005 95690 97169 110380 107440 103625 104100 71752 73067 254239 224860 651799 658036 190948 189265 242499 241955 277884 270513 287918 288816 305196 308165 294721 319421 651343 683179 505040 412678 255713 252310 288874 286799 301969 306802 311284 313127 345467 345614 561935 590351 40.95 68.5 1
13:21:28 2023-09-26 321678 321939 77307 76309 114290 113725 114599 114299 84273 86460 89154 93543 109238 110160 317353 341476 919541 908804 342334 355214 102253 89939 95756 97465 110465 107389 101894 104186 71884 72970 255409 224156 650230 649015 190348 189861 241783 243482 278311 272804 287801 290152 303021 310401 288061 320399 652791 682167 496434 405669 254514 249252 287368 288779 300651 304878 310405 315110 343537 348685 567913 589868 40.95 68.5 1
13:21:29 2023-09-26 325092 321186 77465 77708 114547 113307 114827 112159 84347 86248 89186 93285 109346 109788 319400 341216 919812 915691 342273 354361 103944 89849 95972 96838 110457 107020 103692 103889 71914 72835 255409 223106 652352 649051 190948 189299 242329 242700 279847 269467 288463 289695 303414 310037 288765 320399 650165 682395 506430 408322 256801 251991 288671 287630 303102 304669 311248 314303 344394 347701 560955 589620 40.95 68.5 1
13:21:30 2023-09-26 322956 321653 77413 76270 114384 113750 114792 114106 84264 86460 89219 93479 109313 110350 318846 345599 927607 904553 345328 355856 102110 90187 95756 97204 110279 107356 101753 104177 71882 72984 255409 224156 650400 656031 191278 189299 242186 242735 279132 271790 287181 289695 306056 308380 294490 319909 649047 684244 502260 412861 255713 252436 288503 288061 300948 306726 309238 313491 346651 346554 563693 587914 40.95 68.5 1
13:21:31 2023-09-26 323445 321899 77255 76210 114536 113857 114599 114219 84259 86460 89186 93479 109238 110313 318723 342573 918472 909062 342586 355178 103801 90005 95756 97070 110380 107127 103658 103889 71914 72835 255409 224228 651919 648979 190983 189299 242159 243482 278311 271375 288003 289009 305196 310188 287850 321513 655011 683916 507820 409117 257530 251283 288671 288888 301901 306087 311248 313491 346946 348930 566636 587868 40.95 68.5 2
13:21:32 2023-09-26 324564 323135 77897 76353 115075 114781 112284 114628 84623 86679 90204 94252 110266 111046 321257 343046 935623 917571 344525 358580 104626 90600 97266 98406 113742 108801 104748 104977 72601 73872 259617 226770 658090 658101 192192 191769 242323 245672 281245 273144 297014 292423 306524 310645 290599 320535 662606 694264 507820 413919 257737 254729 290776 290577 306676 310028 315320 318901 351956 350319 573630 594771 40.95 68.5 2
13:21:33 2023-09-26 329655 327158 78992 76886 113975 117517 114855 114032 85566 85193 91610 95046 113422 112944 323417 350962 943265 926213 351672 364898 102545 92583 99348 100681 112618 112036 103751 105129 73948 76207 260160 229964 662435 671400 195807 194207 246774 249745 284685 278370 295074 297383 312883 315183 295254 327282 673487 707147 517027 421919 263228 258502 296654 297793 308217 315165 319521 320468 357363 357545 583521 606546 40.95 68.5 2
13:21:34 2023-09-26 338494 337883 80719 78865 118528 124474 120209 119892 86930 85871 94164 95075 113531 114693 333523 360965 963364 952910 360434 375270 106136 96062 105608 102555 119155 115087 109632 109569 77252 75717 268436 234314 691824 685854 198791 196512 252171 253291 291810 286226 301085 304512 316171 322286 299377 330840 685726 716393 530087 428690 266554 262974 301131 302790 315942 320205 321571 329705 361058 361203 593757 617679 40.95 68.5 2
13:21:35 2023-09-26 342690 342514 81149 79388 119790 125376 122395 123723 87057 85871 96660 96050 114733 115759 335371 364422 968525 959697 364928 378885 106706 93915 106322 103724 120371 116652 110818 111147 77662 75875 266907 234544 693371 685106 198703 197573 254313 257280 293217 288653 303438 304369 318980 323613 302589 332239 691927 727889 524273 431197 268234 264221 304677 304013 315870 322204 324550 329472 363809 363091 599502 620854 40.95 68.5 2
13:21:36 2023-09-26 347693 345965 81819 79823 121755 123101 122087 121521 87327 86030 97673 97199 116009 117051 340434 367579 984793 964697 365905 381717 106886 94569 104346 105896 123749 118800 114014 111574 76439 76507 271956 239003 688535 695069 200162 199335 252533 256137 297072 288616 304239 306266 319087 324610 302124 331879 692574 730711 532553 431197 269702 266772 305823 305657 319025 321203 327795 331528 363299 364247 599982 627337 40.95 68.5 2
13:21:37 2023-09-26 348608 347529 81614 79818 123783 123928 122635 122549 87391 86312 97708 97134 116255 117152 341645 369973 988966 971131 366126 382592 107460 94472 104731 106140 120870 119632 111359 111747 76470 76684 269427 239135 693129 701004 200582 198954 254764 255995 297000 288797 303633 306699 319912 323469 301166 333465 692048 730246 529401 434883 270725 265475 306721 304976 320889 324372 328410 329274 365487 364538 597067 627005 40.95 68.4 2
13:21:38 2023-09-26 351713 351141 81772 79808 120996 124185 124226 123494 87295 86030 95448 97632 116757 117543 344801 369799 993289 977524 365869 384351 107921 94697 106072 106857 122057 120303 111989 112379 76420 76830 271956 239003 695105 697040 200827 199370 255407 255350 295915 288763 302320 306843 317198 322213 299342 332419 693100 725567 527620 432421 270797 265692 306937 304976 317136 323627 324586 329310 362720 365050 599261 627337 40.95 68.4 2
13:21:39 2023-09-26 353956 351762 81646 79665 124416 124456 124531 123797 87240 85998 95545 97799 116757 117611 346302 369458 989069 981808 374007 385505 107641 94601 106025 106956 122492 120633 112423 113544 76705 77332 271956 239342 698099 697040 202621 199197 253735 257542 295879 288360 302816 306627 318379 323184 297527 333393 697182 728648 539942 430294 272569 266372 305535 306807 317066 322239 324658 330443 362177 365670 607145 629121 40.95 68.4 2
13:21:40 2023-09-26 355868 354002 81516 79855 121034 125073 124942 124614 87240 86179 95740 98439 117113 118331 345281 372751 996834 974644 375708 387862 107534 94827 106203 108053 122928 121569 112740 114321 76641 77563 271784 241218 693053 704211 200827 199370 252568 257755 295915 294156 303776 305477 317198 321659 298400 330875 697913 729994 533689 431848 270797 266549 305608 306807 317101 321203 327564 329472 363264 364467 608906 630948 40.95 68.4 2
13:21:41 2023-09-26 355815 352421 81646 79810 121299 125073 125388 124648 87391 86061 95740 98401 117456 118365 346322 376757 999572 981808 369591 387682 108062 95271 106937 107909 123673 121823 113622 114367 76622 77668 271956 240704 700327 706208 200967 199058 254940 256993 297131 291020 304732 305012 318863 320248 299851 334248 697182 737751 526211 432638 270869 265696 306937 305908 318026 322169 324694 329006 364938 364729 599982 631878 40.95 68.4 2
13:21:42 2023-09-26 358125 355623 81940 80073 121723 125625 126218 125472 87455 86211 95999 98945 118087 118762 349505 373310 996185 986744 376264 390201 108403 95087 107283 108374 124180 124409 114412 114847 76780 78006 274060 239731 699290 702998 201459 199996 253698 257755 297491 289018 302852 306577 315915 322248 297671 329377 699101 729678 531320 432421 270869 267664 306937 306807 318026 323140 324694 329310 361058 365085 610416 632362 40.95 68.4 2
13:21:43 2023-09-26 361667 356694 82049 80015 121756 126142 126285 125920 87694 86370 96196 99108 118193 119077 350310 378812 998142 985131 378233 391269 108635 95347 107653 108640 124833 123057 114727 115468 76885 78176 274060 239731 703585 710224 201459 200136 254905 258551 297072 291939 304559 304689 318640 321211 298192 330375 701188 741071 533689 435121 272402 267593 306937 307167 317836 323175 327564 330209 365487 365634 612673 636285 40.95 68.4 2
13:21:44 2023-09-26 358401 358344 82336 80295 122775 126209 126912 126369 87938 86615 96425 99275 118458 119228 351695 381056 1005814 985271 375177 389742 108803 95765 107861 109175 125034 125139 114892 115886 76917 78239 276633 241599 703572 711337 201494 200206 256477 257435 297802 289713 304239 306843 319841 322979 301015 334562 701073 741083 530830 437665 273172 267450 308900 306410 319850 324149 327029 329079 367174 365670 605991 637914 40.95 68.4 2
13:21:45 2023-09-26 365188 360763 82857 80652 123813 127466 128033 127240 88480 87460 97582 100136 119709 120328 355547 378993 1008227 1004077 382858 393110 109775 96550 108626 109948 126189 125487 116205 116707 77674 78977 276840 242011 707487 709220 203298 200835 255760 260188 297279 291516 304739 307373 319122 324908 297532 332923 707351 737751 541550 432565 274721 269209 309365 308134 319803 325652 327832 330344 364938 368875 617250 636747 40.95 68.4 2
13:21:46 2023-09-26 364084 360071 82915 80901 124430 127677 128669 127661 88581 87527 97746 100198 122049 120466 354109 385684 1005405 994634 378605 394468 110282 96550 109211 109948 126728 125732 116739 116808 77906 78955 277732 242047 719042 715375 202446 201467 257303 259718 300231 293013 305382 309015 320918 323781 302015 332311 708281 742989 542830 440346 273945 269968 308402 308098 319965 328012 328600 330308 368799 367322 617325 640073 40.95 68.4 2
13:21:47 2023-09-26 366213 363925 83610 81821 125176 129144 129249 129168 88885 88134 98318 103138 122659 122159 357749 383237 1023844 1004641 382546 396984 110508 97812 109716 113082 127059 123519 117015 118049 78565 79722 279253 245391 711919 717260 204117 201678 258417 260810 300522 292602 308520 306703 321132 325171 301298 333573 707106 748807 537977 439216 275178 268795 310712 309537 323023 326249 328977 330844 367957 368877 615429 645777 40.95 68.4 2
13:21:48 2023-09-26 366222 364999 85660 81652 125824 129014 130100 129216 89262 87925 98450 102920 122795 121718 359550 386879 1020147 1009586 378569 399830 113302 97778 110173 113038 128058 123756 118028 118444 78746 79828 279253 246077 719814 719444 204049 202668 260390 260849 301259 295021 306496 309865 321629 326012 301095 333465 709215 739332 539406 441196 276283 269393 313152 309537 323478 329182 329312 333181 368575 367777 614484 643911 40.95 68.4 2
13:21:49 2023-09-26 372883 367700 86015 82426 126289 130455 130827 130481 89659 88715 99300 103618 123307 125292 360781 389919 1020406 1007729 388703 399760 113595 98514 111162 113970 128908 125015 118654 119471 79305 80514 280374 246433 716463 721124 204761 203021 259658 261607 302092 295021 309210 309068 323805 326188 302154 333609 716532 754853 547180 441543 275829 271111 311692 313647 324006 329182 330509 332892 369319 369429 627074 649195 40.95 68.4 2
13:21:50 2023-09-26 369582 369512 86181 82557 127022 130636 133629 132986 89883 88845 99466 103652 120145 125414 363993 392808 1031600 1012498 385409 400991 110934 98648 111332 113858 129267 125674 119212 119965 79707 80859 284643 248360 721387 728664 205266 202844 261486 263210 303844 296067 310195 311316 322714 326223 302507 337397 714432 757027 547180 444222 277702 271231 315026 312695 324956 330750 330473 333433 373584 371681 618162 651146 40.95 68.4 2
13:21:51 2023-09-26 374158 372131 86814 82932 128105 134110 134245 133599 90290 89186 100050 104034 121061 125992 364865 390502 1028105 1020058 391060 404640 114374 99597 112211 114288 130351 126467 119982 122756 80151 81318 283030 249065 723109 721124 206058 204735 261159 263030 305164 297349 309510 313427 323086 330116 302861 336043 719903 748274 545124 441426 277757 274325 314583 315340 324863 329894 331511 337584 369984 372273 628176 652143 40.95 68.5 2
13:21:52 2023-09-26 376816 371103 86711 85157 128139 134437 130513 130171 90323 89463 100081 104312 121473 126325 366256 396740 1033064 1016640 393688 405637 111603 100083 112604 111727 133119 127028 120316 123234 80371 81565 288493 249950 726901 732673 206348 204591 259553 264128 306658 296794 311185 311965 323495 329191 304498 337470 722599 757359 548630 446533 278880 273906 315026 315820 325388 329824 333564 336011 372162 372831 632138 655927 40.95 68.5 2
13:21:53 2023-09-26 376429 374302 87294 83910 129619 134764 131873 130614 90886 89529 100906 101653 122642 123031 369094 397020 1039332 1031803 390364 408331 112062 100417 115356 111881 129651 127497 123247 123303 80962 82130 279439 249353 733057 731636 207405 208329 262633 263873 306960 298954 309807 314896 323947 328846 305464 340791 724172 756492 554248 448626 279847 274133 317110 315820 325915 332948 332518 339094 372685 374582 629799 656859 40.95 68.5 2
13:21:54 2023-09-26 376591 375319 87454 85460 132623 134891 132768 130918 91301 89529 101253 101622 123229 123064 371596 402097 1037452 1026156 394466 410645 112370 100870 115573 113103 130745 128206 123693 123749 81105 82413 288357 250938 736536 735235 206638 203778 262014 264940 306996 299303 310278 315856 324698 330991 306901 339126 726227 757021 551530 450809 279811 276506 316154 315886 327923 333951 332554 340759 374400 374511 631924 655440 40.95 68.5 2
13:21:55 2023-09-26 378298 377377 87523 85798 132505 131797 132768 132822 91301 90120 101287 102117 123229 124123 371922 399342 1045411 1022860 392976 408648 112724 101385 115825 113356 129836 128803 123555 120671 81249 82730 285735 252571 726764 738649 207513 205049 262415 265347 308094 300343 313154 315568 328173 332445 306649 338353 727774 766033 552980 449129 279667 278065 319088 318280 330500 332379 336179 339611 375525 374261 632402 661250 40.95 68.5 2
13:21:56 2023-09-26 381922 378790 85739 86126 133292 132693 133855 133335 91639 90551 102063 102575 124008 124910 375465 402226 1050462 1041762 396184 410986 113794 101666 116184 113954 131807 129148 120932 121562 81973 84660 287751 251717 738968 740668 207805 203778 264468 266572 306922 301303 312933 315856 326700 330894 306901 340340 728461 762829 554792 450327 283863 276506 319105 317906 328649 336003 335632 339246 376124 376507 636115 661792 40.95 68.5 2
13:21:57 2023-09-26 382265 378794 85838 86277 133750 133135 134647 133252 93487 90186 102265 102479 124483 124771 374034 406034 1041989 1032608 396560 412068 114552 101736 113303 114144 132444 129424 121098 121196 82207 84758 288357 252644 742285 740522 207805 205802 264256 267179 310446 302857 313258 318092 327808 332859 309292 341296 731522 769365 550080 454569 283061 278760 319105 320085 329697 336839 333672 339795 378961 377598 638228 664217 40.95 68.5 2
13:21:58 2023-09-26 380887 383351 86058 85268 130384 134369 135106 134786 93743 90749 102551 103522 125086 126153 377082 404178 1062019 1042100 396668 414795 114769 104538 113381 114971 132760 130958 121705 122895 82443 85273 291303 257000 731785 742879 207508 205975 265661 268324 310886 301268 315654 316947 326961 333423 308855 340376 731187 766265 560229 450521 283012 278039 321079 318905 333933 334992 338710 341376 376725 377701 635664 665556 40.95 68.5 2
13:21:59 2023-09-26 385518 381993 86085 86909 130356 134470 135335 134631 93779 90880 102936 103618 125372 126463 377792 404820 1054579 1048149 403805 415011 114999 104606 113849 115004 133227 131049 122504 122994 82688 85578 293305 255367 744040 743822 210165 206227 265209 269802 310086 303674 315509 319443 328307 334931 306901 341371 734337 765887 561063 454429 283793 278479 320593 321591 331986 337383 338710 341100 376725 378795 644870 665556 40.95 68.5 2
13:22:00 2023-09-26 386429 384440 86394 85294 131452 135804 136335 135530 94165 91289 103465 104283 125820 127092 380806 411961 1066680 1046623 398949 416260 115953 105221 114884 115930 134208 134428 122973 124113 83383 85613 293305 257000 741962 752047 208192 206330 267843 269566 312874 304816 317584 316982 332049 332957 308156 342478 735936 775423 566399 458700 284929 278366 324015 320878 333933 338782 337332 341100 380385 378865 637985 672482 40.95 68.5 2
13:22:01 2023-09-26 384293 385384 86608 87134 132648 135382 136738 135581 94169 91323 105698 104283 126564 127126 382985 409471 1066876 1050875 396668 416260 116448 105245 115195 116377 134775 132244 123993 124423 83580 85960 296162 258095 748959 749243 209176 207517 268801 269151 314092 304743 315762 320392 329867 334895 308156 342442 729967 770781 558779 457261 284929 280233 324965 320878 333969 337538 339430 342519 378745 380531 641042 669518 40.95 68.5 2
13:22:02 2023-09-26 389962 387628 86950 85278 132652 136627 137109 136713 94490 91767 105987 105018 127104 128216 384070 412430 1068427 1046387 404361 419736 116573 105560 115612 117128 135191 134935 124159 125326 83671 86106 293305 258266 756904 754102 208913 208374 267843 270743 315049 305962 320435 319648 332085 335036 309090 341443 740847 781856 558779 459351 285303 282475 324015 324341 334693 340153 340439 342519 379853 380531 646876 674123 40.95 68.5 2
13:22:03 2023-09-26 388015 387547 87170 85462 132843 136980 137316 136987 94202 91994 105982 105371 127436 128497 382947 411307 1077634 1060161 405930 424127 116728 103195 115738 117533 135165 131788 124435 125934 84018 84556 296162 258957 744692 752470 209859 207690 269353 270743 315455 305746 318599 320392 330759 337901 308191 342623 738717 775387 561679 457367 287023 281151 324965 324568 334728 339020 340510 342591 378685 382886 645528 674636 40.95 68.5 2
13:22:04 2023-09-26 394302 391913 87860 85876 133675 137881 137993 138079 94721 92302 106311 105726 127946 129282 385249 417540 1069944 1054309 410685 422616 117319 103281 116352 117715 136380 131970 125306 126035 85990 84536 296162 258992 748675 760137 210565 208305 268974 271968 315493 306825 319601 320617 333490 336954 310499 345048 744345 786597 565477 459341 287648 282638 324929 325129 334657 339531 343549 345016 382632 383119 653077 678613 40.95 68.5 2
13:22:05 2023-09-26 393365 393018 87873 85763 134116 138108 138254 138210 94625 92375 106419 106209 128487 129900 388726 414539 1085313 1062284 407774 423700 117380 103714 116673 118566 136333 132334 125426 126694 86260 84768 296162 259794 760434 759062 210847 208956 270874 271174 315938 306753 320346 321817 333490 339029 313069 346623 742723 784106 569890 460002 288752 282673 327265 324834 337689 339259 341987 346627 380652 384574 648765 679129 40.95 68.5 2
13:22:06 2023-09-26 396899 393163 88476 85976 134711 138975 139217 138847 94658 92439 106635 106260 131176 130177 387641 418007 1077560 1057421 412546 423953 118138 103714 117198 118851 137194 133239 126047 127113 86491 84690 297532 260231 754030 762575 210482 208991 269958 272836 315974 307185 320606 321853 332642 337723 311479 345644 746667 784364 568419 459642 288933 285312 326803 325392 338242 340585 342541 346664 383014 383424 649241 681132 40.95 68.5 2
13:22:07 2023-09-26 393087 393485 88488 86283 135267 138775 139574 138939 94953 92469 107047 106651 129332 130255 389798 417949 1087631 1068972 408013 426424 118171 103856 117489 118967 137533 133633 126289 127411 86393 85037 301160 263437 753418 760137 210882 209026 269038 271778 317097 307185 320085 324244 333490 339744 311006 346659 746187 782051 561445 459498 288824 284530 325923 326672 338824 341130 341470 348742 382703 385729 646310 680130 40.95 68.5 2
13:22:08 2023-09-26 395629 394374 88747 86071 135526 138955 142712 138954 94888 92571 106921 106439 131677 130393 391155 420174 1079164 1066657 411635 427666 118847 103999 117624 119331 138019 133666 126707 127568 86546 84879 298117 261441 758036 763265 210930 210056 270874 272730 318399 310127 321344 324726 333888 338851 312723 345390 748818 781536 569890 463659 288527 285205 327618 325655 339680 342395 340439 348449 385294 384268 655006 683084 40.95 68.5 2
13:22:09 2023-09-26 398101 395872 89125 86501 136180 139713 140587 139618 92788 92597 104608 106472 132190 130519 392927 421132 1085202 1078264 407941 428694 119561 104284 118769 119492 138937 134137 127580 127990 86885 85095 298117 261513 764710 763118 211508 210021 271546 272610 316618 310566 320310 324870 332712 339744 311988 348527 749952 784375 571361 463987 291290 284241 329422 326639 337732 344770 342577 348129 385003 388124 656869 682657 40.95 68.5 2
13:22:10 2023-09-26 400902 397034 89439 86957 136012 139899 143215 142565 95085 94690 107392 106863 132190 131079 393483 424061 1079164 1066306 412912 427223 119726 104460 118808 119697 139052 134988 127976 128387 85421 85358 302568 261333 767797 769869 211402 210490 270957 273985 318624 311510 321318 324604 334754 339029 313747 346368 754719 791178 569890 466472 291098 286244 327402 329186 337460 343771 345708 348248 386196 386852 660286 684720 40.95 68.5 2
13:22:11 2023-09-26 400829 397038 89591 87290 136586 143302 143847 142933 95087 92981 104655 107191 132557 131481 396244 422427 1086858 1075820 414188 429054 119829 105171 119007 122408 141734 135528 128338 129232 87139 85897 301021 264665 764227 765997 211543 211326 270684 274546 318092 310819 322068 325199 332677 339268 314773 346659 754324 784328 569890 468201 291353 286848 328960 329920 338789 346887 344624 348779 388011 387124 663247 687257 40.95 68.5 2
13:22:12 2023-09-26 400177 399320 89722 87290 136815 143337 143721 143138 92820 94854 104616 107224 132501 131700 393587 426566 1094421 1076277 414807 432536 120207 105717 119138 120633 139732 135580 128537 129343 85517 85945 301021 264519 762327 772021 213109 210337 271996 274404 318949 311038 323574 324569 335764 339268 312830 349305 754324 793491 601553 464351 292798 287099 329653 328689 342428 343219 345101 349200 385653 385845 654541 683752 40.95 68.5 2
13:22:13 2023-09-26 401387 401588 89968 87657 137496 143795 144311 143922 92852 95214 104813 107800 129069 134651 395431 428774 1097604 1079032 414672 432213 122523 106074 119674 122884 142341 135972 129032 132074 87460 86253 305516 265791 764505 773945 212909 210813 272828 275335 320059 312019 324066 324870 336777 339539 312937 348143 755981 793491 575775 466735 293005 287742 329956 328689 342947 343806 345184 349272 387357 386455 656402 687257 40.95 68.5 2
13:22:14 2023-09-26 403360 399920 90223 87685 138135 143742 140972 143437 92884 94887 105120 107683 130443 132147 396439 431458 1088236 1078957 417330 431997 121033 106319 119904 123260 142539 135938 129211 132017 85572 86348 308521 266168 770828 772779 212540 211693 272773 275597 320059 313004 322068 325725 338587 338524 314919 348527 756876 797049 579836 470419 292668 288147 330956 330755 338824 346922 347852 350164 388011 386996 664516 691876 40.95 68.5 2
13:22:15 2023-09-26 403932 403600 90260 87989 138323 144114 141005 139623 92915 94920 105120 107948 129970 134909 396727 431713 1088384 1079800 416969 433133 123153 106206 120715 122953 138892 136384 129605 132109 85653 86380 303982 265415 777118 776796 212874 211728 273246 276020 320059 313635 323083 325690 336813 339031 314919 349305 760206 799066 601553 468548 293420 288757 329956 332765 341394 346887 348838 349200 388011 387278 664226 691876 40.95 68.5 2
13:22:16 2023-09-26 403356 402392 90380 88166 138744 140497 141523 140694 92978 95380 105396 108395 130653 131683 400027 428574 1106639 1088331 414516 435488 123068 106498 120745 123397 142912 136901 129605 132741 85626 86948 302236 268824 767524 772816 213578 211693 273281 275460 323019 312968 326130 327203 338377 341651 315362 350445 756268 793491 570379 470345 293836 288169 333942 330683 341910 348667 346796 350010 388011 389928 666507 691876 40.95 68.5 2
13:22:17 2023-09-26 403932 403274 90732 88327 138980 144619 141886 140600 93073 95085 105429 108271 130883 135298 401488 429787 1098824 1091294 414624 436453 123358 107086 120952 123500 139923 137359 132535 132808 85828 86980 304908 266168 791336 777345 213914 211693 274958 277455 321065 315838 324595 326745 336777 341378 313890 349303 761860 792893 580188 468864 293841 288899 331995 332531 342947 347933 346796 351460 391164 390138 667388 693093 40.95 68.5 2
13:22:18 2023-09-26 404858 404689 90629 88537 139069 140958 141786 141445 93104 95415 105633 108745 131000 135723 402056 436104 1103578 1083660 414552 436852 120214 107481 120952 120315 139274 137679 132728 133085 85796 87282 307000 267682 773112 780766 213914 212393 275608 276305 323055 314471 324703 325760 338624 339574 314919 349267 759130 802607 570379 469196 293558 294188 333238 331794 342947 346922 348618 351105 388011 388801 659352 693844 40.95 68.5 2
13:22:19 2023-09-26 405903 405425 90761 88359 139269 140627 142731 141980 93105 95283 105521 108745 131219 135826 403196 431919 1099944 1086783 419551 437374 123667 107351 121489 120646 141073 138205 130966 129447 86025 87488 305516 268443 778740 781763 213736 212882 274361 277154 323055 315838 324331 328228 337688 340628 315915 350979 763517 800268 574304 473534 293146 288321 333942 333812 342393 347726 347265 350046 388620 387644 665529 695655 40.95 68.5 2
13:22:20 2023-09-26 410876 406083 90794 88946 139169 141811 142574 142363 93041 95548 105771 109338 131575 132357 404340 433075 1106039 1082048 423878 435923 123581 107714 121493 120646 140480 138613 132913 129803 85934 87797 307000 268757 770127 781906 214250 213323 273316 278042 324494 314692 327609 326974 338338 341686 317702 349305 762436 802607 574068 475958 292870 289857 333978 331758 345411 348667 348838 350328 389853 390820 664226 696985 40.95 68.5 2
13:22:21 2023-09-26 410042 405538 91269 88942 142354 141544 142841 141911 93167 95350 106220 109079 131376 132008 402537 432822 1107791 1099752 424259 439234 120509 107614 122001 120811 141643 138475 129459 129892 86319 87737 305880 267107 778690 779550 215529 212698 274958 278934 323055 315838 326613 328086 337865 343779 315362 348215 762607 793040 578717 473454 293111 289673 333184 333812 344742 347933 347815 351496 390983 389928 672454 697973 40.95 68.5 2
13:22:22 2023-09-26 410695 406350 91399 88942 142907 141777 143769 142004 93199 95515 106465 109414 132432 132424 403779 434128 1102833 1091294 423278 436607 120840 107747 124626 120977 141911 138744 129637 130128 86260 88041 307907 268568 783747 784229 214286 213323 275608 278898 324494 315497 324595 328760 338637 341413 315915 348705 764837 802392 575775 475573 294042 289787 333472 333848 344923 348912 348313 351424 389782 388801 664226 696948 40.95 68.5 2
13:22:23 2023-09-26 405867 408781 91432 88974 143034 142775 143774 143161 93516 95842 107019 109506 132532 132675 404882 436140 1115508 1103115 418740 438379 121006 108078 124626 121060 142382 139090 130201 130532 86555 88102 308521 268792 782698 783984 214960 213024 277534 277847 324722 315021 324739 329488 338304 343228 315915 350359 764837 801204 585807 468548 295635 289673 333184 335736 344778 348246 347265 354093 389746 389382 670952 697702 40.95 68.5 2
13:22:24 2023-09-26 410768 407556 91742 89284 142977 143170 144019 143161 93326 95581 107045 109414 132931 132767 405633 440701 1103615 1091331 423657 439211 121172 108144 124782 121682 142371 139465 130173 130943 86880 88226 306511 267143 783757 788718 214674 213323 276684 279363 324037 316451 328109 327768 340701 342439 315915 349267 765992 808180 577246 474234 294077 291956 333978 333848 345301 348003 349066 351460 391914 392337 665565 700801 40.95 68.5 2
13:22:25 2023-09-26 413795 411276 91833 89463 143359 143127 144034 143287 93547 95811 107086 109716 132964 133410 405741 436749 1111401 1103598 426070 438996 121089 108510 124904 122450 142938 139817 130316 131017 86673 88259 307907 269658 785326 783048 215601 213623 275608 279757 324951 315749 328610 329222 337865 345333 315915 348215 768272 800268 577246 477036 293970 290626 333978 333595 343471 350407 348313 351424 390400 391166 673151 701096 40.95 68.5 2
13:22:26 2023-09-26 411349 410100 91746 89598 143164 143865 144372 143757 93326 95780 107152 112109 133043 134142 405777 438702 1116044 1091331 424069 440341 121677 108768 124973 122615 142433 140351 130922 131897 86912 88565 311584 272514 780777 790996 214899 213623 277925 278934 324667 315753 328646 329488 340941 342199 317478 350889 764837 810576 578717 472786 296360 290387 336818 336029 346842 350598 350507 355022 389676 392194 668011 699348 40.95 68.5 2
13:22:27 2023-09-26 414272 411506 92254 89627 143830 143228 144773 143423 93452 95944 107185 112186 133097 134133 409336 440355 1109823 1097629 423529 441178 122494 108768 125217 122610 143330 140155 131054 131864 87127 88719 307907 270527 790614 788718 215298 213923 276755 279757 324987 317000 327342 330755 340426 342713 318855 349267 771617 809395 577246 477036 295879 290520 333978 337603 343506 348281 349120 351533 393365 391166 668887 703090 40.95 68.5 2
13:22:28 2023-09-26 411640 411289 92290 89627 143734 143560 144773 143789 93579 95714 107547 112032 133440 134007 410008 437456 1116044 1111959 423694 441620 122606 109002 125462 122718 143494 140477 131777 132071 87679 88743 308889 270002 787124 788718 215601 213024 278439 279685 324951 317000 328109 329755 338922 344637 315627 351456 769942 800305 583131 472786 295879 291956 333978 334433 343506 349324 349801 355204 393101 391166 674608 701096 40.95 68.5 2
13:22:29 2023-09-26 416358 412551 92519 89938 143913 143964 144773 144555 94238 95780 107878 112220 133968 134142 410604 445399 1107979 1100162 423637 441944 122611 109170 125461 123018 143497 140819 131877 132295 87775 88873 306511 270189 788159 793345 215601 213923 277534 279442 324577 317000 330044 328760 341528 343744 318333 350359 768272 811149 570379 479069 295391 292436 334737 335736 346899 349603 349402 351460 391568 394414 672968 701984 40.95 68.6 2
13:22:30 2023-09-26 415025 413471 92421 89971 143804 144190 144807 144389 93484 96143 107744 110477 133800 135086 411657 438594 1115970 1105206 428521 445192 122831 109480 125514 123084 143397 143834 131877 132626 87863 89182 311584 272057 787220 788718 215905 213974 276755 279757 324440 317000 329344 331794 338887 346669 316420 349022 770754 802428 584314 477562 296540 291956 334772 334468 343506 351458 350458 354398 391604 391130 673446 701984 40.95 68.6 2
13:22:31 2023-09-26 413539 415065 92617 90288 140002 144562 145278 144858 93611 95947 107878 112631 134002 135047 411767 444372 1120376 1097420 422861 445217 122930 109649 122277 123627 143863 143803 131910 132793 87928 89337 308889 273588 786924 795629 216209 213623 278352 279757 324964 317000 328453 329257 342491 343815 315915 354451 769397 811723 610347 475650 297766 291956 337735 334503 347142 349359 348349 355743 391568 394450 673446 701415 40.95 68.6 2
13:22:32 2023-09-26 418970 414777 92765 90335 140545 145176 145579 145235 93897 96078 108142 112808 134398 135218 412935 444930 1114425 1099759 430954 444227 122812 109615 125531 123830 143863 143803 132241 133160 87960 89214 309768 272130 785616 795629 215601 217870 276755 279477 325910 316965 328986 329791 340976 345349 316898 348741 768845 813447 619400 477634 297239 291511 337268 334433 346620 350932 351555 354936 389817 394414 671464 701984 40.95 68.6 2
13:22:33 2023-09-26 412952 415101 92804 90193 141080 144562 145785 144758 93738 95848 108276 112587 134473 134793 411488 441836 1123668 1113056 427989 445847 123080 109906 122437 123797 144364 143873 132739 133227 88234 89369 309311 272166 792504 791033 216819 213923 277925 280498 324929 317960 330044 331560 341012 346931 315735 350359 775128 802320 580188 477562 297239 292633 335782 335512 348600 352231 350822 355488 394436 393405 680548 707100 40.95 68.6 2
13:22:34 2023-09-26 417742 414993 92899 90471 141030 145133 146125 145262 93738 96080 108441 112987 134500 135456 411488 445698 1125264 1109428 426106 444164 123080 110054 122437 124067 144564 144109 132739 133629 88234 89774 308889 274363 795335 796756 216334 217564 278352 279757 325910 317000 329484 329755 341744 346409 315915 351172 769397 802464 582341 478051 297766 292232 337812 334199 347457 352549 351797 355743 392190 395984 680176 704009 40.95 68.6 2
13:22:35 2023-09-26 418589 417962 93101 90598 142038 145167 146412 145562 93801 96114 108384 112921 134887 135900 413408 443959 1118790 1106928 429955 444164 123892 109716 122944 124034 145540 144109 133423 133411 88540 89677 309768 273394 795898 797885 215601 217906 278352 279903 324440 318994 328187 330558 342491 343815 318710 350395 774210 816258 586073 479675 297304 294810 337771 337639 348537 351247 351055 354448 396290 395840 675361 708157 40.95 68.6 2
13:22:36 2023-09-26 421330 418339 93186 90569 142005 145570 146187 145562 93897 96279 108425 112932 135276 135866 413372 442990 1123631 1114640 433393 445100 123826 110359 122606 124443 144833 144513 133172 133847 88508 89803 312814 274363 793681 793272 215314 212857 278316 279868 325910 318405 330512 333270 340162 346374 316898 349795 772775 811723 587300 480372 297658 293293 336759 336525 345023 351985 351109 354881 393329 392230 677506 707117 40.95 68.6 2
13:22:37 2023-09-26 414655 416419 93065 90602 142005 145570 146390 145562 93897 93995 108666 110413 135164 136175 416464 444831 1131957 1114842 426899 448376 124134 110410 123113 124409 145505 144513 133608 133662 88840 89923 314019 274557 797401 795629 216209 213930 279815 279833 325384 320112 330278 332261 341456 345817 315915 351492 774685 802320 586073 477036 297730 294189 336217 336525 346620 351950 348803 355456 394580 394101 685233 708157 40.95 68.6 2
13:22:38 2023-09-26 418258 417039 93294 90756 142230 145773 146289 146001 93800 96247 108609 110260 135039 136638 414646 446952 1128463 1103784 427348 446773 123892 110657 122944 124681 145303 144821 133608 134411 88694 89992 309768 275726 787863 800087 216209 214073 279923 281339 326930 318887 328914 331529 342974 343744 317702 351528 773808 815322 586073 477712 299523 293329 337777 336525 348751 351871 349366 356536 393293 395840 678622 706116 40.95 68.6 2
13:22:39 2023-09-26 423311 419556 93156 90716 142817 145975 146798 146373 94622 96345 108876 113289 135610 136243 414502 450323 1118717 1106928 432620 449329 124101 110767 122944 125006 145269 145271 134519 135346 88755 90116 309768 275336 793241 800087 216209 213517 278316 280722 329110 317924 329519 331794 341973 345817 316934 349267 772711 818413 587300 482521 297802 292846 340170 335982 347701 352232 351663 355419 390983 395562 673446 707655 40.95 68.6 2
13:22:40 2023-09-26 421703 417682 95327 90913 142398 145874 146494 146001 94183 96180 108928 113268 135775 136448 414754 448339 1128463 1119032 433626 446809 124234 110767 123198 124714 145742 144857 133675 134538 88848 90116 312814 274946 795707 796756 216514 212857 278316 280722 326895 318958 329256 332765 340390 347942 316420 349303 773940 811454 578717 482558 297766 293947 337777 337032 348664 354388 354050 355415 394884 394513 686068 712118 40.95 68.6 2
13:22:41 2023-09-26 421401 418834 93190 90802 141974 146244 146735 147212 94056 96280 108826 110401 135786 136535 414718 449647 1134484 1116116 431211 449574 124063 111109 123028 125299 145266 141269 133712 135101 88755 90462 312319 277689 782500 797885 216514 217977 279529 279442 329675 318923 328950 333884 340941 347418 316385 351226 772811 810503 588793 477562 300868 292401 338833 338051 346584 352584 351483 357910 392154 394114 682666 707655 40.95 68.6 2
13:22:42 2023-09-26 423822 420590 95323 90984 141991 146623 146804 147334 94087 94027 108826 113335 135703 136828 417137 450359 1125264 1106141 431218 448139 124267 111109 123198 125505 146013 141296 134314 135199 89003 90462 314708 277492 787587 802424 215601 213187 279726 279868 328911 319343 329448 331605 342009 344814 316934 351384 775437 820974 587300 482140 300759 293186 338690 337363 347559 351317 351411 357726 392874 394692 676321 708194 40.95 68.6 2
13:22:43 2023-09-26 422866 422389 95723 90913 142875 145977 148072 146583 94438 96279 109010 113111 136053 136380 420342 451066 1122002 1113019 432472 448139 124888 110955 124135 125299 146727 145064 134765 134572 89158 90305 312162 274557 799544 804771 216514 212891 279622 281614 325981 319925 330446 331758 343118 345817 316420 351384 775108 818449 588793 483277 297730 295611 338833 336525 349805 352513 351483 354630 393954 395840 678622 711325 40.95 68.6 2
13:22:44 2023-09-26 423890 420232 95430 90979 142455 146487 147728 146856 94375 96314 109211 110497 136227 137071 418726 446844 1131675 1119410 436171 449330 124610 111384 124135 125539 146590 141966 134660 135012 89427 90583 312162 276509 793254 799966 216057 215734 279815 281150 327654 319925 328453 333884 340976 345888 316969 350359 778479 811405 587300 483277 299342 294260 338797 339347 346620 353347 351663 356283 393954 393512 676630 710316 40.95 68.6 2
13:22:45 2023-09-26 421377 421518 95555 91389 142879 146658 147968 147539 94438 96447 109195 113403 136182 137277 419610 453158 1137710 1116227 432472 451933 124710 111778 124168 125866 146451 141834 134626 135251 89190 90620 311711 276902 794082 802461 216819 212934 279923 280722 328911 318441 331019 332567 341733 347942 318558 351456 772811 810576 590286 481002 300231 293982 340923 336489 348470 354671 350952 356536 390983 395562 685250 709236 40.95 68.6 2
13:22:46 2023-09-26 424632 423961 93707 91525 142748 147202 147589 147676 94375 94232 109244 110539 136329 137625 419464 451030 1132801 1106603 431247 452135 124610 111418 124168 125920 146742 141932 134847 135531 89190 90777 312814 278084 793541 807053 215905 217941 278575 279868 328911 319925 329484 332801 342974 343779 315943 351492 773940 818449 590286 479749 300234 293776 338833 337541 349014 351423 350458 357910 393329 395284 678622 709776 40.95 68.6 2
13:22:47 2023-09-26 426360 422778 95587 91485 142917 146692 148210 147677 94407 96314 109304 113515 136953 137277 420909 447616 1127958 1119597 435441 451563 124744 111589 124578 125953 146485 141834 134698 135602 89407 90810 315920 275526 797817 802424 216029 212891 279726 280897 328911 321644 328223 333884 342491 345298 316898 350853 779692 820839 588793 482521 300443 294881 337540 339657 349663 353325 355572 355488 394293 393405 682481 713275 40.95 68.6 2
13:22:48 2023-09-26 422265 423230 95851 91642 142883 147340 148520 147814 94470 94220 109413 110484 137157 137940 421505 450358 1141384 1122180 430601 450922 125328 111623 124990 125953 147479 142432 135118 135488 89501 90810 315920 276020 802562 802388 216514 217906 279423 280757 327919 322262 328986 333884 342491 347454 318333 353553 780431 811723 589015 477526 300868 294802 337812 339621 347701 353608 349929 357656 396637 394728 685771 712336 40.95 68.6 2
13:22:49 2023-09-26 427341 424043 95526 91741 143263 147303 147862 147841 94438 96515 109413 110527 136614 137871 421505 454045 1132838 1109823 434954 450994 125002 113770 124578 126282 146830 142894 134618 136154 89468 90876 315920 277720 796163 807053 215601 213517 279923 279903 329943 321857 330250 333288 342491 345575 316969 351136 777073 822945 601553 483857 302147 294082 339751 338181 348608 352372 351519 357763 393150 395840 676630 710316 40.95 68.6 2
13:22:50 2023-09-26 427089 426144 96059 91419 144066 146382 148829 147332 94890 94168 109447 110431 136855 137372 419776 453158 1127086 1115786 432683 450922 125535 113736 125023 125953 147684 142432 135467 135488 89751 90810 315599 276630 812031 808198 216209 218013 279923 281685 328641 320932 330482 331830 341441 346652 315978 349303 776242 819643 590286 486204 299559 293975 340647 337269 349841 353608 351591 355168 392225 397101 682666 711027 40.95 68.6 2
13:22:51 2023-09-26 422297 424115 96070 91581 143651 147375 148829 147814 94792 96515 109480 110443 137205 137346 421030 453654 1136247 1129032 432579 450958 125448 113770 125023 126195 147684 143142 135467 135932 89751 90876 315599 276902 806711 805641 216819 217906 279923 284137 328396 322073 332133 333559 342902 347835 317666 351276 779509 811643 583131 484397 299559 295253 338869 338633 348751 355490 351519 355707 395728 395284 687790 716196 40.95 68.6 2
13:22:52 2023-09-26 427052 424115 95617 92060 142951 148269 148210 148987 94470 96549 109447 110667 136791 137832 419812 450814 1143704 1122329 432615 453618 125294 113996 124784 126437 147376 143358 135025 136411 89501 91444 312319 279396 810661 804771 216666 212857 278540 279868 329978 320896 329484 333884 341492 347210 315943 351226 778515 815322 586073 480408 301293 293009 340144 339657 347422 354387 351555 358962 393954 394463 683761 712336 40.95 68.6 2
13:22:53 2023-09-26 423488 423863 94202 91857 143922 147819 149039 148641 94760 94168 109716 110612 137209 137694 423301 457209 1137089 1115786 431862 450633 125434 112132 125282 126403 147684 143259 135467 136139 89928 90909 319088 277258 798118 808569 216819 217906 278575 280757 329408 320896 331251 331525 341217 347698 315915 351420 775072 811297 591779 481803 299692 295160 340958 336560 349841 355489 351325 357367 392154 394035 687790 712336 40.95 68.6 2
13:22:54 2023-09-26 427680 426106 95958 91581 144138 147410 152149 148021 94953 96348 109927 113661 137395 137537 423322 455890 1127921 1118238 437563 453618 125921 113883 125403 126403 147993 143126 135535 136249 89845 90909 315599 276705 808408 810357 216514 218048 279622 282510 327919 320967 331520 332297 341167 345888 315943 349267 775145 820839 590286 487238 300231 295160 340923 337541 349518 353856 353435 355452 393079 396641 680511 714364 40.95 68.6 2
13:22:55 2023-09-26 428740 426442 96017 91734 143778 147856 152044 151250 94695 96549 109480 110612 137782 137797 422288 451102 1134484 1122831 437401 450669 125568 114223 125436 126855 147442 143756 135897 136505 89812 91381 319088 277684 800120 809295 216057 213187 279923 281291 328946 322849 328489 333884 342974 345333 316420 350077 781905 823164 588793 483997 300655 295611 337812 340446 348751 353383 351627 356861 396988 394728 679657 714198 40.95 68.6 2
13:22:56 2023-09-26 428001 425313 95858 91900 144216 148373 148657 151708 94792 96549 109818 110612 137400 138400 421991 454575 1143704 1124726 436443 454610 125328 114223 125023 127030 147684 143858 135245 137083 89718 91570 315920 279432 797141 807053 216514 215092 279923 280837 330942 320671 329519 333884 341012 347454 318558 350925 781542 816184 591779 483021 300965 294082 340504 339514 347559 354530 351411 358835 393222 394379 686780 711063 40.95 68.6 2
13:22:57 2023-09-26 423894 428330 96120 91900 143833 148166 151902 151461 94695 94168 109818 110763 137395 137866 422360 457245 1140390 1118760 432750 455902 125602 114030 125436 126471 148494 143426 135944 136825 89845 91444 319088 279003 802647 811577 216819 217600 278575 280757 329711 320967 330518 331794 341406 347454 315915 351172 777377 811441 591779 481840 300868 295160 340958 337068 351164 354707 350458 357114 392225 394586 689363 711100 40.95 68.6 2
13:22:58 2023-09-26 428927 427989 96058 91740 144406 147650 152432 148815 94953 96415 110080 110548 137724 137832 423660 457281 1131233 1122329 439287 455580 126016 114064 125885 126855 148371 143833 136564 136514 90158 91444 315599 276020 810839 811540 216445 217941 279923 282879 328166 321620 333337 332045 342938 345711 318115 350709 779509 823091 599171 486020 299487 296724 339894 337612 350899 353467 351361 355132 394544 394035 684607 715137 40.95 68.6 2
13:22:59 2023-09-26 431896 425919 95929 91933 143914 148166 152184 151496 94824 96582 110114 110763 137758 138478 423660 452523 1140390 1125006 440415 453688 125983 114223 125851 127084 148129 144232 136269 137186 90063 91570 319088 278574 802594 807053 216057 213369 279923 281514 329943 321644 329217 333884 341769 346652 318419 349339 781670 820839 588793 486204 299976 296063 339894 340888 347666 354139 353689 356861 394580 394101 682666 713188 40.95 68.6 2
13:23:00 2023-09-26 426820 428931 96287 91987 144611 148025 152718 148952 95051 94329 110054 110915 137839 138532 423552 454503 1143704 1131564 432615 455289 126844 114154 125885 126855 148441 144132 136709 137016 90274 91570 315599 277684 806641 807998 216819 213923 278575 281742 328450 322657 329519 333848 342491 345569 315915 351456 781905 814169 593272 481840 299904 296933 338869 339657 349278 354707 349929 356283 396358 395562 691886 715284 40.95 68.6 2
13:23:01 2023-09-26 427040 427558 95996 92056 144277 148615 152184 151812 94792 96616 110037 110891 137724 138740 423732 457281 1143704 1119032 432651 454361 125983 114257 126057 127240 148164 144432 136488 137406 90158 91696 315920 279468 803659 815066 216209 217564 279423 281291 329943 321644 330482 332837 341441 346931 315915 354177 779140 820259 593272 481463 300658 294981 340600 338633 350611 353891 350772 357653 393980 396632 688511 715889 40.95 68.6 2
13:23:02 2023-09-26 433815 427458 96226 92087 144340 148476 152397 151777 94824 96616 110224 110891 141007 138671 423696 460080 1134484 1122605 443104 456837 125775 114450 125730 127308 148164 144632 136282 137484 90158 91696 319088 279396 800367 813913 216209 213927 279136 281720 330942 320410 331287 333342 342491 346931 316898 348251 779103 825097 593109 487326 301080 294296 341991 338633 349841 354175 354511 356825 392190 396542 680695 712647 40.95 68.6 2
13:23:03 2023-09-26 428052 427214 96158 91933 144649 148511 152715 151531 95147 96549 110224 110763 140540 138478 426202 456959 1142892 1133212 439024 454042 126312 114662 125885 127274 151154 144092 136424 137308 90158 91570 315599 277720 810260 807998 216819 217870 279529 282320 328911 321906 329555 333848 342009 347942 315663 349303 782831 816221 596140 487363 299160 295704 340229 339478 349416 356167 351411 355561 394992 395562 689889 716335 40.95 68.6 2
13:23:04 2023-09-26 430568 431057 96052 92378 143914 149030 152078 152164 94792 94392 110114 111356 140517 139523 426165 454610 1151289 1128316 438498 455426 126103 114404 125885 127607 150979 144326 136390 137663 90158 91856 315920 282026 802300 808569 216406 217941 279438 279938 330978 321942 329484 333884 342009 346931 322537 350889 781905 817257 599171 481840 301787 295160 339929 340446 348470 354742 351397 358454 394580 394101 686816 713729 40.95 68.6 2
13:23:05 2023-09-26 433007 429170 96058 92187 144381 149030 152219 152094 94824 96584 110190 111075 140506 139197 427889 460044 1138738 1118238 441979 455747 126197 114325 125851 127607 150979 144394 136458 137793 90096 91856 319088 281791 800133 813913 215601 212891 279887 282934 332424 320682 333337 333559 341901 345469 319051 349969 779472 829164 590286 485676 301075 294296 340958 338633 349559 352478 351411 357910 392225 394728 681698 716399 40.95 68.6 2
13:23:06 2023-09-26 431435 431101 96325 92060 144909 148166 152750 151566 94953 96616 110224 110891 140540 138740 427553 460080 1134484 1125526 439719 455711 126466 114370 126301 127308 151329 144189 137096 137213 90505 91633 315599 277720 813970 816268 216057 217906 278346 281685 327954 321942 330554 331865 343154 345333 315915 349339 781905 820419 590286 486893 297478 296933 340408 338122 350935 354481 351591 355204 394616 394035 683241 717388 40.95 68.6 2
13:23:07 2023-09-26 428731 429756 96295 92187 144884 148615 152821 152024 94792 94232 110224 110999 140701 138934 428084 457281 1146257 1134018 436366 457516 126729 114370 126476 127573 151540 144291 137062 137449 90714 91816 316911 279216 812520 811395 216819 213960 279923 281544 328733 322705 332392 333631 341973 345853 315621 351384 783942 811369 593272 483857 299233 296933 339584 339991 348751 354671 349929 355743 395764 394728 693361 717388 40.95 68.6 2
13:23:08 2023-09-26 431142 431367 96162 92187 145118 149030 150189 152271 95115 94264 110376 111075 140740 139162 427480 460116 1148696 1128279 440383 457137 125949 114677 125851 128029 148633 145030 136390 138211 90191 91983 319088 281718 812328 811577 216209 217834 278505 280757 331444 320410 330482 333884 340976 347418 315915 349795 781905 811405 590286 485479 301075 294260 341919 339621 349014 355454 351303 357580 394645 393958 689705 716399 40.95 68.6 2
13:23:09 2023-09-26 429801 430307 96268 92375 144713 149030 152645 152094 95018 94329 110224 111400 141331 139488 428084 460080 1146956 1122143 437747 457137 126433 114810 126267 127695 151364 144694 136837 137950 90377 91983 319088 281555 807734 817617 216209 213923 279389 281354 329943 321906 330482 332333 342974 344779 315627 351384 781905 823164 593272 482899 300825 295137 340408 339383 350863 353608 350422 357367 393954 397137 687790 715284 40.95 68.6 2
13:23:10 2023-09-26 432935 431083 96325 92187 144884 148926 152998 152235 95083 94220 110376 111139 140770 139613 428763 455925 1141384 1128279 442920 457137 126433 114450 126267 127607 151294 144765 137062 138023 90505 91983 319088 279540 805747 813913 215601 217941 279923 281220 329907 323637 328453 333884 342009 343815 318594 349231 787691 827182 597655 487326 301257 295109 338726 341297 348572 352408 351483 356642 396178 394066 683094 718442 40.95 68.6 2
13:23:11 2023-09-26 430555 431582 96486 92187 145321 148822 149002 152024 95147 94264 110631 111043 140965 138968 429381 460008 1146956 1134262 441555 457137 126433 114450 126597 127695 151574 144360 137321 137759 90505 91823 318702 279199 823584 811577 216819 214223 279887 281685 330273 322622 330214 333577 342009 347698 315879 349267 781938 811405 590286 487584 300019 295704 340372 339657 349278 355774 350988 355707 394580 394728 691886 718442 40.95 68.6 2
13:23:12 2023-09-26 430825 431731 96162 92187 144875 149030 152785 152341 94953 94264 110410 111312 140965 139426 428799 463416 1146257 1125006 439266 458498 126466 114597 126684 127906 151540 144795 137191 138211 90472 91983 318702 281791 812670 815887 216514 213623 278575 282934 330656 322335 334471 331507 342902 345711 315699 352394 781758 823091 584875 483094 301293 295396 339572 339383 351429 353856 350988 357330 393918 397137 688801 718442 40.95 68.6 2
13:23:13 2023-09-26 436625 432227 96325 92442 145109 148786 150294 149792 95115 94232 110563 111215 140821 139835 430051 463416 1138701 1125526 441412 461097 126433 114677 126267 128029 151294 145064 137096 138211 90505 91983 319088 281791 807308 818538 215905 215166 279136 281649 330942 320671 330983 332837 342009 345333 318819 350445 781905 820383 599171 486575 300019 296063 341715 338086 350863 354423 351591 355223 392190 396542 684802 717424 40.95 68.5 2
13:23:14 2023-09-26 430864 431771 96317 92187 145254 148615 148673 152094 95115 96582 110751 111043 140965 139065 430051 460080 1146257 1137525 441665 457781 126850 114857 126719 128152 151680 144795 137676 138115 90872 92190 318022 279216 815426 813803 216819 213923 279923 281544 328769 322478 332156 333396 340941 347418 315554 349231 783349 817995 590286 488276 300019 296681 340408 340123 349662 355774 350988 355204 394580 394728 693361 719536 40.95 68.5 2
13:23:15 2023-09-26 434740 433305 96125 92442 144415 152531 152608 148449 94824 94328 110224 111701 140770 140116 430051 460044 1155381 1131601 441445 459899 126817 114711 126510 128152 151540 145165 137046 138211 90505 92237 318022 284101 803226 813913 216104 214073 278675 279903 331946 321906 328986 333884 340701 345888 315915 349267 783015 818485 599171 483313 302147 294260 340408 340685 347701 354423 351303 357653 393980 393369 689180 718665 40.95 68.6 2
13:23:16 2023-09-26 432010 433039 96427 92413 145180 149308 153069 152589 94953 94155 110597 111356 138560 139931 430660 464792 1147461 1128226 439774 458498 126850 114711 126510 128152 151574 145064 137321 138211 90538 91983 318022 282461 815229 818231 216209 213623 278658 281185 329943 322656 331019 331525 342491 345575 314919 349795 782804 820839 591779 484376 301293 295854 340683 337577 351429 354671 349929 356825 393365 397137 692446 716879 40.95 68.6 2
13:23:17 2023-09-26 435429 432845 96355 92187 144948 149653 148673 152446 95115 96684 110597 111919 140965 139690 430660 459324 1143704 1129920 441210 460881 126466 114711 126631 128118 149381 145236 137424 138319 90505 91983 318702 282026 819271 817430 215601 217870 278121 281304 329444 323639 328453 333848 342491 343779 315915 348705 786878 829017 588793 487363 301257 295919 338690 340577 349380 355743 351411 355598 396178 394692 684607 719536 40.95 68.5 2
13:23:18 2023-09-26 434463 432804 96656 92187 145355 149239 148875 152305 95399 94361 110734 111075 141034 139391 431270 462719 1145986 1137525 444811 460807 127060 114552 126631 128029 149342 145098 137762 138319 90538 91983 318702 281758 814972 813913 216057 213923 279529 281755 329426 321942 331303 332837 340461 347210 315879 347167 783043 818449 590286 488969 300443 296098 340408 338668 349278 355810 351519 355168 393400 394728 691886 719536 40.95 68.5 2
13:23:19 2023-09-26 433164 433124 96355 92442 144914 152389 148673 152516 95115 94232 110597 111376 141034 139690 429406 466244 1149620 1131328 441040 461535 126850 114711 126753 128152 149817 145401 137462 138319 90538 91983 317902 282897 811050 818267 216209 213473 278575 281291 329729 321359 334233 331543 340833 346510 314775 351903 781758 822822 594765 484536 300572 295575 340683 338086 351069 353856 349294 356536 393329 395840 691886 718208 40.95 68.5 2
13:23:20 2023-09-26 438508 433124 96254 92442 144909 149447 153104 148844 95115 94264 110631 111388 141034 139725 428714 465289 1143704 1124208 445529 461424 126466 114745 126510 128186 151540 145335 137321 138211 90505 92173 318702 283498 805210 819461 215298 218084 279529 283065 331444 320446 330250 332567 340976 344814 315915 348811 781905 826919 597655 486611 300443 293939 341955 338122 349805 353608 351591 355204 391019 395284 685803 717388 40.95 68.5 2
13:23:21 2023-09-26 432836 433133 96496 92378 145538 149239 149009 152659 95147 94123 110973 111280 141265 139655 429993 462465 1149097 1139216 445127 459935 127182 114711 126719 128152 151750 145099 137772 138211 90538 92297 319684 280940 815426 817378 216209 213923 279923 281579 329230 322967 332156 333126 340941 346617 315398 347167 784016 817689 585146 488969 299983 295253 340408 339383 349416 355525 350494 354667 393990 394450 692446 719536 40.95 68.5 2
13:23:22 2023-09-26 444869 433138 96321 94496 144833 152566 148665 148651 94824 94392 110521 112015 140867 140613 429568 462392 1155424 1137437 441352 459935 126850 114745 126719 128152 151609 145300 137355 138596 90505 92402 319088 284503 817967 816221 215450 213623 278575 279477 330014 321906 328489 333884 340461 345368 315325 349267 781938 820259 590286 483313 301933 295304 338904 340721 347701 354388 351019 357653 395655 393369 689705 717240 40.95 68.5 2
13:23:23 2023-09-26 437824 435579 96291 92642 144846 152566 152890 148449 95050 94232 110597 111408 141068 140151 429993 464827 1145828 1123926 441665 461240 126823 112089 126900 128515 147483 145705 137443 138789 90472 92364 320089 284467 804485 820656 214286 217906 279923 279938 330728 321357 329484 332801 340976 343779 315915 350398 783659 828746 596140 486575 300868 294260 341991 338597 349278 353608 351663 355743 390983 394728 682371 716842 40.95 68.5 2
13:23:24 2023-09-26 436770 433888 96363 92442 145209 149168 150294 150207 95050 94329 110597 111420 141389 140212 431083 460116 1143704 1130797 441412 459935 127501 114552 127138 128152 151960 145099 137806 138211 90571 92173 321867 282897 820917 819461 215298 213623 279622 280792 328680 323639 328950 332567 342009 343504 315879 348179 784188 830194 586073 487746 300898 296825 338690 339550 349662 352372 351375 355598 395584 394513 686778 719536 40.95 68.5 2
13:23:25 2023-09-26 436734 435679 96524 92473 145385 148994 148975 150488 95115 96516 110870 111919 141389 139773 430029 462730 1146293 1137562 444887 461424 127060 114632 126753 128220 151890 145095 137806 138211 90571 91983 321867 282461 818925 816268 215601 213623 279136 281649 328946 321942 329484 332837 338922 346931 315879 348811 783080 816104 594624 488969 300019 296098 339894 339621 348787 355454 350458 354380 393713 394137 693853 719536 40.95 68.5 2
13:23:26 2023-09-26 433779 443405 96359 92442 145380 150026 148809 152551 94985 94232 110785 111593 141265 140151 430029 467983 1151252 1129957 441665 462646 127094 114780 126753 128186 151819 145335 137806 138596 90977 94034 318022 283699 815190 823055 215601 213024 278649 280329 329693 322108 332392 331471 342444 345130 313747 351792 784126 826669 586073 484500 301548 295052 340575 338597 350544 352513 350032 355452 392154 395526 687790 717351 40.95 68.5 2
13:23:27 2023-09-26 440105 436629 96537 92442 145591 149447 149009 148280 95115 94264 110939 111388 141461 139655 430719 467630 1142856 1131454 447495 459971 127026 114905 126719 128152 149760 145994 137845 138902 90538 92237 321867 282861 811477 823951 215262 213473 278708 281707 329943 320375 332392 331758 340941 344779 315807 348527 781865 826486 597655 486575 297442 296063 340887 337541 349805 352584 350422 353521 392190 395840 687266 719499 40.95 68.5 2
13:23:28 2023-09-26 432642 435365 96458 92574 145793 152709 149009 148754 95083 94296 110785 111907 141265 140347 431313 463372 1155388 1136680 440342 464415 127270 114905 127104 128542 150700 145672 137963 138713 90946 92237 320089 283881 815880 818971 215119 213660 281507 282135 329230 322669 330944 333360 340211 343744 313926 349267 784188 820974 599171 484546 301080 294802 338797 340410 348429 354104 348839 355743 394580 393164 694840 719499 40.95 68.5 2
13:23:29 2023-09-26 436982 436280 96488 92442 145355 152602 148942 148651 95115 94296 110862 111625 141230 140116 431277 468985 1152923 1134825 441557 462610 127236 114870 127016 128419 148013 145300 138094 138886 90538 92237 321867 283699 813706 820040 215601 213473 279923 280722 329907 319925 330518 331794 339876 345853 314404 350693 781905 820839 610347 486167 300443 295160 340887 337269 350310 354139 352070 355488 395388 394996 691701 718024 40.95 68.5 2
13:23:30 2023-09-26 439980 436473 96488 92569 145587 152744 149484 148754 95115 94264 110939 111874 141571 140116 432010 462719 1146956 1134825 446713 463663 127209 112122 127321 128694 150074 145907 138172 139069 90972 92331 318569 284027 828391 820863 214676 213623 279529 280722 329675 322598 330512 333812 339876 343193 315807 348774 786356 820347 587300 486539 299283 295575 340372 340649 347107 352584 351361 354630 392154 391715 684729 719536 40.95 68.5 2
13:23:31 2023-09-26 432953 435396 96488 92442 145692 152496 149588 148449 95018 96650 110939 111874 141461 140116 432638 462010 1155388 1139179 441352 462610 127270 114711 127172 128441 147949 145335 138190 138596 90979 92237 321867 283298 817943 819699 214960 212393 279923 280757 327919 322884 328453 332837 339912 343779 312580 349231 786176 818611 596258 485113 299897 296437 338726 339990 348047 353431 350822 356642 394365 392158 696063 719499 40.95 68.5 2
13:23:32 2023-09-26 441854 435369 96396 92569 145411 149690 150927 148889 95050 94296 110862 112193 139545 140363 434957 468037 1146882 1128736 446462 463518 126857 112155 127002 128707 147686 145976 137737 139017 90571 94099 323330 285311 809780 823018 214250 213923 279136 282734 330925 320375 329484 332536 340426 343709 315843 347751 782460 828709 596016 486575 300194 294224 341403 337541 348751 354506 351519 354343 389782 393512 684607 717388 40.95 68.5 2
13:23:33 2023-09-26 440333 436131 96329 92442 145578 152531 149588 148482 95302 94296 110862 111408 141560 140151 432565 464829 1145138 1134825 444200 463336 127236 114825 127138 128576 147923 145773 138190 138789 90788 92237 321034 284636 820917 820656 214286 213024 279529 280490 328627 322598 329531 331974 340690 342911 314739 348664 787474 829017 597655 488895 300261 294945 338251 340374 347107 351458 350458 354485 393775 391679 686253 719536 40.95 68.5 2
13:23:34 2023-09-26 432939 438052 96496 92442 145896 149447 149895 150806 95115 96582 110939 111312 141766 139906 432696 464792 1151252 1142497 445444 462737 127304 114745 127138 128453 150215 145741 138302 138902 90946 92237 321867 282861 822125 817617 215601 212372 279136 281295 327919 321906 328950 331794 339876 345591 313634 348774 784224 816032 591779 486167 297478 296063 338833 338633 347701 353608 348277 354608 393365 392337 692877 719536 40.95 68.5 2
13:23:35 2023-09-26 451649 436736 96359 92633 145617 152886 149281 149292 94953 94328 110862 112124 141496 140810 432606 466900 1152923 1125006 440647 464027 127060 114905 127070 128453 149760 145881 138190 139017 90571 94099 320089 285642 820665 826375 214036 212882 279923 281737 329800 320718 331450 331614 340761 341511 313890 350362 783015 829332 619400 486636 301293 294189 339572 338561 347701 351809 350458 355707 390948 392372 684607 716842 40.95 68.5 2
13:23:36 2023-09-26 438699 436379 96522 92187 146027 149501 150001 150207 95147 96549 111007 111215 141883 139751 432674 469693 1142045 1131601 446493 463663 127304 114825 127138 128152 150250 145300 138190 138596 91042 92173 321867 282425 818142 824804 214286 212875 278743 281185 327883 320932 329484 330487 340390 343209 313926 348280 783043 827503 596140 487584 299523 296063 338833 338324 349769 351458 349366 355981 394257 393190 686407 721471 40.95 68.5 2
13:23:37 2023-09-26 439188 436807 96295 94626 145220 153028 148706 149772 94792 94328 110751 112189 141230 140810 432638 463381 1160422 1134262 441557 464355 127060 113844 127233 128694 148051 146076 137956 139274 90909 92492 320089 286121 809950 820281 214107 213024 279923 279609 329943 320932 330328 333396 338304 343709 313449 349553 783213 820974 597655 487238 301080 292562 340647 338633 346584 352584 349120 355456 389782 391130 691886 716842 40.95 68.5 2
13:23:38 2023-09-26 436361 436771 96325 92438 145823 152672 149655 149192 95018 94232 110862 111842 141670 140347 432674 468985 1152923 1130760 442699 464027 127236 114939 127050 128576 147949 145773 138094 139017 90979 94099 317902 284503 812050 825389 214976 212393 279923 279868 329408 320932 328950 329791 341492 342713 312937 350445 781865 825133 586073 484427 301111 294595 340085 338454 349099 351317 351399 356101 391426 393021 685994 717351 40.95 68.5 2
13:23:39 2023-09-26 442088 439257 96388 92442 145827 152491 150165 148953 95115 94232 110973 111420 141496 140236 436232 465957 1151746 1141309 449400 464538 127344 115156 127301 128618 150180 146147 138302 139095 91042 92466 322858 284302 816376 819388 214064 213323 278316 280722 329159 320682 328418 332837 337557 343744 315613 346696 783043 820839 600631 486575 297478 295798 338833 338561 347142 354139 349894 351496 394087 391166 690868 719536 40.95 68.5 2
13:23:40 2023-09-26 437606 436803 96325 92706 145389 152779 149554 149126 94953 94296 110939 111939 141265 140613 432674 463416 1158741 1137562 440597 464684 127270 114859 127138 128755 147923 145808 138451 139017 91104 94099 333577 285311 819166 818845 214250 212393 278540 279442 328414 320611 330058 332730 338637 343462 312723 350509 785798 820693 588234 484536 300467 293797 338655 339621 346584 352513 349084 355743 392011 390988 690831 718442 40.95 68.5 2
13:23:41 2023-09-26 441850 436589 96425 92442 146070 149916 151488 151157 95246 94296 110870 112092 141981 140521 434781 468913 1146882 1128279 448581 464684 127168 115167 127145 128831 147686 146007 137998 141511 90571 94229 320089 285311 816254 825389 214286 213473 279461 279868 329943 319890 328950 331256 338887 342678 314847 346623 781905 827539 593109 486647 299523 293982 340923 337269 347737 352232 350458 351496 388656 392372 684607 718442 40.95 68.5 2
13:23:42 2023-09-26 441541 439149 96355 92442 145625 152637 149895 149226 95050 94232 110785 111593 141530 140480 432746 463452 1146220 1134825 446510 463627 127304 114939 127138 128755 147949 145912 138190 139017 90979 94164 321034 284503 818056 825623 213965 212812 279493 282334 328272 322705 329468 331614 340486 341546 313711 347961 786519 826919 587300 488858 299940 294224 337777 340170 346584 354042 350315 354093 392190 390546 685580 719536 40.95 68.5 2
13:23:43 2023-09-26 437949 437724 96455 92442 146200 152496 150169 148516 95399 96582 111007 111312 141727 140018 435307 466244 1152651 1144124 445492 465012 127514 114780 127261 128576 148424 145907 138302 138805 90979 92237 325094 284233 819848 820040 214960 211763 278940 280897 328396 320967 329248 331525 338851 343779 311952 347223 784224 816032 599171 486204 297604 296063 338286 339556 347178 352549 347229 351533 393079 392016 695717 720811 40.95 68.5 2
13:23:44 2023-09-26 440603 439409 96359 92770 145853 152849 149655 149635 94985 94264 110978 112189 141333 140810 435194 468655 1152923 1129920 441557 465341 127148 114939 127321 128694 148964 146076 138017 139177 90909 92492 323330 286121 813393 828906 213736 212365 279923 279757 329444 320671 329221 331543 340797 340593 312901 348811 783015 830194 594765 486204 300868 293776 339584 337577 347142 350407 349366 355204 389817 391751 686253 719499 40.95 68.5 2
13:23:45 2023-09-26 440603 437562 96497 92187 146018 149029 150514 150488 95147 96515 111041 111248 141887 139743 435230 469129 1143704 1131601 446462 464684 127182 111946 127172 128576 148388 145672 138190 138921 91042 92173 321867 282897 821325 825389 213914 212393 278120 281389 327919 319961 328950 329755 338922 342164 312901 346696 783043 827539 596140 488821 297514 295776 338584 339556 349134 351844 352042 353449 393186 392123 686556 721434 40.95 68.5 2
13:23:46 2023-09-26 440035 439153 96363 92506 145521 150797 149688 149671 95115 94188 111007 111907 141530 140613 433377 467342 1161895 1137912 446159 466329 126925 115270 127036 128865 147916 146179 138052 140294 90538 94393 323330 286935 805122 823197 214250 212322 279136 279757 329978 320312 330475 332801 336813 342953 312023 347751 782655 819643 619400 487584 300019 293087 340923 337577 346655 353608 348277 353557 387498 391166 693853 716842 40.95 68.5 2
13:23:47 2023-09-26 439980 438433 96359 94527 145564 149795 149821 149368 95050 94232 111007 112124 141789 140705 435899 469057 1152923 1128316 441412 465341 127270 114939 127138 128755 147916 145842 138190 141476 90979 94132 322319 286121 829568 826117 213578 211728 279815 279757 328946 320410 328187 331238 340654 342866 313410 348234 783533 829845 596140 488969 300759 293542 339715 337873 347630 351423 350458 354630 392148 392230 684533 717388 40.95 68.5 2
13:23:48 2023-09-26 442062 438751 96392 92442 145858 149901 151990 149638 95311 94296 111264 111842 142053 140340 436044 468841 1152776 1148069 449216 465341 127304 114859 127138 128576 151228 145786 138190 138789 90979 94034 322858 284357 823157 819461 213914 212393 277925 279903 327919 320671 330769 331256 336305 343744 312973 345644 783992 817871 594624 486575 297766 293939 338322 338370 346655 353608 348033 351460 390983 391166 692082 719536 40.95 68.5 2
13:23:49 2023-09-26 440383 439449 96329 92808 145724 150552 149076 149978 94792 94328 110597 112221 141363 141042 435266 465517 1161319 1139216 441773 463274 127060 114939 126929 128755 147983 146045 138190 141476 90977 94132 323330 286935 824752 823197 213665 212110 279851 279576 329302 320753 329198 331650 337415 342866 311845 346550 784126 818449 588793 487584 297514 292803 340636 337505 346341 352549 347265 351533 391033 390582 693361 716879 40.95 68.5 2
13:23:50 2023-09-26 441743 442459 96591 92442 146190 149866 150551 149671 95343 94264 111213 111484 141727 140151 436629 473263 1147461 1134825 449216 463274 127304 114939 127491 128865 148524 146045 138302 141473 90979 93970 321867 283900 815720 827732 213614 211728 277534 280897 327954 319665 328986 329755 338649 341651 312023 345001 782490 826955 594624 486611 296951 295160 339689 336525 348751 351212 348313 350858 389853 392337 686780 719536 40.95 68.5 2
13:23:51 2023-09-26 441588 439440 96355 92446 145862 152566 150169 149635 95115 96650 111007 111907 141727 141050 436570 464863 1152923 1139216 450220 466550 127304 114973 127172 128755 149101 146076 138664 139336 91127 92492 323330 285311 819501 823197 213251 212671 278280 282135 328414 320671 329577 332567 336777 342432 313926 345608 784188 823164 593109 491406 297333 293420 338833 337577 345543 352549 349402 351231 389817 389347 689852 719536 40.95 68.5 2
13:23:52 2023-09-26 437788 440714 96384 94491 145862 152849 150032 149226 94985 94200 111007 112048 141727 140613 437187 466208 1158814 1140600 441268 463309 127304 114745 127383 128576 149333 145808 138190 139017 90883 94034 321867 285311 818157 822473 213428 211066 279529 279757 326930 320967 328646 330790 337321 341651 310100 348527 784188 820839 619400 484719 300443 293939 339689 339097 348467 352267 350573 353412 390170 389549 691738 717987 40.95 68.5 2
13:23:53 2023-09-26 443201 440364 96355 92442 145892 152810 150169 149292 94953 96582 111007 111420 141709 140151 436226 470969 1147461 1135191 453093 466990 127046 115121 127036 128652 150180 146287 138121 138983 90972 92492 322858 284503 816078 827145 213144 211587 277196 279868 328414 318923 328453 329257 337723 341139 312023 342586 781938 825133 596140 486683 297694 293456 338904 336018 347701 351177 350513 350894 390983 392337 685808 719536 40.95 68.5 2
13:23:54 2023-09-26 444268 439055 96296 92446 145587 149620 150169 149292 94953 94091 110896 111689 141887 140585 437224 466280 1150109 1140026 449216 463309 127182 114939 127050 128576 148355 146045 138190 139017 90979 94001 325094 284907 820069 822473 212575 211799 277534 279052 327954 320669 328646 331830 335764 343010 312687 345037 787691 819497 596140 490359 297586 294046 338144 337399 346442 352408 348277 351424 389817 390034 691591 719278 40.95 68.5 2
13:23:55 2023-09-26 439453 440759 96363 92442 145862 152708 150169 149878 95019 94328 111110 112060 141821 140704 436425 474457 1156986 1134751 444055 467983 127270 115099 127206 128844 148557 146076 138190 142020 91104 94066 323330 285716 817657 829625 213771 211031 278352 279757 327954 319961 328489 328494 338375 341651 310100 346732 781905 820347 590286 484756 297874 292562 338322 336560 347737 351444 348838 353594 389201 390546 687266 717388 40.95 68.5 2
13:23:56 2023-09-26 443776 439081 96359 92314 145665 149620 150068 148790 95302 96616 111041 111625 142089 140443 436570 471666 1143704 1131601 450574 464649 127304 114814 127172 128576 148388 146491 138190 141430 90979 94066 322858 284503 816611 827357 212909 211446 277248 282135 329163 318852 330980 329613 337723 341511 313108 342406 784126 826882 599618 486611 297239 294224 339689 338117 347701 350897 347300 350364 388620 392194 688838 719536 40.95 68.5 2
13:23:57 2023-09-26 438503 441079 96652 92536 145720 149866 150447 151724 95019 94329 111303 112092 142053 140578 437956 467923 1157883 1144256 441593 464613 127657 114870 127560 128542 150812 146211 138880 139100 91104 92364 324341 285109 825182 824221 213507 210337 278708 279757 326860 320896 329111 329791 336777 341104 309776 347186 784151 819374 596140 483277 297442 294189 336759 338561 347824 351458 347265 353557 390364 388731 690831 719536 40.95 68.5 2
13:23:58 2023-09-26 439980 441146 96325 92442 145862 152886 150169 149871 94921 94297 110939 111842 141693 140613 437842 475765 1156202 1137251 445492 464287 127270 114825 127138 128755 148590 145972 138402 139301 91031 92458 321716 286121 820412 828906 213400 210820 278208 281303 327777 319370 328914 330365 336813 342129 310722 346870 783015 824331 600737 485786 297802 293186 338570 336253 348470 351423 348591 351496 389165 391717 689253 718406 40.95 68.5 2
13:23:59 2023-09-26 445785 442726 96594 92429 146166 152779 150202 149738 95083 94361 111264 111842 141791 140578 437497 466900 1153497 1139989 450859 464649 127304 114905 127138 128755 148855 146147 138190 139017 91042 92237 325094 285716 821325 823055 212540 211728 277534 279757 327618 319890 328610 331758 335729 341104 311988 344525 783597 823164 600631 486611 297730 292973 337777 336560 347309 352513 347265 350858 389473 389928 693361 720798 40.95 68.5 2
13:24:00 2023-09-26 441466 441011 96291 92569 145613 150075 149624 150186 94792 94296 110862 112189 141521 141609 437842 467594 1162143 1143716 446175 467909 127209 113809 127247 128831 148964 146179 138121 139371 90972 92620 323330 287752 820409 824221 212874 211031 279385 279419 327883 320600 328573 331525 336541 343010 310864 345852 783213 818449 591779 487584 299523 292125 339858 336560 345023 352232 349333 351460 388011 390546 696013 717351 40.95 68.5 2
13:24:01 2023-09-26 441597 441886 96392 92569 145722 153028 149895 150012 94792 94329 110785 112157 141640 141007 437438 471783 1152923 1128279 446713 464649 127148 115099 127138 128844 148422 146283 138190 141864 90946 94229 321867 286935 821116 828491 212257 210996 278316 279757 327954 318923 329344 329755 337557 339031 311443 346368 782794 830194 594624 487510 299837 292232 338690 337091 346442 350196 351399 351280 390206 389964 684607 717351 40.95 68.5 2
13:24:02 2023-09-26 442297 441412 96522 92378 146336 152672 150967 149498 94953 94264 111264 111919 137974 140297 438663 468913 1152813 1147312 450638 467983 127521 115281 127526 128755 149167 146045 138190 139301 91038 92722 324104 284907 836118 823055 212944 210890 277339 279442 326895 319890 328646 329720 336270 342403 310495 342550 784224 816032 588793 487584 297448 293939 336759 337233 345578 351950 348345 351388 390674 389038 697041 719536 40.95 68.5 2
13:24:03 2023-09-26 442582 442066 96291 92442 145726 152779 150032 149635 94792 96516 110862 111798 141530 140613 437187 470898 1157063 1137488 448625 465338 126433 115099 126719 128934 149865 146283 138427 141742 90571 94099 321867 286121 813788 825389 212996 210848 278101 279576 329159 320330 329321 330576 334649 341511 309958 345390 782904 822983 596140 487238 297730 292152 338869 335441 348600 352372 348311 351424 388585 391715 691591 718258 40.95 68.5 2
13:24:04 2023-09-26 446629 441782 96623 92436 146061 149866 150651 149911 94954 94232 110836 111919 142147 140438 438685 466864 1149584 1134225 447946 467851 127148 114985 127138 128844 150215 146211 138250 139382 90538 92466 325094 285919 823976 827145 211578 210848 277729 279757 325945 320896 328073 329257 337557 339031 311435 344561 784224 825097 593109 488622 297369 293962 336217 338597 344988 349324 347265 351388 393214 387608 684607 719536 40.95 68.5 2
13:24:05 2023-09-26 439723 440391 96359 92320 146095 152531 150618 149226 94953 96549 111007 111452 141826 140116 439193 469129 1155381 1147573 449203 465338 127270 114825 127349 128576 149201 146011 138934 142098 91348 92458 325088 285201 830602 824111 213400 210232 277391 281339 328678 319748 328427 329399 336235 341616 309559 342586 786915 816068 594765 486167 297694 293438 339208 337399 345301 351423 347606 351388 389817 387679 692877 719499 40.95 68.5 2
13:24:06 2023-09-26 447647 441926 96594 92536 145690 152744 150376 149738 94792 96582 110973 111842 142059 140578 438886 472293 1150406 1133063 451635 464649 127168 115099 126929 128844 147916 146283 138190 141609 90571 94099 321867 286121 819297 827321 212172 211362 277465 279757 327954 317924 329577 328724 336270 339609 311479 342442 781905 826882 594624 486647 297658 291948 338833 335477 346063 350092 348277 350292 388011 389619 682722 718952 40.95 68.5 2
13:24:07 2023-09-26 446222 441850 96325 92442 145827 152779 150169 149738 94953 96616 110939 111734 141727 140578 438845 466244 1149584 1136813 449290 469311 127419 112276 127389 128831 148862 146618 138540 139371 90972 92331 326637 286121 827208 827892 211578 211031 277534 279757 328678 320896 327038 329755 336777 338996 310722 342442 784224 825097 628722 488969 297730 292436 336252 338086 343506 351605 347229 350822 389165 387573 686741 719536 40.95 68.5 2
13:24:08 2023-09-26 442481 441633 96585 92378 145819 150446 150169 149772 94792 94264 110870 111939 141727 140613 437993 473730 1157920 1134262 446826 465302 127182 114939 127138 128666 148391 146248 138302 141601 91103 92237 321867 286121 822296 827732 212575 210337 277925 279757 327954 317035 330044 328724 334754 342866 308191 344561 781351 822582 597655 484756 297514 292232 337303 334503 347666 350372 347815 351424 390351 389964 688801 717388 40.95 68.5 2
13:24:09 2023-09-26 447077 441358 96325 92314 145587 149760 150514 149772 94824 96515 111007 112060 137752 140407 438553 473587 1146919 1133063 451771 468646 127100 115190 127213 128831 148422 146179 138190 141511 90946 92458 326637 286121 822463 830009 211578 210996 276082 279757 327654 317702 329577 328724 336035 339574 310971 341924 783570 820455 594624 486647 296749 292436 338286 334503 346620 351871 348838 349236 387498 389964 686780 719536 40.95 68.5 2
13:24:10 2023-09-26 447903 442111 96329 92187 145926 152744 150202 149738 94792 96549 110973 111766 141727 140578 439270 467995 1152923 1140837 451241 466065 127270 114905 127355 128844 148962 146147 138302 141683 90571 94099 325094 286121 819163 824221 211543 211031 276684 279757 329806 319641 327318 331005 334649 340216 310900 344953 785798 823055 591594 491057 296879 292811 336795 336253 343471 350442 350325 352408 388620 387644 696051 719536 40.95 68.5 2
13:24:11 2023-09-26 446474 442147 94763 92597 145855 150286 151563 150219 94889 94296 110870 112124 141949 141138 439010 474457 1152887 1128624 451499 465338 127033 112243 127138 128844 148220 146743 138190 141841 90846 94262 321867 287752 811892 828881 210847 210848 277534 279327 327919 317960 328281 328724 335764 338559 311006 342514 781905 830194 599093 486611 297730 291414 338560 335512 345543 349847 347300 350822 388011 388766 684607 717388 40.95 68.5 2
13:24:12 2023-09-26 454352 450836 96325 92187 145862 149866 150202 149434 94792 96549 110973 111874 141727 140613 439815 469311 1148732 1134225 449546 465338 127304 114711 128010 128186 149680 145808 138996 139017 91104 94066 336858 286731 827529 830046 211437 210197 277161 279685 327714 320493 327927 328316 336635 338996 309559 344003 784224 827805 587300 488622 296915 292401 337735 337577 347824 349184 347229 350328 388620 386996 686778 719536 40.95 68.5 2
13:24:13 2023-09-26 442481 445957 96457 92536 146054 150180 150551 150115 94921 96582 111200 112048 141727 140901 438453 474396 1155388 1137525 447349 469311 127182 114939 127172 128755 148895 146283 138609 141644 90946 94034 325094 286121 820072 829772 212505 209680 277534 279757 326966 318887 327731 327203 335799 339574 308120 344525 781905 820347 578535 484756 297730 292160 336795 334538 347107 349324 346796 351388 388011 388766 686743 719499 40.95 68.5 2
13:24:14 2023-09-26 445364 442147 96329 92191 145862 152531 150169 149292 94824 96515 110973 111420 141826 140151 439193 474168 1146956 1134018 453426 465701 127033 113609 127355 128694 149101 146179 138155 139371 91005 92428 321034 286121 820045 830083 211402 210302 275802 279184 326930 317035 329431 328458 334790 339539 310029 341371 783584 825133 593109 489400 295879 292846 337777 334468 346063 349324 348345 349236 388620 389655 685771 719536 40.95 68.5 2
13:24:15 2023-09-26 441850 441593 96154 92187 145720 150109 150169 149772 94792 96415 110896 112060 137777 140613 438960 473730 1157956 1139179 448837 466029 126850 114939 126962 128755 148888 146248 138302 141704 90979 94099 325094 286731 815906 826701 211578 209680 277144 279560 327919 316965 328646 328724 333714 340356 308156 342514 781351 818449 594624 486204 296497 291956 338358 336211 347555 350407 346833 350858 388011 389347 690831 718717 40.95 68.4 2
13:24:16 2023-09-26 448453 441746 96295 92187 145587 149725 150035 149571 94824 96515 110896 111657 142085 140848 438900 476475 1150736 1133906 451854 465957 126925 112131 127036 128831 148524 146179 138121 141609 90571 94099 326637 286935 814575 830083 211473 210701 276225 279491 327919 317783 328646 327733 334754 338559 312295 341407 782460 825133 600631 486647 296749 291956 338286 334433 345301 349324 349333 348184 388011 389347 687303 719536 40.95 68.4 2
13:24:17 2023-09-26 446831 442147 96162 92179 145926 150837 150202 149635 94695 96515 110896 111593 141808 140578 439897 468655 1152923 1137562 452380 466065 127270 114745 127138 128755 148593 146211 138302 141704 90883 94066 325094 284924 820984 825389 211036 210337 276684 279757 325981 318441 326323 330469 337276 340869 310286 341780 784126 820076 600631 491132 296605 292232 338728 335982 343436 350442 349397 348709 391033 387943 693853 719536 40.95 68.4 2
13:24:18 2023-09-26 441155 444644 96192 92187 145824 150286 151990 150118 94761 94297 110836 111983 141821 140803 439760 473045 1155270 1133212 446159 466757 126972 114745 127355 128831 150500 146248 138302 141516 90538 92466 323330 287752 819844 832197 211212 209061 277534 278934 325981 317960 328109 327238 336813 339029 310996 342550 782460 828160 593109 486893 297766 292471 337303 335477 345059 347968 348838 350328 387393 387644 682666 715284 40.95 68.4 2
13:24:19 2023-09-26 446903 441859 96192 92187 145665 149725 149931 149401 94695 96549 110862 111593 142089 140692 440438 471783 1148732 1134225 452025 466101 127691 114677 127628 128186 149680 145672 139217 139017 90979 92173 326095 285311 827169 830083 211783 210091 276541 279612 327251 319783 327464 327555 336128 340426 308949 342406 784224 825133 593109 488622 296677 291637 334702 337032 343436 348003 346966 349656 387498 386115 684607 719499 40.95 68.4 2
13:24:20 2023-09-26 444289 445264 96289 92121 145750 150067 150685 150152 94889 94232 110939 111842 141727 140613 439407 477151 1159493 1139142 449546 467486 126500 112178 127267 128755 147686 146283 138190 141609 90571 92500 321867 286731 815526 827145 211543 209061 276720 279363 327919 316965 328646 328494 333714 339609 310776 342478 781905 818449 596140 486204 297275 292081 337812 334433 345023 350372 346833 350046 388011 388766 693853 717424 40.95 68.4 2
13:24:21 2023-09-26 449501 441962 96129 92179 145389 152849 149688 150012 94470 96549 110785 111689 141727 140810 439815 472365 1152923 1130760 453315 467486 126884 114939 127138 129031 149067 146756 138614 139760 90846 92492 324104 288571 819387 830083 210895 210232 276506 278898 327424 317000 328109 327733 336800 340461 309993 340340 779660 825060 576947 491057 296049 291511 337540 334433 345059 348316 346966 348184 386812 387644 683797 718479 40.95 68.4 2
13:24:22 2023-09-26 455077 445579 96258 92187 145617 152810 150269 150118 94696 96481 110939 111528 141727 140613 439407 473787 1160459 1139216 449546 467450 126466 114973 126719 128934 151925 146317 138094 141841 90505 92628 325094 288161 810992 825389 211177 209061 276720 278078 327919 317000 326613 328760 333212 339066 310776 342201 781905 816104 593109 486893 296821 291653 338322 334468 343436 349847 346833 349236 386196 387644 695519 715284 40.95 68.4 2
13:24:23 2023-09-26 448234 444376 96125 92187 145486 149795 149895 150253 94407 96549 110631 111907 141591 141103 439815 471300 1155140 1131920 450549 469311 127134 115007 127247 128742 148928 146179 138622 139565 90846 92428 326637 286647 818468 831608 210671 209868 277534 278006 326860 317000 327342 327768 336128 339029 309595 341888 781905 829368 597554 486611 297239 290590 337812 334468 344540 348316 347037 349272 386812 387573 682666 717424 40.95 68.4 2
13:24:24 2023-09-26 443754 444694 96187 92187 145849 149901 152489 150152 94438 96582 110819 111983 141727 140943 441246 469129 1162143 1143310 444863 467486 127304 114745 127138 128576 148690 146045 138461 141511 90571 92402 324104 286021 819702 825389 210882 209026 277339 278078 325419 318923 324703 327768 333749 338524 307896 342586 781938 820839 593109 483313 297766 291934 334772 336525 342955 348316 347606 350858 387341 385306 691886 716879 40.95 68.4 2
13:24:25 2023-09-26 440971 443008 96129 92408 145896 152814 150169 150045 94826 94232 110999 112060 137777 140704 440401 475028 1157846 1134713 447786 467306 127134 114905 127138 128576 148657 146147 138671 139371 90905 92237 323330 286935 820072 832197 211402 208810 276755 278702 325910 317960 327646 327523 335764 340640 307189 342514 781905 827539 596140 484792 297694 290626 336252 334503 343541 347206 347582 350328 387393 387302 682666 715320 40.95 68.4 2
13:24:26 2023-09-26 446903 444644 96295 92064 146366 152318 150685 149192 94631 96381 110973 111593 141727 140613 438956 472400 1147461 1134262 449583 468382 127270 114711 127383 128186 149234 145808 138802 139017 90979 91983 324104 284907 834283 829809 210882 209728 276205 279540 326753 319414 327464 328327 334684 339506 310387 341744 786008 829164 596149 487584 295628 291476 336342 338596 345863 349895 348345 348219 388011 385002 688022 719536 40.95 68.4 2
13:24:27 2023-09-26 444044 446418 96384 92309 145725 149866 150447 149945 94664 94264 110836 111745 141855 140473 440525 476582 1155461 1134262 448665 467450 127026 114745 126929 128576 148025 146248 138822 141601 90571 91983 340203 286935 820415 829772 211212 208845 276296 278114 325682 318451 328610 328559 333749 339031 306296 341648 780797 822000 588234 484756 295628 290661 335746 335736 345578 348316 345744 349799 388011 387644 688801 716879 40.95 68.4 2
13:24:28 2023-09-26 448817 444648 96162 92179 145926 150837 150202 149738 94502 96381 111007 111420 141727 140382 440438 475207 1150886 1134018 453959 468181 126850 114745 126787 128778 148187 146283 138190 139565 90810 92331 326637 287752 818107 829700 210741 210015 274817 279183 326753 316824 327927 326745 333784 337512 308191 339790 783979 820383 578717 486647 294976 291476 339208 336085 344540 348281 347852 347135 388011 387679 688474 719536 40.95 68.4 2
13:24:29 2023-09-26 444322 445150 96385 92411 145867 149690 150561 149504 94599 96515 110965 111874 138027 140644 440438 472329 1158741 1141847 449938 468145 126399 115099 126563 128934 151925 146317 138112 141841 90505 92364 325094 288366 810782 827732 210847 208956 275802 278042 326895 316451 324703 329957 332677 338524 309583 341371 781351 816032 602170 486893 296295 290114 337777 336211 345411 349289 346491 349200 387939 387608 693361 717351 40.95 68.4 2
13:24:30 2023-09-26 449441 445591 96082 92187 145724 152779 149928 150012 94407 96481 110597 111657 141727 140613 440438 473361 1152378 1129920 453811 470644 126965 112211 127111 128943 148524 146179 138246 139663 90406 92395 326637 288571 829269 829700 209824 209680 275573 277755 329573 316824 327038 327167 333678 339029 308156 341464 784274 820383 596140 486575 295599 290626 336724 335519 343506 348246 347815 349273 390206 387573 684311 718952 40.95 68.4 2
13:24:31 2023-09-26 444453 446075 96425 92246 145557 149761 150169 149738 94438 94232 110734 111452 141727 140578 440438 475135 1158741 1139179 450907 468145 126466 115064 126719 128755 147821 146317 138547 141806 90571 92237 324104 286935 817230 827321 210811 208810 275802 278666 326860 316009 327342 329724 332177 338524 306939 341371 781351 817221 586073 486204 296295 290626 337504 333848 343471 349324 345708 348919 386812 387608 693853 716335 40.95 68.4 2
13:24:32 2023-09-26 449478 444288 96029 92179 145724 152779 149828 150253 94311 96515 110597 112060 137809 140993 440879 476475 1161240 1131957 451882 468697 126857 115087 127002 128943 148286 146283 138190 141841 90505 92458 326637 287896 817641 829736 209496 209499 275940 277863 325945 316929 326577 326709 333212 338791 308156 339241 783015 825097 605247 486611 295599 290352 336759 335483 343506 348211 347852 348742 388011 387608 685358 719499 40.95 68.4 2
13:24:33 2023-09-26 445360 447050 96087 92256 145692 152496 149928 149772 94438 96314 110751 111408 141727 140578 438688 476618 1157920 1137525 451227 468109 126938 114836 126929 128542 150215 146045 138636 139100 90505 92173 325094 287343 831468 827942 210664 208339 275608 278042 325875 315938 327573 327986 332677 338524 309510 341335 779655 817835 593109 485442 295628 290590 336724 333848 344469 348802 344661 348673 387393 387573 691886 716842 40.95 68.4 2
13:24:34 2023-09-26 449404 444288 96354 92275 145579 150145 150276 150152 94567 94136 110836 111778 141949 140732 440989 477334 1152378 1131564 450606 469599 126823 112255 126968 128755 147883 146283 138190 142416 90714 92395 324341 288161 813846 829772 209496 209645 274958 277616 325945 316669 326540 326674 333212 339029 307870 338289 783362 820347 593109 486611 294698 290590 336217 333848 343506 347691 346796 349273 388011 386420 683725 719499 40.95 68.4 2
13:24:35 2023-09-26 446794 444690 96129 92060 145726 152496 150645 149635 94792 96280 110862 111388 141727 140382 441504 471631 1152923 1144124 453192 467450 127026 114791 127138 128542 148928 146045 138190 141575 90505 91983 326637 287343 827888 826375 210600 209324 274568 278754 327251 316824 324523 328547 333888 340941 307359 339277 781938 811405 604096 488969 294905 291624 334702 334468 344923 350634 342686 349236 387758 388087 694840 717388 40.95 68.4 2
13:24:36 2023-09-26 457509 445542 96189 92054 145613 149549 151776 151617 94438 94091 110785 111408 141887 140657 441031 476582 1147424 1133212 453922 471832 126789 114791 126719 128576 150215 146283 138190 141806 90538 92237 325094 287343 821697 829809 210153 209026 274118 278042 325910 316705 326577 325760 333212 339029 307154 338289 783213 825097 600631 486575 294006 291688 335746 333848 343471 347206 345989 349521 388011 386115 684607 719499 40.95 68.4 2
13:24:37 2023-09-26 447159 447009 96125 92060 145853 152496 150719 149498 94470 96447 110862 111452 141727 140347 440181 471962 1152923 1144938 450642 467450 126850 114677 127355 128481 149101 146076 139239 139274 90439 92335 322858 286935 842045 826486 210048 208851 274083 278666 324632 317000 324307 327520 333888 338996 307610 338289 781901 818648 613189 488969 294698 291659 336818 334433 344923 348281 344624 348148 387722 387814 694840 718442 40.95 68.4 2
13:24:38 2023-09-26 446454 444030 96050 91904 145652 149097 151990 149192 94695 94188 110973 111043 141727 139976 438956 476582 1143704 1134825 454393 467450 126850 114711 127138 128542 148895 146045 138302 139100 90538 91983 325094 285716 826107 832197 210006 208339 274083 279363 324987 318931 327074 325690 333212 339029 306261 340304 781901 825097 591594 487584 295843 291335 333978 334433 343436 348912 346233 347135 388011 388124 684607 718952 40.95 68.4 2
13:24:39 2023-09-26 450904 447059 96120 91933 145665 149024 150752 148992 94470 96280 110785 111215 142089 140421 438813 474384 1156786 1147237 451868 468001 127012 114893 127213 128371 148964 146110 138540 139177 90505 92211 334604 286121 827444 827732 210188 208270 274083 278898 324987 316929 324487 326674 331679 338524 309315 339003 781865 811369 599093 487584 294042 292139 336342 336211 344923 347726 342614 348673 387650 386852 693361 717388 40.95 68.4 2
13:24:40 2023-09-26 447123 445386 96129 91837 145851 149097 150651 149259 94470 93995 110896 111075 141826 139690 438956 476582 1146956 1134825 454070 468475 126850 114677 127016 128364 148388 146045 138302 139100 90538 91983 325094 285716 823344 832197 209824 208305 273316 278934 326826 318705 326577 325690 332747 338553 309255 340065 781313 825133 600631 486893 294941 291335 333978 335736 343436 347933 345708 349916 387939 385765 684121 718479 40.95 68.4 2
13:24:41 2023-09-26 441845 444324 96129 91837 145896 152461 151352 149638 94826 94361 111076 111452 142053 140473 442943 474122 1158632 1147349 449326 468475 127148 114711 127172 128186 149134 146041 138190 138983 90538 92211 324104 285919 830863 827732 210517 207655 274538 278666 324987 316965 324631 325760 332444 339744 306577 341371 781901 816104 591594 482899 295239 290308 335868 334468 342947 347726 345428 348709 385617 385765 690868 715247 40.95 68.4 2
13:24:42 2023-09-26 449771 447880 95991 91933 145252 149272 150001 149401 94407 96314 110597 111280 141883 140665 439610 469129 1151252 1137252 451241 468511 126850 114643 126719 128186 149299 146248 138190 139017 90505 91983 325094 285735 820192 829736 209496 208630 274538 277616 324894 317960 323574 327203 332677 337025 307154 338289 781901 822313 596016 486539 294941 290149 336342 335736 342659 348246 346233 348495 387975 386852 693631 719204 40.95 68.4 2
13:24:43 2023-09-26 453806 446721 96085 91927 145385 149620 151563 150494 94632 94168 110615 111593 141992 140528 438612 475428 1160459 1137912 449216 468145 126312 114711 126510 128755 150005 146317 137998 141609 90377 92237 324973 288135 815198 827732 209859 208125 274730 276341 325910 315497 324559 327167 333490 339029 306901 341956 778552 816068 593109 485479 293792 289673 338249 333848 344923 347726 342650 350449 385653 388087 683761 715247 40.95 68.4 2
13:24:44 2023-09-26 444494 447943 96277 91904 145726 149343 150685 149292 94470 96181 110862 111107 141826 140151 439919 472329 1156202 1147843 452140 468145 126884 114677 127138 128186 148624 145822 138190 139017 90505 91983 321867 286121 829020 827321 210188 207690 273351 278078 324987 316929 324631 325725 331679 340162 305571 340065 783015 811369 597655 483240 294976 290379 333978 336577 344742 350051 342397 350762 384014 385657 690721 716399 40.95 68.4 2
13:24:45 2023-09-26 452362 447801 96126 92054 145355 152424 150169 149772 94215 94232 110700 111452 141658 140613 440553 474432 1157809 1131601 446680 468511 126466 114677 127104 128186 148590 146045 138190 141609 90505 91983 325094 286611 820187 833375 209824 207476 275415 276960 323952 315973 324631 324870 333714 337498 306613 342472 780797 826299 600631 485479 296331 290060 334702 333848 342983 347933 346833 349273 384462 385271 683797 716842 40.95 68.4 2
13:24:46 2023-09-26 449771 448435 95962 91904 145621 152491 149895 149265 94215 96180 110563 111139 141333 140466 438956 469129 1152069 1138437 452993 469793 126789 115029 127036 128405 148457 146145 138155 139177 90406 91950 326637 287752 820192 828527 208843 208061 274118 277437 326826 317000 323347 326709 332177 336799 309292 338218 783015 820839 597554 486539 295306 290114 336342 335736 342947 348281 345428 347317 387975 386580 695556 717424 40.95 68.4 2
13:24:47 2023-09-26 448207 446608 96289 91867 145853 149343 150169 148953 94665 96279 110896 111043 141796 139930 439955 476618 1146220 1134825 454393 467450 126850 114711 126962 128453 148319 145808 138190 139017 90505 91983 325094 286459 824306 832197 208878 207690 273246 278078 324699 315056 324703 324870 332409 337534 306901 338289 784076 820455 591594 486622 294042 290626 333978 334173 344923 347689 344697 348742 385617 385151 685395 716842 40.95 68.4 2
13:24:48 2023-09-26 441660 444983 95929 91647 145389 149343 150135 149259 94407 96314 110597 111496 137683 140367 442906 473641 1159493 1144049 446401 468001 127304 114790 127335 128016 149167 145773 138609 138789 90776 91850 326743 286121 828211 827321 209531 206399 274710 277329 324951 316965 324066 325655 333960 336706 305392 340340 781351 817835 599093 481876 295879 289435 333978 334433 342947 349618 342722 349769 383893 386308 691886 713188 40.95 68.4 2
13:24:49 2023-09-26 450859 447095 95962 91778 145625 152424 150169 149601 94440 96147 110597 111248 141530 140382 439610 471783 1152923 1140874 450606 467486 126466 114518 126719 128453 148286 145808 138190 139017 90505 91983 325094 287478 826499 827145 208662 208159 273281 276377 324699 315973 323119 326709 333021 337061 306649 340235 782743 811405 599093 488622 293558 289708 333978 335943 342947 347726 342614 348495 387702 385765 697797 716335 40.95 68.4 2
13:24:50 2023-09-26 453321 445331 95862 91890 145587 149656 150276 149878 94311 94264 110495 111324 141850 140438 441693 477110 1159493 1137525 450859 468877 126844 114915 127145 128152 148455 145808 138190 141378 90681 91950 325479 285770 823164 829186 209350 207332 274118 276341 324929 315838 324703 325655 332787 338233 306865 339277 778515 818485 593109 483313 294042 290060 335868 333541 343195 348912 342577 349879 385082 385765 685580 714235 40.95 68.4 2
13:24:51 2023-09-26 445360 445296 95924 91581 145389 149343 150202 148416 94215 96047 110597 110999 141530 139725 439574 471998 1155381 1144124 452140 467486 126729 114450 126753 128503 148189 145907 138302 138906 90443 91920 328386 286121 830169 825389 209350 207297 273246 277190 324951 316009 324066 324709 332787 338791 304390 338289 781938 811369 596140 482899 294006 290114 333978 335555 342947 347933 342577 348148 385366 384900 691629 718628 40.95 68.4 2
13:24:52 2023-09-26 441813 447159 95956 91800 145454 149761 150102 149705 94343 96247 110529 111172 141461 140382 441933 477782 1156202 1134225 447313 468841 126964 114995 126719 128152 147923 145808 138190 141378 90472 91983 324104 286208 820304 829845 209859 207009 274413 276341 324987 315021 324667 324870 334141 338553 305966 339551 781351 823164 593109 483277 294798 288829 335868 333848 344923 346922 342722 349916 383027 386580 682182 714235 40.95 68.4 2
13:24:53 2023-09-26 454283 445680 95721 91933 144880 152566 148975 150115 93738 94027 110224 111689 141265 141231 440553 473299 1161895 1140874 448239 468913 126433 114552 126685 128186 148187 146045 138094 141412 90410 91983 324104 288446 824264 826737 208878 207332 274766 275424 324987 318480 322629 325760 333021 337806 306901 338254 779692 811405 591594 485479 296426 290395 337771 333595 342875 349895 342505 348669 385167 387943 688618 717419 40.95 68.4 2
13:24:54 2023-09-26 451651 448399 95792 91774 144841 149263 151563 149878 94343 96247 110597 111248 141727 141080 442629 477662 1146257 1133212 453264 468877 126433 114711 126719 128576 151960 146079 138365 139017 90410 92148 324104 287752 819861 832197 208808 208014 272828 276341 324667 315838 324631 324870 333490 337025 306577 338646 781351 820347 590078 486539 292941 292036 335868 333812 344923 347689 342686 348532 386812 384610 682666 717424 40.95 68.4 2
13:24:55 2023-09-26 445634 445635 95958 91614 145724 149030 150202 148887 94215 96114 110597 111075 141739 140018 440301 472329 1156786 1151317 452797 468733 126925 114699 126949 128050 148624 145907 138155 138983 90439 91856 324104 286121 828697 827732 211658 207089 273246 277580 324951 315973 324102 327401 333490 338791 305035 339039 779660 811405 599171 483044 293970 290149 333978 335736 342947 348667 342361 347171 384427 384646 687826 714235 40.95 68.4 2
13:24:56 2023-09-26 450776 447013 95788 91647 145184 149064 151457 151923 94024 96114 110521 111204 141681 140456 439955 471529 1149584 1134262 451241 468181 126433 114518 126753 128186 148187 145808 138190 141378 90472 91920 324973 286172 825562 829809 208337 207332 273281 276341 324951 316965 324128 324745 334177 335036 306901 340152 779624 820839 597554 488276 293380 288829 335795 335736 340591 347206 345464 346700 385653 385765 691886 717388 40.95 68.4 2
13:24:57 2023-09-26 447195 447186 95750 91837 144807 149516 149083 151475 94279 94297 110700 111561 141795 140627 442315 474457 1162796 1140496 450135 470608 126191 114643 126510 128186 151714 146045 137894 142115 90158 91983 326637 288446 813589 828833 208773 207447 273316 275424 324667 315021 322629 325725 332049 337569 305966 340791 778515 811441 591594 485442 294042 288829 334737 333035 342947 346930 342541 348485 384427 385765 683797 714235 40.95 68.4 2
13:24:58 2023-09-26 446268 445720 95888 91614 145621 149239 150202 149259 94311 96015 110631 110999 141727 140053 440301 472400 1152923 1143482 451635 468877 126500 114450 127104 128152 148388 145808 138190 138824 90443 91856 327658 286121 823271 827145 209350 206399 272864 277190 324722 315532 323347 324709 332553 338079 303785 339831 779660 811333 596140 482558 294042 289708 333978 333848 342947 347933 342577 350449 382703 384646 689889 715778 40.95 68.4 2
13:24:59 2023-09-26 447540 449092 94097 91954 145214 149866 150102 149705 94216 94329 110581 111528 141949 140754 439538 475099 1155381 1130723 447909 469311 126399 114574 126685 128118 148018 145907 138190 139017 90377 91920 325094 287752 820529 833966 208627 206158 274083 275846 324951 315682 323574 324870 332177 336186 305930 338967 779030 825060 597554 484340 295543 288321 335868 333812 342947 347445 345428 346263 382703 386308 683725 715284 40.95 68.4 2
13:25:00 2023-09-26 448193 445684 95754 91740 145216 149447 149895 149292 94398 96180 110563 111107 141461 140312 438956 475171 1157649 1137488 450859 468877 125862 114677 126301 128419 151856 146147 137998 141609 90282 91950 321867 288072 814641 827321 208808 206365 273246 275882 326681 315838 325811 325392 331511 337498 305894 340125 777377 816032 590854 484719 293970 288759 335868 332765 344742 347648 344751 348485 383027 385008 685233 715889 40.95 68.4 2
13:25:01 2023-09-26 448124 448426 96055 91701 145690 149202 150618 149023 94407 96046 110597 111075 142055 139586 440885 477999 1143704 1134713 454716 468475 126433 114608 126719 128084 148524 145773 138190 138789 90628 91823 325094 286121 822014 833966 208482 206974 272377 277190 324951 315838 324595 324870 333021 336128 305141 339643 781905 820347 599093 486204 292969 290079 333942 333848 342947 346365 342650 347683 384739 383424 685580 715284 40.95 68.4 2
13:25:02 2023-09-26 452209 447010 95721 91804 144884 152496 149655 150012 94280 96414 110224 111420 141461 140613 438992 475135 1152923 1127441 451499 468877 126191 114643 126510 128118 151995 146389 138094 139022 90315 91983 328979 289944 820216 833966 207508 207297 273316 274617 324735 315838 323574 324870 333021 334931 306577 338646 779385 826522 591400 490145 295507 288757 336818 333402 342875 346744 342433 346164 386016 385550 683825 717388 40.95 68.4 2
13:25:03 2023-09-26 450420 446660 94097 91734 145316 149239 150032 149259 94024 96180 110615 111356 141658 140116 440656 473694 1152923 1144124 453868 468841 126749 114450 126719 128118 147686 145672 138190 138886 90439 91696 324341 285735 825574 827145 208482 207297 272986 276305 324951 314986 323347 325199 331009 338008 305894 338609 781905 814023 591594 486204 292325 289673 333978 333848 342947 347933 340990 348742 384381 383424 686743 714198 40.95 68.4 2
13:25:04 2023-09-26 445158 461199 95825 91581 145245 149239 149928 149292 93800 96213 110376 111139 139556 140332 442869 477746 1157809 1137214 450478 468733 126298 114756 126847 127982 147949 145739 138339 138921 90191 91823 330011 288161 825689 832160 208808 206330 273246 276020 324771 315838 324595 323525 333021 336754 303749 338254 779655 820839 600631 482899 294042 288321 335868 333848 342947 345879 342384 348742 382096 385729 682666 714198 40.95 68.4 2
13:25:05 2023-09-26 448463 447010 95785 91900 144411 152496 149617 150012 93865 96380 110190 111388 141265 140810 441504 471595 1162143 1137525 450859 468877 126278 114529 126476 128152 147788 145808 138094 139017 90158 92084 325615 288617 814547 826701 208157 206330 273281 274162 324987 315838 321616 325655 331977 336482 305306 339366 777928 811333 599093 485237 293111 288649 336342 333270 341946 347933 341470 347437 382972 385765 685698 713151 40.95 68.4 2
13:25:06 2023-09-26 451717 445680 95725 91581 145317 149307 150276 149638 94312 96279 110461 111248 139549 140207 442845 477855 1148512 1134018 455225 468913 126312 114643 126813 128269 147686 146011 137998 139017 90282 91823 326637 287752 821271 833375 208157 207263 271546 275882 324951 315436 324102 324870 332756 335705 305894 337580 779692 820347 599093 488350 293836 289673 333978 333035 342947 345844 342217 346700 384427 382815 682666 715284 40.95 68.4 2
13:25:07 2023-09-26 447191 447674 95721 91614 144884 149447 149655 149292 93897 96214 110258 111280 141363 140480 440229 474432 1154561 1129920 448202 468877 126399 114810 126685 128084 151925 146186 138094 139022 90158 91856 325094 287495 820301 834557 207832 206261 273316 275162 324951 315838 322593 324870 333960 333960 305930 339643 777341 820419 597554 485823 294006 293845 333978 333776 342947 347409 344624 345576 383008 386335 685882 718442 40.95 68.4 2
13:25:08 2023-09-26 452676 446831 95752 91608 145111 149447 150068 149671 94183 96279 110581 111107 137536 140116 440049 472784 1155103 1137451 450642 468877 126399 114529 126827 128118 147949 145808 138190 139017 90348 91823 327658 286409 821215 827321 209276 206399 272377 275424 324951 315838 321354 325655 331749 335001 305607 337580 779655 811405 587047 488697 294253 288759 333978 333812 341910 347933 343549 346627 385617 383459 691886 715247 40.95 68.4 2
13:25:09 2023-09-26 450142 447005 95920 91008 145591 148301 150236 148813 94120 95946 110597 110915 141530 139655 440265 480049 1143704 1134018 451845 468511 126399 114336 126719 127906 147890 145300 138094 138596 90377 91633 324973 285716 827187 833375 207508 206296 271581 276341 324001 315838 323574 323597 332787 334966 304462 339373 781351 825682 597554 485479 293075 291624 333496 333523 342695 345525 342433 346482 383170 384047 686031 717419 40.95 68.4 2
13:25:10 2023-09-26 444349 447460 95653 91485 144880 149239 149861 149638 94312 96179 110190 111215 141363 140347 440921 474523 1157883 1140874 446863 468683 126433 114415 126719 127729 148322 145335 138190 138713 90315 91633 328386 285498 831401 827321 208122 206041 273281 275460 324001 315938 322104 324870 332013 335001 304963 341275 779692 811405 590078 481803 294042 293881 333942 333848 340914 347689 342023 348225 380954 385458 690868 711100 40.95 68.4 2
13:25:11 2023-09-26 451048 456606 95559 91485 144880 148864 149928 148690 93897 96080 110376 110999 141461 140116 440301 473677 1152923 1140874 453228 468841 126224 114415 126800 127906 147923 145672 138190 138596 90410 91696 336858 285735 835545 827145 207473 206399 271581 275424 324494 315838 322331 325164 329974 336482 305607 337785 780504 813840 590078 487510 293836 288689 333582 333595 342007 347511 340295 346627 384085 382278 687790 713151 40.95 68.4 2
13:25:12 2023-09-26 446894 447639 95687 91581 144884 149030 149451 149226 93801 96114 110224 111075 141265 140039 439610 478035 1156202 1136441 450220 470644 125983 114415 126301 127995 151925 146084 138094 138789 90125 91696 326637 286615 823846 829809 208157 206089 272412 274617 324722 315172 324066 324870 331511 336518 302825 339126 776791 819064 602170 481840 292870 287884 333942 332765 342947 345289 340474 347882 380990 383495 680622 711100 40.95 68.4 2
13:25:13 2023-09-26 448229 449451 95559 91581 144880 149239 149281 149292 94269 96214 110224 111248 141265 140578 440301 473969 1161871 1140874 446899 468877 126278 114336 126510 127906 147916 145672 138190 138824 90158 91696 325615 287702 822715 827321 207508 206330 273871 274947 324217 317553 323172 324834 330866 334860 303677 339496 778332 816294 590078 484376 293764 288554 333978 333812 340591 347648 341194 346591 382131 385458 691086 715269 40.95 68.4 2
13:25:14 2023-09-26 453025 447670 95555 91577 144649 149361 149451 149192 93642 96147 110190 111043 141265 140347 439646 475171 1148732 1125042 450606 468877 125775 114336 125918 128118 151821 145638 137806 139017 90064 91696 328979 288374 820098 832197 207805 206330 271996 274162 324951 315838 322593 324870 331511 334145 306397 336554 777377 823164 597554 488276 294047 293773 333978 331794 342706 345879 341506 345052 385046 384304 682666 716335 40.95 68.4 2
13:25:15 2023-09-26 449588 449070 93967 91508 145313 148888 150102 150945 94120 96211 110427 111075 141752 139976 444351 475728 1152923 1142497 454314 468733 126580 114415 126563 127940 147788 145672 137983 138844 90158 91696 325094 285534 822814 827145 207508 206330 271321 275460 324037 315838 322104 326223 329742 336518 302825 337066 781351 812872 591025 485442 293839 288557 333707 333541 341670 346365 339411 347473 382972 381974 685771 713151 40.95 68.4 2
13:25:16 2023-09-26 449771 448021 95659 91422 144880 149030 149758 148920 93738 96080 110190 110924 141461 140116 441421 471595 1147919 1134225 452140 468877 126789 114223 126719 127573 148388 145300 138190 138211 90158 91696 325094 285806 829648 831608 207473 205975 272287 274617 323019 315497 321580 324870 332787 333925 304462 337616 781351 820839 600573 486204 294253 294188 333472 333848 339849 345879 342361 345285 385914 383174 689668 718117 40.95 68.4 2
13:25:17 2023-09-26 448348 448197 93578 91574 144679 149656 148909 149601 93547 96114 110003 111280 141537 141529 440921 474639 1162143 1139179 449056 468661 126191 114291 126301 127906 151750 146186 137935 138789 90096 91696 340203 288450 818375 827321 207508 205975 273055 272942 324494 315514 320606 324690 330009 334966 304035 337616 776791 811333 586073 483313 293836 288350 333978 332261 340363 347445 340474 346101 382096 384610 687826 712647 40.95 68.4 2
13:25:18 2023-09-26 456024 448152 95593 91012 144914 148615 150132 148618 93865 95914 110224 110839 141461 139655 440049 472365 1151252 1143310 454716 468181 125983 114223 126510 127695 151960 145335 137998 138596 90158 91604 328386 285498 823387 827145 207473 205975 271132 275460 323545 315838 321616 324870 329511 336482 303713 337580 780797 811723 591594 484546 293836 290752 332715 333162 340770 345738 339781 347573 381953 382100 688511 714327 40.95 68.4 2
13:25:19 2023-09-26 446931 447670 95521 91418 144850 148995 151139 149056 93706 95947 110190 111043 141595 140101 440301 478035 1152923 1133212 450056 468841 125983 114257 125918 127729 151890 145300 137806 138596 90096 91633 325094 286647 819851 832197 209896 205049 271996 274162 324037 315838 323083 322902 331009 334966 302153 339126 777377 820839 590078 481840 293111 293565 333942 332261 342428 343806 341735 346664 380385 383459 680176 712647 40.95 68.4 2
13:25:20 2023-09-26 449125 448372 95460 91614 144381 152424 148740 149772 93579 96248 110037 111280 141068 140613 440265 470934 1162143 1138370 449583 468913 126016 114571 126267 128029 151890 145808 137806 138921 90002 91816 325615 288482 831700 827357 207185 205654 272447 272906 324722 315838 320606 324870 329760 334719 306371 338078 777231 814562 597554 484230 294670 288973 335832 332081 341214 347653 340474 346627 381828 384610 688437 713151 40.95 68.4 2
13:25:21 2023-09-26 452329 447670 95559 91422 145111 149307 149621 148887 93738 95947 110224 110915 141433 140018 440957 478035 1146142 1131601 454940 468913 125983 114291 126267 128029 151679 145773 137806 138824 90096 91696 325094 287752 820915 833375 207329 206330 270719 274617 324722 314950 322629 324377 331283 333960 303821 336043 779103 820839 597554 488004 293005 288321 333942 331758 342947 345324 343061 345613 383277 381136 681661 714741 40.95 68.4 2
13:25:22 2023-09-26 446867 448376 95521 91422 144645 149030 149042 149259 93738 96080 110224 110999 141265 140151 440921 475135 1152923 1128316 448556 468913 126016 114662 126267 127729 151925 145571 137998 138824 90158 91696 324341 287491 820415 834557 208981 205517 272808 274685 324242 315766 321961 323741 331870 332747 304319 338427 777158 820383 596016 484376 293146 288350 333798 332477 341394 345809 342577 344529 380954 384060 683725 714235 40.95 68.4 2
13:25:23 2023-09-26 450827 450397 95559 91422 144880 149030 149655 149056 93738 95981 110224 110924 139466 140151 440669 473263 1151252 1134262 450606 468913 126016 114223 126422 127729 151925 145335 137806 138596 90096 91633 325094 286172 825212 828564 207805 206296 271581 274582 324037 315838 320121 324870 330746 333423 304212 336554 779692 811405 591400 488350 293628 294188 333472 332765 339885 347445 342574 344529 383312 382278 691886 717419 40.95 68.4 2
13:25:24 2023-09-26 455754 451183 93707 91444 144782 149204 149588 149226 93865 96145 110427 111075 141752 140116 440921 478035 1155424 1141069 451032 468877 125568 114336 125918 128118 148044 146041 137806 138824 90158 91570 340203 286647 819900 829772 207185 205334 271581 274197 324951 313957 322104 324870 329475 335036 303111 337616 775108 816068 594477 482558 294047 293773 333942 331023 342681 345324 339411 346664 380687 382313 680658 712377 40.95 68.4 2
13:25:25 2023-09-26 445505 448021 95559 91045 144611 148615 149248 148651 93738 95947 110114 110891 141265 140018 440993 470934 1155424 1139216 447532 468647 126312 114143 126510 127518 151960 145064 138190 138588 90096 91444 325094 285770 829579 827394 207150 204378 271651 274389 322076 315586 320606 324641 329190 333925 302650 338646 778515 811369 596016 480372 293111 288350 332769 333812 338539 345596 342574 346103 381571 383012 689180 712299 40.95 68.4 2
13:25:26 2023-09-26 451367 448192 93713 91415 144709 149204 148942 149292 93611 96114 110109 111368 139299 140347 440301 475207 1152106 1128754 449963 468913 125896 114257 125918 127695 149342 145335 137772 138596 89878 91570 325615 287968 820870 833375 207805 205049 272221 272906 323809 314950 320642 323920 331009 331923 303923 336590 775108 820153 592938 486893 293836 287945 333942 331489 339563 344805 341542 342483 381863 382886 682666 715269 40.95 68.4 2
13:25:27 2023-09-26 446794 447710 95390 91012 144509 151990 149009 148887 93674 95981 110147 110891 141167 139801 440957 478071 1154570 1134262 450859 468949 125602 114223 125885 127729 151609 145369 137806 138596 90125 91444 327658 287752 819707 829809 206862 206468 271167 273742 324037 313957 321616 324870 329013 334776 301834 337341 774524 816258 590078 484546 294817 288757 333906 330612 342561 344664 341602 345664 382760 381832 680102 714041 40.95 68.4 2
13:25:28 2023-09-26 457964 449451 93987 90880 144675 148615 150032 152481 93801 95748 110359 110763 141397 139197 440993 478035 1142892 1131882 454070 468547 126016 114064 125952 127607 151819 145550 137806 138211 90096 91444 328386 285919 824646 834818 207805 205049 269929 275038 322565 314950 322104 322938 330777 332922 303111 336316 779103 822582 594477 484034 293420 293918 331027 332297 341430 343453 340474 344565 380990 379999 682666 713151 40.95 68.4 2
13:25:29 2023-09-26 451688 448376 95356 91389 144377 149030 149011 149192 93484 96046 109970 110999 141161 140312 441385 475135 1152069 1128922 450220 468913 126095 114223 125885 127661 151786 145266 137641 138596 89845 91633 325615 288171 818170 834557 207805 205015 273986 272871 322696 314914 323631 324017 330723 333852 304784 336372 778215 824878 591400 487437 294253 287837 333870 331148 340842 344770 341987 342447 384822 383210 682666 715247 40.95 68.4 2
13:25:30 2023-09-26 450823 448300 93911 91445 144850 148615 149248 148582 93706 95880 110190 110859 141461 139655 440921 471631 1149584 1139179 454993 468841 125949 114189 126267 127539 151890 145300 137694 138596 90030 91444 328386 286172 825574 827732 207805 205654 270684 274126 322983 315394 320571 324510 328445 333889 302825 336306 779655 813447 596016 487238 293005 294115 332967 331758 340842 345844 339112 344529 382668 381101 688765 713115 40.95 68.4 2
13:25:31 2023-09-26 458618 448376 95422 90979 144850 148926 150132 148987 93706 96046 110190 110891 141265 140116 441291 474765 1146956 1134825 453611 468877 126399 114075 126685 127274 148657 145780 138190 138215 90125 91444 326637 284866 832111 834813 207805 205482 271441 274440 321635 315766 320499 322687 331565 332712 304126 336481 781314 820839 594477 485237 293836 288360 331924 333740 338789 344770 341470 344239 381953 381635 687790 714198 40.95 68.4 2
13:25:32 2023-09-26 448768 448376 95388 91485 144411 149134 149011 149738 93547 96080 110003 111215 141242 140613 441579 471264 1162143 1139179 447873 468913 125949 114189 125918 127661 151856 145300 137737 138789 89812 91633 324341 288410 819851 827285 208981 205015 271996 272836 323510 315838 319601 324870 328978 333656 302862 336518 775072 814023 587047 484107 293628 287540 333942 331489 338824 346365 341529 344529 380919 383139 688964 714178 40.95 68.4 2
13:25:33 2023-09-26 454906 459978 93611 91256 144713 148681 149554 149192 93897 96177 110054 110935 141265 139690 440921 477999 1148512 1131253 455687 468913 125568 112350 126273 127872 149850 145537 137641 138789 89845 91696 325615 287491 818941 832197 207805 205688 269929 273707 324494 313957 321544 323585 329974 332957 302790 333501 777377 820570 596016 487584 292177 294115 333472 330451 340591 343735 340403 344493 382668 380496 680622 715195 40.95 68.4 2
13:25:34 2023-09-26 447195 449007 95323 91012 144411 149189 148975 149126 93579 96046 110003 110999 141196 140262 441615 476546 1152923 1130723 448837 468913 125862 114189 126267 127573 151821 145300 137772 138596 89845 91444 325615 287491 819623 834557 207805 206178 271546 272871 323019 314914 320571 322341 331009 332361 301834 337580 775072 824477 596016 482558 292813 288373 333184 331435 340280 344522 341843 345412 382219 382672 684496 715380 40.95 68.4 2
13:25:35 2023-09-26 461226 448157 93625 90946 144581 148615 149248 150524 93706 96177 110046 110915 141230 139690 441579 473586 1148732 1136813 450570 468877 125915 114030 126267 127484 151856 145516 137867 138596 89845 91444 325094 286647 822585 830009 207805 205049 270684 273707 322792 315838 321564 324834 329440 331888 303111 333573 778515 811369 600573 486893 293005 288554 332733 331722 338278 345560 340403 342483 382096 380798 690868 713656 40.95 68.4 2
13:25:36 2023-09-26 449766 448340 95488 90913 144850 148338 149655 152481 93833 95813 110224 110623 141363 139197 441421 478035 1143704 1131601 454716 468877 125982 114189 125918 127451 151890 145780 137998 138211 89969 91444 325094 286121 827306 834557 207805 204838 270461 274582 322040 314692 321580 322604 329974 332655 304451 336227 781542 822363 596016 484573 293836 288757 331081 332549 340699 343559 341050 342483 382964 378865 684121 714178 40.95 68.4 2
13:25:37 2023-09-26 447859 449323 95323 91293 144611 148449 149145 150945 93611 95914 110156 110859 141167 139690 441615 473270 1158778 1139179 448249 468877 126157 113996 126476 127274 151854 145030 137998 138211 89845 91444 324341 286409 833349 828491 207805 203744 271546 272906 321101 315106 319565 324017 328942 332887 301623 337616 777377 815359 586073 480408 294253 287742 332031 332729 338515 345253 339375 342555 378650 382546 689852 712336 40.95 68.4 2
13:25:38 2023-09-26 462457 448372 95356 90942 144615 148615 149787 148482 93643 95814 110190 110763 141265 139655 440669 473765 1149547 1140874 453905 468949 125949 114154 125885 127451 151821 145335 137772 138596 89845 91507 325094 286172 823501 827732 207805 205015 270874 274106 322243 314626 322942 324654 327808 333784 304617 333356 778296 811540 597554 486622 292177 288613 331960 331489 339050 345006 340152 344457 380954 379928 686778 714364 40.95 68.4 2
13:25:39 2023-09-26 447195 448376 95356 90979 144411 148615 149009 148618 93643 95880 110003 110763 141207 139690 441615 478107 1155381 1134825 449890 468877 125742 114154 125885 127308 151715 145064 137806 138211 89845 91444 328979 288161 824191 832197 208981 204378 270719 272906 322529 313480 321580 322305 328711 333925 302552 336554 775108 817835 590854 481195 293420 287945 332499 331220 341910 342669 341529 345540 381141 381101 678105 713497 40.95 68.4 2
13:25:40 2023-09-26 449771 449671 95228 91012 143905 149030 153034 149259 93484 96080 109784 111183 140965 140578 440301 471631 1160422 1137525 449583 468949 125568 112234 125851 127573 151821 145300 137641 138596 89812 91497 326637 290635 820529 830083 207805 204770 271441 272541 322875 314734 321344 324425 327985 332887 301907 335496 775035 813337 596208 483240 293005 287135 333707 330451 338646 345324 338352 342555 378720 383161 685250 713349 40.95 68.4 2
13:25:41 2023-09-26 450931 448376 95356 90946 144667 148615 149315 148854 93706 95946 110190 110763 139126 139690 440957 478035 1146142 1130760 454583 468949 125568 114223 125851 127695 151645 145780 137321 138211 89751 91444 325615 287495 831458 833375 207805 205334 269483 272871 323545 313004 320571 322604 329213 331923 303851 333194 775108 819643 594477 487313 291765 288554 333003 329684 340878 343219 341234 342303 384387 381881 678512 716399 40.95 68.4 2
13:25:42 2023-09-26 447232 450827 95261 90979 144372 148615 151175 148854 93484 95914 109818 110839 141132 139690 441615 475840 1152923 1128279 448202 468877 125747 112270 126273 127423 149795 145095 137634 138773 89747 91312 326637 288983 820078 834483 207805 203744 271132 272645 322040 313957 322256 322305 329974 331622 302047 336518 777036 822582 585532 481840 293836 287350 332499 330719 339300 343771 340474 342447 378650 381136 682666 711063 40.95 68.4 2
13:25:43 2023-09-26 462931 448336 95257 90942 144795 148615 148945 148314 93579 95847 109818 110688 141034 139655 440957 473263 1146257 1134825 450570 468683 125568 113996 125885 127274 151821 145064 137772 138588 89812 91348 328979 286611 820762 829772 207221 204412 269894 272871 322040 315394 320435 323848 328658 330894 302862 333501 778515 811405 591400 488012 292932 288134 331709 332488 337590 345425 340020 342001 383301 379787 689668 712610 40.95 68.4 2
13:25:44 2023-09-26 449771 449043 95323 90913 144473 148475 148909 150981 93547 95880 109970 110763 141225 139655 440301 474468 1157846 1133953 451819 468949 125328 114189 125730 127729 149342 145369 137191 138789 89501 91444 328979 288410 811988 827321 207805 203744 269894 272003 323091 313004 319341 323848 326961 332387 302566 333537 772775 811454 596016 481840 292177 287742 333472 328689 339289 343771 337806 342519 378650 380531 682666 711535 40.95 68.4 2
13:25:45 2023-09-26 446491 449039 95360 90851 144611 148373 149009 152659 93579 95714 110003 110591 141068 139893 441615 473361 1152923 1142497 450859 468589 125775 113962 125885 127152 151679 144795 137998 138211 89845 91160 325094 284862 827877 827357 207805 205914 269894 273707 320804 314471 319341 322580 328693 333643 301691 336884 778369 811650 594477 481113 293420 288278 330545 331579 338242 343735 338387 344981 378997 379822 687716 710316 40.95 68.4 2
13:25:46 2023-09-26 448812 449676 95096 90999 144511 148615 148706 148887 93389 95880 110075 110763 140965 139690 440049 475171 1152106 1128316 448874 468913 125568 113996 125851 127308 151609 145780 137580 138211 89689 91285 328979 287531 819167 834557 207513 208800 270719 272645 322076 313957 320308 320914 329742 330628 303631 335496 772811 824477 594477 481840 293628 287135 332031 329755 338789 343219 340199 342375 378997 381101 682666 712077 40.95 68.4 2
13:25:47 2023-09-26 449134 450791 95162 90913 143977 148615 148706 148551 93452 95847 109818 110688 141098 139578 440301 474468 1155424 1134825 451499 468625 125155 114030 125610 127451 151364 145300 137191 138596 89501 91444 326637 288410 811212 828796 207805 206253 272442 273818 322911 312861 321344 323705 327278 332479 302442 333393 774907 811686 594477 481840 292177 286848 333184 328653 338789 343735 339670 345636 381534 380959 682666 710316 40.95 68.4 2
13:25:48 2023-09-26 462342 448336 93457 90814 144381 148094 148706 152659 93547 95681 109927 110580 141132 139197 440301 478107 1143704 1132452 456736 468913 125448 113996 125817 127240 151574 145279 137321 138211 89812 91285 325094 286611 821627 834557 207513 204696 270528 272871 322040 312090 320121 321853 327950 330894 303128 332455 775145 820259 594477 485442 291353 288350 331457 329186 340327 342713 338387 342483 380385 378195 681149 714215 40.95 68.4 2
13:25:49 2023-09-26 447223 449707 95166 90913 143947 148563 153104 148516 93326 95748 109480 110688 140965 139690 440921 475171 1151252 1125042 448202 468949 125501 113962 125851 127274 151540 145095 137271 138004 89899 91212 326743 288571 820078 834520 207805 205310 270992 272695 321862 313921 319565 320878 329475 333117 302406 335387 773357 820839 594477 480408 293836 286956 331995 329720 338789 342191 339924 342411 378997 380531 680695 711027 40.95 68.4 2
13:25:50 2023-09-26 450863 449355 95096 90851 144277 148615 148775 148247 93484 95714 109818 110914 141161 139655 441304 473227 1146956 1134825 450678 468949 125568 113996 125851 127152 151609 144829 137580 138211 89689 90909 328979 286409 830820 829772 206638 203744 269483 272454 321101 314950 320209 323128 327950 329868 301907 333194 777036 811369 599010 485479 291971 287135 331457 330934 339199 345041 341602 341713 383447 378724 689180 715380 40.95 68.4 2
13:25:51 2023-09-26 451750 448376 95191 90756 143977 148166 148809 152481 93515 95714 109514 110548 140965 139197 441385 478071 1143704 1128279 456661 468661 125746 112194 125784 127383 151893 145197 137409 138527 89714 91278 327658 287752 820241 833375 207221 203744 269414 272765 320851 312019 320085 321853 327985 330928 302981 332455 775108 820259 594477 484719 291147 288350 330992 329222 339849 341642 338352 342411 381842 377666 678622 714549 40.95 68.4 2
13:25:52 2023-09-26 447159 459584 95228 90631 144277 148028 148975 152446 93484 95714 109818 110452 141132 139197 441615 473730 1151289 1140874 451204 468877 125602 113770 125885 127152 151785 144795 137818 138115 89689 90843 325094 284862 825677 827357 207539 208729 269073 272871 320544 313957 318599 321888 327455 332422 300868 333573 779322 811754 590078 481760 292177 287873 329813 330576 337625 343043 340340 344348 378781 378230 685250 710316 40.95 68.4 2
13:25:53 2023-09-26 455028 450714 93190 90876 143914 148511 152998 152551 93421 94122 109480 110688 140965 139690 440957 476211 1151252 1125042 448837 468949 125361 113804 125643 127064 151434 144829 137355 138211 89533 90876 328979 287086 825416 833966 207221 208365 269894 271813 321101 313122 318635 322038 329013 330363 301911 333573 772811 820839 592938 477670 293005 286696 330992 329453 337803 341642 339375 341857 378997 379928 678695 712336 40.95 68.4 2
13:25:54 2023-09-26 449108 449707 92838 90946 143647 148615 152678 148618 93199 95748 109480 110763 138484 139725 439740 472329 1158778 1138247 451179 468949 125155 113917 125436 127274 151294 145064 137096 138211 89501 91285 325615 288446 814989 827357 207075 208472 269448 270949 322279 313956 320253 323070 327175 331784 302051 333356 774907 810930 594477 482862 292177 286222 332733 329222 337768 343771 339194 342303 378997 379928 684607 710316 40.95 68.4 2
13:25:55 2023-09-26 452145 450974 95031 90756 143977 148373 148640 152659 93326 95714 109480 110591 140965 139426 440957 479708 1143704 1128316 454619 468949 125122 113883 125610 127186 151188 145064 137321 138211 89501 90876 325615 287086 838166 832197 207075 204378 270528 272003 322076 311332 319377 320914 327455 330894 302124 331449 775108 817257 592938 486204 290730 287135 331726 328689 340099 341678 337877 342134 380385 377666 678141 712377 40.95 68.4 2
13:25:56 2023-09-26 446904 449748 95063 90789 143943 148373 152855 152516 93326 95714 109480 110559 138677 139690 440669 478035 1151289 1129957 448239 468913 125361 113883 125643 127064 151469 144795 137321 138211 89533 90876 327658 288571 822699 834813 207298 205022 270910 271898 320923 312933 322028 320214 328538 330754 301289 333537 772811 818485 596016 481866 293005 286222 330992 329453 337768 343037 342331 341340 378997 379928 682666 712336 40.95 68.4 2
13:25:58 2023-09-26 450899 449424 95162 90756 144007 148055 150294 150453 93326 95681 109447 110571 140813 139288 440957 470238 1146220 1134551 453241 468913 125448 113804 125851 127064 149342 144863 137321 138211 89533 90876 325615 286611 824421 829736 206638 209094 269073 272038 320579 313993 319530 322867 326996 329868 301237 332455 775108 811139 589861 485860 291357 287135 330992 329453 337726 343806 338352 340344 382723 381073 690475 715685 40.95 68.4 2
13:25:59 2023-09-26 451048 450717 95153 90631 144306 147716 151140 149892 93421 95549 109818 113538 141193 139512 440993 478143 1142045 1128316 454531 468661 125361 113770 125750 127037 149342 145095 137271 138108 89714 90744 326637 286935 839929 833856 207075 205806 270148 272645 320840 311546 319601 320593 327349 333129 303335 332419 774759 818449 585532 483313 290531 287945 329956 328689 338824 341404 337332 344616 378997 376542 678141 712336 40.95 68.4 2
13:26:00 2023-09-26 447917 449698 93203 90631 144381 147372 150928 149896 93452 95549 109480 110529 141008 139284 441651 473765 1152106 1142901 449303 468949 125568 113613 125885 126855 151609 144947 137772 138019 89533 90876 325094 286121 828322 829540 207659 208365 269004 272038 319127 313040 320216 320950 326047 331657 298471 333537 776828 809381 591594 477562 292068 287099 329208 330969 337389 343334 339670 342375 377679 378930 686556 710095 40.95 68.4 2
13:26:01 2023-09-26 450895 449721 93199 90631 143981 147941 150294 150453 93326 95748 109480 110484 141008 139342 441304 470898 1147461 1135191 452734 468733 125400 111728 125716 127105 149377 144859 137149 138039 89681 90810 326637 286611 825574 829772 206566 205599 270910 271968 319799 313957 319494 321674 327420 329576 300709 332383 775072 811333 584016 484683 291908 286660 329956 330183 335667 343184 338352 341358 381141 378195 686743 713349 40.95 68.4 2
13:26:02 2023-09-26 458289 450340 92840 90847 143609 148231 150049 150312 93199 95713 109447 110656 140804 139712 440921 472329 1157846 1134306 449253 468877 125088 113849 125403 126997 151224 145178 136837 138211 89223 90843 325615 288410 817914 829072 206638 208365 270910 270312 321030 312713 319530 321888 325906 332913 302124 335864 774722 809177 594477 481622 291692 285169 331816 330278 336538 345772 338673 342375 378997 378495 681149 710132 40.95 68.4 2
13:26:03 2023-09-26 454926 449003 93350 90561 144209 148009 148909 152589 93643 95909 109919 110580 138739 139023 441795 473622 1152677 1142938 451635 468733 125501 111744 125817 126821 149342 144795 137383 138485 89932 90810 324104 286121 830377 830083 207659 204735 270338 272836 319091 313004 320435 320878 326012 333586 298400 333465 776205 809359 591594 477562 291546 287140 330521 329720 336751 341642 339190 342447 377787 377068 683761 710279 40.95 68.4 2
13:26:04 2023-09-26 448499 450375 93061 90723 143871 148329 152855 148349 93326 95747 109480 110699 140867 139426 441579 476510 1151252 1125006 448837 470829 125294 113928 125817 126997 151611 144692 137286 138211 89501 90843 324104 287491 839467 834813 206638 204916 270874 273818 320745 312647 320853 319694 327843 331977 299236 333320 774870 818303 594477 477562 292255 285985 329956 329435 339680 342543 338352 340273 378997 378830 681477 712336 40.95 68.4 2
13:26:05 2023-09-26 454223 449671 92929 90565 143875 148131 153034 152589 93326 95647 109447 110539 140867 139162 440813 470934 1149130 1134825 453192 468841 125122 113736 125610 126962 149064 144934 137398 138058 89501 90843 327658 286701 822015 827285 206348 208729 270528 271174 320059 312968 318555 322604 325976 329603 300744 331413 774759 811723 589861 485442 291147 286978 329956 329186 335702 343460 339670 340309 378650 377631 687790 712336 40.95 68.4 2
13:26:06 2023-09-26 451472 449355 93263 90503 143914 147959 148809 152341 93421 95548 109784 110475 141404 139030 441435 478071 1142045 1128279 455826 468913 125294 113849 125436 126997 149064 145034 137290 137845 89616 90987 326637 287752 820359 833856 206933 205310 269922 272278 320366 311368 321800 320321 326890 329868 299377 331413 777110 818991 592938 483008 290495 287625 330521 328547 338515 340585 339414 341340 378997 376507 677625 712336 40.95 68.4 2
13:26:07 2023-09-26 447159 450859 93324 90565 144445 148097 148775 152411 93389 95909 109784 110507 140965 139162 441475 473730 1152106 1142497 450859 468841 125448 111623 125851 126821 149381 144632 137441 137857 89656 90810 328386 286121 827835 827321 207221 204448 270528 272003 319056 312611 319530 320843 325976 330894 297532 333465 775108 809359 593109 479749 291765 286772 328694 329453 336489 342388 339487 342194 377536 378930 686556 709823 40.95 68.4 2
13:26:08 2023-09-26 450863 449355 92933 90598 143871 147993 152892 152589 93326 95581 109447 110507 138677 139162 441475 471631 1143704 1134018 450534 468625 125507 111659 125682 126969 148959 145098 137244 138059 89620 90711 326637 288161 830983 832123 205700 208329 270528 271174 319550 313814 318969 320843 327194 330116 300252 334248 777341 811369 589861 485172 290941 286365 329920 329684 334693 342669 339414 340273 378997 377631 687790 713349 40.95 68.4 2
13:26:09 2023-09-26 450728 450683 92676 90723 143414 148476 152467 148449 93199 95714 109413 110667 140770 139621 440813 472365 1155424 1134825 452324 468949 125122 113770 125403 127030 149084 145236 136966 138319 89501 90876 327173 288500 820183 827285 206638 204735 270719 270089 321065 312019 319530 322341 325450 330593 299307 332419 773808 811754 592938 483513 291340 285182 331816 327555 339373 342564 338527 341953 378817 378654 682629 712336 40.95 68.4 2
13:26:10 2023-09-26 448499 450827 93061 90284 143909 147650 148775 152483 93326 95647 109480 113538 138870 139244 444286 477151 1152602 1140725 453426 468769 125400 111650 125716 126686 149202 145034 137385 138066 89468 90810 326637 287343 827319 827732 207005 204591 269768 272003 318949 312055 320209 320843 325716 331622 297948 332419 775108 807003 588563 477332 291147 286987 328658 329186 336208 341642 336802 342411 377521 376507 686778 709739 40.95 68.4 2
13:26:11 2023-09-26 449187 450329 92869 90441 143647 148097 152785 152517 93199 95515 109413 110539 140735 139391 440854 477999 1148732 1127441 448837 468877 125122 111812 125403 126471 149123 144632 137164 137875 89468 90810 336858 286727 839834 833375 206638 204161 270719 270725 320059 312019 320933 321030 327437 331942 300057 333320 774907 817112 594477 481113 292360 285285 329778 328653 337470 339600 339670 341340 377643 378857 676078 710044 40.95 68.4 2
13:26:12 2023-09-26 450404 450341 92676 90598 143905 148371 150294 149126 93326 95977 109278 110763 138161 139976 443049 474457 1158632 1138061 449546 468683 125088 113736 125403 126895 148751 145098 136927 137716 89223 90810 326637 288414 821554 827732 206348 204591 269414 270743 320059 312055 319042 320914 327709 329833 298888 331449 773808 809359 592938 482103 291147 284552 330992 329920 334728 342430 338710 341110 378961 378795 683725 710316 40.95 68.4 2
13:26:13 2023-09-26 453559 449707 92933 90565 143638 148097 152785 152624 93326 95647 109447 110507 140770 139197 440813 478035 1143704 1124734 454262 468949 124744 113770 125403 127030 149099 145034 136836 138310 89223 90843 326637 287995 819345 833627 205772 205310 270230 272659 320923 310931 320362 320179 325800 331744 300146 332355 773808 815764 592938 485442 290205 285218 329956 327167 338682 340619 338710 340201 378685 377068 676630 711535 40.95 68.4 2
13:26:14 2023-09-26 451367 449707 92869 90284 143914 147650 153034 152341 93326 95482 109447 113583 140770 138934 441165 474801 1146257 1139179 454583 468913 125155 113657 125467 126437 149099 144632 137177 137853 89468 90777 328979 286935 821786 827145 206348 204735 269388 271174 319091 311800 319530 320843 323983 330894 298471 333263 775108 806967 589861 482521 288824 286808 330053 328653 336208 341095 337167 341376 378997 378821 682408 713359 40.95 68.4 2
13:26:15 2023-09-26 459915 450827 92908 90441 143742 147650 153034 152411 93326 95647 109447 110495 140770 139162 441435 475171 1142892 1131038 451819 468877 125328 111280 125851 126369 149340 144709 137608 137591 89772 90678 326637 286121 837090 834776 206240 204735 270302 271863 317834 312019 320209 318905 326012 331045 301271 331341 774488 817257 591400 483857 290796 285490 327667 329684 336173 340932 339670 339246 378997 376542 683797 712336 40.95 68.4 2
13:26:16 2023-09-26 451861 450377 92672 90631 143414 148373 152608 148518 93073 95681 109228 110688 140540 139690 440301 472329 1158741 1136441 449228 468913 124744 113657 125403 126787 151259 144360 136837 137793 89158 90810 328979 288410 825322 826701 206058 204448 270910 270743 319574 312019 318555 320914 324925 329833 300347 331413 772229 809359 587994 481463 291353 284042 330670 330241 337726 342698 338324 341196 378514 378654 686556 710169 40.95 68.4 2
13:26:17 2023-09-26 450482 449707 92929 90550 143880 147615 148640 152341 93326 95482 109447 113594 140867 138740 441615 475171 1146293 1141234 457000 468625 125300 111572 125542 126719 149169 144592 137296 137587 89525 90678 326637 285699 827444 827732 206348 205095 269353 271174 319020 311800 319530 320036 327247 330789 298400 332244 775072 806967 596785 481427 288788 286696 330053 328689 336444 341130 337173 341376 378961 375316 682666 710316 40.95 68.4 2
13:26:18 2023-09-26 446867 450859 92902 90598 143867 147890 152785 152483 93326 95860 109413 113616 140770 139414 441615 478143 1149620 1131564 449546 468949 124744 111589 125436 126733 151294 144360 137096 137985 89223 90810 325615 286647 826397 832197 206638 204161 270148 270949 319127 311471 318635 318646 325748 329868 299924 333176 774759 817415 592920 479749 291280 285205 329546 328511 337590 341652 340152 341304 376654 377666 677661 710316 40.95 68.4 2
13:26:19 2023-09-26 457476 451084 92549 90598 143018 148373 152467 148382 93073 96009 109244 110915 138484 139836 441795 474457 1158669 1134751 449817 468769 124954 111572 125282 126787 148441 144660 136884 137985 89370 90686 326637 288410 817016 826737 206097 204448 270528 270743 320059 311800 318555 320878 324960 329373 300099 331377 772711 808180 592938 481195 290531 284281 330723 327662 334728 342155 337388 340309 377859 377701 684607 710316 40.95 68.4 2
13:26:20 2023-09-26 450971 450109 92676 90441 143672 147641 152750 152411 93199 95548 109413 113571 140735 139065 441579 478035 1142856 1124734 453905 468949 124710 113579 125023 126855 148925 144360 136872 138115 89158 90810 328979 287527 814096 832197 205444 208219 269388 272202 320330 310753 319727 319730 325344 331045 301088 331884 773734 817797 591400 485259 288757 285383 329956 326674 338682 340480 338564 339759 378997 376507 676114 713059 40.95 68.4 2
13:26:21 2023-09-26 448499 450575 92960 90650 143702 147853 148506 147977 93326 95679 109346 110635 138353 139259 444388 480848 1149584 1130723 449583 468625 125021 111504 125403 126403 151154 144360 136872 137709 89125 90653 328979 286647 819288 832197 206348 204152 270148 270347 318609 310131 320435 318611 324960 329868 297635 331915 772711 811297 587047 477562 290531 285347 328694 327662 337495 339057 337680 343703 376389 376542 674645 709272 40.95 68.4 2
13:26:22 2023-09-26 450633 450377 92844 90317 143780 147650 152785 152376 93135 95515 109413 113549 140735 139065 441651 474468 1142892 1128586 451499 468547 125155 111109 125610 126403 151574 144372 137355 137308 89468 90547 326637 286121 833580 836001 205301 204126 269922 273045 316991 313548 319348 318728 325835 330116 299887 330411 773940 818648 591400 481803 288824 285347 326908 329186 336031 342001 339430 339246 378694 376507 683761 711831 40.95 68.4 2
13:26:23 2023-09-26 449855 451798 92676 90317 143263 147681 149783 150418 93187 95615 109077 110656 140600 139738 441268 471998 1155424 1138247 446607 468913 124710 111657 125023 126437 151154 144326 136458 137759 89190 90715 325615 288410 820072 826153 205480 204161 270719 270743 319832 311800 318294 320617 323983 328846 297567 330840 772711 808216 591400 480372 291353 283609 329457 327697 334657 341642 337425 342477 377572 378930 686556 710132 40.95 68.4 2
13:26:24 2023-09-26 460568 450335 92874 90284 143907 147268 150189 149687 93199 95416 109413 113403 140236 138822 441651 475171 1146220 1138437 454605 468913 124710 111315 125475 126584 149134 144705 136959 137621 89125 90678 326637 287752 821216 829662 205915 204735 268974 270347 318127 311073 319311 320736 322939 329339 301623 329377 772811 807163 591400 482899 288716 285383 327932 329184 334728 342857 335632 341376 377256 376802 682666 708194 40.95 68.4 2
13:26:25 2023-09-26 447969 449707 92676 90189 143414 147650 152643 152341 93219 95350 109413 113470 140443 138775 440669 478143 1149349 1129957 448874 468949 124710 111109 125023 126403 151119 144326 136742 137663 89190 90590 324104 287261 822012 832197 206058 203590 269388 269524 318772 309661 319202 317942 324733 329603 298068 331413 772711 815395 594477 479675 290751 285062 328675 327555 337117 340932 338600 340201 375910 378930 679213 710132 40.95 68.4 2
13:26:26 2023-09-26 451048 451084 92549 90317 142951 147890 152502 152659 93009 95549 109044 110655 140311 139655 440813 474384 1158436 1136813 448129 468805 124610 111418 125335 126302 148751 144632 136807 137690 89158 90653 326637 287837 829272 829072 205159 204018 270338 270743 318163 311581 317439 319908 323983 328582 297532 330375 772711 807003 591400 477670 291147 283233 328960 327432 334154 342374 336654 339795 376690 377103 682182 708194 40.95 68.4 2
13:26:27 2023-09-26 466907 449707 92676 90095 143410 147615 152643 152235 93072 95317 109262 113403 140540 138705 441795 478071 1144347 1125006 454583 468913 124505 111280 124903 126753 148164 144360 136390 137759 89035 90653 328979 287491 815451 832197 205444 204448 268596 270743 319127 309626 319304 318646 327247 329938 301058 331229 774907 815753 589861 484573 288572 284973 329511 328304 336573 339496 337716 338294 378997 378007 677283 710316 40.95 68.4 2
13:26:28 2023-09-26 448170 451084 92681 90382 143917 147650 150118 148147 93326 95676 109244 110561 137973 138926 441507 478035 1151857 1131957 450330 468877 124677 111109 125023 126403 151014 144291 137739 137533 89190 90686 340203 286647 836348 829663 206058 203590 269388 269524 318573 310309 320209 320802 323983 329603 297888 330911 772164 811723 592920 479409 288861 284476 328463 325760 336751 338515 336654 340344 375560 375386 675361 707692 40.95 68.4 2
13:26:29 2023-09-26 450507 450474 92676 90127 143880 146727 153034 151847 93041 95317 109228 113437 140540 138740 441615 476618 1139142 1128316 451499 468181 124744 111245 125316 126167 151224 144092 136872 137308 89190 90462 325094 285716 825914 832197 205195 203984 269209 273431 317062 310459 319384 317800 324854 330009 300208 332355 776656 816032 612999 480408 288824 285383 328655 327733 335667 338515 337753 339246 377557 376551 678695 710316 40.95 68.4 2
13:26:30 2023-09-26 451250 450760 92603 90434 143511 147820 148337 148181 93262 95744 109278 110516 138237 139321 441579 475876 1146220 1124577 450549 468877 124677 111109 124990 126403 148890 144257 136390 137533 89125 90620 325615 287932 818261 834557 205123 203590 270148 270743 318797 310095 318519 318870 325906 328889 298400 331108 772164 818413 596785 481572 290941 283538 328924 326903 334693 339565 338897 340685 376654 376507 678622 710279 40.95 68.4 2
13:26:31 2023-09-26 453458 450823 92612 90218 143380 147580 152680 152306 93073 93661 109270 113526 140603 138705 440921 473932 1143704 1131601 450606 468877 124677 111109 125369 126369 151190 144291 136788 137484 89427 90547 326637 288161 828841 830083 204907 204377 269281 272275 318396 312698 315690 319872 323947 329155 298853 331847 774907 811650 590054 483277 288928 285026 327790 326903 334128 341095 337644 340685 378658 377598 685735 710044 40.95 68.4 2
13:26:32 2023-09-26 452292 449527 92768 90087 143994 147101 152890 152059 93326 95250 109885 110497 138531 138409 441579 478071 1141170 1128736 456235 468841 124677 111109 124990 126369 151050 144191 136424 137308 89097 90462 325615 286121 825574 832197 205229 203875 267807 270725 318092 311078 319530 317906 324439 329885 297635 329110 772711 811405 589861 481499 288238 285347 326908 325690 336444 338481 336290 338223 376690 376201 674645 709236 40.95 68.4 2
13:26:33 2023-09-26 454926 452407 92676 90062 143410 146692 152963 152059 93136 95315 109379 113369 140506 138443 441795 474348 1146257 1137525 451241 468589 125060 110904 125268 126235 148751 144223 136701 137171 89060 90298 326637 286731 831488 827732 206058 203590 268596 273008 316956 311629 317997 318611 323947 329339 297311 333448 775091 802320 588563 479069 288928 285076 326908 327626 334433 339531 335596 340273 374435 376236 682666 707886 40.95 68.4 2
13:26:34 2023-09-26 448499 450692 92421 90095 142942 147336 152573 152306 93105 95382 109044 113560 138011 138705 440921 477999 1146220 1126327 448874 468877 124591 111295 124990 126369 150944 144257 136424 137308 89003 90620 325615 288161 819061 833375 205444 202950 269353 269232 317167 311849 319042 316912 324698 330116 297527 331108 774094 816184 584016 479602 290354 284263 327790 327026 337762 340417 339043 341021 375910 377337 678105 709739 40.95 68.4 3
[truncated: 148,249 more chars]
