# Supplementary material for: Methods for Estimating the Detection and Quantification Limits of Key Substances in Beer Maturation with Electronic Noses
Source: Sensors (Basel). 2024 May 30;24(11):3520. doi: 10.3390/s24113520 (PMC11175341; doi:10.3390/s24113520)
Supplement: Supplementary file 1 [file sensors-24-03520-s001.zip › Data/2-Phenylethanol/raw data/Day 1/200ppm1.txt]

Time Date R01 R02 R03 R04 R05 R06 R07 R08 R09 R10 R11 R12 R13 R14 R15 R16 R17 R18 R19 R20 R21 R22 R23 R24 R25 R26 R27 R28 R29 R30 R31 R32 R33 R34 R35 R36 R37 R38 R39 R40 R41 R42 R43 R44 R45 R46 R47 R48 R49 R50 R51 R52 R53 R54 R55 R56 R57 R58 R59 R60 R61 R62 T01 H01 Phase
13:32:00 2023-09-26 327626 329850 76866 77307 111147 115756 111627 110550 85893 83750 87859 90187 108437 108763 317765 342263 913205 905765 342659 354078 100988 89007 94976 95495 108974 105358 100534 100900 70945 72048 255409 224572 652400 654905 189511 186697 238027 238425 273065 267267 282738 285191 297725 304018 281751 311587 639961 673455 517579 405380 250567 245733 283839 280871 296206 302044 302665 306437 338855 338970 552894 580079 41.05 68.5 1
13:32:01 2023-09-26 322669 323552 76926 77527 110733 112833 111190 111053 84061 85792 87698 90684 107890 109350 316771 342024 919679 901340 339146 354326 100919 89007 97286 95495 108731 105430 100396 100900 70945 72048 259844 225012 647465 653754 187654 185631 235969 240459 272789 265958 282391 283560 299591 301094 281787 311368 646605 680207 506304 405560 250854 246735 280398 282448 296832 299355 304694 306536 340119 341129 562991 581345 41.05 68.5 1
13:32:02 2023-09-26 324967 323827 76918 77307 110839 115825 111181 110814 85709 85445 87730 90501 108072 109350 316841 342537 913205 899790 341515 354326 101128 88946 94944 95463 109267 105155 100879 100874 71269 72053 266270 223941 658557 653976 188447 185854 236559 239908 272839 267008 283868 285561 295892 302037 281786 312805 647664 674505 503650 403068 251030 246700 281139 283636 295604 299880 304723 306608 337799 340497 561727 581440 41.05 68.5 1
13:32:03 2023-09-26 324703 323032 76894 77384 111190 112729 111567 110525 83990 85413 87827 90314 108180 109169 320985 343118 919775 903452 339933 354361 100963 89064 97185 95495 108715 105325 100499 100900 71066 72048 265871 225336 653326 656177 188182 185631 236656 239307 273277 265736 281566 284237 297517 301129 281786 310389 640069 676272 505071 405560 249656 247498 281997 281003 298347 299809 303731 306608 339523 341609 558797 583063 41.05 68.5 1
13:32:04 2023-09-26 324861 323595 76824 77311 110988 116021 111258 110660 85742 85445 87730 90438 108174 109131 319298 342537 915764 898543 344597 354632 100988 88885 94912 95463 108848 105641 100611 101083 71237 72050 253097 223662 656163 654605 188579 187713 236890 239537 272839 266776 282666 285503 296859 301094 282937 314026 643690 673077 505071 405669 249916 246594 281800 281729 296623 300756 303681 309324 339916 340470 562408 581792 41.05 68.5 1
13:32:05 2023-09-26 327147 322996 76876 77408 111079 112697 111258 110626 85808 85445 87827 90366 108386 109181 316806 341511 918472 907771 341407 354894 100849 89040 97117 95789 108681 105772 100224 101179 70816 72277 270817 225458 658067 652795 188978 189812 237800 239104 273206 266812 281530 283916 300438 303556 281357 313046 640033 682167 506657 408036 251243 245183 282978 281335 296832 300791 303966 306464 341978 341645 554567 581829 41.05 68.5 1
13:32:06 2023-09-26 325555 323610 76949 77311 110677 115825 111104 110660 85860 85445 87795 90314 108105 109165 316771 344637 919812 899516 339456 354397 100849 89040 95041 95855 108848 105918 100472 101112 71075 72181 261319 225494 648526 654071 188712 187222 237161 240423 271542 267222 284673 284143 300438 303165 281751 311622 645656 680704 500843 405669 250466 245975 281148 283092 295718 300213 304730 306536 340909 341093 558722 580138 41.05 68.5 1
13:32:07 2023-09-26 324514 323715 76866 77274 110993 115791 111258 110660 83750 85582 88068 90438 108221 109165 318774 341012 918409 907771 338159 354397 100919 89040 97354 95823 108715 105325 100568 100900 70945 72048 255409 225567 654914 648943 188447 189848 237066 239343 272789 265710 282862 283560 297870 302949 280465 312571 640033 676272 505908 403671 251243 245940 282143 281993 297194 299355 304730 306572 338344 339513 556246 585344 41.05 68.5 1
13:32:08 2023-09-26 324630 323140 76845 77339 110980 115825 111258 110686 85742 85445 87795 90438 108072 109165 316841 341733 919812 902167 339456 356957 100926 89154 95041 95823 108765 105430 100401 100800 71075 72100 261319 225156 651558 656140 188182 185665 235934 239343 273241 265852 282501 284392 297760 301129 281821 310642 645242 676309 505071 405560 249727 247498 281568 281552 297459 298655 303803 306608 339880 341129 558797 582742 41.05 68.5 1
13:32:09 2023-09-26 327219 323140 77013 77168 110993 115561 111832 110338 83970 85321 88230 90002 108470 108613 319903 341511 913205 904926 342659 354326 100988 89223 97320 95463 108898 105220 100465 100900 70977 72048 265871 224192 653688 649087 188712 189848 238002 238821 273241 267222 282666 285477 297274 301163 281357 311622 639997 673077 495240 405524 250818 245975 284166 280871 296206 301142 303823 308888 339367 339207 549784 580183 41.05 68.5 1
13:32:10 2023-09-26 326509 323140 76949 77254 110988 115630 111258 110660 85742 85504 87762 90314 108105 109234 316806 341511 918207 907205 341501 356957 100962 89097 94977 95724 108581 105529 100298 101112 71026 72181 255527 226806 644535 649051 188712 189812 237816 239059 272980 266776 281601 283326 298699 303378 280928 313523 640033 681686 499227 405560 251845 245716 282033 281449 296832 300756 304480 306500 340909 339478 554567 581792 41.05 68.5 1
13:32:11 2023-09-26 329945 323140 76825 76077 111113 116021 111258 110814 85742 85570 88100 90622 108072 109350 316806 342537 912558 899790 342435 353829 101402 88731 94976 95463 109082 105325 100568 100900 70945 72080 255409 224860 651372 649015 188050 185631 236334 240086 272789 267222 281530 284499 297870 302983 281012 311587 645620 673077 502260 403104 251243 246806 281139 282024 295432 301249 302879 309566 337799 339513 563028 581792 41.05 68.5 1
13:32:12 2023-09-26 324298 322913 76866 77168 111147 115595 111429 110320 85775 85445 87730 90314 108254 108981 320049 341758 915581 910102 342472 354219 101234 88942 95041 95627 108915 105365 100573 100766 71042 71967 255409 223841 651874 652124 188640 185016 237231 239343 274498 265958 284069 285641 297834 302492 281357 311622 639961 674029 505908 404312 250854 245975 282121 280906 297915 299845 305737 309106 338820 339478 557932 583512 41.05 68.5 1
13:32:13 2023-09-26 324174 323492 76949 77327 110839 115825 111258 110653 83990 85445 87795 90471 107923 109131 316806 343052 915617 896229 345193 354078 100849 89040 97185 95495 108939 105496 100568 100900 71122 72080 258934 224860 649115 654751 188579 189918 237267 239378 272789 267669 282666 284898 297795 301396 282682 311587 640069 674911 502252 408938 250466 246320 281997 281878 295998 301671 302347 306644 341701 340470 561212 576816 41.05 68.5 1
13:32:15 2023-09-26 327237 322913 76918 77201 110988 115710 111181 110660 85742 85478 87795 90366 108204 109147 318555 346978 912933 904926 342514 353936 100854 89031 94944 95716 108840 105292 100568 100900 70945 72048 255527 224221 651098 648979 188978 189476 238168 239059 272683 268230 283248 284934 297906 301163 281821 312571 643851 673077 502086 405488 250854 246320 283362 280153 297041 301460 302383 308888 338855 339443 552930 581560 41.05 68.5 1
13:32:16 2023-09-26 331369 323140 76803 77229 111087 112762 111258 110660 85775 85478 87762 90314 108105 109165 316771 343674 919812 898512 341551 354361 100677 89040 97184 95789 108681 105594 100258 101040 70816 72178 255295 225494 643965 654252 188447 190114 237066 239343 271507 267669 281566 283635 298699 301996 281900 313915 645656 680171 505071 408000 250854 246355 282257 281870 294082 301460 305372 306536 341701 341129 560147 583075 41.05 68.5 1
13:32:17 2023-09-26 323615 323140 76886 77250 110677 115986 111104 110814 84021 84015 87975 90399 108055 109249 319174 343497 911800 900810 341888 354219 101201 89186 94977 95495 108748 105292 100258 101081 71140 72210 255409 224860 647192 650279 188579 185272 236735 240086 272147 267222 281566 284499 297870 302492 280275 313046 645164 674190 498438 403104 252059 245975 281691 281870 296206 301213 302879 308415 339642 342537 555387 576780 41.05 68.5 1
13:32:18 2023-09-26 324699 323379 76918 77339 110538 115859 110950 110890 85709 85537 87638 90533 107923 109350 323464 343327 919812 899790 338468 353829 100849 89040 97151 95495 108715 105325 100465 101040 70913 72080 261319 225603 651909 652795 188712 189918 236735 240663 271957 266847 282523 283843 298247 303271 281786 313396 645692 680243 505071 405633 250854 246527 281139 282695 295017 299880 304766 306572 341436 338935 558761 582240 41.05 68.5 1
13:32:19 2023-09-26 323250 323140 76886 77490 110839 112849 111122 110763 83913 83957 87859 90497 108121 109282 319443 342938 911763 898030 341371 353794 100988 88763 97286 95495 108898 105463 100434 100900 70913 72080 255409 224896 654985 649015 188182 185631 236299 240122 272407 267222 281566 284499 300062 302983 280928 311622 645656 673077 507890 403068 250890 246770 281174 281918 295539 299492 303305 308125 337834 340497 563028 580115 41.05 68.5 1
13:32:20 2023-09-26 330722 322686 76855 77221 110993 115595 111258 110507 85775 85387 87827 90347 108287 109014 316841 341973 921118 903875 339730 353794 100849 88885 97320 95495 108715 105952 100258 101040 70945 72080 254239 224896 650378 656641 188447 185340 236700 238972 273277 265993 281671 284029 301211 301129 282682 312841 640033 676236 498091 405597 249692 247533 282033 280906 297705 299492 303767 306644 339916 338498 561212 582688 41.05 68.5 1
13:32:21 2023-09-26 324630 323140 76894 76409 110968 112718 111122 110592 83959 83942 87762 90340 108154 109215 319443 343427 917135 896340 342695 353829 100710 89154 94977 95626 108600 105325 100224 100900 70865 72050 255409 224666 647612 654715 188447 189883 236735 239343 272407 267704 281306 284463 299591 302315 282099 311587 643763 677744 491984 408036 250290 245975 281713 281567 295095 301671 302843 306572 341461 339992 559587 576780 41.05 68.5 1
13:32:22 2023-09-26 324812 323140 76918 77188 110686 115756 111258 110512 85709 85504 87730 90406 107890 109098 316771 340654 917048 904777 339329 354042 100988 88853 94977 95431 108681 105292 100224 100900 70913 72016 255409 225018 646881 650740 188579 189910 237231 239307 272754 265923 283056 283958 297906 304624 280893 312535 643423 676164 506480 403635 251243 246320 281997 281257 297041 299355 305159 306572 338784 340462 556209 585760 41.05 68.5 1
13:32:23 2023-09-26 324944 322817 76971 76437 110916 115848 111190 110525 83959 83950 87795 90399 108088 109181 319443 341973 919739 902130 341464 354184 100885 88942 97286 95431 108681 105010 100401 100867 70913 71984 255068 225177 648739 654216 188182 185597 236264 239307 273241 265515 281566 284321 297725 301129 281751 311846 640033 676272 505071 405560 249656 246806 281962 281299 297669 299809 305589 306572 340358 341573 561691 582651 41.05 68.5 1
13:32:24 2023-09-26 326758 322387 76807 77204 110993 115641 111258 110439 85775 85354 87827 89969 108254 108831 316771 342502 913205 902483 342586 353263 100919 88914 97252 95463 108715 105155 100534 100900 71034 72016 265871 224085 650858 648979 189244 189573 238363 238901 272980 267597 282866 285098 297928 301163 281357 312975 639997 674029 510078 405524 250818 245183 283852 281299 295052 301671 304470 306284 338534 341526 555087 583608 41.05 68.5 1
13:32:25 2023-09-26 327647 322471 76981 77388 111104 112664 111190 110491 83990 83950 88040 90249 108331 108947 319662 341441 916989 907734 339969 356687 100677 89007 97083 95757 108315 105496 100191 101110 70785 72016 261319 225422 643011 648943 188712 186591 237433 239307 273015 266776 281680 283326 298664 302202 280928 315292 639961 681132 502086 405560 251860 245183 282868 281299 296832 300721 304694 306464 341425 339443 554139 581792 41.05 68.5 1
13:32:26 2023-09-26 320967 322880 76809 76157 110686 115791 111258 110660 85709 85537 87698 90501 107890 109316 319138 341973 919775 896866 338396 353759 100677 88885 97252 95463 108681 105043 100224 100978 71108 72053 255527 225314 649898 653976 188712 185529 236524 240654 272232 266598 285260 283560 299591 301094 281786 313545 647627 676272 503662 405633 250818 246700 281821 283149 294082 299492 304230 306284 341425 341573 559551 583075 41.05 68.5 1
13:32:27 2023-09-26 325517 322471 76803 77388 110848 112664 111190 110491 85775 85471 87730 90282 107890 109114 319298 340426 915802 907434 337377 353794 100888 88885 97286 95431 108681 105083 100224 100900 70913 72048 255409 225177 647784 648677 188712 190078 237066 239343 272980 265736 283056 284109 297309 302914 280893 312571 640069 676200 506480 403068 251243 245940 282033 281729 297041 299212 305159 306608 338820 340497 556282 583195 41.05 68.5 1
13:32:28 2023-09-26 322884 322880 76876 77164 110993 115676 111258 110550 85860 85445 87859 90438 108221 108981 316771 341733 919743 902446 339420 353829 100919 88946 97286 95463 108992 105496 100439 100978 71237 72050 258934 224680 649919 654905 188447 186112 236524 239873 273206 265887 281566 284228 297725 304018 281764 310606 640033 676007 498091 405524 249549 246770 281765 280871 296789 299809 304194 306572 339880 341814 562807 582615 41.05 68.5 1
13:32:29 2023-09-26 328115 323288 76919 77355 111036 115722 111258 110287 85860 85354 88100 90176 108088 108838 319363 342502 913205 904926 342586 353228 100919 88914 97286 95463 108681 105010 100224 100900 70913 72016 256521 224753 659235 650740 189244 189573 238204 239104 272372 267633 283066 285098 300786 301163 281786 315366 639767 674029 505071 404918 250854 245183 283331 282081 295754 301671 302808 308379 339845 341609 549784 580147 41.05 68.5 1
13:32:30 2023-09-26 324888 322880 76949 77225 110916 115722 111181 110550 85742 85445 87827 90282 107923 108947 316771 341202 919125 904777 338432 353794 100816 89121 95009 95823 108739 105885 100124 101112 70995 72100 253172 225422 643830 652124 188978 190078 237397 239307 272789 266776 284636 283312 298420 304196 280893 316027 639997 680026 503662 405203 251810 245940 282576 281598 296623 300721 304730 306464 340394 339443 554139 581792 41.05 68.5 1
13:32:31 2023-09-26 323139 322698 76949 77380 110677 112604 111104 110660 83907 85570 87795 90563 108072 109450 319400 342830 911911 896977 341035 353263 101095 88885 97387 95495 108715 105253 100258 100900 70913 72016 256521 224156 651124 650279 188182 185665 236299 240086 272789 266812 281671 284463 296824 302983 284156 313952 645164 673077 502260 403068 251243 246453 281533 281799 296206 301178 303767 308415 338309 340750 562807 580079 41.05 68.5 1
13:32:32 2023-09-26 324630 322431 76922 77168 111122 115641 111772 110473 85801 85478 87762 90314 108254 108947 316806 340976 913205 907472 342885 355949 101100 89060 95008 95562 108915 105115 100573 100766 71172 71888 255409 223662 655104 650279 188447 189918 237231 239343 274442 265923 281530 285334 296824 304160 283039 312463 642175 674190 499480 403068 251207 245940 282033 281532 296789 299355 306246 308379 338534 339478 556282 582651 41.05 68.5 1
13:32:33 2023-09-26 324169 322650 76855 76066 110755 112738 111190 110626 85860 85504 87762 90344 108204 109181 323464 341237 914432 896977 344425 352205 100677 88914 97252 95463 108681 105010 100224 100900 70945 71967 254239 224156 647680 653754 188447 185340 236735 239343 272824 267633 282666 284898 300226 302527 281856 313729 640069 677078 503662 408036 250430 246700 282033 281729 296206 302306 302772 308511 341942 340470 560417 576865 41.05 68.5 1
13:32:34 2023-09-26 326835 322884 76886 77217 110681 115595 111181 110550 85742 85445 87670 90282 107923 108947 319174 343327 912779 900587 343447 355949 100785 88909 94977 95431 108731 105430 100401 100975 70995 72018 255409 224156 650618 649359 188712 186959 237433 239679 271922 267633 281530 284898 297655 302002 280933 315218 643726 675128 505071 405524 252023 245183 282293 281905 295998 301213 305973 308379 340323 339478 554567 576780 41.05 68.5 1
13:32:35 2023-09-26 322755 322650 76981 76437 110907 115952 111258 110660 85742 85757 87827 90533 107923 109165 316771 341492 919775 898891 338396 353263 100816 88914 97286 95495 108784 105358 100224 101040 70913 72016 254239 225372 661055 649087 188182 186051 236134 240832 272980 265993 285210 283993 298420 301163 281821 314026 645164 680741 505071 405597 251030 246735 280908 281834 297041 299620 304730 306608 340669 342090 562807 581454 41.05 68.5 1
13:32:36 2023-09-26 323667 323567 76886 77294 110835 115825 111181 110660 85742 85537 87698 90596 107923 109147 318846 342866 914085 898141 342959 353688 100888 89064 94944 95724 108840 105398 100367 100867 70945 72016 255409 224472 653346 653049 188182 185631 236299 239882 272789 267125 284270 285370 295962 303626 281795 311587 644672 671106 500870 403671 250466 247324 281997 281883 296560 301213 303518 309579 338309 339443 562009 582255 41.05 68.5 1
13:32:37 2023-09-26 324672 322130 76918 77168 110835 115676 111353 110558 85775 85445 87827 90314 107923 108947 316771 341252 917099 904814 340519 353794 100677 89040 97184 95789 108349 105594 100191 101179 70785 72228 255180 225422 643176 649015 188712 189812 237468 239343 273241 266776 281566 283595 299152 302279 281786 314994 639961 681168 503662 405633 251279 245183 282894 281620 296832 300756 304444 306500 342460 339409 554727 581792 41.05 68.5 1
13:32:38 2023-09-26 320967 322650 76855 77307 110835 115825 111104 110660 85625 85570 88007 90680 107988 109517 318846 342938 919665 899678 340533 354149 100854 89092 94912 95562 108573 105358 100224 100900 70785 72145 255527 225530 645330 652795 188712 185468 237186 240725 272372 266812 282426 283693 300226 301129 282041 312535 645620 680171 503662 405560 250854 246527 281139 283092 296206 299880 304730 306608 340909 341501 560815 580079 41.05 68.5 1
13:32:39 2023-09-26 325555 322161 76918 77335 110920 115595 111104 110584 85742 85445 87762 90282 108140 108981 316806 339947 913713 907472 339420 353568 100988 88731 97320 95463 108898 104938 100568 100763 70945 71820 255409 223491 659479 650279 188712 187222 237066 239343 274043 265550 281601 285134 300362 304731 281357 312535 644182 676236 500870 403104 251794 245975 282033 281567 295883 299355 304766 306608 338582 340497 556282 583512 41.05 68.5 1
13:32:40 2023-09-26 322884 322395 76918 77168 110984 115595 111181 110423 83981 83783 88068 90489 108154 109030 318992 341349 918940 904926 341353 355697 100854 88974 97252 95463 108681 105292 100334 100978 71043 71984 257763 224666 650378 654678 187896 185922 236664 239378 274078 265993 282426 284463 301202 302037 281826 311114 640069 676236 499654 407144 249692 247533 282116 281335 297915 299845 304230 308838 340430 338970 561212 582651 41.05 68.5 1
13:32:41 2023-09-26 326948 320753 76776 77160 110831 115561 111258 110507 85775 85413 87827 90220 108221 108613 316806 341511 914438 904814 342623 353299 100919 88946 97286 95495 108715 105155 100568 100900 70945 71967 255409 224156 650858 648785 189244 189644 238239 239140 272824 267669 286952 285370 297517 303449 282037 313010 639997 673077 505071 405524 251066 245183 283795 281423 296206 301388 302808 306248 339880 339478 549784 580079 41.05 68.5 1
13:32:42 2023-09-26 325092 322426 76886 77221 111049 112706 111465 110686 83976 85615 87827 90402 108154 109106 319443 342938 918900 906260 339491 353299 100677 89040 97218 95823 108631 105430 100191 101179 70865 72178 259002 225314 644166 648979 188978 190149 238002 239343 273241 267035 281566 283688 299607 301163 281790 313558 640033 682863 506480 405633 252023 245768 283326 281567 296027 300756 306464 306572 341978 339478 554175 581057 41.05 68.5 1
13:32:43 2023-09-26 324169 322197 76918 77254 110912 115745 111104 110811 85775 85596 87795 90533 108105 109131 316771 342830 913205 899790 340555 353299 101268 88731 95041 95463 109082 104938 100740 100658 71073 71788 253097 223877 657459 648979 188182 185631 236499 240086 272789 267222 281601 285481 297906 302949 281821 311587 646337 672602 507890 403104 250501 247498 281765 282781 296623 301213 304723 309834 338309 339513 562408 581021 41.05 68.5 1
13:32:44 2023-09-26 324852 322137 76985 77342 111190 112697 111567 110262 83976 85523 88132 90151 108412 108813 318956 342866 911726 908416 342550 353263 101164 89007 94976 95463 108898 105155 100601 100900 71204 72048 255068 223455 651496 649015 188712 185631 237468 239343 274954 266812 281601 286244 297309 302914 281892 314808 639997 674615 499480 404312 251279 246562 282859 280640 297698 300756 304723 309834 338891 339513 555977 582651 41.05 68.5 1
13:32:45 2023-09-26 325092 322686 76824 77307 110988 112583 111104 110660 85775 85537 87827 90533 107956 109147 319174 343603 919812 898512 341035 353263 100885 89007 97252 95658 108382 105325 100224 101040 70913 72080 255295 225177 655046 653754 188712 185468 237267 239714 271542 268305 281808 284263 299362 301094 283149 312571 645620 676309 503662 408000 250854 246919 282068 282660 294118 301671 304230 306608 341978 341609 559294 582742 41.05 68.5 1
13:32:46 2023-09-26 324371 322364 76803 77425 110777 112738 111036 110746 83907 85733 87827 90464 108047 109207 318687 343052 910618 900884 342959 354798 100988 88885 97286 95463 108715 105463 100499 100900 70945 72048 255409 224156 651198 648900 188712 185468 237267 240494 272372 267633 281566 285334 299591 304824 280501 313558 644708 673680 510773 403104 251735 245975 281919 282695 296206 301671 302879 306320 340681 340532 559587 580319 41.05 68.5 1
13:32:47 2023-09-26 323314 321257 76792 77201 110993 115595 111258 110507 85775 85420 87762 90314 107923 108981 319211 340737 918372 902167 339182 353299 100849 88946 97252 95495 108715 105083 100224 100900 70913 71999 255409 224666 646164 653790 188182 185665 236664 239378 273277 265993 282426 284499 297795 301163 281821 312620 643726 676272 505071 405597 250466 247533 282033 281870 297279 299880 304443 308415 340622 342320 562696 585798 41.05 68.5 1
13:32:48 2023-09-26 322550 322018 76981 77392 110959 112783 111224 110712 84053 85674 87859 90533 107923 109165 319174 342938 917235 901711 340519 353263 101229 89060 95106 95463 109082 105418 100601 100831 71073 71950 255409 223491 652573 652795 188447 185665 236700 240086 273015 267222 281566 285405 297834 302983 281856 311587 645656 672602 518460 403707 250466 247533 282103 281834 296832 300895 303803 308997 338309 339548 558725 580971 41.05 68.5 1
13:32:49 2023-09-26 326018 321221 76792 77172 110988 115595 111258 110473 85775 85387 87795 90034 107956 108613 318687 341492 920846 902167 339491 352275 100919 88763 97151 95749 108606 105010 100224 100900 70945 71999 255295 224192 649560 654715 188447 185340 237468 238972 273886 266995 281601 284898 297795 307266 283450 311587 641955 676236 509123 405560 249727 247498 281997 280941 297734 299280 304479 308125 340622 341803 562807 584491 41.05 68.5 1
13:32:50 2023-09-26 322777 322450 76981 77335 110920 112681 111190 110700 85742 85478 87698 90471 108055 109147 318317 342794 911776 899790 341407 356131 100988 88731 95139 95301 108748 105010 100499 100728 70977 71820 255409 222793 655087 649051 188447 185665 236735 240086 273241 266847 281566 286280 297906 302458 282788 311587 645388 671142 499480 404918 250254 247498 281997 282547 295847 301213 302843 310309 338855 339207 562009 580971 41.05 68.5 1
13:32:51 2023-09-26 324861 321221 76886 77168 110677 112497 111258 110507 85775 85478 87795 90314 108105 108981 318723 342599 916486 906482 340041 353299 100677 89040 97218 95495 108349 105155 100053 101110 70816 72080 255527 225458 642183 648979 188712 189883 238002 239378 273241 266812 281566 283595 299397 301129 281610 313594 639997 681204 510819 405633 251845 245596 283079 281588 296120 301176 304479 306392 341834 342188 556927 584134 41.05 68.5 1
13:32:52 2023-09-26 323459 322414 76886 77441 110614 115982 110950 110890 85709 84131 87975 90497 107857 109419 318317 342502 919628 899790 337886 353228 100816 88974 97218 95495 108349 105010 100191 100867 71034 72048 255295 225494 645454 649015 188712 185468 237460 240797 272337 266812 282822 283993 300457 301129 281821 312535 645620 680171 500843 405560 250994 246700 281223 283056 296170 299845 304694 306212 340586 341849 559514 583038 41.05 68.5 1
13:32:53 2023-09-26 323902 322125 76845 77531 110677 115756 111181 110550 85742 85537 87795 90438 107890 109098 318542 339912 911739 908416 339570 353263 100988 88914 95009 95431 108681 105083 100534 100867 70913 72016 255409 224121 650758 649359 188712 185050 237231 239307 273206 265736 282826 284862 297906 302914 281418 313010 639997 674154 507890 403068 251345 246418 282611 281552 297099 299111 304586 308851 338677 342875 556027 585381 41.05 68.5 1
13:32:54 2023-09-26 323021 321772 76886 77241 110686 115713 111088 110423 85709 85563 87795 90406 107890 108981 318469 340701 917099 899493 338169 353263 100816 88914 97218 95431 108349 104938 100364 100867 70913 71788 255409 224121 646110 648979 188448 186180 236464 240051 273241 265958 282426 284427 297795 303342 281786 311114 640069 676272 505071 405488 250818 247462 281139 281852 297459 299809 304872 308343 340873 339443 562408 582651 41.05 68.5 1
13:32:55 2023-09-26 324888 321186 76792 77188 110912 115561 111181 110287 85775 83884 87827 90282 107923 108763 318542 342228 913205 901451 342550 352205 100849 88853 97218 95463 108717 105010 100224 100867 70913 71886 250826 223420 649799 649359 189244 189777 238204 239307 272789 267633 281345 285134 297760 305340 281821 313523 639997 676219 498091 407723 250956 245386 283617 281746 296063 302200 303588 309142 340179 341910 549748 580903 41.05 68.5 1
13:32:56 2023-09-26 324658 321844 76949 76414 110942 115717 111104 110473 83793 85504 87827 90369 108072 108947 318542 343082 921118 905765 339933 353263 100333 89007 97049 95757 108282 105463 100020 100900 70865 72016 255409 224121 643187 649051 189244 189812 238168 239307 273241 266776 281566 284463 301009 301960 281856 313266 644145 676236 505071 408901 250430 246320 283981 280963 297698 300721 305589 308415 341978 340470 557932 581792 41.05 68.5 1
13:32:57 2023-09-26 324888 321640 76886 77274 110839 115561 111104 110550 85808 85445 87795 90282 107890 108947 318092 343032 912558 901130 342032 352205 100849 89007 97286 95463 108681 105010 100224 100797 70913 71820 255963 223455 649680 649359 189244 189777 238168 239343 272372 267669 281495 285334 298176 302002 281786 317538 645222 672786 506480 405344 251064 245799 283617 281588 296443 301494 304538 309142 340323 339443 552663 582661 41.05 68.5 1
13:32:58 2023-09-26 324583 325638 76981 77241 110916 115641 111104 110320 83944 85582 87762 90282 107923 108913 318505 342455 917135 906216 339969 353263 100574 89190 97150 95626 108315 105496 100020 101040 70785 72048 255295 225069 644098 648943 188978 190078 237800 239359 273206 266776 281566 283600 299571 301094 281878 314177 645133 680171 500843 408613 250818 245733 283250 281299 297041 300721 303767 306644 342460 340470 554567 581860 41.05 68.5 1
13:32:59 2023-09-26 323866 321844 76823 77135 110681 115667 110950 110473 85801 85504 87730 90282 107857 109234 317643 342537 909255 901070 340483 352275 100849 88731 97286 95366 108573 105010 100191 100797 71034 71967 255409 224156 650258 648441 188712 185306 237707 240086 272337 267410 281530 284463 299337 305088 283039 314262 644527 676416 510252 405990 252270 246144 281949 282915 295991 301247 303695 306320 340322 340497 561304 582742 41.05 68.5 1
13:33:00 2023-09-26 330452 321150 76953 77221 110686 115722 111190 110473 85775 85478 87762 90282 107890 108947 317643 338958 915987 907126 339512 352205 100816 88853 97320 95366 108606 104938 100224 101239 70913 72016 254239 224156 647570 649359 188712 185306 237397 239343 272980 265515 283383 284427 297067 302949 280928 314845 639961 674226 500870 403032 250890 246284 281997 281532 297879 298515 304694 308561 338546 340497 556246 582651 41.05 68.5 1
13:33:01 2023-09-26 322395 321546 76680 77139 110686 115591 110950 110473 85709 85445 87546 90282 107816 108947 317643 342455 911812 899790 342514 352240 100849 88731 97286 95431 108715 105010 100224 100728 70913 71788 255409 222373 655444 649087 188579 185468 236664 239679 272980 266902 282920 286615 299337 304160 283405 313138 645828 670961 506480 405990 250287 247321 281821 281839 296832 300721 305372 309798 338534 339478 562009 580079 41.05 68.5 1
13:33:02 2023-09-26 324334 321119 76919 77245 110839 115527 111181 110287 85808 85354 87827 90002 108146 108579 318317 343082 910618 907771 342514 352205 100849 88731 97286 95431 108681 105563 100465 100900 70913 71999 255409 223420 664269 649051 188712 185468 237433 238531 273241 266812 287155 285503 297274 302002 281821 312535 642175 672565 505908 403671 251030 246320 282112 280017 297915 299422 302843 309360 338820 339513 554567 581792 41.05 68.5 1
13:33:03 2023-09-26 344009 321186 76855 77217 110839 115676 111104 110660 85775 85478 87702 90438 107890 108947 317643 341476 915617 897236 342623 352205 100677 88885 97150 95463 108382 105010 100122 100867 70865 72016 253097 223770 645460 652795 188579 185468 237066 239802 272959 268136 282884 285089 298976 303165 283070 313361 645828 672627 505247 405488 250218 246700 282033 281729 296027 301388 304723 309324 340873 340470 561212 576856 41.05 68.5 1
13:33:04 2023-09-26 324672 321007 76886 77135 110681 115561 110950 109948 85742 85354 87795 90002 107890 108579 317643 341202 911911 899493 342032 352240 100677 88731 97218 95463 108606 105010 100224 100728 70913 71820 255409 223483 646876 649359 189111 189777 238204 239307 272337 267669 287025 285370 297725 302002 281821 313558 643814 672602 505071 404882 251207 245940 283795 280871 295675 301671 302843 309106 339880 339443 549748 582839 41.05 68.5 1
13:33:05 2023-09-26 324359 321544 76855 77139 110789 112847 111088 110389 83887 85405 87730 90307 107791 108846 318171 342636 918409 907509 340172 352240 100333 89007 97015 95724 108215 105292 99815 100900 70753 72048 255180 224925 642808 648943 189111 189848 237800 239307 273017 266776 281530 283560 301512 301129 281786 313558 639961 680171 510599 405597 251632 245183 282965 281532 297041 300967 304694 306212 342460 339478 554299 580935 41.05 68.5 1
13:33:06 2023-09-26 322431 321221 76823 77311 110609 112583 110950 110660 85709 85629 87638 90596 107783 109114 317643 341511 909292 898512 340483 352240 101025 88885 97117 95431 108606 105010 100191 100797 70833 71967 253097 223806 649440 648900 188579 185631 236700 240832 272372 267222 281808 284898 297795 302983 281645 312606 644672 673077 505071 402466 251810 246883 281139 282660 295521 301424 305372 308379 338820 341008 561212 580083 41.05 68.5 1
13:33:07 2023-09-26 322884 320869 77013 77412 111016 112665 111054 110372 83990 85674 87795 90464 108088 109106 318469 338780 913205 907771 338396 354261 100988 88909 97354 95463 108832 105010 100224 100728 70913 71888 255409 223455 660722 649359 188712 185306 237231 239378 274043 265550 281601 285347 297834 305088 281589 313841 642175 675212 499480 403032 251279 245975 282068 281834 297459 299355 304730 308379 339295 340497 556246 582651 41.05 68.5 1
13:33:08 2023-09-26 321942 321186 76823 77135 110686 115561 110950 110473 85742 85537 87762 90438 107857 108947 318092 343082 913205 899150 343099 351923 100988 88731 94879 95237 108681 104866 100267 100555 70945 71820 254239 222062 652159 649015 188942 185631 236700 239714 272407 266812 281483 286244 297536 301163 282682 311587 640105 671106 498091 408013 249692 246735 282249 281764 296623 299563 302595 310053 339606 341093 561212 582292 41.05 68.5 1
13:33:09 2023-09-26 324595 320869 76740 77309 110925 115745 111224 110151 84001 83668 88132 89839 108088 108479 318092 341973 910618 906445 342885 355122 100919 88731 97286 95431 108715 104794 100300 100697 70913 71820 255409 222757 649364 650279 188712 185340 237433 238567 274078 266589 281101 285976 297309 302458 281900 312571 642175 674029 492670 403068 251207 246320 282068 280906 297915 299845 304143 309834 338855 339513 556282 581829 41.05 68.5 1
13:33:10 2023-09-26 322395 321513 76756 77139 110686 115557 110950 110320 85742 85445 87638 90314 107783 108872 317643 342537 914326 894323 342032 352205 100366 88914 97083 95463 108652 105010 100191 100900 70913 71967 258934 224085 647146 649087 188712 185340 237267 239343 271957 267704 286952 284596 299152 301094 282682 311622 643726 675934 502252 408000 250466 246355 282033 281532 295303 301671 304723 306608 341978 339742 558861 581016 41.05 68.5 1
13:33:11 2023-09-26 332615 321613 76796 77384 110737 112786 111036 110491 84021 85674 87795 90337 107783 108947 315856 342263 911726 899382 339933 352205 100710 88731 97218 95497 108581 105010 100191 100728 70913 71820 253097 223963 646627 647525 188712 185050 237066 240051 271957 267312 281530 284934 297760 302703 280763 313594 640069 672188 498091 402501 252059 245940 281997 281834 295655 301213 306829 308415 339880 340497 557932 580530 41.05 68.5 1
13:33:12 2023-09-26 320932 320606 76791 77139 110686 115591 110950 110287 85709 85445 87698 90314 107857 108872 317643 339983 915764 898506 337377 352170 100849 88731 97083 95334 108382 104866 100191 100728 70816 71820 255180 223963 648841 649051 188182 185665 236334 239343 273241 265958 282426 284343 297760 301163 281821 312362 640069 676236 505071 404918 250078 247533 281533 281299 297915 299600 306209 308125 340108 341803 564732 584134 41.05 68.5 1
13:33:13 2023-09-26 329048 321007 76918 77335 110516 112619 110968 110414 84021 85504 87702 90314 107890 108981 317570 342758 911911 898512 339456 351642 100988 88816 95009 94978 108715 104794 100258 100555 70945 71848 254239 222409 655935 648979 188579 185665 236700 240044 272789 266812 281685 286244 296824 302703 282682 313507 640069 667331 499480 404312 250078 246806 281800 281799 296623 300756 302879 309834 338582 340770 562009 576870 41.05 68.5 1
13:33:14 2023-09-26 323794 320609 76949 77115 110835 115396 111258 109948 85775 85387 87730 90002 107890 108613 317643 341012 919812 902167 338432 352170 100710 88731 97117 95366 108382 105010 100122 100797 71034 71788 253097 223806 646751 652795 188712 185340 237576 238937 274078 266367 281892 284898 297795 303342 283582 311587 644182 676272 505071 405239 249727 247533 282033 280941 297446 300473 306459 308125 340886 341910 562807 584134 41.05 68.5 1
13:33:15 2023-09-26 323103 321012 76772 77355 110805 112852 110950 110287 85742 85537 87702 90314 108274 109106 318092 342455 913205 894286 341501 351980 100988 88731 97253 95301 108715 104794 100465 100730 70945 71820 255409 222097 658179 649015 188447 188013 236700 240086 273015 267222 281601 286244 296859 302703 282682 311587 643763 671142 506480 404276 250590 246806 281997 281887 296832 301249 302879 310309 338820 339478 562009 580935 41.05 68.5 1
13:33:16 2023-09-26 331306 320664 76816 77164 110839 115561 111104 110287 85775 85478 87827 90314 107923 108763 317643 341012 919160 903801 338468 351923 100677 88699 97252 95463 108382 104938 100191 100728 70865 71788 254239 223806 649320 649087 188712 185340 237835 238769 273277 266589 281702 284813 297795 302527 283582 313952 644219 675688 505071 405633 249656 246735 282611 281517 297807 299598 307058 308270 340526 340949 561935 584549 41.05 68.5 1
13:33:17 2023-09-26 321799 320192 76949 77306 110686 115561 110950 110320 85775 83957 87795 90406 107923 108947 317643 341973 913021 898543 342237 352170 100849 88731 97320 95301 108640 104938 100224 100728 70945 71820 254239 222217 656941 652528 188579 185631 236735 239918 273206 266847 287088 286280 297760 301163 283348 311622 640069 672602 505071 405597 250078 246735 281997 282019 296623 301317 304291 308742 340394 338935 559624 581237 41.05 68.5 1
13:33:18 2023-09-26 324627 320925 76791 77172 110686 115527 111104 110473 85742 85387 87546 90282 107890 108613 315856 341733 913785 903838 338468 352205 100677 88946 97083 95527 108349 105010 99882 100900 70688 72048 255295 225170 641565 647993 189111 189918 237835 239343 273206 266812 281566 283706 299642 301163 281821 313558 641955 680171 505600 408322 250992 246073 283609 281552 297005 300615 304087 306464 342557 340878 555950 584276 41.05 68.5 1
13:33:19 2023-09-26 322849 321150 76823 77135 110605 115561 111036 110538 85709 85537 87638 90314 107708 108647 315712 342866 915801 894618 341275 351923 100399 88731 97083 95463 108349 105010 100020 100900 70865 71820 253097 224156 644244 649087 188712 185374 237267 239714 271577 268305 281566 284383 299994 301094 282682 312351 644441 676164 505071 405705 250501 246735 281997 282979 295338 301671 305811 306608 341978 340710 557932 580825 41.05 68.5 1
13:33:20 2023-09-26 323050 320699 76823 77168 110609 115561 110950 110320 85742 85478 87702 90314 107890 108872 315532 338649 912558 906482 337377 352170 100919 88731 97219 95301 108715 104866 100224 100555 70913 71880 253097 223455 648141 648900 188712 185340 237267 239859 273277 265550 282426 284934 297870 302949 281589 312606 642175 679777 496701 405377 251558 246214 281940 281737 296969 299459 305517 308198 338748 342659 553748 581792 41.05 68.5 1
13:33:21 2023-09-26 319477 320967 76855 77421 110575 112852 110950 110320 85742 85478 87638 90402 107890 108981 315856 339709 916449 899790 337377 352205 100677 88731 97117 95463 108349 104938 100053 100728 70865 71820 253097 224156 649058 648979 188182 186214 235969 240459 273206 266029 282893 284463 300014 302037 282906 311658 643726 676272 510773 405524 251066 246806 281022 281799 297250 299007 304730 306424 340945 340274 562408 581792 41.05 68.5 1
13:33:22 2023-09-26 324600 320699 76886 77029 110677 115400 111258 109982 85841 85387 87795 90034 108474 108579 318092 343118 910618 904852 341996 351980 100849 88731 97151 95333 108640 104938 100258 100763 70945 71820 255409 222793 649616 650279 188712 187617 237468 238937 274078 267222 281530 286280 297760 302738 282866 315889 642902 673810 502260 405990 251650 246629 282753 281355 297554 300544 304479 310273 338820 340462 556246 581792 41.05 68.5 1
13:33:23 2023-09-26 324672 322849 76855 77208 110988 115527 111181 110253 84001 85445 87859 90310 107890 108579 317643 340976 919087 903764 341155 352170 100885 88914 95009 95463 108573 105010 100234 100867 70881 71935 253097 223734 661928 652759 189244 185597 237765 239104 274043 266554 281601 284862 300917 303521 283546 311622 643086 676128 505071 407723 249656 246770 281997 281392 297915 299845 304444 308379 340634 339409 560381 581756 41.05 68.5 1
13:33:24 2023-09-26 324924 319788 76796 77139 110686 115687 111181 110287 85808 85445 87762 90282 107890 108805 317643 341476 911911 901130 341515 352205 100988 88914 97252 95463 108349 104938 100191 100867 70913 71967 255409 223420 647000 650009 189511 189848 238204 239343 272754 268269 281495 285334 298453 304838 282937 314705 644912 672931 505071 404774 251064 246316 284015 281795 296897 302163 302843 308456 339880 339478 553587 582890 41.05 68.5 1
13:33:25 2023-09-26 324861 320606 76823 77221 110673 115717 111104 110287 85775 85471 87730 90282 107890 108805 317643 341973 916956 904096 339420 352205 100333 88974 97184 95495 108207 105286 99986 101110 70657 72146 253097 224486 645185 648943 189244 189883 238168 239307 273241 266776 281566 284427 299607 303164 281821 314221 643086 681381 500843 409226 250994 245940 283525 281317 296300 300721 304230 308379 342943 340710 555387 581792 41.05 68.5 1
13:33:26 2023-09-26 324816 320932 76886 77188 110831 115607 111104 110355 85808 85445 87827 90187 108039 108579 317643 343082 909062 904096 342032 352170 100919 88853 97286 95463 108681 104866 100224 100728 70913 71788 255295 223192 650258 650279 188978 185597 238168 238901 274043 267348 283758 286360 299796 304302 282941 313379 644147 672931 499480 405990 251417 246523 283341 282943 297698 299492 302843 309033 339320 340462 553711 581345 41.05 68.5 1
13:33:27 2023-09-26 324547 320179 76887 77322 110916 115561 111104 110287 85834 85445 87795 90282 107890 108613 317643 341012 917571 903801 339933 352205 100816 88853 97252 95463 108498 104938 100191 100728 70881 71788 255409 223770 645614 649051 188978 185306 237800 239307 273277 266776 281601 285107 300438 302207 283980 315255 644182 675688 498091 405597 249692 246770 282859 280963 297915 300721 304480 308415 340909 341609 558459 582651 41.05 68.5 1
13:33:28 2023-09-26 324744 320798 76803 77139 110993 115557 111258 109948 85788 85445 88104 90187 108254 108831 318092 342455 910618 906445 341479 351642 100991 88914 94944 95463 108681 105010 100224 100867 70913 71788 255409 222722 653671 650279 189111 185631 237886 239395 274670 266902 284197 286186 297655 305303 282505 313379 643924 674873 506256 405990 251243 247970 282965 281299 296521 300544 306644 309762 338820 340497 556246 582419 41.05 68.5 1
13:33:29 2023-09-26 325744 321150 76803 77135 110993 115561 111258 110287 83939 85445 87795 90249 107890 108579 317643 340701 918965 903764 338432 352205 100849 88914 97286 95463 108681 105010 100224 100867 71034 71967 254239 223770 650138 649087 188712 185468 237873 238937 274078 266812 282492 285098 298420 301129 283582 311587 642175 676128 505071 405203 249692 247462 281997 281299 297879 299845 306644 308815 340586 339409 560417 581842 41.05 68.5 1
13:33:30 2023-09-26 324812 320664 76886 77155 110686 115561 111104 110253 85775 85413 87795 90405 107890 108763 315856 341476 911911 898543 343662 352170 100849 88731 97286 95463 108681 104938 100234 100728 70833 72016 253097 223263 646751 647525 189634 187222 237957 239802 272959 268279 283868 285227 301020 304660 282937 314813 644912 674505 506480 407144 251243 246147 283944 281658 297041 302094 302843 309798 340358 342561 555161 581345 41.05 68.5 1
13:33:31 2023-09-26 326018 320664 76760 77135 110912 115641 111104 110287 85775 85504 87795 90314 107890 108913 317643 341492 919124 904133 339420 352170 100849 88885 97286 95463 108349 105010 100191 100867 70913 71967 255409 223734 646867 649051 189244 189883 238168 239343 273241 267222 281601 284813 301009 302952 283149 313266 642175 675176 499480 408000 250043 246700 283291 280977 296789 300967 304607 308851 341665 340710 560417 581792 41.05 68.5 1
13:33:32 2023-09-26 324627 320664 76918 77278 110916 115641 111104 110287 85867 83884 87859 90282 107890 108613 318092 343082 910618 903838 341996 352205 100849 88731 97320 95495 108750 104866 100224 100728 70913 71820 253097 222757 652965 651091 189511 187485 238027 238962 273937 267455 284018 286177 298523 304660 282505 315553 643542 673455 510773 403991 251558 246629 282925 280836 297915 301410 304760 309325 339845 339513 552966 581345 41.05 68.5 1
13:33:33 2023-09-26 332140 320179 76886 77139 110839 115561 111104 110287 85841 85504 87827 90282 107923 108613 317643 341012 921118 903801 338468 351888 100816 88731 97184 95431 108349 104866 100191 100728 70865 71788 254239 223455 645454 649087 189244 185340 238168 239104 273277 267186 281693 285098 300438 302207 283546 314845 643086 676164 498091 407964 249692 246770 283534 280871 297771 300756 306468 308851 340634 340710 561212 584512 41.05 68.5 1
13:33:34 2023-09-26 325555 319748 76890 77188 110677 115527 111181 110287 85841 85445 87859 90249 107923 108613 317643 343082 910618 905802 341996 352170 100988 88853 97252 95463 108681 105010 100224 100797 70913 72003 253097 224480 650519 651091 189244 185854 238027 238962 273937 267455 284270 286504 298488 302879 282718 313266 642865 673077 499480 405990 251207 246700 282894 280871 297734 301036 303767 310273 338891 340497 554603 581792 41.05 68.5 1
13:33:35 2023-09-26 323830 320606 76772 77168 110912 115557 111181 110287 85756 85445 87827 90220 108072 108763 317643 340976 919812 903452 338468 352205 100849 88731 97286 95463 108681 105010 100191 100728 70865 71967 255180 223770 650597 649087 189111 185468 237967 239140 274237 266812 282426 285334 298420 303592 284015 313989 639961 676200 498091 408613 250818 246700 283724 281414 297915 301213 304480 309106 342654 340734 562319 584512 41.05 68.5 1
13:33:36 2023-09-26 331132 320925 76918 77221 110681 115676 111104 110660 85841 85596 87827 90533 107923 109386 317643 342502 910618 902576 340999 352205 100991 88763 97320 95495 108382 105010 100472 100874 71141 72053 255527 223856 649440 648827 189511 185563 237816 240281 272648 268279 281583 285334 298420 302703 281878 315221 645620 677041 498091 404954 252806 246475 282788 282660 295432 302306 304194 309360 340909 340497 554567 583112 41.05 68.5 1
13:33:37 2023-09-26 322884 320606 76845 77225 110686 115671 111104 110507 85808 85570 87827 90438 108140 108947 317643 340772 911812 904282 339272 355624 100816 88946 97252 95463 108349 105083 100224 100900 70913 72016 252943 224860 648361 648900 189244 187485 238002 239882 273241 267597 283325 284029 301009 303642 281589 314036 640033 676272 499307 403104 252252 246320 282965 281799 297459 299527 306091 309248 340622 342875 555161 583719 41.05 68.5 1
13:33:38 2023-09-26 320932 320214 76742 77201 110681 115791 111027 110584 85808 85747 87892 90628 107890 109131 317643 342841 910618 898512 339456 352170 100988 88731 94976 95595 108781 105115 100300 100666 70978 72050 253097 223977 653039 650243 188712 186438 237091 240654 272980 267633 281601 285356 297906 306487 281905 313767 644672 672602 502260 405414 251668 247498 281765 282660 295883 301460 304214 309324 338855 341043 562009 580903 41.05 68.5 1
13:33:39 2023-09-26 322657 320348 76953 77139 110993 115557 111258 110287 85893 85570 88167 90314 107890 108872 318317 339947 911264 907509 341017 352205 100988 88885 94976 95495 108715 105194 100465 100728 70945 71788 255409 222757 649744 648902 188978 185631 237468 239882 273851 265958 283289 285084 297795 305017 281821 313558 639997 675176 507890 403068 251845 246700 283098 282488 297807 299563 306113 309652 339427 341415 556100 586401 41.05 68.5 1
13:33:40 2023-09-26 323021 320179 76859 77172 110686 115595 110950 110320 85808 85757 87762 90438 107890 108872 315856 343118 911812 899790 342514 351923 100754 89027 94944 95660 108797 105083 100124 100766 70995 71920 255409 222579 650378 653512 189111 185631 237231 239882 273241 267222 283670 287050 300226 301129 283648 312535 640069 673381 498091 405669 250466 246770 282068 281834 296544 303072 302808 310309 341942 338970 560417 583112 41.05 68.5 1
13:33:41 2023-09-26 324694 320798 76949 77254 110677 115671 110950 110473 83824 85537 87859 90471 108072 108981 317643 342024 911911 899817 340999 352240 100849 88853 97252 95692 108681 105010 100224 100900 70945 72016 253097 223420 649680 647525 189244 185468 238204 240086 272407 268585 281566 285485 298664 302949 281856 314993 643726 676635 499480 405524 252553 245694 283511 283245 296416 302447 305589 309215 340526 342392 555161 582557 41.05 68.5 1
13:33:42 2023-09-26 319925 321150 76823 77229 110681 115745 110950 110660 85834 85721 87638 90628 107708 109131 315856 341012 918472 899523 339460 355373 100754 89121 94977 95659 108581 105398 100091 100906 70995 72050 255180 224486 647612 648979 188978 186051 237433 241295 272959 267597 283254 284463 299607 304196 283298 315181 645620 680171 505071 405560 251279 246735 281568 283644 297041 300791 305306 306608 341942 339478 558495 581381 41.05 68.5 1
13:33:43 2023-09-26 320446 320869 76855 77225 110686 115591 110950 110507 85775 85688 87762 90596 107890 108981 317824 341973 910618 897873 339456 351923 100988 88699 97388 95431 108865 104794 100224 100589 70913 72028 253097 223455 652137 649359 188447 186214 236700 240641 273241 267669 282426 285485 297517 306020 281856 313046 643763 671836 502260 404766 251558 247597 281892 282950 296969 301565 306241 308815 338641 342767 560668 580043 41.05 68.5 1
13:33:44 2023-09-26 322849 320214 76914 77139 110916 115561 111104 110287 85808 85445 87859 90314 108140 108579 317643 340690 923758 901907 340738 354689 100888 88909 94912 95594 108548 105115 100229 100733 70995 71935 253097 223455 649320 652795 189244 187748 237292 239307 274114 266589 282426 285976 299012 304610 283582 311622 639961 675176 499480 405633 249933 247498 283326 281633 295901 301213 304730 309106 341713 339242 558759 582038 41.05 68.5 1
13:33:45 2023-09-26 321902 320925 76890 76090 110686 115630 110950 110507 85808 85570 87762 90471 107890 108947 317643 342502 916449 896562 341275 352170 100677 88946 97150 95495 108349 105043 100155 100900 70833 72048 254239 224121 647793 649051 188978 186051 237800 240122 272182 268493 281685 285334 299360 301198 283348 315801 647664 674800 503662 407855 250887 247356 282753 282519 297423 302412 304612 309835 342460 339443 559624 576852 41.05 68.5 1
13:33:46 2023-09-26 323687 321007 76866 77274 110681 115791 110950 110584 85808 85707 87827 90533 107923 108981 317643 342024 908342 899530 340519 352205 100849 88946 97287 95723 108715 105010 100258 100900 70913 71820 255409 223420 649200 647525 189244 185631 238002 240663 272407 268493 281601 285370 298699 302949 281821 316752 643726 673206 498091 404312 252842 246355 282068 283202 296027 302094 304479 309834 340945 341281 556282 580079 41.05 68.5 1
13:33:47 2023-09-26 322032 319899 76855 77168 110839 115587 111104 110320 85808 85570 87827 90471 107890 108981 317643 338922 916956 901130 337412 352205 100849 88763 97252 95463 108382 105083 100224 100728 70865 71967 255409 223806 651714 649051 188579 186506 236700 240290 274114 266402 283056 285169 299360 305088 283378 313915 645828 679795 505071 405416 251135 247703 281624 282915 297879 299422 305876 308888 341461 339513 562696 583302 41.05 68.5 1
13:33:48 2023-09-26 322755 320628 76827 77221 110681 115595 111224 110660 85808 85596 87698 90471 107923 108981 315856 341973 912558 894323 339456 351677 100988 88731 94976 95269 108715 104866 100465 100555 70977 71788 253097 222543 657829 650279 188712 186214 237066 240122 273241 267222 282426 286280 296859 302983 283114 311622 645791 672127 502260 402394 251279 247498 281800 282660 296336 301671 304266 309834 338855 341485 562408 580703 41.05 68.5 1
13:33:49 2023-09-26 322849 320179 76886 77082 110993 115515 113668 110287 83919 85478 87924 90220 108254 108613 317389 339947 919812 902483 338432 352240 100849 88946 97151 95463 108415 105010 100224 100728 70816 72048 253097 223455 649320 649087 188978 185922 237468 239378 274533 266812 285077 285209 299360 304660 284343 312639 643998 676092 485195 405380 250287 248086 284412 281729 296728 300756 304766 309324 340802 342392 562807 582688 41.05 68.5 1
13:33:50 2023-09-26 320967 320664 76803 77421 110677 112819 110950 110584 85808 85570 87633 90471 107923 108981 317643 341973 913205 898512 340448 352170 100988 88731 94944 95463 108715 104866 100465 100589 70945 71820 255409 222097 654291 648979 188712 186214 237267 240122 273241 267633 282391 286803 299380 302983 283731 312571 643763 672602 506480 404918 250501 247533 282033 281834 297041 300438 304723 310785 339916 340785 562009 580174 41.05 68.5 1
13:33:51 2023-09-26 324663 320179 76886 77168 110686 115595 111104 110507 85841 85570 87795 90314 107923 108981 315496 341733 918509 903875 339456 352205 100399 89040 97049 95626 108166 105155 100020 101042 70816 72048 255409 223455 645374 649015 187734 185448 238239 239837 274250 267384 285077 285753 301929 304018 283206 314370 643998 676128 505071 409081 251207 246735 283795 281453 297915 301388 305373 308488 342943 338463 554603 581829 41.05 68.5 1
13:33:52 2023-09-26 321799 320664 76886 76207 110839 115595 110950 110320 85808 85570 87827 90471 107816 108947 315856 342059 918509 897236 340497 352205 100849 89007 97286 95723 108349 105292 100224 100900 70865 72048 258911 224824 642431 649015 189075 185665 237468 240663 271957 267669 282946 284463 300009 302072 283114 313302 645656 680207 505071 408013 251279 246735 282068 283560 296206 300473 305697 309092 342460 339513 562009 580120 41.05 68.5 1
13:33:53 2023-09-26 322696 319859 76918 77172 110993 115595 111258 110320 85841 85662 87859 90471 107923 108947 317643 338994 910618 909062 340533 351923 100988 88763 95074 95463 108715 104866 100499 100761 70945 71852 253097 222757 653809 650009 189644 186112 237886 240511 275284 266598 285702 286584 298071 304148 282902 314077 643431 675140 506256 403032 251810 246700 283105 283007 297879 299351 305410 309762 339845 342875 556064 583512 41.05 68.5 1
13:33:54 2023-09-26 320410 320892 76886 77278 110907 115791 111181 110660 85841 84131 87795 90438 107890 108947 315820 338922 915728 903550 339089 352170 100816 88974 97286 95495 108648 105010 100191 100867 70913 72048 255295 223770 648113 649015 188579 186799 236664 240459 274078 266554 286089 285196 300863 302879 283079 311622 643690 679703 505071 405524 250994 248228 281997 281799 297915 301410 304443 309324 341629 340462 562009 583145 41.05 68.5 1
13:33:55 2023-09-26 324564 320143 76886 77245 110835 115687 111104 110439 85841 85622 87795 90406 107857 108805 315424 341476 910582 903862 340999 352205 100988 88974 97252 95463 108681 105010 100191 100797 70913 71967 250826 223569 649320 648186 189778 187485 238063 240281 272648 268279 284270 285294 298941 305088 282722 315179 645620 674982 505071 405488 252662 245799 283057 283170 296206 302306 305589 310163 340909 340497 554567 576852 41.05 68.5 1
13:33:56 2023-09-26 322359 320143 76886 77192 110839 115641 111104 110473 85808 85596 87827 90406 107890 108913 315856 338922 913205 903764 337653 352205 100677 88731 97286 95431 108349 105010 100191 100867 70913 71967 255180 224121 652362 647525 189244 185631 237800 239882 273241 266776 283922 284463 300226 305590 281878 316264 640033 676164 506480 403068 251987 246492 282894 281799 296780 300721 306343 308415 339880 341520 559793 585344 41.05 68.5 1
13:33:57 2023-09-26 323021 320148 76918 77221 110681 115595 111104 110473 85834 85655 87795 90406 107890 109200 317643 341973 913205 899150 341501 351888 101165 88731 94944 95463 108865 104938 100465 100555 71108 72020 255409 222124 654291 651201 189244 186438 237378 240654 273902 267455 284673 287023 297725 302914 283718 311622 643726 672895 502260 405452 250394 247895 282037 281799 297387 301424 304723 310968 340394 339443 561212 580138 41.05 68.5 1
13:33:58 2023-09-26 324852 320143 76922 77135 113358 115676 111258 110287 83919 85596 88197 90282 108137 108838 317643 341441 913205 899530 341515 354798 100919 88914 95042 95495 108715 105083 100191 100900 70913 71788 253097 223227 645827 649359 188290 185306 238907 240051 273206 268458 281566 286173 300438 305253 283079 314993 639997 674505 503662 405524 251699 245733 283759 281914 297041 302519 303767 309033 341906 342875 555050 582742 41.05 68.5 1
13:33:59 2023-09-26 322106 321155 76886 77339 110647 115859 110950 110660 85775 85780 87730 90753 107857 109350 315820 341492 918436 899150 338098 352205 100885 89007 97286 95626 108573 105641 100507 100978 71011 72053 258911 224680 643916 652124 189512 186404 237992 241403 273030 267455 283365 284463 299607 302703 283707 315629 645583 680098 498091 405331 251243 247356 282011 283524 297041 301424 305301 308379 342460 339513 562807 581309 41.05 68.5 1
13:34:00 2023-09-26 319961 320179 76886 77245 110686 115756 110950 110550 85808 85688 88167 90501 107890 108981 317643 341973 909025 899439 339456 352205 100988 88914 97388 95495 108681 105194 100362 100728 70913 72016 255409 223420 653607 649364 188978 186214 237468 240832 273206 267669 282426 285922 299082 305482 281642 314478 645620 675128 506480 402430 252414 246735 281997 283290 295883 302270 305144 309507 339630 342441 561898 583719 41.05 68.5 1
13:34:01 2023-09-26 322718 320179 76918 77221 110988 115676 111258 110473 84001 85850 87892 90501 107923 108947 317643 339983 919775 901451 338396 352205 100919 88946 95074 95823 108917 105674 100439 100766 70995 72050 253172 223977 649440 653976 189244 186731 237257 240423 274918 266999 286020 285445 299501 304838 283476 312499 640069 678704 505071 405416 250430 248263 282859 281834 296728 300704 305159 309360 341942 340497 562009 582751 41.05 68.5 1
13:34:02 2023-09-26 322620 320666 76914 77217 110835 115791 111104 110660 83881 85688 87859 90471 107890 108947 317643 342455 915764 899790 342514 352170 100988 88853 95009 95463 108681 105010 100258 100797 70945 71967 255409 222182 650378 649015 189244 186506 237765 240628 273277 267277 281566 287122 298664 302703 284507 312571 643726 674029 499480 405633 251030 247880 283043 282809 297216 302517 303944 310200 341762 341910 562770 583386 41.05 68.5 1
13:34:03 2023-09-26 325092 320179 76949 77168 110984 115595 111258 110550 84001 85570 88104 90438 108146 108763 317643 341708 921118 905765 339456 352205 100926 89121 94963 95823 108739 105430 100401 100766 71075 72050 255409 223784 647896 653976 189511 186051 238204 239343 274829 267348 285481 285370 300651 301163 284450 313266 645370 676236 506036 405560 250430 247880 283560 282479 296728 301213 305195 308524 341942 339478 559294 583063 41.05 68.5 1
13:34:04 2023-09-26 321906 320571 76918 77278 110916 115786 111556 110660 85874 85780 87892 90596 107890 108947 315604 341989 917099 897199 342586 352205 100677 89121 97252 95789 108382 105391 100224 101040 70913 72048 254239 223734 647361 649051 189244 186214 238002 240628 273241 269060 281671 285584 299642 302423 283980 314249 645127 676164 503662 408576 251735 247597 285624 283042 296760 302163 304586 309179 342906 341910 559404 581164 41.05 68.5 1
13:34:05 2023-09-26 323250 320664 76941 77221 110912 115756 111104 110660 85841 85570 87892 90438 107890 109234 317643 338958 911812 908156 339183 354871 101097 89064 95009 95757 108765 105398 100401 100733 71141 72117 255409 224121 646359 647525 189244 186214 237922 240690 274321 267186 284156 285201 298699 304322 282541 314514 640033 676309 507890 403707 252059 247237 283326 281834 296789 300756 306631 309324 340634 341555 556246 583621 41.05 68.5 1
13:34:06 2023-09-26 320932 320967 76918 77307 110993 115710 111258 110507 84033 85688 87859 90471 108140 108947 317643 339673 917099 900884 338123 355085 100919 88946 97286 95658 108382 105083 100224 100900 70913 71967 253097 223806 646806 649051 188712 186799 237066 240459 274498 266812 283325 285370 299152 305468 283414 312535 643726 681707 505071 408303 251094 248157 282753 282483 297626 301283 305947 309616 342050 342875 562807 582688 41.05 68.5 1
13:34:07 2023-09-26 325092 320179 76855 77217 110988 115561 111258 110320 83981 85537 88197 90372 108254 108579 317643 341722 914326 909453 343957 354944 101061 88909 95041 95724 108915 105155 100401 100766 71172 72016 255409 222409 650399 649359 189403 186214 238133 239307 274954 267633 283045 287522 301020 303617 283312 313594 639997 674029 499480 405953 251845 246770 284193 281532 297771 302094 305991 311469 340909 341008 553748 581906 41.05 68.5 1
13:34:08 2023-09-26 324852 320932 76858 77307 110993 115630 111258 110660 83950 85596 87924 90596 108072 108947 317643 341492 919812 906445 339969 352205 100988 89007 94911 95495 108681 105010 100258 100900 70945 72048 253097 223455 660197 649051 187864 185631 238942 239882 274498 267633 282857 286240 299642 301129 284698 315685 644308 679777 505071 407855 250323 247356 283617 281623 297698 300753 307919 309616 341906 339443 556282 582651 41.05 68.5 1
13:34:09 2023-09-26 322106 320699 76918 77339 110677 115825 110950 110660 83970 86120 87892 90815 108021 109635 317389 342794 909145 899530 342620 354944 100854 89064 94911 95724 108800 105220 100432 100900 70913 71999 251997 223312 649320 647525 189244 186214 237800 240868 272995 268126 285210 286007 299152 304357 281786 317126 645164 674800 506480 403068 252842 246770 282068 283524 297041 302469 304730 309834 340909 342068 561212 580115 41.05 68.5 1
13:34:10 2023-09-26 322656 320896 76845 77221 110907 115676 111181 110584 83881 85662 87892 90596 107890 108947 317643 338649 914396 906788 339089 352205 100988 88885 95074 95495 108715 105083 100258 100900 70913 72048 255409 223770 660203 648900 187569 186180 238168 240494 274043 266456 284192 286244 298871 304608 283073 314741 645828 676164 503662 405990 252626 246594 283817 282915 297590 301389 306270 308851 341461 341590 556100 583722 41.05 68.4 1
13:34:11 2023-09-26 322792 320179 76845 77307 110677 115630 111104 110700 83944 84182 88221 90585 108170 109147 315712 341542 913132 898252 342435 354693 101027 88942 95009 95463 108898 105010 100499 100797 71107 71967 254239 222026 654257 648979 189244 186765 238027 240868 273760 267633 282514 287158 298247 303406 284015 314918 645352 673077 506480 405560 251066 248263 282894 283731 297915 302306 303767 311225 340634 340497 560918 580115 41.05 68.5 1
13:34:12 2023-09-26 324816 320410 76981 77274 110984 115595 111479 110507 83950 85537 88104 90438 107923 108763 315856 343082 911911 903489 342514 352170 100988 88946 95009 95495 108715 104866 100499 100900 70945 72016 255409 222757 650159 649359 187898 186051 238942 239307 274498 268172 284636 286835 299360 304183 283449 316816 644912 674946 500870 405990 251843 247356 283959 281299 297771 301671 303908 310969 340802 341246 555119 582688 41.05 68.5 1
13:34:13 2023-09-26 323250 320214 76803 77274 110912 115791 111353 110610 83992 85969 88314 90497 108047 109469 315676 345059 918409 899631 342472 352205 100816 89040 97151 95821 108349 105562 100224 101110 71034 72048 258911 224121 645345 653049 189244 186146 237697 240494 272789 269060 282523 285370 300553 302492 283839 315366 645656 676309 505071 408000 251668 246806 283362 283092 296206 302519 304730 308888 342726 339513 559154 580043 41.05 68.5 1
13:34:14 2023-09-26 319961 320932 76918 77307 110681 115859 111104 110814 85841 85813 87827 90753 108407 109350 317643 340964 910618 899790 339969 352240 100988 88946 95009 95495 108606 105010 100258 101158 70945 72048 253097 223455 647476 647525 188978 186615 237554 241295 273030 268172 285279 285900 300154 304712 282541 314113 646387 673883 496934 403032 252236 247533 282143 283524 297734 302093 304694 309434 339606 341590 562009 582890 41.05 68.5 1
13:34:15 2023-09-26 325092 319694 76835 76342 111160 112762 111431 110423 83992 85766 88409 90497 108304 108846 317498 340797 919628 904096 338503 352240 100988 88979 95009 95823 108648 105292 100258 100900 70945 72053 255409 223420 650018 649123 187700 186214 238239 239679 274918 267633 283091 285686 299362 303342 284885 313302 639997 676164 506480 408938 250854 246806 283812 281865 296521 301671 305144 309834 342943 339443 555424 582240 41.05 68.5 1
13:34:16 2023-09-26 320967 319823 76918 77225 110839 115791 111258 110584 85874 85629 87859 90471 107890 108981 315856 342537 917135 898238 339456 352205 100849 88885 97150 95789 108349 105155 100191 100900 70816 72080 258911 224472 652155 652778 189778 186533 237957 240583 272683 268728 283267 285191 301929 304660 283440 315741 645511 680135 505071 405669 251668 246806 283511 284157 296206 301846 305661 308888 342726 343019 559154 576874 41.05 68.5 1
13:34:17 2023-09-26 323712 320379 76866 76405 111113 112640 111224 110525 83930 85858 88132 90464 108088 109181 317643 338375 911507 907771 339570 354548 101027 88914 94976 95781 108715 105010 100472 100800 70945 72080 255295 222508 648334 647525 189244 186248 238204 240459 274918 266959 283325 286141 298212 304604 282718 314036 643358 676309 511120 403104 252450 246770 283653 282625 297915 300756 306631 308488 340981 341555 556282 583352 41.05 68.5 1
13:34:18 2023-09-26 328547 319956 76886 77197 110993 115710 111104 110546 83950 85721 87924 90533 107923 108981 317643 338566 917135 901167 337377 352205 100849 89007 97320 95495 108382 105010 100224 100900 70945 71999 258911 224150 656233 653976 189244 186765 237292 240521 274812 266670 283908 285191 301076 303267 283546 313901 644441 676309 505071 405416 251064 248647 282894 282781 296763 301424 305553 309834 341978 340532 562009 583548 41.05 68.5 1
13:34:19 2023-09-26 325406 320072 76835 77286 111031 115814 111258 110380 84044 85733 88165 90307 108072 108579 315856 341973 911726 907574 341479 352134 100988 88763 94944 95692 108765 105010 100396 100900 70977 71852 255409 222601 647500 649359 187864 186214 238239 239343 274954 267669 281601 287158 300226 303440 283334 314036 639997 673077 518460 405239 252059 246806 284747 281335 295901 301317 303803 309981 341461 341809 552930 580971 41.05 68.5 1
13:34:20 2023-09-26 331189 320671 76772 77254 110916 115664 111258 110584 83950 85662 87956 90566 107923 108947 315856 341012 918298 906482 338468 352205 100607 89040 97185 95789 108349 105043 100224 101048 71391 72085 258911 223712 647431 653049 189778 185854 239281 240281 274356 267902 283285 286007 300974 302037 284255 316901 644801 676272 506480 409226 251279 247498 284663 281658 295901 301671 305410 310090 342690 339478 556246 582756 41.05 68.5 1
13:34:21 2023-09-26 322947 320557 76803 76061 110805 112804 111190 110899 83950 85839 87924 90628 107923 109165 315532 342938 911911 901167 340519 352205 100926 89158 97354 95723 108715 105010 100258 100900 70945 72080 253097 223263 644659 647525 187898 185665 238274 240663 273206 268493 282461 286244 299668 302983 282718 315545 643763 672260 518107 405560 252842 246355 283892 283759 295955 301086 304730 309749 341978 341281 555387 580079 41.05 68.5 1
13:34:22 2023-09-26 328849 320967 76858 77286 110912 115664 111258 110584 84033 85721 88197 90628 108105 109014 315856 340533 913785 903875 339272 352275 100988 89040 97320 95691 108739 105641 100300 100978 71108 72082 258911 225033 654662 649359 189778 186696 238098 240485 274321 267669 284281 285129 299642 303898 283216 316529 640069 681204 505071 404312 252590 246665 284228 282695 297279 301671 306415 309360 341978 341590 555424 583100 41.05 68.5 1
13:34:23 2023-09-26 322187 320521 76866 77441 110916 112640 111258 110660 85841 85909 87892 90628 108121 109147 315856 341973 913205 897125 340376 352240 100988 88763 95009 95463 109043 104938 100601 100589 70977 71820 253097 222097 654999 649819 188978 186799 237468 240868 273312 267704 283695 287256 297795 303898 283582 313046 645656 675075 500870 404348 251279 248299 282930 283127 297915 302306 304443 311335 339880 341043 558761 581892 41.05 68.5 1
13:34:24 2023-09-26 324287 320441 76835 77221 111317 115595 113693 110320 83898 85570 88197 90314 108287 108613 317643 341973 912286 906482 341551 352205 100988 89154 95041 95946 108814 105430 100434 100800 71107 72050 255409 222579 654378 650206 189778 186696 238168 239847 275340 267912 282391 287625 300257 303864 283613 314221 643998 674763 500870 403955 252023 247462 283724 281764 298343 301671 304730 310968 340598 341520 557932 585307 41.05 68.5 1
13:34:25 2023-09-26 323826 320143 76887 77307 110993 115676 111258 110585 84013 85714 88197 90501 108221 108579 317643 340701 921118 904096 339420 352205 100988 89007 94944 95789 108681 105043 100501 100900 70945 72048 253097 223856 649320 652759 189511 186214 238204 240051 274918 267597 283289 286217 301471 302914 285285 313230 643423 676236 494959 407964 250818 247980 284618 284242 299528 302058 305732 309470 342316 341910 562696 586818 41.05 68.5 1
13:34:26 2023-09-26 331199 320896 76835 77413 111138 115791 111258 110660 84038 85747 88197 90596 108254 108947 317376 341202 913205 901130 343447 355373 101100 89154 95041 95724 108915 105463 100401 100766 71172 72242 255409 223241 647000 649359 188752 185631 239481 240423 274215 269142 282355 286611 299362 303864 283648 315257 645828 674505 499480 405524 252059 247671 285298 281764 297915 302731 303731 309876 341665 342839 555387 583608 41.05 68.5 1
13:34:27 2023-09-26 323826 320143 76981 77274 110993 115676 111258 110550 84013 85688 88197 90501 108221 108899 317643 340976 921118 906408 339420 352170 101128 89040 95042 95495 108573 105358 100224 100797 70913 72048 253097 223455 648961 649051 187898 186214 238994 239679 274918 267633 283254 286208 299571 302002 285174 313523 639997 676200 499480 409514 251345 247754 284379 281693 297617 302200 305481 309908 342834 342392 561028 585798 41.05 68.5 1
13:34:28 2023-09-26 329484 320504 76886 77339 110916 115986 111181 110660 83950 85839 88165 90628 107923 109207 317643 341476 911078 899233 342472 354835 100926 88942 95042 95724 108731 105398 100367 100872 71043 72067 255409 223384 658024 647525 187864 186214 238063 241438 273206 268458 282822 286244 299325 304678 281905 315509 645583 674190 499480 403104 252842 246735 283326 283958 296544 302519 304730 310370 341942 342307 559118 580898 41.05 68.5 1
13:34:29 2023-09-26 321902 319919 76949 77221 110993 115791 111258 110660 83970 85747 87924 90596 108072 108947 317643 338613 914326 906445 338609 352170 100988 89007 95074 95495 108681 105010 100224 100867 70945 72016 255409 223963 646929 647525 189511 186214 238239 240797 274463 267186 284192 285334 300438 304570 282682 314993 645259 684315 505071 407144 252553 246629 284051 283021 297879 302412 306198 309179 341762 342406 555351 583512 41.05 68.5 1
13:34:30 2023-09-26 320410 320671 76820 77303 110831 115791 111181 110660 83944 85747 87859 90596 107890 109131 315532 341722 912779 900723 341501 354443 101234 88909 95105 95399 109135 105010 100573 100699 71139 71788 255409 222757 657279 650593 189778 186799 237931 240832 273277 268269 285614 286741 297760 304570 283657 313266 645656 674029 502260 403068 251632 248263 282859 283326 296789 302306 304730 311188 338855 341485 562807 580898 41.05 68.5 1
13:34:31 2023-09-26 325281 319211 76908 77237 110993 115607 111258 109948 83981 85504 88165 90187 108254 108579 317643 341012 912375 906445 342657 351888 100988 88946 94944 95495 108865 105010 100224 100694 70945 71967 255409 222062 650234 648900 189511 186214 238204 239714 275568 267633 282426 287158 300438 303898 283731 314705 643814 676479 500870 405990 252270 247356 283617 282774 299346 301001 305481 310968 340598 341555 557895 583512 41.05 68.5 1
13:34:32 2023-09-26 329015 320346 76876 77307 110993 115786 111258 110660 83950 85780 87924 90647 108204 109147 317353 342492 915802 899715 343447 354944 101167 89031 95041 95692 108806 105083 100432 100728 71042 72016 255963 221955 653447 651201 189511 186799 238168 240832 274551 268458 282919 287800 298664 303617 284450 315366 645620 673077 505071 405524 251243 248263 283291 283056 297915 302306 303767 311666 341389 340532 563919 581345 41.05 68.5 1
13:34:33 2023-09-26 324550 319211 76981 77274 110993 115595 111258 110473 83919 85629 88132 90438 108072 108838 317376 342697 911911 904777 341996 351923 100919 88946 97253 95691 108715 105010 100224 100900 70945 72208 255295 222373 648528 649359 189244 186214 238942 239824 274918 268422 281601 286871 299360 304730 283731 314705 644912 674909 500870 405990 252234 247321 283617 281623 297662 302306 304516 311225 340634 342875 557318 583512 41.05 68.4 1
13:34:34 2023-09-26 321644 319863 76949 77258 110913 115706 111181 110584 83944 84298 88253 90647 108170 109114 315676 342938 917104 899641 345139 354080 100854 89125 94912 95757 108681 105010 100224 100900 71075 72048 255409 222494 648309 649015 189244 186696 238063 240797 274078 268458 281530 287234 299571 305052 284885 314510 643726 674982 506480 408000 251243 247880 283525 283065 297279 301086 305155 310309 342857 339478 559624 583075 41.05 68.5 1
13:34:35 2023-09-26 324098 319919 76918 77543 110916 115756 111104 110584 83950 85747 87892 90501 107923 108947 315820 341511 910582 898817 340483 352205 100849 89007 97286 95626 108681 105010 100224 100900 70945 72048 253097 222757 649320 647525 187864 185922 238942 240832 273206 268774 285077 286195 301892 304981 282576 315401 645828 674873 499480 405380 252198 246523 284592 282625 295919 302199 304266 310750 341762 340973 552930 583112 41.05 68.5 1
13:34:36 2023-09-26 326522 320609 76760 77311 110993 112865 111088 110763 84044 86121 88165 90779 107939 109249 315676 340558 919555 899641 339256 352205 100955 88946 97286 95626 108814 105779 100439 100867 70913 72048 258911 224121 644337 648979 189244 186799 237468 241617 273277 267633 284059 285579 299677 302983 283582 316450 645656 681168 498091 405560 251845 247462 282033 283600 297915 301671 306149 309324 342943 341008 558797 582651 41.05 68.5 1
13:34:37 2023-09-26 320673 319854 76941 77311 110839 115791 111104 110660 84001 85813 87859 90596 107890 109131 315856 341973 910618 896866 339456 352205 101198 88853 95041 95463 108974 104866 100258 100728 71042 72048 253097 222793 651907 649090 188978 186833 237886 241295 273831 268172 283219 286369 298523 304747 283640 314113 645474 672895 503650 402996 252023 248263 282068 283631 297309 302678 305159 310968 339845 341555 562807 583719 41.05 68.5 1
13:34:38 2023-09-26 323830 319828 76929 76373 111087 112758 111465 110448 83929 85766 88346 90464 108196 108997 317462 340797 922043 903801 339420 352205 100988 89154 94944 96110 108681 105220 100224 100900 70945 72085 259617 223455 645702 649087 187864 186506 238239 240086 274954 267312 283289 286476 299642 302492 285392 313266 640033 676200 499480 408901 251243 247915 284428 281804 299260 301671 305661 310090 342460 339478 557070 585344 41.05 68.5 1
13:34:39 2023-09-26 322625 320214 76949 77307 110916 115986 111258 110653 85854 85780 87892 90628 108072 108981 315856 342502 917135 897199 340519 352205 100710 89162 97151 95789 108349 105122 100191 100900 70913 72080 253172 224085 641236 653976 189778 186662 237957 240583 272909 269214 282985 286182 302356 305268 284307 314334 647251 676236 498091 408000 252023 247980 284140 283810 296832 301120 305625 309834 342943 341008 559587 580169 41.05 68.5 1
13:34:40 2023-09-26 323250 320646 76902 76437 110950 112729 111224 110558 83981 85858 88132 90622 108121 109181 318049 338375 911776 907771 339183 354944 101128 89007 95009 95658 108898 105083 100401 100900 70945 72240 252943 223770 646620 647525 187898 186506 238239 240791 274078 267258 284627 285494 299362 304817 282916 314993 644672 676272 500870 403104 252842 246806 283759 282660 297915 300791 306343 310309 340945 345411 556209 583548 41.05 68.5 1
13:34:41 2023-09-26 327377 320183 76918 77254 110839 115825 111258 110660 83950 85813 87924 90753 107923 109419 317643 338922 919160 901070 337412 352205 101025 89007 97253 95691 108606 105083 100224 100900 70945 72048 258911 224221 646004 652550 189644 187284 237659 242020 274356 267491 285018 285227 300341 303725 284587 316901 645656 681168 499480 405488 252414 248066 282033 283852 297915 301846 306523 309834 342701 341281 561959 583548 41.05 68.5 1
13:34:42 2023-09-26 323250 321999 76919 77372 110925 112713 111258 110678 84013 85858 88132 90746 108072 109131 315856 338411 912984 908767 338609 352134 100988 88885 95042 95823 108765 104938 100224 100903 70913 72080 253097 223420 646383 647525 187864 186248 238204 240832 274690 266847 284192 286244 300972 304852 283114 314993 643726 676236 517579 403955 252842 247498 283901 283092 297213 299527 306631 309981 340909 342546 557895 583548 41.05 68.5 1
13:34:43 2023-09-26 329214 319919 76922 77250 111147 115791 111258 110507 84013 85813 88197 90628 107923 108981 315856 338958 916919 902446 337886 352205 100919 89040 97354 95658 108681 105155 100258 100978 71011 72085 258911 223870 649080 653049 189244 187318 237826 240725 274812 267232 284125 285972 299607 303652 283582 314918 647849 679953 506480 405560 252059 248299 282033 284052 296728 301671 306343 309834 342701 341246 558797 582774 41.05 68.5 1
13:34:44 2023-09-26 321799 320241 76887 77527 111108 112758 111224 110525 83950 85806 87924 90628 107923 109131 317535 338744 914438 907434 337886 352205 101234 89064 95009 95495 108901 105010 100601 100831 71154 72080 256590 222828 655220 647525 187864 186248 238239 240832 274918 266776 283325 286280 298455 306056 283149 314550 640033 675934 502260 403104 252450 246806 283759 282797 297248 301213 305697 310309 340873 342342 557932 583548 41.05 68.5 1
13:34:45 2023-09-26 323897 319215 76981 77201 110993 115595 111258 110507 83950 85629 87924 90438 107923 108947 315856 339709 919541 902483 338159 351923 100988 89007 94977 95845 108814 105430 100334 101011 71108 72181 255527 223569 649200 653976 189644 186765 238027 240654 275762 267406 283325 286128 299642 305518 284742 312975 645717 680171 499654 405597 252270 248893 282152 283092 296763 301460 306595 310090 342460 341281 558761 584142 41.05 68.5 1
13:34:46 2023-09-26 324403 319481 76890 77355 111190 115641 111258 110473 84013 85570 88197 90402 108254 108579 315820 341492 911838 904590 342959 351677 100988 89007 95009 95495 108898 105083 100396 100900 70945 71999 265871 222409 653429 649359 187864 186506 238239 239714 275375 267669 282426 287598 298699 305196 283357 314190 639961 673077 507890 404312 252450 247498 284663 281861 296763 302519 303908 311776 341461 341555 554299 581792 41.05 68.5 1
13:34:47 2023-09-26 324071 319215 76949 77201 110988 115664 111181 110584 83950 85721 87924 90533 108180 108872 315712 340737 919812 905765 338468 351677 100988 89154 95041 95921 108631 105398 100331 100800 71026 72242 253097 223277 661928 653049 189778 186146 239277 240086 274918 267704 283289 286235 302142 302423 285112 314514 640033 682823 502252 409263 251668 246770 284667 281834 298347 302094 305661 310309 341410 341261 552930 581792 41.05 68.5 1
13:34:48 2023-09-26 321194 321541 76813 77278 110686 115740 111104 110660 83950 85813 87827 90596 108032 109165 315424 341758 909328 898512 339420 354567 100849 88731 97320 95527 108382 105083 100224 100900 70945 72048 253097 223420 648265 647525 189244 186628 237835 241617 273277 268305 282857 286360 298943 305551 281856 314514 645620 675201 502086 402749 252324 247533 282068 283560 297495 302519 304515 310309 340669 342617 562009 581454 41.05 68.5 1
13:34:49 2023-09-26 322978 319246 76772 76142 110993 115630 111181 110584 84001 85780 87859 90628 107956 108981 315856 337901 913205 907771 340167 354871 101133 89121 95041 95659 108840 105083 100401 100766 71107 71920 253097 222615 648713 647525 187864 186248 238239 240663 275233 266527 283940 286683 298906 304604 283216 314849 639997 673716 502260 403068 252450 246806 283560 282912 297843 301213 305697 312020 340430 341590 557501 583548 41.05 68.5 1
13:34:50 2023-09-26 320927 320179 76949 77250 110993 112738 111276 110660 83950 85721 88349 90628 108021 109215 315856 341012 911776 894323 341501 351150 101262 88763 95009 95527 108898 104866 100465 100728 71073 71852 265871 221404 654650 648943 187569 186833 238204 240904 274114 268493 282893 287653 298664 303933 284250 313046 645164 673077 502086 405524 251279 248334 283326 283326 297915 302519 304214 311996 340945 341043 558725 581468 41.05 68.5 1
13:34:51 2023-09-26 324528 320441 76835 77339 110988 115791 111258 110507 84013 84015 88197 90533 108254 108647 315856 341973 913025 909825 343410 354584 100921 89064 95009 95757 108765 105115 100401 100766 71107 72050 253097 222373 664029 648900 187898 186696 238660 239679 274954 267704 284636 287194 301289 304604 283671 314514 639961 673553 506480 404312 252059 247533 284681 282041 297771 300900 304266 311005 341461 341555 552930 580151 41.05 68.5 1
13:34:52 2023-09-26 321452 319215 76939 77368 110916 115756 111104 110507 83855 85721 88132 90628 107923 108981 316163 341546 919541 897236 339182 351923 100849 89040 97218 95813 108349 105292 100224 101040 70896 72178 258911 224121 643220 649015 187864 186540 238204 240832 272824 269374 282959 285405 301010 302983 284268 314036 645656 676345 505071 405705 252059 247533 283560 283560 296776 301775 306127 309360 340899 340497 558761 582867 41.05 68.5 1
13:34:53 2023-09-26 320673 319282 76949 77233 110839 115745 111104 110768 85874 85846 87859 90628 107923 109181 315532 341758 911726 898400 340101 354944 100921 89064 95029 95724 108731 105155 100401 100900 70945 72048 253097 223106 661250 648450 189244 186833 238002 240904 274181 268207 284423 287265 298664 304604 283582 313558 645656 673077 502260 403991 252059 248718 282894 283127 297915 302306 304443 311776 339880 341590 562659 581481 41.05 68.5 1
13:34:54 2023-09-26 322813 319792 76835 77241 111142 115717 111431 110414 84033 85655 88165 90501 108039 108729 317376 339912 919812 902139 338396 352170 100988 88914 95009 95691 108681 105365 100224 100900 71042 72240 253097 223227 649200 649051 189644 186506 238168 240569 275340 267597 283325 286208 299642 302949 285285 313010 639961 676164 506480 407964 251030 248263 283759 281878 297213 302094 305625 309397 342424 342767 562807 583512 41.05 68.5 1
13:34:55 2023-09-26 322978 319175 76828 77327 110916 115917 111258 110660 84033 85747 88221 90615 108170 109401 315532 341589 915802 899715 344574 354944 101030 89125 95041 95724 108648 105010 100224 100867 70945 72016 253097 221728 652603 648979 189511 186799 238133 240725 274463 268458 282625 287764 300447 303829 285931 313487 643726 673553 510947 405560 251207 248450 283388 283290 297915 302519 303731 310932 341942 340497 561212 580898 41.05 68.5 1
13:34:56 2023-09-26 323567 319211 76835 76446 110891 115687 111258 110439 83976 85688 88165 90501 108146 108947 315820 340737 919812 906408 339182 352170 100849 88974 95042 95495 108681 105010 100224 100867 70913 72048 270817 223384 649200 649015 188421 186214 239277 240086 274918 267669 283254 286683 299677 302423 285410 314000 639997 680171 494959 409190 251597 247498 285063 281799 297734 302200 305661 310420 343159 339478 554603 582615 41.05 68.5 1
13:34:57 2023-09-26 323250 319211 76949 77274 110988 115791 111104 110626 84044 84448 88221 90585 108170 109106 315568 342938 918409 900911 342929 354944 100648 89064 97184 95757 108315 105083 100833 101048 71075 72114 258770 223420 646146 649015 189778 186731 238204 240832 273206 269250 282822 286244 300270 302914 284450 314442 646076 676236 517227 408000 252023 247845 283627 283290 296027 301120 305373 308779 341888 341008 561212 581418 41.05 68.5 1
13:34:58 2023-09-26 322261 321358 76918 77307 110916 115702 111258 110584 83919 85747 88165 90596 108146 108947 315820 338103 912988 908416 339089 352134 100988 89007 94976 95495 108901 105083 100534 100900 70945 72048 255409 223420 649006 647525 187898 186506 238204 240832 274918 266999 284599 286647 300438 304817 283114 314957 640069 676272 505908 403671 252628 247498 283861 283056 297421 301213 306595 310748 340909 342546 557464 583512 41.05 68.5 1
13:34:59 2023-09-26 322978 319211 76908 77241 111147 112750 111508 110423 84169 84323 88286 90464 108121 109106 315676 338744 919320 904926 340533 352134 100988 89007 94944 95886 108781 105779 100191 100867 70945 72178 254239 223420 649320 649051 189244 186833 238133 240868 275340 267406 284015 286244 299642 305017 284414 313010 644765 680135 502086 405524 252023 248299 282037 283092 297915 301424 306091 310273 342943 341008 562807 583357 41.05 68.5 1
13:35:00 2023-09-26 324473 319175 76866 77241 111224 115641 111585 110287 84013 85537 88350 90282 108254 108579 315820 340976 912558 907734 340483 352134 100988 88914 95009 95626 108865 105010 100224 100867 71042 72048 263464 222026 650519 649359 187898 186540 238239 240086 275797 267669 282857 287562 300972 304357 283582 314919 639961 674029 505735 404276 252414 247498 284307 281729 297421 302519 304730 311666 340945 341520 553748 582651 41.05 68.5 1
13:35:01 2023-09-26 324861 318887 76888 76373 111126 112718 111585 110558 84075 85766 88318 90497 108237 109072 315640 340282 919775 905765 338432 354911 100988 89154 95171 95757 108832 105083 100224 100900 70945 72177 254239 223420 650357 649051 188456 186506 238942 240086 274918 267669 283391 286683 299642 302492 285552 314221 639961 676272 506480 409190 251632 247498 285063 281799 296728 301317 305661 309402 342943 342284 559587 583159 41.05 68.5 1
13:35:02 2023-09-26 320999 319211 76820 77339 110686 115825 111104 110660 83970 85780 87892 90596 108074 108947 315388 341441 909936 899790 339456 352967 100988 89007 95042 95723 108681 105083 100224 101042 70945 72048 251997 222722 648265 647525 187898 186799 238239 241581 273241 268871 283369 286683 299607 304357 282647 315545 645620 674190 506480 403068 252576 246770 283759 284192 297459 302943 305625 310309 342460 342546 558722 582742 41.05 68.5 1
13:35:03 2023-09-26 323519 319634 76950 76405 110925 112762 111224 110525 84013 85917 88132 90588 108088 109181 315748 337901 911739 904777 339849 355661 100988 89007 94944 95789 108715 105155 100434 100800 70945 72016 253097 223806 645459 647525 189778 186506 238942 240868 274498 267633 285062 285370 299974 304782 283079 315473 640069 676272 500870 404692 252842 247498 283759 283158 297915 301671 306667 310040 341665 342581 556246 583512 41.05 68.5 1
13:35:04 2023-09-26 320446 319828 76981 77307 110916 115821 111258 110660 83919 85780 88167 90596 107923 108947 315388 341012 913205 899439 339933 352170 101198 88914 94976 95463 109082 104938 100568 100555 71170 71820 255409 222062 652556 650279 187864 186867 238204 241617 274498 268493 283289 287617 298664 304817 284295 313523 645620 673077 502434 403671 252023 248718 283326 283524 297453 302519 305862 311776 340358 342875 562622 584023 41.05 68.5 1
13:35:05 2023-09-26 323066 319943 76835 77421 111074 112664 111190 110414 83898 85825 88100 90563 107923 108947 315820 338375 913132 908341 340292 351677 101128 88885 95009 95627 108865 104938 100224 100728 70977 71967 255409 222409 652463 648172 187864 186506 238239 240904 275762 266812 283564 287122 298664 304782 283772 314957 639997 673206 500870 404276 252450 247498 283799 282762 297664 301760 306127 311225 340909 342546 557895 583558 41.05 68.5 1
13:35:06 2023-09-26 323902 319198 76898 77258 111147 115676 111258 110507 84013 85629 88197 90533 108072 108613 315820 338958 920333 902446 338361 351888 100988 89007 97320 95626 108681 105010 100224 100944 71140 72085 255527 223519 648916 653976 189644 186731 238063 240450 275391 267491 283815 286307 299642 303652 285321 313302 645259 682381 510426 405524 251279 248893 282996 282950 297213 301424 306379 309033 342460 341555 562807 583100 41.05 68.5 1
13:35:07 2023-09-26 323754 320440 76961 77355 111292 112720 111456 110118 83992 85504 88197 90282 108180 108745 317353 340426 911911 907771 342657 351642 101061 89007 95009 95495 108865 104938 100224 100797 70945 71918 255409 222146 649821 648441 187898 186506 238239 240086 275797 267633 282857 287562 298664 304322 283613 314514 639767 674029 500870 404312 252414 247498 283795 281517 297771 301281 304694 311776 340945 341520 554175 581829 41.05 68.5 1
13:35:08 2023-09-26 322884 319961 76876 77221 110988 115756 111258 110473 83919 85688 87892 90501 107923 108797 315784 340461 917608 903801 338396 351642 100988 88946 97286 95626 108664 105430 100300 100805 71108 72100 253097 223277 646004 653049 189778 186438 239136 240245 274883 267669 283289 286683 299395 303838 285802 315149 639997 681132 518107 409226 251879 246806 284765 281799 296728 302306 304872 309179 341410 340497 553748 581865 41.05 68.5 1
13:35:09 2023-09-26 321657 319741 76981 77515 110814 115952 110950 110660 85841 85780 88100 90805 107857 109495 315784 343118 909936 899502 340483 352170 101128 89040 94846 95626 108681 105010 100224 100900 70945 72048 253097 222757 651880 647067 188456 186506 239030 241412 273241 269060 283056 286683 299607 303864 282718 315582 645620 674226 506480 405239 252842 247272 283795 283671 296789 303547 304443 310309 342460 342033 556209 580079 41.05 68.5 1
13:35:10 2023-09-26 321454 320406 77013 77254 110984 115756 111258 110584 83944 85688 87859 90596 108107 108872 315388 338922 913749 903838 337653 354603 100988 89154 94976 95921 108814 105430 100401 100939 71075 72149 255527 224013 644994 647415 189778 188144 238907 240832 274533 268493 284848 286025 299642 305481 283114 315509 643690 680026 509123 403991 252360 247498 284228 283092 297915 301671 306343 309798 342460 342581 556246 583635 41.05 68.5 1
13:35:11 2023-09-26 321165 319741 76743 77201 110831 115825 111181 110686 83992 85747 87924 90596 107923 108981 315820 340869 912558 899150 341685 351642 101128 88885 94976 95495 108898 104866 100568 100555 71073 71820 253097 222097 653666 649819 187569 186833 238002 240904 274114 268493 283289 287409 300014 304392 283980 314771 645164 673077 506256 403671 251845 248857 283018 283524 297556 302519 305875 311666 340634 341555 563028 581792 41.05 68.5 1
13:35:12 2023-09-26 323531 319534 76835 77168 111142 115595 111258 110320 84013 85629 88350 90438 108254 108579 315856 341012 911911 909062 342398 354334 101066 89154 95073 95724 108948 105642 100434 100766 71204 72149 254239 222267 650399 650279 187898 186799 238204 239802 276165 268045 283351 287598 299152 304357 284201 315071 640033 674505 500870 404312 252414 247880 284627 281764 297248 302305 304694 311225 341425 341555 553003 581792 41.05 68.5 1
13:35:13 2023-09-26 322106 319246 76880 77339 111156 112804 111181 110473 83835 85813 87859 90533 108121 109131 315856 341511 918238 894553 340483 351923 100849 89040 97185 95813 108606 105292 100224 100900 70945 72178 253097 223384 645932 648979 187898 186833 238204 240868 273277 268169 282857 286575 301010 302983 284885 314514 645754 675128 505561 408036 252023 247915 283667 283290 297698 303298 303767 311225 342943 340225 560815 581524 41.05 68.5 1
13:35:14 2023-09-26 322431 320896 76824 77286 110916 115664 111258 110660 83919 85780 87827 90628 107923 108947 315820 341202 911726 902204 342435 354584 101061 89219 95009 95888 108765 105292 100401 100766 71075 72149 253097 223192 648841 647067 188194 186567 238942 241581 273241 269060 283056 287122 299536 303898 283229 315582 646300 674190 494959 405560 252842 246735 284490 284143 296789 302270 305625 310054 342701 341555 555424 580079 41.05 68.5 1
13:35:15 2023-09-26 320140 320444 76981 77507 110835 115894 111104 110814 85874 86121 88040 90815 107890 109384 315820 341012 917172 898512 336868 351923 100988 89194 97286 95821 108681 105430 100224 100900 70945 72289 252943 224192 649084 648979 187898 186799 238274 242163 273241 268871 284192 285517 301010 303652 284219 314550 646112 681204 505071 405633 252414 247706 283326 284463 296825 303121 306667 309834 341137 342118 558797 583100 41.05 68.5 1
13:35:16 2023-09-26 319477 319441 76740 77307 110831 115710 110950 110660 85906 85721 87795 90628 107923 109147 315532 341205 912779 894175 341259 354443 101268 88909 95073 95431 108915 105010 100534 100694 71292 71852 253097 222636 653269 648790 189244 186833 237979 241448 274078 268350 283325 286687 298212 304817 283586 313558 645620 672602 502260 403068 252059 248683 282894 283635 297915 302519 305301 311225 340347 342342 563028 581792 41.05 68.5 1
13:35:17 2023-09-26 323139 319140 76887 76110 110988 115595 111567 110507 83981 85629 88197 90533 108072 108647 315820 338922 919812 900954 338159 351677 100988 89007 97253 95495 108606 105010 100224 100900 70945 72048 254239 222793 645382 649051 187864 186799 238204 240494 275568 267633 283453 286043 299360 303652 285356 314845 640069 676236 506480 405597 251030 248299 283795 281834 297248 301671 306379 310443 342460 340497 560417 583100 41.05 68.5 1
13:35:18 2023-09-26 320446 318958 76772 77254 110907 115710 111104 110507 85874 85813 88221 90647 108204 109147 315532 342938 917104 896755 342406 354443 100888 89158 95009 95723 108681 105010 100224 100831 70945 72082 258479 222026 644994 648979 187864 186799 238098 240904 274533 268493 281601 287413 299642 302949 285361 315479 643763 675128 506480 408000 252023 248089 283795 283198 295901 301120 304214 311225 342943 340462 560417 576816 41.05 68.5 1
13:35:19 2023-09-26 324630 319215 76835 77454 110984 115664 111181 110584 83981 85942 87924 90628 107956 108947 315784 340497 919812 904852 339456 351923 100710 89040 97218 95757 108600 105365 100224 100900 70945 72080 251997 222793 653271 648979 188752 186248 239516 240494 274954 268493 286204 286683 301503 302492 284920 314993 639997 682786 503662 408649 252059 247324 285134 282660 296521 300831 305481 310309 342197 341043 554175 581829 41.05 68.5 1
13:35:20 2023-09-26 318732 319211 76882 77237 110686 115859 110950 110951 83867 86121 88068 90838 107791 109282 315244 340593 918940 897051 339570 355195 100816 89129 97252 95987 108349 105010 100124 100973 70913 72146 253097 224192 643841 651128 189778 186669 238239 241653 273241 268585 283758 285610 300553 303864 284215 314550 646642 681168 505561 405633 252414 247915 283022 284427 295609 302306 306667 309798 342943 341043 562991 583548 41.05 68.5 1
13:35:21 2023-09-26 323029 318810 76845 77307 110988 115664 111104 110473 84001 85780 87924 90628 108072 108981 315820 337865 914662 907472 337922 351642 100988 88731 95074 95495 108715 104866 100568 100761 70945 71999 255068 222757 652039 647525 187898 186669 238274 240868 275797 267222 283758 287158 299152 306487 283582 315185 639997 673206 507890 403104 252486 247915 283812 281975 297699 301671 305050 311776 340945 342068 558489 583136 41.05 68.5 1
13:35:22 2023-09-26 322622 318987 76835 77205 111199 112673 111465 110423 83972 85740 88286 90497 108154 108846 315676 339530 919628 903764 338123 351642 100919 88979 97286 95757 108814 105010 100191 100900 70945 72109 255527 223312 648146 649087 187898 186799 238239 240459 275797 267669 283325 286405 299360 303018 285588 313302 640033 676236 499480 405669 251066 248334 284627 281834 297248 302306 306127 310309 342460 342573 563028 583548 41.05 68.5 1
13:35:23 2023-09-26 327916 319246 76835 77233 111147 115710 111258 110584 83919 85813 88197 90628 108174 108981 315856 338411 912558 907509 338432 354334 100988 88979 94976 95495 108748 104938 100291 100831 70977 72016 251997 222409 649364 647525 188194 186799 238274 240904 275797 267222 283851 287158 298734 305551 283582 314993 640033 673716 502434 403140 252288 247880 284228 281870 297699 301671 305732 311225 340430 342103 557895 583100 41.05 68.5 1
13:35:24 2023-09-26 322395 321087 76929 76334 111083 112815 111258 110338 83981 85707 88165 90369 108121 108846 315640 339769 919775 902167 338432 351923 100921 89007 94912 95691 108606 105043 100258 100900 70978 72048 253097 222757 644077 649051 187898 186669 238239 240122 275375 267704 283560 286718 300270 302983 285356 313558 640033 676236 499480 408613 251243 248299 284627 281918 297213 302306 305697 311506 342943 339548 556246 582688 41.05 68.5 1
13:35:25 2023-09-26 320367 319859 76918 77311 110681 115825 110950 110660 85874 85721 87827 90628 107923 109165 315784 341012 909973 896704 339420 351923 100988 88946 97219 95527 108606 105010 100224 100831 70945 72048 253097 222793 646522 647256 187569 186867 237835 241653 274078 268871 283538 286683 300438 305491 283529 314478 646569 674029 503115 403032 252628 248299 282978 284157 297915 302963 305661 309981 340634 342856 562585 584475 41.05 68.5 1
13:35:26 2023-09-26 329820 319641 76971 77388 111288 112664 111456 110525 84024 86035 88346 90651 108088 109098 315820 338613 912375 908268 340276 354443 101268 88885 94976 95495 108848 105083 100534 100797 71042 72048 254239 222565 655546 647525 188290 186799 238907 240904 275797 267410 284055 287158 299152 304852 283586 317389 639997 673889 502260 403104 252414 247533 283759 282625 299564 302094 305661 311666 341701 342307 558327 583512 41.05 68.5 1
13:35:27 2023-09-26 322792 319175 76807 77446 110988 115986 111258 110619 84013 85813 87924 90596 107923 108981 315784 341511 917135 896562 339456 352170 100816 89194 97184 95821 108573 105463 100191 101040 70945 72178 258911 223770 640925 649015 188160 186799 238942 241617 272959 269629 283369 286244 301467 302983 284885 314514 646337 676272 505071 408000 252059 248263 283795 284600 297041 303867 306127 309762 344774 342875 559294 582742 41.05 68.5 1
13:35:28 2023-09-26 323176 319069 76902 77552 111070 112804 111260 110712 84013 85865 88072 90596 107890 109131 315784 342938 914625 902353 340448 351642 100988 89154 94944 95495 108606 105010 100224 100867 70945 72016 255409 222722 644535 647525 188787 186214 239684 240868 273277 269250 283056 287122 299607 305948 283679 316846 643726 677078 506480 405524 252842 246735 284307 283560 296789 301086 305661 310748 342460 341520 554567 580043 41.05 68.5 1
13:35:29 2023-09-26 320403 319175 76981 77274 110988 115825 111104 110660 84116 85780 87892 90628 107890 109352 315784 338649 917135 901070 339236 352170 100991 89040 94944 95789 108606 105155 100224 100900 70945 72146 251997 223420 651157 649359 189244 187681 237518 241993 274918 267669 284951 286244 300518 303898 284858 314514 645656 682131 506480 405597 252806 248905 282072 283560 296763 301321 306415 310017 342762 341415 564407 586401 41.05 68.5 1
13:35:30 2023-09-26 321422 319728 76852 77392 110891 112572 111258 110660 83919 85780 87980 90753 108421 109147 315748 340941 913927 896229 340869 354402 100988 88731 95074 95463 108898 104794 100568 100555 70977 71788 253097 221715 650559 649359 189511 187386 238168 241412 274498 268493 283325 288003 298629 305236 284450 313558 645620 673077 502260 404276 251309 249067 283326 283622 295901 302519 305661 312291 341436 341590 562408 581581 41.05 68.5 1
13:35:31 2023-09-26 324861 318952 76949 77274 111142 115710 111181 110473 83981 85780 87924 90471 107923 108947 315784 340461 919812 906445 339156 352205 100849 89040 97186 95495 108382 105391 100397 100900 70945 72080 253097 222793 647346 649015 188864 186506 239719 240832 275375 268493 283758 287122 301467 302914 285410 315509 639997 682167 503662 409263 252628 247498 285289 283241 297613 302765 308208 311115 344883 342983 557354 585798 41.05 68.5 1
13:35:32 2023-09-26 322334 319712 76866 77494 110984 115825 111181 110660 83919 86061 88407 90596 107890 109098 315784 341511 921025 899790 339491 352170 100849 89040 97320 95789 108349 105463 100224 101110 70945 72178 252943 224049 643057 648821 188325 186799 238740 240904 273206 269250 283289 286244 300902 303406 284885 314993 646605 676272 510773 408000 252059 248089 283888 283958 297041 303226 306127 308961 341410 341281 562807 581865 41.05 68.5 1
13:35:33 2023-09-26 322978 318952 76981 77307 110993 115791 111258 110507 83950 85754 88104 90628 108072 108981 315856 337865 913205 908416 339570 351642 101128 88946 94976 95495 109049 105010 100465 100831 71073 72048 253097 222543 647903 647525 187933 186799 238942 240868 275762 267258 284192 287158 300972 304852 283582 315509 644801 676309 502260 405990 252626 247980 284392 283378 297879 301529 306559 310163 341522 343195 556100 584822 41.05 68.5 1
13:35:34 2023-09-26 320967 318954 77013 77291 110993 115791 111413 110666 84013 85872 88165 90628 108072 109131 315676 337545 917135 901130 339089 352170 100988 89040 97186 95789 108640 105083 100258 100900 70945 72178 257492 223420 648026 649015 189244 187715 237967 241617 275375 267633 284227 286571 299360 304322 284450 313558 646373 681168 499480 405597 252450 249453 283326 283881 297664 302094 306306 310309 342943 341520 558761 583617 41.05 68.5 1
13:35:35 2023-09-26 325092 318693 76866 77201 110988 115630 111258 110473 84013 85662 88197 90438 108254 108763 315424 341733 911911 906445 341515 351888 100988 89007 95009 95789 108865 105010 100258 100900 71073 72240 255409 222062 647834 648900 188325 186833 239277 240605 275762 268493 283056 288003 299607 304817 284450 315251 642902 674836 500870 406855 252553 247948 284286 282625 298462 302412 306415 312071 341762 344742 557895 583585 41.05 68.5 1
13:35:36 2023-09-26 320932 319925 76866 77421 111147 115917 111258 110507 83981 85754 88407 90622 108180 108899 315820 338922 919812 902446 338396 352205 101198 89040 95042 95789 108681 105253 100465 100900 71073 72080 253097 223420 646004 649087 187864 187420 238204 241448 275797 267669 284432 286683 300270 304357 285730 313558 645164 680171 518460 405597 252059 249255 283874 283524 297699 302094 306631 309945 342943 341590 558761 583548 41.05 68.5 1
13:35:37 2023-09-26 325092 318952 76887 76122 113491 115825 111258 110507 84044 85780 88350 90533 108287 108797 315856 341973 912558 906825 341515 351923 101229 89072 95041 95789 108898 105155 100568 100900 71122 72178 255409 222062 650399 649359 188490 186833 238978 240459 276220 268871 283289 288003 299289 304817 284835 315257 645717 676785 502260 404738 252698 248157 284286 283149 299842 302412 306451 311409 341665 342617 558722 583585 41.05 68.5 1
13:35:38 2023-09-26 322669 320896 76898 77303 113496 115745 111429 110660 84024 85780 88197 90596 108254 108947 315856 339947 921118 903764 339192 352205 100988 89040 94976 95789 108715 105043 100397 100900 71202 72178 256590 223420 649200 649087 188456 187256 238239 240904 276220 267704 284156 286683 299395 304570 285793 313558 643726 676309 504322 405633 251314 248893 283901 282660 299564 302519 306343 309981 343087 341520 561212 583585 41.05 68.5 1
13:35:39 2023-09-26 325092 319246 76908 77307 111061 115710 111258 110584 83981 86001 87924 90628 108180 108947 315856 341441 913205 901167 341239 351923 100988 89040 94976 95821 108968 105083 100258 100900 70945 72080 255409 222722 648505 647525 188787 186506 240091 240904 274498 269250 283965 287513 302243 305494 285071 317149 647849 676404 500870 405416 252698 248121 286030 283228 297734 301120 304766 312254 342701 342875 557930 583063 41.05 68.5 1
13:35:40 2023-09-26 324057 320410 76919 77274 111199 112718 113727 110584 84075 85754 88230 90628 108105 108947 315856 340222 920204 906482 339217 352205 100988 89040 94976 95723 108715 105043 100258 100900 70977 72080 253097 222793 644411 649087 188752 186833 239684 240663 275797 268493 283957 287158 299430 304124 286266 314550 640105 676272 510773 409552 252059 248089 285641 282660 300143 302519 306631 309945 341410 340532 554639 584512 41.05 68.5 1
13:35:41 2023-09-26 321084 319211 76772 77446 110681 115894 111104 110660 83981 85846 87924 90815 107923 109316 315784 341733 909062 899790 339456 352205 100988 89040 94976 95821 108898 105083 100258 100900 71073 72080 255068 222757 649200 647525 188194 186867 238274 242334 274250 269034 284413 286987 300762 306096 283242 315185 646460 676895 506480 405702 252734 248121 283724 284862 297915 301120 305373 311006 342943 343612 562136 581874 41.05 68.5 1
13:35:42 2023-09-26 320967 319894 76891 77348 110984 115825 111258 110584 84013 85872 88230 90628 108105 109165 315856 338411 911776 907771 338370 352205 101369 89040 95041 95821 108974 105083 100499 100900 70945 72240 255409 223455 654214 647525 188490 186833 239348 241242 274954 267704 285098 286683 299677 305774 283657 315509 643726 676272 502260 403104 252842 247915 284663 283560 297771 301671 306775 309872 341701 345972 555853 583548 41.05 68.5 1
13:35:43 2023-09-26 318954 319246 76835 77344 111147 112902 111122 110797 84049 86121 88286 90812 108080 109537 315676 338815 921090 899345 339293 352170 101198 89072 95042 95789 108848 105641 100224 100900 70945 72178 270817 223963 643792 650279 187864 187420 237922 242163 274533 268458 285062 286280 301045 306056 284485 315251 646112 681686 506480 405597 252842 248841 282894 284547 296763 302306 306703 310309 342943 341590 558797 583548 41.05 68.5 1
13:35:44 2023-09-26 322287 318954 76965 76266 113604 115595 113806 110320 83992 85603 88350 90471 108287 108647 315856 339709 911911 907771 339969 351677 101262 88979 94976 95691 108898 105010 100568 100831 71154 72048 253097 222062 653206 647525 188490 186867 238978 241278 276680 267704 283758 288003 298871 304887 284530 315545 640069 672260 502260 404312 252842 248299 284663 281870 299614 301775 306163 312366 341701 342617 557968 583548 41.05 68.5 1
13:35:45 2023-09-26 322880 318952 76992 76446 111199 112828 111465 110525 84024 85858 88378 90497 108121 108846 315676 339804 921527 903838 338396 351923 100988 89154 95009 95789 108681 105010 100291 100900 71073 72181 263464 222793 645506 649051 188456 186833 238978 240699 275833 268493 283758 286920 299430 303687 286030 314036 640069 676236 510599 408613 251279 248334 284787 281834 300884 303086 306343 310017 342943 340497 557895 583548 41.05 68.5 1
13:35:46 2023-09-26 320440 319215 76918 77339 110677 115894 111027 110660 84001 86153 87924 90815 107857 109199 315784 342563 910618 898543 339456 351959 101089 89072 95009 95789 108814 105083 100224 100831 70945 72080 253097 222757 646004 647067 188490 186867 238978 241993 274078 269250 284115 287194 300553 304852 283149 315618 646605 676233 506657 404312 252842 247533 283905 284463 297915 300935 306163 311225 342943 343131 557932 583608 41.05 68.5 1
13:35:47 2023-09-26 323897 319859 76992 76324 111156 112804 111456 110865 83960 86095 88439 90746 108270 109181 315712 338375 917062 906408 337397 354835 101198 89190 94976 95789 108832 105325 100470 101040 70945 72178 251997 224121 643953 647525 188718 186799 239277 241546 274918 268513 285169 286436 300518 305739 283511 315545 644672 680207 505071 404240 252842 248054 284627 283524 297162 301075 308474 310309 342943 343336 556209 586556 41.05 68.5 1
13:35:48 2023-09-26 320298 319175 76898 77364 111147 116021 111396 110660 83930 85839 88165 90878 107890 109282 315784 341012 913205 899790 341685 351888 101369 88914 95073 95691 109082 105010 100810 100694 71170 72016 253097 222409 651037 649359 187864 187646 238204 242163 274918 269250 284156 288093 299327 306201 284849 314883 647026 674029 503650 403920 252628 249067 283476 284392 296728 303547 306559 312218 340909 343365 564296 584512 41.05 68.5 1
13:35:49 2023-09-26 324160 319034 76992 77388 111301 112697 111800 110457 84128 85884 88439 90563 108221 108947 317086 339637 913132 909453 341501 352170 101198 89345 95041 95888 109049 105155 100568 100900 71122 72048 263464 222373 653568 648441 188490 186833 239277 241224 276644 267669 284156 288003 299362 304852 284525 315280 640069 673170 502260 404276 252842 248299 285272 283056 300253 302519 306559 312254 341942 343061 558722 583512 41.05 68.5 1
13:35:50 2023-09-26 320410 319885 76898 77446 111147 116021 111258 110660 84013 85931 88350 90753 108072 109241 315820 341492 914326 899790 341501 351923 101268 89040 95041 95789 109082 105083 100534 100900 71389 72048 255409 221715 653443 651201 188290 187420 239052 241957 274918 269060 284156 288707 299607 304852 285325 314478 646569 674029 502260 405488 252023 249067 283759 284392 296763 301120 307770 312883 341920 345447 563859 584549 41.05 68.5 1
13:35:51 2023-09-26 322787 319034 77003 77441 111633 112762 111722 110525 84055 85931 88350 90815 108212 109165 315532 338340 913205 909062 340533 353725 101234 89040 95073 95821 109082 105253 100637 100900 71170 72178 254239 222565 662151 647525 188490 187386 239313 241376 276414 267633 284720 288003 299360 306441 284450 315509 640069 675176 500870 404312 252324 248263 285063 283560 298567 301317 306667 312254 341978 343096 559118 584824 41.05 68.5 1
13:35:52 2023-09-26 320671 319925 76854 77339 110984 115986 111258 110660 84013 85839 88197 90753 108180 109241 315784 341973 914432 901070 342514 351888 101128 89040 95041 95789 108974 105083 100568 100900 71170 72146 253097 221715 659559 648979 188421 187386 238942 241617 274954 269250 283289 288910 300518 304570 286195 315928 646569 674029 500870 405633 252059 249067 284193 283958 299564 303226 307933 312883 342593 341927 562770 584134 41.05 68.5 1
13:35:53 2023-09-26 324138 320894 77038 77421 111233 115791 111490 110584 83961 85872 88350 90497 108254 108913 315784 342455 912558 909453 343203 351888 101198 89040 95041 95789 108974 105043 100534 100900 71090 72146 253097 222373 652362 650470 188718 186833 239684 240459 275762 269250 283289 288003 299642 304817 284534 315509 640033 674505 500870 405524 252842 248263 285535 282863 297771 303902 305195 311519 342701 342581 553748 581792 41.05 68.5 1
13:35:54 2023-09-26 319923 319921 76876 77446 110916 112804 111258 110967 84044 85964 88104 90878 107890 109384 315784 341492 921118 898512 338123 352205 100988 89194 95041 95984 108681 105398 100362 101179 70945 72277 255295 224121 643096 651201 188456 186833 239145 242163 273241 269250 284192 286244 301467 305446 284983 315473 647557 682167 500870 405633 252806 248747 284379 285013 297324 303369 306559 310127 342943 341927 561862 585430 41.05 68.5 1
13:35:55 2023-09-26 320513 319034 76799 77413 110993 115859 111258 110763 84024 86069 88197 90878 107890 109316 315748 341625 911639 899790 341017 354624 100988 89162 94976 96463 108865 105292 100258 100900 71042 72178 253097 222757 647306 647525 187898 187386 238239 242163 274463 269364 283758 287162 300553 305774 283114 315509 647664 674190 500870 404276 252842 247462 283795 284512 297915 301086 305661 311225 342943 342581 557859 581524 41.05 68.5 1
13:35:56 2023-09-26 319701 319665 77013 77339 111065 115791 111258 110660 83981 85813 88197 90628 108146 109131 315591 338411 917099 901130 339089 352170 100988 89007 95009 95821 108865 105115 100224 100900 71042 72240 255409 223420 655034 648979 189244 187845 238168 242069 275340 267669 284627 287122 300763 304322 284552 314036 645620 680171 506480 408303 252553 249554 284118 283453 299419 302412 306559 311079 342834 344961 564808 583476 41.05 68.5 1
13:35:57 2023-09-26 320963 318693 76876 77311 110993 112738 111088 110660 83898 85898 88197 90596 108204 109995 315748 341012 911911 896299 341685 351923 101369 88946 95105 95463 109082 105010 100568 100694 71292 72048 253097 222601 653269 648900 187830 187420 238399 241617 274918 268871 283957 287800 299117 305774 284414 314442 647063 673077 500895 403068 252450 249067 283759 284060 296521 303547 306379 309670 340586 342581 558761 581756 41.05 68.5 1
13:35:58 2023-09-26 322849 319441 76866 77307 110993 115791 111258 110584 83930 85780 88197 90720 108254 108947 315748 340461 919812 906445 341155 352170 101128 89162 94976 95821 109007 105391 100508 101040 71073 72178 253097 222757 646806 649015 190851 186799 239684 240832 275762 268493 284192 287122 301664 302914 286320 314993 645717 680741 507890 409975 251135 248889 284956 283149 300235 302872 306451 311299 342834 340973 559587 583512 41.05 68.5 1
13:35:59 2023-09-26 320669 318405 76921 76260 110993 115928 111258 110660 83981 86087 88286 90628 107890 109131 315784 341441 918472 898512 341551 352205 100849 89162 94944 95984 108606 105529 100224 101179 70945 72178 253097 223455 645308 649015 188490 186867 238942 241617 274078 270008 283289 286866 301432 303864 285321 315473 646569 676236 499654 408938 252842 248299 284521 283524 297915 302449 306077 310968 342472 342068 562009 581459 41.05 68.5 1
13:36:00 2023-09-26 322792 319175 76876 77307 110993 115825 111258 110660 84013 85813 88197 90628 107923 108947 315820 337865 914326 907771 338609 351677 101369 89040 95041 95789 109049 105083 100568 100900 71122 72048 255409 222757 650234 647525 188456 186833 238942 241412 275797 267633 284627 287158 299360 305956 284201 315257 645754 680755 500870 405990 252770 247948 284485 283896 297879 301529 308474 310748 342460 343647 557501 585304 41.05 68.5 1
13:36:01 2023-09-26 320669 318653 76908 77339 110993 115745 111431 110558 83835 85813 88197 90628 108072 108981 315784 338887 919124 901130 339790 351642 100988 89040 95074 95789 108865 105292 100258 101040 71073 72146 263464 223455 644659 649015 187830 187976 238168 241993 275797 267912 284662 287216 301221 304817 284885 314036 645656 680171 500870 405560 252628 249453 283759 283524 298343 302519 306667 310968 342943 342307 558761 586215 41.05 68.5 1
13:36:02 2023-09-26 323567 318952 76919 77303 111147 115745 111258 110584 84107 85780 88350 90596 108180 108872 315820 341973 911911 903838 341996 351642 101128 89040 95008 95789 108865 105083 100534 100900 70945 72048 255068 222062 652724 648900 188752 186833 239684 240122 275762 269250 285481 288193 302170 305494 285035 317580 645370 675938 502260 407144 252698 248121 284485 282713 298323 302943 306091 309670 342690 342955 557194 583512 41.05 68.5 1
13:36:03 2023-09-26 323370 319180 77076 76292 111301 115791 111429 110660 84044 85780 88383 90596 108254 108981 315266 340461 921118 906216 338432 352205 101229 89501 95074 95821 108790 105325 100465 100900 71122 72228 263464 222793 649080 649051 188787 186867 239719 240547 276220 268493 284192 287688 301221 303652 286705 315029 643726 680135 495240 409842 252059 248334 286146 283056 297456 303334 306595 311225 342162 342803 556282 583631 41.05 68.5 1
13:36:04 2023-09-26 319925 319211 76981 77372 110943 115928 111181 110967 83950 86023 88197 90878 108072 109350 315820 341973 910618 902539 339456 353725 100988 89162 95041 95821 108865 105358 100396 100900 70977 72178 253097 222793 649200 647067 188490 186833 239348 242083 274635 269413 286292 287828 301114 306545 283440 317294 646880 677854 500870 405990 253910 248054 284193 284862 297915 301120 305983 311446 342677 343612 560417 581449 41.05 68.5 1
13:36:05 2023-09-26 323250 321130 76876 76117 110993 115855 111258 110660 84013 85872 88230 90628 108146 108981 315820 337628 913749 906445 337653 351642 101128 89040 95008 95821 108898 105155 100465 100900 70977 72178 253097 223806 651705 647525 188490 186867 239348 241617 274989 268269 285098 286445 300235 305774 283679 315582 643763 676309 502260 403991 252842 248089 285098 283781 298158 301671 306775 309373 341978 343612 557501 583585 41.05 68.5 1
13:36:06 2023-09-26 319925 318952 76855 77339 110993 115859 111258 110660 84018 85846 88230 90815 108254 109165 315820 341012 911812 902539 342694 352170 101402 89162 95041 95789 108974 105642 100568 101040 71202 72309 254239 221369 654499 649087 189778 187804 238994 242047 275091 269178 284156 288779 301289 304712 285214 316752 646387 673407 502260 405597 252023 249067 284428 284872 297734 302234 305661 310104 342460 342875 564007 581892 41.05 68.5 1
13:36:07 2023-09-26 322545 318470 76908 77201 113500 115595 113885 110320 84003 85909 88383 90533 108287 108613 315856 339673 912558 907771 341685 351923 101369 89162 95073 95821 109119 105010 100568 100900 71170 72048 265871 221870 649125 647525 188490 187386 239313 240868 276680 268493 284150 288003 299607 304852 284521 315545 640069 673737 502260 404633 252842 248683 284663 281870 300411 300866 305697 309670 341978 342617 555853 583548 41.05 68.5 1
13:36:08 2023-09-26 320932 319246 76772 77450 110686 116055 111104 110890 84013 85905 88230 90753 108180 109241 315784 341476 919812 896866 337377 352205 100988 89162 94944 95952 108715 105463 100258 101040 71170 72260 255527 224271 644089 653013 189778 187284 239171 242774 273972 269214 284991 286504 301326 304678 285396 315473 649501 682167 499480 405669 252698 248715 283759 284977 295866 301086 306775 311188 341445 342068 562031 583548 41.05 68.5 1
13:36:09 2023-09-26 318958 319601 76862 77397 110993 115890 111258 110814 84064 85931 88197 90815 108180 109316 315820 341012 911689 899790 339456 351923 103419 89040 95105 95691 109116 105010 100810 100831 71202 72211 258911 222757 653500 649359 188421 187976 238239 241993 274954 269250 284299 287800 299642 306992 284920 315185 647593 675128 492597 403707 252842 249453 284021 284663 297807 303440 306270 309670 341701 343682 564899 585381 41.05 68.5 1
13:36:10 2023-09-26 321870 318733 76919 77339 111463 115710 113772 110660 84024 85813 88443 90628 108254 108899 315856 339947 921118 903764 338396 351677 101232 89194 95008 95952 108974 105398 100601 101110 71336 72265 255527 223205 649320 653512 189778 187318 239294 241269 276501 268692 284928 287508 301221 304817 286669 314514 643726 676164 502260 407964 251845 249611 285063 283127 298462 303547 306667 311776 341375 341008 556282 583548 41.05 68.5 1
13:36:11 2023-09-26 320932 319961 76887 77339 110993 115894 111258 110660 84013 85872 88230 90753 108474 108981 315820 341511 919812 898512 338468 352170 100988 89072 94944 95984 108606 105496 100258 101076 70977 72309 255295 224085 642972 648979 188490 187723 239348 241993 274078 270008 284192 286718 302173 303933 285125 315473 647557 681168 505908 408036 252842 248334 284796 285098 298347 301189 306667 310676 345334 344960 560955 584060 41.05 68.5 1
13:36:12 2023-09-26 322792 319175 76898 77286 111061 115859 111258 110660 84013 85780 88442 90628 108105 108981 315784 340976 914469 904926 336396 352170 100988 89227 94944 95821 108715 106063 100472 101185 71237 72346 255527 225033 648960 649323 189015 187284 239914 241814 275620 269250 285026 286360 302385 306379 285142 317779 643726 683615 500870 405633 252842 247948 285771 283560 297843 301086 309224 310090 341923 343682 557501 584861 41.05 68.5 1
13:36:13 2023-09-26 320286 320085 76835 77372 110993 115859 111463 110814 84018 85964 88197 90753 108180 109241 315856 338649 918472 902483 339753 352205 101229 89194 95009 95984 108748 105325 100568 100900 71122 72211 255409 223806 644461 648677 187898 187976 238204 242334 275375 268493 285098 287243 301467 304817 285361 315509 647099 682167 500870 405633 252842 249453 283560 284862 299600 302481 308221 310969 342834 342476 564407 583503 41.05 68.5 1
13:36:14 2023-09-26 323176 318728 76992 77205 113608 115791 113840 110507 84024 85780 88443 90628 108321 108947 317643 339673 913205 908804 339969 352170 101402 89040 95235 95987 109216 105641 100678 100800 71284 72181 253097 223638 650638 649286 188980 187318 239684 241617 276680 268269 284227 288157 301289 305739 284885 315545 644801 676236 496860 404312 252842 248299 284898 283688 299987 302094 306487 312033 341978 343647 557932 585005 41.05 68.5 1
13:36:15 2023-09-26 320896 319925 76929 77339 113491 115664 111429 110584 83961 85754 88197 90628 108105 108981 315856 338695 919812 902483 337922 351923 100988 89162 94944 95821 108748 105398 100258 100900 70977 72178 255068 222793 649298 649087 188325 187845 238978 241653 276452 268493 284662 287283 301221 304852 285321 314036 645164 680207 500870 405633 252059 249874 284379 283944 300836 302765 306559 311152 342943 342476 564134 583507 41.05 68.5 1
13:36:16 2023-09-26 324630 318728 76866 77339 111420 112693 113806 110660 83992 85813 88230 90628 108287 108947 315820 343118 913390 906482 342032 354334 101211 89186 95105 96019 108948 105292 100606 100973 71204 72181 253097 222579 651198 650243 189049 186901 240260 240663 275833 269214 283334 288612 300270 304887 284844 315545 645828 676635 502260 404918 252842 248683 285098 282788 298638 302234 306163 310611 342460 343387 556282 583548 41.05 68.5 1
13:36:17 2023-09-26 322849 319117 76929 77237 113421 115821 113806 110660 83941 85872 88383 90628 108321 108981 315856 339983 921588 905159 338432 351923 101128 89101 94944 95821 108748 105325 100499 100900 71292 72211 253097 222828 645702 649051 188787 187420 239998 240904 276450 268871 284627 287283 301467 303933 287108 315029 643763 676345 500870 409587 252162 248783 285285 283312 298253 303369 306198 311850 342618 341415 558576 583494 41.05 68.5 1
13:36:18 2023-09-26 320440 319246 76835 77372 110984 115813 111181 110814 83961 85964 87956 90893 108180 109350 315784 341492 909099 899530 341977 354835 101447 89284 95072 96051 108948 105529 100511 101079 71252 72181 254239 222722 660571 647525 189778 187420 239171 242118 274726 269250 284303 287800 302159 306559 283582 315582 647557 675248 500870 405990 252842 248334 283795 285134 295936 303440 306631 311812 342460 343682 561610 581792 41.05 68.5 1
13:36:19 2023-09-26 320706 318994 76887 77393 111138 115813 111258 110660 83930 85846 88442 90628 107956 109014 315856 337901 914475 907472 338609 351642 101268 89162 95008 95789 108898 105155 100568 100900 71073 72146 253097 222757 651887 647525 188752 187386 239313 241617 275762 267633 285098 287441 299642 307100 284219 315545 645791 680878 494959 407144 254091 248121 285156 284250 297662 302872 309188 309908 342834 343506 557859 583548 41.05 68.5 1
13:36:20 2023-09-26 322298 319144 76929 77479 110988 115859 111258 110660 83961 85931 88350 90815 108146 109241 315532 341241 916993 903449 343447 354693 101408 89219 95105 95953 109093 105398 100642 100906 71170 72146 256590 221369 650738 653049 189049 187681 239277 241993 275568 269250 285886 288815 299642 304817 286298 314957 646112 672905 500870 405633 252414 249032 284645 284392 297771 301120 305625 310575 342943 341590 562807 581792 41.05 68.5 1
13:36:21 2023-09-26 323866 318693 76898 77450 111147 115986 111258 110660 84055 85813 88383 90596 108287 108981 315784 342455 913205 910589 341996 351888 101268 89162 95041 95821 108865 105155 100465 100900 71122 72260 253097 222508 650039 649359 189084 186833 240260 240832 275797 269250 283325 288409 299360 304887 285071 315293 646649 676748 502260 405344 252734 248541 284920 283436 302376 303333 306199 313177 342665 343096 556246 583316 41.05 68.5 1
13:36:22 2023-09-26 322737 318679 76898 77413 111147 115825 113772 110610 84086 85813 88350 90628 108287 108947 315820 340472 921118 906445 338396 351888 101268 89162 94976 95952 108715 105398 100568 101040 71170 72178 265871 222757 646681 649051 189049 187256 239684 240868 276452 268871 284627 287688 301467 303898 287144 315473 640069 680135 500870 409878 252414 249067 285535 283092 297699 301086 306631 311996 342127 341281 556014 583512 41.05 68.5 1
13:36:23 2023-09-26 319701 318916 76803 77446 110984 112947 111181 110967 83950 85964 88230 91003 108072 109316 315784 343118 911911 901130 340448 351642 101170 89040 95074 95984 109082 105292 100465 100900 71090 72178 253097 222757 645880 647067 188918 186833 239719 242334 274498 269629 284192 287850 302999 306811 284844 318119 646917 678334 500870 405416 254632 248272 285156 285120 297915 301994 306055 312254 341137 344917 562807 581765 41.05 68.5 1
13:36:24 2023-09-26 320932 319415 76898 77372 111458 112776 111738 110660 84055 85964 88383 90878 108386 109241 315820 337865 917085 907472 338609 354835 101198 89040 95073 95789 108974 105463 100568 100900 71073 72260 255409 223455 649462 647525 188787 187386 239719 241823 275797 268458 285971 287818 300974 307097 284885 315185 645656 676309 506480 403991 252842 248299 285098 284082 299564 302306 308547 311666 342677 343647 558722 583585 41.05 68.5 1
13:36:25 2023-09-26 321804 319206 77099 77339 111147 115859 111258 110660 84024 85964 88350 90753 108105 109165 315784 341441 917135 898512 342550 352134 100988 89288 95041 96083 108715 105496 100258 101179 71170 72309 255409 223263 647236 649051 188752 187681 239684 241823 275320 270698 285886 287985 303434 304678 286526 317017 646917 679777 506128 409660 252662 248857 284738 283993 297753 302905 308208 311593 342916 341555 560417 581860 41.05 68.5 1
13:36:26 2023-09-26 318994 320464 76803 77425 110984 112869 111104 110890 84013 85964 88104 90878 107923 109350 315748 341973 911264 901167 340448 352205 101128 89194 95041 95984 108898 105325 100465 100900 71170 72178 255409 222793 647431 648172 188918 187420 239719 242334 274726 269629 284192 288003 301221 305739 283688 318185 647593 676200 500870 404312 254272 248299 284663 285098 297734 303902 306595 312033 341137 343718 558761 582651 41.05 68.5 1
13:36:27 2023-09-26 322947 319175 76929 77339 113574 115791 111258 110660 84055 85813 88383 90628 108287 108981 315820 338922 921118 903801 337886 351923 100988 89255 95041 95952 108898 105292 100568 101040 70977 72178 253097 223519 649538 649051 188456 187838 239233 241707 276359 268585 284955 287014 301079 304712 286110 314334 647019 681985 500870 405560 252842 249663 283759 284427 300447 302127 308474 311776 341410 342581 562659 585313 41.05 68.5 1
13:36:28 2023-09-26 320446 319211 76929 77450 110993 115894 111258 110814 84075 85931 88230 90815 108105 109165 315784 342190 914432 899790 342273 351923 101299 89194 95041 95821 109007 105325 100568 100900 71170 72211 255068 221369 650498 649015 188787 187681 239313 241993 275958 269250 283325 288815 300553 304817 286266 315251 647557 675128 505908 408000 252628 249488 284765 284427 297248 301994 305697 310611 342943 341590 562549 581792 41.05 68.5 1
13:36:29 2023-09-26 323939 318693 76866 77339 113462 115825 111258 110660 83992 85872 88230 90753 108287 109419 315820 340976 919812 907434 339456 352205 100955 89382 97219 96116 108382 105845 100224 101179 70977 72309 250826 223227 642745 652051 191121 187215 240179 241438 275849 269178 285160 287657 302703 305482 286701 317258 643690 684244 498091 409263 252842 248343 286271 283631 297664 301086 306667 311005 343396 342617 555816 583512 41.05 68.5 1
13:36:30 2023-09-26 325366 319211 76866 77479 111097 115963 111258 110967 83992 85964 88230 90878 108170 109384 315748 339983 919812 899790 338609 354584 100988 89040 95009 95821 108606 105286 100258 101040 71073 72178 251997 224121 644461 650279 188787 187386 239313 243017 274726 269250 285227 287122 302209 305236 285392 315582 647593 682167 506480 405633 252517 248683 283759 285334 296798 303334 308511 310309 342177 342342 562031 587468 41.05 68.5 1
13:36:31 2023-09-26 324326 318211 76929 77233 111505 115825 113772 110660 84024 85780 88350 90628 108287 108872 315856 341492 912558 907771 341515 351677 101402 89194 95041 95984 108932 105325 100568 101110 71202 72346 254239 222508 654016 649213 188980 187318 239578 240725 276501 269142 284152 289005 300411 305704 285285 315257 640105 675128 502260 407723 252842 248647 286208 282930 297734 302941 305968 310104 342943 342581 554603 583100 41.05 68.5 1
13:36:32 2023-09-26 323375 318852 76971 77450 111394 115859 111258 110660 84044 85872 88350 90628 108287 108981 315820 340737 920465 907472 338468 351677 100988 89040 94944 95853 108748 105220 100499 101040 71122 72309 253097 222757 651789 648785 189118 186833 240260 240904 275797 269060 284627 287598 302385 305160 286231 315545 640069 682167 505071 409878 252842 247915 285606 283423 297456 303262 306667 309981 345577 342875 560143 586215 41.05 68.5 1
13:36:33 2023-09-26 319215 318693 76859 77446 110993 115894 111258 110660 84044 85905 88197 90815 108105 109350 315784 341012 910618 896866 339217 351115 101402 89040 95073 95789 109007 105010 100645 101011 71269 72314 250826 223062 651114 648827 189778 187941 238766 242226 274812 269557 284192 287800 299642 306735 284885 315257 648972 674226 500870 403104 252842 248718 284770 285757 297734 301189 306667 312033 342460 343682 562991 582419 41.05 68.5 1
13:36:34 2023-09-26 320932 318697 76866 77360 111317 115859 111258 110814 84044 85813 88197 90628 108105 109165 315784 338149 911776 909062 338609 351923 101402 88979 95061 95821 109082 104938 100740 100900 71202 72178 253097 222757 647784 647525 188490 186867 239516 241653 277230 267704 285098 287800 299395 306450 284920 315582 643763 676200 496434 404312 252842 248334 284783 284192 298394 302519 309754 311631 342208 343400 561517 585101 41.05 68.5 1
13:36:35 2023-09-26 320745 318693 77040 77376 111317 115859 111429 110660 83961 85846 88230 90753 108105 109268 315820 341476 918472 897873 340519 351923 100849 89227 94976 96019 108739 105885 100472 101185 71325 72213 253172 223277 646860 653049 188980 187742 239704 241957 274918 268051 283957 287194 303429 304465 287157 315473 647557 676309 507125 408972 252734 248683 285187 284427 297915 302694 306631 309908 342762 341590 561212 580935 41.05 68.5 1
13:36:36 2023-09-26 319961 319211 76835 77483 110916 116090 111258 110967 83981 85997 88197 90878 108107 109350 315130 342599 910618 907348 340244 354567 101299 89194 95041 95984 108898 105529 100740 101179 71202 72341 254239 222757 644782 647067 189084 187181 239719 242334 274533 269818 284307 288003 301256 306013 283617 317924 646605 675176 509123 405560 254651 247915 285098 285049 297843 303865 306379 312071 342943 343541 557318 584549 41.05 68.5 1
13:36:37 2023-09-26 319439 318952 76866 77372 110993 116021 111258 110660 83987 85938 88197 90628 108254 109165 315856 338922 919160 901843 339790 351923 101377 89464 95105 96051 108848 105463 100434 101112 71204 72213 253172 223120 652307 652124 188290 188010 238239 242163 276026 268305 285650 287086 301432 304852 285356 316489 646605 681540 500870 405633 252842 249699 283795 284463 298185 303121 307989 311225 341410 342068 558725 585062 41.05 68.5 1
13:36:38 2023-09-26 321312 318923 76899 77368 110993 115699 111429 110660 83992 85905 88230 90753 108180 109014 315820 343118 916449 900847 342550 352205 101299 89072 95041 95821 108715 105325 100601 100900 71154 72228 253097 222062 651109 648821 188787 187420 239516 241993 275604 269250 283289 288612 300553 306128 286490 315029 645620 672296 502260 408613 252517 249168 284813 284693 297698 304707 305266 312772 342943 341415 561065 583719 41.05 68.5 1
13:36:39 2023-09-26 320481 318247 76898 77405 111317 115894 111258 110660 83929 85813 88230 90628 108105 109131 315820 337392 914199 910102 338427 354907 101447 89186 95073 96175 108948 105358 100606 101112 71204 72181 265871 223120 648528 647525 188787 186901 239719 242047 275991 268285 285169 287598 299395 306454 284778 315582 644745 676309 496434 404312 252842 248334 285214 284192 298378 302519 308547 310932 342460 343682 559154 587081 41.05 68.5 1
13:36:40 2023-09-26 322298 318987 76866 77372 113608 115825 113806 110887 84024 85905 88383 90628 108180 109014 315856 338328 919812 903801 337886 352170 100988 89194 95041 95821 108898 105155 100499 100900 71073 72178 254239 223455 648961 649051 188456 187845 238942 241653 276680 268493 284978 287598 300235 304852 285793 316675 645424 682859 507890 408884 252304 249696 284490 284173 298915 303120 306523 311519 342870 342680 562807 584788 41.05 68.5 1
13:36:41 2023-09-26 320896 318861 76891 77479 110988 112800 111258 110814 83930 85990 88350 90878 108146 109316 317376 342794 914326 904133 341371 354944 101234 89251 95138 96051 108915 105674 100642 101079 71170 72339 254239 222686 645490 647521 191391 186731 240766 241541 275762 270008 283722 288386 300939 304852 285321 315618 644636 677041 506036 405560 252842 247880 286987 283560 296728 302484 305624 312254 342943 343096 554139 581409 41.05 68.5 1
13:36:42 2023-09-26 323250 318658 76866 77413 111142 115952 111258 110660 83961 85898 88350 90753 108039 109234 315748 340976 916449 906445 338396 352170 101165 89255 94944 95952 108681 105463 100191 101110 70945 72277 255295 224049 643056 648900 189049 186833 239719 241617 275568 269060 284818 286007 302350 304817 284884 317858 645791 683879 505071 409081 252734 247873 285428 284020 299564 303155 306451 310602 342951 343096 556209 583512 41.05 68.5 1
13:36:43 2023-09-26 319925 318896 76866 76136 110988 115816 111258 110660 83961 85931 88197 90753 108245 109147 315460 340725 917104 900996 343447 354443 101234 89186 95105 95888 108915 105398 100534 100900 71170 72146 253097 222845 651679 651201 188752 187681 238942 241957 275513 269178 283289 288815 300235 304817 286293 314993 645656 674505 500870 405633 252592 249067 284627 284610 297771 301120 305410 311293 342943 341555 562009 580079 41.05 68.5 1
13:36:44 2023-09-26 324818 318176 76835 77360 111147 115952 111258 110660 84044 85898 88350 90596 108146 109098 315748 342455 913205 903801 341239 353943 100988 89162 95009 95952 108898 105325 100465 100900 71122 72196 253097 222373 649560 649359 189118 186635 240428 240868 275533 269818 283325 288634 302803 305956 285107 318115 645828 674909 500870 405380 252734 248679 286235 283405 299383 301120 306270 310540 342943 343096 557756 584549 41.05 68.5 1
13:36:45 2023-09-26 318901 318825 76824 77450 110993 115928 111258 110890 84013 86273 88407 90996 108170 109669 315604 339804 922336 896718 339570 354693 101097 89219 95009 95789 108865 105463 100224 101179 71107 72314 253172 223891 652508 650279 188787 187742 238942 243017 274918 269250 285098 286683 301467 306992 285285 315509 647063 682863 507890 405633 252842 248334 283525 285419 297879 302943 308511 310968 341375 342581 558797 584824 41.05 68.5 1
13:36:46 2023-09-26 320673 318658 76855 77442 110993 115813 111258 110660 84044 85872 88350 90815 108254 109131 315784 340976 915987 899790 342229 351952 101402 89040 95074 95789 108974 105398 100568 100900 71170 72146 254239 222686 651558 650740 188490 187681 239277 241957 274954 269034 284471 288671 300270 304712 286088 317203 648437 673883 502260 405990 252662 249660 283759 284427 297178 301120 306343 312957 341102 343301 558797 582478 41.05 68.5 1
13:36:47 2023-09-26 322849 318896 76866 77450 111224 115890 111660 110653 84097 86061 88528 90779 108154 109181 315280 340522 920281 910327 341017 355126 100988 89162 95009 95821 108865 105463 100401 101110 71170 72228 253097 222722 646437 649015 189118 186833 240428 241581 276414 269250 284591 288020 302385 303898 286231 317656 643726 683132 506657 409842 252842 248299 286298 283533 297699 301086 306667 311996 343502 342546 555387 583173 41.05 68.5 1
13:36:48 2023-09-26 318701 319211 76866 77483 110993 112947 111181 110967 84044 86116 88197 91003 107890 109384 315748 340976 919812 899790 339790 352170 100988 89194 94976 96018 108715 105463 100465 101179 71073 72309 252943 224085 644089 651201 189049 187420 239436 242837 274635 269639 284955 286978 301464 304712 285837 315401 647374 681985 502260 405633 252842 248857 283795 285958 297662 302659 308438 310968 341923 342872 561995 584228 41.05 68.5 1
13:36:49 2023-09-26 323339 318958 77003 76437 111199 112816 111465 110558 84035 85917 88471 90622 108372 108997 315244 341313 913095 906445 341203 353993 101128 89194 95073 95987 108940 105083 100568 100900 71170 72265 253097 222026 648886 649359 189049 187509 240056 240832 276220 269250 283722 288815 300341 306441 285423 315582 640033 675128 502260 405560 252360 248683 286848 283092 299528 302028 305661 310322 342943 343061 554175 582651 41.05 68.5 1
13:36:50 2023-09-26 322390 318247 76929 76010 111147 115986 111258 110660 83987 85813 88230 90753 108254 108947 315784 340461 919812 906445 338468 351952 100919 89349 94977 96116 108382 105529 100191 101179 71090 72309 255409 222757 642014 652051 191391 187249 240348 241644 276272 269178 284920 287873 302843 304183 285851 317258 643690 683132 499133 409263 252842 248015 285566 283958 297664 301155 306667 311139 343396 343612 555816 583612 41.05 68.5 1
13:36:51 2023-09-26 321841 318892 76961 76324 111292 112804 111258 110822 84029 86069 88378 90779 108121 109181 315748 340701 911776 898543 341353 353906 101268 89162 95008 95789 108974 105609 100676 100900 71202 72309 253097 221333 651679 649015 188456 187845 239313 242334 275568 269250 284192 288910 300518 305312 286195 314993 646605 674505 500870 405560 252628 249488 284627 284392 297213 302659 305158 310611 342943 342307 562991 581883 41.05 68.5 1
13:36:52 2023-09-26 322849 318637 76898 77307 111147 115740 111258 110660 84044 85780 88350 90628 108254 108947 315784 341973 911911 910589 342032 351642 101128 89040 95008 95821 108968 105155 100568 100900 71122 72178 250826 222316 651198 649636 189049 186765 240659 240690 276078 269972 284621 288707 300833 305739 285374 315545 640069 674691 502260 405416 252842 248263 286409 283092 297775 304615 305983 310104 342943 343061 554139 581792 41.05 68.5 1
13:36:53 2023-09-26 319462 319034 76929 77486 111301 112881 111224 110899 84055 86069 88439 90878 108039 109165 315784 338922 920370 901525 339089 351888 100988 89194 94911 96019 108765 105286 100258 100900 70977 72309 255409 223605 647906 650279 187864 188010 238204 242334 275797 268493 285098 287158 301432 304817 285428 315509 649046 682167 500870 405633 252842 248857 283759 285334 297178 302234 308511 310748 341410 342581 561995 583594 41.05 68.5 1
13:36:54 2023-09-26 319665 318932 76866 77344 110993 116077 111258 110660 84013 85846 88197 90815 107923 109131 315784 340976 911776 899790 341501 351642 101402 89040 95073 95789 109116 105083 100879 100978 71496 72183 257419 221813 654144 651201 189778 187941 239136 242226 275584 269557 284920 288815 299395 305774 286231 316715 647411 674982 511120 405597 252842 249874 284920 284960 297248 301155 306595 313030 342701 342617 561727 583100 41.05 68.5 1
13:36:55 2023-09-26 330456 318216 76898 77393 113612 115825 113851 110660 83972 85813 88504 90628 108254 108947 315591 341492 912558 907771 341515 351642 101332 89162 95008 95821 108898 105391 100534 100900 71202 72339 254239 222062 650039 649359 189084 187715 240428 241354 276256 269250 284037 288815 300553 305526 285356 315582 640069 675128 502260 405560 252842 249067 286445 282660 297699 302449 306343 312073 342762 345717 557354 583517 41.05 68.5 1
13:36:56 2023-09-26 319961 319117 76949 77479 110947 112865 111104 111121 83981 86083 88165 91003 107923 109350 315748 341973 919812 898512 338432 352205 100988 89194 95041 96019 108848 106063 100472 101255 71107 72344 253172 224013 646146 652124 189778 187873 239542 242567 274463 269629 285062 287023 302845 306775 286624 315509 649005 682167 506480 407746 252770 248893 285098 285334 297279 301155 306415 310309 343242 342581 561995 583740 41.05 68.5 1
13:36:57 2023-09-26 320277 318916 76835 76149 110993 115859 111258 110660 83992 85964 88197 90815 108072 109131 315784 340976 913137 896866 340533 351642 101610 88946 95138 95789 109116 105010 100568 100900 71170 72080 255409 222445 653154 648900 188456 188010 238942 242334 275568 269629 284192 288409 299360 306699 285321 315509 647557 674029 500895 403955 252842 249874 284428 285120 299987 304615 306415 314798 341798 343541 564407 585983 41.05 68.5 1
13:36:58 2023-09-26 322622 318635 76898 77335 111147 116021 113693 110660 84107 85905 88443 90628 108254 108947 315784 340461 920465 908416 338432 351642 101203 89431 95138 96019 108848 105562 100434 101112 71236 72213 253097 223241 652183 654168 189049 187386 240428 241412 276414 269250 284991 288597 301432 303898 287005 315545 643726 681504 500870 409878 252842 249067 286409 283524 299618 303226 306667 312033 342951 342068 554603 583100 41.05 68.5 1
13:36:59 2023-09-26 320431 319180 76918 77511 110686 112869 111181 111121 83950 86116 87924 91003 107890 109384 315784 341733 920370 899150 337922 352170 101128 89349 94976 96050 108715 105529 100465 101179 70945 72309 268322 224121 645136 648979 189049 187681 239719 242675 274533 270008 285062 287036 302881 304817 285392 315545 647593 683346 503662 408000 252626 248818 285249 285922 297518 304223 306270 311152 345370 342955 562770 584549 41.05 68.5 1
13:37:00 2023-09-26 320932 318689 76866 77450 110993 115894 111258 110660 84013 85931 88197 90753 108105 108981 315820 337901 913205 910102 339941 354584 101447 89431 95073 95888 108982 105398 100606 101009 71252 72181 255068 222579 648044 647525 189084 187420 239755 242083 276537 268458 285098 288003 300518 306450 285107 318524 643726 676200 501932 403991 252842 248683 285205 284427 298638 302519 306739 310575 342943 343682 559317 585275 41.05 68.5 1
13:37:01 2023-09-26 320896 318211 76961 77433 113500 115779 113806 110660 84055 85872 88383 90628 108287 108947 315266 338922 921771 904282 338396 352170 101402 89378 95106 95952 108974 105430 100568 101110 71202 72309 251997 223227 644906 649051 189049 188010 239719 242047 276680 268871 285174 288003 301503 304887 286871 314514 644672 681707 502086 408322 252517 249589 285802 283418 300666 302552 306559 312034 342943 342441 561898 585238 41.05 68.5 1
13:37:02 2023-09-26 318958 318728 76835 77503 110988 112837 111258 111291 83930 86057 88230 91003 108140 109350 315820 341758 914475 902204 341427 354676 101234 89251 95073 96051 108915 105496 100573 101288 71252 72146 253097 222757 644958 647525 189015 189341 239481 243017 274954 269818 284476 288157 301255 306699 284100 317476 647557 676200 507890 403140 254272 249067 284428 285334 297734 301155 306667 310896 342943 344717 562009 581797 41.05 68.5 1
13:37:03 2023-09-26 320446 318932 76862 77376 110993 115809 111258 110660 84013 85905 88230 90720 108180 109165 315856 337901 911812 908416 338636 351923 101436 89040 95073 95821 109082 105155 100611 100900 71170 72178 253097 222793 654451 647525 190851 187420 239719 242163 276414 268493 285971 288003 301664 306485 284920 317186 647664 681876 500870 407033 254272 248541 285392 284778 300447 303369 309274 311556 342943 343682 557501 585275 41.05 68.5 1
13:37:04 2023-09-26 319961 318887 76866 77339 111317 115859 111258 110660 84044 85846 88230 90815 108312 109181 315532 342239 918282 902018 342406 353943 101234 89219 95138 96051 108915 105707 100568 101110 71202 72211 253097 222004 652362 648821 188918 187715 239516 242163 275548 269214 283289 288815 300341 306020 286669 315473 646605 673206 507890 408000 252842 249488 285098 284326 297248 304579 305661 310358 341445 341555 560815 580935 41.05 68.5 1
13:37:05 2023-09-26 342285 318599 76835 77450 110916 112833 111181 110890 84044 85997 88230 90878 107956 109350 315748 343154 911726 901167 340483 351642 101128 89072 95074 95821 108748 105220 100568 100900 70977 72260 254239 222757 651232 646153 189084 187386 240091 242334 274726 270008 284299 288003 301219 305921 284635 320307 646423 675790 507890 405452 254811 247912 285156 285156 297879 302449 306703 309634 341410 343718 562770 582615 41.05 68.5 1
13:37:06 2023-09-26 324909 318247 76929 77372 113496 115825 113772 110576 83998 86061 88560 90680 108312 109114 315676 338815 921044 907696 340533 354693 101234 89251 95009 95952 108898 105529 100568 101179 71284 72341 254239 223506 643830 649051 189049 187907 239542 241653 276715 269060 284969 288003 301503 304852 287144 314550 645388 676345 500870 408938 252450 249488 285535 283709 300411 302908 306739 312291 341410 341555 555853 583585 41.05 68.5 1
13:37:07 2023-09-26 320446 318958 76902 77372 111138 115859 111258 110660 83961 85905 88230 90753 108105 109014 315784 341511 919812 899150 338194 352205 101128 89194 95009 96050 108640 105496 100258 101319 71122 72309 252943 224156 648588 648979 189084 187715 239755 242334 274533 270281 285685 286987 303093 306307 286088 315221 647447 682986 500870 407819 252734 248889 285312 285370 297915 302028 306415 311152 344810 342617 558531 582747 41.05 68.5 1
13:37:08 2023-09-26 322334 318764 76961 77372 111313 112792 111654 110985 84128 86273 88439 90970 108154 109534 315424 337723 915802 908951 339052 351888 101512 89072 95041 95821 109116 105187 100645 100900 71170 72211 253097 222793 647738 647525 189084 187715 239755 241993 276414 268493 285379 288003 300799 306735 285967 315618 643763 676272 501932 404276 252842 248941 285637 284463 299056 303086 308511 309670 342460 343718 559191 585312 41.05 68.5 1
13:37:09 2023-09-26 320932 318216 76992 77319 111508 115859 113851 110660 84024 85872 88443 90628 108287 109056 315856 338958 921771 903801 338432 352170 101402 89227 95041 95952 109007 105358 100568 101040 71202 72341 251997 223420 648961 649051 188752 188010 239400 241877 277013 269034 285802 288133 301361 306919 286965 316566 645474 680026 500870 405597 252842 249874 285098 283595 301261 302623 308474 312291 342212 341590 558759 583662 41.05 68.5 1
13:37:10 2023-09-26 319839 318987 77127 76283 111164 113033 111465 111010 84055 86220 88439 91062 108270 109215 315568 341830 914137 898104 339897 352170 101198 89431 95138 96018 108940 105398 100534 101110 71170 72280 256140 222722 648385 647525 188752 188010 239277 242846 274954 269629 284627 288223 301221 306594 284450 315338 648473 674190 506480 403032 252842 249067 284193 285392 297213 301994 306149 312218 342943 344682 558761 583476 41.05 68.5 1
13:37:11 2023-09-26 320671 318856 76898 77446 111138 112738 111258 110967 83992 85931 88318 90753 108254 109282 315820 337830 913205 909062 339570 352170 101268 89162 95106 95821 109082 105391 100776 101110 71170 72178 248594 222530 658828 648870 191121 187838 239772 242190 276537 268279 285601 288626 300797 306524 285352 315437 643654 675616 506036 404276 252842 248783 285949 284370 299020 302907 306703 311814 342834 344646 559551 585339 41.05 68.5 1
13:37:12 2023-09-26 322525 318892 77028 76407 111301 112869 111567 110899 84054 86161 88439 90904 108237 109215 315280 341511 921499 899790 341501 355446 101198 89317 95041 96404 108790 105805 100401 101179 71122 72440 261319 224085 642972 651201 189084 187811 239684 242334 274498 270396 285169 287171 302881 304817 286195 315545 647557 682649 500870 408000 252842 249032 285298 285334 296505 304187 306703 311188 342951 342581 561959 584969 41.05 68.5 1
13:37:13 2023-09-26 320784 319175 76898 77479 111142 115928 111258 110887 84075 86023 88197 91003 108146 109350 315748 341421 911911 896866 339420 354624 101198 89162 95126 95789 109015 105358 100534 101040 71170 72228 255409 223169 650208 647270 189778 188464 239136 242774 275793 269937 285138 288265 302161 307128 284849 315545 647557 674982 496434 404240 252842 249417 283861 285035 297421 304223 306631 310896 341978 344682 562622 583063 41.05 68.5 1
13:37:14 2023-09-26 323250 318551 76922 77556 111301 112861 111645 110491 84164 85917 88439 90563 108254 108838 317376 339947 922352 904740 340292 351888 101268 89162 95138 96051 108940 105496 100568 101040 71170 72306 263464 222722 649080 649015 189049 187715 240056 241541 276644 269250 285062 288003 301467 304782 287549 315437 643726 676272 500870 409805 252628 249453 285972 283609 300666 301120 306703 312254 342401 342839 558722 585238 41.05 68.5 1
13:37:15 2023-09-26 322334 318662 76898 77479 111142 115928 111490 110890 83941 85931 88411 90878 108221 109386 315748 341476 919124 898512 340208 352170 101329 89382 95009 96116 108715 105707 100472 101325 71237 72413 258911 223627 642067 652587 189015 187907 239966 242154 274741 270770 284991 287526 302845 304782 286231 317468 648786 681132 506480 409226 252842 249611 285392 285263 297915 304937 306343 311445 343466 342581 564666 582651 41.05 68.5 1
13:37:16 2023-09-26 329015 320903 76992 76500 111301 112894 111567 110890 84049 85997 88504 90753 108254 109249 315820 337794 911776 909062 339911 354798 101548 89194 95170 95952 109082 105292 100853 100900 71331 72277 254239 222757 648930 647525 190851 187976 239719 242334 276644 268458 286034 288206 301664 306699 285321 315618 643726 676236 496782 406855 252842 249067 285535 284845 299056 302519 306739 309670 342701 343682 559551 585238 41.05 68.5 1
13:37:17 2023-09-26 323020 318693 77051 77364 113578 115986 113851 110660 84086 85931 88443 90628 108254 108947 315748 338887 921771 903415 338361 351923 101198 89255 95008 96019 108848 105819 100472 101117 71236 72213 253097 223120 657413 653049 189778 187907 239507 241984 276608 269250 285062 288003 301467 306811 287319 315179 644672 676309 500870 409175 252234 249874 285535 283648 299056 301086 306415 312254 341888 341520 557464 583548 41.05 68.5 1
13:37:18 2023-09-26 320221 318777 76961 76324 111142 112816 111258 110890 84044 85964 88378 90963 108221 109316 315784 341492 911726 900996 339969 352170 101268 89317 95139 96050 108974 105398 100534 101179 71170 72309 253097 222793 653125 649359 188752 188436 239277 242334 275762 269629 284929 288815 299642 306699 285356 317277 647557 674713 503650 404276 252842 249874 284863 285062 299528 304294 306703 311083 342701 343647 558797 583512 41.05 68.5 1
13:37:19 2023-09-26 322548 318211 77013 77339 113691 115791 113964 110473 84117 85780 88536 90533 108287 108838 315388 340426 914363 907472 342657 352170 101447 89464 95202 96349 109182 105430 100676 101112 71284 72213 263464 221919 650060 649286 189049 187681 239719 241581 277530 269377 284920 289072 300939 306955 285321 315618 644801 678334 503650 404276 252842 249067 285535 284228 301029 302943 306703 310575 342943 343647 559587 587468 41.05 68.5 1
13:37:20 2023-09-26 327761 318887 76961 77372 111147 116021 111431 110899 83941 85990 88504 90753 108180 109241 315496 342938 916940 896866 342032 351642 101299 89255 95041 96050 108898 105496 100534 101040 71170 72309 253686 222530 646931 648979 189049 187976 239719 242334 275797 270008 283400 288824 302173 304570 287113 315221 646605 675176 507890 409226 252842 249453 285098 284862 297664 305151 306091 310575 342951 342581 561339 581792 41.05 68.5 1
13:37:21 2023-09-26 319961 318693 76835 77519 110993 112780 111258 110967 83961 86057 88350 91003 108254 109350 315230 342841 912558 901944 342155 354548 101343 89772 95138 96083 109132 105812 100676 101079 71333 72361 263464 223120 645791 647525 189153 187681 240428 242450 274954 270389 284591 288409 300902 306992 285214 319188 646112 675176 511120 405560 254632 248089 286298 285298 296728 302694 306667 311373 341410 344682 562009 582312 41.05 68.5 1
13:37:22 2023-09-26 320410 317286 76929 76396 111526 112837 111490 110660 84055 85931 88411 90680 108154 109131 315784 338649 921118 903123 340476 351642 100988 89255 95074 95821 108715 105398 100396 100900 71170 72228 253097 222757 648841 649015 188787 188010 239684 242163 276680 269250 285098 288228 301113 306170 286871 316264 645620 680171 506256 405633 252450 249874 285192 283595 300411 301120 306739 312254 342727 342068 558290 583653 41.05 68.5 1
13:37:23 2023-09-26 319961 318896 76929 77474 113413 115885 111258 110814 84024 85964 88411 90878 108698 109241 315820 342866 918372 900723 342514 354676 101234 89284 95138 96051 108948 105885 100642 101288 71299 72309 253172 222757 647361 652051 189015 188438 239684 242334 276220 268799 283758 288779 302385 304357 287189 315545 645656 676164 505071 409226 252576 249663 285334 284845 297915 302975 306127 310140 343191 342581 561212 581792 41.05 68.5 1
13:37:24 2023-09-26 322792 319175 76965 77499 111463 116055 113772 110967 84149 86102 88689 90815 108287 109274 315820 338411 914432 907472 338609 352240 101268 89382 95106 96148 109082 105852 100534 101179 71202 72309 253097 224156 643706 647521 189153 187420 240428 241993 275797 269629 285178 286835 303094 305733 285356 318897 645164 683615 505071 405669 254272 248334 286432 284436 297734 302028 309917 310968 342986 343682 557895 585275 41.05 68.5 1
13:37:25 2023-09-26 319608 318670 76898 77450 111147 116016 111258 110814 84024 85997 88350 90878 108204 109484 315496 338364 916989 904926 339570 354693 101444 89251 95170 96083 108948 105562 100534 101110 71170 72260 253097 223662 646057 650930 188456 188602 238942 243017 276501 269060 285971 287800 301926 305739 286266 315545 647557 682649 505908 405633 252842 249874 283892 285298 298602 304473 308983 311996 342162 343336 558761 583685 41.05 68.5 1
13:37:26 2023-09-26 323250 318247 76965 77442 113530 112759 113885 110660 84060 85964 88504 90815 108287 108947 315784 341973 913205 907771 342032 352170 101402 89349 95073 96116 109007 105365 100568 101179 71202 72309 253097 222316 649223 649359 189118 187879 240428 241617 276680 269818 284192 288815 300691 306201 286231 317439 645754 674190 503650 405203 252842 249067 285535 283644 299300 301155 306667 311301 342943 343682 557932 585005 41.05 68.5 1
13:37:27 2023-09-26 322359 318599 76929 77339 113500 115855 113885 110814 84060 86121 88714 90805 108420 109147 315676 340569 922352 906260 341017 354944 101374 89251 95073 96116 108898 105529 100568 101179 71268 72309 255068 223384 645330 649015 189118 188499 240286 241993 277656 269250 285133 288503 302173 304887 287787 315473 645164 680171 500870 409842 252450 249874 286678 283560 299056 301155 308474 309670 342401 342033 557625 584861 41.05 68.5 1
13:37:28 2023-09-26 320403 319410 76992 77479 110984 112804 111258 110967 84024 86149 88230 91003 108254 109800 315784 341973 911911 899530 339969 352170 101299 89194 95041 96050 109082 105463 100568 101179 71421 72309 251997 222757 649418 647067 189118 187845 239882 242846 274989 274641 284960 288409 301467 306664 284485 318446 647593 676200 507890 404918 254811 248683 285134 285972 297213 304722 306703 310575 342762 343682 559587 581829 41.05 68.5 1
13:37:29 2023-09-26 320967 318958 76929 77483 111390 112845 111465 110951 84097 86273 88471 90970 108406 109249 315640 338471 918282 907285 338536 351945 101369 89227 95008 96116 109032 105845 100534 101076 71122 72309 253097 223806 644250 647525 189118 188142 240260 242334 276220 269250 285971 287158 301503 306699 284854 317476 645620 682167 502260 404312 254272 248893 285570 284565 297699 301120 309966 310420 341410 344682 559551 585312 41.05 68.5 1
13:37:30 2023-09-26 322063 317929 76866 77372 111471 115928 113772 110890 84024 86057 88504 90878 108287 109241 315748 343154 915764 899817 342550 351642 101268 89288 95008 95952 108898 105496 100601 101110 71170 72260 253097 222565 646896 648821 189084 188010 240091 242334 276220 268016 283758 288815 302138 304817 287108 315545 646605 675176 505561 409263 252842 249488 285633 285125 297699 305079 306127 310611 342951 342342 561212 581874 41.05 68.5 1
13:37:31 2023-09-26 321349 318689 76992 76243 111164 113033 111431 111121 84055 86272 88439 91095 108378 109585 315568 342902 912558 902483 340519 352170 101402 89284 95138 96018 109115 105529 100568 101110 71301 72312 253097 222793 657228 647525 189153 187420 240428 242334 274989 268051 284621 288409 300815 305774 285245 318933 647063 677744 500870 405669 254272 248089 285570 285334 297771 303141 306703 309670 341445 344717 561212 582656 41.05 68.5 1
13:37:32 2023-09-26 320704 318861 76929 77372 113421 115954 111258 110660 83992 85905 88383 90878 108287 109165 315820 337865 916449 909062 338609 351677 101436 89194 95008 95984 109082 105325 100568 100900 71170 72211 253097 222793 644801 647270 191256 187838 240144 242226 276078 268819 286302 287760 301326 307273 284742 317294 645583 676345 499227 403991 252842 248541 286011 284392 299250 302519 308257 311336 342870 344682 558759 587050 41.05 68.5 1
13:37:33 2023-09-26 321547 318887 77049 76324 111292 112869 111594 110933 84086 86128 88471 90904 108270 109249 315748 341476 918472 898512 341407 354693 100988 89349 95009 96148 108748 106063 100434 101179 71202 72341 254239 223420 645558 649015 189084 187845 239719 242334 275375 268834 284276 288003 302881 304817 286669 315063 647557 676309 506480 409263 252842 249103 285214 284463 297771 303432 306667 309634 343502 342617 562009 582651 41.05 68.5 1
13:37:34 2023-09-26 319608 318958 76825 77544 110988 113033 111258 110967 84044 85997 88230 90878 108180 109417 315784 341012 911911 905411 339969 351642 101332 89194 95008 96116 109007 105496 100568 101179 71154 72346 253097 223205 660058 646282 189015 187941 239578 243188 275233 270389 284955 288707 301326 306699 284609 317924 647593 676200 506256 405990 254272 249067 284805 285972 297213 302836 306703 310104 341410 345529 558833 582765 41.05 68.5 1
13:37:35 2023-09-26 323176 318587 77024 77593 111297 112804 111722 110712 84160 85950 88536 90815 108287 109165 315820 338673 922425 903801 338396 351642 101369 89194 95171 96148 108932 105529 100568 101481 71202 72309 253097 222793 646556 649087 189084 188383 239719 242163 277530 269250 285133 288003 301148 305774 287144 314993 645164 680207 511120 405669 252628 249874 285682 284192 299300 302730 308547 312366 342162 342307 557932 585376 41.05 68.5 1
13:37:36 2023-09-26 320446 318247 76894 77376 113421 115928 113727 110814 84055 85997 88443 90878 108287 109384 315784 341511 919812 894286 339491 352205 100988 89317 95041 96148 108715 105707 100472 101325 71237 72445 255527 223820 644137 653049 189049 187907 240082 242567 274812 270770 284826 287822 303342 306919 286907 318524 647374 681649 503662 409842 252842 249554 285428 285423 296763 302975 307953 312254 343537 343131 558797 583300 41.05 68.5 1
13:37:37 2023-09-26 320597 319069 77047 77622 111301 112747 111567 110814 84107 85964 88443 90815 108386 109181 315784 337356 914326 907509 337911 354443 101436 89194 95073 96148 109303 105496 100740 101040 71331 72341 256590 223299 652121 647525 189118 187715 240428 242334 276220 269060 286445 288003 301467 306735 285156 317476 645656 681899 503650 404312 254272 249103 285570 284561 298567 301120 309966 309670 343159 344717 559587 585763 41.05 68.5 1
13:37:38 2023-09-26 318994 318216 76961 77479 113608 115894 113772 110660 83992 85938 88350 90878 108287 109274 315820 338411 919812 903801 337377 351923 101198 89288 95008 96051 108881 105885 100645 101185 71316 72245 253097 223641 649080 652587 189778 188795 239136 242675 276680 269060 286016 288097 302987 306236 286231 315509 649507 683615 518284 405524 252842 249103 284330 285370 297699 301120 309492 310676 342232 343131 561995 584934 41.05 68.5 1
13:37:39 2023-09-26 323462 318074 76982 77474 113657 115859 113761 110660 84035 86121 88714 90628 108437 108947 315784 341012 915619 907771 341551 351642 101436 89194 95073 96148 109116 105463 100740 100900 71202 72371 255409 221906 649919 648900 189118 188010 240091 241448 277335 269250 284227 288815 301221 306236 286441 315654 643763 672260 514408 405560 252842 249138 286561 283524 298638 302484 306631 312957 341410 344975 554603 582760 41.05 68.5 1
13:37:40 2023-09-26 322792 318247 76902 77405 113534 115848 113727 110660 84055 85938 88443 90878 108287 109268 315820 341012 919812 908416 339491 354871 100996 89620 95073 96479 108615 106235 100331 101460 71204 72475 253097 223555 639223 651201 189714 187386 240890 241993 276644 269865 285575 288003 303307 304604 286347 318185 644527 681187 499480 409914 254272 248841 286445 284463 299564 302063 308511 312033 343537 343647 556282 584411 41.05 68.5 1
13:37:41 2023-09-26 320967 318622 76953 77474 111301 112902 111567 110967 84107 86050 88504 91003 108254 109635 315640 341456 914438 898965 340183 351888 103490 89162 95235 95952 109418 105358 101089 100900 71348 72309 263464 222757 660717 649359 188864 188567 239684 242675 275797 270008 285062 288409 300482 307593 285994 315509 647557 676084 505040 404240 252842 249839 284663 285365 297664 302449 306379 311301 342701 344646 561959 583512 41.05 68.5 1
13:37:42 2023-09-26 323103 318439 77034 77446 113766 115825 114043 110660 84097 85813 88504 90753 108403 109131 315820 338887 913205 911466 341317 354548 101413 89219 95235 96083 109132 105496 100712 101045 71333 72181 253097 222338 648215 649090 189084 187976 240144 242774 277653 269250 285098 288910 301010 306594 285356 317403 643726 674190 498153 404918 252842 249067 285575 283958 299510 303226 306343 311047 342943 343682 559587 584907 41.05 68.5 1
13:37:43 2023-09-26 320669 318176 76961 77626 111164 112837 111567 110814 84060 85931 88621 90937 108254 109207 315748 341202 921118 899150 340483 352170 100988 89317 95009 96148 108715 105984 100465 101319 71170 72341 253097 223420 651673 648943 189118 187976 240056 242334 275375 270662 284591 288093 303307 304852 286871 315582 647593 680171 505071 409842 252842 249453 285535 284862 297405 303397 306343 312254 343502 342617 562408 583548 41.05 68.5 1
13:37:44 2023-09-26 319668 318916 76898 77483 111147 112857 111258 110922 84055 86116 88443 91003 108180 109316 315460 341434 912779 899233 341501 354944 101201 89251 95040 96051 108948 105918 100539 101079 71170 72277 253097 222722 646931 647233 189015 187976 239684 243017 275568 270199 285685 289374 301113 307164 284414 317924 648699 676164 502260 404276 254811 249417 284663 286060 297248 302694 306703 310322 343123 345200 562009 582651 41.05 68.5 1
13:37:45 2023-09-26 321312 320449 76908 77446 113653 112730 111738 110951 84118 86083 88383 90878 108254 109165 315554 338340 921118 903764 340271 352170 101369 89317 95106 96116 108974 105740 100568 101110 71170 72371 253097 222757 653298 648979 188884 188567 239481 242751 276680 268871 285936 288003 302385 306201 286293 315473 647520 682167 499227 405633 252842 250577 285063 284867 300452 301120 308983 311336 342127 345740 561995 585238 41.05 68.5 1
13:37:46 2023-09-26 320673 318658 76929 77446 113578 112804 111661 110967 84055 85997 88504 90963 108386 109773 315496 340690 915802 901637 342435 354443 101548 89251 95267 96051 109283 105496 100810 100900 71519 72178 255409 221813 649962 651201 189084 188567 239846 242837 276272 270008 285098 294590 300270 306236 286669 315509 647557 674982 496434 405560 252842 249874 284783 285062 297699 302028 306631 313474 342690 343612 558797 583548 41.05 68.5 1
13:37:47 2023-09-26 322550 318637 76940 77446 111610 112833 113885 110660 84055 85931 88536 90786 108287 108947 315784 339434 921771 905802 340386 351923 101268 89194 95105 96018 108974 105463 100568 101179 71202 72309 255409 222757 645170 649015 190851 187976 240056 241617 277494 269250 285098 288409 301874 304852 287854 315473 643763 676309 500870 408863 252806 249839 286409 284192 300836 302028 306739 310313 342401 341555 556246 584824 41.05 68.5 1
13:37:48 2023-09-26 322483 318644 77167 77450 111224 112804 111258 110890 84097 86273 88682 90963 108320 109215 315568 342938 918977 898326 342472 354944 101097 89497 94976 96148 108715 105707 100568 101358 71269 72309 253097 223348 643267 649015 191391 188203 240428 242334 275375 268834 284826 288097 303307 304852 287108 315185 647557 680135 506480 409842 252842 249628 285535 284862 296798 303820 306149 312291 343537 343096 562807 582833 41.05 68.5 1
13:37:49 2023-09-26 329116 319783 76982 77511 111505 112792 111567 110967 84086 85997 88504 90878 108254 109316 315784 337865 917123 909062 339570 352205 101542 89255 95202 96116 109116 105430 100879 101179 71331 72260 254239 222409 652920 647525 189118 188010 240428 242675 277299 268682 286065 288815 300974 306699 285392 315221 644672 675971 503650 404276 252842 249417 286173 284862 301298 303547 308547 310575 342943 344440 559551 585275 41.05 68.5 1
13:37:50 2023-09-26 320655 317286 76919 77339 113578 112902 111809 110763 84273 86121 88653 90937 108486 109139 315280 338744 922315 903979 340533 352205 101268 89382 95041 96314 109107 105918 100604 101179 71268 72309 253097 223384 645330 652759 189118 188436 239719 242334 277530 268999 285133 288008 302385 306201 287144 315473 645164 680171 507890 405633 252842 250401 285570 284525 300195 301155 308511 310358 342162 342307 557895 587008 41.05 68.5 1
13:37:51 2023-09-26 319701 318658 76898 77511 111151 113000 111556 110967 83961 86116 88290 91003 108254 109350 315460 342455 913205 902446 340483 352170 101369 89317 95105 96148 108898 105562 100568 101179 71202 72341 253097 222757 647771 647525 189153 187976 240766 242675 275375 268834 284826 288837 301113 306450 285356 320093 647557 676164 518107 405669 254991 248263 286298 285334 296798 302940 306703 312477 342436 345200 562009 582742 41.05 68.5 1
13:37:52 2023-09-26 320671 318790 76982 76387 111542 113143 111465 110933 84035 86161 88471 90937 108378 109215 315604 337723 917756 909062 338609 351923 101402 89431 95203 96051 109082 105496 100568 101179 71202 72346 253097 223420 645341 647525 189118 188010 240428 242334 276220 269250 286647 288003 301503 306735 285445 318149 646569 680171 500870 404597 254272 248747 285570 284862 299987 301120 309966 309670 343087 344939 558722 585275 41.05 68.5 1
13:37:53 2023-09-26 319441 318198 76961 76387 113500 112771 113772 110814 83992 86057 88504 90878 108254 109316 315784 340976 914432 901070 341501 351888 103385 89255 95137 96050 109267 105463 100879 101040 71412 72228 254239 222062 656762 650279 189049 188306 239684 242334 276220 270008 285174 294247 300235 306699 286907 315509 647593 675128 502260 405524 252842 249874 285063 285298 299528 304722 306739 313574 342943 343682 561995 583553 41.05 68.5 1
13:37:54 2023-09-26 324630 320903 77108 76283 111718 112861 111722 110592 84191 86069 88747 90746 108453 109106 315820 340905 913713 909453 341479 354944 101548 89317 95137 96116 109082 105496 100784 101112 71234 72309 255409 222062 650279 648441 189118 187976 240260 241617 277530 269629 284662 294174 301467 306699 286195 315343 643726 673680 502260 405524 252842 249103 286848 283644 299300 302449 306149 311555 341410 343647 555387 583744 41.05 68.5 1
13:37:55 2023-09-26 319389 318693 76870 77520 110984 112878 111258 110967 84044 86365 88230 91164 108072 109384 315712 340737 919812 899790 337341 352205 101198 89255 95041 96116 109119 105812 100568 101179 71202 72309 252943 223806 643528 650279 189118 187845 240428 243017 274954 270008 286620 287158 303094 305526 286633 315618 647593 682768 512999 407964 252842 249103 284787 286208 297807 302449 309201 311445 342986 343400 565977 587050 41.05 68.5 1
13:37:56 2023-09-26 320894 318812 76992 77626 111301 112890 111456 110899 84084 86220 88439 90878 108221 109316 315784 340976 912749 901384 340533 354624 101680 89007 95170 96208 109317 105010 100810 100900 71331 72178 253097 222445 650598 648900 188918 188602 239684 242846 275797 270245 285098 289041 300553 307413 286092 315582 647593 675128 507890 404276 252842 249874 284663 285334 299760 302484 308474 311337 342701 344682 558797 585275 41.05 68.5 1
13:37:57 2023-09-26 323939 317291 77024 77450 113608 116090 113885 110660 84086 85931 88536 90753 108470 108981 315820 339947 922425 907771 338468 352205 101436 89349 95073 96116 109007 105463 100740 101179 71202 72341 253686 222757 649080 649051 189118 188010 240428 241653 276715 269250 285200 288409 302385 304852 288025 315221 645164 680171 502260 409842 252842 249663 286450 283560 299056 302028 306198 312661 345577 345483 564862 586049 41.05 68.5 1
13:37:58 2023-09-26 321422 318777 76992 77593 111301 112857 111567 110899 84024 86083 88504 90878 108254 109350 315446 340654 915728 899817 342478 351150 101447 89251 95138 96116 109116 105496 100740 101040 71202 72371 253097 221369 649440 648979 189084 188010 239719 242751 276220 270008 284192 294662 301467 305774 287252 315545 647557 673680 502260 408000 252842 249874 285535 285298 300028 302905 306595 312810 341445 345423 558725 582651 41.05 68.5 1
13:37:59 2023-09-26 323939 318251 76992 77479 113451 115894 113851 110890 84086 85997 88504 90878 108606 109241 315784 340737 921771 908416 338432 351945 100988 89349 94944 96148 108898 105740 100601 101424 71202 72341 254239 222757 654529 648979 189714 187551 240766 241993 276680 269818 285191 288409 302561 304392 287108 317439 643763 683615 505071 410168 252842 248893 286848 284841 301298 304615 308221 311631 343431 343506 555671 583403 41.05 68.5 1
13:38:00 2023-09-26 319608 319034 76961 76319 111185 112968 111258 111121 83961 86123 88407 91128 108088 109384 315748 341012 921118 900996 338205 352205 101268 89349 95041 96148 108974 105845 100643 101179 71202 72341 252943 224192 645807 648943 189758 188010 240428 243017 274918 268051 285133 287598 302065 305774 286508 315618 649005 683132 505908 408613 252842 249453 285428 286244 296763 301189 308184 311225 342472 343612 563259 583672 41.05 68.5 1
13:38:01 2023-09-26 321607 318699 76992 77405 113691 116090 113885 110890 84055 86160 88504 91003 108287 109241 315856 337865 911776 909062 340051 351923 103347 89317 95203 96050 109116 105496 100879 101110 71234 72309 255409 222445 660291 647525 189153 188010 240428 242334 277530 269060 286360 288815 300691 307413 285994 317476 645164 678187 496434 404918 254272 249378 286244 285084 299369 304566 308874 312441 342906 345059 559404 585958 41.05 68.5 1
13:38:02 2023-09-26 329545 318516 76982 77446 113646 115894 113964 110797 84154 85964 88504 90878 108287 108981 315820 338744 920892 903801 337412 351888 101402 89255 95008 96116 109082 105529 100601 101179 71202 72341 254239 222793 648841 649051 189118 188436 239755 242334 277530 269250 286092 288409 302669 306811 287108 315509 646605 682167 500870 405633 252842 250577 285570 284427 299947 301189 309492 310140 342472 342581 559624 587050 41.05 68.5 1
13:38:03 2023-09-26 318730 318728 76919 77511 111360 112813 111258 110967 83961 85997 88350 91227 108254 109384 315820 341973 911004 900847 339969 352205 101436 89349 95138 96148 109082 105496 100740 101179 71202 72341 250826 222757 647521 647067 189153 188010 240428 243017 275604 274605 285098 288820 302385 306735 285120 318860 647593 678778 507890 407723 255713 248818 285142 286141 299600 303293 306595 312957 344883 345059 559367 582615 41.05 68.5 1
13:38:04 2023-09-26 322261 317893 76961 77511 111292 116090 111490 110890 83998 85964 88383 90878 108304 109350 315820 337901 914469 907472 337653 352205 101436 89255 95073 96148 109082 105805 100601 101179 71202 72341 253097 223806 648961 647525 189153 188010 240428 242334 276644 273868 286647 287279 301606 306735 285071 318446 645656 682167 495411 404312 254272 248893 286409 284862 298359 302942 309024 309634 341923 345216 559587 585312 41.05 68.5 1
13:38:05 2023-09-26 327954 318932 76996 76104 113447 112711 113806 110967 84055 86090 88536 91003 108321 109350 315784 340964 918472 898512 341515 352170 100988 89349 94976 96148 108748 105805 100568 101179 71170 72341 253097 222757 645558 649015 189153 188044 240260 242334 275833 268869 284192 288409 303021 304817 286790 315329 649507 677744 500870 409081 252770 249732 285428 285592 298462 304864 306415 313624 342436 343096 561212 581792 41.05 68.5 1
13:38:06 2023-09-26 322068 318815 76992 77532 111070 112837 111258 110967 84092 86102 88230 90878 108287 109350 315748 343118 911726 903123 340519 351677 101299 89227 95041 96116 108932 105496 100568 101110 71202 72309 255409 222757 649200 647525 189153 187715 240428 242334 275604 268869 285062 288815 302173 306485 285392 318933 646642 675652 505387 405633 254811 248299 286342 285334 296798 302975 306415 310575 341923 345236 561212 581929 41.05 68.5 1
13:38:07 2023-09-26 319961 316969 76898 77372 111386 116021 113727 110814 84107 85997 88350 90878 108386 109181 315532 337652 917104 910319 338297 354443 101408 89251 95170 96051 108948 105707 100740 101179 71154 72341 255409 223519 645130 648172 189118 188010 240428 242334 276394 269214 286853 288003 301503 307199 285423 317512 645692 680243 503650 404312 254272 249103 286208 285334 300411 303262 310186 311373 341137 344717 559587 585312 41.05 68.5 1
13:38:08 2023-09-26 320188 317322 76929 77372 113421 112869 113693 110814 84023 85846 88350 90878 108180 109165 314908 341476 920846 898512 338468 352170 101128 89382 94976 96404 108715 105496 100258 101179 71073 72309 268322 223455 643181 648979 189084 188010 240428 242334 274954 270468 285098 287800 302561 305526 286669 315618 649005 682167 511120 409263 252842 249488 285690 286208 296575 302940 308511 310676 343537 343407 562825 585129 41.05 68.5 1
13:38:09 2023-09-26 320134 318728 76933 77507 113421 112792 113693 111110 83992 86399 88560 91029 108312 109517 315640 341073 913132 900996 340065 354443 101374 89251 95093 96116 109007 105430 100568 101179 71316 72346 253097 222722 657540 648900 189049 188533 239719 242675 276359 273832 285307 288815 301010 306542 286231 315545 647593 675165 503650 404312 252842 249874 285334 286056 297734 302940 306775 311555 342943 343718 563896 583548 41.05 68.5 1
13:38:10 2023-09-26 322395 320639 76982 77425 113534 112788 113840 110660 84086 85905 88536 90753 108287 108981 315820 339983 922425 906482 338432 351923 101436 89194 95073 96050 108932 105391 100568 101110 71202 72341 253097 222757 647452 649015 189153 187845 240766 241993 276751 269629 285133 288409 301148 304817 287738 315618 643763 681686 502260 410494 252842 249138 286848 283595 300452 303195 308547 310358 343537 343147 555853 583585 41.05 68.5 1
13:38:11 2023-09-26 321607 318684 76862 77516 111053 112845 111122 111207 84086 86306 88439 91128 108121 109282 315604 342383 920869 899641 341648 352170 101128 89349 94976 96148 108748 105951 100606 101319 71139 72341 253172 223999 642307 649015 189118 188010 240260 242675 274954 268834 285098 287692 303378 306811 286705 315654 649501 682167 500870 408938 252842 249874 285570 286208 296349 302729 306487 312291 346079 343131 561212 581910 41.05 68.5 1
13:38:12 2023-09-26 320446 318635 77024 77589 111301 112711 111738 110890 84055 86083 88504 90878 108254 109282 315820 337830 912988 909062 339570 352170 101542 89223 95170 96116 109082 105430 100776 100900 71380 72309 255409 222373 650519 647525 189118 187976 240428 242334 277494 268871 285735 288910 301432 307378 285994 315221 645127 676164 505040 404312 254272 249628 286137 285263 301261 303583 308874 311301 342943 344923 559551 585357 41.05 68.5 1
13:38:13 2023-09-26 321607 316934 77108 76355 111542 112813 111809 110788 84128 86042 88653 90746 108453 109181 315604 338744 922278 906371 338396 352134 101268 89587 95170 96116 109015 105562 100707 101179 71170 72361 257266 223227 644834 652528 189118 188436 240224 242334 277920 269250 285936 288409 302421 306201 288048 315509 646569 681132 502260 407927 252842 250577 285535 284618 300836 304115 309201 311814 342436 342546 557895 585275 41.05 68.5 1
13:38:14 2023-09-26 319608 318680 76957 77516 113578 112845 111490 110967 84024 86083 88504 91003 108180 109384 315748 340976 912558 901070 339694 351642 101268 89317 95138 96148 109082 105529 100740 101179 71202 72341 253097 223169 647896 647525 189118 188436 240056 243017 275762 268051 285062 288612 301148 307628 284885 317924 649507 676164 500870 405524 254991 248857 285535 286275 297421 302940 306703 310575 342401 345442 562807 585940 41.05 68.5 1
13:38:15 2023-09-26 328777 318637 77087 76274 111301 112890 111722 110933 84092 86161 88471 91062 108378 109215 315784 337603 911776 909062 339386 354944 101613 89255 95203 96116 109116 105496 100779 101179 71331 72277 253686 222757 647071 647525 189118 188010 240428 242334 277656 268871 286512 288409 301432 307164 285356 317924 645620 676272 503650 404276 254272 249453 286173 284862 299510 302234 309456 310540 342943 344682 560544 585689 41.05 68.5 1
13:38:16 2023-09-26 319925 318185 76961 77479 111505 112947 111258 110890 84055 86083 88504 90878 108254 109241 315784 341973 915764 901094 342478 352170 101369 89288 95137 96116 109082 105772 100879 101179 71299 72309 253097 221369 652826 648943 189118 188436 240260 242846 276644 270008 284627 289040 301077 306236 287702 315545 647557 673680 503650 407964 252842 249874 285535 285298 298150 303155 305839 311591 342127 343176 562186 584475 41.05 68.5 1
13:38:17 2023-09-26 323029 320449 77066 76383 111551 112841 111567 111053 84097 86220 88593 90878 108254 109241 315748 343118 916320 902772 341479 351642 101268 89255 95137 96051 109082 105562 100707 101179 71202 72341 253097 222722 661928 648900 190278 187420 241140 242334 276220 269244 284627 288815 302385 306419 286669 319122 645620 674190 500870 405597 252842 248263 287252 284969 297664 303855 306667 311083 344506 343682 555816 582651 41.05 68.5 1
13:38:18 2023-09-26 319156 318693 76929 77479 111211 112792 111490 110967 84024 86116 88443 91003 108146 109350 315748 338887 919812 899502 338609 352205 101198 89349 95041 96148 108974 105740 100568 101179 71202 72309 253097 223420 643507 650279 189084 188602 239719 247518 276414 270008 287108 288223 303307 305774 286871 315257 649465 684098 500870 407964 252842 249839 284627 286293 298567 301155 310064 312403 345822 344399 567005 584683 41.05 68.5 1
13:38:19 2023-09-26 320513 321314 76971 76387 111301 113017 111567 111053 84055 86090 88628 91065 108287 109517 315820 340941 913205 902010 339933 354835 101548 89349 95235 96148 109267 105885 100776 101179 71331 72341 253097 222757 650551 648441 189118 188044 240260 243359 275991 268612 285098 288635 301642 307277 284885 318897 648510 676236 503294 404276 254811 249453 285606 286208 297699 302940 308715 312477 341445 345442 561995 583608 41.05 68.5 1
13:38:20 2023-09-26 322978 318176 77055 77442 113721 116021 113851 110814 84066 86023 88536 90815 108437 108981 315784 338922 923652 905765 338396 352205 101402 89349 95138 96116 109082 105594 100568 101179 71251 72341 250826 222793 646759 649051 189118 188602 240260 242334 277920 269629 285971 288612 302845 306699 287751 315509 645656 681168 506082 405633 252842 250577 285668 285013 302506 304187 309638 312662 345370 343541 562807 585133 41.05 68.5 1
13:38:21 2023-09-26 321422 320449 77051 76315 111301 112898 113851 110890 84055 86116 88621 90937 108254 109282 315748 341973 915764 903638 342237 354088 101680 89349 95072 96116 109116 105594 100707 101179 71234 72309 254239 221862 649560 648979 189084 188306 240260 242675 276680 270008 284702 288308 301467 305739 287787 315545 649507 675128 503650 405524 252842 250577 285535 285334 298359 302905 306415 311591 342943 343647 561995 583357 41.05 68.5 1
13:38:22 2023-09-26 321906 318163 77024 77483 113612 116124 113885 110814 84055 86023 88504 90878 108287 109165 315784 340461 921118 908416 339182 352170 100988 89382 95008 96148 108898 105674 100601 101179 71202 72371 253097 222722 647002 648979 190013 187976 241140 242334 277494 270008 285971 288910 303804 304782 287355 318185 645127 684098 505071 410494 254127 249378 287037 285013 301298 302801 308366 312993 344430 344798 556064 584646 41.05 68.5 1
13:38:23 2023-09-26 319608 321358 76929 77511 111147 113029 111258 111207 84055 86234 88350 91260 108146 109644 315748 340869 920333 896917 338159 352205 101128 89349 95040 96180 108974 105984 100568 101493 71202 72522 255295 224156 644051 648979 189153 188044 240428 243359 275568 268834 285971 288003 303378 306419 287108 317476 650421 684098 500870 409226 254272 249874 286409 286768 297213 302940 309456 312291 346568 343647 558761 583512 41.05 68.5 1
13:38:24 2023-09-26 321312 318211 77087 77511 113530 112902 113885 110967 84149 85997 88504 90878 108287 109350 315820 336848 914363 910102 339089 351677 103347 89317 95203 95984 109116 105463 100810 101110 71234 72309 253097 222722 655660 647525 189153 188010 240766 243017 277530 269060 286427 289041 301503 307628 285994 317149 645620 680741 503650 407144 254919 249554 286266 285276 299474 303369 309698 313438 342906 345578 559404 586104 41.05 68.5 1
13:38:25 2023-09-26 320410 318635 76971 77516 111610 112788 114043 110814 84066 85964 88536 90878 108486 109165 315820 338922 921771 907771 337922 352170 101436 89349 95137 96148 108974 106164 100879 101319 71331 72472 253097 223420 654290 652795 189118 188602 240091 243017 277920 269250 286007 288707 302845 306699 287108 315545 647557 682167 502260 407676 252842 250930 285570 285298 299545 303155 309711 311047 342472 343131 561610 586141 41.05 68.5 1
13:38:26 2023-09-26 322261 318916 76975 77516 113491 112935 113806 110967 84118 86116 88504 90878 108321 109350 315784 340964 912558 902483 339969 351923 101402 89349 95040 96148 109116 105878 100810 101179 71234 72341 253097 222942 649200 647525 189187 188010 240766 243017 275797 268834 285062 288815 302421 306450 285428 319165 650128 680259 500870 405452 255533 248925 286271 286146 297662 303716 308329 313438 342436 345755 558797 583548 41.05 68.5 1
13:38:27 2023-09-26 322334 318551 77024 77532 113687 112813 113885 110967 84097 85997 88504 90878 108437 109316 315784 337628 918507 909062 338609 352205 103347 89288 95137 96148 109082 105562 100810 101179 71331 72341 252759 223420 648408 647525 189153 188010 240428 242675 276680 269250 287324 288503 302421 307664 285392 318119 647063 681204 505040 404918 254632 249488 286445 285334 298602 301120 309129 310611 341410 344717 560147 586145 41.05 68.5 1
13:38:28 2023-09-26 320673 318211 76908 77511 113578 115963 113693 110967 84055 85997 88536 91003 108254 109505 315784 341973 916413 899817 342273 351888 101610 89349 95138 96148 109116 105562 100740 101179 71502 72341 255409 221715 649320 649015 189118 188306 240219 243017 276644 268016 284192 288588 302101 306205 287702 315329 647411 676895 502260 409045 252734 250259 285994 285156 300447 302905 306595 311591 342762 343096 562807 581883 41.05 68.5 1
13:38:29 2023-09-26 322884 317286 76961 77479 113525 112857 113806 110967 84086 85997 88504 90878 108472 108981 315130 343046 911776 903838 342032 354530 101402 89349 95105 96116 109116 105529 100740 101179 71202 72260 255409 222062 649680 648441 190278 187509 241140 241653 276680 268799 284591 294581 301926 307404 286342 317476 643763 673680 502260 405597 254434 249103 287252 284427 299614 303855 306703 311083 342197 343682 555816 582651 41.05 68.5 1
13:38:30 2023-09-26 318728 317286 77016 77516 113612 116055 113851 110967 84055 85964 88504 90878 108362 109165 315820 337901 919124 902130 337341 351888 101369 89194 95073 96116 109007 105430 100568 101179 71202 72341 253097 222757 642425 648943 188787 188933 239313 243017 277335 269449 286598 288347 302561 306919 286763 315437 647447 682986 502260 405488 254272 250858 285307 285428 302701 301120 310136 312993 342951 343612 558761 585726 41.05 68.5 1
13:38:31 2023-09-26 321084 318670 77041 77544 113447 112935 113851 110967 84055 86273 88504 90878 108287 109241 315820 341973 915801 899257 342550 351642 101402 89349 95073 96116 109082 105496 100740 101110 71331 72341 254239 221404 646129 648979 189118 188340 240260 242334 276680 270008 286292 288343 301926 305739 288025 315582 647557 674190 502260 408938 252842 249874 285570 285334 298638 305674 305983 311591 342472 343096 562009 582240 41.05 68.5 1
13:38:32 2023-09-26 319961 317933 76992 77405 113496 112869 113885 110967 84060 85997 88504 90878 108287 109350 315820 338684 914469 907771 338370 352205 101402 89349 95040 96180 109082 105562 100568 101179 71202 72341 255409 223870 645382 647525 189153 188010 240517 242837 276394 270281 287275 287454 302951 307488 285307 318751 647516 685030 500870 407855 254991 249067 286647 284898 300447 304115 309930 311666 343537 345200 558759 587886 41.05 68.5 1
13:38:33 2023-09-26 319725 317322 76961 77511 113612 112825 113806 110967 83998 85997 88504 90878 108287 109350 315748 338411 919812 901167 338609 351923 101436 89288 95073 96180 109007 105627 100568 101179 71202 72341 255068 223806 647786 650279 188787 188933 239348 243359 276644 269250 286848 288003 302136 306699 286669 315365 647593 683615 489928 405669 252842 249874 284756 286047 298602 301120 309930 311409 342986 343647 562991 585408 41.05 68.5 1
13:38:34 2023-09-26 321942 318635 76961 77483 113534 112800 113772 110814 84024 86023 88383 90878 108287 109165 315748 343118 914326 903801 341515 352170 101436 89227 95073 96148 109082 105496 100568 101110 71421 72341 253097 222062 649440 648717 190572 187674 241787 242118 276307 270770 284955 288906 301996 306524 286490 318714 645474 674118 499227 405633 252842 248334 287180 285263 297664 302975 306270 312403 344774 343577 555424 581915 41.05 68.5 1
13:38:35 2023-09-26 320740 317286 76929 77479 113500 112837 113851 110890 84035 86030 88443 90878 108477 109241 315748 339947 917099 906482 338432 351945 100988 89382 94944 96148 108715 105707 100258 101457 71154 72522 250633 224121 642351 648900 189714 188108 240766 242334 276680 270008 285735 287598 304267 305774 286106 319195 645656 681187 500870 408000 254632 249067 286848 285032 300452 302694 309456 309981 343537 345200 557932 586141 41.05 68.5 1
13:38:36 2023-09-26 318994 318476 76980 77511 113574 112837 113727 110814 84055 86057 88443 90878 108287 109316 315784 340737 914432 898854 340963 351677 101470 89288 95170 96148 109116 105772 100810 101110 71331 72309 257266 222686 651338 652051 191256 188533 240322 243359 276537 270579 285026 290232 301290 308656 287553 315545 647593 672260 503650 405524 252842 250401 285780 285481 302059 302905 308606 311627 341410 342617 563028 582651 41.05 68.5 1
13:38:37 2023-09-26 329480 318989 76992 77471 113534 112845 113693 110967 84055 86180 88536 90878 108321 109241 315784 343118 911776 903566 342068 351888 101402 89227 95105 96148 109116 105463 100671 101110 71331 72341 251997 222062 648961 648441 190313 187420 241140 242334 276680 269244 284848 294174 302173 306485 286705 318446 645656 674226 502260 405633 254272 248893 287252 285098 297734 305674 306415 311118 342436 344399 558327 584549 41.05 68.5 1
13:38:38 2023-09-26 320513 318211 76992 77536 113604 112902 113727 110814 84086 85997 88536 90878 108287 109165 315784 337901 919160 903527 339753 352205 101436 89349 95073 96148 108932 105627 100740 101358 71301 72477 255527 224961 648841 652124 188980 189127 239374 243359 277120 269178 286705 288409 302845 306271 287010 315582 649359 684244 507890 405669 252842 249663 284663 286504 300447 303333 310186 309670 343226 343718 562825 585316 41.05 68.5 1
13:38:39 2023-09-26 318994 318861 76992 77516 113534 112743 113693 110967 84107 85997 88443 90878 108254 109241 315748 340497 911849 898543 339456 351677 103310 89194 95170 96050 109150 105010 100810 100900 71331 72211 255068 221440 653929 649359 189084 188636 239755 242846 276680 268051 285133 294454 300305 307199 287144 315293 647593 676635 503115 405524 252842 250401 285445 285352 298185 302484 308257 313551 342762 344469 565740 583439 41.05 68.5 1
13:38:40 2023-09-26 330456 318070 77045 77552 111610 112869 111800 110558 84035 85931 88536 90628 108395 108797 315446 339661 913205 908416 340483 351150 101447 89251 95138 96116 109007 105358 100740 101040 71234 72403 254239 221750 650039 648441 189153 188044 240428 242069 277920 269818 285174 294662 301503 306735 286266 317476 644708 674190 503650 405597 252842 249874 287252 283595 299300 302940 306703 312773 341445 344656 554603 583100 41.05 68.5 1
13:38:41 2023-09-26 319156 318958 76898 77540 113447 112890 111258 110967 84075 86057 88262 91134 108440 109384 315820 338958 921118 898543 339089 352015 101369 89349 95106 96148 108898 105627 100568 101177 71202 72341 252943 223999 642802 650279 189153 188438 239755 243530 276026 274605 286445 288003 303342 305774 286365 317476 649042 683615 500870 405705 252842 249699 284698 286598 299733 304651 310150 311557 343361 343541 564808 585129 41.05 68.5 1
13:38:42 2023-09-26 320958 318516 76950 76355 111301 112792 113851 110660 84024 85997 88350 91095 108154 109350 315748 340497 911849 902353 340255 358039 103347 89072 95203 95984 109116 105043 100846 100900 71331 72178 263464 221369 653568 649359 190988 188505 239755 242675 276485 273868 285133 294505 301010 306735 287144 315545 647593 675165 503650 405403 252842 249874 285535 285334 298185 302940 306415 311627 340899 343131 558761 582688 41.05 68.5 1
13:38:43 2023-09-26 342528 318167 76967 77483 111471 112837 111567 110890 84118 86213 88504 90878 108287 109316 315748 340941 916413 907734 337377 352134 101268 89349 95073 96148 108965 105878 100432 101319 71170 72458 258911 224121 642391 649359 189979 188010 241104 242334 276644 270008 286297 287764 304731 306201 285958 319384 645127 685775 500870 405633 255279 249132 286799 285049 301298 303460 309748 311813 344394 345543 558539 586345 41.05 68.5 1
13:38:44 2023-09-26 319229 320903 76992 77483 111301 112800 111738 111139 84184 86332 88504 91003 108254 109316 315316 338744 922425 902409 338609 352170 101268 89349 95073 96282 109049 105772 100534 101319 71299 72408 255409 223420 646391 650279 189049 188899 239481 243359 276644 269377 286813 288409 303058 306450 286871 317476 648969 683615 505908 405633 252842 250401 284756 286190 300160 301994 310405 310575 342951 343682 563186 587960 41.05 68.5 1
13:38:45 2023-09-26 322849 317255 77024 77479 113766 112792 113964 110890 84035 85964 88536 90815 108437 108981 315748 342190 912558 907771 341479 351888 101613 89349 95223 96148 109082 105529 100810 101179 71380 72309 256590 222026 652242 649359 189680 188567 241104 241957 278047 268016 285026 294662 301184 306699 286669 317476 643726 676748 510947 408303 254486 249589 287265 284214 299369 303716 306523 313920 344883 344505 558141 583512 41.05 68.5 1
13:38:46 2023-09-26 328849 318599 76915 77483 111610 113029 111567 110660 84003 86057 88504 90963 108486 109165 317376 340426 922425 908416 338432 352134 101402 89317 95170 96148 109082 105529 100568 101179 71299 72371 251997 222757 655557 648943 189979 187976 241104 242536 277494 270008 285824 288815 303307 304782 287990 317888 643763 683615 503662 410494 252842 249453 287252 284427 299056 302449 308511 310575 343537 346461 556209 584788 41.05 68.5 1
13:38:47 2023-09-26 322155 318216 76961 77565 111463 112902 111258 110967 83992 86023 88443 91003 108440 109350 315748 341012 911911 901070 339933 351945 101402 89349 95072 96148 109082 105707 100707 101390 71331 72490 251997 222722 643792 647525 189118 188735 240056 243530 276220 268612 286025 288815 302845 308094 285321 318605 649135 679777 500870 405990 254991 249732 285156 286432 299806 305043 308801 312589 343087 345720 564629 583063 41.05 68.5 1
13:38:48 2023-09-26 321385 319117 77013 77556 111471 112869 113851 110967 84222 86194 88504 90786 108287 109241 315748 337321 915742 908767 338839 352170 103347 89162 95267 96116 109342 105463 100784 101179 71202 72309 253097 222722 663228 647525 191391 188306 240766 242675 277494 269250 286884 288815 302795 308094 286195 318410 645620 676309 506036 407723 254632 249839 286409 285410 299545 301120 310186 312846 341410 344682 560381 585536 41.05 68.5 1
13:38:49 2023-09-26 322334 318954 76915 77565 113574 112935 111738 111121 84118 86365 88504 90878 108470 109316 315424 341476 921118 899790 339456 352170 101369 89349 95008 96180 108898 106162 100568 101319 71202 72572 255409 223698 645308 648979 189153 188306 240766 243017 275762 269655 285685 288503 303981 306419 287738 318119 649318 683023 500870 409986 254236 249696 286231 286468 299564 306105 308947 310322 343537 343647 564407 583476 41.05 68.5 1
13:38:51 2023-09-26 320403 318216 76961 77511 113570 113033 111738 111121 84055 86149 88443 91128 108254 109316 315712 341492 913025 899493 339456 354875 101268 89317 95105 96148 109082 105772 100740 101179 71299 72309 253097 222722 646207 647067 189118 188602 240260 243359 276414 268834 285735 288815 302845 308345 285085 317754 649465 676007 502260 404276 254991 249874 285535 286754 300411 302940 308511 311047 341410 345720 561959 583744 41.05 68.5 1
13:38:52 2023-09-26 320673 317286 76957 77442 113612 116055 113885 110660 84086 85964 88504 90878 108437 109131 315784 338659 921771 903801 339570 351888 101268 89349 95072 96148 109082 105594 100810 101249 71202 72341 255068 222757 646556 649015 189118 188933 240056 242846 277851 269829 286598 288599 302809 306559 287037 315401 646460 681985 502260 405488 252734 250858 285535 285098 301261 301189 309456 312993 343431 343577 560941 586141 41.05 68.5 1
13:38:53 2023-09-26 319961 318410 77034 77511 113574 112902 111583 110890 84049 86023 88443 90878 108287 109316 315784 341237 919812 899150 340483 354624 101128 89349 94976 96148 108715 105878 100534 101179 71202 72341 251997 223227 644933 648979 189153 188471 240428 242334 275797 269432 285151 288409 302742 304852 287464 317439 647593 681168 499480 409263 252842 249839 285570 285298 297771 304972 306739 309670 343537 343458 564629 583512 41.05 68.5 1
13:38:54 2023-09-26 319934 317291 76992 77511 113578 112804 111738 110967 84024 86023 88504 90878 108398 109207 315784 336884 911812 908804 339753 353761 101646 89255 95170 96050 109116 105220 100879 101040 71331 72341 251997 222409 659066 647525 189153 187838 240517 242801 277403 269034 286790 288779 301361 308195 286052 318228 645828 680986 500895 404882 254882 249488 286637 285334 301049 301051 309129 310540 341410 345200 559587 585994 41.05 68.5 1
13:38:55 2023-09-26 322187 317255 76971 76167 113604 116055 113885 110660 84086 85964 88504 90815 108254 108981 315784 338887 921771 904133 339386 352134 101369 89349 95073 96116 109082 105430 100707 101319 71299 72341 253097 222757 644461 649051 189118 188602 240428 242334 277920 269818 285971 288815 302561 306664 288255 315509 645620 681168 502260 408576 252842 250577 286409 284756 299545 302694 308547 311328 342951 342581 557895 585275 41.05 68.5 1
13:38:56 2023-09-26 318441 318861 76898 77565 111142 112857 111661 110967 83992 86057 88596 91065 108146 109350 315748 341492 911911 904779 339933 351642 101402 89382 95073 96148 109082 105885 100740 101179 71202 72341 253097 222722 644709 647336 190537 188100 240926 242981 275655 270770 284955 288527 302243 306775 286052 319275 647520 676200 509299 405597 254991 248715 287295 286249 297629 303397 308243 311083 344883 344682 557464 582651 41.05 68.5 1
13:38:57 2023-09-26 322334 318699 76961 77507 113496 112869 111695 110967 84055 86213 88443 90878 108254 109131 315748 338411 915764 907498 337653 353943 101198 89349 95105 96148 108898 105496 100534 101179 71170 72341 252943 223770 643631 647067 189153 188010 240428 242334 276680 268016 287275 287890 302034 307413 285392 318446 645656 682749 502260 404348 254811 249453 286418 285334 298602 302650 309602 309670 342197 345478 559587 587923 41.05 68.5 1
13:38:58 2023-09-26 328080 318861 76919 77516 113578 112865 113885 110887 84086 85997 88504 91003 108287 109316 315784 342722 917135 899790 342309 351888 101299 89349 95008 96148 108974 105984 100568 101319 71202 72341 254239 223169 647236 653013 190042 188499 240322 242981 276216 270770 284995 288779 303839 305491 287549 317403 647288 676236 502260 410168 252842 249839 286409 286387 297664 304209 306703 310575 343537 343612 560881 582651 41.05 68.5 1
13:38:59 2023-09-26 318701 318216 76898 77565 113500 112935 111556 110967 84075 86116 88350 90878 108072 109350 315748 341012 911911 898506 339456 351888 101268 89194 95138 96148 109082 105529 100707 101179 71299 72341 253097 222757 654290 647067 189153 188306 240428 243359 276220 268834 285133 289041 302845 307664 285321 319640 649465 676272 505735 404312 254991 249663 285022 286647 297734 302940 308511 311047 342162 345507 565173 586215 41.05 68.5 1
13:39:00 2023-09-26 321870 318441 76919 77425 113638 116021 113919 110660 84118 85931 88504 90753 108287 108981 315784 339709 922891 907771 338396 352170 101436 89349 95105 96116 109082 105529 100645 101325 71301 72378 253097 222650 660820 653049 189875 188499 240828 242190 277741 270008 285828 288815 302101 305494 288467 315582 645438 680135 510599 410458 252842 249874 287108 284285 300836 302484 308983 312477 344275 342581 556282 584511 41.05 68.5 1
13:39:01 2023-09-26 319948 318693 76860 76195 111317 113033 111429 110967 84060 85997 88504 91003 108287 109241 315784 340999 921118 898178 337377 351923 101402 89349 95073 96180 108898 105845 100568 101319 71234 72522 263464 224121 645433 648943 189714 188602 240766 247867 275797 268834 286410 288003 303057 306485 287144 317924 649465 684098 507890 408613 254272 249874 285570 286992 297699 305366 310113 313351 346837 344434 565210 583403 41.05 68.5 1
13:39:02 2023-09-26 322334 316965 77058 77339 113751 115859 113998 110660 84097 85872 88751 90628 108470 108981 315820 338958 913205 910102 341501 351677 103347 89288 95137 96314 109216 105885 100990 101325 71543 72393 253097 221990 648811 650009 190140 188499 240659 242675 278311 269250 285735 294527 303970 307523 286871 318374 644672 675688 503650 405416 254272 249874 286445 284521 300456 304615 308511 311591 341410 344717 556209 583594 41.05 68.5 1
13:39:03 2023-09-26 328929 318379 76946 77483 113612 112767 113885 110890 84066 85997 88569 90878 108287 109165 315820 340461 921025 908416 339456 352170 101198 89382 95041 96148 109119 105740 100740 101179 71234 72522 251997 222757 645341 648943 190313 187845 241140 242334 277530 270008 286262 288815 304018 304852 287584 318410 644636 684141 498091 410494 254272 249103 287699 285018 301085 303901 308947 312772 345432 344540 556100 584678 41.05 68.5 1
13:39:04 2023-09-26 319914 319717 76929 77544 113525 112869 111429 110967 84024 85997 88443 90878 108105 109350 315712 340737 911776 902539 339456 351677 101725 89464 95363 96019 109401 105463 100952 101042 71397 72213 253097 223205 664061 650243 189118 188899 240260 243017 276680 268051 286893 289442 301432 306735 287010 315582 648713 674946 503650 405524 252842 250577 285535 285049 299987 302940 308547 312320 342943 344682 558833 583548 41.05 68.5 1
13:39:05 2023-09-26 321835 318441 76950 77466 113638 115859 113885 110660 84060 85872 88536 90753 108470 108872 315784 340497 913205 909062 341479 351642 103276 89349 95138 96148 109116 105463 100740 101110 71331 72309 255068 221750 649799 647525 189187 188471 240766 242163 277920 268016 285098 294563 301926 306735 287108 317222 645164 674226 503622 405597 254702 249589 287149 284578 301938 303716 306559 312361 344883 345023 557012 584642 41.05 68.5 1
13:39:06 2023-09-26 319987 318247 76898 77655 111390 113033 111258 113430 84013 86182 88383 93156 108254 109901 315712 340976 921118 897125 340497 354871 101450 89587 95105 96116 108982 105951 100709 101460 71333 72443 253172 223977 648836 648943 189714 188078 240428 243630 275655 268834 286602 288003 303057 306485 287437 317779 649501 683615 518460 408613 254272 250064 286123 287122 297664 302940 309711 312144 343502 343718 563657 584511 41.05 68.5 1
13:39:07 2023-09-26 319608 317322 76953 77442 111508 112902 113885 110967 84035 86057 88569 90940 108320 109316 315748 340497 913205 902539 338468 353761 103452 89194 95267 95984 109376 105043 100810 100900 71331 72341 253097 222722 653154 647525 189118 188933 240091 243359 276680 268834 286217 289041 301467 308314 286745 315257 649465 674800 505040 406855 254523 250751 285428 286065 300090 302836 308801 314030 342677 345578 565210 583476 41.05 68.5 1
13:39:08 2023-09-26 323897 317326 77055 77511 113578 112792 113885 110814 84003 85938 88569 90878 108395 109165 315784 340211 924164 911552 341464 354944 101268 89284 95137 96083 109132 105918 100745 101356 71365 72341 253097 222757 646736 648979 190572 188265 241140 242334 277530 268051 285971 288671 304124 304852 287908 317561 645164 685734 505071 410531 254272 249524 287656 284862 300411 302940 308910 310646 345054 343682 556246 584824 41.05 68.5 1
13:39:09 2023-09-26 319156 318629 76898 77544 111394 112968 111583 113396 83967 86149 88350 91293 108287 109754 315748 341012 921118 898543 337412 352205 101402 89382 95041 96148 109116 105845 100568 101319 71234 72522 255295 223806 640453 648713 189153 188436 240428 243702 275797 268834 286410 288097 304267 305809 287144 318119 649209 683916 500870 408504 254272 249732 285392 287135 300023 305401 309056 311667 343537 343682 563657 585284 41.05 68.5 1
13:39:10 2023-09-26 322064 317247 76950 77397 113680 115952 114111 110660 84097 85813 88569 90628 108420 109114 315532 339423 915152 908988 341501 353943 101478 89251 95169 96116 109317 105918 100879 101179 71363 72341 253097 223523 650738 647525 189680 188340 240766 242334 278756 270008 285133 294504 301926 306770 286907 318446 647204 676272 501932 404954 254272 249874 286557 285370 300456 301155 309456 311555 341410 344717 557968 585398 41.05 68.5 1
13:39:11 2023-09-26 321906 317322 77017 77503 113642 112837 113953 110890 84066 85997 88569 90878 108437 109014 315820 340748 921771 907771 338432 351677 101436 89288 95255 96148 109116 105845 100740 101353 71363 72440 253097 222793 645030 649051 190013 188340 241104 242334 278438 268016 286410 288815 303093 305991 288721 317149 645511 681023 509299 410385 252806 250470 287584 285156 301225 302940 309456 311083 343572 343612 558342 585760 41.05 68.5 1
13:39:12 2023-09-26 319603 317322 76957 77516 113455 112890 113806 110967 84055 86306 88714 90996 108386 109517 315640 340869 915152 898780 341501 354443 101548 89219 95266 95952 109451 105286 100879 100900 71650 72213 253097 222097 651238 648441 189118 189024 240432 243017 276680 268834 285771 294210 300305 308130 286907 315654 649501 673206 503115 404312 252842 250577 285441 285370 298602 302940 308547 313364 342532 345236 561995 583548 41.05 68.5 1
13:39:13 2023-09-26 322681 317251 77055 77372 113672 115859 114032 110660 84066 85846 88751 90628 108470 108872 315820 338958 912558 908804 340483 351642 101436 89288 95105 96148 109116 105358 100740 101110 71234 72309 254239 221715 652327 647525 189187 188306 240766 242334 278311 270317 285628 290413 303429 307058 286763 318264 644563 676895 503650 405416 254811 249696 287252 284463 299580 302975 306739 314764 342943 345200 556246 585312 41.05 68.5 1
13:39:14 2023-09-26 319151 318887 76929 77577 113421 112956 111465 111207 84066 86458 88560 91128 108337 109805 315604 340833 920970 902316 339570 352170 101268 89382 95138 96180 109082 106129 100671 101389 71299 72522 256546 224156 652579 650930 189714 188471 240428 247590 275833 268834 286553 288003 304054 306735 287377 317960 649501 681187 507890 408036 254272 249874 285570 287122 297734 304779 310186 310358 343466 343718 562861 585312 41.05 68.5 1
13:39:15 2023-09-26 320587 317322 76961 77544 113534 112825 111490 111121 84055 86057 88504 91065 108254 109316 315712 340976 914289 901711 341017 353943 103381 89284 95234 96116 109641 105463 101019 101040 71492 72146 256590 221369 654170 649359 189118 188899 240144 243594 276977 270698 286231 290449 303146 307523 286965 315401 648786 676588 503115 405452 252842 250577 285606 285936 298497 303609 306667 313920 342943 343682 561959 583366 41.05 68.5 1
13:39:16 2023-09-26 329317 317251 77055 77446 113721 112893 113964 110814 84097 86023 88504 90815 108287 108947 315712 340976 912933 908416 341443 353943 101542 89317 95105 96404 109082 105845 100810 101179 71331 72440 254239 223162 648050 649359 189979 188567 241104 241957 277494 268987 284942 294590 302385 306699 286669 318149 645717 675140 506036 405488 254272 249874 286409 284392 299545 302660 306703 313513 343087 343682 557464 585939 41.05 68.5 1
13:39:17 2023-09-26 320170 318176 76870 77565 110993 113033 111258 113474 84013 86149 88230 91260 108221 109720 315518 341012 920465 899790 337377 351888 101268 89349 95105 96148 109049 105984 100810 101389 71331 72602 253172 223927 644510 651091 191662 188692 240890 243400 275426 270770 286266 287963 303590 306524 287369 317967 650385 684098 503650 408000 254272 249589 285673 287050 297664 302905 308910 311520 344394 346609 561995 583594 41.05 68.5 1
13:39:18 2023-09-26 319608 317286 76961 77536 113578 113102 113885 110967 83972 86116 88504 91003 108254 109350 315748 340976 912558 901070 341259 351642 101402 89349 95138 96148 109082 105772 100810 101179 71299 72309 253097 222722 648402 647525 189153 188899 240260 243702 276644 268834 285936 288815 302527 308596 286311 317924 649465 674154 506430 404240 254632 250401 285499 286208 300199 304507 308511 311301 342943 347058 561995 585760 41.05 68.5 1
13:39:19 2023-09-26 322520 317220 77024 77450 113612 112816 113964 110814 84092 85964 88536 90878 108807 109131 315820 339947 924539 908416 338432 351945 101542 89349 95105 96148 109082 105951 100810 101424 71331 72490 254239 223169 656855 653013 190105 188666 241069 242226 277813 270579 286333 288743 303128 305599 288874 317403 645620 682167 502260 410348 252734 249839 287252 284427 299510 304209 309056 311851 344536 343336 556209 585238 41.05 68.5 1
13:39:20 2023-09-26 318476 318211 76870 76294 110984 113033 111258 113553 84075 86149 88504 91128 108180 109687 315712 341973 921118 899790 340460 352170 101402 89349 95041 96180 108898 105951 100707 101493 71299 72572 252943 223927 643344 651201 189680 188567 240428 243359 275762 269244 286611 288409 304109 306236 287787 318410 650421 684098 496522 408827 254272 249874 286557 287086 297421 302975 309930 312537 343537 344434 566014 587468 41.05 68.5 1
13:39:21 2023-09-26 321540 318299 77013 77446 113838 115986 114156 110660 84123 85872 88658 90628 108586 108947 315748 338922 913205 911838 342377 351888 101576 89349 95203 96116 109116 105496 100879 101325 71496 72445 255409 221813 649006 649017 190174 188499 240828 242190 278204 270579 285793 288273 302138 307628 287328 318410 645438 675616 503622 405560 254272 249874 287099 284911 299580 305724 306739 313772 342127 344682 555387 583599 41.05 68.5 1
13:39:22 2023-09-26 322718 317286 76992 77585 113604 112902 113964 110967 84035 86246 88536 90878 108437 109241 315748 339983 919812 907771 339182 352170 100988 89349 95041 96180 108781 106017 100432 101493 71154 72572 255409 223662 640300 650279 190278 188010 241104 242675 277494 268799 286333 288409 304731 306201 287185 319421 645620 683879 500870 409842 254991 249488 287252 285298 300411 303141 309165 311961 348003 344399 556100 585092 41.05 68.5 1
13:39:23 2023-09-26 320513 319539 77024 77511 113612 112890 111772 110967 84003 86083 88536 91003 108287 109316 315748 340941 914432 898543 339456 352170 103452 89255 95202 96314 109552 105852 101164 101151 71543 72312 253097 223523 654411 650206 189840 189092 240251 243702 276608 268542 285936 294667 301432 307523 287333 315582 651343 673680 503650 407723 254272 250577 286173 285887 300411 302940 308511 312504 343123 344682 562031 583548 41.05 68.5 1
13:39:24 2023-09-26 323103 317251 77034 77450 113800 115894 113998 110814 84097 85931 88536 90815 108470 108947 315667 340976 913205 908767 341479 351642 101542 89317 95170 96116 109267 105594 100879 101179 71299 72341 252759 221715 648192 648900 189714 188567 240935 241993 277920 268016 285098 288544 302385 307378 286871 318119 645620 674226 505561 405560 254272 249874 287368 284777 299333 305939 309754 314552 344883 345059 555831 584265 41.05 68.5 1
13:39:25 2023-09-26 318692 318216 76898 77540 113500 112845 111490 111121 84055 86149 88504 91260 108254 109384 315490 339673 921118 901070 339790 352170 101343 89620 95169 96479 109107 105918 100745 101389 71487 72443 268322 223941 644461 651201 190042 188567 240841 241955 276608 268612 286741 289039 302773 306664 287108 318185 649501 684025 510252 408000 254272 249874 285214 287086 298567 302449 310405 312034 346323 343682 563621 585238 41.05 68.5 1
13:39:26 2023-09-26 320330 318176 76992 77548 113653 112813 113964 111121 84118 86116 88504 91227 108254 109350 315748 340976 913205 901070 339420 351642 103557 89194 95266 96148 109451 105562 100879 101110 71331 72522 254239 222757 649049 648900 189153 189196 240260 243530 276680 268834 286065 288815 301077 308561 286633 317476 649465 673206 506430 404312 254702 251104 285900 286360 301298 303751 309310 314391 342906 345614 565611 583366 41.05 68.5 1
13:39:27 2023-09-26 321644 318414 77055 77565 113638 112809 113998 110967 84123 86116 88782 91003 108437 109316 315820 340461 921771 910102 341427 354152 101273 89775 95203 96741 108982 106275 100745 101460 71365 72574 251997 222615 647516 650023 190313 188010 241140 242837 277777 268799 286486 288477 304303 305739 287738 319013 645620 682146 502086 410458 254632 249453 287252 285298 299300 304829 309917 310611 345090 344682 556282 585275 41.05 68.5 1
13:39:28 2023-09-26 318180 318441 77024 77511 113578 112845 111695 111403 84055 86432 88443 91065 108254 109384 315712 339947 921771 901070 337341 352205 101402 89382 95138 96180 109116 106017 100601 101319 71331 72572 253097 223806 642386 648943 189714 188602 240428 241955 276644 268834 287477 288409 303026 306699 287549 318410 650421 684468 518460 408611 254882 250151 285517 287383 298915 303706 310259 312183 343396 344505 564055 585348 41.05 68.5 1
13:39:29 2023-09-26 321942 318918 76950 77511 113642 112869 113885 110967 84035 86057 88536 90878 108287 109350 315748 342794 913021 907509 343447 354693 101408 89284 95267 96083 109283 105918 100745 101356 71333 72408 255409 222280 649320 647525 190809 187838 241818 242675 276680 269655 285098 288910 302845 306735 287126 319421 647593 675176 502260 405633 254272 249067 287252 285049 297734 303890 306739 311591 342951 345200 558722 583063 41.05 68.5 1
13:39:30 2023-09-26 319956 317286 76961 77479 113612 112869 113851 110890 84055 86023 88504 90878 108287 109350 315748 338411 915764 906788 337653 352205 101610 89382 95137 96148 109116 105878 100740 101249 71331 72440 255068 223770 644040 647525 189714 188044 241104 242846 277299 268051 287360 288008 303342 308094 286852 320348 649507 685854 500870 405488 255352 249310 287144 285191 300727 303716 310259 312071 343537 345755 559317 587045 41.05 68.5 1
13:39:31 2023-09-26 319665 317286 76965 77511 113578 112813 113851 110890 84055 85997 88504 90878 108386 109484 315460 342794 921165 898067 342442 354443 101548 89529 95169 96083 109283 105951 100707 101179 71453 72472 253097 222267 646093 648979 189680 188602 240672 243017 276573 269655 284662 294247 303342 307100 288467 317476 647557 676236 507890 410168 252842 249874 286445 286097 298150 304596 306739 311520 347059 343647 562009 582651 41.05 68.5 1
13:39:32 2023-09-26 319956 317286 76965 77540 113421 113000 113885 110967 84055 86057 88443 91065 108431 109241 315748 342455 913390 902167 340519 354835 103276 89349 95137 96148 109082 105660 100740 101179 71234 72341 263464 222373 647646 647525 190013 187838 241140 243017 275833 269467 285735 294292 303093 308089 286620 320106 647411 676092 502266 405524 256095 248889 287108 286468 300023 303820 308474 311520 343226 346276 562770 586363 41.05 68.5 1
13:39:33 2023-09-26 320932 317255 77184 77479 113759 112902 114077 110967 84092 86154 88836 90996 108386 109181 315676 338815 922388 906260 340533 354944 101548 89529 95169 96180 109116 105984 100740 101319 71365 72574 251997 222686 646729 649051 189979 188795 240935 242334 278311 270008 286517 288671 303378 305494 288874 315618 646605 682167 502260 410494 252842 250401 287252 284463 299580 304187 309917 311301 343466 343372 557859 585731 41.05 68.5 1
13:39:34 2023-09-26 319961 318670 76992 77548 113455 112964 113806 110967 84035 86030 88536 91003 108437 109316 315712 341237 921118 899546 337886 352170 101402 89382 95138 96180 109082 105984 100740 101423 71234 72373 253097 224121 642055 648749 190013 188636 240766 247903 275706 270770 287279 288504 304445 306594 287638 318301 650275 684062 502260 408756 254811 250294 285570 287373 298150 305509 309675 311704 344500 343682 563693 586141 41.05 68.5 1
13:39:35 2023-09-26 324169 317286 77013 77438 113638 113033 111843 111062 84253 86273 88686 90937 108520 109249 315640 342624 913132 904702 343203 352134 103347 89382 95170 96148 109216 105918 100810 101179 71331 72341 251997 222508 648983 649359 190313 188044 241648 242334 277530 269244 285205 294735 302845 306770 287144 318446 647664 674226 503650 405597 254272 249874 287252 284427 301298 303397 306739 311627 342162 344717 555424 583136 41.05 68.5 1
13:39:36 2023-09-26 320967 317960 76992 77511 113646 112869 113964 110967 84066 86057 88536 90878 108470 109316 315784 340461 921118 908804 339456 352205 101128 89382 95008 96476 108715 106017 100534 103436 71073 72572 255068 223312 644727 649819 190146 188396 241675 242837 277244 270734 286266 288779 304838 306345 287010 318983 645474 687008 500870 410131 254991 249524 287252 285472 301298 303820 309420 310140 345332 345755 558591 587008 41.05 68.5 1
13:39:37 2023-09-26 320403 318247 77076 76306 111572 113352 111843 111275 84097 86346 88686 91128 108304 109753 315640 340833 916395 899493 340208 352205 101862 89464 95363 96116 109451 105594 100879 101179 71363 72477 253097 222757 654061 647525 189118 189064 240428 243359 276715 268834 285971 294247 301961 308596 286593 317476 650421 673716 506430 404882 254272 250715 285619 286781 298638 303855 309492 311591 342943 346571 562825 583585 41.05 68.5 1
13:39:38 2023-09-26 321129 317251 77139 77536 111882 115928 114032 110660 84154 85964 88751 90815 108470 109014 315820 338922 911776 909062 339420 352170 103310 89288 95202 96116 109451 105627 100879 101179 71363 72341 253097 221906 648378 648681 190140 188989 240962 243215 278899 270008 286741 290545 302243 308173 286965 317937 647849 676272 512999 404918 254811 249554 286916 286137 300456 301155 309966 311591 344506 345649 560815 587045 41.05 68.5 1
13:39:39 2023-09-26 321849 318892 77076 76337 111606 113033 111722 111121 84066 86194 88747 91220 108378 109282 315748 341476 921118 899790 342229 354944 101268 89382 95105 96212 109007 106162 100678 101460 71202 72522 252943 223770 646796 648943 191391 188602 240766 243017 276220 269655 286410 288503 304645 306236 287787 318446 650421 683132 500870 408899 254272 249874 286848 287122 297664 303890 308656 310820 344571 344440 563657 584824 41.05 68.5 1
13:39:40 2023-09-26 319608 317286 77079 77540 113525 112935 113806 110967 84055 86090 88476 91164 108287 109350 315748 340976 913062 899493 339456 352170 103490 89382 95203 96148 109116 105878 100810 101319 71234 72472 255409 222543 650322 647270 191391 189127 240322 243702 276537 270770 286266 288491 302207 308455 286231 318185 649961 674226 498153 406855 254811 250577 285802 286772 298638 305724 310027 311555 341410 344717 562825 584824 41.05 68.5 1
13:39:41 2023-09-26 322758 318070 77108 77585 111610 112878 111722 111164 84191 86254 88747 91003 108437 109165 315784 340461 920914 909062 341017 352205 101128 89415 95041 96576 108715 106268 100568 101493 71202 72604 253097 223591 641834 648029 190313 188044 241140 242675 277530 268834 286257 288409 304767 306236 287180 319421 645656 683912 503997 410204 254991 249488 287368 285370 300836 302975 309492 311336 345609 345513 557932 586264 41.05 68.5 1
13:39:42 2023-09-26 319010 318207 76988 77548 113530 112968 113727 110967 84060 86030 88536 91293 108287 109384 315784 338922 921118 901488 339272 352205 101576 89382 95105 96180 109082 105805 100740 101358 71496 72477 255409 225122 643669 651201 189049 189092 239878 243702 276501 270579 287549 288815 302773 306699 287171 317924 651358 685551 502260 408576 254272 249874 285249 286943 299951 304615 310405 310322 343502 343682 563621 585238 41.05 68.5 1
13:39:43 2023-09-26 329547 317114 77108 76315 111765 112935 111878 110865 84128 86083 88658 90878 108437 109114 315158 340797 913205 908804 341479 352134 101548 89714 95169 96148 109233 105878 100879 101179 71429 72440 254239 222026 660806 648900 190111 188864 241104 241975 278116 268799 285196 288496 302845 307628 287108 319079 645583 675140 503650 405597 254811 249874 288644 284791 299510 303855 306703 312248 342436 344682 556173 583512 41.05 68.5 1
13:39:44 2023-09-26 322984 318176 77055 77569 113687 112857 113930 110967 84086 86083 88536 91003 108437 109571 315424 340701 919775 909062 339456 352170 101165 89382 95041 96643 109182 106275 100611 101569 71284 72574 253172 223905 641854 650206 190774 188464 241425 243287 277458 268799 286374 288003 304481 306559 288331 319873 646533 683179 506256 408936 255713 249291 287368 285298 299265 302940 310149 312734 345019 345755 558722 587091 41.05 68.5 1
13:39:45 2023-09-26 321194 320449 77083 76081 113736 113029 114043 110967 84035 86083 88747 91065 108403 109316 315784 340976 917099 904282 341960 352170 101646 89349 95169 96148 109342 105878 100879 101179 71461 72341 255409 221333 650557 648943 189153 188899 240428 243017 277299 268834 285133 289040 301571 306699 288467 317403 649465 674190 509299 408576 252842 250577 286409 286177 299056 304757 306306 315223 342436 343647 562408 583063 41.05 68.5 1
13:39:46 2023-09-26 321417 317286 77059 77528 113657 112956 113885 111121 84035 86116 88536 91065 108437 109316 315712 342938 917085 904777 341515 352170 101413 89587 95332 96479 109367 105918 100779 101460 71365 72443 253097 222615 648238 647379 190774 188010 241818 243017 276414 269655 285828 289041 303271 306629 287144 319020 646569 679924 502260 405633 254991 249032 287252 286280 298359 304314 308861 311520 343191 345755 561176 583731 41.05 68.5 1
13:39:47 2023-09-26 316747 318379 77055 77618 113691 112837 114043 111087 84128 86116 88504 90878 108287 109207 315640 338887 920988 903452 337886 352134 101402 89349 95203 96148 109049 105918 100740 101319 71331 72440 255409 222722 646545 648979 189118 189161 240428 243017 278116 270008 286848 288815 303307 306735 287954 315582 647520 683346 502260 405633 252842 251106 286445 285410 301938 302694 309930 311047 343466 343372 559587 586104 41.05 68.5 1
13:39:48 2023-09-26 319901 317291 76992 77511 113612 112935 113885 111044 84117 86149 88536 91003 108287 109316 315094 341476 921499 902010 342229 354835 101343 89743 95137 96801 108948 106308 100676 101426 71365 72542 268322 223905 651062 648943 189979 188636 240766 243323 276007 272034 286137 288815 304267 305921 287490 318410 649465 683615 509299 409226 254272 249874 286848 286611 299337 303820 309456 310540 344500 343682 563223 585871 41.05 68.5 1
13:39:49 2023-09-26 319798 318172 77006 77618 113578 112845 113885 113483 84086 86149 88536 91260 108254 109384 315748 340904 913205 901711 339933 352170 103524 89349 95386 96148 109418 105772 100879 101249 71331 72440 253097 222722 650943 647525 189118 189196 240428 247831 276977 268834 286414 294505 302350 308632 287108 317924 650421 677744 506430 407144 255099 250858 285793 286965 299369 303716 308801 314030 342870 346584 565463 585312 41.05 68.5 1
13:39:50 2023-09-26 321644 318379 76950 77569 113770 112833 113964 110967 84118 86175 88536 91003 108437 109241 315591 340175 924900 911402 341648 354944 101234 89562 95072 96676 108948 106275 100745 101460 71429 72602 253097 222757 642535 650096 190774 188533 241818 242751 277920 268799 287014 288910 305196 305739 287990 319384 645656 683143 506480 410494 254632 249628 287252 285338 299510 302975 309456 312256 345574 345175 557464 586104 41.05 68.5 1
13:39:51 2023-09-26 319339 318662 76988 77593 113612 113033 113851 111121 84035 86182 88536 91260 108221 109876 315748 339947 921771 899493 339089 352205 101369 89349 95169 96180 109082 106129 100810 101460 71502 72490 253097 224121 647953 650279 190013 188636 240663 241990 276680 268834 287324 288815 304267 307164 287702 318569 650092 683916 500870 407855 254991 250470 285392 287459 299124 305688 310955 311047 346311 344682 564490 586772 41.05 68.5 1
13:39:52 2023-09-26 322622 318441 76982 77511 113800 112792 113998 110967 84097 85964 88690 90878 108420 109147 315496 341445 914252 908654 343173 354693 101548 89529 95299 96347 109283 105772 101055 101319 71492 72341 256590 221955 650279 649359 190111 188602 241104 242334 278204 269209 285098 288746 302845 307664 287144 318897 645620 675176 502260 405597 254632 249874 287859 284525 299300 303890 306379 312284 342472 344958 556246 583512 41.05 68.5 1
13:39:53 2023-09-26 327678 316934 76982 77598 113725 112935 113885 111121 84066 86057 88536 91128 108470 109350 315784 340737 919160 910356 338432 352205 101402 89566 95105 96444 109082 106195 100879 101493 71331 72572 258911 224630 644808 650009 190313 188567 241818 243017 277920 268834 286938 288649 304909 307813 286857 320070 647374 687008 505071 407855 255713 249660 287144 285793 299510 305473 310405 310322 344536 345472 558971 586971 41.05 68.5 1
13:39:54 2023-09-26 319665 317286 77013 77569 113612 112923 113885 110967 84191 86365 88714 90996 108386 109249 315604 341830 916952 904926 345065 354944 101514 89529 95169 96180 109342 105845 100879 101325 71397 72408 253097 222845 645542 648979 190105 188927 240766 243017 277494 268834 285062 288781 303342 306236 288969 317439 649507 674190 507890 405633 252842 251106 286848 286647 299510 305187 308511 313015 342401 343647 558761 583512 41.05 68.5 1
13:39:55 2023-09-26 322395 319544 77024 77511 113683 112878 113919 110967 84066 86057 88504 91003 108437 109316 315748 343082 914396 906445 341479 352170 103381 89349 95235 96148 109116 105951 100879 101319 71331 72522 255068 222062 645366 648900 190914 188010 241818 242675 277208 272302 286123 290413 302808 307523 287001 318758 646917 678814 511120 405488 254991 249803 288178 285771 298638 304808 308257 313920 343431 345200 558848 583621 41.05 68.5 1
13:39:56 2023-09-26 320286 317251 77059 77511 113766 113188 111878 111173 84128 86365 88747 91128 108520 109799 315676 338471 920970 906216 337850 352134 103520 89382 95234 96180 109317 105984 100879 101460 71528 72572 253097 223169 646931 648979 189153 189265 240108 243359 278116 270008 286898 288910 303342 307628 287787 317439 648510 684098 502260 408000 254272 248963 286208 286208 300420 302694 310405 311301 343502 343718 558761 586593 41.05 68.5 1
13:39:57 2023-09-26 319441 318958 76982 77651 113608 112845 113885 110967 84060 86090 88751 91260 108773 109350 315784 342455 918436 899530 342550 351945 101576 89349 95105 96180 109082 105984 100879 101424 71331 72341 253097 222026 644834 648979 189680 189455 240926 243594 277244 270770 284955 290449 303200 306524 288730 318228 649245 678814 507890 409842 254272 250577 286848 286660 299404 304773 306667 313290 344536 343682 562334 583512 41.05 68.5 1
13:39:58 2023-09-26 322069 317004 77108 76274 111537 113033 111722 111121 84097 86194 88994 91095 108378 109249 315244 337723 914396 910102 339089 352170 101514 89284 95397 96148 109342 105529 100879 101179 71528 72443 253097 222565 656924 647525 190013 188602 240935 243017 278311 269629 286884 290109 301642 308596 286907 318897 645656 676345 503115 404918 254991 249874 287166 285370 300456 301994 310136 313809 342162 345513 558759 586264 41.05 68.5 1
13:39:59 2023-09-26 321870 318595 77055 77516 113804 112837 114032 110967 84180 85997 88812 90878 108545 109131 315784 339947 920855 908789 338908 352205 101576 89382 95137 96180 109116 105951 100810 101319 71331 72472 253097 222757 647646 653704 190705 188989 241640 242945 278239 270770 286943 288815 303200 306061 288833 318228 645620 683132 509299 410494 254486 249767 287859 285276 301261 305509 309492 312552 345190 343647 556282 585316 41.05 68.5 1
13:40:00 2023-09-26 320601 318892 77112 76274 111610 113033 111722 111198 84097 86254 88686 91095 108304 109350 315748 340976 911776 900826 341501 352205 103524 89288 95266 96148 109485 105707 100879 101179 71429 72341 253097 222942 654176 648441 189153 189196 240428 247831 277104 268799 286007 294590 301926 308596 287108 317476 649172 673680 506430 405203 254272 250930 286208 286320 299056 303855 309456 313735 343123 345755 563657 583585 41.05 68.5 1
13:40:01 2023-09-26 322334 317255 77076 77446 113912 116090 114145 110660 84191 85964 88751 90815 108578 108947 315820 340748 911812 909062 340483 352205 103419 89349 95319 96148 109485 105772 100879 101179 71461 72445 256590 221813 649364 649323 190209 188795 241069 242603 279617 270770 286244 290545 302703 308059 287513 318897 645620 677744 503637 405560 254991 249874 287252 284898 300664 303751 306451 312539 342436 345478 557662 583548 41.05 68.5 1
13:40:02 2023-09-26 320055 318775 76992 76341 111301 113344 111567 111507 84086 86439 88504 91293 108254 110096 315748 341481 922425 901070 338159 352205 101402 89566 95234 96180 109082 106017 100810 101493 71519 72703 255295 224156 644051 648943 190013 188636 241171 241955 276450 269279 286884 288707 304981 306735 287990 318933 650882 682182 502260 409226 254632 249874 286848 287562 297699 303432 310405 310611 346837 344717 562789 583676 41.05 68.5 1
13:40:03 2023-09-26 319236 317286 77024 77544 113574 113033 113806 111403 84024 86149 88536 91260 108474 109384 315784 341492 913205 901130 339456 351945 103347 89382 95203 96180 109116 106017 100990 101535 71496 72527 255409 223120 645366 647415 190174 189559 240659 243702 276501 270770 286374 288815 302881 308632 286307 319129 651343 676200 502260 404348 254991 250577 286078 287122 300411 305581 309492 313031 341445 346311 563657 585312 41.05 68.5 1
13:40:04 2023-09-26 321781 318074 77139 76315 111920 112956 111878 110967 84128 86030 89059 90878 108420 109215 315784 339912 920928 907509 340943 354693 101576 89382 95170 96212 109376 106017 100879 101353 71331 72373 253097 222793 647988 649015 190313 188602 241140 242675 278311 268612 286445 288784 303342 306811 288973 317476 646605 682167 502260 410531 252842 250401 287498 285298 301298 302975 310136 311555 344536 343647 557501 585312 41.05 68.5 1
13:40:05 2023-09-26 321841 318994 76919 77717 113496 113111 113727 113621 84066 86458 88536 91065 108287 109350 315748 340488 921771 899808 337377 352170 103347 89382 95299 96611 109216 106242 100817 101460 71365 72656 254239 224013 644337 651201 190174 189058 241069 242292 276680 269279 287203 288815 304588 307488 287990 318897 650421 682698 509299 409081 254632 250401 286409 287967 298602 305674 310405 311083 344536 344717 564527 587045 41.05 68.5 1
13:40:06 2023-09-26 323250 319544 77146 77483 113962 116051 114111 110814 84154 86102 88812 90878 108620 108947 315856 339947 915802 909062 340483 352205 103452 89382 95266 96180 109376 105984 100879 101179 71461 72472 254239 222053 653188 647525 190180 188636 241140 242334 278703 268834 286092 288781 303094 307699 287180 318897 647664 676236 503650 405524 254991 250401 286848 285334 300948 302905 309165 312539 342197 345720 557501 585275 41.05 68.5 1
13:40:07 2023-09-26 322625 317251 77041 77548 113680 112935 114077 110967 84097 86030 88690 91003 108470 109316 315784 339947 920855 908804 338468 355373 101481 89620 95234 96643 109166 106129 100812 101460 71365 72443 255068 222615 656588 652587 190313 188044 241648 242334 277920 270770 287229 288815 304232 307100 288874 318155 645474 685734 503662 411112 254272 249874 287895 285450 299580 302975 309492 311555 345609 343718 556014 585275 41.05 68.5 1
13:40:08 2023-09-26 319608 318599 76971 77544 113595 112951 111800 111516 84118 86208 88536 91260 108287 109799 315640 341492 913205 899530 339730 352205 103276 89382 95137 96180 109150 105984 100810 101319 71551 72472 255409 222722 655384 647525 189714 188933 240663 247662 277530 269432 286007 294454 302881 308667 286468 319195 650421 676200 506430 404312 254991 250577 285606 287216 299091 303890 309747 311591 342726 346798 562861 583585 41.05 68.5 1
13:40:09 2023-09-26 320448 317251 76986 77565 111668 112813 113919 111214 84060 86090 88536 91101 108287 109350 315856 337392 913785 911466 340460 354584 101514 89468 95298 96116 109384 105951 101091 101252 71397 72443 253097 222565 648930 647525 190013 188636 240962 243530 278311 269629 286884 294491 302421 309037 287001 318046 645692 676272 505040 405524 254991 249874 286848 285370 300173 302484 309165 312320 342966 345513 557932 585526 41.05 68.5 1
13:40:10 2023-09-26 319701 318635 77129 76369 111610 113020 113998 111291 84123 86030 88714 91128 108287 109384 315820 341476 921118 899790 341035 352205 101436 89415 95105 96180 109116 106228 100810 101493 71234 72554 253097 223227 645895 649015 190146 188671 241140 247656 276680 270513 286007 294292 305196 306485 288671 317113 650421 682167 507890 410494 254632 250577 287050 286244 297734 304843 309370 311301 345367 344682 558797 583781 41.05 68.5 1
13:40:11 2023-09-26 319608 318629 76996 77544 113612 112845 113885 113396 84060 86182 88536 91293 108287 109417 315496 341241 914315 901265 341259 354443 101548 89529 95267 96379 109317 106129 100779 101460 71331 72341 253097 222409 644535 647146 190209 189030 240428 241955 276715 269244 286504 288820 303414 308667 286253 319195 650421 676236 502260 404312 254991 250577 285606 287238 298638 305674 309492 311591 341445 345791 563259 584861 41.05 68.5 1
13:40:12 2023-09-26 323250 317000 76978 77516 113646 112837 113998 111139 84066 86030 88569 90878 108321 109165 315784 339947 922374 907472 339217 351923 103276 89382 95105 96148 109116 105878 100740 101179 71363 72522 253097 222856 644585 648979 190313 188078 241648 242675 277920 268612 286683 294247 304767 307028 288467 318933 647664 681686 509299 410494 252842 250577 287252 285298 301298 302975 309529 311591 343537 343682 557501 585312 41.05 68.5 1
13:40:13 2023-09-26 319956 317286 76923 77511 113421 112890 113840 113317 84060 86090 88536 90996 108420 109517 315460 342866 919665 899715 340101 354944 101234 89624 95137 96544 109082 106195 100740 101493 71234 72572 270817 223277 644763 648979 190180 188671 241140 243630 276307 269759 286410 288910 304981 306699 288061 318192 649961 683132 507890 410204 254632 249874 286848 287122 297699 304349 309529 310646 345367 344717 564258 583585 41.05 68.5 1
13:40:14 2023-09-26 321609 317277 77045 76243 114052 112792 114066 110890 84128 85938 88844 90815 108653 109114 315784 339983 911812 907711 341239 351923 101721 89382 95266 96180 109409 105878 100879 101179 71461 72373 254239 221404 649701 647525 190180 188671 241140 242675 278935 268834 286088 288781 302881 308130 287760 318155 645656 676200 503650 405633 254811 250487 287252 284898 300491 305151 308583 312539 342472 345236 556246 583589 41.05 68.5 1
13:40:15 2023-09-26 320967 318191 77013 77516 113680 112772 113919 111173 84253 86306 88929 90996 108638 109249 315604 340593 922388 910102 341259 354689 101201 89660 95105 96641 109082 106341 100601 101460 71301 72572 253097 222757 653703 648029 190740 188533 241648 243017 277920 268869 286445 294247 303946 306160 288025 319457 646605 683179 510773 410494 254919 249699 287373 285370 299580 303432 309966 312477 346146 345755 557932 586241 41.05 68.5 1
13:40:16 2023-09-26 320084 318516 77079 77618 113608 113033 113964 111121 84097 86175 88718 91128 108437 109350 315748 340461 915728 903787 342620 351888 103490 89382 95267 96148 109451 105984 101089 101319 71461 72341 253097 221369 651338 650740 189979 189196 240766 243702 277920 269209 286374 291198 302385 307664 288671 317439 649465 674190 510708 405633 252842 251106 286409 286611 301049 303855 308606 313235 342916 343647 558797 583726 41.05 68.5 1
13:40:17 2023-09-26 321906 318635 77013 77651 111722 113188 111809 111139 84222 86339 88747 91095 108486 109585 315568 342866 920043 907247 341479 352134 101646 89349 95202 96611 109367 106096 100846 101389 71331 72539 253097 222508 649560 649090 190914 188010 241988 243017 277494 269689 285900 288509 303307 307628 287994 320136 647520 676164 503650 407964 254991 249628 288503 286235 298602 306946 308947 311591 343466 345684 559118 583512 41.05 68.5 1
13:40:18 2023-09-26 321042 317251 77017 77565 113804 112935 114077 111121 84035 86116 88690 91128 108545 109350 315784 338649 922425 906445 338361 352205 103457 89382 95300 96444 109451 106162 100879 101389 71429 72572 255409 223255 646806 649015 189153 189230 240428 243530 278311 268016 287526 294590 302986 307628 287990 315618 650895 685697 502260 408000 254991 250930 285539 286974 299545 302905 310844 311083 343466 345200 562825 587008 41.05 68.5 1
13:40:19 2023-09-26 327381 318414 77139 76369 111722 113188 111878 111316 84128 86346 88747 91095 108486 109551 315568 340546 917062 901094 341443 354624 101481 89562 95234 96180 109485 106195 100879 101389 71592 72440 251997 221178 653574 648979 189979 189030 240935 243530 277172 268869 285214 288781 303307 307164 288874 317439 650151 675176 502260 409190 252842 250930 286848 287261 299510 303820 306739 313015 343466 343647 562585 583517 41.05 68.5 1
13:40:20 2023-09-26 320673 317251 77003 77544 113770 113078 114043 111121 84118 86149 88536 91065 108437 109350 315748 337865 915764 909062 337653 352170 101717 89382 95169 96180 109342 105984 100879 101319 71380 72572 255409 223455 644659 647525 190278 188602 241104 243359 277920 270008 288170 288815 302525 308596 286822 319421 647557 682167 510708 404918 255172 249874 287252 286173 301090 303160 311064 311520 342162 346257 560918 589751 41.05 68.5 1
13:40:21 2023-09-26 321775 317929 77045 76312 111902 112902 111878 110899 84191 86220 88747 90904 108403 109419 315784 338887 922425 906260 341017 352170 103449 89382 95202 96180 109317 106129 100879 101319 71496 72522 255409 222722 649080 649015 190278 189030 240890 243017 278311 268612 286848 288910 303378 306735 288874 315618 646569 682167 500870 410458 252842 251019 287252 285298 301938 302940 308874 311555 343466 343612 557895 585689 41.05 68.5 1
13:40:22 2023-09-26 319925 318664 77024 77565 113642 112956 113998 110967 84180 86116 88536 91128 108472 109350 315712 341476 921771 901070 337850 352170 101576 89382 95170 96148 109082 106017 100740 101903 71447 72609 253172 224379 644884 651201 190209 189092 241069 243702 276466 270770 287832 288743 302986 306735 287751 318446 650421 684062 517755 408865 254632 250577 286530 287679 298915 304722 310405 312846 344500 345200 564926 585376 41.05 68.5 1
13:40:23 2023-09-26 323786 319544 77167 76315 112057 113033 112033 110899 84233 85990 88812 90815 108620 108947 315532 340833 913205 913137 341479 352170 103347 89529 95169 96148 109451 105878 100879 101179 71461 72522 253097 221870 659559 650009 190146 188899 241104 242334 278311 268834 285971 288781 303058 308094 287787 318933 645620 674190 505908 405633 254991 250577 287773 284862 299580 305939 308511 312539 342951 345442 556209 583635 41.05 68.5 1
13:40:24 2023-09-26 322261 317251 77013 77544 113638 112845 113919 111121 84066 86305 88536 91003 108470 109350 315748 340497 921118 909062 339420 352240 101542 89599 95170 96476 109182 106275 100645 101673 71447 72609 253172 223941 637842 650740 190774 188761 241953 243702 277777 269209 287001 288612 304337 306735 287810 320853 646569 683879 500870 409226 255352 249696 287252 285972 301261 304551 310405 310575 345332 345755 558722 587008 41.05 68.5 1
13:40:25 2023-09-26 321156 318516 77108 76337 111610 113188 114043 111139 84066 86149 88536 91029 108412 109316 315712 341012 914396 900884 341501 352205 103557 89382 95331 96148 109636 105627 101158 101179 71492 72472 255409 221835 654291 649359 189714 189196 240766 247867 277530 269655 286611 288746 301571 308561 288097 317924 651073 674190 505040 405560 254632 251283 286445 286535 300836 303890 309930 312539 341410 343682 561995 583548 41.05 68.5 1
13:40:26 2023-09-26 323250 317251 77059 77565 113717 112845 114077 110967 84128 86057 88536 91003 108470 109241 315784 340944 913785 903489 340519 354624 101576 89648 95331 96545 109216 106242 100779 101460 71397 72443 255963 222579 645791 647342 191041 188499 242159 243359 276715 269689 286061 290449 303128 308059 287954 319770 647593 680259 502260 405669 255352 249453 287252 286647 298602 304773 309456 311591 343502 346519 561737 583548 41.05 68.5 1
13:40:27 2023-09-26 320467 318035 77118 77651 113804 112813 114077 110967 84128 86149 88779 91128 108437 109350 315820 338601 922425 903838 339753 352240 103381 89382 95169 96180 109451 106268 100879 101493 71681 72703 254239 223384 658098 648979 189153 189265 240503 247903 278311 268016 287846 294247 304267 307664 288025 317439 649465 684098 502260 408000 254272 251283 286445 286208 300456 304115 309566 311555 346837 345200 563693 587008 41.05 68.5 1
13:40:28 2023-09-26 321084 317286 76982 77598 113687 112935 113998 111121 84128 86149 88569 91197 108470 109350 315784 340976 917099 900810 343410 354298 101796 89743 95429 96379 109502 105951 101125 101496 71592 72411 248594 221227 650808 651201 189979 189045 240935 243359 277777 269209 285971 289422 302810 307628 288874 317779 649465 674226 503650 408000 254272 250930 286848 286759 299510 305008 308511 315782 342951 343718 562807 583548 41.05 68.5 1
13:40:29 2023-09-26 319925 318635 77083 77548 111920 113340 114043 111275 84128 86149 88751 91003 108520 109282 315748 336884 915764 911653 339089 352170 103490 89382 95234 96180 109451 106197 100879 101423 71429 72604 248594 222793 646953 648441 190313 188933 241104 243359 278311 269818 287765 294486 303094 308632 287368 319421 647593 681168 506430 405239 255352 250401 287252 286208 300491 303155 310405 311591 342436 346519 561212 587008 41.05 68.5 1
13:40:30 2023-09-26 321830 317255 77066 77511 113838 112878 114190 110967 84160 86116 88844 90878 108545 109165 315820 339947 924825 907210 341464 355373 101548 89562 95299 96379 109270 106202 101058 101460 71592 72624 256590 222722 652242 649051 190313 189092 241783 243017 278703 268834 286848 294662 304124 306450 288874 317924 646569 682863 500895 410494 254272 250577 287656 285396 300456 302975 309966 311555 344536 343647 557501 586177 41.05 68.5 1
13:40:31 2023-09-26 319608 318861 77045 77565 113766 112923 113885 110967 84066 86287 88536 91101 108287 109350 315784 340976 913103 901094 339969 351642 103557 89349 95363 96148 109636 105594 101089 101110 71492 72341 252759 221404 651295 649359 189979 189230 240766 247867 277530 269655 286647 289396 302421 308130 288025 317113 650421 674190 505040 405597 254272 251106 286848 286848 302701 303855 308656 313015 342197 343718 562557 583558 41.05 68.5 1
13:40:32 2023-09-26 322884 318379 76982 77511 113642 112964 113998 110967 84066 85997 88569 90878 108545 109517 315266 342794 916973 906675 342442 354944 101548 89529 95299 96379 109283 106096 100879 101389 71461 72602 253097 222062 645366 650279 190879 188044 242159 243093 277530 269585 285735 288308 303342 307664 288025 319421 646569 675688 503650 405633 254991 249874 288503 286280 298638 304843 306415 312504 343466 345436 557895 583548 41.05 68.5 1
13:40:33 2023-09-26 319156 317953 76974 77544 113795 113344 111878 113396 84035 86182 88536 91065 108506 109384 315352 338411 921771 903452 337377 355392 103310 89415 95203 96180 109376 106195 100879 101353 71331 72604 253097 223263 643126 650279 189118 189024 240428 241990 277920 268612 287805 294247 304054 308372 287990 318446 650421 685734 502266 408000 255444 251283 285570 286987 300420 302940 310844 311555 343502 345236 562031 587081 41.05 68.5 1
13:40:34 2023-09-26 318994 318476 77087 77598 113742 113033 113919 113362 84092 86425 88747 91343 108386 109669 315640 341865 918326 904926 344276 354944 101548 89529 95363 96444 109451 106017 100879 101423 71658 72609 254239 221835 651639 649015 190180 189092 241104 247692 277920 269467 285838 289660 303718 307199 288874 318410 649961 676164 502260 408936 254272 250930 287050 286647 299545 306011 306739 313007 343537 343682 558725 583585 41.05 68.5 1
13:40:35 2023-09-26 321312 318695 77108 76369 113795 113033 114077 113396 84128 86425 88569 91197 108437 109350 315820 338922 917172 908528 338370 352205 103347 89382 95137 96180 109267 105951 100879 101493 71363 72572 254239 223963 659093 647525 190313 188636 241140 243359 277920 268425 287918 288612 303342 308380 286669 320136 647557 683615 503650 405239 255352 250401 287252 286208 299545 304815 311284 311301 342436 346276 560815 587045 41.05 68.5 1
13:40:36 2023-09-26 322261 316837 77129 77516 113804 112804 112033 110985 84253 86332 88929 91032 108520 109215 315676 338780 923577 906260 341017 354944 101613 89382 95203 96180 109116 106242 100812 101389 71380 72522 253097 222757 659263 653049 189979 188933 240935 242846 278311 268051 286884 294247 303378 306770 288874 315257 647557 681899 506256 410131 252842 250577 287368 285334 300173 303397 310186 311591 343537 343647 557932 586255 41.05 68.5 1
13:40:37 2023-09-26 320702 317286 77051 77548 113725 113033 113998 113396 84092 86123 88751 91293 108287 109384 315784 341012 911776 899817 339456 352205 103419 89382 95202 96180 109267 106017 100879 101460 71412 72522 255068 222757 649864 647525 189187 189230 240428 241955 277530 269279 286848 294926 302456 308667 287144 318155 650421 675212 500895 404348 254991 251106 286445 287158 299056 303890 308656 311591 341923 345271 565093 585275 41.05 68.5 1
13:40:38 2023-09-26 322359 317251 77072 76369 111916 113033 112189 111139 84222 86135 88779 90970 108520 109215 315604 340833 914363 910102 341479 352170 103381 89382 95331 96180 109418 105984 100879 101493 71412 72634 255409 222062 649223 649359 190313 188933 241140 242334 278311 269244 285971 288816 303342 308130 288011 318933 647063 675688 503650 405633 254991 250577 288503 285009 299545 304596 308547 312539 343226 346535 556282 583585 41.05 68.5 1
13:40:39 2023-09-26 318705 317322 76950 77598 113734 112878 113919 113396 84035 86090 88569 91260 108353 109384 315784 338887 922425 900847 337104 354584 101436 89382 95137 96245 109267 106017 100810 101493 71363 72703 252943 223455 643583 650279 189153 189230 240428 241990 277530 268051 287801 294174 304267 308054 288025 318969 650421 682182 502260 408036 254919 251106 285606 287247 300456 302975 311284 311555 344793 345478 563259 587045 41.05 68.5 1
13:40:40 2023-09-26 321584 317964 77108 76149 111727 113111 111878 111275 84154 86287 88779 91128 108486 109585 315784 340701 917135 901167 342514 354944 103381 89566 95266 96180 109451 106017 101267 101460 71492 72472 254239 221369 652724 649015 190013 189230 241104 247656 277920 269244 285249 289695 303021 307199 288874 318185 649501 676164 503650 409263 254272 250930 286848 286902 299545 306442 306739 313298 343572 343718 562991 583512 41.05 68.5 1
13:40:41 2023-09-26 319996 317708 77076 77577 113863 112874 114224 113396 84097 86123 88690 91260 108470 109350 315820 337830 917235 912855 340533 351923 103486 89382 95299 96180 109485 106017 100879 101179 71461 72472 253097 221906 647355 648631 190313 188933 241140 247692 279132 268016 286884 288544 302669 308596 287144 319195 646605 676236 511815 405560 254991 250401 287252 285432 302183 305079 309492 312575 342436 345543 558725 587468 41.05 68.5 1
13:40:42 2023-09-26 344009 318070 77133 76243 111688 113033 111878 111164 84160 86254 88901 91065 108437 109350 315784 339983 923614 909062 339456 352170 101436 89415 95072 96708 109116 106374 100810 103436 71461 72604 254239 222757 645160 648979 190948 188471 242159 243017 277920 269244 286987 294662 305196 306236 288467 319457 646605 684912 499480 410531 254811 249699 288097 285370 301261 303855 309966 311118 345609 345791 557968 586593 41.05 68.5 1
13:40:43 2023-09-26 320513 318476 77087 77577 113838 113033 114032 113430 84128 86182 88569 91293 108470 109417 315784 341012 911812 899817 339969 352205 103590 89349 95494 96148 109856 105562 101192 101179 71492 72472 253686 222097 651938 649359 189714 189230 240766 247729 277530 269467 286777 288781 302421 308632 288030 317222 650421 674226 505040 405524 254272 251283 286445 286884 299545 305581 309894 313276 344810 345507 564947 585165 41.05 68.5 1
13:40:44 2023-09-26 322701 317181 77097 76387 112092 112878 111878 111087 84191 86057 88844 90878 108653 109147 315194 340797 914363 909453 341239 351677 101548 89780 95202 96180 109376 105878 100879 101319 71461 72472 255409 221404 648983 648900 190313 188933 241140 242083 278311 269244 286007 290152 303342 308130 288025 319188 645656 675212 503650 405633 254991 250401 288644 285000 299580 304349 308547 312539 342986 345478 556282 583585 41.05 68.5 1
13:40:45 2023-09-26 319608 317286 77045 77544 111663 112956 114111 113396 84066 86090 88690 91197 108470 109350 315856 338411 919812 903838 337412 351923 103347 89415 95234 96509 109376 106049 100879 101493 71412 72554 253097 222793 644461 649015 189187 189299 240428 247554 278311 268051 287765 294247 303021 308099 288061 315293 649501 684244 501932 408036 254272 255263 286561 286360 302543 305079 310625 313846 345170 343541 562770 586496 41.05 68.5 1
13:40:46 2023-09-26 321422 320449 77045 76337 111699 113029 114077 111198 84160 86268 88901 91128 108924 109316 315784 343082 919087 902316 342514 351910 103347 89660 95202 96476 109267 106162 100879 101668 71461 72572 253097 222686 646681 649015 190278 188769 241104 241920 277920 270443 285098 288711 304267 306450 288969 318897 649465 676272 507890 410494 254723 250930 287252 286611 300877 305517 308947 311591 345296 344682 562807 583548 41.05 68.5 1
13:40:47 2023-09-26 320410 317286 77038 77651 113800 113012 114122 111121 84066 86116 88812 91128 108437 109350 315784 337392 915764 910324 338609 352170 103452 89415 95331 96180 109418 106065 101019 101493 71461 72703 253097 223263 653354 649359 190278 188864 241104 243359 278311 270008 288211 288815 302845 308632 287194 319421 647520 681649 505040 405524 255713 250503 287037 286763 302935 304686 310295 312396 344883 347142 561065 587657 41.05 68.5 1
13:40:48 2023-09-26 321878 320179 77125 77622 113917 112886 114156 111139 84253 86220 88812 91065 108620 109316 315820 338780 923801 906445 338396 352170 103490 89599 95234 96476 109295 106017 101019 101389 71461 72572 256590 223227 661554 649015 190278 189196 241104 243017 279096 268834 286884 288308 304267 308130 288874 317439 647593 683829 501932 409842 254093 251283 287368 285334 300912 303820 310405 311591 344536 343682 559551 586675 41.05 68.5 1
13:40:49 2023-09-26 320367 318176 77087 77684 113721 113033 114043 113674 84097 86241 88569 91293 108620 109384 315784 340904 913749 900455 339420 351888 103662 89349 95582 96148 109856 105984 101158 101319 71492 72522 251997 222601 653722 649359 189979 189265 240766 241955 277829 269655 286974 288746 302845 308667 287990 318374 650421 677744 505040 407723 255279 251706 286705 287320 299404 306011 310223 313348 344883 346098 565791 585202 41.05 68.5 1
13:40:50 2023-09-26 321835 317216 77139 77569 114244 112902 112247 110967 84160 86023 88966 90963 108520 108947 315532 340426 917188 910102 341479 352170 103381 89349 95267 96212 109451 105951 100879 101389 71461 72539 253097 221715 652362 648900 190313 188933 241104 242675 278703 269432 285971 288606 303378 308561 287990 320093 646569 676128 503650 405597 255172 250577 288464 285178 300456 304314 308547 312979 343431 345720 556246 583548 41.05 68.5 1
13:40:51 2023-09-26 320061 318176 77072 77647 111886 113033 114077 111275 84097 86149 88812 91260 108437 109384 315748 338375 922425 903801 337377 352170 103347 89382 95202 96444 109342 106162 100879 101460 71412 72572 253097 222757 653298 651201 189714 189299 240428 241955 278311 270389 287765 288815 304267 307347 287702 318119 649172 683879 506082 408431 255172 251991 286799 286468 300982 305940 310955 314960 346568 345720 564454 587045 41.05 68.5 1
13:40:52 2023-09-26 321312 318516 77045 77655 113804 113033 114111 113553 84160 86208 88751 91128 108545 109384 315784 340976 917062 901130 341407 352134 103557 89382 95331 96180 109451 105984 101089 101990 71461 72522 254239 221333 650498 648943 190111 189045 241104 247692 277920 269244 286061 289220 303094 307628 288874 317888 649961 675652 503650 409190 254272 251106 287252 287086 299545 306047 308511 315782 343502 344682 558725 583548 41.05 68.5 1
13:40:53 2023-09-26 319921 318339 77013 77598 113804 113033 114111 113396 84066 86149 88536 91128 108437 109384 315784 337356 916449 910016 339089 352205 103524 89382 95266 96180 109451 105951 101019 101389 71461 72440 253097 222565 648993 647256 190278 189030 241104 243530 278311 270008 287994 290377 303057 309250 287558 319129 646423 679989 500895 405380 255713 250470 287144 286893 302972 304793 310405 313846 342436 345472 559257 586971 41.05 68.5 1
13:40:54 2023-09-26 323139 317255 77045 77544 111912 113033 114190 111121 84128 86339 88812 91003 108653 109316 315784 339947 922425 908767 339456 352170 103347 89599 95169 96444 109337 106017 100879 101389 71461 72572 253097 222757 647181 649015 190348 188602 241818 243017 278703 269244 287212 294469 304445 306450 288874 319384 647063 683879 502252 411694 254811 250577 288097 285370 300456 304057 310186 311591 345609 344682 557464 586104 41.05 68.5 1
13:40:55 2023-09-26 318180 318163 76919 77688 113646 113188 113964 113621 84002 86611 88714 91598 108386 110194 315244 341349 925011 899345 340533 355446 101548 89841 95202 96776 109267 106341 100879 101493 71397 72641 255527 224085 642688 651201 190313 189092 241140 242700 276680 270770 287729 289041 305196 307628 288300 319421 651343 682662 502260 409190 255172 250577 286647 288057 299250 303890 311284 311083 345296 345755 565326 588513 41.05 68.5 1
13:40:56 2023-09-26 323897 317929 77139 77511 113917 112813 114224 110967 84128 85997 88812 90878 108653 109131 315784 340976 914438 910102 341996 352170 103452 89382 95299 96180 109451 105951 101019 101389 71461 72472 255068 221870 650279 648900 190313 189064 241818 242675 278311 269655 285971 288781 303342 308345 288025 319092 646569 676200 510708 405633 254991 250577 288503 285396 299615 304561 308547 312979 343502 345755 557194 583548 41.05 68.5 1
13:40:57 2023-09-26 327916 317282 77076 77688 113838 113344 112111 111516 84285 86458 88779 91128 108553 109282 315640 340522 919628 908951 341685 352205 101576 89415 95105 96641 109216 106308 100846 101493 71331 72866 258911 224436 640782 649359 190781 188899 241818 243359 278311 269655 286983 288873 305626 308130 287791 320853 647557 684177 502260 408613 255713 249874 288097 286208 299580 303890 311284 311047 345574 347617 559624 586634 41.05 68.5 1
13:40:58 2023-09-26 319703 317255 77013 77651 113804 113033 114032 111480 84128 86149 88751 91260 108723 109384 315784 341012 917135 902483 341443 352720 103524 89415 95331 96476 109451 106017 101019 101528 71492 72572 251997 221333 653326 648979 190278 189760 241140 241955 277920 269655 286526 289660 303342 307664 288874 318410 650421 675176 503650 408576 254272 251283 287050 286884 299545 306047 308511 314738 343502 345200 558725 583548 41.05 68.5 1
13:40:59 2023-09-26 320967 318211 77171 76432 111838 113307 111878 111275 84160 86346 88779 91220 108486 109585 315568 342902 915080 905802 342959 352205 103419 89718 95266 96444 109418 106017 100879 101460 71658 72706 255409 222722 649320 647525 190948 188602 242159 247692 277494 270513 286611 288544 303682 308130 288025 320853 647593 676236 503115 408303 255533 249663 287980 287086 298602 304808 309711 313648 343502 346798 561212 583644 41.05 68.5 1
13:41:00 2023-09-26 320927 318918 77108 77684 114109 112956 114145 111121 84191 86365 88844 91003 108545 109090 315856 338958 920892 908143 338943 352170 103347 89382 95235 96212 109451 106162 100879 101493 71461 72572 263464 222757 644535 649051 190313 189196 241140 243017 278703 268834 287477 294880 302986 306735 289054 318185 647557 682191 496782 410494 254272 251283 288097 285370 300912 304551 310405 311591 344536 343682 557932 589751 41.05 68.5 1
13:41:01 2023-09-26 321806 318410 77171 76333 111610 113344 111878 111275 84222 86373 88747 91095 108453 109350 315712 341237 923652 899604 340051 352240 101646 89382 95235 96509 109116 106308 100879 101493 71461 72703 253097 224085 647405 648943 190313 189230 241479 242735 276680 269655 287765 288815 305196 307664 288467 319158 651343 683912 505735 409226 254991 250577 286552 287967 300623 303890 311284 311301 345054 345755 565326 587141 41.05 68.5 1
13:41:02 2023-09-26 322395 318599 77009 77602 113804 113029 113998 111291 84092 86149 88569 91260 108437 109350 315784 343154 914432 905802 341551 352170 103524 89415 95267 96476 109451 106017 100879 101460 71461 72572 250491 222062 649320 647525 191250 188471 242499 243359 277530 270513 286410 288991 304303 308130 288467 320143 647593 676236 503650 408000 255172 249663 288300 286848 299056 304843 308184 312284 346837 345507 558554 586632 41.05 68.5 1
13:41:03 2023-09-26 322754 318039 77076 76306 111765 113188 111878 111275 84222 86287 88751 91128 108545 109384 315591 339697 919665 909062 337377 352205 103347 89415 95299 96641 109116 106268 100879 101493 71380 72766 252943 224472 643410 648900 190781 188933 241818 241734 278311 269655 287765 288815 305196 308345 287913 321417 647593 683215 503650 405633 255713 249874 287895 286647 301261 303890 311284 311083 344571 347652 560815 588331 41.05 68.5 1
13:41:04 2023-09-26 319477 317995 77013 77577 113834 113033 113998 113396 84160 86182 88812 91260 108807 109384 315820 341441 921118 902576 341551 352205 101576 89415 95170 96476 109116 106195 100879 102141 71412 72604 253097 223227 641832 649051 190348 189080 241648 247765 277530 270548 286007 294662 305196 307164 288874 319421 650882 683132 506256 410494 254991 250930 287368 286884 298602 305982 309675 313551 346124 345578 565611 585202 41.05 68.5 1
13:41:05 2023-09-26 319608 320449 77076 76369 111752 113344 111878 113553 84128 86182 88690 93156 108644 109805 315748 341733 913205 901167 340219 354944 103381 89415 95234 96509 109485 106017 101089 101493 71412 72604 255409 222757 647646 647525 190392 189265 241104 242700 277725 269689 286884 288544 303378 310037 287216 319909 651343 676272 509299 404918 255533 250930 286445 287764 300836 304561 309602 312284 342472 346833 564926 586141 41.05 68.5 1
13:41:06 2023-09-26 323021 317286 77122 77573 113829 112956 114111 113396 84128 86339 88751 91260 108545 109350 315784 340976 922425 910102 339969 352240 101402 89816 95170 96707 109303 106407 100810 103612 71331 72735 253097 223277 645935 648979 190948 188636 242159 247656 278311 269655 287738 294454 305841 306735 288874 320362 647557 686376 500870 410531 255533 250577 288563 286687 300664 304980 310295 314030 346509 346412 559404 586861 41.05 68.5 1
13:41:07 2023-09-26 325326 318816 77108 77717 113770 113111 113998 113587 84122 86413 88929 91293 108437 109720 315352 338958 925048 902483 337377 352205 103381 89447 95202 96676 109376 106162 100879 101493 71363 72572 251997 223455 659217 650279 190013 189265 240766 242735 277920 270698 287918 294247 304767 308130 288467 319421 650882 682662 509299 408036 254991 251106 286445 287562 301108 302940 309294 311520 343572 345755 563693 588785 41.05 68.5 1
13:41:08 2023-09-26 322749 317286 77034 77630 113759 113033 113919 113396 84092 86123 88690 91293 108653 109384 315784 343118 916282 903875 342032 352205 103381 89415 95299 96476 109451 106162 100879 101493 71412 72522 255409 222601 651759 647525 190948 188636 241818 247831 277530 270513 286445 288579 304303 307347 288124 321051 649005 676309 503650 408611 256256 249589 288196 286978 300551 304739 308983 312872 344394 347178 562733 584228 41.05 68.5 1
13:41:09 2023-09-26 319925 317000 77066 77655 113680 113188 111878 111275 84123 86116 88569 91065 108470 109517 315640 336884 917135 911838 338370 352205 103381 89415 95234 96212 109485 106017 100879 101423 71461 72522 253097 223455 648192 647525 190348 188899 241140 247656 277920 270008 288445 294496 303378 308667 286822 319457 647593 682167 505040 405560 255172 250577 287252 286884 300875 304080 310077 312539 342951 346571 561212 587086 41.05 68.5 1
13:41:10 2023-09-26 327345 318211 76996 76212 113578 113188 113840 113621 84092 86301 88569 91326 108321 109720 315784 341973 922425 898543 338468 352205 103205 89660 95202 96608 109150 106374 100879 103436 71461 72735 251997 224121 645058 648943 190313 189230 241140 242327 276680 269689 287019 288861 304945 307413 288896 319421 651123 685405 502260 409587 255352 250930 287216 288544 298950 304669 311211 312133 345432 345442 565362 587045 41.05 68.5 1
13:41:11 2023-09-26 319498 317286 77257 76337 113766 113033 113953 113474 84118 86090 88779 91128 108470 109384 315784 341012 913785 900492 339491 352205 103695 89349 95429 96148 109746 105594 101192 101179 71492 72522 253097 222445 654638 648900 189979 189265 240935 241990 277920 269655 286920 288606 302845 308702 288061 317597 650421 674226 495266 405524 254811 255227 286964 286884 301298 303925 309881 313491 342197 345236 562031 584516 41.05 68.5 1
13:41:12 2023-09-26 322330 317286 77013 77573 113759 113033 114111 113396 84128 86123 88812 91293 108653 109384 315820 340737 918335 909062 337377 352205 103381 89660 95169 96509 109376 106374 100879 103507 71461 72686 263464 224630 643670 648900 190648 188933 241648 247692 278311 269467 288206 288910 305196 308349 287738 321087 648713 687895 503650 405560 256438 250506 288025 286943 302115 304422 311028 311301 345090 347356 561212 588184 41.05 68.5 1
13:41:13 2023-09-26 320932 317953 77097 77663 113838 113111 114145 111275 84128 86182 88844 91326 108686 109384 315820 338922 921771 904814 337922 352205 103452 89382 95234 96641 109485 106017 100879 103436 71461 72604 255409 223291 654391 649051 189979 189334 240766 247801 278311 268834 287801 294491 304767 308130 288671 317960 649668 681187 503650 408649 254811 249947 287050 286794 301159 302975 310844 313290 344536 344717 558797 587951 41.05 68.5 1
13:41:14 2023-09-26 318994 318896 76978 77667 113646 113184 113953 113587 84035 86275 88536 91293 108470 109417 315748 341973 911776 903838 340483 352240 103381 89415 95136 96212 109485 106162 100879 101353 71363 72436 253097 222757 644324 647067 190348 188933 241479 241990 277530 269724 287073 290449 304445 308385 287207 321043 651270 680026 503622 405416 256438 250506 287247 287972 299020 304808 309966 312539 344706 348666 563621 585389 41.05 68.5 1
13:41:15 2023-09-26 320709 317286 77045 76278 113680 112878 113953 113396 84128 86149 88690 91293 108470 109350 315784 337664 914326 909035 338468 352240 103557 89382 95299 96212 109636 105878 101019 101179 71492 72554 253097 222133 650998 647525 190313 189230 241140 247729 279132 268051 287562 289013 303378 308349 287904 319457 646642 676309 505040 405597 255352 250577 287252 286007 300629 303432 310405 313051 345590 346798 561212 587081 41.05 68.5 1
13:41:16 2023-09-26 321084 318994 77112 77684 113672 113111 113919 113587 84097 86182 88723 91293 108578 109350 315784 340488 922425 899493 337412 353263 103381 89599 95137 96476 109300 106195 100879 103436 71412 72604 253097 223770 643050 650740 190348 189099 241140 245081 277244 270770 287954 289041 304838 307558 288364 318721 651233 686037 502260 409045 254991 250754 286445 288061 301085 304244 311640 311555 345054 345791 564926 587292 41.05 68.5 1
13:41:17 2023-09-26 327377 318558 77076 77647 113804 113033 114043 111480 84180 86149 88751 91260 108437 109384 315748 340941 914432 903086 341685 352134 103557 89349 95363 96148 109636 105984 101158 101319 71492 72440 251997 221333 649168 650930 190244 189230 241104 241955 278311 269655 286996 289660 302845 308561 289095 318374 650882 674190 505040 405633 254632 251283 287252 287301 299510 306370 309456 314962 342951 344682 561959 584411 41.05 68.5 1
13:41:18 2023-09-26 320635 317286 77108 77680 113834 113033 114077 111121 84097 86149 88812 91227 108620 109384 315748 338375 918436 909062 339089 352240 103381 89415 95266 96608 109451 106341 100879 101493 71461 72572 253097 223920 651518 647525 191006 189024 242015 243630 278204 270770 288541 288815 304552 309356 287050 320216 650820 684623 502260 408576 255713 250401 288431 287727 299545 306047 311505 311012 345574 347315 560815 587049 41.05 68.5 1
13:41:19 2023-09-26 319608 318637 77118 77655 113883 113029 114077 111446 84128 86149 88812 91227 108437 109384 315748 337865 921118 903801 339570 352205 103457 89627 95234 96444 109418 105984 100879 101460 71429 72572 255068 222757 646004 648979 189680 189299 240766 241955 278311 268799 287765 294662 303519 308561 288728 318083 649961 682626 503115 408000 254632 249217 286964 286651 301123 302940 310040 313809 344536 344682 562807 586680 41.05 68.5 1
13:41:20 2023-09-26 319462 318180 76974 77684 113761 113188 113964 113666 84092 86301 88536 91293 108545 109943 315784 342455 915987 903801 341239 352240 101757 89599 95331 96608 109451 106195 101089 101493 71461 72703 253097 223169 649560 647233 191139 189127 242078 243702 277777 270408 287347 290955 304516 308420 287108 321307 650882 680135 510599 405452 256256 251019 287252 287967 300836 304808 310223 312504 343572 347600 563657 585238 41.05 68.5 1
13:41:21 2023-09-26 319925 318405 77097 77651 113834 113033 114077 113519 84160 86301 88844 91260 108957 109384 315784 337830 914432 912053 338361 353003 103629 89566 95429 96476 109636 105984 101089 101598 71461 72572 255409 222409 647688 647525 190313 189594 241140 241955 279096 270389 287729 288746 303307 308632 287994 319457 647520 680171 506430 405524 255713 250577 287656 286750 301405 303397 310405 314664 343191 346513 559257 586751 41.05 68.5 1
13:41:22 2023-09-26 320134 318176 76992 77737 113578 113188 113851 113587 84003 86301 88750 93284 108287 109906 315166 341012 922425 902010 337886 352205 101576 89660 95202 96476 109267 106195 100879 101673 71528 72609 253172 223905 646771 651201 190774 189127 241783 243702 277085 272302 288026 288297 303946 307628 288467 319421 649172 687008 510426 408865 255352 250754 286960 288977 301261 303890 309502 312920 345054 345720 565326 587132 41.05 68.5 1
13:41:23 2023-09-26 320286 318918 77045 77684 113800 113188 114032 113587 84066 86399 88812 91227 108620 109350 315784 340941 914432 900859 339456 352170 103557 89382 95363 96180 109712 105951 101158 101319 71492 72440 253097 221369 649784 650279 190146 189265 241104 241955 278116 269655 287001 289625 303094 308596 288969 318374 650421 674190 505040 405597 254632 255227 287252 287086 301298 306717 309639 314195 345822 346235 566819 585962 41.05 68.5 1
13:41:24 2023-09-26 320673 317251 77013 77630 113804 113033 114111 113474 84160 86149 88690 91128 108511 109350 315784 340701 919812 909062 337886 352240 103347 89660 95202 96476 109367 106308 100990 101848 71626 72706 253172 224868 640987 649323 190942 189092 242123 243702 278311 269655 288170 288815 305196 308349 287517 320816 650432 685178 502260 411403 255713 249874 288503 286445 300456 306047 310405 311337 346130 346798 559118 587045 41.05 68.5 1
13:41:25 2023-09-26 318705 317286 76986 77717 113800 113033 113998 113508 84149 86241 88569 91260 108511 109417 315784 339684 922425 903764 337341 352205 103524 89660 95417 96608 109485 106341 101158 101493 71492 72604 256590 223420 646020 650740 190013 189299 240935 243073 278830 269244 288689 294662 303946 308130 288671 319421 652267 683143 503115 409226 254991 251283 286526 288592 300664 305724 311800 313551 344948 345614 565783 588257 41.05 68.5 1
13:41:26 2023-09-26 320967 317251 77076 77671 113804 113188 114077 111198 84097 86149 88812 91260 108545 109350 315784 340999 913205 903838 340483 352205 103452 89775 95494 96643 109552 106275 101125 101460 71624 72706 254239 222615 658828 646885 190774 189161 241818 242496 277494 269724 287356 291084 304695 308279 287108 321417 651343 679989 503650 405597 256075 250577 287252 287967 300836 304808 310405 312504 345312 347880 563693 585513 41.05 68.5 1
13:41:27 2023-09-26 320444 317291 77101 76118 113838 113111 114190 111480 84128 86182 88812 91260 108653 109350 315784 337865 915116 910324 340754 352170 103557 89382 95299 96180 109636 105984 101158 101493 71492 72522 253097 222062 650180 647525 190348 189196 241140 241920 279132 270389 287765 288536 302809 308667 288025 319457 647026 676272 503622 405560 255713 250927 287589 286360 302039 303751 310295 316034 345614 347142 561898 588147 41.05 68.5 1
13:41:28 2023-09-26 322792 318185 77087 77618 114064 112845 114145 111173 84285 86116 88844 91003 108653 109316 315424 339804 924132 907771 338468 352240 103524 89660 95299 96509 109451 106049 101019 103436 71492 72703 254239 223070 652679 649051 190613 189230 241818 243017 279132 269467 287648 288746 304981 307199 289090 317822 647557 682167 503650 411403 254272 251106 288097 285370 301159 305832 310795 312065 345296 343647 558722 586383 41.05 68.5 1
13:41:29 2023-09-26 319421 317286 77017 77651 113804 113111 114077 113474 84097 86208 88844 91293 108437 109384 315784 340976 914930 901488 339456 352170 103662 89382 95429 96180 109822 105984 101158 101389 71671 72572 255409 221715 652613 649359 190013 189299 241104 241990 278311 269689 287288 290558 303307 308632 288874 318410 650421 678470 505040 405380 255316 251919 287180 287068 301901 304704 310003 313825 345614 346098 567812 586104 41.05 68.5 1
13:41:30 2023-09-26 323176 317286 77108 77544 114235 113188 114270 111044 84097 85997 88966 90996 108553 109241 315856 341012 913479 910102 341996 352205 103557 89660 95332 96970 109636 106017 101089 101493 71492 72572 253097 222062 652452 649359 190348 189230 241818 243017 278899 270221 286687 289800 303378 308632 288467 319421 648585 676200 504975 405597 255352 250930 287368 285370 301441 303855 309930 313491 343226 345720 557464 585944 41.05 68.5 1
13:41:31 2023-09-26 319151 318176 77066 77680 113804 113188 113998 113621 84097 86182 88812 93253 108470 109720 315230 339673 924576 902167 337377 352240 103347 89846 95202 96608 109451 106341 100879 103436 71492 72703 265871 223963 644585 648943 190313 189792 240766 245081 277920 269655 288445 294709 305196 308345 288874 319843 651123 685927 502266 409045 255533 251283 286678 288229 300279 303716 310919 314030 344536 345401 564926 587877 41.05 68.5 1
13:41:32 2023-09-26 321042 317785 77139 77684 113804 113033 114111 113474 84191 86287 88658 91293 108545 109757 315820 340976 916413 900810 341924 352170 101862 89382 95299 96476 109485 106195 101019 101319 71492 72604 253097 221178 650039 648979 190313 189265 241104 247939 278116 269655 286880 289660 303378 308596 294490 318671 650882 676200 503650 409226 254811 251618 287252 287234 300456 304349 308547 313527 343502 344717 561995 584411 41.05 68.5 1
13:41:33 2023-09-26 320446 318637 77013 76081 113838 113029 114077 113396 84128 86149 88812 91260 108653 109350 315784 337901 917135 909062 338609 352240 103524 89660 95299 96476 109451 106017 101019 103436 71461 72604 253097 223420 650018 647525 190648 189230 241818 247903 278311 268834 288915 294662 304658 309285 287927 320596 649318 684062 503622 405416 256256 250682 288120 286907 300946 303609 309763 313007 343466 346833 561935 588390 41.05 68.5 1
13:41:34 2023-09-26 321576 317286 77201 77598 114030 113111 114224 110967 84191 86116 88844 91003 108653 109165 315784 338922 922884 907771 338396 352170 103524 89660 95168 96476 109485 106195 100879 101493 71461 72735 253097 222757 649080 649051 190313 189230 241140 243017 279132 268834 287765 288203 304731 308306 294568 317113 647593 683132 503650 410494 254272 250930 288097 285370 300244 303890 310795 311627 344536 343718 558759 586822 41.05 68.5 1
13:41:35 2023-09-26 319425 318441 77122 77630 113834 113033 113919 113396 84118 86149 88569 91326 108470 109384 315784 341492 914326 899530 339969 352205 103629 89415 95363 96476 109636 105984 101158 101493 71492 72604 253097 222757 650623 648441 190013 189299 241104 242327 277920 270770 287477 290860 303057 309896 287886 318751 650772 678544 506430 405344 255713 251814 286848 287220 301298 304349 310405 313384 344846 346762 564490 585312 41.05 68.5 1
13:41:36 2023-09-26 321607 317929 77255 77565 114064 112935 114259 110814 84273 85997 88844 90878 108686 108981 315856 339947 915801 908998 341479 352205 103524 89599 95363 96476 109670 106017 101192 101493 71492 72604 263464 221870 652724 648900 190348 189230 241648 243017 279525 270734 287135 289800 303378 308632 288025 319457 646569 676200 503650 405633 255352 250930 288097 285334 302096 304349 309492 313491 343502 345791 556282 587008 41.05 68.5 1
13:41:37 2023-09-26 324979 317322 77114 77688 113872 113188 112111 113621 84097 86275 88751 93156 108578 109417 315784 338922 921727 903801 337377 352205 103524 89693 95266 96739 109485 106195 101019 101493 71492 72703 258911 223491 643879 650279 190013 189334 240890 245081 278096 270770 288631 288815 304838 309565 288323 318947 651233 686037 503650 408613 255352 251283 286454 287413 301017 305156 310516 311555 344571 345755 563259 587772 41.05 68.5 1
13:41:38 2023-09-26 318994 318414 76982 77548 113759 113029 114032 113396 84066 86149 88690 91293 108470 109384 315748 341973 918472 902483 342586 352205 103381 89382 95266 96476 109485 106195 100879 101493 71492 72634 253097 221369 647181 649015 190313 189230 241104 247867 278116 269655 285735 289660 303021 307664 289257 318671 650421 676236 510773 410494 254811 255012 287368 286893 299580 306874 308511 314812 345090 345529 562807 583640 41.05 68.5 1
13:41:39 2023-09-26 319996 317255 77045 77614 113951 113033 114111 113396 84160 86182 88812 91260 108470 109384 315784 337901 917135 910356 338370 352205 103524 89415 95331 96509 109485 105984 100879 101773 71461 72604 253097 223263 644656 647270 191006 189663 242051 243702 278239 270770 288586 288815 304124 309391 287607 320216 649465 683132 503622 405560 255713 250894 287980 287050 300456 302940 309294 313846 345858 347178 560815 587877 41.05 68.5 1
13:41:40 2023-09-26 319441 318599 77108 77614 113985 112996 114224 113317 84128 86149 88812 91257 108653 109384 315820 338887 924576 906445 340671 352240 103557 89415 95363 96476 109485 106374 100990 101493 71492 72604 254239 222757 650352 649051 190537 189265 241104 247867 279132 268834 287886 288308 304931 307699 288874 317960 647630 684244 503650 408574 254272 249252 287252 286208 301405 305151 310405 312539 344536 344682 560417 586751 41.05 68.5 1
13:41:41 2023-09-26 319841 318213 76982 77700 113834 113111 114032 113464 84035 86432 88690 91260 108470 109384 315784 341012 914438 901856 339969 351923 103662 89382 95494 96212 109746 105984 101158 101249 71492 72604 253097 223048 654068 649177 190140 189723 241104 243702 278239 270770 287333 290449 302951 309860 288431 318446 651343 675212 503637 407723 254991 249217 286848 287247 299580 304342 309602 313491 342436 345513 563657 585275 41.05 68.5 1
13:41:42 2023-09-26 330526 317255 77076 77577 113902 112923 114111 113396 84160 86090 88751 91003 108578 109350 315784 341973 914967 909062 342068 351642 103381 89415 95201 96212 109485 105984 100879 101493 71492 72604 254239 222062 648796 647525 190948 188602 242499 242846 278311 269689 286101 288816 304054 307312 288467 319909 647593 676200 503650 405669 254991 250401 288910 286208 299983 304843 309492 312539 343537 346027 557639 585954 41.05 68.5 2
13:41:43 2023-09-26 319668 317216 77076 77577 113872 112956 114145 113317 84160 85997 88751 91003 108545 109350 315820 338411 924202 906482 338361 352205 103414 89415 95299 96509 109485 106195 101019 101707 71658 72609 255409 223205 649200 653049 190244 189196 241613 243702 279883 270770 288468 288746 304981 307777 288973 318605 650311 684025 503650 410131 254811 250329 288318 286978 301544 304843 310772 313051 345609 345755 561212 589620 41.05 68.5 2
13:41:44 2023-09-26 322298 318852 77311 76291 114316 113594 114633 114106 84410 86400 89186 93479 109422 110126 318092 343638 926303 904814 342309 355463 103906 90384 96014 97566 110720 107778 103974 104523 72045 73267 254239 225530 649458 656641 192192 190795 242120 245021 278514 273144 291466 290648 306852 311415 292155 321211 660043 690186 506430 412031 256909 252324 289048 290577 304205 308270 313406 315298 351456 351623 575249 595149 41.05 68.5 2
13:41:45 2023-09-26 331883 329746 79308 77644 115024 118962 116461 116090 85893 85299 92158 93160 111054 115929 328277 353440 944602 934184 355716 368499 103785 95035 101063 103805 115289 113827 106222 106634 74817 76744 259958 230090 669492 672867 196727 196260 248718 252288 288933 280994 297410 300301 313536 320682 297491 329234 676890 702179 520574 420173 264829 259957 297257 297961 313107 317366 319663 326702 356610 359778 587091 608897 41.05 68.5 2
13:41:46 2023-09-26 338206 333304 80571 78302 117740 121027 119164 118209 86698 85500 93779 93952 112736 113705 330647 359444 956587 946941 358374 372016 105352 95830 103058 104997 117494 113841 108112 108790 76697 75538 264794 232720 674716 677524 198232 196205 251286 252163 290798 283684 300447 304284 314743 319733 299133 329377 680982 711446 525540 423660 264922 262205 302161 300967 315762 320981 323162 329216 360862 359983 592146 613422 41.05 68.5 2
13:41:47 2023-09-26 340287 341546 81042 79315 119824 125376 124153 123740 87028 85881 96762 96115 114766 116019 336418 363111 971835 957687 368115 378632 106647 94345 103912 104592 120337 117122 110784 113538 77637 76082 266944 236015 683249 689825 198910 197780 252146 255385 293537 288034 304769 304512 318604 321953 301271 332455 690658 726555 524802 429370 269097 264291 303360 305584 316110 321955 327369 329975 363009 363481 599003 622760 41.05 68.5 2
13:41:48 2023-09-26 344117 341493 81325 79420 122978 122052 121448 124222 87121 85876 97167 96442 115181 116052 338252 366689 979154 959121 364449 378993 106845 94268 106750 105074 123063 117683 113451 113923 77621 76196 269427 237317 682929 685142 198945 199093 252568 254879 296237 288079 302888 306411 318640 321988 300953 331413 685101 725494 526211 432274 268810 265670 306289 303905 318436 321581 326422 331307 363087 365517 592309 624527 41.05 68.4 2
13:41:49 2023-09-26 348925 348057 81577 79420 123869 122726 122903 121470 87391 85881 97708 97196 115982 116956 342091 366403 992477 978543 369087 381913 107401 94536 104731 106366 120704 119495 111294 111824 76429 76653 266944 239512 689695 692579 201178 199544 254053 256496 297946 288485 303811 306518 317198 327039 301234 333429 690023 725458 529030 428726 270833 265918 305714 305872 320028 321203 328063 329381 361129 365670 595012 627337 41.05 68.4 2
13:41:50 2023-09-26 351254 347167 81614 79452 124067 123521 123511 122582 87391 85998 97811 97366 116336 117347 342753 369979 986965 980068 369161 382628 107641 94601 105228 106498 121297 119549 111641 111977 76461 76695 269324 237317 697964 695069 201494 198712 254123 256962 296201 288562 302852 306843 318604 324839 301271 333284 698498 729227 532377 429831 272714 265776 305643 306735 319530 323486 326386 331726 363264 366770 604459 627116 41.05 68.4 2
13:41:51 2023-09-26 349420 350733 81614 79701 124421 124337 124326 123593 87240 85998 95610 98071 116912 118046 346755 371235 994001 975244 371646 385361 108003 94957 105926 106956 122123 120874 112143 113298 76580 77500 271956 239324 691031 699599 201459 201011 253877 257720 297946 294442 304380 306843 319122 322213 302296 331144 696688 729922 542801 431286 270797 268469 306937 306807 320028 322169 327832 329274 364356 364538 604354 630428 41.05 68.4 2
13:41:52 2023-09-26 351605 352006 81618 80015 124330 125159 124531 124614 87299 86306 95578 98401 117055 118399 347957 373048 998308 980377 369555 385576 108038 94892 106383 107645 122895 120978 112993 113942 76590 77594 274289 238583 695574 703215 201494 199544 255725 256962 297514 291664 306468 306590 321571 323009 301271 333393 696505 734015 533689 434883 273522 266701 308674 306482 319060 323662 328309 331543 366551 367839 601753 632774 41.05 68.4 2
13:41:53 2023-09-26 352909 351898 82166 79928 121382 124900 125388 124409 87662 86120 95738 98333 117571 118365 347331 372229 999609 986043 368999 387862 108295 95087 106996 108009 123535 121653 113622 114433 76717 77869 271956 239731 700303 700470 202128 200380 256513 256927 297451 290153 303527 309438 319087 323896 299413 332923 697182 729678 536011 432493 273172 268229 308116 306807 319768 325162 326531 331113 364356 367322 601753 630948 41.05 68.4 2
13:41:54 2023-09-26 356512 356512 82231 80303 121770 126138 126251 125833 87726 86524 96164 99141 118193 119228 349505 377891 999609 983242 376228 390201 108769 95862 107498 109141 124213 124895 114445 115501 76937 78239 271956 241563 699395 710224 202589 201362 255443 259794 300479 290489 306568 309015 320918 324018 304411 333018 701115 741034 536547 435121 273945 270348 308072 308063 321034 324149 330269 330808 366479 367839 610906 638515 41.05 68.4 2
13:41:55 2023-09-26 356476 356476 82661 80473 122775 126559 126703 126161 88030 86861 96392 99275 118786 119810 351623 379137 1005814 991067 374875 390774 109170 96189 108259 109435 125067 125139 114892 115919 77210 78591 276633 241224 703040 708719 203440 201151 257303 259386 300272 291551 306748 306239 321097 325893 299377 333573 701115 739584 536547 432601 273847 269209 308402 309962 322009 325162 328480 330308 366622 367194 611395 640073 41.05 68.4 2
13:41:56 2023-09-26 361924 358885 82915 80652 124230 127045 128033 126997 88521 87016 97547 99820 121812 119911 355405 383344 1001787 993927 376300 390872 110435 96583 109396 109948 126378 125575 116465 116768 78044 79129 276840 242307 714538 713784 203298 202455 257955 260813 299190 294699 306568 309780 323050 324681 302119 333284 708318 745332 538691 440365 274916 269205 310464 309612 322234 329182 330035 331884 369984 366647 618126 640996 41.05 68.5 2
13:41:57 2023-09-26 359201 361019 83254 81188 124263 127888 128067 127872 88488 87437 97714 100198 121981 120668 354606 385384 1013186 992514 375136 393289 110282 97211 109396 112703 126344 122597 116465 117265 77853 79320 276633 243594 705649 712111 203618 202950 259658 260267 301436 292602 308520 309104 322823 324193 302790 335229 705850 746854 537977 440121 275501 269615 313328 309068 324462 327905 331367 333181 369803 369916 612376 641831 41.05 68.5 2
13:41:58 2023-09-26 367001 361208 83798 81733 125377 128805 129559 128666 88706 87833 98384 102816 122523 121514 357318 382198 1013905 1003685 383992 396281 111169 98015 110308 111817 127785 124093 117835 118506 78790 79819 279253 244863 716516 715339 205365 203875 259476 260808 301188 294914 309648 311457 321132 328925 302614 333573 713400 738539 542265 439083 274985 271750 311692 311965 324920 330107 332346 335537 368575 368877 620022 645319 41.05 68.5 2
13:41:59 2023-09-26 367592 365115 85572 81830 125526 129571 129739 129576 88982 88138 98417 103129 122761 122093 358468 388006 1014625 1000802 384989 396876 113146 98078 110580 113487 128209 124451 118062 119039 78853 80056 279253 245564 714080 721983 205264 203875 259658 262226 302814 295021 310159 310042 324033 327932 303075 336518 711332 748044 547180 442796 277855 272336 311881 313504 324920 329769 331404 333361 372004 369841 622586 649456 41.05 68.5 2
13:42:00 2023-09-26 369220 366462 86033 82274 126424 130269 133339 132640 89356 88230 99331 103514 123307 124961 362858 390680 1026231 1018169 384570 399721 112329 98516 111608 114174 129627 125708 119280 119935 79522 80514 280374 246433 720301 722494 207221 204055 261860 262444 302494 297811 310854 312664 322939 329653 302650 339366 715517 747214 548630 438920 279112 272548 314583 315820 324956 329894 331242 336522 369871 373354 627346 648277 41.05 68.5 2
13:42:01 2023-09-26 369812 367852 86218 82448 126842 130455 133629 132986 89633 88263 99433 103757 120063 125292 364508 392292 1020907 1008079 385735 398569 113933 98681 112056 114310 132381 125843 119982 120136 79781 80579 280374 246085 723870 726851 206423 204735 259985 263250 304200 297631 309807 311528 323983 328906 306153 337325 717365 754708 539406 444596 277845 272964 314919 315712 326758 332436 333528 335938 372127 372238 627216 651959 41.05 68.6 2
13:42:02 2023-09-26 372013 370038 86615 82927 128109 133516 130513 133724 89916 88865 100259 101634 121342 123951 366836 393012 1029954 1024621 386429 400848 111409 99499 113054 111575 132844 126744 122701 120973 80416 81388 292651 247832 724218 726851 207113 204735 261214 264022 305795 298466 310495 314417 323947 330116 304498 338254 716207 748346 551530 445200 279883 273069 315951 315820 325388 332379 332554 338614 372127 375408 628352 653568 41.05 68.6 2
13:42:03 2023-09-26 373474 369739 86733 82927 128440 131919 130711 133889 90257 88845 100424 104173 121589 125939 365963 397020 1025585 1014366 386929 402191 111670 99699 115195 111881 133201 127164 123093 123234 80559 81462 279798 247832 734850 732673 206929 203744 261721 263917 305845 299197 313952 313652 325835 330081 306217 339256 720266 759098 547446 449031 279775 274746 317738 315921 325388 333401 336110 337511 374114 373950 632335 654997 41.05 68.6 2
13:42:04 2023-09-26 374875 374235 87309 83508 129361 131011 132203 130868 90378 89211 100911 101622 122324 122828 368914 396912 1037749 1029604 385769 405246 111756 100250 115654 112883 130666 128042 123487 123749 81044 82032 285735 248409 732897 732673 207805 208618 262852 264940 306960 301193 311729 315856 324995 329833 305930 339277 720448 755689 551530 446594 282262 274746 317145 316620 328646 334418 333636 340203 373279 376802 630957 655404 41.05 68.6 2
13:42:05 2023-09-26 376420 373363 87148 85306 129602 134834 132336 131099 90637 89186 101149 101760 122422 122880 369686 399938 1033064 1023238 391060 405853 112062 100384 115769 113356 131042 128501 123796 123852 81105 82130 285051 250306 747557 737884 207805 206468 262747 265612 308248 301126 314918 315676 327278 331511 306721 340125 724685 761146 551530 452016 281212 276470 317110 317610 327393 334957 335816 339501 376654 374582 636308 657871 41.05 68.6 2
13:42:06 2023-09-26 375896 375350 87208 85431 129778 131334 132735 131989 90637 89496 101219 101908 122825 123315 371691 402369 1044671 1023586 387583 406034 112370 100796 115919 113954 131075 129355 123864 120920 81249 82502 285735 250902 728797 738685 207805 204378 264256 265719 309278 299479 313630 315634 327720 329603 306901 339277 722015 765601 542265 449181 282462 276243 318587 316620 329680 333951 336618 339611 376725 377648 631782 663907 41.05 68.6 2
13:42:07 2023-09-26 378668 376978 87557 85706 133012 132162 133948 132818 90886 89529 101880 102143 123295 123581 374140 404820 1035180 1029331 394018 407111 113417 101282 113303 114412 132760 129974 121971 122159 82034 82664 288493 250830 741725 738211 207805 205871 264106 266875 307747 302893 314393 315856 327985 330328 306865 340145 726810 765728 559592 450629 282952 278492 319105 318575 329413 337016 336654 338223 377859 376802 638181 662261 41.05 68.6 2
13:42:08 2023-09-26 377724 378497 87678 85878 133096 132656 134074 133285 90886 89746 101985 102410 123328 124771 372914 406034 1051172 1029604 391060 408648 113384 101455 113303 114905 132760 130467 121473 122492 81827 84609 288493 252571 735798 742879 206862 205049 265351 266607 309754 301303 314658 315856 328481 329868 306649 340304 725713 766301 555179 454375 283863 277781 320593 320766 331664 336226 337388 340538 378817 378930 634093 666032 41.05 68.6 2
13:42:09 2023-09-26 381937 378733 85763 86368 133746 133344 134991 134065 91301 89840 102511 102639 124483 124977 375757 406398 1043895 1032880 398108 412976 114769 101883 114613 114905 134049 130979 122874 122895 82424 85010 291303 252427 750132 744420 209572 206330 265315 268252 309511 304994 314622 316912 329013 330894 308493 341685 729564 766143 551530 455733 283863 277486 320853 319836 330911 338545 337716 339795 378997 375946 641987 664217 41.05 68.6 2
13:42:10 2023-09-26 381182 382192 85867 86319 133811 133998 135241 134664 93100 90153 102688 103381 124722 125805 376358 408182 1056147 1035581 394576 412068 114205 104326 114233 115771 134116 133930 122907 123739 82589 85123 290502 255188 746880 747801 207508 206330 267021 267499 311679 303177 315496 316947 330009 330894 307189 340376 727396 776674 555336 455746 285072 279349 322889 319694 333590 337383 339080 340920 378889 378930 635627 665520 41.05 68.7 2
13:42:11 2023-09-26 385596 381961 85980 86311 130630 134431 136163 134664 93390 90091 103465 103554 125372 125737 378447 410645 1054207 1040364 399082 413520 115191 102790 115161 116411 134504 134586 123718 124351 82655 85305 301125 255549 745542 747728 207797 206399 266438 269115 311939 304600 315359 318646 329475 331888 307654 339313 732892 769585 562534 457367 284668 278956 322089 321365 332994 337538 338710 340344 378745 376542 645786 667006 41.05 68.6 2
13:42:12 2023-09-26 384781 383433 85916 86566 130360 134504 135940 135581 93358 90404 103287 104251 125372 126672 378736 411922 1060724 1038965 396074 414575 114966 104639 115228 116577 134639 134514 123955 124623 83063 85456 290502 256273 754196 752047 209868 206365 267843 268926 312224 303709 317584 318657 331462 333852 308856 341744 729546 775149 551530 457917 285881 279743 323871 320700 333933 338782 337332 340344 378685 378689 639284 670906 41.05 68.7 2
13:42:13 2023-09-26 387114 385124 86054 86719 131050 135590 137042 136232 91892 90551 103691 104219 126100 126990 381956 413628 1055207 1043283 399649 414939 115621 104818 116359 116966 135744 135138 124879 125000 83441 85521 293305 255188 751594 754612 208482 206434 267021 269981 311997 306393 318069 317017 331045 332957 307189 340340 734337 775259 554430 458700 284112 279639 323787 323848 332994 337538 339137 341340 378085 378230 647064 672959 41.05 68.7 2
13:42:14 2023-09-26 389172 387478 86016 87002 130926 136454 136420 136953 93390 90847 105518 104986 126114 127581 383256 408826 1069944 1046290 399549 415047 115032 105099 116031 117552 135556 135194 124602 125447 83588 85823 293305 257000 744880 752047 208878 207413 267593 270300 313805 304136 320136 318763 329333 337312 306829 341744 733784 770600 555879 454665 285165 279604 324015 323177 334154 338545 339411 342447 378637 378865 641877 673437 41.05 68.7 2
13:42:15 2023-09-26 389722 387628 86512 85233 132340 136173 137630 137265 93743 90749 104042 105065 126551 128045 385615 413772 1065328 1038670 402456 416260 115734 105390 116419 118176 136367 132243 125518 126310 83671 86040 293305 258230 751315 754671 208517 208339 267843 270362 315493 305172 319530 319872 330081 334732 308191 339790 729917 776745 557329 459676 284024 280990 324700 322831 336736 339735 338423 342483 378997 377666 642024 673437 41.05 68.7 2
13:42:16 2023-09-26 387551 388060 86327 87065 132652 136544 138032 137668 93617 90847 105982 105162 126719 127970 384096 411922 1071396 1055920 402851 417207 116073 105458 117139 118209 136445 132152 125459 126344 83984 84513 293305 260675 750724 754181 209427 207551 268525 270635 315672 306285 319348 320771 329707 335036 306939 341407 734894 771548 561861 456002 285298 280723 324965 322341 335596 338515 337332 344565 378997 378865 641263 672959 41.05 68.7 2
13:42:17 2023-09-26 391977 387582 86426 87129 132843 136678 138289 137471 93779 90847 106055 105339 127104 128004 384708 415047 1063783 1051283 404603 417207 116716 105492 117198 118209 137247 132334 126081 126728 84134 86225 293305 257219 752247 755775 208517 208014 268333 270743 315049 306825 318555 321888 330045 334462 308191 340340 737043 771906 558779 460329 284813 281633 324929 324341 334154 339635 340246 342339 382777 381612 649466 675278 41.05 68.7 2
13:42:18 2023-09-26 390008 391908 86799 87196 133616 136790 138937 138171 94039 90880 106340 105371 127946 128216 386479 417613 1069944 1059405 400113 418158 116962 103239 118011 118730 137797 133532 126572 127221 84367 84441 296162 259565 755676 756324 209649 208165 270528 270743 315493 307185 319231 321638 331296 334966 307870 342442 736486 774602 560229 459676 286943 280492 327265 324798 334119 340857 338387 344493 378650 382242 649204 673105 41.05 68.7 2
13:42:19 2023-09-26 396442 391068 86731 85215 133495 137396 139130 138677 94070 91164 106527 105693 127946 128730 386988 419651 1063747 1049306 405967 418781 116929 105741 118122 119166 138211 133666 126916 127568 85957 86417 295268 257184 753639 762294 209496 208125 268974 270725 314784 306753 320889 319872 332751 334931 308085 341371 738316 779810 557329 459462 287068 282391 324784 327487 336462 341892 341050 342339 383030 380354 654550 680171 41.05 68.7 2
13:42:20 2023-09-26 396899 392274 86859 85298 134053 137655 139518 138954 94070 91289 106670 105759 128301 128978 387713 415047 1072858 1062930 409803 423342 117529 103293 118310 119511 138789 134070 127560 128243 84600 84579 295268 258957 755793 756881 210341 208712 268902 270725 315938 308415 320435 321591 329724 337865 307154 341371 739957 770781 559417 458430 286952 282673 324965 326672 334693 340585 341529 346382 378997 379928 653077 674563 41.05 68.7 2
13:42:21 2023-09-26 393643 394011 86954 85314 134292 138111 139610 139238 93974 91448 106670 106082 128301 129282 389979 418924 1075234 1051246 404289 421285 117319 103358 118180 119697 138588 134543 127126 128414 86023 84610 296162 261001 754383 763113 208843 208991 269353 270743 317675 306257 321564 320878 331977 334931 309090 342509 741668 781528 566948 462134 285860 282963 327727 324618 339126 341892 340295 345078 379782 378830 647622 679092 41.05 68.7 2
13:42:22 2023-09-26 396580 394075 87385 85430 134744 138292 143020 139238 94299 91352 106921 106242 129160 129110 392043 423881 1072787 1060360 408064 422401 118037 103378 119104 119628 141936 134577 128338 128448 86610 84716 295268 259647 766162 764805 209496 208485 270004 272659 315938 308222 320209 321817 333021 334684 308156 341335 741713 775351 564006 463295 286952 282709 326803 326635 334154 342155 340439 342519 381869 380496 655413 680612 41.05 68.7 2
13:42:23 2023-09-26 395037 395849 87445 85437 134656 138596 142946 142367 94136 91482 106961 106577 131245 129746 392372 421465 1081465 1060466 404289 423845 117744 103410 118842 122340 141511 135051 128003 128874 86393 84748 302568 261037 758689 763725 210223 207655 270148 270312 315153 309070 322677 322589 332463 336884 309074 342370 741750 781906 560411 460618 288536 282497 327727 326672 336173 339565 341987 345431 381643 382242 647333 680612 41.05 68.7 2
13:42:24 2023-09-26 396299 397074 87569 85637 135301 139135 140692 138728 94426 91827 107294 106879 129512 130039 393968 427362 1082122 1058926 404325 423917 118138 103643 119201 120786 142039 135648 128338 129232 86546 84842 295744 261549 757473 769292 208878 208339 270528 272130 316140 307220 318635 322604 332985 334193 309126 341623 741371 786041 566948 464351 287445 282673 327671 324834 336751 341095 340474 342555 382703 383379 647333 682657 41.05 68.7 2
13:42:25 2023-09-26 396885 397074 87837 85479 135317 139087 143350 142635 94332 91515 107173 106505 131552 130177 391824 423392 1079164 1072711 405574 423700 118205 103572 119440 122527 142341 135494 128852 129232 86699 84790 298117 259865 765317 766575 210600 208323 270874 273431 315938 309449 321344 322687 332301 336577 308275 342406 742617 775315 568419 461272 289937 282426 325625 325655 334693 341678 340439 347140 382110 383424 656413 680612 41.05 68.7 2
13:42:26 2023-09-26 400979 399320 87812 85673 135518 139479 139471 143420 94556 91794 104576 107010 131643 130645 393587 421500 1091447 1072586 408554 427063 118205 103928 119275 123123 142531 136075 128852 132347 86665 84979 295190 264478 757360 764301 210006 208339 270148 271139 317132 309821 319117 323848 331475 337534 307619 341407 742458 775279 571361 459498 288716 283538 325923 324834 338561 340619 339889 346664 379817 381136 647333 680378 41.05 68.7 2
13:42:27 2023-09-26 400404 397074 88178 85542 136017 139087 143992 142869 94495 91482 104596 106505 131997 130177 394212 425981 1075271 1065899 409819 427063 118649 103901 119875 122680 142609 136179 129467 129919 87044 85242 302568 261405 765179 769219 209866 208851 270492 273403 318660 310060 320435 322867 333021 334895 311449 343521 746187 782088 570442 465045 288274 283864 325923 325655 335702 343219 341434 344529 382668 381922 659315 684598 41.05 68.7 2
13:42:28 2023-09-26 403332 400737 88176 85697 135983 139704 143861 143337 94365 91800 104622 107026 132055 131045 395117 422760 1080697 1071682 413497 427666 118963 104141 120110 123123 142643 136619 129515 132269 86859 85242 301021 263065 761524 767721 210188 208845 269958 272003 316140 308257 319565 323583 331045 338553 307189 340376 745966 777601 566935 459498 288829 284876 325432 325725 336751 341678 339889 347719 378685 380798 656413 682620 41.05 68.7 2
13:42:29 2023-09-26 399272 401588 88085 85813 136165 139895 143891 143607 94462 92057 104655 107224 131997 131114 396025 427836 1088384 1063193 409890 429678 118890 104767 120238 121812 138815 137083 129571 132753 86991 85358 301021 265154 765867 773199 208843 208991 270719 272587 319562 310742 320050 322831 332787 334966 309090 342509 742727 788416 568419 466472 287832 284006 327897 324674 338515 341607 340954 345296 382972 382207 651192 683715 41.05 68.7 2
13:42:30 2023-09-26 401615 399644 88178 85669 136247 139813 140759 143342 94528 91800 104688 107224 132190 130988 397972 425265 1085227 1078264 405682 426151 119361 104141 120513 123072 143399 136939 129605 132623 86985 85320 301021 261549 771062 770382 210006 207655 269448 271174 315188 310095 319306 323357 332751 336754 309401 342514 745540 782982 569890 464929 290856 282963 327296 327026 336067 343043 340810 346445 382760 384132 660286 684598 41.05 68.7 2
13:42:31 2023-09-26 399243 400929 88178 85763 136720 142967 140711 143577 94528 91960 104990 107257 128931 131271 398718 428198 1093031 1077386 408770 429788 119424 104532 120627 120187 139598 137282 129966 132683 87105 85358 303451 265379 767534 769292 210153 208339 269859 270312 317951 309626 321419 324341 332049 336990 307189 341371 746187 779513 569890 462315 288879 284441 328924 324674 337768 343475 340163 346664 380385 383424 655006 684598 41.05 68.7 2
13:42:32 2023-09-26 404821 401151 88206 85822 136531 143237 140284 143582 94561 92024 104845 107257 132373 131481 396727 431409 1079164 1069615 412912 427322 119726 104427 120917 123397 139973 137091 132544 132522 87172 85300 301967 261585 773112 775113 209824 208956 269038 271968 318131 311038 322183 322544 333780 335693 309620 341263 749113 788828 568419 467659 288608 284561 329120 327662 335667 343219 342541 345052 384387 382136 663483 685689 41.05 68.7 2
13:42:33 2023-09-26 404792 402953 88610 86066 136974 140417 141621 139981 92850 92111 105022 107774 128962 131849 400738 430248 1085313 1074313 413826 428897 119561 104897 120917 123671 139957 138328 132728 133063 87206 85616 301021 265232 768793 773945 209907 209026 270719 272003 317132 310095 318599 324870 333021 335001 308191 340340 747195 784375 569890 468261 288716 285027 327437 326674 337768 343771 342574 346382 383008 381136 661296 683752 41.05 68.7 2
13:42:34 2023-09-26 404050 403270 88484 85980 136944 143437 141005 140600 94626 92121 104917 107800 128962 132059 400245 433075 1092834 1074401 412912 429608 119726 105139 120986 123602 140357 137802 132500 133063 87172 85675 301021 265415 768677 776967 210636 208567 270874 273818 317062 311739 321473 321936 333852 336848 308601 342334 746961 788570 572833 459642 290941 284156 329907 327132 338503 341130 342023 346664 382110 382672 653114 686398 41.05 68.7 2
13:42:35 2023-09-26 403847 404545 88662 86161 137157 143881 141590 141022 94820 92308 105120 108072 129211 132262 401488 435525 1092834 1075079 411635 430212 119726 105139 120986 120315 141050 137836 132728 133167 87300 85828 301021 265791 768792 777345 210153 207655 269859 271174 317167 309590 320085 321853 334105 335903 306939 342406 745577 790619 575357 464747 290856 284006 329586 326674 337768 341642 342614 346101 378685 382886 654025 685762 41.05 68.7 2
13:42:36 2023-09-26 405930 403664 88638 86070 137072 143629 142193 140758 94659 92121 105088 107981 129069 134651 401488 427836 1088384 1077498 414696 430374 120112 105171 121324 120315 141302 137987 131058 129811 85455 86253 301021 265979 770445 774301 210083 208886 270492 272730 316991 309954 320085 324568 331009 338043 306725 340197 749150 779773 566935 462279 288788 285659 328655 327167 337495 342669 339411 348002 379817 380834 660323 683752 41.05 68.7 2
13:42:37 2023-09-26 409596 405545 88695 86189 137482 143808 141886 141055 94725 92121 105088 108030 129831 134616 402625 429787 1088898 1082034 417042 430284 120264 105541 121662 120480 140997 138517 133042 129536 87427 86040 301967 265415 770289 772234 210188 208595 270148 272435 317132 310131 320085 323357 331045 338553 306901 340340 750400 779810 566025 462279 288861 285419 325994 327697 337768 342740 340474 348248 378650 381387 662307 683752 41.05 68.7 2
13:42:38 2023-09-26 403444 405831 88759 86162 137435 143996 142389 142055 94594 92311 105153 108271 129435 134780 402625 433003 1093645 1069686 412912 432340 120241 105750 121658 120977 140930 138640 129174 130469 85540 86493 305516 267302 769736 781209 208843 208734 269894 271174 318843 309989 320535 323357 333490 334462 308156 341227 745577 792370 572371 467868 290495 283728 329457 326709 338551 342704 342577 345344 382131 383459 656413 688829 41.05 68.7 2
13:42:39 2023-09-26 404617 407909 88792 86529 137752 144127 142684 142274 94725 92375 105534 108578 129169 135039 400773 433282 1094458 1072802 413497 432213 122404 105776 121845 120728 141064 138779 133076 129982 87460 86348 308521 266923 768447 779628 209496 208665 269894 271174 318865 310095 320346 323848 333490 334696 308156 340340 746631 793491 565477 468864 290946 284348 329422 326674 338313 342704 342614 344529 381863 383459 656180 689843 41.05 68.7 2
13:42:40 2023-09-26 410876 406092 88788 86220 137879 139821 142291 141741 94758 92121 105357 108346 129905 132588 404840 431461 1094474 1085091 419413 432714 120393 105783 122001 121060 141853 139027 133275 130066 85550 86380 302929 266094 778520 775076 210847 208159 270719 272906 317062 311546 320571 323884 332553 337214 306901 341371 751656 783267 569890 463332 291421 285312 327437 328689 337768 343735 341506 347473 381806 382278 664226 685799 41.05 68.7 2
13:42:41 2023-09-26 408917 406092 88824 86709 137688 144149 142379 142045 94627 92503 105225 108636 129386 135203 402537 435874 1096048 1069723 414394 432980 122234 105881 122210 120977 141955 139310 129581 130410 85487 86557 302179 267682 773533 781209 208843 208991 269038 271209 319127 309878 322714 324029 332733 335729 310387 341575 747651 790438 578529 470529 288644 284733 329778 328523 338789 342704 341506 344565 383027 383139 657335 691349 41.05 68.7 2
13:42:42 2023-09-26 410503 406950 88995 86715 138140 140363 142672 142526 92851 92530 105534 108645 129905 135582 403635 436756 1096641 1075079 414624 433030 122523 106222 124210 121143 142280 139689 129468 131017 85519 86829 305880 269590 769012 781652 208878 209026 269073 272385 319127 309590 320606 323393 332553 336011 308120 338254 747833 788910 570442 468512 288788 284911 329689 325760 338860 342740 341506 345613 383312 383197 655449 691876 41.05 68.7 2
13:42:43 2023-09-26 410042 406986 89101 86438 138536 144149 142875 142004 94955 92375 105633 108487 130662 135168 404099 436630 1096048 1087557 418221 432967 122676 105914 124452 121060 141945 139271 129726 130864 85615 86679 305880 266734 778973 778071 210966 208386 270874 273495 317062 310966 321962 323705 332356 337830 306361 341985 752005 784375 569890 464598 291837 284911 327790 330205 337495 343700 340990 346395 378685 382743 663578 687780 41.05 68.7 2
13:42:44 2023-09-26 410876 410440 89247 86865 138293 144518 143237 142635 92725 92469 106154 108761 130818 135263 405026 434528 1097604 1091434 418740 433003 122880 106166 122769 121143 142337 140143 129816 130910 85594 86679 301967 266545 777825 778447 210552 207655 269859 272906 317167 311581 320121 323884 332553 337061 306901 343632 752189 783740 569890 464672 291147 285784 327437 328458 338278 343735 341266 347756 378685 381172 667284 687780 41.05 68.7 2
13:42:45 2023-09-26 409245 408839 89101 86747 138465 140381 143178 142964 94824 94526 105804 108778 130500 133511 405026 436065 1097604 1075966 414552 435488 122591 106239 124452 121682 141978 139729 130173 131732 85752 87062 311584 269207 773459 784046 208738 208671 270910 273431 319916 310424 320571 322580 332085 334719 307689 341575 749187 794614 570878 468512 290205 284733 329813 326674 338824 342704 342023 344529 382167 383119 658346 691876 41.05 68.7 2
13:42:46 2023-09-26 409354 409886 89280 86869 138319 144918 143178 143039 94791 92597 106194 109104 130500 135921 405633 436749 1100834 1075855 417078 436852 122744 106418 124574 121947 142347 140162 129824 131075 85530 86980 304908 268343 774199 785375 208662 208665 269448 271209 320059 310753 320642 323741 332085 334966 307259 338218 749952 792930 569522 468548 288861 284911 329956 326674 338824 342704 341266 344529 383008 382850 657415 691876 41.05 68.7 2
13:42:47 2023-09-26 412798 408879 89288 86719 138612 144487 143203 142694 94955 92375 105910 108778 130793 135463 405705 436892 1097604 1089852 421372 436466 121202 106775 122856 122147 142667 140015 130610 131674 85786 87268 302929 267682 775892 779550 210188 207690 269038 272906 317986 311546 320535 323848 332049 337806 305571 340232 753789 786743 578343 464752 291421 285419 327437 328724 337768 343735 341266 347473 378650 381748 664552 687854 41.05 68.7 2
13:42:48 2023-09-26 412245 410064 89410 87004 139801 144790 143769 142858 95020 92503 106333 108945 131096 135582 408036 436535 1098787 1091796 418258 436756 123085 106564 124904 122147 142731 140022 130922 131650 85733 86980 304908 267492 782133 779592 209971 207297 269859 272836 317132 312019 320308 323812 332013 336482 306865 341371 753789 788838 578343 465045 291421 285312 327861 329150 337732 343460 340918 346664 378997 381101 665492 689371 41.05 68.7 2
13:42:49 2023-09-26 412807 411285 89382 87350 138786 140991 143537 143583 94987 92798 106187 109338 131096 132415 407782 440259 1103710 1078920 418185 438043 123170 106531 125101 122516 143136 140516 130922 131864 85786 86980 305095 270744 779373 786451 208773 208305 269636 271778 322252 310424 320606 323812 332013 334931 307189 340035 751051 793491 594348 468548 290495 285111 329599 327167 338824 343184 341470 344493 383241 382815 659315 693844 41.05 68.7 2
13:42:50 2023-09-26 412300 412300 89378 87258 139439 140663 143736 142959 94955 92630 106187 109338 131219 132281 408072 439355 1100418 1078881 419551 438107 123085 106630 124869 122582 142970 140533 130856 132261 85701 87282 304908 269396 777009 788451 208627 208339 270910 271778 320059 310095 320606 323549 332013 334966 307154 340125 752152 793491 570258 468620 288824 285111 329956 327167 339575 344553 341470 346346 382972 381065 658346 693844 41.05 68.7 2
13:42:51 2023-09-26 411603 411289 89443 87048 139173 144694 144500 143418 92820 92530 106839 109129 131310 131817 409769 438719 1105477 1096111 414480 437993 123358 106597 125147 122180 143528 141117 131794 131864 85892 87282 308521 267143 783201 784156 209496 207655 270684 271968 318573 312419 319565 324834 331977 335976 306901 340340 752189 784292 576850 467868 292177 284543 329422 328689 337223 344770 340439 346101 378720 383424 667451 691876 41.05 68.7 2
13:42:52 2023-09-26 414881 412746 89317 87084 139196 141282 143501 143755 94921 94723 106293 109414 131343 132199 409299 441322 1100418 1078881 424665 436892 122880 107106 124869 122985 142866 141134 130922 132731 85786 87424 305880 269360 774472 787601 209907 208712 270874 274982 320259 312108 321925 323441 331906 335799 306397 340497 753534 795176 569890 470529 288788 286660 330990 327484 340291 342634 341194 346101 382096 380556 659315 693844 41.05 68.7 2
13:42:53 2023-09-26 417214 413502 89558 87405 139139 141710 144134 143986 92788 93015 106889 109683 131310 132699 410204 441358 1101978 1081243 421970 436535 123324 106663 125113 122901 143069 141241 131029 132726 85791 87493 307907 270383 775716 787601 208808 208305 270910 271778 320059 310095 322900 322867 332013 335001 309255 339366 752189 793314 569890 468512 288752 286951 329422 326674 340363 342925 341230 346101 382131 379928 658382 693844 41.05 68.7 2
13:42:54 2023-09-26 412515 413781 89689 87048 142108 140663 144504 143389 95021 92630 106465 109112 131376 135723 410604 439068 1103615 1094511 417631 436571 123393 106630 121963 122582 143562 140547 131844 132261 86083 87424 305880 269016 784053 785193 209357 207193 272442 272660 318653 311876 322256 323812 331475 334966 306865 340340 753495 788123 561679 468532 291765 284100 329422 329399 337353 343771 340403 346101 378720 383424 667218 691876 41.05 68.7 2
13:42:55 2023-09-26 412734 414004 89903 87292 139854 141286 144603 143587 95087 92734 106498 109338 132121 132099 411767 439722 1105218 1096069 419136 436571 123427 106630 125357 122784 143596 140547 132368 132477 85934 87401 308067 267143 790338 785931 208878 206365 269894 272419 318127 312055 319601 324017 331511 335001 306901 340340 754324 784328 578343 465776 292044 285312 330053 329684 337768 343735 341205 346101 378650 382850 667488 691876 41.05 68.7 2
13:42:56 2023-09-26 418321 415070 89431 87378 142125 141777 144236 144121 95085 94887 106465 109775 131376 132641 411476 442052 1103747 1078943 423878 437763 120183 107407 123583 122919 143763 141441 131777 133060 85956 87792 305880 270310 777475 788608 208738 208270 270910 272003 320544 310927 323172 323812 331942 334966 306901 339126 752961 793381 579089 468620 288824 285347 329956 326674 339575 342704 340954 345296 382703 381136 659278 696004 41.05 68.7 2
13:42:57 2023-09-26 414615 415106 89709 87382 139840 141512 144673 144332 94988 94788 106432 109565 131977 132950 412059 442088 1106002 1082048 420813 438558 123427 107137 125322 123018 143364 143567 131753 133164 85902 87617 311584 270455 778806 789807 208627 207476 269894 271174 319091 311038 322364 323585 332463 333423 306541 338254 756049 793342 566948 470382 291421 284441 329920 327662 338789 343184 342541 342519 380084 382850 663718 692831 41.05 68.7 2
13:42:58 2023-09-26 419181 415106 89754 87382 142323 141582 144639 143888 95086 94690 106498 109741 132167 132415 412751 439758 1105355 1094273 426899 438688 120216 107252 122108 122952 144668 141441 132207 132726 85988 87553 305880 269586 779456 784046 208843 207945 270528 272871 318832 311734 320272 323848 329974 337025 306397 339643 754061 784292 601553 469862 288824 286660 328658 328192 338515 343184 338387 346664 380954 379928 668270 693424 41.05 68.7 2
13:42:59 2023-09-26 417336 415097 89726 87414 139757 141811 144739 144355 95086 94723 106972 109775 132167 132619 410838 440341 1100381 1088331 424665 439211 123461 107318 125391 123018 143829 143768 131877 132760 85966 87585 307907 270002 782130 788718 208192 207655 270910 272003 319091 312019 318635 324870 331009 334203 306901 339606 756114 790583 573864 468620 290742 285985 328924 327733 336715 344805 341230 342194 381524 381101 670440 692868 41.05 68.7 2
13:43:00 2023-09-26 414687 415101 89944 87382 142393 141811 144970 144620 92852 92981 107019 109716 132134 132708 413520 445532 1112302 1093714 423167 438996 123461 107351 125391 123051 143763 141599 132183 133260 86083 87585 311956 270455 780159 790697 209496 207442 269448 272003 319091 310131 321580 322831 331009 336482 305035 338254 754324 792333 601553 467868 291353 285383 329422 327697 340878 342857 341230 346346 381286 381974 659819 693844 41.05 68.7 2
13:43:01 2023-09-26 419604 415097 89914 87414 142587 141811 144773 144389 92915 94690 106972 109775 132167 132516 411488 440068 1102015 1089881 424702 439211 123427 107244 125426 123051 143863 143803 132274 132793 86025 87617 305880 271323 786165 788718 210165 208061 270874 274399 318843 311876 321344 324726 330866 333784 306397 339219 756430 791067 568419 468620 288824 286333 328924 330351 337993 343771 339375 344529 381524 379963 669307 696004 41.05 68.7 2
13:43:02 2023-09-26 419604 418890 89870 87557 139850 141973 144671 144321 92757 92887 107053 109683 132518 132808 412103 441728 1100418 1091410 424480 440449 123701 107277 125514 123051 144330 141512 133368 133160 86025 87617 307907 270455 802114 788718 207977 207297 269038 272003 319091 312055 321527 323848 331785 333656 306901 339366 754061 792930 575357 471040 290362 285383 328960 328689 336479 343771 343061 342555 380954 380834 669491 692868 41.05 68.7 2
13:43:03 2023-09-26 418411 418149 89476 87533 142125 142501 144304 144858 94988 94854 106498 112042 132200 133025 410838 441381 1114425 1092106 423878 438996 123273 107384 125060 123627 143613 144100 131877 133914 86201 88033 308067 272187 785870 788681 208738 206296 270910 272278 320401 309918 320499 323585 329475 335976 305464 340717 753109 790837 601553 468532 290941 285347 330521 327026 340316 342669 338387 346138 378685 381065 661296 692172 41.05 68.7 2
13:43:04 2023-09-26 416187 419222 89935 87529 142920 142314 145244 144423 95120 94887 107152 109953 133418 133025 412973 441728 1112020 1099156 420813 440593 120246 107351 125549 123084 144330 143838 132739 133193 86201 87857 306779 270491 784731 788159 208482 207009 269929 271139 319091 312055 318635 324341 330009 334459 305930 339643 754324 784364 576850 469196 291752 284006 330990 328689 336751 343771 339889 345052 378720 382278 668980 694337 41.05 68.7 2
13:43:05 2023-09-26 422268 418162 89754 87625 142488 142501 144773 144658 95021 94854 106972 112076 132233 133092 412103 444965 1105218 1083502 427348 441475 120261 107770 122190 123953 144262 144478 132423 133641 86083 88065 308889 271948 775839 792952 208482 207297 270148 272419 319091 309989 321437 322566 330974 334462 305930 338646 755794 793342 579089 468584 288793 287135 329191 327203 339849 342191 340439 344529 380954 378830 661801 693849 41.05 68.7 2
13:43:06 2023-09-26 421969 419784 89787 87861 140048 143166 145600 144833 95120 94953 107152 110020 132557 133662 414915 444965 1106824 1085239 423565 441836 123564 107747 125426 123830 144330 144109 132489 133662 86201 88253 308521 272899 779106 792151 207473 207332 269448 271174 320544 310819 320085 322867 331009 332922 306383 338609 754324 793378 569385 473587 290599 284991 329992 328487 338824 342704 339924 342483 380990 381136 663718 694904 41.05 68.7 2
13:43:07 2023-09-26 420447 416455 90067 87625 142656 142270 145278 144624 95120 94788 107152 111965 132665 133435 416464 447072 1110159 1099156 427929 440234 120311 107581 122238 123697 144662 142205 132914 133666 86201 87889 308889 270455 785046 788718 211059 206365 270148 272836 320467 311841 319601 322867 330009 335976 304071 339643 755200 784328 601553 467598 290531 286660 327897 328689 337768 343219 341286 346664 378997 378830 667524 691876 41.05 68.7 2
13:43:08 2023-09-26 422268 417665 90067 87653 142691 142501 145278 144892 92789 94887 107185 112109 132698 133226 414282 441728 1106824 1094511 427384 441908 123632 107665 125706 123830 144598 144210 132772 133629 86201 87889 306779 270563 784343 789836 208157 207332 270148 272682 318832 311073 319601 324834 328978 335001 305930 337653 755200 784328 584016 468620 288883 286257 328694 328157 338278 343460 338352 345332 380954 380572 667488 692831 41.05 68.7 2
13:43:09 2023-09-26 418289 418322 90067 87705 142807 142630 145510 145124 92915 93144 107448 110020 132831 133595 414502 450532 1114715 1096111 423278 441548 120344 107640 125653 123830 144662 142391 132739 133721 86260 88041 308889 272452 786453 793381 208843 206330 269448 272003 320865 311109 321354 320914 332288 334966 304498 340828 755394 793342 576850 469590 291353 285459 329457 327697 339849 341642 339924 346138 378997 380798 661333 692795 41.05 68.7 2
13:43:10 2023-09-26 419510 418906 90001 87721 142895 142501 145278 145039 95187 94854 107185 112186 132881 133570 414610 449011 1112845 1094511 423529 441944 120196 107714 125531 123830 144564 144311 132772 133662 86201 88041 306349 272130 782491 790996 208157 206330 270910 271209 320319 309626 320571 322544 329013 335001 304963 340520 753255 791214 578343 469196 290531 285347 330692 325725 339849 342704 338387 345613 378650 382151 662953 694645 41.05 68.7 2
13:43:11 2023-09-26 420854 421010 90281 87653 143241 143071 145984 144756 92947 92887 107778 109868 133135 133460 414682 450359 1100418 1090519 423565 440580 120426 107532 125775 123868 145032 144109 133172 133411 86319 87829 309311 269396 790762 795629 207543 206123 270528 272871 317167 311073 320606 321365 330974 333700 304999 338646 756876 793414 576850 468512 290331 286257 326943 328423 338789 341130 340163 342158 378685 378495 666115 694376 41.05 68.7 2
13:43:12 2023-09-26 414980 419017 90225 87625 142661 142366 145514 145228 95121 94920 107514 112186 132881 133662 414682 444306 1116044 1097676 422080 441584 120426 107640 125723 123830 144662 140304 133440 134205 86614 88097 305880 272827 787938 792952 208378 206261 272442 272659 319432 311876 320889 323884 329742 333960 304999 338353 755394 788838 578343 468512 291756 284099 330027 328192 336786 343489 339411 345052 378720 381706 669527 692868 41.05 68.7 2
13:43:13 2023-09-26 419031 420049 90273 87893 143194 142597 146022 144926 92852 94723 107703 109986 133097 133226 414754 447985 1111401 1103784 427348 441980 120509 107714 125723 123830 144833 144346 133206 133662 86762 88041 309768 270563 788688 788693 208192 206330 269958 272454 319525 311546 319377 322867 328747 335693 303146 338646 756393 784364 578343 469196 289045 286257 327932 328192 337803 342704 337841 346101 378425 378830 667524 692831 41.05 68.7 2
13:43:14 2023-09-26 418626 420223 90099 87717 142791 142765 145750 145363 95121 94887 107185 110329 133006 133881 414754 451030 1111195 1091331 424370 441728 120674 107911 122437 124053 144730 144610 133106 133965 86496 88130 308889 273212 789805 797156 207508 206152 269859 273431 319432 311038 319601 323356 331780 332422 305643 339496 752466 799703 569339 468548 291425 284476 329956 327697 338551 342704 341506 342483 378685 381136 664516 695925 41.05 68.7 2
13:43:15 2023-09-26 419847 421601 90001 87893 142890 142731 145750 145363 95154 93144 107448 112186 133131 133881 418158 451102 1114461 1094511 422861 442016 120426 107747 125810 123896 144833 144482 133206 134066 86437 88226 310965 273008 784751 795629 208192 205975 270874 271209 320929 310819 320678 320914 330009 334732 303146 339643 755967 793306 579836 468532 290531 284947 328960 327733 339885 341404 339375 345576 378745 379963 662307 692904 41.05 68.7 2
13:43:16 2023-09-26 422862 420263 90128 87964 143094 142799 145630 145397 92852 94920 107440 112297 133331 133998 418099 448754 1106787 1094363 429299 444336 120923 107978 122521 124138 145269 144513 133440 134099 86437 88226 308018 272827 793027 795629 209304 206330 269038 271898 317203 312784 318635 322377 331009 332422 305035 337616 756913 793306 575357 471344 290531 285347 328003 329488 336479 342740 344194 342447 378755 378865 672454 695925 41.05 68.7 2
13:43:17 2023-09-26 423890 421375 90005 87721 143034 143626 145579 145437 95121 94855 107547 112253 133197 134142 417173 451066 1106824 1091485 431247 445217 120344 108220 125810 124271 144867 144654 133206 134352 86437 88520 311584 273781 782136 797885 207543 206399 269958 271968 320059 310131 320606 322377 330045 333458 304212 336590 754703 793414 578343 472416 288847 286485 329457 326709 339849 341713 339411 344529 380687 378795 663755 696985 41.05 68.7 2
13:43:18 2023-09-26 419847 421518 90322 87893 139125 142664 146459 145596 92947 92887 107811 110155 133889 133939 418872 448174 1115508 1103784 427348 445217 120840 107929 122690 124172 145608 144583 133624 134099 86555 88339 309311 272130 791232 792784 209868 206152 270148 272645 318163 311581 319377 322867 329782 335001 302650 338646 756876 784436 575775 468925 290599 286021 327932 328689 337768 343184 340246 346138 378997 378795 670477 692831 41.05 68.7 2
13:43:19 2023-09-26 425575 421559 90104 87749 142960 142799 146022 145782 95187 94920 107547 112331 133131 134007 418426 447109 1107979 1097629 430564 445532 120674 108003 122437 124238 145406 144416 133402 134007 86496 88194 306349 273394 785690 792748 207185 206365 270148 271209 318832 311109 324854 323884 328747 332922 304999 336507 755237 790025 578902 472416 289027 285396 328711 327733 337531 343806 338387 342483 383030 381073 673188 699255 41.05 68.7 2
13:43:20 2023-09-26 422158 424304 90249 87925 143385 143089 146087 145699 92915 93144 107481 112341 133131 134500 417726 450814 1118688 1097629 426034 444462 120674 108243 122606 124238 145303 144482 133390 134285 86555 88226 309768 273745 789736 796756 208122 207342 270910 271139 319056 311312 320606 322305 328942 334706 303075 338609 754719 794614 572833 469196 291084 285111 328924 327132 339813 341369 338316 344896 378997 378830 662234 696004 41.05 68.7 2
13:43:21 2023-09-26 423878 422778 90067 88263 142860 143625 145750 146073 92852 95085 107514 112675 133097 134852 418981 447616 1121966 1097383 426106 445592 120674 108111 122437 124562 145269 144923 133206 134504 86496 88259 314959 275736 782010 793272 207329 205975 270910 270743 318808 311510 320889 323812 328942 333656 303999 337580 755658 788874 576850 469937 288924 284156 330670 330118 339680 343489 341118 344348 381105 380959 671675 697801 41.05 68.7 2
13:43:22 2023-09-26 427511 422563 90190 87929 143120 143228 146225 146036 93010 94985 107662 112375 133440 134133 419610 453581 1106824 1092883 432472 445228 120847 108111 122437 124271 145064 145289 133591 134394 86555 88226 309768 273358 788579 800150 207294 206118 269883 271968 319091 310060 320085 320914 329707 332922 304035 336244 755698 793414 576850 468584 288716 286356 328924 327132 338824 341607 339375 342519 380124 377631 664226 696911 41.05 68.7 2
13:43:23 2023-09-26 421073 422423 90285 87721 143359 142761 146462 145565 92947 94854 107696 110380 133532 134099 419683 449617 1116302 1108636 425613 445592 121089 108011 122944 124376 145876 140679 133910 134335 86848 88371 310739 273358 798349 795629 207797 205374 270910 271933 317132 312019 321344 322602 329333 332922 302614 339366 756245 793491 579089 468532 291559 285111 327932 329417 336715 342704 339340 344457 378392 378830 672454 692831 41.05 68.7 2
13:43:24 2023-09-26 427089 423019 90347 87989 143324 142795 146515 145699 92947 94887 107878 112375 133565 134133 420282 451711 1112772 1103747 431822 446793 120840 108111 122606 124443 145505 144821 133608 134318 86673 88259 309768 273781 790306 793308 207805 206296 270004 271174 320693 311038 318635 323848 327720 332922 303713 336006 756305 788838 575357 472713 288757 285347 328392 327662 337732 343735 338043 342483 382110 378495 672895 695889 41.05 68.7 2
13:43:25 2023-09-26 423319 423410 90223 87964 143324 143194 146531 145870 92820 93144 107744 110554 133750 134437 420131 454573 1119180 1099118 428956 446999 121006 108343 122606 124409 145641 144821 133809 134741 86999 88525 311956 274557 790947 797885 209748 205551 270528 271139 318797 309843 320085 320878 328711 333925 302154 337580 752466 795739 572833 469196 290495 284876 328658 326938 339813 340585 340699 345016 378997 378830 662777 693849 41.05 68.7 2
13:43:26 2023-09-26 425692 424115 90136 88022 143129 143659 146089 145870 92883 95052 107514 112631 133131 134793 420909 449072 1121966 1102142 423565 447109 120840 108467 122606 124271 145505 144821 133641 134352 86555 88259 314708 274946 791716 794468 207805 205334 269448 270915 318092 311764 320209 322568 327985 332887 303111 337580 755100 790583 584128 468512 291421 283538 328924 328423 336208 343184 338352 342483 378997 380875 673446 694868 41.05 68.7 2
13:43:27 2023-09-26 427982 423565 90369 88166 139367 143956 146223 146445 92820 95214 107778 110834 133666 134911 420726 453654 1112772 1088163 432472 446635 120923 108443 122437 124562 145064 145400 133478 134970 86614 88533 309768 275336 784573 799017 207805 206296 270148 270725 320059 310095 319601 321853 329159 332387 304713 333537 754061 793342 569890 475573 288716 285014 329956 326674 338551 341642 338387 342411 379817 378795 664226 698468 41.05 68.7 2
13:43:28 2023-09-26 422558 424120 90380 88206 143359 143659 146259 146239 92852 94920 107696 112598 133565 134852 420909 450741 1116044 1092883 427348 445100 120840 108477 122868 124648 145776 145095 133641 134538 86880 88500 314186 275726 797217 800652 207805 205334 269038 270312 319091 311038 319082 321853 329974 330859 304498 336702 754061 801436 573864 472713 290941 283609 330521 327132 337732 341642 343061 344579 380996 382837 668011 697789 41.05 68.7 2
13:43:29 2023-09-26 428517 423971 90501 88082 139320 144024 146390 146044 92915 94855 107803 112375 133825 134946 421694 448985 1112809 1100540 432472 446392 121006 108144 122774 124271 145641 144958 133641 134538 86912 88259 314083 274557 791861 796756 207805 207342 270148 271174 318573 311073 320209 323812 327950 332361 304035 335496 756913 793491 575357 473418 288559 285111 328428 327662 336715 343771 338387 343977 379782 378195 673446 696948 41.05 68.7 2
13:43:30 2023-09-26 428031 424115 90380 87989 143364 143427 146221 146107 92820 94920 107878 112409 133750 134167 422103 449653 1111195 1099193 431211 445484 120923 108368 122774 124760 145776 145059 133641 134572 86698 88533 309768 274726 793149 797885 207805 205654 270148 271139 318573 312055 319982 322604 329475 330894 303469 335532 760814 797013 573864 475234 288536 285285 330521 331216 335596 343594 340295 342230 381913 378654 675629 698779 41.05 68.7 2
13:43:31 2023-09-26 423822 424115 90318 88263 143159 144189 146359 146787 92820 94986 107696 112598 133565 134911 423029 451066 1122002 1099722 429918 445484 121006 108477 122606 124648 145303 144962 133515 134978 86555 88533 313814 276705 786392 796756 207805 205015 270572 269524 320059 311038 320435 322867 327685 332655 302329 336554 753529 791178 576850 468548 288824 283573 329956 326674 336715 343219 337806 342483 378781 379963 669527 696418 41.05 68.7 2
13:43:32 2023-09-26 428546 424115 90409 88205 143364 143659 146462 146209 92884 94986 107878 112486 133876 134572 421804 455860 1111742 1097676 435898 448376 121089 108526 122774 124548 145639 141101 133998 134843 86698 88500 310739 274557 791070 801817 208981 205620 269163 271174 319091 310095 322677 320486 328942 332387 303111 335496 756876 799667 576850 472010 288680 286257 330053 326674 338789 341130 339112 342483 381141 377068 664226 696948 41.05 68.7 2
13:43:33 2023-09-26 423926 426519 90318 88142 143708 144228 146240 146379 92820 95085 107696 112631 133750 135013 422103 455119 1116044 1093659 428704 448193 120923 108477 122690 124648 145367 144976 133763 134685 86673 88714 312814 276117 786218 801218 207805 205015 270910 269524 319091 310131 318635 321591 328978 330593 303749 335532 754098 801436 579470 473454 290495 283693 329689 327167 337768 341642 340163 341376 378614 378865 665492 697973 41.05 68.7 2
13:43:34 2023-09-26 428854 424120 90380 88022 143559 143560 146770 146308 92947 93144 108075 110631 134260 134818 422701 450850 1116302 1105477 433700 449011 121172 108402 122774 124476 146149 141198 134314 135077 86912 88500 310739 274557 790806 796683 207805 205654 269388 271139 318092 311038 320889 323357 327229 332690 302614 333537 757984 788874 568419 473186 288716 285276 327932 327662 337259 342704 338105 342483 378685 377631 671464 696911 41.05 68.7 2
13:43:35 2023-09-26 426401 426519 90603 87929 143734 143194 147213 145836 92915 94756 107911 112375 134035 134133 420734 454539 1109183 1097629 431211 446773 121976 108392 123198 124271 146625 144857 134550 134411 87192 88259 312814 273781 801223 801218 207805 205015 270148 272160 317097 311800 321601 320357 329475 330894 302614 335532 758544 799102 575357 468656 288788 284476 325959 328724 336751 341095 339411 342411 378997 378270 670513 699791 41.05 68.7 2
13:43:36 2023-09-26 426175 427575 90497 88202 139762 143824 146632 146445 92978 95214 107811 112808 134289 135349 423521 451030 1123631 1105439 427130 451705 121006 108477 122859 124681 145807 141101 133675 134605 86698 88593 309768 276705 790888 797885 207805 204696 269448 270743 318609 311546 319530 322377 327935 331888 302154 335532 754667 791178 576850 471793 290941 283384 329422 327697 335702 343184 337806 342411 378997 379928 673446 695889 41.05 68.7 2
13:43:37 2023-09-26 423890 426519 90475 88022 143734 143460 146770 146107 92947 94855 107878 112409 134035 134572 421066 454295 1116044 1106566 433700 448229 121172 108510 123519 124681 146285 145064 134112 134584 87095 88533 309311 274557 795592 797321 207805 204981 268974 271174 317203 310601 320889 320914 326012 333925 301237 333248 759094 788874 578343 468512 288833 285383 327897 327662 339439 342423 339450 344762 378745 378930 669344 697801 41.05 68.7 2
13:43:38 2023-09-26 424522 427725 90501 88198 139374 143625 146701 146481 92789 95019 107878 110920 134204 135222 420994 457245 1119217 1100759 428291 448864 121172 108477 122944 124714 145874 145249 134179 135092 87095 88687 312814 275921 796550 804202 207805 206178 270528 270312 319091 311073 320889 319908 329974 331666 301729 337066 755770 801473 576850 470529 291084 283688 328924 327662 337732 340619 339411 344185 378428 378830 664552 696985 41.05 68.7 2
13:43:39 2023-09-26 428827 425278 90413 88178 143420 143693 146770 146583 92820 95118 107911 112598 134002 135013 421030 454220 1123631 1102179 431247 446809 120840 108768 122606 125325 145540 141871 133641 135454 86673 88873 311956 276754 787397 797885 207805 204412 269958 270743 319834 309626 320209 322604 326961 332387 303210 335496 755770 793314 578343 471830 288536 284352 329279 327840 338646 341502 339597 342375 378781 381218 666115 694904 41.05 68.7 2
13:43:40 2023-09-26 428321 427543 90666 88230 139862 143621 147453 146345 92915 94822 108258 112507 134347 134167 422726 458925 1107979 1100946 431859 448229 121710 108510 123113 124681 146625 144931 134365 134609 87160 88291 312814 273781 797272 802461 207805 204696 270040 271588 319499 310855 319341 320357 328978 330894 302154 333609 759130 801473 575357 468620 288788 285347 325959 328228 337495 340619 338387 342411 378709 376507 668507 697973 41.05 68.7 2
13:43:41 2023-09-26 429911 429578 90413 88327 143547 144264 146425 146580 92820 95118 107878 112854 134090 135456 421102 454539 1119485 1094511 431898 449647 121006 108768 122774 124748 146047 145236 133893 135233 86972 88687 314708 277492 787158 802461 206929 205015 270148 270743 319834 310340 321234 321567 327737 332913 303004 333356 759725 799522 574924 474051 288698 284064 329778 326639 337495 341642 338079 341100 381680 378654 667062 699073 41.05 68.7 2
13:43:42 2023-09-26 430446 425910 90629 88174 143704 143693 147313 146719 92852 95019 107911 112598 134035 134979 422027 453830 1116044 1110271 432579 447824 121338 108543 123028 124714 146488 145033 134331 135012 87160 88901 312162 275726 794409 797885 207805 205015 269388 270949 318092 310819 320435 322867 325976 332422 302527 333537 759130 791178 575357 473706 288585 285062 327932 328523 336751 342669 338710 342447 378349 376542 671464 696985 41.05 68.7 2
13:43:43 2023-09-26 423930 426326 90413 88235 139741 144223 147211 146425 93010 95116 107844 112764 134566 135354 424651 458498 1124000 1103710 430917 448174 121172 108693 122944 124992 145915 141101 134512 135012 87036 88687 311956 276117 792432 801254 208566 204344 269388 270347 318609 308257 319601 320878 326996 332887 300744 335532 753565 793306 571361 470195 288910 284441 327932 325655 338789 340619 339450 342519 378392 377666 664226 695925 41.05 68.7 2
13:43:44 2023-09-26 423894 426584 90446 88327 143699 143727 147248 146821 92852 95085 107911 112587 134035 135328 422955 452226 1125264 1106928 428631 448174 122176 108826 123113 124681 146761 145201 134550 134605 87160 88565 314708 275336 798094 797794 207805 208689 270148 271709 317167 312019 320209 321627 327985 330928 301237 337066 758557 793491 576850 469862 291009 284006 327437 328689 335702 341678 337841 342447 377557 379455 675139 699791 41.05 68.7 2
13:43:45 2023-09-26 431321 427716 90567 88295 140021 144426 147075 147161 93010 95346 108142 112820 134516 135678 422955 455925 1120809 1094511 432543 450622 121172 108727 123113 125006 145738 141487 134187 135556 87095 88873 312814 277689 798663 802461 207075 204981 270148 276132 319574 310095 318670 320878 327476 330397 303111 333465 755770 800232 582501 473905 288788 283719 329457 325725 337495 341130 337841 340824 378685 378230 665529 701096 41.05 68.7 2
13:43:46 2023-09-26 426437 427890 90570 88174 143603 144060 146804 147042 92915 95019 107911 112631 134347 135047 423290 459755 1122002 1102179 431247 449647 121172 108693 122944 125006 145975 141367 134423 135105 87095 88687 312319 276117 793117 802424 207805 203744 269768 270312 318609 309192 319601 319516 326961 332922 300323 336322 755770 793378 579836 468476 288824 284140 329408 329454 338539 341892 340635 342339 377378 378389 666041 696801 41.05 68.7 2
13:43:47 2023-09-26 430678 427716 90570 88295 143699 144060 147248 146719 92978 95149 107911 112631 134347 135555 423624 454792 1115252 1100577 432472 451563 122176 108543 123494 124681 146623 144962 134555 134639 87127 88719 312814 276117 802953 802461 207513 206203 269388 270347 316689 312055 319982 320653 328978 330397 302154 333537 760740 799102 578902 473454 288824 284441 327402 328760 334728 341678 339375 343488 378997 377367 673446 700029 41.05 68.7 2
13:43:48 2023-09-26 430422 427214 90603 88327 143730 144160 147453 146856 92884 95019 108276 112665 134473 135013 422991 459360 1112809 1097383 435999 449157 121172 108877 123334 125126 146285 141394 134145 135233 87127 88719 315084 276117 795089 804771 207513 204696 268596 270347 318868 309157 318635 320878 326996 330894 300989 334538 760117 801965 576850 474015 287688 285205 328551 328523 338135 340480 340635 342230 378997 375946 667284 700066 41.05 68.7 2
13:43:49 2023-09-26 426256 431215 90728 88295 140069 143727 147728 146580 93041 94920 107944 112476 134473 135256 423660 456261 1118753 1109823 433700 450923 121677 108693 123113 124714 146796 141411 134550 135233 87224 88719 312814 275336 796471 798921 207805 205888 269199 271174 317167 311073 320435 320914 326961 332699 301271 333609 760888 790656 574304 469862 288559 285347 326943 327697 336715 341404 339190 342194 376761 375946 673446 695925 41.05 68.7 2
13:43:50 2023-09-26 433127 427703 90603 88327 143834 144194 147522 146856 93010 94954 108168 112665 134440 135047 423660 453901 1118790 1106603 432687 449510 121677 108727 123113 124748 146659 141296 134457 135233 87192 88812 312162 276902 801311 798921 207075 204412 269199 272852 320467 310789 319989 322580 325871 331552 302047 333086 760903 792151 576850 474015 288576 284876 327932 329650 336715 343453 339190 341376 378997 376507 673151 699791 41.05 68.7 2
13:43:51 2023-09-26 428590 427894 90603 88323 143773 144160 147850 146890 92978 95118 108276 112698 134507 135422 426353 460080 1123668 1103784 432472 450215 121710 108768 123113 125006 146761 141296 134550 135360 87224 88719 312162 276509 799084 802497 207805 208543 269814 269559 320851 308292 319377 320617 326012 332422 299448 333573 755807 793378 582501 468548 288942 284241 328428 325690 338824 340347 339190 342519 377536 377666 667284 696948 41.05 68.7 2
13:43:52 2023-09-26 430825 430151 90596 88354 140715 143856 147624 146480 93010 95116 108392 112730 134778 135260 423588 459144 1111983 1102179 432277 450923 122176 108776 123561 124714 146796 141101 135030 135251 87831 88719 315065 274946 802531 805911 207221 203744 269388 271174 316689 309816 318635 320332 328021 330628 300990 333537 761356 801473 569423 471380 288856 284947 325994 327697 336751 339635 338352 341376 378997 375981 669527 699073 41.05 68.7 2
13:43:53 2023-09-26 433581 427890 90413 88323 143830 144394 147160 146856 92915 95052 107911 112787 134440 135388 423624 458606 1116044 1099193 436402 450143 121172 108877 122944 125092 146250 142134 134297 135454 87160 89023 312814 276902 789934 805911 207221 204838 268974 270312 319091 309590 321117 320321 328637 330859 301834 332383 758520 800232 579276 474161 287796 284520 328392 325655 337732 340550 339670 344579 378781 377648 666877 700378 41.05 68.7 2
13:43:54 2023-09-26 427493 428982 90629 88230 140396 144024 147760 146649 92915 94985 108243 112598 134801 135286 425984 456531 1121134 1112982 434625 450705 122143 108844 123088 125059 146761 141296 134550 135012 87311 88780 312814 275726 802224 800087 207733 203710 268974 271139 319598 311038 320209 320843 326700 332620 299342 333501 761320 791142 578717 468246 288716 285076 326873 327662 336173 341334 337352 342483 376654 379110 673446 696948 41.05 68.7 2
13:43:55 2023-09-26 433274 431371 90633 88295 143900 144190 147453 146856 92884 95085 108243 112743 134693 135644 423696 453158 1116044 1103784 432507 450850 122027 109097 123376 125092 146761 142134 134550 135420 87527 88841 313795 276902 799129 804771 206638 203778 269163 270054 317167 311764 318780 320914 327685 329568 301237 333158 759590 793342 580985 473905 288468 284591 330287 328511 337249 342529 340635 340920 378853 378664 677246 699845 41.05 68.7 2
13:43:56 2023-09-26 430459 430107 90450 88327 143634 144560 147350 147642 92915 95151 108243 112820 134906 135764 423624 455890 1128463 1106141 432171 450850 121677 109212 122944 125265 146488 142266 134112 135488 86972 88873 314083 278876 791360 800087 207005 208693 269353 270743 319574 310060 319530 321853 325716 330894 300288 333465 754631 792893 579276 471742 288752 283538 329653 325690 336173 342155 337352 341857 378392 377666 669417 696948 41.05 68.7 2
13:43:57 2023-09-26 428641 429765 90728 88331 140040 144160 147934 147007 93010 95151 108276 112820 134913 135644 426202 458815 1125264 1109749 431247 450886 122377 108844 124135 125092 147239 141871 134584 135199 87527 88747 315390 276117 816629 803597 207513 204735 269958 270312 317097 311546 319530 322561 328637 333382 301015 337019 761747 795666 584016 470529 290796 283829 327988 328511 337762 341502 339670 341857 376089 378749 676617 699255 41.05 68.6 2
13:43:58 2023-09-26 432660 430446 90633 88359 139740 145030 147277 147574 92884 95250 107944 112932 134659 135900 423732 459502 1121171 1097629 432696 450633 121976 109061 123113 125299 146590 142365 134517 135676 87160 88873 314083 278479 790051 806482 206348 206203 269388 270743 319091 309843 320435 320843 326961 329868 302119 331879 756209 800268 584016 476288 288680 283573 328924 325690 336751 340654 339670 342440 378997 377631 665492 701060 41.05 68.6 2
13:43:59 2023-09-26 431593 430446 90570 88331 143834 144528 147453 147369 92903 95184 108209 112854 134693 135900 426165 458642 1121731 1099193 431254 450922 122209 109212 123283 125299 146727 142432 134550 135676 87343 88905 312814 279273 795139 808198 206638 205888 270004 270599 319290 310753 320362 320700 328528 331511 304309 333284 759423 802424 579849 476304 288716 283140 328924 328719 336609 341060 340152 339998 378997 377631 672139 701096 41.05 68.7 2
13:44:00 2023-09-26 433631 430067 90728 88327 140006 144194 147953 146890 93010 95085 108276 112665 134879 135456 426815 457317 1118753 1109786 437092 454276 122092 108877 123494 125126 146554 142134 134550 135454 87591 88841 312814 276902 795059 801254 206929 203744 268310 270743 317167 310095 319530 321817 324925 330859 300940 331413 760206 791737 575357 474197 287832 285129 327667 327132 336208 341642 337680 341340 378673 378576 673446 698468 41.05 68.6 2
13:44:01 2023-09-26 432363 430441 90728 88235 140559 143727 148072 146685 92915 95019 108243 112709 134820 135328 427142 460080 1115433 1103784 432543 451884 122209 108660 123594 124714 146830 141508 134584 135233 87767 88954 313795 276117 804790 809344 207075 205310 269127 273045 318478 310633 321043 318834 326926 329833 300288 332923 761600 802607 584016 472677 288716 284876 325923 327555 336609 339565 339670 340824 378356 376802 669491 700029 41.05 68.7 2
13:44:02 2023-09-26 428660 430486 90633 88327 139936 144160 147453 146890 92852 95085 108243 112820 134693 135678 427105 455569 1128463 1108998 430564 450922 122410 109097 123864 125059 146623 141672 134995 135326 87559 88873 315920 275562 805096 802497 207075 204448 269388 270743 317097 311073 319530 320617 325976 330593 301271 333573 759094 795176 579276 468512 290531 283352 326943 327697 334728 343037 339450 344616 378104 378429 676284 698853 41.05 68.6 2
13:44:03 2023-09-26 432827 431247 90596 88505 139741 144560 147316 147539 92820 95118 108243 112854 134987 136586 426165 460044 1119217 1100162 437683 450958 121677 109061 123113 125299 146625 142432 134550 135676 87192 89088 312814 278281 792374 807053 206638 204344 268596 270743 319091 309121 320435 319908 326736 330328 300744 331341 756913 799667 575357 476391 286952 284206 328392 325655 337223 339600 338381 341340 378997 378843 665492 701096 41.05 68.6 2
13:44:04 2023-09-26 430215 432055 90666 88327 143721 144660 147278 146989 92820 95151 108243 112776 134985 135866 426202 462719 1123631 1102962 432472 450994 122209 109131 123746 125126 146796 142365 134618 135488 87403 88873 315920 277689 800365 808198 207221 204735 269388 270019 317167 310095 320889 318870 326961 330859 299098 333501 757984 802534 575357 471830 288504 283325 327755 328523 337318 341412 341118 341677 376475 378394 669307 699992 41.05 68.6 2
13:44:05 2023-09-26 435049 431119 90728 88593 140797 144628 147934 147300 93041 95085 108243 111141 135169 135900 427443 454503 1118423 1106141 432651 450958 122176 108911 123627 125299 146796 142134 134584 135488 87527 88905 312162 277689 797085 805911 206348 208547 268974 270743 317203 311764 318033 320843 327194 328880 300744 332149 760781 793378 586784 475344 288806 283609 327667 327662 334657 341678 339450 340034 378997 376472 674645 701096 41.05 68.6 2
13:44:06 2023-09-26 435126 431422 90728 88327 139973 144394 147728 147281 92947 95118 108276 112820 134947 135678 427480 463482 1116044 1102142 438366 451030 122008 109279 123527 125505 146761 142398 134584 135804 87407 88873 312162 277689 795735 808198 206638 203710 267843 270743 318350 308257 320970 321602 327172 332445 302699 332046 758947 800123 575357 475058 287495 284299 328520 325619 337223 339565 339190 340860 378745 376901 668196 701060 41.05 68.6 2
13:44:07 2023-09-26 430215 431431 90794 88259 140588 144160 147968 146683 93041 94986 108276 112665 134947 135456 428423 458606 1123631 1114640 435099 454348 122242 109095 123931 125299 147239 142432 134991 135660 87591 88873 312162 276509 801870 802497 207221 208502 268408 270312 316875 310095 319530 320357 325713 330963 298400 332923 761320 791214 579836 470529 288779 284911 325959 328450 335702 341095 337716 342253 376389 378007 673446 697973 41.05 68.6 2
13:44:08 2023-09-26 432944 431771 90666 88355 139969 144428 147728 147468 92884 95118 108276 112776 134913 135900 428121 457121 1118753 1109481 436438 453581 122209 109245 123660 125299 146485 141932 135080 135765 87623 88873 312319 278084 797544 806996 206423 205743 268759 270743 317986 310895 318374 320771 325835 331744 301095 334613 760169 793306 573864 475577 288274 283984 329586 326639 334622 342430 339670 339759 378925 376209 674681 701096 41.05 68.6 2
13:44:09 2023-09-26 432655 431807 90666 88359 140006 144428 147762 147574 92915 95085 108276 112854 134947 136206 427480 460116 1128463 1106566 432651 453255 121710 109464 123028 125539 145975 143435 134537 136239 87375 89149 315920 278075 793100 805911 206638 205275 269163 270743 319574 309157 319530 320914 324960 330894 299377 332923 756876 797049 584016 468656 288752 283706 328924 325655 336751 341130 338231 344334 377823 376542 669877 700789 41.05 68.6 2
13:44:10 2023-09-26 433811 433129 90732 88392 143808 144696 147625 148124 93105 95416 108168 113111 134913 136570 428121 458925 1133679 1109823 433577 454616 122611 109170 123527 125332 146830 142991 135102 136105 87799 89264 315084 280868 799395 804661 206893 205310 270112 270635 318467 311038 319042 320914 325748 330628 302015 332923 760541 793491 575357 472046 288500 282999 329422 329184 334728 342155 338710 341100 377787 377666 673151 699000 41.05 68.6 2
13:44:11 2023-09-26 448927 432407 90761 88359 140064 144628 147762 147712 92978 95152 108425 112854 134947 135900 428530 463372 1116044 1102179 439280 454259 122237 109245 123198 125419 146623 142432 134622 136120 87467 89060 315920 278147 795924 809344 206348 203744 269124 270743 319091 309121 320209 319648 325976 329868 302147 330875 757984 800305 573864 476324 287391 283613 330521 327986 339199 342615 339450 341160 378528 376694 668011 700378 41.05 68.6 2
13:44:12 2023-09-26 430028 432962 90666 88601 140359 144364 147724 146546 93010 93144 108542 112665 135014 135900 428799 459791 1125153 1114640 432489 453618 122611 109170 124168 125126 147376 142178 135058 135496 87591 88873 312814 275562 802594 804771 207366 204735 268596 270347 316653 310131 319042 320294 325976 330928 297983 332959 761356 793491 575223 470195 288955 284441 325959 327203 334728 340619 338710 342411 375225 378007 675361 697973 41.05 68.6 2
13:44:13 2023-09-26 436389 432773 90765 88359 140454 144415 148122 147297 92947 95085 108459 112854 134947 135900 427793 456567 1122002 1109786 437747 453618 122527 109170 123831 125299 146830 142432 135025 135522 87591 89056 315065 278084 802454 804771 206058 208401 268408 270743 317167 309878 317222 321853 325450 328915 301011 333263 764217 795519 580985 475804 287769 284706 327296 326568 337762 342494 338564 342381 378997 377864 674645 701096 41.05 68.6 2
13:44:14 2023-09-26 432550 433566 90666 88557 140120 144194 147760 147574 93073 95181 108276 112854 134951 135934 428763 462046 1127662 1106566 435523 454937 121776 109279 123198 125539 146796 142466 135013 136120 87559 89027 317895 277489 796395 807053 206638 204591 268974 270743 319127 309871 320209 320036 324733 330894 298888 333974 756876 793306 585532 468620 288797 283573 328428 324709 336786 340347 338440 341376 376690 375946 665492 697973 41.05 68.6 2
13:44:15 2023-09-26 430942 433124 90761 88392 140462 144662 147968 147712 92884 95283 108276 112921 134947 136346 428799 457281 1127958 1111438 432472 450705 122644 109164 124168 125159 146928 142199 135130 135914 87743 89121 315920 277294 805053 805911 206493 204161 269768 269302 319300 311734 318714 320593 325871 331977 299272 333356 758947 795666 575357 471867 290350 282771 327437 327432 334423 340654 338600 341196 375560 377970 674645 699037 41.05 68.6 2
13:44:16 2023-09-26 436588 433133 90728 88638 140407 144730 147728 147814 92947 95152 108276 112955 135118 136380 428799 460116 1122002 1097383 432615 454937 122209 109279 123679 125539 146520 143039 134685 136042 87591 89182 315920 279003 809677 809177 205480 204735 269388 270552 320009 309590 319530 319612 326700 330116 300744 331413 756913 802607 577955 476765 288716 282006 328463 325690 335737 339600 339670 339246 378997 376542 667524 701096 41.05 68.6 2
13:44:17 2023-09-26 430868 433129 90728 88359 140291 144662 148106 147712 92884 95118 108459 112888 134980 135934 428836 463452 1127662 1106566 432651 454616 122494 109501 123594 125452 146520 143039 135105 136029 87591 89027 313795 279074 805820 809234 206785 204591 268938 270743 318467 308081 320589 320179 325344 331714 300420 332455 756913 793414 585532 472538 288716 283635 327667 325427 337531 340480 337716 341893 376124 378612 665022 699037 41.05 68.6 2
13:44:18 2023-09-26 432903 433124 90827 88327 141080 144160 148416 146890 92978 94987 108459 112698 135591 135806 430051 461686 1116044 1106928 435786 450597 122644 109170 124168 125332 147125 142297 135326 135607 87896 88873 315599 276705 806068 809213 205772 204591 268596 270347 316653 310131 320209 318905 327194 328880 299377 332419 762436 802607 582501 473928 288310 284113 325888 327203 335702 339057 338417 342477 377536 376587 672196 700949 41.05 68.6 2
13:44:19 2023-09-26 437424 443181 90761 88788 140002 144730 147728 147814 92915 95152 108276 112955 134947 136380 428836 463881 1122039 1100540 435135 453291 122242 109534 124068 125752 146994 142889 135327 136347 87739 89239 318274 279324 797932 811643 205301 204735 269353 270552 318609 309192 319530 320214 325976 330116 302124 331144 758593 805001 576439 476324 288274 282824 328694 325690 336244 339635 339190 339007 378997 376507 667524 701096 41.05 68.6 2
13:44:20 2023-09-26 445081 433124 90794 88359 141156 144662 148210 147609 93041 95019 108459 112732 135388 135934 430051 460116 1123631 1113056 439719 455312 122442 109170 124102 125366 146520 142297 135139 135887 87743 89088 315920 277258 804268 805911 206058 208365 267843 276132 317167 309878 319530 320914 324875 330397 299342 332281 761356 792370 573864 474558 287545 284281 329353 328377 335596 340990 336545 341003 378284 376658 673298 698853 41.05 68.6 2
13:44:21 2023-09-26 432660 433133 90761 88363 140555 144662 148071 147398 92884 95085 108721 112888 135388 136957 429941 464139 1126288 1106331 432651 450705 122242 109279 123897 125332 146615 142297 135139 136046 87743 88905 315920 277720 796777 807053 206348 204161 268596 270743 317203 308222 320435 318941 324733 330628 298192 331915 756913 797708 584314 468620 288274 283264 326943 325199 338682 339057 337167 341376 375596 378007 666115 698795 41.05 68.6 2
13:44:22 2023-09-26 430989 433133 90728 88359 140559 144662 147728 147814 92852 95250 108243 113044 134947 136783 430051 458642 1131196 1112191 433085 454252 122611 109212 124135 125419 147582 142702 135212 135898 87803 89149 315920 278306 818845 806482 206348 204378 269768 270743 316840 311038 318258 320357 327709 331870 301271 333176 761203 794504 582501 472538 288644 281707 329586 329454 336772 341572 338397 342403 375824 377033 678247 698853 41.05 68.6 2
13:44:23 2023-09-26 437770 433124 90851 88602 140233 145231 147728 148124 92947 95216 108243 113200 134947 136346 429406 464173 1121966 1102389 440342 455580 122209 109245 123561 125539 146761 143171 134618 136249 87559 89182 315920 279127 793508 810930 205408 205022 268408 270743 318797 308222 319494 318941 325450 328880 301234 329377 757947 797939 582501 476625 286952 283105 328392 325392 336173 342109 338710 340273 378658 376537 665492 701096 41.05 68.6 2
13:44:24 2023-09-26 432655 433219 90736 88359 139973 145626 147416 147524 92915 95216 108425 113044 135006 136457 430660 463452 1125264 1105355 432588 455902 122494 109430 124102 125505 147274 142466 135025 136120 87986 89149 315920 278111 803819 811540 206348 203949 269173 270563 319978 309954 320063 318692 325871 331498 300420 333248 760925 801254 576850 468512 288464 283105 328619 328523 336173 341147 339670 339759 375525 376507 670293 701096 41.05 68.6 2
13:44:25 2023-09-26 437351 433129 90749 88363 140815 144662 148175 147814 92915 95151 108425 110413 135227 135934 430660 457281 1118717 1110271 437710 454937 122611 109279 124135 125505 147479 142432 135025 135932 87896 89149 309311 277720 799037 808770 205444 204448 268596 270743 317167 311038 315726 320580 325941 330116 299377 330840 760707 793414 576439 475614 287877 283339 326908 326639 335859 341369 339190 339210 378392 377598 676556 703981 41.05 68.6 2
13:44:26 2023-09-26 437493 433124 90761 88359 140588 144662 148210 147814 92915 95117 108276 112854 135354 135900 430660 463452 1118423 1103747 441665 455902 122771 109430 123831 125572 147239 142861 135025 136139 88128 89264 312162 279870 801804 811643 205951 205166 267593 270707 318432 308081 319348 318870 325450 329867 298888 329412 760777 802003 573864 476288 286750 283609 330053 327596 336715 339531 338470 340034 378731 376802 665492 701096 41.05 68.6 2
13:44:27 2023-09-26 432353 436239 90761 88327 141043 144628 148210 147334 93041 94986 108534 113053 135388 135900 431270 460116 1125264 1116227 437364 454937 122812 109355 124202 125419 147582 142432 135433 136026 87896 89149 312162 276797 805053 806996 206638 204161 267843 270743 316176 309843 319006 319577 324698 330593 299754 331449 762436 792930 579836 468548 287891 284441 325923 326674 337726 341569 338141 343488 374150 377224 677283 698816 41.05 68.6 2
13:44:28 2023-09-26 437438 435321 90794 88602 140848 144662 148380 147677 92947 95085 108425 112854 135354 135934 430965 460080 1123631 1113019 440415 456006 122882 109379 124444 125718 147580 142827 135297 136364 87831 89480 316911 279273 804442 807053 205408 204735 267843 270743 319525 309954 318483 320843 324875 328880 301697 332318 762436 793491 603537 475577 286952 283254 326873 325690 334693 341095 336618 339759 378694 376802 674608 701096 41.05 68.6 2
13:44:29 2023-09-26 432732 435584 90761 88359 140668 144696 148210 147814 92947 95250 108425 113044 135354 136346 430660 464501 1127921 1106603 435135 455902 122611 109279 124102 125539 147582 142894 135025 135932 87743 89149 315920 278574 810392 807962 206348 204161 268596 270743 319525 308151 320435 319577 325226 330363 297532 331413 756876 799620 579089 474284 288428 283396 328655 327364 337353 340932 337534 341677 375346 377792 668196 699037 41.05 68.6 2
13:44:30 2023-09-26 432867 436507 90761 88634 140462 145133 148072 148124 92947 95184 108276 112999 134947 136846 431050 462209 1134862 1116621 434933 456188 122831 109733 124102 125612 147546 142827 135212 136026 87896 89182 316911 280468 818404 807053 205842 204161 269388 270261 316991 310131 318033 319872 324925 328880 300063 332383 758433 795176 582501 472046 288788 281812 327402 326674 334154 340619 337716 340309 376089 376809 674645 699532 41.05 68.6 2
13:44:31 2023-09-26 439357 436539 90761 88634 140328 145133 147762 148021 92852 95250 108276 113078 135310 136604 430660 462695 1123631 1100540 437783 456225 122494 109615 123983 125572 147479 143092 134991 136377 87743 89214 315920 279504 798393 811504 204941 204448 268596 269981 318127 310419 319238 319588 327904 329902 301551 332465 758396 803633 582168 477295 287688 282532 328516 325584 335702 339565 337315 338223 378853 378324 668433 701096 41.05 68.6 2
13:44:32 2023-09-26 436688 435357 91129 88751 140950 144662 148210 147814 93041 95118 108534 112854 135609 136346 432409 463372 1125264 1116227 441352 456225 123014 109464 124168 125539 147840 142958 135467 136137 87928 89088 316911 277684 820231 807053 205480 204591 267807 270743 316875 309626 319042 320843 323460 329868 300275 330339 761356 793491 582501 474161 287117 283609 326908 325690 335947 340074 335632 340309 377823 376802 673446 700824 41.05 68.6 2
13:44:33 2023-09-26 435466 435147 90794 88634 141039 144662 148416 147814 92947 95118 108534 112888 135659 136346 429852 464173 1118753 1110271 437710 455580 123014 109245 124202 125299 147684 142134 135467 135722 87896 88873 316911 275984 813001 813951 204874 203949 267557 270743 317725 309954 319122 318469 325611 330045 300166 333448 761320 802607 589861 473928 287986 284030 327265 327167 334728 338988 337388 342197 376546 376537 673446 701096 41.05 68.6 2
13:44:34 2023-09-26 439896 436625 90761 88634 140592 144696 148210 147814 92915 95184 108276 112921 135388 136570 432678 461720 1131196 1113056 431862 456225 122812 109245 124168 125539 147840 142466 135467 135898 87896 89149 317336 277720 820876 807053 205444 203021 269163 270743 315919 310166 317548 318905 323983 330813 299428 332419 759622 795849 582501 468548 288960 281848 325923 327132 334433 339600 337680 339281 373839 378216 677172 701512 41.05 68.6 2
13:44:35 2023-09-26 438079 435584 90794 88392 140947 144662 148210 147814 92947 95085 108425 112888 135388 136346 432065 461673 1124466 1112228 440379 457107 122812 109430 124135 125539 147476 143223 135451 136541 87831 89268 316911 279273 805483 808770 204907 204699 267629 270671 317097 311005 317548 320843 324839 330670 301125 329377 761897 795739 577955 476324 287450 283339 325959 325690 334657 341642 337167 340044 378392 376802 676114 701096 41.05 68.6 2
13:44:36 2023-09-26 432908 436539 90761 88634 140588 144696 148416 147814 92915 95151 108744 113044 135737 136380 431270 465190 1127921 1111128 436402 455902 122209 109615 123561 125833 146520 143225 135025 136377 87743 89182 315920 278931 797636 808569 205480 203875 267843 270743 318573 307685 319530 319872 323721 329603 297707 331144 756876 793076 584016 471344 287832 282673 330053 326527 338500 341892 336509 341196 375082 377224 666988 699069 41.05 68.6 2
13:44:37 2023-09-26 444903 436285 90794 88363 140355 145176 147931 147537 92884 95283 108276 112966 135489 136588 429659 460116 1131196 1116396 434514 456043 122915 109296 124511 125438 147442 142365 135651 136078 87863 89052 316911 277684 808336 808770 205444 202985 268714 270527 315884 310566 317584 318941 324018 331247 297289 332419 760781 793270 573864 468512 288559 281865 325660 326674 333652 339600 337680 340874 373243 376802 674645 697973 41.05 68.6 2
13:44:38 2023-09-26 436997 436634 91010 88634 140351 145162 147416 147502 92915 95184 108276 113044 135060 136854 431270 462046 1125264 1102389 437437 454006 122611 109540 124068 125833 147479 143227 135025 136343 87591 89337 317895 279504 804827 813951 204439 204161 268596 269756 317203 308257 319042 318870 324018 329191 299342 332281 760236 804056 576439 476178 287769 281707 327826 327596 337762 341436 337534 341263 378925 376802 666507 702591 41.05 68.6 2
13:44:39 2023-09-26 432495 437288 90765 88638 140588 144658 148210 147814 92852 95118 108475 110587 135560 136622 433451 466101 1128426 1109257 437563 457481 122849 109480 124135 125539 147167 143435 135577 136338 87799 89239 316911 279396 799890 811504 206058 203628 268577 270362 317132 308257 320209 317871 324471 329833 299754 331413 759130 799703 582501 468584 288517 281997 325994 325655 336715 340667 338710 339795 374114 377864 667524 701096 41.05 68.6 2
13:44:40 2023-09-26 438852 434141 90761 88820 140815 144696 148313 147814 92978 95118 108425 112966 135609 136380 430029 460080 1120376 1106603 440108 456225 122644 109464 124168 125539 147684 142500 135644 136283 87803 89182 317902 278770 805044 810357 205120 203875 267843 270563 318624 311261 317258 320956 325572 329280 298992 331861 762829 801507 572371 475431 287796 282673 325959 327167 333969 342374 338038 341021 378392 376802 676666 701096 41.05 68.6 2
13:44:41 2023-09-26 435321 437601 90728 88630 140844 144688 148210 147814 92915 95118 108642 112921 135609 136604 429353 463452 1129594 1109786 437747 454396 122176 109683 123283 125866 147186 143358 134618 136859 87623 89337 315920 279468 793302 807962 205480 203590 267843 270362 318609 308186 318555 320357 323947 328880 297671 332244 756876 793004 576850 472010 287837 282709 330053 324834 337726 339600 336654 340309 375525 376802 668980 701120 41.05 68.6 2
13:44:42 2023-09-26 431780 435829 90794 88359 141478 144662 148624 147814 93041 95085 108642 112888 135831 136346 430029 464173 1127921 1117817 435099 454361 122930 109245 124459 125332 147684 142466 135467 136194 87928 89182 316911 279273 813722 811570 206240 202880 267736 270743 318210 309954 318337 319694 327296 329304 297563 332419 761356 793306 573864 471087 288477 283340 325397 326674 334154 340445 337441 340309 373314 376802 674681 699000 41.05 68.7 2
13:44:43 2023-09-26 436506 434917 90761 88634 140625 145167 148210 148021 92915 95217 108459 113111 135482 136828 429993 463452 1127662 1103510 432651 454396 122644 109464 124168 125606 147442 142894 135245 136154 87591 89214 319088 279468 798348 813913 205264 203021 268974 269981 317167 311078 318555 318388 325941 329191 299851 331144 758544 802054 579470 472786 288716 281812 327173 325655 337487 339565 339430 340911 375838 378252 673261 703793 41.05 68.7 2
13:44:44 2023-09-26 435466 435440 90794 88359 140853 144730 148416 148021 92915 95118 108459 112921 135609 136604 429691 464863 1131196 1111401 437747 456195 122176 109970 124002 126167 147100 143688 135237 136767 87831 89362 316911 280868 794532 811643 205266 203829 267807 270362 318573 309470 318003 319765 323460 328880 297671 330411 758116 796866 584016 471344 287832 281883 327932 324834 335737 339600 336143 340595 375225 376802 667524 700066 41.05 68.7 2
13:44:45 2023-09-26 450974 435099 90831 88359 141143 144696 148624 147814 92978 94954 108962 112743 135865 135934 431317 467594 1117133 1106331 441555 454042 122611 109464 124168 125539 147482 143126 135505 136249 87896 89060 315920 277684 804849 813913 205264 203590 266985 270743 316176 308186 319261 317906 324925 330116 299392 330375 761356 804311 593677 473869 286701 284409 328154 328022 336338 340692 338600 341542 376210 376057 673298 700949 41.05 68.7 2
13:44:46 2023-09-26 440383 436021 90765 88666 140355 145580 147515 147949 92884 95349 108276 113067 135494 137075 430029 467320 1127204 1105439 442255 458166 122747 109548 124135 126026 147442 143291 135340 136654 87803 89304 318022 279432 799370 813951 204942 204161 267771 270362 318092 308222 319013 318728 324018 328590 297567 331560 759704 801473 582501 477036 286535 282748 327402 324674 335702 338550 337680 340874 377823 375708 667488 702591 41.05 68.6 2
13:44:47 2023-09-26 433210 437979 91231 88359 141072 144692 148624 148021 93105 95019 108642 112810 135865 136380 430670 462766 1125264 1119626 440379 454396 123014 109649 124578 125606 147684 142973 135688 136283 87928 89214 315065 278147 807410 809213 205480 203590 267021 270743 316140 309157 318069 318870 326518 331942 297671 333026 762866 793381 579836 471867 286925 283829 327727 328523 337249 341591 337405 340309 373279 376802 677283 700525 41.05 68.6 2
13:44:48 2023-09-26 440603 439024 90794 88670 141109 145030 148277 148053 93073 93402 108475 113345 135729 136725 433908 462646 1125116 1114842 441868 457518 122644 109464 124168 125572 147167 143833 135462 136222 88171 89182 316911 279003 803342 810493 204439 203875 267843 270743 316653 309157 315762 319943 323495 329600 298471 329110 761356 795885 577955 476698 286718 283247 325959 325690 334189 340654 336654 338258 378162 376537 676630 702092 41.05 68.7 2
13:44:49 2023-09-26 437501 436425 90794 88634 141080 145032 148210 148021 92947 95118 108534 113154 135865 136733 430105 466936 1131196 1111401 437820 456152 122611 109573 124168 125572 147202 143634 135581 136492 87896 89214 316911 279468 803215 811570 205123 203342 267593 270563 320467 308045 319158 318799 324947 331744 297852 332465 760962 793414 582501 468656 287594 282788 328386 326672 336715 339795 336928 340309 373839 376587 665529 699037 41.05 68.7 2
13:44:50 2023-09-26 437041 439289 90971 88845 140980 145536 148071 148434 93041 95478 108508 113480 135474 137209 432300 462719 1134484 1116434 433120 455747 122915 109649 124168 125572 147476 143291 135467 136411 87896 89214 319088 279576 807123 808569 205085 203021 268945 269187 316910 309878 315762 319648 323947 330116 297289 330375 759094 795849 574050 472786 288274 280990 327437 325655 333969 340585 336654 339281 375274 375421 674608 701096 41.05 68.7 2
13:44:51 2023-09-26 441329 436119 90794 88780 140625 145167 148210 148227 92915 95118 108534 112999 135771 136934 430973 466244 1122039 1105355 441291 455747 122644 109683 124050 125779 147479 143392 135456 136585 87831 89329 318274 280868 804076 813803 204440 204161 267253 269802 317951 308081 319042 319896 324018 330116 298435 329692 760777 800232 587805 477036 286477 281918 327755 324834 335702 338550 338201 338294 377859 376537 667016 702591 41.05 68.6 2
13:44:52 2023-09-26 437152 435471 90794 88392 141114 144696 148520 148021 93041 93515 108492 112732 135831 136572 430973 463091 1127167 1115822 442292 454361 123014 109649 124202 125572 147684 142958 135535 136249 87896 89182 319088 278574 807922 808198 205264 203590 266985 270743 316140 309869 318330 318646 322748 329833 297888 329377 762402 793491 584016 471344 286512 283609 325432 325690 337010 341652 336400 343244 373590 375565 677283 699918 41.05 68.6 2
13:44:53 2023-09-26 440603 438983 90794 88634 141072 145062 148416 148124 92978 95118 108459 112921 136010 136733 431349 460116 1123668 1110649 441057 458454 122915 109750 124650 125819 148062 143291 135646 136275 88104 89362 316911 279288 804239 810894 203798 203590 267807 270743 319110 311556 315618 319801 324666 329155 300063 331376 761897 797866 579470 476765 286920 281848 325888 325655 333969 340585 336802 340685 377256 376236 677588 702591 41.05 68.7 2
13:44:54 2023-09-26 438540 439252 90794 88743 140794 145133 148380 148124 93073 95250 108609 113044 135835 136794 431277 466623 1131159 1111401 438718 455711 122410 109649 123864 126161 147479 143824 135025 137015 87711 89459 315920 281446 793869 810321 205049 202985 267807 269946 318092 309324 318033 319836 322974 331726 297604 330339 756840 796683 584016 474558 287792 282532 327826 324762 336312 341892 335415 342625 374186 376587 665492 700788 41.05 68.7 2
13:44:55 2023-09-26 438852 436762 90794 88755 140913 145334 148210 148227 92915 95250 108425 113200 135594 137487 433686 463518 1134373 1115285 434990 456694 122948 109480 124683 125785 147889 143324 135654 136617 87928 89337 315065 281013 807031 811068 205049 202985 268596 269622 318660 310060 315690 319353 324839 330116 297635 330303 759094 795739 582501 473884 288545 280919 326908 327414 333969 340550 336892 339495 374400 377598 674608 701060 41.05 68.6 2
13:44:56 2023-09-26 441854 436549 90728 88634 140555 145368 148175 149169 92884 95250 108276 113044 136039 136828 431277 466208 1123595 1103510 441665 455711 122611 109649 124135 125920 147407 143358 135339 136411 87591 89304 315065 281122 798384 813913 204082 203590 267771 269115 317132 310309 318228 320349 326749 328871 301203 330365 760962 804501 580985 476853 286831 281671 327861 326672 336663 338515 336654 339391 377643 376802 667451 700801 41.05 68.7 2
13:44:57 2023-09-26 435466 436767 90794 88634 141370 145399 148414 148260 93168 95281 108542 113256 135696 137034 433723 468877 1133286 1110538 437710 455933 123014 109615 124444 125819 147684 143225 135467 136249 87896 89182 315065 279468 802363 811577 205264 202598 267807 269946 316618 307650 319530 317906 323425 329117 297888 330071 756913 793378 576850 468584 287639 281812 325923 326441 336173 339974 336892 339998 373243 376802 665529 699496 41.05 68.7 2
13:44:58 2023-09-26 439348 436727 91092 88606 141080 144998 148416 148124 92947 95184 108534 113044 135831 136664 432360 462695 1122002 1110221 440379 455747 122812 109649 124202 125746 147684 143223 135467 136343 87896 89337 320089 279468 805614 815662 204298 203628 267253 270444 318660 310642 315509 319175 326785 328978 300420 331847 762976 799066 580985 475951 287104 283142 325923 326603 333933 342374 336892 340538 377787 375672 677625 703090 41.05 68.6 2
13:44:59 2023-09-26 439371 436629 91225 88541 141470 145030 149004 147847 93168 93312 108876 112898 136148 135934 432372 469021 1120772 1108505 442707 455711 123331 109750 124511 125539 147684 143358 135688 136377 87928 89149 319088 277684 809470 815643 204582 202950 266403 270743 316583 310199 319268 316982 323983 329653 297635 329377 760814 802607 573864 473789 286477 283573 326803 325164 335667 338245 337167 338223 374939 373950 668470 701096 41.05 68.7 2
13:45:00 2023-09-26 446280 436767 90794 88783 141072 145098 148624 148021 93010 95118 108534 113044 135797 136794 432606 462730 1129557 1117817 435826 454396 123047 109430 124612 125539 148266 143090 136320 136139 88346 89300 330359 278859 810951 811643 205230 202420 267629 270599 315974 310968 315762 320802 323912 330009 297101 331341 761356 793342 569423 471830 287688 281852 326803 325725 335859 339565 336654 339759 372685 375708 674645 699037 41.05 68.7 2
13:45:01 2023-09-26 438079 439916 90761 88755 140811 145162 148416 148434 92915 95250 108459 113111 135576 136828 432261 465481 1128810 1103784 436402 456388 122611 109649 124135 125979 147684 143358 135433 136377 87896 89492 319088 281158 808369 816221 204582 202773 268596 269151 317132 310346 317584 317906 325450 328162 297635 330339 760740 802284 580985 473826 288278 281566 329353 327487 337249 341376 337571 339501 376510 376694 672048 702979 41.05 68.7 2
13:45:02 2023-09-26 436770 438173 90794 88788 141643 145167 148345 147811 93041 95184 108642 113078 136363 136884 431313 469057 1131196 1114804 439801 458778 122981 109548 124511 125852 148062 143223 135740 136654 87831 89329 320256 279468 817695 811577 204944 202668 267664 269946 317097 307220 319530 317871 324839 331045 297888 329341 756840 793414 584016 471040 286952 281812 325923 324834 336208 338245 333384 339759 373803 376236 665565 700029 41.05 68.7 2
13:45:03 2023-09-26 440333 438214 91236 88396 142005 144824 148380 147468 93041 93337 108642 112888 135941 136448 432601 467558 1117097 1106603 439810 455355 123047 109464 124578 125539 148097 142894 135816 136249 87928 89182 319088 277720 820153 815643 204117 202950 267396 270743 315188 310968 318780 316947 324018 329191 299428 331736 763260 804092 580985 474015 287248 283197 326767 328291 337457 339938 338288 340685 375489 376236 674132 702817 41.05 68.7 2
13:45:04 2023-09-26 442481 436807 90761 88634 141156 145368 148416 148227 93010 95184 108808 110381 136245 137071 432457 467450 1127390 1106854 443864 459466 122915 109851 124135 125953 147684 143392 135467 136859 87831 89492 318274 281953 805864 813913 203796 203769 267396 269791 317167 307936 318555 317906 326445 329653 298400 329504 760781 801436 580985 476743 286123 282077 327402 324834 334693 338481 336654 340722 376690 375708 667488 703090 41.05 68.7 2
13:45:05 2023-09-26 439284 436446 90794 88634 141080 144696 148520 148021 93041 95085 108642 112888 136087 136570 432601 465517 1128463 1115550 443151 455747 123014 109649 124545 125746 148114 143358 135467 136377 87928 89214 318022 279235 811024 808569 204797 202985 266166 270527 318624 309595 318003 320802 324947 331511 297780 331376 762829 793076 582501 472161 286079 283105 325397 325655 336188 340860 335997 340237 372649 374547 674608 699791 41.05 68.7 2
13:45:06 2023-09-26 455511 437724 91129 88780 141399 145365 148899 148399 93010 95281 108542 113256 135884 137146 432529 465011 1125264 1111401 441665 458778 122915 109548 124459 125539 147407 143833 135556 136351 87863 89300 319088 279504 806926 811540 203796 203046 266985 269981 316176 309843 315654 318870 323947 328694 297532 331325 763019 797903 577955 476698 286477 281918 325888 325655 333933 340347 337680 339842 376389 375672 677625 701096 41.05 68.7 2
13:45:08 2023-09-26 438043 440539 90794 88755 140625 145398 148416 148227 92947 95085 108744 113044 135865 136733 431407 464792 1134484 1115433 440379 458852 122611 110020 123864 125987 147014 143897 135526 136953 87711 89525 318274 282533 802209 813951 204477 202809 267253 269008 318021 308045 318105 319694 324875 330045 297888 329341 756913 793342 582501 473454 286920 281900 327897 324834 334423 340207 333708 339246 374364 376201 670477 699791 41.05 68.7 2
13:45:09 2023-09-26 435420 439664 91103 88845 141432 145502 148554 148364 93073 95151 108609 112999 135865 137008 435575 463416 1134484 1116227 435135 458019 123014 109514 124511 125539 148097 142827 135816 136154 87928 89182 319088 279432 808771 811540 204117 201644 267843 269981 315188 310095 315726 318388 322974 329622 297888 330411 760781 793306 582501 468620 288523 281580 325397 325690 333969 339057 336143 339835 372162 376537 676630 700066 41.05 68.7 2
13:45:10 2023-09-26 440710 438760 91077 88780 140819 145368 148416 148434 92852 95152 108276 113268 135831 137087 432601 466244 1128463 1103826 441665 457102 122812 109649 124444 126133 147476 144201 135638 136688 87831 89394 318274 281844 799101 816194 203298 203413 267360 269079 317132 307936 317584 317906 324947 329191 299392 329504 759130 802607 593677 477602 286477 281580 327402 324834 334657 340309 336654 338258 376654 374582 666979 703090 41.05 68.7 2
13:45:11 2023-09-26 438946 438072 90761 88634 140556 145167 148399 148434 93105 95184 108425 112955 135865 136828 434698 466101 1127884 1105355 436438 456744 122981 109683 124202 125746 147684 143358 135467 136411 87835 89521 318022 281122 803891 816221 204082 201995 267843 269151 316653 308186 315365 316912 324960 328198 297238 330107 756913 805597 580985 472046 287900 281588 325923 324674 333687 338279 338470 339611 373243 376802 671464 701096 41.05 68.7 2
13:45:12 2023-09-26 440499 438072 90790 88747 141080 145133 148520 148227 92915 95118 108459 112921 135865 136794 432638 461363 1127204 1114804 442501 456994 122981 109548 124511 125645 147924 143257 135764 136688 87863 89337 318022 279504 806595 812725 203654 202808 266950 269910 316140 309626 315618 320202 323983 328198 297497 330292 761356 797939 577955 476698 286562 281812 327655 325655 333933 339600 337448 339611 375824 375672 678622 703090 41.05 68.7 2
13:45:13 2023-09-26 439037 438715 90794 88634 140853 145512 148210 148434 92852 95085 108459 112999 135831 136828 432297 464827 1134825 1113019 440346 458673 122644 109716 123897 125953 147479 143426 135245 136825 87591 89492 321146 282824 793864 811540 204117 202666 267021 268926 317203 307962 315690 318870 324489 329635 297635 330995 760117 793381 580985 472604 286875 282319 327755 324690 336534 341892 333600 339246 373839 375672 666979 699881 41.05 68.7 2
13:45:14 2023-09-26 436856 438715 90794 88638 141080 145133 148416 148227 93041 93531 108475 110295 136217 137174 432565 465012 1134373 1117743 434990 458705 122981 109506 124202 125539 148857 142894 135895 136052 87896 89304 320089 279540 809309 811606 203692 201643 267843 269151 315188 309192 315654 317871 323237 329191 297888 330375 761356 793306 580985 471076 288274 281634 325397 325690 333969 339022 333384 338223 372162 376537 676114 699037 41.05 68.7 2
13:45:15 2023-09-26 440355 441159 90761 88792 140946 145437 148210 151321 92820 95184 108276 112999 135609 136896 432638 468372 1126252 1103784 439097 457102 122845 109683 124168 125779 147684 143392 135467 136445 87803 89337 322319 282425 802140 816221 203440 202314 267557 268828 319074 309543 315618 317765 324947 326784 299428 330402 756730 804808 579849 476662 287176 280919 326908 324618 337493 338515 337644 338614 375560 376537 670330 705040 41.05 68.7 2
13:45:16 2023-09-26 438741 440534 91129 88784 141043 145266 148554 148192 92978 95313 108542 113256 136096 137045 432800 469057 1132035 1113056 440232 458139 123014 109615 124235 125572 147684 143240 136164 136411 87896 89337 317902 279540 801033 813337 203798 202313 266985 269151 317167 306755 318330 317906 324825 330116 297888 329074 756913 793414 580038 471113 286916 281580 325888 324834 335702 337538 333311 339246 373279 375408 667488 699073 41.05 68.7 2
13:45:17 2023-09-26 440076 446628 90827 88327 141495 144662 151832 147814 92978 94920 108676 112820 136216 135968 432674 469093 1118753 1106367 442370 457102 123014 109540 124202 125572 148149 143126 135977 136283 88104 89296 316911 278359 810839 816184 204297 202490 266024 270671 317725 308081 318374 318992 323947 328694 297888 330365 761063 804574 580985 473454 286477 282907 324857 328059 337378 339020 337441 340444 374471 374618 675546 700801 41.05 68.7 2
13:45:18 2023-09-26 443109 438795 91070 88804 140876 145570 148068 147949 92915 95118 108459 112999 136135 136888 432638 469021 1122002 1106566 444281 458591 122611 110020 123897 125987 147582 143426 135245 136775 87743 89369 319088 281122 798788 815643 203760 203329 266131 269791 317132 307255 318069 316982 323009 329191 297888 329504 760206 802039 580985 477036 285129 281848 325923 324834 334693 337538 335668 338744 376654 374284 667488 703090 41.05 68.7 2
13:45:19 2023-09-26 438435 438424 91365 88396 142005 145227 148449 147502 92978 94954 108642 112732 136172 136470 432710 465553 1126252 1123057 442389 458778 122948 109750 124650 125752 147959 143539 135808 136275 87896 89362 320089 279288 809161 811371 204117 202313 266166 270362 315188 308980 315473 317906 325091 330956 296978 328843 762866 793314 572371 468548 287037 281883 326803 325690 333969 340560 335632 338187 372127 376272 676630 700066 41.05 68.7 2
13:45:20 2023-09-26 441693 439100 90827 88747 141470 145785 148624 148124 92978 95019 108642 113188 136174 136733 432710 466244 1126288 1115859 441557 458888 122930 109649 124202 125572 148857 143126 135722 136411 88139 89214 319088 279468 805079 809213 203796 202666 265758 269981 315223 308222 315726 319443 323577 329974 297678 328208 762436 793491 584016 473826 287101 282143 326803 324709 333652 338279 333600 338258 374435 373723 673446 700599 41.05 68.7 2
13:45:21 2023-09-26 437511 439409 90827 88666 141080 145201 148624 148227 92915 95118 108459 110154 136053 137071 432457 471566 1131601 1113253 438914 457030 122981 109548 124478 125819 148062 143291 135467 136411 87896 89214 320089 279576 809034 816268 204439 201995 267021 269566 318624 307830 318592 316687 322974 329885 297014 329341 759659 800305 579462 468620 286952 281383 325660 324674 334728 339020 337203 338258 372720 376537 667524 701096 41.05 68.7 2
13:45:22 2023-09-26 441665 439413 90827 88396 141080 145167 148624 148227 92915 95118 108534 112921 136053 136828 432710 462082 1125264 1111438 441665 457137 123014 109683 124168 126067 147684 143160 135501 136445 87896 89308 319088 280868 809352 815066 203475 202631 266575 269566 314932 311776 314849 320122 324875 327649 297419 329898 764338 799558 577955 475468 285895 281671 327727 328108 333933 339022 337203 339094 374150 374440 677172 701096 41.05 68.7 2
13:45:23 2023-09-26 443109 441164 90827 88788 141105 145425 148934 148502 93136 93402 108575 111396 136208 136759 432565 471638 1124000 1110085 445127 458175 122845 110020 124168 126167 147856 143824 135910 136825 87928 89369 320256 281013 801850 816221 203796 202808 265351 269981 316653 309033 318069 316722 322974 328960 297354 329038 760888 802607 580985 476324 285169 281883 325432 324834 334693 340153 336179 340203 374400 373426 669491 701096 41.05 68.7 2
13:45:24 2023-09-26 437605 438478 90798 88670 142034 145227 148380 147778 92915 95118 108534 112955 135971 136952 435230 464827 1134899 1115822 437829 457102 123047 109683 124578 125752 148131 143126 135944 136188 87960 89214 321090 279504 825454 815109 204334 201432 267111 269838 315938 309015 315545 317800 324947 329013 296834 332355 762870 793378 579470 468548 287391 281601 326803 325655 333933 338550 335668 338258 374185 375744 676630 700599 41.05 68.7 2
13:45:25 2023-09-26 445360 439050 91074 88695 142276 145570 148275 148119 93010 95313 108542 113222 136552 136884 432746 463416 1128810 1116227 442662 457102 123047 109649 124168 125852 147890 143358 135688 136377 87928 89337 319088 281158 808260 811540 203477 202773 266762 269756 315884 308186 315323 318870 324489 328198 297888 329504 761356 797577 579470 476765 286003 281812 324942 326672 333969 339565 333347 339334 375789 374511 676630 701096 41.05 68.7 2
13:45:26 2023-09-26 439357 440216 90794 88755 141936 145368 148103 147949 93010 95118 108425 112966 135929 137117 432674 471783 1133642 1113056 440461 458462 122644 109683 124168 125987 147684 143987 135672 136775 88104 89513 316911 281410 805898 815570 203940 202137 266772 269576 316991 308343 317584 317871 324033 330116 297288 331142 756840 793342 582501 471307 286857 282288 325888 324834 335947 339974 333672 338258 372162 374582 665492 700824 41.05 68.7 2
13:45:27 2023-09-26 441154 440229 90662 88909 141257 145639 148416 151461 92852 95380 108425 113302 136159 137633 432768 463452 1139290 1116227 437783 457781 123014 109649 124168 125746 147407 143833 135543 136497 87835 89337 319088 282897 808291 811540 203440 202136 267807 268064 316176 308222 315618 318388 322456 328925 297888 330585 759094 795739 580985 473892 286916 280148 325959 326672 333933 339565 333311 340722 373803 376537 674608 701096 41.05 68.7 2
13:45:28 2023-09-26 441881 440077 90794 88792 141047 145504 148624 148434 92947 95184 108609 113044 136182 136862 432777 469093 1123631 1109428 445370 460117 122915 109750 124511 125852 147803 143722 135587 136559 87863 89362 320089 280940 800698 817378 203939 202631 265475 269802 316805 308888 318033 316947 322974 328640 297743 328281 760781 802338 580985 475614 285129 282709 327460 324834 337726 339020 336106 339611 374101 373093 669454 703943 41.05 68.7 2
13:45:29 2023-09-26 441813 439668 91066 88909 140686 145469 147862 148328 93010 95346 108459 113111 135950 137368 432746 468655 1127662 1103784 440507 459238 123047 109683 124168 125866 147684 143392 135501 137005 87896 89369 322319 282897 800005 818538 202623 202313 266985 268288 316653 307936 315726 316982 324009 326258 303485 329504 756913 804881 583707 476662 286441 280688 325959 324474 335859 337538 336654 338824 376089 375708 669491 703090 41.05 68.7 2
13:45:30 2023-09-26 441850 439046 90794 88638 141982 145167 148345 147756 92978 95085 108609 113334 136337 137037 432457 465773 1128426 1119135 444281 458282 122981 109514 124717 125505 147923 143358 135782 136411 87928 89394 320256 281122 812258 811577 203440 202631 266024 269791 315223 308186 315726 318905 323122 329191 297888 329234 762436 793222 579470 475614 285165 281848 326803 326672 335677 339022 333564 338187 375525 373986 674608 702790 41.05 68.7 2
13:45:31 2023-09-26 456708 440544 90794 88755 141072 145167 148624 148227 92947 95053 108534 112999 136310 137379 435203 463416 1125264 1111401 441665 460117 123113 109649 124784 125539 148129 143126 136180 136377 87896 89369 315065 281158 815965 816221 203440 202373 266762 269566 315974 309626 315690 316947 323947 327667 297888 330241 762944 802039 585245 475614 286544 281584 326803 325725 333933 338515 337203 339354 374400 374582 676114 703090 41.05 68.7 2
13:45:32 2023-09-26 441228 441092 90918 89056 140838 145868 148240 148568 92820 95446 108359 110337 136297 137625 432565 464684 1139327 1118028 438439 458139 123014 109885 124168 125920 147684 143974 135467 136825 88072 89582 318022 283699 807359 813643 203475 201995 267396 267499 316176 308222 315329 318646 324489 329191 297888 330475 759094 793314 589861 472749 286240 281467 326908 324834 333652 341591 333600 338972 373243 374582 668470 701096 41.05 68.7 2
13:45:33 2023-09-26 452336 439413 90864 88363 141533 144662 151867 147814 93176 94920 108676 112776 136662 136414 435271 471783 1122002 1106603 442846 457781 123014 109615 124578 125779 147647 143358 135923 136377 87928 89214 320089 279180 810839 818427 203655 201537 265616 270254 318167 308010 317852 318542 324947 327985 297642 329971 761356 802607 590054 473680 286003 282678 324965 324674 334154 338771 336509 339334 374101 373986 672875 703090 41.05 68.7 2
13:45:34 2023-09-26 445206 440575 90695 88877 140972 145738 148415 148641 92978 95216 108609 110164 136087 137277 436964 468913 1125264 1105355 443141 458139 122948 109919 124135 125987 147684 143724 135467 136825 87803 89369 317902 283498 804608 816221 202446 202631 266762 268324 316875 309251 315762 317681 325163 327438 297703 328537 758544 802039 580985 477036 285802 280919 325959 324834 333687 340153 335632 340166 375824 373986 667488 703090 41.05 68.7 2
13:45:35 2023-09-26 438644 440616 90827 88634 142030 145227 148414 147537 92947 94986 108642 112888 136386 136685 435230 467301 1130358 1120660 443017 458175 123014 109649 124769 125925 148164 143455 135895 136559 87896 89300 320089 281470 812044 811643 203904 201819 265767 269946 314968 308186 315365 319218 322656 330116 296036 330241 763246 793491 585532 471719 285169 281848 324965 325430 333969 338009 333564 339246 372685 373390 675176 700029 41.05 68.7 2
13:45:36 2023-09-26 444369 451053 90794 88634 141043 145167 148449 148399 92915 95085 108459 112921 136216 136828 432601 463091 1125264 1113056 442773 457137 123047 109683 124578 125572 147890 143392 135895 136411 87896 89337 318022 281122 824411 813913 202931 201995 266166 269151 315664 308257 314622 319443 325127 326944 297888 329271 761356 793414 585245 476698 285285 281383 326803 326672 333463 339022 335852 338614 374435 373986 677625 702591 41.05 68.7 2
13:45:37 2023-09-26 445420 441457 90794 88634 141080 145167 148416 148227 92947 93580 108459 112921 136087 136862 432710 467630 1138136 1116434 441445 459036 122948 109919 124102 126181 147546 143756 135331 137102 87831 89492 321146 283699 799778 811577 203512 201537 266166 268216 317132 309652 315654 320202 324033 329191 297014 330007 756876 793491 589861 472749 286557 281348 326908 324834 333895 338515 333600 340480 373243 374547 672454 700824 41.05 68.7 2
13:45:38 2023-09-26 437775 440714 90761 88634 141080 145030 148689 147845 92884 95019 108459 112921 136266 136828 435339 465190 1133679 1115822 437783 461904 123080 109649 124612 125572 147923 143634 135794 136359 87928 89182 322319 279540 812068 813913 203477 201010 266762 269566 315974 308222 315654 316982 322491 328233 296107 329341 761356 793378 580985 468390 286952 281038 324965 325655 333933 338009 333347 340722 369942 374547 676630 700066 41.05 68.7 2
13:45:39 2023-09-26 441541 441394 90794 88788 141072 145403 148624 151216 93041 93531 108475 110240 136038 137399 432714 468877 1131675 1105206 438257 460697 122981 109683 124202 125572 147675 143833 135774 136691 87928 89337 320549 282661 804529 819626 202730 201326 267396 268288 315699 307255 315690 316912 323721 326223 297888 330241 758020 802284 585245 473826 287158 280183 325888 324834 333930 339020 336143 337621 374435 375708 669491 701679 41.05 68.7 2
13:45:40 2023-09-26 439453 440714 90794 88638 141076 145133 148520 148227 92852 95053 108459 112921 136266 136862 435239 473969 1134484 1113056 441040 458498 123014 109649 124202 125779 147476 143358 135501 136445 87928 89214 319088 281592 808365 815643 202589 201643 266166 268926 316653 306292 315798 316947 323768 329653 296769 330007 756876 793378 587047 471778 286074 280959 325397 324834 334693 339020 333636 338187 371570 374284 665529 701096 41.05 68.7 2
13:45:41 2023-09-26 443026 443035 91158 88780 141827 145300 148589 148641 93073 95215 108542 113289 136140 137140 436008 468289 1123668 1110649 442309 456994 123047 109430 124784 125332 150793 143000 136159 136056 88201 88905 330359 279003 818721 815851 202835 201678 266166 269791 315974 308222 315726 315956 323009 327703 296762 329541 762436 802607 579470 474197 286266 280955 324965 325690 333393 339020 336654 338614 373803 373986 674681 705003 41.05 68.7 2
13:45:42 2023-09-26 454866 440431 90761 88788 140531 145570 147931 148467 92820 95283 108276 113302 135954 137728 435271 464827 1136247 1114994 438905 458498 123014 109906 124168 125779 147442 143392 135505 136445 87831 89329 321529 283918 805570 811431 202730 201537 267253 267881 318174 308081 317240 318611 324033 328233 297223 329504 760117 795739 580985 474221 286441 280047 325959 324798 333933 338821 333636 339721 373243 376537 674645 701096 41.05 68.7 2
13:45:43 2023-09-26 438852 442721 91103 88537 141657 145231 148624 148124 92883 94920 108642 112854 136397 137402 435845 467666 1127958 1120735 442883 457817 123080 109683 124578 125606 150723 143358 135944 136377 88234 89214 318022 279504 810526 811613 203796 201361 265351 269981 314713 307971 315654 316947 324633 329653 295620 331362 762976 793491 584016 468620 285303 281812 324965 324709 335483 337573 333636 338294 371866 373128 674132 701096 41.05 68.7 2
13:45:44 2023-09-26 438116 441484 90794 88634 141043 145201 148624 148434 92852 95118 108459 113111 136087 136862 435266 469129 1129557 1106603 437783 460117 122948 110227 124650 126167 147749 143656 135680 136309 87896 89427 318022 282279 808373 820281 202835 201010 266985 268887 315258 308045 315401 317643 323686 327703 296071 331634 758359 805027 573864 468692 287023 280723 325432 324834 333969 338545 337167 338854 372162 376537 671501 702591 41.05 68.7 2
13:45:45 2023-09-26 440080 441845 90761 88780 141034 145433 148624 148434 92915 95019 108829 110381 137071 136862 435266 469579 1133679 1112783 441352 458498 123047 109683 124202 125866 147511 143358 135722 136445 87928 89214 320089 281592 807453 816221 203475 201361 266202 269151 316140 306292 317621 316690 323122 329191 296071 329541 756913 798835 612620 468656 286039 280955 324942 324834 336498 339020 333636 338223 371570 374284 665565 699791 41.05 68.7 2
13:45:46 2023-09-26 441584 441408 90831 88788 141080 145201 148624 148467 92947 95053 108609 112921 136310 137766 436206 470163 1128810 1113253 442809 458318 123760 109480 125062 125698 148510 143257 136193 136086 87960 89088 318522 279432 813197 818538 202730 201608 266095 269115 315463 308081 315654 315921 324947 327138 296618 329371 762976 802607 577955 474161 285365 280884 324784 325619 333933 339020 336344 338577 373768 373914 676593 703090 41.05 68.7 2
13:45:47 2023-09-26 444458 440319 90794 88747 142005 145630 148142 148155 92884 95184 108534 113044 136335 137320 435230 471783 1124392 1110309 441466 459503 123014 110173 124168 126161 147684 144121 135467 136790 87863 89492 322319 282824 799385 818593 202446 202596 265909 268288 316618 307220 315654 316876 324489 327897 297888 328232 759094 800834 579470 477712 285093 280919 325923 324798 335859 338699 333636 339094 374364 372273 667451 702591 41.05 68.7 2
13:45:48 2023-09-26 439613 440714 91203 88359 141720 145365 149247 148225 93294 93144 108909 113065 136363 137010 436388 467450 1134899 1122605 442569 458390 123047 109649 124578 125539 148303 143223 135876 136343 87960 89304 318022 280564 820540 813913 203725 201291 265315 269720 315829 308151 315618 316912 323445 329653 295584 330205 763246 793491 578343 471018 286097 281777 324965 325395 333933 339974 333672 340092 370979 373950 678098 700029 41.05 68.7 2
13:45:49 2023-09-26 441597 441718 90794 88820 141537 145368 148624 148227 92915 95052 108609 113010 136276 136794 435845 467301 1128463 1119634 443932 458462 123014 109649 124578 125539 147890 143358 136139 136411 87928 89304 317086 281158 809710 813301 202446 201678 265501 268890 315974 308116 315582 320349 323014 328198 297852 328500 761320 793491 580038 476324 285129 281348 326803 324834 333933 338481 333528 339334 374400 373093 676136 703981 41.05 68.7 2
13:45:50 2023-09-26 440511 441710 91129 88845 141339 145367 148554 148154 92915 93144 108508 113222 136709 136828 435230 473969 1134825 1114842 441003 458426 123014 109683 124202 126100 148097 143358 135688 136411 87896 89337 319088 282026 807578 816221 202835 201326 266131 268890 318624 306292 317584 316876 323086 329155 296071 329737 758544 793378 582501 471307 286003 280919 326803 324834 334657 339020 333600 341242 371535 374248 665529 701060 41.05 68.7 2
13:45:51 2023-09-26 441854 441020 90728 88942 140686 145874 147759 148467 92726 95250 108425 113268 135942 137589 435845 466208 1137052 1116227 441136 459827 123014 109683 124168 125953 147684 143392 135467 136825 87896 89431 319088 284101 801846 813337 202483 201326 266540 267428 316140 307900 314622 317906 323768 327897 296488 329468 756876 793491 579470 473855 285802 279604 325923 324834 333717 340860 333311 339354 372840 373808 670768 699881 41.05 68.7 2
13:45:52 2023-09-26 442962 443040 91074 88812 141628 145334 148624 148227 92947 95018 108534 113065 136954 136759 435809 472784 1120376 1110047 444163 458498 123014 109683 124168 125746 148081 143358 135688 136411 87928 89337 318022 281555 805572 817958 202446 201608 264468 268665 315664 306292 315726 316398 324033 327667 295749 327500 760781 802607 588323 475577 284108 281777 327265 324798 334433 338545 333672 339094 372649 371941 668470 702817 41.05 68.7 2
13:45:53 2023-09-26 438736 442039 90794 88630 141503 145133 148624 148021 92915 95085 108534 112888 136276 136828 436625 467594 1133679 1119032 437783 460770 123490 110007 124856 125612 148025 143833 136099 136356 88136 89268 320089 279360 812541 815066 203440 200380 266131 269680 315938 309871 315545 316876 324033 328162 295133 331376 762976 797013 579470 468512 286039 281427 324965 325129 333933 339735 333600 339334 369907 375109 676630 700029 41.05 68.7 2
13:45:54 2023-09-26 441886 441746 91121 88816 141503 145098 148624 148434 92947 95052 108808 113177 136276 136828 436189 469021 1127884 1115822 444827 459144 123047 109683 124459 125539 148185 143324 135910 136377 87960 89337 320297 281555 814290 813301 202765 201643 265315 269115 315188 307900 315654 318352 322823 328658 295713 328232 762436 793491 588323 475577 284911 281812 326803 324834 333393 339735 333022 341242 372127 372273 675361 700824 41.05 68.7 2
13:45:55 2023-09-26 440291 440391 90794 88788 140872 145570 148345 148328 92884 95085 108609 113044 136316 137595 436896 474348 1134899 1113253 439655 459719 123014 110075 124511 125993 148027 143358 135876 136411 87928 89337 320089 282279 809372 819699 202800 200975 266166 268564 317725 307685 317512 315856 325127 328162 295584 330475 758474 802607 580985 468584 286678 280723 327265 324834 335859 338070 336654 339094 371535 375051 671464 701096 41.05 68.7 2
13:45:56 2023-09-26 455511 442106 91133 88845 141039 145639 148416 151461 92915 95151 108459 113078 136276 137148 436194 468691 1137710 1115953 441665 459827 123014 110020 124168 125953 148201 143724 135433 137049 87835 89492 321146 284302 798118 813913 202765 201326 266166 267464 316875 307220 315101 317906 323086 328162 296071 329504 756913 797908 580985 472713 285659 280924 325959 324798 333681 338481 333528 339334 372162 374475 672417 701288 41.05 68.7 2
13:45:57 2023-09-26 445001 441714 90794 88634 141590 145395 148899 148502 93199 95181 108575 113099 136491 137045 436697 473750 1124000 1110010 445420 459180 122981 109683 124742 126060 147785 143591 135467 136730 87960 89492 318022 282243 818730 818231 202623 201643 264468 268890 316140 306292 315690 315956 324033 327173 296524 327209 759130 802039 579470 476288 284312 281580 327691 324834 333652 339020 333672 339094 372127 372238 668470 701096 41.05 68.7 2
13:45:58 2023-09-26 455077 441822 91043 88881 141072 145635 148416 151427 92789 95184 108425 113268 136276 137312 435881 469093 1127921 1103826 441521 459863 122812 109987 124135 125953 147684 144568 135713 136790 87803 89492 322319 283699 801785 818354 201529 201643 266131 267464 316140 308597 315618 316876 324033 326188 297563 327500 759194 802607 580630 477036 285129 280065 325888 324834 333969 338771 333636 339094 374400 373390 670868 702868 41.05 68.7 2
13:45:59 2023-09-26 442624 441561 91070 88691 142329 145529 148759 147810 93010 93144 108767 112977 136365 136892 437197 469021 1134899 1121420 444277 458462 123047 109683 124769 125784 147750 143225 135915 136377 87896 89182 319088 281122 810825 813913 202800 201010 264538 269151 315974 307685 315582 316876 322859 329191 296036 328500 763517 793491 582501 471307 284693 281817 324965 324618 333933 339020 333600 341242 369907 372309 674132 700562 41.05 68.7 2
13:46:00 2023-09-26 453001 442142 90798 88792 141109 145368 148624 148434 92915 95085 108534 113078 136679 137148 437265 465553 1127086 1116227 441629 460807 123047 109683 124202 125833 147853 144096 135799 136497 87896 89337 319088 282461 808485 815066 201847 201467 265351 268288 315974 307220 314143 317906 323768 326223 297678 327963 761320 797013 585245 476765 285129 281051 327460 326490 333717 340860 333005 339224 374221 372131 677246 700912 41.05 68.7 2
13:46:01 2023-09-26 440608 445433 91070 88638 141080 145403 148624 148434 92884 95247 108542 113010 136242 137087 436570 471998 1134336 1113056 441040 459180 123047 109683 124202 125833 150723 143255 135782 136416 87928 89337 319665 282461 806765 816221 202765 200695 265758 268288 315628 306257 317548 315956 323122 328694 295620 329504 756913 793414 587994 468656 285838 280492 326803 324834 337218 338545 333672 340444 370979 373950 665565 701788 41.05 68.7 2
13:46:02 2023-09-26 440494 441705 90761 88914 141047 145934 147936 148467 92820 95250 108276 113111 136159 137572 436534 467630 1137710 1116227 442080 459633 122897 109683 124135 125866 147684 143354 135467 136871 87743 89369 319088 284302 807134 813913 202481 201010 266131 267240 316140 307685 314622 317906 322799 327667 296036 329212 759659 793272 579470 473025 285659 279890 328423 324618 333825 340452 333149 340267 372091 373390 670440 700066 41.05 68.7 2
13:46:03 2023-09-26 456805 441926 90831 88634 141495 145133 148624 148021 93105 95116 108778 112854 136628 136794 437192 470934 1122039 1109550 445456 459503 123047 110020 124492 125953 147585 143358 135782 136825 87928 89337 321034 281791 808033 818267 202446 201010 264468 269151 315188 306257 315726 315921 324033 327173 296524 328268 761356 804042 579470 474161 284343 281861 324965 324834 333789 338545 333672 338614 372162 371716 672454 702790 41.05 68.7 2
13:46:04 2023-09-26 439348 442106 90827 88634 141537 145538 148624 148227 92852 95019 108534 113300 136355 137296 436983 467121 1134410 1119373 439202 460660 123693 109514 125126 125539 147888 143634 136025 136239 87960 89362 322216 281158 814210 815643 202623 200171 266024 268288 315938 308186 315101 316433 323577 327209 295169 330182 761356 793342 579470 468548 286678 280571 324748 325129 333933 339020 333600 339094 371015 374582 676114 700066 41.05 68.7 2
13:46:05 2023-09-26 443303 441926 91202 88634 141503 145167 148624 148227 92915 94887 108492 112888 136533 136828 436570 469057 1126252 1119626 444163 459180 123047 109683 124202 125572 147993 143918 135501 136416 87928 89337 319088 281194 806907 814530 202446 201326 264503 268701 315974 309251 315582 316947 322107 328233 294811 327500 761897 793491 580985 474161 284259 281348 324965 324834 333933 338735 332554 340444 370979 372273 672668 700029 41.05 68.7 2
13:46:06 2023-09-26 454364 441705 91096 88901 141261 145630 148205 147845 92852 95116 108433 113177 136216 137434 437355 474122 1133642 1109786 439801 459503 123014 109548 124202 125885 147647 143358 135513 136411 87831 89362 322319 282697 807876 818231 202765 200206 265723 267499 315974 307185 315690 315856 324033 327209 295133 329971 761356 802039 580985 468620 286039 280069 324965 324546 333933 337797 335632 337621 369942 373986 670477 701096 41.05 68.7 2
13:46:07 2023-09-26 449184 442133 90798 88634 141109 145403 148624 148434 92852 95085 108534 113078 136858 137087 437319 470969 1134484 1114640 441408 461461 122644 110020 123931 125953 147202 144296 135466 136936 87896 89337 319088 282824 804246 816221 202329 200415 265758 268288 316653 305794 315618 316912 322823 328198 295584 329038 756913 793342 580985 472046 285200 280188 325432 324076 333617 338782 332770 340203 373921 373106 667936 703479 41.05 68.7 2
13:46:08 2023-09-26 443211 444340 91103 88695 141895 145231 149039 147879 92947 93402 108575 112999 136763 137182 437551 472377 1123595 1113056 442606 461065 123660 109582 124578 125539 150700 143255 135944 136171 87928 89088 318702 279468 815838 818267 202446 200975 265351 269151 315715 310090 315654 315568 324489 326223 296524 328537 762436 802607 580038 473826 285129 280919 324929 324674 333704 338070 335632 337548 372162 373128 674681 701679 41.05 68.7 2
13:46:09 2023-09-26 446454 441863 90794 88788 141646 145635 148624 148712 92915 95019 108642 112921 136484 137087 437224 470568 1125264 1106603 444200 459899 122930 110054 124135 125953 147684 143724 135467 136825 87896 89369 322319 284101 814786 817040 201529 201713 265351 267499 316176 306292 315690 316398 324861 326294 296237 327002 759094 801473 579470 478119 286287 281530 328154 324510 335750 338675 333528 338468 373661 371539 669914 702979 41.05 68.7 2
13:46:10 2023-09-26 441048 441850 91203 88396 142034 145167 148827 147707 92978 94953 108642 112810 136610 136914 437733 469021 1131196 1121494 441260 459863 123080 109716 124459 125539 148218 143358 135944 136377 87960 89214 317902 279540 814073 815066 202871 200380 265130 269151 315938 307720 315137 316433 323122 328233 294269 328636 761356 795615 578343 468584 285200 281383 324712 324834 333717 339020 333600 338614 369871 373950 676630 701788 41.05 68.7 2
13:46:11 2023-09-26 441955 442102 90827 88392 141402 145420 151832 148124 92947 94954 108642 112921 136533 137037 437888 469093 1127958 1120697 444811 459503 123047 109683 124578 125572 147682 143126 135731 136411 87928 89276 322319 281791 811277 813913 202481 200696 264538 269115 315974 307255 315359 316433 322596 328644 295297 328208 762179 793345 578716 472568 284759 281711 324929 324762 333861 338949 333564 340092 369907 371977 674608 700415 41.05 68.7 2
13:46:12 2023-09-26 442079 442142 91139 88788 141080 145403 148624 148434 92852 94954 108309 113078 136310 137312 437879 469129 1131196 1107055 440502 459899 123080 110054 124202 125987 147684 143654 135501 136445 87928 89369 322319 283699 805917 820789 201846 200870 266575 267464 315223 307005 315654 316655 325163 325171 297223 328573 758557 802320 585245 475650 286039 279834 325397 324834 333933 338771 333636 337071 374400 373986 668980 703090 41.05 68.7 2
13:46:13 2023-09-26 445634 442147 90831 88666 141076 145167 148624 148227 93073 93144 108808 113311 136484 137174 437387 468949 1131675 1121805 446713 459719 123014 109987 124578 125885 147993 143392 135944 136722 87960 89182 318022 282026 810599 813913 202023 201010 264503 268701 315974 307220 315359 316947 322107 327703 295441 327002 763517 793491 579470 474234 284126 281174 324965 324582 333933 339020 332050 340480 371015 371716 675361 700102 41.05 68.7 2
13:46:14 2023-09-26 444168 442138 90827 88974 141109 145167 148624 148227 92915 94920 108642 112921 136344 137087 437569 465880 1125264 1113056 441399 459899 123047 109683 124202 125779 147890 143358 135900 136445 87928 89369 319088 282461 806997 816221 201529 200870 265351 268288 314713 308222 313666 318505 323805 325696 297432 327282 761356 793414 579091 476698 285129 280919 324965 324834 333463 338550 335365 337584 373279 372309 678658 703090 41.05 68.7 2
13:46:15 2023-09-26 443160 441886 91129 88784 141403 145536 148624 148503 92978 93411 108542 113256 136586 137693 437042 469093 1134825 1116227 442606 459791 122948 110020 123864 125987 147479 143473 135804 136985 87591 89557 322319 284265 798743 815066 202163 200380 265351 267464 316176 306996 314658 316947 322107 327667 295584 328500 756356 793491 579849 472082 285129 280100 325888 323848 333969 339020 332518 339370 371015 373128 667016 700599 41.05 68.7 2
13:46:16 2023-09-26 448376 441863 90794 88792 141385 145227 148138 148225 92820 95118 108276 112999 136382 137385 437915 467301 1135443 1115859 438855 459899 123080 109716 124578 125572 148131 143354 135816 137098 87928 89214 322319 283498 812789 815643 202163 200380 266985 267499 315974 308186 315963 316912 323290 327173 295441 329504 760242 795885 579470 473210 286916 279214 326803 324674 333698 337538 333384 338837 374185 374297 680851 700949 41.05 68.7 2
13:46:17 2023-09-26 448178 441669 90699 88845 140876 145975 148205 148467 92884 95118 108309 112989 136565 137685 437879 472450 1128463 1104688 445541 459971 123047 110054 124168 125987 148080 143858 135501 136859 87896 89492 321090 284302 812526 818303 201494 201045 265758 267464 315699 306327 315618 315956 323577 325696 297468 326504 758557 802338 579470 477712 284956 280065 325660 324834 333753 338782 333636 338614 374435 372273 667488 700838 41.05 68.7 2
13:46:18 2023-09-26 443072 444639 90794 88788 141076 145538 148624 151461 92820 95086 108492 113111 136533 137336 437975 471783 1131233 1109481 440415 461424 123080 109716 124168 125866 147647 143833 135607 136828 87896 89431 321529 283498 808921 820656 201987 200031 266202 267464 315188 307255 315359 315956 322039 325665 296560 329038 758020 806204 577955 473905 286436 281922 327460 324726 333933 338949 333564 336615 373696 374106 670293 703090 41.05 68.7 2
13:46:19 2023-09-26 458284 441859 91235 88392 141623 145392 148624 148330 92947 95019 108459 112921 136457 136828 437842 468655 1127884 1119626 445456 459863 123047 109683 124545 125539 147993 143835 135782 136377 87896 89398 319088 282388 809936 816268 201494 201291 264468 268252 315974 307185 314622 316947 321810 326188 296697 326468 761356 793491 579470 476288 284227 280884 324929 324834 333933 339724 331511 339334 372649 371646 673446 701060 41.05 68.7 2
13:46:20 2023-09-26 444494 441859 90761 88634 142030 145364 148380 147949 93010 95085 108609 113044 136554 137337 439856 466864 1127662 1113056 441412 459863 123457 109649 124202 125833 148097 143358 135467 136377 87928 89337 322319 282861 810722 818538 201775 200345 265364 268252 315938 308186 315440 318694 324273 325607 296410 327672 761173 801544 585245 475431 286287 280744 326767 326635 332886 339020 333600 337273 376043 373070 678622 703090 41.05 68.7 2
13:46:21 2023-09-26 442962 442147 90790 88966 141039 145133 148520 148434 92852 95052 108425 112966 136276 137148 437497 471783 1134484 1116227 441219 459899 122812 110020 123864 126161 147684 143824 135660 137049 87896 89492 318022 283991 798595 816221 201952 200345 265315 267428 316140 306292 315101 318883 322072 327173 295097 328464 756840 795176 579470 472379 285191 280030 327837 323549 333933 339020 332991 339094 369907 372238 666979 700525 41.05 68.7 2
13:46:22 2023-09-26 442444 444639 90761 88759 141043 145605 148520 148537 92789 95151 108425 113156 136276 137503 438020 467594 1137052 1119634 439060 459863 123080 110177 124459 125833 148097 143392 135501 136790 87896 89264 321090 283699 812242 816221 202200 200696 266701 267930 315829 308045 314478 318992 322907 326961 295570 329285 760777 795176 580985 472379 286441 279375 327192 324798 333427 339735 333022 338577 371535 373999 676321 701096 41.05 68.7 2
13:46:23 2023-09-26 447086 441822 90761 88755 141105 145600 148624 148227 92884 95052 108534 112888 136611 137148 438116 471595 1124429 1109749 446159 459935 123014 110020 124050 125953 147684 143690 135467 136859 87835 89459 322319 283662 802924 817617 201671 201432 264503 267464 315884 306257 315582 315665 323768 326188 295230 324595 760206 801436 579470 478119 283993 280884 326803 324533 335859 338509 333564 338577 372091 371090 668943 700801 41.05 68.7 2
13:46:24 2023-09-26 441362 445560 91347 88658 142427 145368 148275 147810 92915 93144 108508 113065 136534 137095 438462 469021 1132838 1122530 441900 459791 123080 109649 124578 125539 148149 143257 135910 136343 87928 89182 321090 281158 812090 816221 202800 199996 264503 268665 315715 307650 314622 315921 323086 327632 293749 328172 761320 794907 588323 468512 285129 280884 324412 324834 333645 339020 334752 338099 369836 373390 676593 701788 41.05 68.7 2
13:46:25 2023-09-26 445597 442133 90794 88638 141499 145133 148624 148227 92947 94920 108609 112888 136499 137233 437947 469129 1127884 1119032 445492 461424 123047 109987 124545 125539 147750 143833 135794 136475 87928 89337 314777 282189 809274 813913 201952 200626 264468 268252 315938 307220 314658 316876 321810 327936 294918 326468 761356 793491 579470 476303 284395 280999 324965 324834 333717 338735 332266 339354 373620 371539 675287 699845 41.05 68.7 2
13:46:26 2023-09-26 441923 444249 91243 88812 141428 145461 148624 148537 92820 95019 108276 113256 137082 137468 437842 472329 1131196 1113361 440342 459863 123014 110020 124168 125833 147890 144168 135688 136416 87928 89459 322319 283699 806997 823197 201811 200171 266131 267428 315974 309033 315137 315856 324489 325626 294811 329468 758655 806167 576439 472379 286003 279569 326803 324834 333933 338224 333672 336486 372162 373950 670952 703090 41.05 68.7 2
13:46:27 2023-09-26 441812 444644 90757 88788 141503 145403 148641 148434 92915 95052 108276 112999 136499 137277 437514 473361 1132838 1113056 441665 459863 123047 109649 124202 125746 147993 143354 135910 136416 87896 89521 312162 282897 810599 817040 202305 199996 265280 267464 315974 306222 315293 315856 323122 327667 294869 328500 759094 801359 580985 473210 287101 281179 324929 324690 335822 336804 333456 338395 372602 373177 665529 701060 41.05 68.7 2
13:46:28 2023-09-26 452362 441777 90798 88691 141399 145334 148624 148434 92852 94986 108425 113144 136276 137052 438002 467594 1125264 1113019 444032 461535 123080 109649 124545 125539 147888 143733 136083 136480 87896 89304 319088 282861 813800 817958 201623 200171 264538 267428 315493 307936 313666 315856 324033 324908 296036 327196 762476 800232 586784 474197 284693 280113 324965 326672 332418 338782 333347 336522 372685 371681 677145 701096 41.05 68.7 2
13:46:29 2023-09-26 449818 442147 90827 88602 141499 145098 148624 148124 92852 94887 108609 112854 136533 136794 438540 472365 1121966 1106603 447535 459863 123014 109872 124135 125539 147442 143358 135479 136377 87896 89182 322319 281990 810933 819461 201494 200310 263658 269455 315938 306861 315401 315712 322799 325906 294775 326820 760703 802461 579470 473942 285476 281640 324929 324762 333969 337016 333564 337548 371429 373283 671428 701096 41.05 68.7 2
13:46:30 2023-09-26 440832 441845 91129 88751 141482 145428 148362 147949 92915 95052 108534 112854 136494 137346 437915 468325 1134484 1115786 439147 459670 123080 109615 124578 125539 148131 143185 135782 136406 87896 89149 322319 282026 817272 816221 201775 199509 265723 267875 315715 307685 314143 315921 322537 326153 294269 329504 760781 797650 586784 470345 286039 280030 324929 324762 333463 339020 333022 338824 369942 373950 675600 700562 41.05 68.7 2
13:46:31 2023-09-26 443095 442142 90794 88359 141080 145133 148624 148124 92884 94920 108425 112820 136628 136733 437979 469129 1127921 1120660 445492 461715 123080 109683 124608 125572 147647 143733 135790 136471 87896 89182 320089 282026 810938 816268 201882 200696 264221 267921 315902 308561 314514 318317 320883 327490 294091 328653 761320 791774 580985 473789 285881 280893 324640 324798 333933 338545 333328 339354 372865 370087 675361 699037 41.05 68.7 2
13:46:32 2023-09-26 440704 442138 90761 88755 141043 145420 148520 148434 92915 95085 108425 113078 136310 137487 438850 472329 1132035 1108961 440379 459899 123014 109683 124135 125572 147442 143324 135505 136377 87803 89182 322319 282897 814280 820040 202093 199440 265094 267428 315938 306292 315618 315856 323122 326877 294198 328500 759094 801473 579276 468584 285775 279613 324965 324798 333933 336474 333636 336998 369871 371990 671824 700801 41.05 68.7 2
13:46:33 2023-09-26 447136 442039 91228 88845 141014 145502 148589 148606 92947 93144 108508 113010 136276 137148 438535 466244 1128426 1114767 441557 459935 123014 109649 124444 125698 147684 144117 135467 136261 87743 89182 322319 282425 808821 817158 201142 200171 264503 267428 315493 309907 313154 315921 323577 324681 295262 326468 761897 797903 576439 475577 284259 279995 324965 324834 331986 338497 333564 336522 372685 371716 676630 701096 41.05 68.7 2
13:46:34 2023-09-26 441917 442142 90794 88359 141503 144662 148988 148021 92915 94723 108609 112631 136628 136380 437514 472329 1120376 1108998 445444 459899 123047 109683 124168 125572 147684 143354 135501 136428 87928 89333 321034 281158 827568 819424 201459 200031 263255 268665 315938 306825 315035 315856 323086 325661 295771 327233 760781 802607 577955 473454 283467 281588 324748 324510 333789 336733 333347 337127 374367 369911 671830 700949 41.05 68.7 2
[truncated: 147,616 more chars]
