# Supplementary material for: Methods for Estimating the Detection and Quantification Limits of Key Substances in Beer Maturation with Electronic Noses
Source: Sensors (Basel). 2024 May 30;24(11):3520. doi: 10.3390/s24113520 (PMC11175341; doi:10.3390/s24113520)
Supplement: Supplementary file 1 [file sensors-24-03520-s001.zip › Data/2-Phenylethanol/raw data/Day 1/200ppm2.txt]

Time Date R01 R02 R03 R04 R05 R06 R07 R08 R09 R10 R11 R12 R13 R14 R15 R16 R17 R18 R19 R20 R21 R22 R23 R24 R25 R26 R27 R28 R29 R30 R31 R32 R33 R34 R35 R36 R37 R38 R39 R40 R41 R42 R43 R44 R45 R46 R47 R48 R49 R50 R51 R52 R53 R54 R55 R56 R57 R58 R59 R60 R61 R62 T01 H01 Phase
13:52:00 2023-09-26 323213 317251 78025 76453 109129 114544 109393 108407 85219 82866 86765 89189 106740 107815 315784 340712 909255 894581 337653 350818 99003 87993 96591 93985 106832 106816 98796 99292 70116 71078 256386 221679 641831 647067 186533 184254 234413 235493 273413 262611 279671 280955 294999 297935 279860 310341 630983 670559 499133 405340 247997 243095 279896 278835 293293 295988 302106 305344 336027 334693 556123 577840 41.05 68.5 1
13:52:01 2023-09-26 320513 318918 78025 76562 109325 112493 109885 108740 85278 82866 86798 89365 106968 107708 315424 340426 902660 890517 340533 350818 99615 88111 96510 93856 106865 106707 98796 99259 70116 70981 252943 219955 644386 646574 185905 184876 233656 236257 268964 262646 279241 281927 295816 299818 278340 309124 636529 663987 495311 401058 246519 243609 279558 279766 292507 296128 301289 306473 332646 336892 554567 574469 41.05 68.5 1
13:52:02 2023-09-26 318705 317286 77918 76590 108949 114781 109057 108924 85245 83094 86701 89315 106634 108013 315712 338649 907931 889884 335605 350854 99616 87900 96376 93921 106799 106850 98628 99325 70116 71110 252943 222722 643016 645624 186236 184876 233494 237059 268777 262646 281398 280122 297248 299783 278117 310049 640235 673603 500315 404840 246413 245492 279896 279766 290626 297300 302534 304441 336711 335843 553587 574360 41.05 68.5 1
13:52:03 2023-09-26 319916 318035 77992 76695 109169 114579 109242 108924 85466 82833 86706 89283 106740 107815 315232 341973 902704 890636 339570 350818 99615 87960 96510 93985 106865 106702 98763 99393 70116 71078 268322 221679 642391 640001 186568 184254 234448 236057 268590 263891 279671 281418 296233 299536 279860 310598 634662 664926 498785 402552 247316 242657 279884 278979 292542 297060 301289 306218 337452 336857 549993 576986 41.05 68.5 1
13:52:04 2023-09-26 320286 320215 78029 76505 108949 114540 109317 108632 85128 82866 86765 89402 106634 107815 315196 339947 903344 889884 337325 350324 99786 87748 96544 93856 106898 106747 98829 98850 70243 70757 253097 219991 646240 643731 185068 185135 233331 236292 268999 262646 279707 281865 294816 300447 279680 309065 639326 664816 505735 399672 247557 243434 279860 279766 292160 296886 301929 306236 333146 338420 553587 576916 41.05 68.5 1
13:52:05 2023-09-26 321239 317181 78025 76558 109020 114465 109493 108839 85219 82866 86788 89283 106740 107708 315232 336341 903985 894618 333379 350854 99615 87960 96409 93921 106832 106781 98961 98850 70147 70981 256386 222062 641602 639965 186236 184711 233691 236057 268964 262209 281435 280122 296233 300765 279073 311000 634662 671106 495311 401415 247699 242115 278597 279569 292542 296128 302853 304226 335733 336928 548753 576133 41.05 68.5 1
13:52:06 2023-09-26 320704 317216 78025 76485 109024 114499 109317 108407 85161 83274 86765 89283 106740 107815 314752 341973 902704 891305 340271 349760 99615 87780 96443 93985 107289 106742 98796 98883 70116 70981 252943 221333 655940 640001 186866 183962 234482 235563 268999 263452 279117 281693 295982 301325 279680 311111 636156 664161 495311 402406 247140 242721 281480 278603 292542 298154 301289 306510 334688 336786 550273 576949 41.05 68.5 1
13:52:07 2023-09-26 322644 317216 78025 76453 109258 114385 109426 108374 85278 82866 86798 89006 106740 107452 315712 338411 911078 893910 337139 350571 99480 87900 96342 93921 106832 106742 98628 98883 70036 70981 252943 221333 645739 647525 185940 184876 233691 235528 269820 262428 279743 281003 295566 298280 279188 309356 631019 667223 506304 402552 245760 243609 279896 279372 293634 295680 301533 304626 334759 336385 555387 576986 41.05 68.5 1
13:52:08 2023-09-26 320294 319224 78021 76461 109124 114420 109208 108557 85278 82866 86798 89315 106634 107633 315196 336612 902623 894618 333609 350324 99547 87780 96510 93985 106832 106707 98796 98883 70116 70981 252943 222245 642227 640001 186236 184711 233726 236257 270869 263170 281777 282181 296679 301045 279358 311147 636420 672384 499610 402442 247940 242081 279896 279569 292578 296163 303571 304368 336204 336892 548790 576133 41.05 68.5 1
13:52:09 2023-09-26 317995 320676 76744 76675 108765 114673 109024 109032 85161 83208 86669 89315 106382 107848 315196 341012 907968 887990 337653 350854 99582 88053 96342 93985 106832 104089 98628 99325 69989 71110 252828 222373 641564 647067 186201 184876 233726 236257 269953 264076 279707 280767 294999 299328 280041 308992 637466 665202 499962 402430 246519 242861 279896 278054 291893 297926 301076 305566 336746 334904 555387 574432 41.05 68.5 1
13:52:10 2023-09-26 321422 318436 78091 76453 109166 114420 109426 108407 85311 82866 86857 89160 106773 107452 315454 337628 909936 891937 336590 349796 99615 87780 96376 93856 106832 106816 98595 99292 70084 71168 252943 221715 640946 647525 185350 185135 234855 236412 272402 262436 279527 281313 296614 299677 279860 309138 638566 670925 500843 403408 246519 243609 278913 279766 293186 295884 300865 304589 334759 336609 555387 576803 41.05 68.5 1
13:52:11 2023-09-26 319339 317145 77984 76505 108798 114579 109057 108740 85278 82866 86669 89283 106414 107948 314752 339673 900749 889252 337653 350324 99786 87780 96342 93856 106832 106633 98628 99155 70068 70981 252943 221333 640472 639965 185940 185135 232972 236823 268590 263232 279743 281012 295816 301680 279775 310341 636566 664231 498612 400738 248082 243689 279896 278662 291653 296818 301715 305529 334724 337910 548753 573990 41.05 68.5 1
13:52:12 2023-09-26 320508 317255 77992 76453 108982 114465 109242 108407 85219 82866 86733 89221 106692 107741 313915 342455 905327 887322 339753 350265 99003 87960 96342 93985 106726 106776 98459 99495 69894 70981 268322 221333 636757 647067 186249 184865 234855 236778 270869 264190 278705 281523 297486 299417 279860 309867 636608 665866 498438 404553 248525 243234 279860 279658 292507 297476 300438 306181 334759 336244 554567 574469 41.05 68.5 1
13:52:13 2023-09-26 322792 317181 78058 76639 109124 114351 109393 108407 85252 82866 86765 89006 106740 107452 314752 340461 901425 894618 339570 350324 99786 87780 96376 93856 106865 106667 98763 98883 70116 70981 252943 220678 644051 640074 186201 184876 233726 234837 269855 262646 279635 281887 294180 299889 279860 310341 631019 663297 510078 401058 247316 242861 278597 279372 294367 296951 299148 305386 334185 336928 551627 577840 41.05 68.5 1
13:52:14 2023-09-26 318938 317216 77918 76538 109053 114499 109091 108773 85245 83030 87325 89315 106447 107815 314752 339983 898800 890073 337653 350324 99514 87900 96376 93921 106832 104231 98628 99292 70116 71078 253172 221333 648955 643287 186285 184594 234308 236187 270678 263935 279563 283781 295387 299360 279752 312250 635558 665396 495311 402552 247210 242081 279598 279372 292444 297511 299762 304456 334724 336892 547166 575689 41.05 68.5 1
13:52:15 2023-09-26 320932 317708 78025 76485 109133 114461 109242 108407 85278 82866 86798 89221 106740 107452 314752 338922 909292 897236 337653 349832 99412 87748 96376 93921 106832 104109 98763 99325 70020 71110 252943 221333 647139 647525 186568 184582 234448 235563 269597 262646 279743 280906 295982 298422 279188 310341 631055 667223 495311 404553 245725 243234 278549 278979 293712 296163 300023 303637 334759 334904 554567 577584 41.05 68.5 1
13:52:16 2023-09-26 320821 316995 78025 76489 108949 114385 109091 108407 85161 82866 86733 89128 106414 107633 314752 335835 904357 894618 333609 349832 99615 87748 96376 93856 106832 106633 98763 98883 70068 71145 253172 221777 648377 643819 186391 184700 234145 236187 270905 263276 281687 281385 296996 300694 279466 311257 631055 673760 492531 403694 247663 242081 278549 279372 292294 296921 299987 302714 336746 336350 548790 576133 41.05 68.5 1
13:52:17 2023-09-26 319699 317251 78025 76485 108798 114579 109242 108740 85524 82866 86765 89254 106594 107741 314752 341973 910467 885495 338609 350324 99445 87993 96342 93985 106652 106736 98459 98916 69894 71061 252943 221990 638409 646610 186236 184876 233726 236292 270143 264296 279707 280675 295033 298280 278340 310341 636529 663297 499434 402466 246519 242861 279896 284444 293435 297511 299863 304314 335768 336102 556308 576916 41.05 68.5 1
13:52:18 2023-09-26 320060 316741 78025 76453 109166 114227 109317 108407 85161 82866 86765 89128 106667 107485 314788 337331 907771 887750 336152 350607 99514 87900 96310 93856 106832 106667 98696 99263 70212 71016 268322 221813 640084 645515 185799 185194 234855 236152 270282 262436 279635 280871 296233 299291 279860 308447 635486 672565 502252 402837 246590 243234 279109 279766 292294 295680 300900 303388 334759 336656 556704 574469 41.05 68.5 1
13:52:19 2023-09-26 317929 317216 77992 76489 108974 114613 109582 108773 85194 83259 86733 89315 106594 107848 314944 339947 899113 889336 338131 350324 99547 88023 96376 93856 106865 106742 98729 99155 70068 71078 252943 221369 638736 639929 186106 184876 233528 236778 268216 263452 279707 280941 296233 301433 279073 311538 637466 664266 500843 402552 248117 241877 279594 278283 290731 297476 301107 304349 337721 336644 550743 574287 41.05 68.5 1
13:52:20 2023-09-26 320330 316737 78029 76489 109053 114420 109091 108665 85194 82866 86733 89160 106667 107766 314788 341973 905001 889336 340292 349796 99649 87900 96376 93856 107322 104154 98599 99263 70244 71015 253172 220537 652077 646428 186356 185158 234819 236517 270869 263013 279241 281834 296233 299364 279675 308811 634662 663518 495311 401415 248349 244128 279502 279766 291885 296163 301289 305279 333683 336385 554603 574469 41.05 68.5 1
13:52:21 2023-09-26 320513 317035 78091 76315 109384 114193 109426 108374 85311 82866 86765 89128 106740 107485 314788 336813 899878 894249 337139 349796 99648 87748 96410 93793 106865 106599 98628 98850 70068 70757 250826 220643 644275 639965 186402 184876 233726 236127 269890 261808 279815 281567 295401 301099 279663 310341 630983 667187 498091 400209 247316 242657 278320 279372 293115 295643 303644 304277 336975 337803 549421 576839 41.05 68.5 1
13:52:22 2023-09-26 319382 316737 77881 76570 108786 114613 109057 108740 85044 82866 86664 89315 106414 107741 313832 340497 898475 890619 337361 349796 99547 87812 96741 94113 106700 104082 98599 99226 70053 71111 253172 221227 639387 642033 186986 184114 234834 236057 268250 263891 279241 281370 297140 299536 279860 310928 631055 663987 502252 402296 247281 242861 279823 278586 293024 296711 301289 305207 334724 336928 550456 576206 41.05 68.5 1
13:52:23 2023-09-26 320441 316737 77951 76453 109166 114385 109460 108407 85226 82866 86798 89280 106667 107452 314531 337901 908004 893910 336854 349796 99648 87780 96376 93921 106865 106667 98599 98883 70020 71110 252943 221369 641441 646610 186249 184876 233726 235563 269855 262681 279779 280950 294777 299364 279722 309392 631055 667259 495311 402296 246347 243678 279860 279658 294118 297644 302455 305926 335592 336786 555707 577248 41.05 68.5 1
13:52:24 2023-09-26 320060 318642 77906 76481 108978 114411 109091 108407 85252 82866 86899 89160 106414 107485 313473 336341 903985 894140 333609 349796 99724 87924 96707 94113 107174 104023 98697 99193 70053 71111 250860 222423 640370 642943 186498 184876 234448 236092 269034 263609 279527 282181 295445 299047 279663 312323 638150 673077 492531 402466 246625 242115 278801 279175 293024 296163 302368 303637 336817 334904 548790 576133 41.05 68.5 1
13:52:25 2023-09-26 321472 318637 77947 76481 109124 114420 109426 108665 85252 82866 86733 89221 106414 107633 313832 341973 902696 887717 337377 349760 99003 87900 96243 93856 106652 106816 98492 98883 69925 70788 258911 221333 642394 646341 186236 184876 233726 236327 268812 263891 278812 281335 300595 298875 284876 309029 634662 664926 495311 403694 248525 243434 279860 279658 292882 299691 300002 305172 335627 336208 556741 575543 41.05 68.5 1
13:52:26 2023-09-26 319156 316294 77918 76485 108978 114420 109242 108407 85194 82866 86798 89160 106594 107485 314495 336341 905728 891344 335387 349509 99553 87924 96508 93985 106766 104017 98665 99159 70053 71080 256546 221537 646723 644713 185350 185394 232290 236813 269751 262209 279815 280710 296233 299853 279860 308085 635595 672334 495311 403122 246554 242861 279109 278353 291929 295680 302638 303388 335733 336421 552930 574432 41.05 68.5 1
13:52:27 2023-09-26 318480 317070 77951 76518 108790 114454 109057 108773 85135 83030 86669 89347 106414 107815 313832 339709 898529 889252 337653 349832 99478 87780 96376 94006 106832 106667 98628 98883 70036 70820 256546 221404 644889 639929 186236 184876 233366 236858 268216 263631 279743 280941 296233 301680 279073 311257 638381 663297 495240 402296 247869 243689 279896 279766 291511 296956 300680 304421 334618 336751 546984 575863 41.05 68.5 1
13:52:28 2023-09-26 319608 316737 77972 76449 108945 114420 109091 108440 85161 82866 86733 89160 106414 107485 313832 341012 906445 889439 340313 349965 99483 87956 96508 93985 106733 104023 98665 99329 70148 71080 258911 221298 650111 645624 186331 185123 234855 236257 268964 263856 278777 281532 297032 299328 279188 309721 634662 664926 500843 403408 246449 243199 279896 279766 292542 296163 300038 305494 334688 336385 560516 574432 41.05 68.5 1
13:52:29 2023-09-26 327678 316259 78145 76420 109166 112265 109763 108374 85311 82866 86948 88974 106814 107123 315482 338375 901388 894618 338021 349478 99582 87748 96510 93856 106832 106747 98763 98817 70147 71039 256546 220608 648002 640001 186462 185135 233726 236287 270456 262611 279743 281799 295816 300730 279860 309721 634620 669099 496701 400447 247731 243095 279896 279766 294153 295712 302204 304849 336913 337046 550419 576986 41.05 68.5 1
13:52:30 2023-09-26 338898 318867 77992 76590 108945 114570 109057 108740 85245 83208 86761 89315 106382 107815 314429 340175 898817 891710 337507 349617 99483 87956 96641 93985 106733 104089 98665 98817 70233 70981 256546 221333 644879 641923 186795 184512 235302 236257 268216 264076 279383 281637 296233 299853 279860 312250 631019 664926 498785 402267 247316 242453 279906 279372 292436 297718 301289 306510 336731 336892 548753 576170 41.05 68.5 1
13:52:31 2023-09-26 322261 316702 77992 76558 109129 114385 109426 108374 85311 82866 86857 89160 106692 107452 314752 338375 909292 894553 337103 350001 99514 87748 96510 93856 106799 106673 98595 98850 70068 70981 252943 221333 641648 645624 186533 184489 234448 235528 269632 262646 279743 281449 297212 299347 282203 310013 636046 671071 495311 403620 248349 244049 279860 279264 294296 295988 302999 305709 334724 336350 554567 578561 41.05 68.5 1
13:52:32 2023-09-26 320061 316259 78025 76453 109099 114510 109393 108374 85219 82866 86798 89374 106836 107682 314429 336329 903875 897554 335604 349617 99620 87956 96575 94049 106733 104133 98595 98850 70068 70950 253172 221573 642391 642033 186533 184841 234413 236257 270905 263049 281398 280017 296888 300730 279860 312029 631055 673041 500843 403694 247699 242081 278549 279372 293194 296128 302142 303836 337526 336350 548753 576133 41.05 68.5 1
13:52:33 2023-09-26 319352 317000 76999 76449 108940 114465 109317 108632 85278 82866 86798 89160 106414 107708 314238 341733 906573 885361 338609 349760 99003 87780 96309 93985 106766 106816 98427 99360 69894 71078 252943 221835 638077 645624 186367 185135 233726 236292 268555 264296 279671 281552 296845 299536 281769 309685 636384 665793 499434 404840 247140 243469 279860 279730 292152 297926 300997 304600 336239 335879 556704 574396 41.05 68.5 1
13:52:34 2023-09-26 319608 316960 78058 76453 109133 114306 109426 108407 85278 83253 87013 89365 106869 107682 314608 336671 909136 892743 335460 349545 99620 87956 96476 93985 106799 106707 98459 98883 70053 71030 253172 221298 638649 646117 185905 185358 233587 236292 269855 262209 281108 280906 295946 299818 280041 308883 634698 667295 495311 403122 246590 243574 279109 278318 293229 296768 300936 303601 335698 336892 554567 574432 41.05 68.5 1
13:52:35 2023-09-26 318460 317181 77992 76501 108765 114499 109057 108707 85219 83208 86765 89315 106414 107815 314238 338922 899753 887953 337616 349233 99615 87900 96443 93921 106832 106747 98628 98850 69894 70788 268322 221333 646231 642033 186178 184876 234215 236658 270143 264014 279455 281552 296643 299325 279752 311700 636420 667011 495311 402406 247695 241977 279362 279766 291476 297718 301289 305778 337830 337365 547093 574396 41.05 68.5 1
13:52:36 2023-09-26 319382 317743 77934 76457 108790 114540 109283 109093 85466 83223 86916 89397 106641 107748 313652 340007 903564 889146 340196 349054 99480 87716 96658 93856 106799 106747 98665 98850 70116 70918 253172 219955 642723 647521 186225 185394 233656 236292 270833 263049 279707 281834 295365 300976 284905 309830 636298 663987 496701 399535 247281 243609 279502 279428 292507 297025 302754 304314 333414 337945 553771 573548 41.05 68.5 1
13:52:37 2023-09-26 319352 316224 77992 76473 108974 114385 109208 108407 85311 82866 86701 89221 106414 107600 314495 335574 903344 894581 333609 349760 99514 87748 96342 93729 106799 106633 98595 98850 69862 70757 252828 221333 639006 641124 186498 184841 234052 236082 272134 263206 281144 282181 297032 300588 279752 312103 636608 672384 493921 403657 247940 242046 278549 279569 292578 296163 301777 304478 336782 336857 549810 575689 41.05 68.5 1
13:52:38 2023-09-26 322187 315879 78025 76420 108945 112302 109527 108656 85524 83076 86857 89153 106641 107385 314094 340522 900565 894968 339570 349724 99615 87748 96443 93921 106766 104121 98763 98850 70116 70981 256546 222212 641646 640038 187092 184582 234809 235528 269444 263452 279671 281799 295602 300730 279680 310341 631019 664926 491299 401415 247281 242861 278514 278782 294089 295814 300807 305279 334185 338193 552019 576986 41.05 68.5 1
13:52:39 2023-09-26 327149 319006 78091 76485 109166 114347 109426 108407 85311 82866 86798 89006 106740 107452 313796 336848 906376 889339 336079 349233 99514 87780 96342 93856 106832 106781 98459 98883 70042 70757 256546 221333 650268 645661 186498 185182 234671 236778 272402 262987 279635 281194 296823 300553 281444 308847 636608 667115 492597 402552 246590 243643 279502 278248 293634 296093 302351 307154 337721 336892 557930 575987 41.05 68.5 1
13:52:40 2023-09-26 326684 316929 76766 75301 109229 112414 109493 108790 85473 83208 86916 89185 106788 107715 313617 337723 905001 891937 333573 349760 99445 87956 96673 93921 106799 106776 98427 99292 69894 71143 256546 222757 641358 639965 186568 184876 234448 236257 269444 263049 279815 280017 295068 300976 279860 311405 631019 673077 492597 403694 247663 242453 278973 279372 292578 296818 301070 305349 337526 336385 549178 576133 41.05 68.5 1
13:52:41 2023-09-26 319603 316294 77922 76485 108949 114465 109208 108407 85278 82866 86761 89341 106594 107633 313760 341733 905290 885361 338599 349760 99445 87900 96342 94049 106799 106810 98566 99292 69894 71078 258911 221298 652037 647521 186001 185182 234239 236778 270905 263750 279097 281808 296652 299397 282040 310159 636493 663950 511294 403122 246519 244115 279860 279766 292542 297025 301289 305946 337244 336515 554139 574469 41.05 68.5 1
13:52:42 2023-09-26 317516 318183 76807 76657 109266 112336 109292 108640 85414 83266 86959 89401 106641 107748 314315 336541 907288 890740 333681 350427 99483 88021 96409 93921 106799 106667 98628 99193 69894 70981 268322 221679 637755 643731 185385 185394 232972 237391 268999 262681 281471 282710 297068 299889 284905 310780 637502 672091 493921 403408 246590 242895 279896 279131 292097 296818 301378 304626 336510 336928 552802 574432 41.05 68.5 1
13:52:43 2023-09-26 318414 319001 78025 76538 109049 114613 109057 108773 85161 83208 86701 89347 106414 107848 314274 340461 898800 892966 337653 349233 99582 87780 96443 93856 106832 106599 98628 98850 69925 70788 250860 222528 641971 642599 187309 184442 235102 236517 270905 264190 279527 281693 295838 300553 279860 312250 631055 664926 495311 402296 249231 243199 279788 278979 293471 297611 301034 305709 334688 337436 550030 576170 41.05 68.5 1
13:52:44 2023-09-26 319133 318637 76712 76569 108994 112336 109292 108606 83633 83323 86916 89369 106528 107782 314238 338649 902432 887809 337470 349197 99957 87688 96577 94006 107322 104023 98829 98817 70116 70757 252943 220026 648050 639965 186236 185394 233494 237024 269409 263718 279743 281799 294180 301680 280077 310085 637466 664926 495311 399854 248046 243199 279502 279096 293003 297060 300023 304600 334220 338729 552019 576916 41.05 68.5 1
13:52:45 2023-09-26 319608 318374 77972 76453 109154 114415 109091 108665 85311 83374 86798 89221 106594 107485 313760 336305 904170 893276 333103 349796 99615 87780 96376 93921 106832 106707 98628 98883 70116 71193 253172 223842 644713 642033 186986 185029 234670 236187 270905 263276 279599 279947 298672 299466 280041 309666 636046 672931 493921 403032 247246 242453 279362 279569 293115 296818 300023 304100 337834 335879 549640 576752 41.05 68.5 1
13:52:46 2023-09-26 322334 316859 76849 76508 109288 112180 109733 108240 85630 83061 87045 88941 106773 107123 314429 338364 899887 892871 338609 349233 99615 87750 96608 93856 106865 106633 98628 98850 70116 70950 252943 219955 641356 639965 186568 185264 233726 235528 270679 262646 279707 281834 297622 299571 280077 311428 630983 664231 498091 400209 247316 242861 279594 279766 293840 295680 300479 305065 333718 337945 551237 577023 41.05 68.5 1
13:52:47 2023-09-26 319343 316263 78025 76485 109024 112380 109242 108407 85311 82866 86733 89160 106594 107485 314274 335835 907771 890619 333717 349514 99615 87780 96376 93856 106832 106707 98599 99263 70116 71145 250860 221227 638368 644531 185799 185914 233355 236883 270905 262506 281398 280871 296018 299466 279752 310049 637016 672054 495311 402552 246590 242895 279663 279131 292160 296163 301393 303637 336239 337127 549784 574396 41.05 68.5 1
13:52:48 2023-09-26 321417 316118 76639 76561 108999 112180 109292 108606 85311 82866 86733 89038 106414 107574 313986 337593 907252 893910 336627 348456 99346 87900 96209 93856 106652 106633 98628 98883 70074 70788 252943 220988 637914 644677 187128 184876 234985 236257 269855 262716 279779 281374 295445 298910 279336 311257 631019 667187 481983 402466 246139 243609 279362 278979 293919 297585 301960 305963 336227 335879 553784 577023 41.05 68.5 1
13:52:49 2023-09-26 319608 316259 77976 76485 108982 114579 109242 108440 85226 83094 86798 89315 106692 107633 313796 337901 904170 889252 339533 349532 99615 87748 96410 93921 107174 104133 98632 99397 70212 70983 250860 220954 644299 643586 186356 185630 234110 236918 269409 263452 279779 281905 294836 300482 282240 309830 635558 663518 498091 400173 247714 243678 279896 278318 292578 297060 301960 305279 333718 337945 552966 574469 41.05 68.5 1
13:52:50 2023-09-26 319608 317743 77972 76485 108982 114411 109091 108407 85343 82866 86765 89468 106594 107633 314459 334825 902704 894618 335604 349796 99648 87688 96443 93856 106832 106565 98661 98850 69894 70981 252943 221023 642971 641579 186830 184876 234249 236292 269409 263268 282267 280052 296888 301680 279860 312286 634698 673077 493921 403122 247872 242115 278549 279569 293222 297473 302729 305759 337420 337531 548219 575987 41.05 68.5 1
13:52:51 2023-09-26 327761 318417 76849 76538 108978 114377 109242 108440 85343 83030 86798 89160 106447 107485 313796 340701 901425 892010 339570 349233 99648 87956 96707 94113 107141 104121 98665 99193 70084 71031 256546 220846 641565 643855 186391 185288 234086 235892 270679 263084 279707 282660 295874 301187 278340 311808 631019 664231 518107 401095 247699 242861 278640 279766 294403 297513 302638 306621 334688 337981 551237 577023 41.05 68.5 1
13:52:52 2023-09-26 318451 315747 78058 76453 109053 114306 109091 108407 85252 82866 86798 89221 106414 107485 313796 335835 904613 891268 333645 349269 99069 87780 96342 93921 106726 103812 98459 98883 69894 71110 252943 221333 642378 647525 185940 185394 232325 236292 269667 262463 281435 281012 300663 299889 284539 309392 635631 671142 498612 402552 247316 243365 279394 281348 293883 297789 301745 305418 336133 336786 555950 574287 41.05 68.5 1
13:52:53 2023-09-26 321349 315747 78029 76457 108945 114306 109091 108407 85343 82866 86798 89254 106700 107485 313581 337901 907968 894581 336663 349509 99315 87956 96506 94241 107011 104133 98428 99226 70053 71080 250860 221001 638538 643586 187128 184746 235008 235927 269855 263346 281601 281335 297097 299364 279188 311808 635705 669610 495311 402749 246519 243234 279362 278979 293954 296197 300023 304564 336782 335879 549820 577023 41.05 68.5 1
13:52:54 2023-09-26 319339 316743 77947 76449 108974 114420 109057 108407 83931 83259 86765 89160 106414 107633 313539 339673 902696 889252 339570 349233 99478 87748 96376 93856 106832 106633 98492 98817 69925 70981 252943 219766 640658 645168 186402 185394 233726 236327 269409 263170 279474 281905 295530 299853 279613 310341 634734 663049 496701 401087 248701 244185 279860 279730 293264 296921 302571 305853 336292 337531 556346 574287 41.05 68.5 1
13:52:55 2023-09-26 315983 316294 77918 76485 108798 114420 109091 108693 85194 84963 86733 89347 106414 107848 313760 336338 905327 891344 335052 349473 99416 87836 94800 93985 106766 104095 98632 99261 70053 71111 253172 221990 648672 640110 185976 185394 234855 237582 270761 262646 281471 280479 296018 299889 279860 311037 636602 671142 500843 403408 247316 243234 279896 279885 291688 296818 300971 303637 336782 336928 552802 573585 41.05 68.5 1
13:52:56 2023-09-26 317512 316224 77918 76481 108798 114420 109191 108773 85194 83292 86765 89315 106414 107815 313539 338958 898800 890517 337653 349233 99547 87780 96343 93921 106832 106599 98492 98850 69925 70981 268322 220678 639221 640218 187128 184324 234844 236292 268624 264296 279743 281799 297248 300765 284575 312644 631055 664707 495311 401123 249408 243230 280372 279766 292294 297856 300961 307053 335592 337495 549151 576097 41.05 68.5 1
13:52:57 2023-09-26 318705 317743 77914 76485 108899 114415 109057 108440 85311 83030 86798 89315 106447 107799 313539 338637 902167 890073 337215 349371 99753 87836 96642 93985 106799 104080 98730 98751 70275 70950 253097 219648 645170 640110 186285 185772 234855 237024 269444 263487 279815 283276 295043 301257 278958 310341 636566 663987 499480 398971 247316 243892 279502 278353 291885 297060 303797 304600 333753 339002 549748 573990 41.05 68.5 1
13:52:58 2023-09-26 319389 315306 77918 76404 109086 114420 109275 108407 85318 82866 86798 89193 106763 107485 313796 334825 902446 892945 333103 348456 99615 87780 96410 93856 106832 106599 98628 98883 69894 70788 250633 220988 639614 641124 186604 184876 234086 236292 269409 263084 282068 280284 300947 301150 279860 311590 636571 672311 492531 403694 247975 242721 279896 279766 292954 297789 303644 303494 338557 336928 548402 575726 41.05 68.5 1
13:52:59 2023-09-26 321312 316003 77972 76485 108828 114431 109091 108407 85285 84963 86733 89341 106414 107682 313509 340450 903713 893690 338759 348844 99516 87868 96542 94113 106733 104023 98665 98784 69989 70950 250860 219991 645941 643819 186498 185394 234775 235528 269855 263574 279527 281834 295946 301187 280077 310013 630947 664926 498091 401058 247316 242826 278514 278979 294296 297969 301673 306104 334653 337945 551591 577395 41.05 68.5 1
13:53:00 2023-09-26 319608 318149 78029 76440 109158 114426 109393 108374 85461 82866 86916 89280 106707 107452 313760 336305 907931 892419 336031 349197 99615 88021 96510 93921 106865 106736 98566 98850 70036 71078 256546 221298 638280 645624 186475 185394 233691 236292 269855 262611 281398 281335 295635 300447 281769 309757 636534 671909 495311 403327 247557 244255 279860 279766 294153 295988 302816 304314 336204 336892 554567 575950 41.05 68.5 1
13:53:01 2023-09-26 319608 316960 77992 76453 108911 114431 109242 108374 85311 83208 86840 89365 106869 107682 313950 338091 906556 896452 335496 349617 99449 87988 96474 94113 106766 104076 98427 99292 69894 71207 250860 222722 638561 641813 187128 184841 234973 236683 269855 263232 279779 281552 297762 298558 279578 312286 631019 667223 502252 403068 247281 243609 280068 279372 294367 296783 301590 304564 337254 335879 549712 576949 41.05 68.5 1
13:53:02 2023-09-26 319795 318187 78025 76505 109024 114465 109283 108632 85311 83208 86765 89283 106707 107708 313724 339947 903985 890244 339570 349233 99615 87900 96342 93921 106799 106781 98628 98850 69894 70757 252943 219955 642683 645356 186533 185394 234413 236658 269632 263487 279438 283975 296147 300447 282639 311001 635935 663805 496701 401232 247140 244185 279896 279766 293400 297611 302754 305961 334688 337661 554849 575245 41.05 68.5 1
13:53:03 2023-09-26 315978 316224 77959 76485 108765 114579 109057 108740 85278 83429 86916 89520 106689 108013 313617 337723 908879 890933 333537 349581 99449 87956 96409 94049 107111 106816 98628 98883 70180 71111 254044 222026 635839 643731 186997 185323 234413 237759 268964 263487 281868 280911 295892 300484 279153 311257 637502 672091 495311 404553 247316 243609 278549 279096 290661 297962 300443 305746 337763 336892 554989 573954 41.05 68.5 1
13:53:04 2023-09-26 320060 316193 77992 76509 108945 114579 109317 108740 83797 83208 86798 89315 106740 107633 313760 340701 902172 893974 338609 349724 99615 87900 96376 94134 106832 106633 98459 98850 70020 70950 250633 220643 643032 642033 187391 184876 235207 235892 269820 266232 279455 282844 296888 301538 281444 311809 636156 665323 496701 401764 247904 243469 279753 278979 294717 297025 302142 306212 335556 337910 552019 577395 41.05 68.5 1
13:53:05 2023-09-26 316477 316224 78025 76623 108949 114579 109384 109040 84069 83371 87067 89401 106641 107715 313652 338744 901786 890896 337195 349581 99753 87748 96510 93856 106865 104023 98566 98817 70036 70950 253172 221072 644591 642033 186830 185394 234086 237391 268999 263856 279779 281764 294999 301680 279860 310964 638477 664231 495311 402267 248465 242115 279362 279441 292097 297926 301460 306593 335733 337945 547130 574396 41.05 68.5 1
13:53:06 2023-09-26 320060 317743 78025 76485 108940 114540 109351 108407 85311 83208 86857 89283 106414 107633 313760 337865 905290 894544 336627 349478 99445 88053 96376 94113 106619 104121 98427 99462 69894 71238 258911 222026 634311 640074 187391 185135 234973 236778 270869 263978 281108 280801 298050 299712 281444 311479 636608 671909 498024 405702 247281 242826 280018 279766 293471 297834 302300 304564 338238 335879 553882 576578 41.05 68.5 1
13:53:07 2023-09-26 321422 317924 78096 76420 109447 112238 109561 108506 84101 83208 87067 89153 106821 107433 314094 337688 899891 896878 337616 349233 99786 87900 96410 93985 106832 106599 98696 98850 70116 70757 256546 221268 644101 642033 186830 185394 234086 236292 270679 262209 281435 281883 296233 301680 279320 311698 631019 667187 510426 400173 248046 243365 278640 278662 293471 296093 301888 305963 334688 338967 549567 576133 41.05 68.5 1
13:53:08 2023-09-26 315694 315968 78025 76594 108945 114420 109242 108440 85311 83208 86798 89315 106382 107815 313504 335835 905290 889215 333645 349197 99514 87900 96342 93985 106799 106667 98459 99292 70042 71110 250860 221333 639178 640074 186285 185772 234309 237582 270869 263311 282121 281299 297696 300588 281444 311551 637284 670889 498785 403694 247281 243199 278592 281945 291948 297025 300936 305312 337242 336892 553121 573548 41.05 68.5 1
13:53:09 2023-09-26 320673 315554 76766 76710 109233 112302 109477 108606 85538 83208 87067 89185 106788 107533 315801 337688 907931 893910 336079 348706 99622 87924 96607 93921 106799 106633 98628 98850 70164 71111 252943 220988 642913 645132 187128 185135 234646 236092 269890 263232 281398 281799 295982 299818 280074 311257 630983 667151 492597 403694 246311 243643 278549 279372 294403 295849 300936 305243 335733 336892 554567 577395 41.05 68.5 1
13:53:10 2023-09-26 318705 315306 77972 76509 109024 114544 109057 108407 85343 83374 86765 89283 106414 107633 313724 337865 902704 887953 338193 348706 99615 87780 96510 93856 106865 106599 98895 98850 70147 70757 254288 219271 648818 645685 186879 186068 234855 237285 270905 263899 279635 282297 295881 301642 281444 310634 636529 667463 502252 400506 248082 243504 279896 279131 292294 297511 300443 304600 334618 339002 552019 574396 41.05 68.5 1
13:53:11 2023-09-26 319163 318183 76703 76706 108990 112336 109258 108606 85506 83323 86916 89185 106609 107608 312772 340941 905290 887953 338353 349617 99379 87960 96209 93921 106652 103966 98463 99396 69894 71238 250633 221333 634877 647525 186866 185394 234086 236693 268964 264331 279707 281370 295927 299818 279718 311000 637466 665866 499434 404266 246590 243609 278549 278248 293024 297646 301289 305029 336817 336892 552894 574432 41.05 68.5 1
13:53:12 2023-09-26 319956 315271 77972 76416 108982 114385 109242 108374 85343 83241 86857 89160 106561 107452 313319 339673 905149 891305 338353 348706 99615 87716 96410 93793 107077 106599 98696 98850 70068 70950 268322 221582 643626 643819 186844 185358 234670 236152 271177 263680 280732 282915 296996 301467 278340 311698 630983 667768 496701 400027 247904 243165 278549 277860 294403 296523 302528 305997 334454 338456 550419 577431 41.05 68.5 1
13:53:13 2023-09-26 318219 317453 77988 76593 108915 112362 109183 108756 83963 83323 86916 89462 106382 107782 312807 337901 901388 890073 336554 348952 99582 87900 96376 93856 106766 104068 98628 98883 70068 71013 256546 220678 641979 641124 186830 185394 234284 237024 268777 263943 279779 281861 295033 301680 279860 310606 636566 667463 510078 402552 248117 242115 279255 279096 292683 297997 300023 306983 336239 337945 547130 574469 41.05 68.5 1
13:53:14 2023-09-26 320104 315275 78025 76505 109158 114465 109242 108407 85369 83094 86798 89283 106561 107633 313796 337865 905327 894581 336627 349796 99003 88053 96209 94113 106473 106770 98259 99462 70021 71274 253172 223523 641332 643586 187583 185158 235102 236883 270905 263715 279635 281720 295927 299783 279188 310171 636046 670925 492010 403032 246554 242861 279915 279569 293420 297969 300900 306510 337763 336385 552019 576752 41.05 68.5 1
13:53:15 2023-09-26 321092 315607 76671 76512 109288 112024 109519 108240 85597 83028 86916 88974 106773 107090 314487 337617 898854 894544 337653 349233 99648 87956 96542 93856 106799 106633 98628 98817 70147 71168 252943 219648 653355 639965 187128 185394 234413 236483 270714 263452 279743 282771 296233 301433 278958 311257 630983 663261 498612 400173 247734 243234 278662 279766 295059 296163 300689 305530 334724 337625 551237 577877 41.05 68.5 1
13:53:16 2023-09-26 318705 318335 78058 76453 109133 114385 109057 108440 85311 82866 86798 89221 106414 107633 313319 334825 905290 891785 333645 348706 99445 87748 96342 93856 106693 106633 98566 99230 70212 71332 250860 221191 649258 644531 186356 185914 233947 236883 270505 262873 281435 281423 295033 300800 279463 310049 638241 667259 495311 402552 247316 243643 279824 279766 293919 296163 301429 305566 336746 337661 555387 575726 41.05 68.5 1
13:53:17 2023-09-26 320476 315862 76776 76707 109032 112336 109443 108606 85311 83208 86798 89160 106414 107682 313509 336848 902660 893947 336627 348420 99414 88053 96342 94049 106619 106702 98291 99292 70042 71110 250633 222302 632122 640038 187128 185135 234985 236327 269820 263452 279815 280675 297798 300765 278374 310353 631055 672091 499434 403068 247316 242861 279823 279766 293919 297025 301960 306181 338261 336385 550456 576170 41.05 68.5 1
13:53:18 2023-09-26 318701 315236 78029 76457 108949 114306 109057 108407 85343 83374 86733 89283 106626 107485 313063 341012 902696 885606 339570 348946 99445 87900 96376 93856 106667 104082 98599 99230 70116 71111 268322 220537 637143 644950 186653 184971 234308 236883 269785 264331 279671 281834 296888 301206 280988 310780 634662 663987 495311 403694 249231 243643 278740 278283 293471 297962 301289 306033 336239 336892 554567 575726 41.05 68.5 1
13:53:19 2023-09-26 319236 317598 76735 76585 109254 114343 109502 108407 85402 85021 86857 89218 106414 107485 313724 335835 907288 892233 335976 349269 99615 87780 96376 93985 106799 106633 98388 98850 69989 70981 252943 220988 644168 645168 186866 185394 233726 236693 270644 262646 281435 280941 295982 300765 279188 309866 634698 671142 495311 402852 247316 244394 279502 278283 294367 296163 303429 304564 336274 337945 555816 576133 41.05 68.5 1
13:53:20 2023-09-26 317516 315267 77922 76457 108869 114465 109091 108665 85285 83374 86959 89315 106414 107633 313539 337901 898800 888134 336663 348742 99855 87956 96808 94113 107174 104180 98665 99193 70084 71063 253172 221036 645029 641915 186950 185358 234052 237426 268999 263856 279815 284348 297378 301326 279860 309701 636566 663297 495311 402479 248885 242657 278549 279131 291885 297962 302656 304636 336239 338456 547977 573585 41.05 68.5 1
13:53:21 2023-09-26 319010 316079 76643 76562 109024 114340 109242 108665 84038 83471 86916 89283 106414 107485 312843 341012 904963 885495 337377 349269 99003 87933 96376 93985 106897 106633 98459 98850 69894 70757 252943 220643 637229 643767 186866 185394 234249 236693 269444 264331 279189 281834 295927 299291 279843 311808 636080 664309 496701 403694 246554 243609 278514 278283 292294 299130 301289 306033 336746 336892 553784 574469 41.05 68.5 1
13:53:22 2023-09-26 321312 315052 78058 76404 109166 114385 109351 108374 85376 83259 86948 89160 106667 107271 313319 338887 901107 890983 338536 348982 99622 87924 96741 94113 106766 103990 98665 98751 70084 71031 250860 221425 656103 639965 187092 185394 234482 235892 270490 263750 279455 282695 296650 301680 279188 312286 635705 663032 489928 401095 247699 243234 278549 278979 294118 297060 300479 305997 334759 338456 552019 577431 41.05 68.5 1
13:53:23 2023-09-26 317806 315968 77918 76481 108945 114533 109292 108440 85311 83398 86798 89347 106447 107667 313396 337901 898438 885513 336627 348706 99615 87780 96410 93856 106832 106633 98459 98883 69894 70788 252943 221939 641270 641124 186866 185394 234086 237059 268999 263891 279815 281799 296888 302315 279860 310389 638418 663261 495311 402267 248675 242453 279362 279131 292337 297438 300023 305065 336274 338456 547166 575456 41.05 68.5 1
13:53:24 2023-09-26 319603 315271 78005 76457 109057 114385 109091 108407 85343 83030 86857 89221 106447 107452 313063 338149 905327 895526 336884 349473 99416 87988 96624 94113 106700 104011 98463 99362 70021 71240 265871 222302 633663 640038 187522 185135 234963 236813 272519 263452 281398 280906 296617 300765 281444 310606 631055 672127 499434 403104 247316 242861 279823 278026 293919 297060 300936 304600 338344 336385 549700 577023 41.05 68.5 1
13:53:25 2023-09-26 320967 315956 78005 76653 109296 112172 109393 108340 85409 82866 86857 89088 106821 107123 313567 337593 900786 896562 338573 348742 99648 87748 96410 93856 106832 106599 98628 98850 70116 71071 250633 219613 649325 639929 187128 185394 234482 236104 271128 263487 279779 283092 300559 301680 279336 309666 634694 664231 499480 400775 248082 243609 278584 278283 295303 298005 300936 305207 334759 338646 551627 577877 41.05 68.5 1
13:53:26 2023-09-26 318378 315306 77951 76485 109162 114420 109351 108623 85318 83374 86889 89347 106594 107799 313539 335552 908416 892868 333429 349617 99720 87988 96542 93985 106733 104023 98597 99261 70053 71078 250860 221023 637109 643731 186391 186305 234855 237024 270490 262681 282267 282222 297270 301222 279718 310341 636566 672127 496701 403122 247734 244338 279699 279591 293471 295919 302347 304600 336817 337708 552966 574432 41.05 68.5 1
13:53:27 2023-09-26 318768 315947 76735 76505 109133 114420 109091 108407 85376 83323 86889 89254 106692 107485 313319 336919 907325 894581 336627 349250 99003 87993 96209 94049 106652 106850 98324 99325 69925 70981 256546 220678 637631 640110 187391 184957 235207 236327 269855 263487 279815 281567 295962 299818 279613 310171 631055 667259 495311 402785 247473 243643 279823 279766 294403 297060 302638 305315 337799 336656 549748 577023 41.05 68.5 1
13:53:28 2023-09-26 325527 315306 77955 76643 109091 114420 109124 108407 85376 85079 86798 89347 106447 107715 313509 339697 903838 887842 339533 348599 99483 87928 96542 94113 106733 104089 98665 98850 69925 70981 256546 219648 644402 645227 186568 185394 233726 236858 269820 263970 279851 283463 295946 301680 280074 310817 637052 663987 499307 400136 247908 243678 278601 279131 293265 297160 300936 306212 334220 339038 552966 574469 41.05 68.5 1
13:53:29 2023-09-26 318255 315271 76536 76578 108682 114647 108949 109007 85194 85112 86765 89502 106382 107848 312843 338684 907968 885435 336425 349269 99275 87933 96342 93985 106726 106702 98459 99325 69894 71110 252943 221404 635727 643767 187128 185394 234482 236858 268624 264366 279851 281174 297762 299889 279613 310671 638441 666175 493921 402430 247352 243643 278584 278318 291929 298936 302675 304636 337799 336892 549784 573621 41.05 68.5 1
13:53:30 2023-09-26 318989 315271 77914 76449 108949 114420 109091 108665 85376 83374 86931 89397 106722 107682 313509 340318 901314 894545 338979 348563 99620 87896 96675 94113 106799 106713 98595 98850 70116 70950 268322 219991 642475 642033 187092 185394 234938 236152 270644 263452 279707 283298 297248 300939 279578 312286 631019 665866 498091 401342 248046 243574 279132 279766 294082 297476 302619 306212 334724 338420 552019 577804 41.05 68.5 1
13:53:31 2023-09-26 315911 315883 78021 76558 109224 112362 109057 108632 85343 85138 86857 89315 106414 107782 313247 337830 898400 888031 337103 349197 99615 87900 96376 93985 107044 106633 98628 98850 70147 70981 254044 220643 641177 641124 187391 185394 234809 237794 269374 264296 281800 281799 295445 302103 279860 311078 637466 666626 496701 403122 248849 242791 279362 279131 292542 297997 300865 305494 336475 338420 547130 574396 41.05 68.5 1
13:53:32 2023-09-26 320024 315236 78025 76590 109099 114385 109393 108407 83797 83429 87045 89365 106902 107682 314310 337451 909136 895601 336445 349581 99416 88021 96341 94370 106440 106770 98359 99360 69831 71371 250860 221764 645468 639965 187391 185323 235172 236788 269820 263978 279815 281144 295962 299853 279153 310606 631055 672602 492531 402749 247316 243199 280249 279766 294796 296746 300936 305029 338309 336350 550419 578561 41.05 68.5 1
13:53:33 2023-09-26 321768 315856 76703 76453 109129 114385 109426 108407 85435 82866 86916 89128 106740 107123 313247 338624 900074 894581 338536 349233 99615 87748 96476 93825 106799 106639 98595 98817 70116 70788 252828 219578 640290 642033 187128 185394 234448 236858 271888 262646 281435 282660 296233 302103 279153 312250 630983 667151 498091 400173 248082 243404 278549 278283 294296 296128 302853 305530 334688 338967 550089 577840 41.05 68.5 1
13:53:34 2023-09-26 323300 317476 78029 76505 109053 114540 109597 108764 83967 83429 87045 89401 106788 107715 314533 335658 908490 891673 333465 349299 99582 87900 96342 93985 106799 104187 98599 99226 70084 71078 256546 221143 642501 644769 187128 185394 233760 237829 269597 263452 282267 281427 295892 301433 279578 312128 637466 671106 498785 403694 247699 243609 279458 279982 292302 297962 303429 305963 337799 337673 549518 574396 41.05 68.5 1
13:53:35 2023-09-26 320930 317476 78029 76453 109166 114588 109426 108440 85435 85079 86916 89315 106740 107433 313504 336577 907931 893910 336082 348671 99616 87900 96342 93856 106799 106673 98459 98850 70116 70981 252943 220678 640575 644677 187128 185394 234973 236292 270679 263452 281471 281834 296852 299818 281526 311257 631055 667295 492597 403122 246519 244903 278549 279766 295059 297060 300971 308029 336711 337673 554603 577840 41.05 68.5 1
13:53:36 2023-09-26 318183 315231 77992 76562 109082 112302 109417 108873 84069 83323 86916 89401 106609 107715 313325 337451 901563 888410 337123 348426 99615 87748 96510 93985 106865 106565 98730 98817 70147 70757 253097 220641 645144 640001 186997 185914 234249 237059 269855 263856 281435 283326 295251 301326 280004 310780 636566 664926 499480 400136 247908 244189 278479 279131 293435 297511 302999 305961 337244 339002 552930 574432 41.05 68.5 1
13:53:37 2023-09-26 317544 315310 77906 76643 108732 114692 108840 108924 85278 85171 86798 89685 106382 107848 312552 338649 906482 885440 335315 348706 99445 87780 96342 93985 106619 106667 98427 99292 69894 71078 252943 221835 638437 640074 187128 185394 234448 237391 268590 264260 281435 280906 297870 299466 280040 312029 637466 667187 500843 404266 247699 243643 279167 278662 291476 298901 300689 305265 337799 336928 549748 573548 41.05 68.5 1
13:53:38 2023-09-26 318865 317734 76843 76710 109044 112493 109258 108640 85597 83323 86948 89462 106609 107641 312629 339769 901711 890619 338849 348742 99691 87924 96476 93985 106799 106673 98628 98850 70180 71111 252943 219991 645728 641124 187654 185135 235207 236092 269855 264260 279743 282695 295982 301680 279726 309701 631019 665396 496701 401415 248082 243609 279788 279372 295059 296816 301960 306248 334759 338456 552019 576986 41.05 68.5 1
13:53:39 2023-09-26 315983 315951 77976 76538 109057 114499 109057 108632 85343 85138 86857 89470 106414 107815 312807 337865 898763 889252 336627 348706 99582 87900 96443 94113 106799 106707 98492 98850 70020 70981 256546 220678 640747 639700 186568 185914 233691 237592 269409 263856 279815 281799 296233 302527 284905 312029 637502 666175 495311 399571 248849 243404 278514 280249 292578 297716 302387 305530 336274 339753 549567 576505 41.05 68.5 1
13:53:40 2023-09-26 326452 315667 76766 76710 109024 112362 109443 108715 85571 83438 87013 89462 106788 107748 313247 336341 902623 893276 333356 349473 99615 88053 96510 93985 107044 106707 98665 99329 70020 71078 256546 222026 636651 641124 187654 185394 235207 236823 269855 263856 281708 281007 296859 301187 279153 310642 631055 672977 498905 403068 247872 243234 280119 279766 294367 298642 300936 306547 338784 336892 550456 577431 41.05 68.5 1
13:53:41 2023-09-26 319791 315883 78124 76449 109502 114377 109611 108374 84133 85021 86889 89315 106667 107667 313247 334825 902704 894618 336316 348706 99615 87748 96544 93856 106865 106673 98696 98817 70116 70950 252943 219955 642763 641124 187128 185394 234809 237024 269855 262646 282666 281799 297702 302527 278340 310571 634698 671859 502252 401095 248849 243404 279397 278283 294260 297025 302808 304564 336475 339002 549274 578561 41.05 68.5 1
13:53:42 2023-09-26 315583 317734 76716 76698 109024 112414 109258 108865 85531 83553 86889 89618 106382 107848 312772 336813 908254 888805 333573 348916 99514 87900 96342 94134 106733 106742 98595 98850 70036 71110 250633 221333 635274 640074 187128 185394 234448 237829 269409 264036 282267 280941 295892 299571 280004 312286 638418 671106 493921 403694 247699 243643 279167 279786 291476 297997 301393 304314 338036 337673 553808 575827 41.05 68.5 1
13:53:43 2023-09-26 320367 315020 78096 76505 109162 114420 109426 108632 85493 85079 86948 89283 106773 107452 313539 336305 909292 893166 336389 348706 99615 87933 96510 93985 106832 106673 98459 98850 70020 71110 250519 220678 638534 644677 187391 185394 234809 236292 270679 263487 281832 281834 295445 299889 281025 309976 631055 667295 495311 402552 246590 244394 278584 278248 294296 297060 301640 305279 337514 338646 558564 577547 41.05 68.5 1
13:53:44 2023-09-26 317625 317367 76817 76698 109032 112332 109258 108865 85597 83438 86889 89470 106667 107633 313209 337723 901600 888138 336590 348706 99786 87750 96709 93856 106865 106565 98796 98817 70147 70757 253097 219082 645977 639965 186866 185914 234086 237477 269820 263891 281471 283326 296233 302315 280131 311758 637502 664926 500870 399854 248117 243678 279594 279947 293883 297195 300936 305530 334724 339992 549784 574432 41.05 68.5 1
13:53:45 2023-09-26 318705 316009 77951 76590 108949 114613 109091 108740 85376 85112 86916 89347 106594 107915 312772 339983 905290 885361 337653 349478 99514 88085 96376 94113 106619 106776 98459 99292 70042 71238 256546 221298 635598 644713 187128 185784 234706 237059 269444 265143 281435 281834 296824 300765 280074 312286 638441 665202 500843 403068 247316 243643 279362 279096 294161 299320 301704 306212 339565 337389 555161 574287 41.05 68.5 1
13:53:46 2023-09-26 327643 315951 76735 76670 109253 112336 109443 108790 85493 85054 86948 89315 106667 107682 313617 338887 901388 893276 339089 349228 99516 88053 96477 93985 106832 106707 98729 99292 70147 71078 256546 219920 643507 640038 187654 185394 235207 236292 270679 264296 279851 283361 295033 302052 280039 311883 631055 663261 503662 401415 248082 243609 279397 279569 294809 297718 302638 306500 336520 339002 552019 577877 41.05 68.5 1
13:53:47 2023-09-26 323916 315306 78091 76566 109133 114613 109393 108773 85376 85204 86916 89625 106634 107815 313283 337865 898836 889252 336871 348706 99582 87900 96544 93985 106832 106667 98896 98883 70147 71078 256546 220643 639665 641124 187213 185394 234482 237794 269409 264331 281471 281962 295927 302315 284539 311551 638441 665202 504519 403254 248885 242826 279937 279131 292981 299073 303392 307197 337278 338824 547795 574323 41.05 68.5 1
13:53:48 2023-09-26 320513 315956 76735 76702 109020 112336 109393 108632 85376 83407 87083 89520 106821 107715 312486 337628 906646 894814 336994 349478 99003 88053 96209 94113 106652 104154 98259 99462 69894 71270 250633 221227 635737 640074 187654 185394 235207 236858 269890 263891 281471 282187 296859 300765 280039 311078 634662 671106 504322 403104 247699 243609 280389 278283 294403 297718 304090 305207 338820 336928 549712 577877 41.05 68.5 1
13:53:49 2023-09-26 318342 314761 78091 76489 109422 114261 109611 108407 85493 83537 86948 89380 106740 107633 313796 334825 901425 894434 336082 349197 99819 87933 96611 93856 107144 106633 98829 98850 70147 71078 250633 219991 643841 639929 187391 185394 235172 237426 271507 262681 286682 282788 294999 303095 279188 310606 634662 672500 510252 400811 248849 243678 282276 281348 294296 297230 306394 307053 336133 339885 550273 577657 41.05 68.5 1
13:53:50 2023-09-26 317358 318040 76744 76643 109095 114608 109317 108773 83664 83495 86916 89593 106707 107848 313319 336341 910471 889884 333645 349514 99615 88053 96410 94113 106865 106736 98492 98883 70116 71110 252943 221369 638359 640074 187128 185394 234482 238531 269820 263891 282666 281856 295962 300376 280039 311993 638477 672091 505776 401865 248117 243678 279884 279982 292740 298448 303859 306510 338344 337945 549748 574432 41.05 68.5 1
13:53:51 2023-09-26 319608 315532 78087 76481 109191 114385 109460 108407 85526 83407 86948 89315 106740 107452 313539 336622 909936 891973 336627 348742 99615 87933 96692 93985 106832 106667 98628 99325 70068 71078 252943 220678 647446 645661 187128 185914 234809 236693 272113 263487 282267 281834 297342 301680 280928 311257 634698 671106 496701 403122 247869 245659 281245 281348 295367 297371 302453 305386 337148 338551 557819 577657 41.05 68.5 1
13:53:52 2023-09-26 318333 315271 78046 76623 108949 114533 109312 108898 85435 85171 86916 89531 106667 107815 313509 337486 901425 888621 337139 349269 100128 87748 96611 93921 106898 106599 98796 98850 70116 70981 252943 220026 644364 641579 187128 185914 234448 237864 269632 264296 281435 281834 295480 303449 284740 313125 638477 665238 496701 401415 249656 243234 279607 279982 292294 298901 302999 306033 336782 339038 549334 574469 41.05 68.5 1
13:53:53 2023-09-26 318696 315267 77955 76574 109133 114420 109351 108773 85409 85112 86948 89347 106447 107766 313319 340737 905001 888073 339570 348706 99649 87993 96376 93985 106832 106707 98628 98883 70068 71110 268322 220026 651006 644713 187128 185914 234809 237225 269890 264366 279779 282695 295962 299536 281097 312323 636566 663732 496701 403547 249408 246885 279896 281150 293527 297856 301350 306428 336604 337803 558550 576097 41.05 68.5 1
13:53:54 2023-09-26 319994 314321 78087 76453 109813 112180 109687 108374 85559 82866 87045 89160 106927 107311 313539 336341 899790 892945 337507 348706 99615 87780 96544 93985 106865 106707 98796 98883 70147 71013 250633 219613 653010 639965 187391 185914 235172 236693 271542 263487 281471 283587 295033 302774 280039 311662 634662 667223 498091 400775 248675 243643 279397 279131 294981 297025 302347 305997 336237 339753 551627 577914 41.05 68.5 1
13:53:55 2023-09-26 317516 315271 77922 76522 108794 114647 109057 108957 85376 85204 86830 89779 106447 107848 312843 338958 898475 890619 336848 349233 99648 87933 96477 93985 106832 106707 98729 98883 70147 71110 252943 220026 639548 640218 188050 185264 235969 237059 269667 265143 279815 282731 297870 302103 280148 311368 637965 665684 496701 402333 248533 244220 281034 279766 294305 298479 302785 307931 336604 339002 550456 577877 41.05 68.5 1
13:53:56 2023-09-26 320031 315690 76862 76791 109162 114540 109460 108440 85526 85112 87104 89372 106773 107452 313283 336341 909973 893947 335677 349514 99648 87900 96544 93985 106832 106633 98628 98883 70116 71013 250633 220643 642794 645661 187391 185394 235172 236362 271128 263926 282267 282116 295721 301222 281423 309976 631091 667331 496701 402837 246625 245148 279362 278322 294189 297511 304507 305566 337290 339002 556246 577914 41.05 68.5 1
13:53:57 2023-09-26 326221 317476 78091 76623 109162 114533 109426 108665 85468 85145 86948 89502 106667 107633 313283 336884 905290 894383 336188 349514 99445 88085 96376 94113 106652 106702 98459 99358 69894 71270 256546 221990 632956 639844 187654 185394 235605 237059 270679 264296 282068 281799 296859 301150 282240 313065 636608 672822 499434 405702 247975 243539 280963 279766 294260 298409 303424 305997 338855 337673 552019 578747 41.05 68.5 1
13:53:58 2023-09-26 319234 317734 76776 76643 109133 114658 109393 108873 85630 85171 87008 89437 106740 107815 313247 340426 903937 889252 339570 349197 99615 88021 96544 94113 107077 106816 98796 99292 70243 71207 256546 219955 639553 645132 187522 186174 235137 237759 270644 264296 279779 283595 295892 301645 280893 311698 637953 667427 498091 402552 247663 244771 279327 279521 294331 297962 302602 306536 334759 338931 555387 576133 41.05 68.5 1
13:53:59 2023-09-26 315947 315236 77992 76671 108915 114772 109024 109108 83746 85321 86857 89625 106382 108180 312772 338375 909665 887286 335641 349233 99582 88053 96376 94293 106799 106850 98459 99393 70116 71207 265871 221333 650049 640074 187522 185914 235137 237794 269374 265342 282068 282492 299591 301361 283039 312657 638295 669646 495311 405414 248288 244596 282077 281348 293748 299529 300900 305171 338784 337081 555839 576431 41.05 68.5 1
13:54:00 2023-09-26 319804 316993 78087 76558 109409 112414 109393 108740 85493 85112 86948 89315 106740 107633 313247 339912 901425 891937 339089 348706 99615 87960 96577 93985 106832 106781 98763 98850 70116 71078 250633 221782 640946 639965 188050 185394 235934 236823 270644 264331 281398 283626 295686 302527 280236 310606 636529 666012 499133 402267 248465 243643 280350 279766 295718 297962 300900 306140 336239 339479 553194 578696 41.05 68.5 1
13:54:01 2023-09-26 315658 315271 78075 76485 109095 114579 109242 108740 85402 85171 86916 89593 106561 107815 313531 337830 900074 887953 336590 348671 99615 88021 96544 93985 106799 106747 98595 98850 70116 71265 250633 220643 638070 641124 187654 185914 235172 238322 269632 265196 281777 283042 297509 302739 279860 311480 638295 668699 502086 403012 249442 243434 280810 280096 293471 299564 300936 306248 337349 338931 548292 576097 41.05 68.5 1
13:54:02 2023-09-26 319608 317476 76830 76683 109133 114574 109393 108407 85493 85171 87008 89531 106740 107633 313247 336848 907931 894581 336316 349197 99275 88085 96309 94177 106473 104154 98427 99462 70116 71297 250633 220678 636124 643767 187918 185394 235899 237024 270679 264260 282267 282660 297834 300730 281126 311043 634662 667223 496701 403068 247663 244189 280249 278283 295303 297962 301888 305601 337763 337590 554139 578696 41.05 68.5 1
13:54:03 2023-09-26 319156 315492 78058 76542 109350 114579 109426 108707 85461 85171 86948 89437 106740 107782 313247 334251 903985 897199 333573 348385 99855 87900 96544 93985 106832 106599 98628 98817 70116 71110 252943 220643 641847 641124 187654 185394 235172 237547 272402 264049 282884 281623 298050 302561 281444 314062 638418 673883 495311 404840 249199 243574 280249 279131 293840 298620 303675 304528 339559 338931 549567 576986 41.05 68.5 1
13:54:04 2023-09-26 319270 315275 78058 76623 109133 114692 109242 108740 85493 85171 87008 89531 106659 107633 312807 340426 907252 885472 337653 349532 99514 88053 96409 94113 106619 106816 98459 99495 70116 71207 250633 221143 644825 645132 187522 186068 235172 237592 269444 265515 281398 281834 296824 299466 280893 310353 638404 665166 486139 403032 247820 244359 279362 279521 293177 299355 300023 306140 337799 337910 554139 576097 41.05 68.5 1
13:54:05 2023-09-26 321422 315271 78191 76757 109376 112493 109527 108839 83979 83323 87104 89401 106821 107567 313581 338435 899604 895685 338244 348671 99648 87993 96544 94113 106766 106713 98730 98850 70147 71078 250826 221268 639510 639965 187654 185914 235207 236292 271093 264260 281398 283524 297762 301819 280236 310606 631055 664698 498091 401378 248814 244154 280018 278662 294981 297926 301393 308076 336239 339992 552802 578696 41.05 68.5 1
13:54:06 2023-09-26 315583 315271 78054 76631 109124 114772 109057 109032 85461 85262 87008 89748 106740 107848 313504 338887 899076 887750 337616 349478 99786 88053 96544 94113 106832 106816 98696 99292 70116 71207 252943 220643 639548 639627 187654 185914 235172 237794 269820 265108 282068 282695 295927 301361 279188 311658 638477 665202 496701 403122 249235 243199 280284 279556 292704 298515 300936 306464 336782 339002 548329 576097 41.05 68.5 1
13:54:07 2023-09-26 320513 315920 76798 76762 109262 112484 109527 108640 85663 83739 87164 89495 106895 107715 313581 337451 907931 892912 336627 349233 99582 88021 96443 94113 106634 106884 98459 99360 70244 71111 252943 220678 636693 643767 188050 185394 235934 237024 271093 264296 282342 282695 296859 300730 280893 310606 634662 669536 492597 403068 247490 244394 280249 278283 294118 299095 301888 305709 337799 337945 554567 577877 41.05 68.5 1
13:54:08 2023-09-26 319339 317476 78058 76538 109162 114608 109393 108707 83892 85112 87008 89531 106740 107633 312925 334860 904650 893239 333067 349760 99648 88053 96544 94241 106799 106742 98628 99292 70116 71110 250633 221835 637788 641579 187654 185394 235735 237059 270679 264014 282068 281532 297309 301680 280039 311587 634662 674029 500843 403671 248082 243609 281104 278318 295168 297962 303690 305997 338891 337910 552019 580399 41.05 68.5 1
13:54:09 2023-09-26 319439 315951 76798 76828 109179 112493 109477 108790 85604 83553 87045 89618 106788 107748 313247 340426 902696 887953 340313 349054 99582 88053 96544 94049 106832 106633 98665 99155 70116 71110 256546 221582 641730 644677 187522 185914 234973 237426 270679 264366 279779 283560 295962 301222 281357 310964 639326 664926 496701 403122 247663 244771 279397 279521 294367 298413 301960 306572 336239 338456 554995 577161 41.05 68.5 1
13:54:10 2023-09-26 312928 315231 78149 76627 109133 114772 109308 108924 85343 85262 86916 89625 106414 107848 312807 336884 906334 887953 333645 349233 99615 88053 96443 93985 106799 106781 98595 99292 70116 71207 250519 221835 638561 640074 187522 189272 235207 237864 269597 264331 282666 281892 296859 301680 280074 312399 638477 671070 498785 403068 248117 244189 279893 279556 293024 299073 301393 305530 338855 337389 556431 577737 41.05 68.5 1
13:54:11 2023-09-26 320140 317743 76703 76739 109216 112493 109477 108790 85663 83495 87045 89618 106707 107633 313275 339912 902427 894964 339089 348706 99786 88053 96511 94370 106799 106770 98763 99325 70147 71297 250633 219991 640781 640001 188314 185394 236299 237534 270679 265108 281435 283436 297342 302527 280284 310642 635595 665866 497029 402267 248501 243643 280995 279766 295303 298866 300936 306212 336782 339432 553587 578733 41.05 68.5 1
13:54:12 2023-09-26 316477 315016 78058 76594 109379 114613 109393 108773 85493 85171 86916 89470 106594 107782 312807 337593 901425 889252 336865 349233 99957 88053 96577 93921 106865 106742 98628 98883 70147 71110 250633 220643 642267 641124 187391 189405 234973 237829 269820 264366 282068 282695 297552 302987 279153 311587 638441 665202 496701 403122 249656 243199 280249 280096 293471 299355 302926 306248 340331 338717 550818 577737 41.05 68.5 1
13:54:13 2023-09-26 319535 315739 76776 76690 109254 112484 109628 108790 83967 85196 87045 89531 106956 107815 313724 337214 907931 894581 337378 350342 99445 88294 96508 94241 106619 104082 98459 99666 69925 71238 252943 220917 643907 643731 188182 186068 235969 237426 271093 264331 282267 282695 298163 301187 280928 311551 634698 671070 502252 403104 248374 244394 280676 278318 295754 298448 301888 306248 338820 337945 553748 579143 41.05 68.5 1
13:54:14 2023-09-26 318190 317476 76766 76623 109133 114643 109426 108740 85526 85229 86948 89593 106740 107815 313539 334520 903985 897236 333609 349514 99957 87993 96577 94049 106865 106633 98696 98883 70147 71110 250633 220678 642054 640218 187654 189237 235934 237627 270679 264331 287155 281567 300062 302527 279188 311587 635631 674505 496701 401865 249060 243609 280249 279131 293844 298620 304501 305243 339594 338682 549847 577694 41.05 68.5 1
13:54:15 2023-09-26 318792 315956 76739 76812 109145 112493 109477 108740 85578 85171 86948 89470 106707 107748 315500 339912 908527 888073 338131 349371 99615 88085 96376 94113 106726 104097 98459 99393 70116 71238 252943 221298 638966 646610 187654 185914 235207 237794 269855 265923 281471 281905 296824 300447 280893 310389 638404 664698 496701 402749 247872 244394 279592 280249 293840 298968 300443 306536 337834 338456 554567 575689 41.05 68.5 1
13:54:16 2023-09-26 315721 314761 78058 76574 109133 114613 109426 108740 85468 85112 86948 89564 106667 107815 312807 334860 905691 890517 333609 348706 99615 87993 96544 94113 107195 106781 98628 99292 70147 71158 254044 221333 638280 640038 187128 189741 234448 238567 269890 263891 283066 281834 296617 302103 280553 310642 638477 675128 500870 403694 248117 244359 279397 282943 293634 300108 304723 307053 338713 338824 553587 574287 41.05 68.5 1
13:54:17 2023-09-26 317698 315947 76723 76812 108999 114772 109091 108924 83664 85229 87045 89650 106414 107815 312807 338649 901153 892382 337653 349514 99786 88025 96544 94261 106865 106702 98661 99325 70116 71190 250633 220026 638245 640218 188447 185394 236299 237059 269925 265453 281435 283565 295927 302527 280074 311551 634698 666049 498091 402552 248849 244189 281139 278248 295942 298901 302424 306572 336782 339002 551627 577547 41.05 68.5 1
13:54:18 2023-09-26 317806 314765 78062 76590 109166 114727 109351 108773 85435 85204 87008 89564 106740 107848 312807 338149 901425 889252 336627 348706 100161 87780 96645 93921 107373 106667 98829 98883 70243 71141 258911 220678 646477 642033 187654 189440 235008 237864 272591 264366 282267 282797 295962 301163 279153 311149 638477 667151 510426 402552 249727 244150 282276 282543 293669 299459 304296 308040 337657 339849 550519 575950 41.05 68.5 1
13:54:19 2023-09-26 319498 315951 78162 76586 109166 114454 109346 108740 85663 85171 86948 89437 106594 107633 312557 336635 905968 894618 336152 349233 99615 88085 96410 94177 106726 106770 98492 99495 69989 71238 265871 221990 630336 640038 187654 185394 235934 237391 271093 264331 282267 281918 297760 301680 280074 314535 634662 673077 499081 403671 248117 243643 281209 278318 295303 298032 303644 306464 339880 337945 549482 577914 41.05 68.5 1
13:54:20 2023-09-26 318669 315956 78269 76433 109531 114381 109687 108407 85559 85112 86948 89347 106773 107948 313319 336525 901425 898512 336554 348706 99853 88053 96611 93985 106865 106742 98796 98850 70243 71110 250633 219955 643118 638992 187654 189440 235455 237794 271542 263232 282666 283441 295445 301094 280207 311114 634698 671106 505735 401123 249406 246710 282276 279877 294296 297613 303660 307746 336640 340602 550236 577694 41.05 68.5 1
13:54:21 2023-09-26 315622 314796 78096 76655 109162 114647 109477 108973 85493 85262 86889 89596 106561 108046 313140 335835 907968 889884 333645 349514 99648 88085 96444 94177 106832 106702 98661 99325 70105 71238 252943 221333 637788 640038 187654 189405 234985 238567 269855 264331 283066 281900 296859 302103 280074 310606 638477 673077 481983 402749 248465 244394 280123 280444 293229 299355 302347 304777 338606 338729 549748 574469 41.05 68.5 1
13:54:22 2023-09-26 320248 314321 78178 76708 109351 114465 109426 108407 85526 85079 87008 89315 106740 107452 312807 335835 909973 891973 333681 349233 99615 87993 96477 93985 106832 106776 98628 98883 70147 71238 250633 220678 644011 645168 187522 189440 235008 237094 271507 264296 282666 282695 297933 302315 281786 311808 636080 672311 496701 403547 248636 245659 279896 279877 295160 297821 306394 305874 337657 338824 556246 577840 41.05 68.5 1
13:54:23 2023-09-26 315983 314796 78058 76623 109066 114749 109393 108890 85493 85262 86916 89676 106674 107815 312843 337901 901425 889252 337384 348742 99957 87933 96711 94049 106865 106702 98863 98883 70147 71158 252943 220678 645467 641124 187775 189175 235207 237864 269855 264401 282068 282929 295927 301094 279188 311587 638441 665202 496701 403423 249656 243234 280053 279982 292704 299355 300936 306500 337290 339038 548753 575726 41.05 68.5 1
13:54:24 2023-09-26 318255 315947 78100 76623 109191 114647 109317 108740 85442 85204 86948 89502 106740 107741 312807 339673 905001 886536 339570 348426 99648 88085 96444 94049 106865 106816 98628 98883 70147 71110 252943 219920 642103 646341 187654 189476 235207 237794 270714 264366 279851 284263 295962 301680 281786 309701 640235 665684 498091 402296 247975 245043 281480 279912 294011 299142 303675 308198 336097 339992 556246 576170 41.05 68.5 1
13:54:25 2023-09-26 319156 315811 76770 76518 109493 114415 109611 108407 85468 83553 87045 89502 106740 107633 313539 334555 902427 894286 336115 348706 99990 87900 96745 94049 107406 106667 98862 99155 70401 71110 254044 219991 642556 641124 188050 189175 235242 237461 270679 263522 281270 281870 295927 301129 279718 311368 636566 673261 496701 402552 249656 243678 280284 279131 294438 298657 302879 304636 338344 339992 550383 577023 41.05 68.5 1
13:54:26 2023-09-26 319608 315956 78062 76514 109162 114525 109426 108773 85526 85204 86948 89347 106667 107667 312843 339709 901425 891973 338609 348706 99648 87900 96511 93985 106865 106667 98729 98883 70147 71110 250633 221582 638938 640001 188182 185394 236700 237059 270679 265143 281435 283595 295962 302774 283039 313655 639750 665720 500843 402479 248778 244631 281392 279766 295575 299144 303429 306572 336782 339992 553808 578578 41.05 68.5 1
13:54:27 2023-09-26 319884 314321 78158 76518 109456 114420 109460 108640 85559 85112 86985 89347 106806 107452 312843 336351 909292 891973 335641 348706 99648 88053 96761 94049 106865 106702 98661 98883 70147 71207 250633 220643 638411 644677 187654 189440 235207 237426 272564 263926 282666 282695 295962 302315 281646 312286 635667 672602 496701 403122 248152 245183 279397 279786 296206 297508 302843 306033 337834 339038 558327 577877 41.05 68.5 1
13:54:28 2023-09-26 319791 314761 78091 76619 109166 114454 109426 108773 85500 85145 86948 89347 106626 107741 313019 336848 905363 894655 336389 349269 99615 88085 96410 94241 106652 106850 98459 99528 69894 71329 256546 221644 633473 640038 188182 185914 235969 237569 270714 264366 282267 282700 298209 301432 283039 313915 634553 673956 499434 405990 248533 244220 280999 279766 294838 298657 303685 306068 339916 337625 552618 578733 41.05 68.5 1
13:54:29 2023-09-26 324835 314796 78124 76607 109200 112551 109460 108698 85500 85204 86948 89502 106667 107741 312588 339947 902696 887990 339570 347657 99691 87993 96410 93985 106832 106667 98492 98883 70147 71013 256546 219955 649604 643767 187654 189440 235043 237627 270679 265143 279815 283595 297798 301680 282421 311185 637052 666012 500843 403122 247699 244938 280059 280018 294438 298901 301960 306608 336782 339002 555816 576206 41.05 68.5 1
13:54:30 2023-09-26 319207 314765 78071 76570 109191 114499 109460 108773 85526 85204 86948 89502 106700 107815 312807 334825 906646 893240 333645 349514 99648 88085 96477 93985 106832 106702 98628 99358 70116 71190 256546 220988 640739 640038 187128 185381 234249 238567 270714 264084 283558 282844 297906 302810 280823 312325 638331 674432 499434 403694 248707 244220 278815 280871 294161 297997 304507 307490 338606 338895 553587 575653 41.05 68.5 1
13:54:31 2023-09-26 315911 315920 76766 76841 109099 114763 109057 108924 85461 85288 86889 89746 106634 107815 312516 338340 898763 890517 337325 348706 99648 88085 96510 94113 106832 103946 98796 99292 70243 71207 256546 219991 638779 640218 188182 185394 235934 237759 269855 265515 282031 283198 299324 302527 280662 312499 636493 665866 510426 403122 248849 243643 281621 278662 294403 299809 300936 306018 337526 339956 549993 577840 41.05 68.5 1
13:54:32 2023-09-26 317474 315654 78166 76590 109133 114608 109359 108773 85611 85262 87174 89625 106707 107815 314979 337356 903344 888768 336554 348671 99957 87900 96711 93985 106898 106713 98829 98817 70243 70981 250826 219271 654569 639929 187522 189741 234775 238284 272786 265267 282611 285932 297486 303378 280788 312545 638258 667244 510426 400840 249024 244736 279463 280408 294367 299038 304451 306068 336239 341093 553587 576097 41.05 68.5 1
13:54:33 2023-09-26 318865 317299 78170 76590 109166 114658 109426 108740 85585 85229 86948 89593 106740 107815 313283 334520 902623 896889 332527 348635 99753 88053 96544 94113 106832 106707 98628 99155 70116 71110 250633 221143 640575 640854 188050 185914 235899 237557 270679 264296 282666 281532 297798 302527 280236 311622 635595 674982 493921 403032 248849 243609 280284 279131 295267 298550 302311 305530 339845 338693 550383 577804 41.05 68.5 1
13:54:34 2023-09-26 320968 314256 78120 76586 109317 114465 109687 108632 85644 85079 87077 89315 106773 107452 312807 337593 902390 896562 338058 348706 99855 87960 96677 94049 106865 106747 98696 98850 70243 71110 250860 219578 644266 641579 187654 186365 235690 237582 272542 263935 283029 283418 297906 303378 282784 313692 636608 670657 499480 401342 249235 244359 280832 281746 294945 297441 302808 306428 336746 340470 551333 579143 41.05 68.5 1
13:54:35 2023-09-26 315874 314761 78162 76691 109124 114613 109393 108848 85493 85229 86953 89531 106594 107815 312807 334790 908900 890601 333573 349197 99615 88053 96510 94569 106799 106850 98595 99462 70116 71207 250633 222212 640532 639965 187391 189741 234448 238567 269890 264071 287358 281834 297798 301396 280662 311078 639780 673077 495240 403694 248465 244359 279362 280871 292910 298866 302808 305494 338820 338931 555383 576679 41.05 68.5 1
13:54:36 2023-09-26 320513 314286 78058 76562 109166 114579 109426 108740 85585 85171 87045 89315 106953 107633 312807 336587 909936 894581 336115 348706 99615 88053 96544 94113 106832 106742 98628 99292 70116 71207 252828 220453 642821 645685 188003 186924 235655 237653 272614 264119 283029 283347 297906 302845 281645 311185 636493 673077 489928 403694 248849 245421 279970 279751 295926 297718 304723 306212 338166 338967 558327 577840 41.05 68.5 1
13:54:37 2023-09-26 315915 314726 78187 76619 109133 114613 109582 108773 85644 85321 86953 89625 106707 107815 313217 336777 900749 889252 336590 348706 100094 87991 96711 94049 106865 106781 98796 99292 70243 71207 256546 219991 646461 641124 187654 189706 235172 238531 269890 265108 282267 283631 296617 301129 279188 312271 639381 666645 503997 403408 250218 243574 282806 280017 294125 299564 301640 306099 337799 339992 548790 575689 41.05 68.5 1
13:54:38 2023-09-26 318705 315883 78153 76619 109124 114574 109393 108773 85585 85229 86948 89531 106740 107967 312807 339947 904613 889252 339570 348706 99615 88053 96577 94113 106799 106702 98796 99292 70361 71238 253172 221582 642475 645685 187476 186435 237253 237723 271142 264966 282121 284485 297162 302881 281518 312140 637953 664926 492670 401196 248601 245646 279327 280100 294403 298866 302169 306536 335733 340470 554603 576133 41.05 68.5 1
13:54:39 2023-09-26 316925 314291 78112 76542 109158 114499 109393 108773 85493 85171 87008 89347 106692 107633 312807 334251 903344 894286 333609 348911 99855 88053 96711 94113 106865 106633 98796 98850 70243 71207 252943 219991 639411 641124 187654 189440 235735 237794 271093 264296 281499 281799 295962 303647 279578 311587 636493 674029 496701 403408 249445 243643 280249 279521 294082 297646 304723 305065 340130 339992 550089 578598 41.05 68.5 1
13:54:40 2023-09-26 319914 314761 78166 76814 109162 114692 109426 108407 85526 85229 86948 89470 106707 107633 312807 339673 901711 890306 339089 348706 99855 88053 96544 93985 106832 106633 98696 98850 70244 71242 250860 221582 643388 642943 188050 186435 235760 237250 271816 264190 281651 284285 297725 302952 280161 311078 634662 667753 495411 401342 248849 244394 280214 278318 295847 297681 301852 307822 336510 339992 552802 579180 41.05 68.5 1
13:54:41 2023-09-26 318480 315920 78124 76586 109384 114604 109611 108740 85644 85171 87104 89531 106773 107633 313283 334790 907931 891305 335301 348987 99615 88053 96544 94113 106832 106702 98964 99155 70116 71175 250633 220678 643923 644677 187391 189848 234973 237829 271542 263856 283066 282660 296824 302527 280972 312029 638441 673077 496701 403423 248885 245148 278514 280017 295303 297962 304723 305997 338570 339706 558327 578561 41.05 68.5 1
13:54:42 2023-09-26 326221 315654 78199 76623 109317 114529 109426 108740 85526 85229 87067 89347 106740 107633 312333 336813 907968 897236 336353 349197 99003 88085 96342 94241 106619 103987 98566 99570 70212 71371 256546 221582 636912 644531 188447 186174 236489 237618 271366 264966 282267 282695 297760 301433 281321 313952 636608 671070 503662 403068 248082 244491 280999 279100 295303 297611 303823 306248 338891 337945 549748 577877 41.05 68.5 1
13:54:43 2023-09-26 318110 314321 78166 76623 109166 114613 109426 108773 85468 83537 86985 89470 106740 107815 312807 338922 902696 889252 339570 348706 99648 88085 96577 94113 107077 106781 98763 99325 70147 71158 256546 219955 639963 643767 187654 189573 235172 237794 271093 264331 281473 284463 296824 301680 281821 312766 637953 666309 496701 402837 248082 245148 279827 279982 294817 299267 302733 308089 337006 338717 555242 575987 41.05 68.5 1
13:54:44 2023-09-26 315325 314756 78058 76619 109024 114579 109242 108957 85435 85204 86916 89625 106414 107815 312772 334860 907968 889252 335312 349233 99615 88085 96376 94370 106700 104154 98599 99400 70084 71143 250860 221262 637542 643855 187583 186435 235595 238390 269597 265143 282866 281834 297924 302209 283039 311078 638477 670839 500843 405340 248533 244394 280018 279696 292910 299809 301605 305530 338891 338729 549748 574432 41.05 68.5 1
13:54:45 2023-09-26 319156 314286 78058 76594 109133 114579 109393 108740 85493 85171 86948 89470 106594 107633 311858 338922 902704 891268 338370 347657 99786 88053 96510 93985 106832 106633 98696 98850 70116 71110 250633 221582 637309 641124 188182 185914 236299 236858 271093 265475 281435 283560 295927 302952 280893 311114 636497 665866 495240 402267 248849 244394 280284 279622 295650 299038 303859 306356 336640 339610 553550 579172 41.05 68.5 1
13:54:46 2023-09-26 312313 314291 78091 76570 109158 114579 109493 108773 85493 85204 86916 89625 106414 107815 312552 336848 899076 888059 336627 348426 100128 87956 96944 94113 107355 104133 98730 98751 70275 71143 250860 221582 646591 642033 187583 186435 235137 238567 269890 264366 282267 283021 297725 302844 279726 313841 638477 669610 503662 401983 249692 243643 280053 280052 293919 298585 301888 306500 337799 340470 550149 574469 41.05 68.5 1
13:54:47 2023-09-26 319151 314286 78091 76619 109166 114613 109426 108773 85526 85229 87067 89347 106740 107633 313531 336848 903974 894618 333681 349514 99615 88053 96443 94113 106799 106850 98459 99393 70068 71329 263464 221835 637697 639965 188182 185914 235934 237988 271093 264331 282666 281799 297760 302315 280776 312535 636080 674982 500843 403104 248885 244150 281526 281348 295675 300320 302665 306320 340251 338313 551480 577657 41.05 68.5 1
13:54:48 2023-09-26 320286 315852 78232 76582 109422 114411 109611 108407 85677 85021 87045 89315 106773 107436 312772 336341 901425 897199 338333 348456 99963 87956 96910 94241 106799 104023 98697 99261 70457 71111 250860 220954 641729 642033 188050 189440 236125 237829 272147 264014 283066 283524 295892 301129 280039 312621 635449 671142 492670 401378 249270 244513 280249 279556 294438 297753 304723 306212 336782 340470 550419 577877 41.05 68.5 1
13:54:49 2023-09-26 314590 314317 78091 76679 109582 114647 109426 108957 85559 85262 87045 89658 106869 107848 311894 334825 907968 889889 333609 348911 99615 88085 96477 94113 106832 106702 98628 99325 70116 71158 256546 221333 637296 640001 187654 189741 234809 238937 270456 264331 287321 281834 296859 300874 280928 311114 639417 673077 496701 404729 250829 244938 282675 282943 293883 299214 304612 305853 339666 338824 554767 575099 41.05 68.5 1
13:54:50 2023-09-26 319389 314286 78199 76538 109422 114420 109611 108407 85559 85171 87045 89500 106773 107485 312807 334860 909973 895526 337004 349228 99861 88021 96709 94241 106766 104082 98697 99329 70275 71208 250860 219991 637676 645661 187654 189476 235690 237582 272112 264260 282866 283220 299591 303023 282726 312286 636566 672602 510599 403408 248117 245561 279467 279751 296206 297962 302843 305982 338309 339992 556282 577877 41.05 68.5 1
13:54:51 2023-09-26 315911 315492 78091 76570 109129 114533 109426 108773 85493 85295 87013 89658 106414 107815 312552 336884 899864 889252 336627 349233 100128 87900 96745 93985 106865 106633 98796 98883 70116 71158 252943 220026 655551 641124 187654 189608 235207 238567 269890 265178 282267 283127 297798 302002 279613 311622 639870 669610 496701 403510 250180 244150 280571 280880 294224 299668 304649 306356 338404 339813 549956 575689 41.05 68.5 1
13:54:52 2023-09-26 317770 315645 78091 76607 109166 114613 109426 108773 85526 85262 87045 89625 106773 107848 312807 339661 906445 890021 339904 348563 99824 88021 96743 94241 106766 104121 98665 99329 70275 71207 250860 219766 639963 645392 188182 186959 235207 237794 271093 264401 281471 285049 297689 301396 282037 310389 637989 665396 498091 402552 248117 245183 279397 280100 295303 298585 301888 306644 336510 339992 555424 576170 41.05 68.5 1
13:54:53 2023-09-26 317797 313376 78203 76542 109351 114420 109611 108440 85526 85204 86948 89347 106667 107633 312807 334286 901425 894323 335605 348426 99923 87993 96678 93985 107332 106667 98829 98850 70322 71110 265871 219613 650874 641124 188182 189440 235770 237794 270714 263856 281341 282660 295962 303342 280039 313915 639326 675222 489928 402479 249549 244255 280571 279877 293975 298690 304087 306835 338546 339992 549993 576578 41.05 68.5 1
13:54:54 2023-09-26 319382 315847 78096 76623 109191 114643 109426 108773 85526 85204 87008 89470 106740 107715 312557 338673 901488 893138 338260 348563 99824 87988 96675 94177 106766 104023 98665 98850 70147 71110 250860 221310 638000 639929 188447 185394 236700 237592 270490 265710 281959 283560 295962 302067 280893 312535 638381 663261 498091 402552 248849 244394 281568 278283 294118 299845 300971 306572 337526 339992 551237 578462 41.05 68.5 1
13:54:55 2023-09-26 319316 313376 78091 76627 109196 114454 109426 108440 85559 85112 87013 89347 106700 107485 312772 336044 909936 890974 335641 348706 99648 88053 96511 94113 106832 106702 98628 98883 70147 71190 252828 219991 636742 643767 187654 189210 235934 237426 272113 264331 282666 283127 296859 302067 282831 312915 638418 671945 496701 403657 247940 245799 280109 281348 295776 298482 302772 306500 338344 339753 558327 578996 41.05 68.5 1
13:54:56 2023-09-26 318110 315290 78096 76627 109166 114533 109426 108773 85559 85145 86948 89647 106902 107715 312557 337385 904963 895703 332959 349054 99790 87988 96742 94241 106832 106776 98628 99188 70147 71297 250860 222686 639381 640218 188182 189440 235934 238059 271177 264366 282666 281799 297795 302527 280175 312535 636566 674505 493921 403104 249270 243643 281174 279556 295790 298133 302595 305637 339916 338682 551237 577914 41.05 68.5 1
13:54:57 2023-09-26 317806 315021 78199 76655 109191 114613 109426 108773 85559 85204 87013 89596 106594 107799 311894 339983 902696 885435 339790 348742 99786 88085 96577 94113 106865 106776 98829 99325 70244 71190 250633 219991 647953 643767 187654 189644 235690 237864 271128 265958 281868 284143 299591 302102 281707 313396 637807 665866 496701 404553 247940 245673 280144 279912 294011 298866 300936 308379 337799 338171 558327 576986 41.05 68.5 1
13:54:58 2023-09-26 321478 314317 78087 76659 109166 114727 109460 108957 85526 83783 87164 89741 107148 108303 313869 336199 907821 887805 333465 349066 99790 88021 96709 94113 106832 106702 98628 99325 70275 71272 256546 221644 645909 640074 187654 186199 235630 238901 269855 265143 287292 282143 297906 300874 280928 313062 639906 672602 500843 402466 248985 244429 280481 280017 293471 299809 303859 306033 339880 339002 549748 574469 41.05 68.5 1
13:54:59 2023-09-26 318251 314796 78091 76843 109057 114727 109242 108773 85500 85262 86948 89625 106667 107741 311894 338958 901425 889375 337653 348462 99819 88085 96577 94113 106865 106736 98729 98883 70243 71238 256546 219991 646678 640218 188182 185914 236700 237059 271128 265550 281777 284711 297689 303271 281251 311515 635486 667281 510078 402442 249303 244837 281069 278283 296832 298515 301429 308017 337313 340949 552802 577877 41.05 68.5 1
13:55:00 2023-09-26 312313 315883 76798 76655 109162 114638 109351 108940 83998 83783 87164 89708 106674 107782 312445 336742 899678 887805 336957 348563 99824 88053 96444 94113 106865 106742 98599 99263 70147 71110 253172 220026 639550 638153 188050 189476 235242 238567 269890 265550 282267 283595 297924 301163 279648 312571 638477 665238 496701 403122 249727 243643 280319 280113 294161 299845 304291 306572 337834 339038 548790 575762 41.05 68.5 1
13:55:01 2023-09-26 318153 313415 78145 76603 109191 114533 109460 108440 85559 85204 86948 89564 106773 107633 312588 336577 907325 897873 336353 348742 99445 88117 96376 94241 106473 104064 98291 99427 70116 71270 250633 220952 634183 644769 188182 189308 236334 237794 271936 264860 282884 283916 297620 301503 281751 313580 635486 667115 496179 404840 247940 245113 280249 278936 295017 298032 304285 306428 338309 338729 554639 577914 41.05 68.5 1
13:55:02 2023-09-26 318117 314286 78166 76643 109162 112493 109527 109023 83979 83635 87045 89650 106788 107748 312664 335813 902241 900338 333429 348916 99923 87960 96711 94113 107611 104115 98763 99122 70243 71158 254044 219991 641646 640218 188182 189670 236264 237794 271093 264366 282130 281834 296824 304232 280118 312315 636979 674691 496701 403694 249620 243643 280872 279947 295267 298550 302808 305494 339845 339992 549956 576986 41.05 68.5 1
13:55:03 2023-09-26 318437 315883 78021 76728 109129 114991 109242 108999 83790 85288 86985 89593 106667 107815 313642 338375 909255 887286 337103 349197 99582 88085 96510 94370 106799 104089 98595 99462 70243 71207 252943 221107 633462 640038 187654 189670 236019 238618 272402 267063 282557 283604 297655 302421 281759 313692 640103 669646 496701 403032 248675 245113 280249 279982 295798 299598 301358 306464 339570 338931 554567 578037 41.05 68.5 1
13:55:04 2023-09-26 318705 315021 78232 76848 109628 112493 109594 108873 83947 83668 87261 89712 106968 107748 313325 334684 910430 894364 333645 348671 99923 88053 96709 94113 106832 104089 98763 99292 70243 71371 252828 220952 641606 644640 187654 185050 235008 237829 271922 264260 283886 283092 296824 302952 281383 311332 637953 674029 496701 403694 248849 245113 278549 280801 295718 298413 303731 306464 338820 339992 557930 576133 41.05 68.5 1
13:55:05 2023-09-26 315681 314286 78087 76732 109166 114772 109648 109032 85644 85380 86985 89842 106740 107848 312772 337593 900749 890517 337103 348706 99923 88053 96577 94113 106865 106702 98763 99325 70243 71207 250860 219955 643570 640941 188604 186662 236419 238653 270540 265816 282593 283418 297169 302065 280752 315629 638222 665130 498091 403122 249235 243609 281821 280573 294367 299774 303355 306536 338273 340363 550929 576986 41.05 68.5 1
13:55:06 2023-09-26 317480 315883 76684 76933 109451 114908 109552 108973 83998 83553 87104 89679 106862 108030 312629 336777 903985 889884 338187 348420 100029 88230 96711 94241 106865 106781 98796 99263 70307 71207 251997 220173 654581 640038 187654 189777 234963 237829 271128 265108 282666 285103 295927 303308 281561 310606 638441 665866 494040 400738 248885 246122 279823 280640 294403 299320 303786 306608 336239 340949 554567 576133 41.05 68.5 1
13:55:07 2023-09-26 324216 314291 78203 76623 109350 114772 109426 108924 85677 85321 87045 89593 106740 107815 312772 333749 903985 897199 333537 349233 99957 88053 96677 94113 106865 106816 98763 99292 70322 71238 256546 222212 644998 640978 188339 186662 236159 237688 271402 264966 284270 282594 297585 302986 283221 312499 636566 674982 498438 404266 249406 244596 281179 280249 295303 299320 304723 307272 340622 339992 550419 577877 41.05 68.5 1
13:55:08 2023-09-26 320084 315874 76720 76959 109393 112414 109662 108823 83927 83553 87196 89618 106968 107708 312807 337865 902704 900080 339089 348671 99923 88085 96711 94177 106865 104082 98796 99292 70338 71207 252943 219578 651819 639929 188182 189706 235934 237024 272147 265108 282267 284574 297870 301094 281524 311587 634698 666139 505735 401378 249445 244771 280359 279867 297041 298622 302808 308438 337254 341573 553194 579591 41.05 68.5 1
13:55:09 2023-09-26 317698 315811 78124 76671 109502 114718 109687 108848 85677 85262 87104 89625 106773 107815 313283 334790 905654 891937 333609 349233 99957 88085 96644 94241 106865 106816 98796 99360 70243 71403 250860 222528 644958 644495 187583 185563 235067 238962 272197 264155 284270 283480 301211 303165 281357 312362 639833 674763 510078 404553 249235 245148 279485 281496 294811 299179 304407 305960 339845 339992 552894 576541 41.05 68.5 1
13:55:10 2023-09-26 320250 315509 76830 76755 109401 112488 109628 108790 83979 83701 87169 89560 106773 107741 311858 335799 911726 894544 336082 348706 99888 88053 94944 94241 107406 106776 98763 99360 70243 71238 252943 219991 637431 643731 188182 189741 235934 237592 272372 264366 281306 283560 297933 302103 282682 311114 636080 672977 496701 403694 247908 245905 280284 279705 296832 298866 302808 306536 338820 339992 556246 578733 41.05 68.5 1
13:55:11 2023-09-26 315356 314321 78203 76627 109166 114806 109426 108924 85644 85321 87045 89658 106634 107815 312772 336848 901748 889252 336590 348426 100128 88021 96779 93985 106898 106713 99174 99230 70307 71242 253172 219507 647193 642033 188182 186959 235595 239130 271366 265745 282993 283524 295962 302668 280074 313396 639089 667223 496701 401378 250430 244394 282675 281963 293634 299809 302347 306536 338309 341093 550419 575689 41.05 68.5 1
13:55:12 2023-09-26 318558 315956 76766 76841 109367 112493 109552 108865 85644 85321 87045 89625 106667 107815 312190 338744 903937 889884 339570 348426 99824 88085 96577 94177 106832 106742 98729 99325 70243 71207 250633 221425 639424 643731 187654 189777 235242 237864 271128 265108 281868 284862 296859 302315 281905 310606 640235 667463 499480 403122 248117 245733 280249 279982 294082 298515 301852 308851 336782 339992 556209 577570 41.05 68.5 1
13:55:13 2023-09-26 318705 313376 78162 76590 109502 114579 109797 108626 85677 85204 87045 89347 106773 107633 312807 336763 902704 897199 335605 348706 100025 88021 96711 94049 107322 104121 99073 99230 70275 71143 250860 221268 642674 641579 188447 186697 235794 238390 271507 263856 281671 283524 297906 304160 280788 313841 638135 673077 495311 401415 250287 244394 280908 282344 295754 297646 306644 306428 338820 340710 550383 576986 41.05 68.5 1
13:55:14 2023-09-26 324676 315951 76757 76845 109334 112699 109393 108999 85526 85354 87013 89658 106788 107815 312983 338887 902704 891937 338390 349054 99888 88085 96644 94241 106865 106770 98796 99325 70147 71329 256546 219955 637755 641124 188447 189573 236664 237287 271542 265550 282068 284556 296824 301094 280928 311551 635595 665166 499133 402552 249270 244771 281379 279096 297041 298901 301888 308343 337254 340470 553194 579554 41.05 68.5 1
13:55:15 2023-09-26 317729 314037 78124 76590 109426 112238 109611 108440 85559 85229 87104 89531 106740 107633 312772 334719 909936 891937 335605 348706 99786 88085 96878 94435 107248 104180 98599 99362 70307 71175 268322 221582 652898 644950 188146 186959 235172 237794 271957 264331 286952 283820 297689 302952 283840 309666 637466 673077 510947 403408 249270 245768 279454 280017 296206 297611 303731 306212 338855 341344 556246 577431 41.05 68.5 1
13:55:16 2023-09-26 314693 314796 78124 76756 109158 114727 109393 108957 85526 85295 87013 89625 106740 108131 312807 337356 900749 889252 337103 348706 99920 88117 96745 94241 106898 106850 98796 99325 70275 71207 252943 219991 639548 640218 188182 189741 236019 238901 270456 265958 282666 283560 297870 301129 280438 313082 638477 665238 498091 403408 249656 244198 283075 282543 294118 300438 304143 306428 338166 340399 548607 575950 41.05 68.5 1
13:55:17 2023-09-26 315658 315974 78199 76655 109154 114613 109426 108740 85618 85171 86985 89625 106667 107815 311858 338887 904613 890522 339570 348385 99861 88230 96910 94370 106799 104011 98697 99329 70307 71240 250860 220954 640040 645685 187654 189777 235207 237864 271128 265453 283029 285062 295927 303841 281786 310606 640176 665866 495411 400738 249060 245183 279823 280640 294082 298550 302808 308017 336746 341609 554603 576133 41.05 68.5 1
13:55:18 2023-09-26 318219 315847 78145 76619 109162 114684 109426 108773 85559 85204 87045 89625 106740 107815 312772 333480 902427 894480 333307 348706 99957 88053 96577 94113 106865 106742 98998 98883 70116 71158 250633 219955 646310 640218 188376 189476 235934 237829 271472 265108 281566 281834 297274 301163 280148 312535 637016 675128 495311 404384 250180 244697 283075 282144 295575 298444 303624 305889 340251 340327 550199 577694 41.05 68.5 1
13:55:19 2023-09-26 320513 315509 78124 76623 109342 114608 109611 108740 85677 85262 87104 89625 106740 107600 311894 338375 901425 897480 339073 348420 100066 88230 96878 94241 106799 104052 98730 99396 70307 71369 250860 221268 643269 640038 188314 189511 236700 237547 272232 265515 282466 284898 296582 301163 281733 311658 636529 665202 499480 401415 249656 244806 280676 279135 297041 298306 302559 308379 337290 341093 553194 579591 41.05 68.5 1
13:55:20 2023-09-26 318183 314286 78153 76623 109426 114613 109611 108773 85618 83653 87045 89625 106773 107741 312843 334790 909292 891937 336306 348706 99957 88085 96745 94241 107332 106781 98796 99325 70147 71158 250633 219991 645516 643731 187654 189785 235207 237864 272337 264331 283927 283560 297517 301094 281440 310389 638477 674523 496701 403547 249406 245694 281480 281194 296027 298708 304087 306320 338713 339849 556027 576097 41.05 68.5 1
13:55:21 2023-09-26 319120 313376 78120 76623 109351 114533 109645 108773 85644 85262 87045 89625 106773 107633 311894 336341 913025 899439 336372 348946 99516 88294 96576 94370 106766 104142 98665 99499 70307 71240 256546 219991 638279 640074 188579 186435 236419 237759 271507 264789 283285 283595 298523 302103 281821 312535 636080 667331 496701 403707 248117 244977 281533 279521 296315 298901 304760 306536 338855 338967 554603 578733 41.05 68.5 1
13:55:22 2023-09-26 323300 314286 78124 76619 109351 114647 109426 108957 85559 85354 87104 89658 106773 107815 312552 337356 902696 890517 338979 347692 99786 88085 96711 94177 106865 106776 98796 99325 70274 71110 256546 220683 650557 640110 187654 189812 235934 238567 271317 265143 282068 285098 295997 301094 281856 312841 640998 665684 492670 402012 249128 245835 280144 280766 295575 299423 304575 308670 336604 341093 556246 577607 41.05 68.5 1
13:55:23 2023-09-26 316019 314761 78054 76789 109049 114875 109548 109141 85559 85445 87067 89875 106773 108180 314980 338637 911078 890709 336244 349371 99824 88539 96776 94370 106766 104187 98665 99429 70116 71270 250860 221298 638191 645227 188182 190007 235934 237864 270714 266812 282194 283848 299591 302527 281821 312307 639870 665202 496701 403032 248675 245183 282875 280148 295017 299845 300971 308379 338855 339515 555816 577840 41.05 68.5 1
13:55:24 2023-09-26 320286 313376 78153 76518 109536 114533 109721 108665 85709 85204 87077 89347 106953 107485 312989 336884 901425 893018 338021 348706 99957 88265 96611 94113 106898 106742 98796 99393 70274 71238 261100 219271 655817 641579 188182 189777 235969 237829 272407 264260 286952 284467 295962 304089 283585 315093 638418 673639 492670 401232 250287 244837 283607 280695 295740 298273 304551 306536 337491 339172 552802 579180 41.05 68.5 1
13:55:25 2023-09-26 315688 315883 78091 76752 109200 114752 109426 108957 85559 85445 86948 89741 106902 108363 312557 337617 898690 890443 336994 348563 99824 88021 96844 94306 106766 106742 98696 99427 70440 71190 250860 221582 648073 640218 188447 189608 236785 238653 270953 265993 282666 283631 296894 303342 280928 313523 638477 666175 498091 403408 249656 244609 282033 280017 294118 301213 301923 308379 338582 341093 550030 577877 41.05 68.5 1
13:55:26 2023-09-26 320104 314286 78265 76659 109725 114647 109721 108773 85709 85354 87077 89658 106773 107815 312843 336577 910618 892981 336627 348742 99855 88085 96611 94241 106865 106702 98829 99393 70274 71238 252943 220026 642794 643767 188447 189741 236664 237794 272372 265143 287155 284383 300584 302525 283298 313287 636384 670997 498091 404840 247975 245764 280999 281348 295776 298866 303518 306572 339057 339992 556100 579591 41.05 68.5 1
13:55:27 2023-09-26 319117 313376 78158 76765 109351 114681 109645 108807 85709 83783 87412 89708 106935 108046 314868 334145 903949 898363 333271 349090 99995 88021 96711 94241 106931 106702 98998 99325 70307 71190 250860 220608 639091 640218 188846 186959 236524 238567 271542 265550 281601 282695 297795 302458 280697 313010 637502 672224 496701 405430 250430 244429 281139 279982 294774 299845 302879 305997 340669 340470 550456 577877 41.05 68.5 1
13:55:28 2023-09-26 317806 314317 78096 76761 109166 114840 109317 108957 85592 85295 87234 89658 106773 107848 314049 338994 908384 888134 337653 348706 99682 88117 96444 94306 106832 104115 98628 99528 70147 71399 252943 220988 637818 644713 188447 189848 235969 238567 270714 267160 282884 284536 298871 302030 281751 311515 640176 669172 496701 405990 248707 245593 281306 280408 294981 301213 302085 306320 339702 338967 554567 576986 41.05 68.5 1
13:55:29 2023-09-26 318219 313380 78211 76655 109527 114533 109594 108906 83959 83841 87320 89683 106927 107782 312664 334684 910177 894410 333537 349054 99957 88085 96645 94241 107215 104142 98632 99533 70274 71238 253172 220643 639178 645023 187654 189821 235207 237900 272182 264331 283963 283361 297309 302279 281589 310389 638441 675002 496701 403694 249445 245183 279397 280906 294981 299585 305737 306500 338855 339992 556246 576170 41.05 68.5 1
13:55:30 2023-09-26 315586 315811 78100 76708 109158 114677 109426 108957 85559 85354 87045 89781 106773 107848 311894 336848 901107 889336 336627 348742 99888 88085 96611 94241 106898 106736 98829 99325 70274 71238 252943 220026 637753 639765 188182 189777 236334 239024 272823 266118 282884 284179 297412 303378 280118 313415 638295 669376 496701 403335 249656 243643 281174 280017 294403 299351 304723 306608 338273 339992 548790 576170 41.05 68.5 1
13:55:31 2023-09-26 315947 315883 78120 76655 109527 112484 109594 108940 84010 83783 87169 89683 106895 107782 312664 338233 906556 890406 339016 348181 99888 88117 96645 94177 106832 106816 98829 99292 70274 71238 250860 220683 640165 640074 187654 189848 235770 238567 271507 265550 282267 285405 296859 301094 281958 311114 640235 663261 499480 401415 248921 245940 280284 280675 295790 299073 302843 308851 336782 341129 555853 577643 41.05 68.5 1
13:55:32 2023-09-26 317480 313410 78120 76655 109498 114647 109426 108773 85592 85354 86985 89658 106773 107848 312807 334530 903344 897236 333609 348462 99990 87993 94672 93985 106898 106667 98829 99358 70274 71190 250860 219991 643626 640218 188182 189511 236454 238653 273945 264860 282461 283184 297412 305053 280823 314734 637320 674946 499227 403122 250466 244394 281174 280647 295539 298620 305589 305709 339880 340710 550030 577730 41.05 68.5 1
13:55:33 2023-09-26 319871 313376 78158 76861 109485 112493 109594 108906 83947 83719 87228 89744 107001 107748 312840 338744 902593 893239 338609 348181 99888 88085 96810 94241 106865 106816 98829 99325 70179 71329 256546 219955 641152 639965 188712 189440 237066 237988 271577 265958 282267 284898 296859 301163 281392 313952 636566 664734 499227 402552 249481 245148 282006 279131 296623 299600 303823 306356 337834 339635 553808 579180 41.05 68.5 1
13:55:34 2023-09-26 318705 314072 78261 76655 109527 112493 109645 108440 85709 85204 87104 89380 106806 107485 312807 334825 909973 893276 333717 348706 99888 88085 96611 94113 106865 106810 98829 99427 70274 71270 256546 220026 653044 645685 187512 187485 234998 239024 272267 264190 283868 283538 299591 303378 283840 313026 638295 674029 517403 403694 249306 245183 281480 281968 295962 298062 304266 306212 339916 341645 556209 577023 41.05 68.5 1
13:55:35 2023-09-26 319382 315847 76747 76896 109527 112493 109628 108865 84030 83553 87169 89618 107214 107748 312593 336777 909900 893652 336316 348911 99516 88504 96577 94370 106832 104011 98696 99501 70307 71238 250633 219991 637367 640074 188579 189670 236700 237794 271542 264331 283066 283560 299591 302690 281821 312499 636044 667295 498091 403635 248950 245113 281766 279521 296832 299320 302808 306536 339845 338967 554567 579143 41.05 68.5 1
13:55:36 2023-09-26 315938 314252 78096 76867 109166 114613 109426 108924 85644 85380 87045 89625 106707 107815 314012 337830 909675 890517 339496 348671 99957 88053 96711 94177 106865 106816 98763 99292 70243 71207 265871 220329 643390 645685 188039 187485 235595 238795 271402 265781 283029 285138 297617 304232 281896 310606 639797 663261 495411 400702 249406 245764 279983 280836 294118 298968 304760 310060 336604 339478 556209 577023 41.05 68.5 1
13:55:37 2023-09-26 312532 315559 76889 76873 109174 115053 109292 109267 83998 83950 87067 89806 106788 108146 311823 336848 907968 888768 333573 348528 99821 88053 96544 94241 106832 104142 98697 99462 70243 71270 252943 221298 638269 640001 188182 190078 235934 239104 270644 265958 281495 282695 298212 302952 282006 313286 640286 671106 502252 403068 248849 244942 280284 280017 293151 301213 304723 306500 340909 339992 552930 576097 41.05 68.5 1
13:55:38 2023-09-26 318451 314252 78203 76679 109162 114772 109611 109108 85677 85380 87137 89625 106773 107815 311894 338887 903732 890974 338609 348426 99923 88085 96577 94241 106865 106736 98796 99292 70243 71274 250860 221582 645572 643511 188712 186697 236890 237618 272232 265781 282121 285120 297585 301129 281821 312535 636529 665202 499480 401691 249620 245113 281104 279131 297459 299036 302808 309069 337799 341573 553808 579591 41.05 68.5 1
13:55:39 2023-09-26 317622 315951 76729 76841 109363 114988 109519 108973 84030 83783 87228 89593 106740 107848 311858 336848 901241 889715 336554 348671 100094 88085 96577 94370 107340 106850 98796 99393 70370 71238 250633 219991 640071 640218 188182 189777 235899 239307 270679 265736 283251 283595 297517 302423 280039 314918 638477 668552 498091 403122 250430 243643 281139 280871 294296 301410 304507 306572 338820 340470 549567 576133 41.05 68.5 1
13:55:40 2023-09-26 318938 315582 78203 76728 109489 114722 109611 108740 85709 85354 87077 89625 106773 107815 312772 336848 908379 894618 336590 348706 99615 88117 96510 94370 106799 104082 98595 99843 70244 71532 256546 222845 641540 643399 188712 186435 236890 237653 272197 265338 282993 283644 298420 301680 281821 311622 635449 673183 510252 403635 248082 245148 281249 281348 296206 299320 302808 306212 338820 338931 554567 579143 41.05 68.5 1
13:55:41 2023-09-26 317589 315699 76802 76808 109628 112493 109662 108756 85761 85380 87045 89625 106773 107815 313140 336288 903344 898512 336043 348426 100066 88021 96745 94113 106898 106667 98829 99325 70322 71207 248594 221310 641847 640671 188182 189644 236299 237864 271542 264260 282391 283524 297834 302914 280928 312571 639326 674029 498091 402267 250430 244771 281104 280527 296206 299110 304694 306464 338820 339409 552019 580142 41.05 68.5 1
13:55:42 2023-09-26 315364 314286 78120 76728 109426 114692 109502 108999 85644 85413 87077 89781 106740 107815 311858 335539 907931 890517 333609 349233 99855 88085 96829 94241 107322 104207 98632 99501 70307 71369 254044 221191 637665 643855 188712 186959 236324 239165 273097 265923 281530 282695 300014 303556 281680 313915 641230 672602 496701 403104 249406 245386 280908 281137 294403 301178 302843 306500 340945 339992 555013 576133 41.05 68.5 1
13:55:43 2023-09-26 318299 315951 76793 76845 109738 112665 110291 108707 85742 85262 87261 89625 107067 107748 313437 334719 910582 890306 335861 349090 99957 88451 96577 94241 106865 106850 98796 99495 70243 71238 250633 219991 637676 644677 188050 185050 235735 238583 272407 264331 281530 283560 297760 301129 281786 311288 638441 674029 491299 403694 249656 245905 281809 280871 295432 298657 304230 306572 338855 340710 557464 577840 41.05 68.5 1
13:55:44 2023-09-26 315874 314291 78145 76793 109309 112806 109426 108957 85644 85354 87045 89781 106740 107848 312552 336848 899790 889968 336627 348706 99957 88117 96945 94499 107322 104240 99073 99362 70307 71369 250860 222054 639918 641542 188712 186959 236489 239272 270714 265993 283066 284228 297655 304232 282602 313523 640323 666681 498091 403694 250430 243643 281533 280836 295059 300756 302595 308379 338855 340434 549604 576986 41.05 68.5 1
13:55:45 2023-09-26 316925 315951 76684 76841 109493 114840 109687 108924 85592 83783 87169 89748 106692 107848 311858 337865 906408 890754 339293 348420 99990 88085 96611 94177 106865 106731 98796 99393 70338 71238 250633 220329 638736 640074 188182 189848 235934 238567 271507 265329 282267 285370 297309 301782 283189 311332 638477 663297 499480 402837 249196 245940 280486 280871 295998 299809 302879 309324 337290 341057 556246 577431 41.05 68.5 1
13:55:46 2023-09-26 317770 315856 78228 76619 109679 114604 109797 108773 85709 85354 87137 89658 106923 107848 312843 334251 902704 898512 335569 348969 100066 88197 94977 94370 107503 104056 98697 99464 70307 71143 250860 221268 642199 641088 188579 187222 236499 238567 271577 264331 285297 283958 297274 302914 281321 312571 640235 673170 498091 402552 250444 244771 281104 280017 296206 299809 304229 306248 339880 341129 549956 577877 41.05 68.5 1
13:55:47 2023-09-26 319498 315437 76725 76708 109531 114802 109611 109057 83990 85380 87196 89746 106773 107815 311894 339530 903985 893910 339152 349197 99990 88117 96779 94241 106898 106736 99039 99495 70370 71238 256546 219955 649590 640001 189511 189573 237433 237829 271922 266402 282866 285134 298405 301163 281751 312535 636566 666175 499480 402903 249692 245183 281997 279999 297041 299880 304291 309324 338820 341609 549784 580413 41.05 68.5 1
13:55:48 2023-09-26 319156 313376 76736 76655 109721 114692 109797 108773 85742 85295 87201 89658 106953 107815 312807 334825 911264 893239 335351 349473 100066 88504 96912 94370 107241 104187 98697 99362 70338 71369 256546 222212 638245 645096 188182 185016 236134 239024 272874 265108 281680 283817 297760 301163 283298 312252 638441 674029 498091 403694 249656 245975 280031 280871 296832 298866 304407 306536 338855 340470 557464 578733 41.05 68.5 1
13:55:49 2023-09-26 319127 315838 78158 76623 109527 112493 109662 108999 85677 85321 87045 89658 106935 107782 311894 336105 907931 898238 336627 349233 99615 88359 96544 94370 106799 104174 98459 99665 70147 71497 250633 220917 632828 639844 188712 189741 237231 237864 272372 265736 281808 283693 299117 303592 282059 313046 636566 673077 499654 404312 249235 245148 282108 279982 296832 299492 302843 306572 340909 339992 552966 579591 41.05 68.5 1
13:55:50 2023-09-26 315983 314507 78158 76789 109498 114840 109611 109141 85592 83783 87228 89813 106773 107848 312552 338922 907771 891325 339867 349228 99995 88053 96878 94370 106799 104082 98697 99362 70307 71337 253172 220329 642683 643731 188182 187222 236194 238531 271542 265958 281940 285459 299410 301129 283114 311332 638441 667427 511120 402552 248921 245975 280389 280871 296170 300142 302808 308561 337526 340710 557464 577877 41.05 68.5 1
13:55:51 2023-09-26 315947 314291 76830 77154 109124 115000 109426 109175 85526 85596 87104 90118 106667 108213 311858 337901 910347 887990 335641 349233 99888 88117 96577 94872 106832 106770 98628 99495 70243 71270 250633 221333 636415 640074 188182 189848 235969 238937 270456 266550 287088 283163 300226 302845 281856 311622 639541 667295 495240 403068 249656 245183 281104 280950 294438 301460 304291 306572 340945 339992 554567 577607 41.05 68.5 1
13:55:52 2023-09-26 319608 315847 78232 76761 109527 114731 109611 109296 85709 85328 87077 89658 106773 107815 313827 341441 903123 895792 338317 348599 100028 88053 94704 94370 107241 104076 98697 99329 70290 71238 250860 219766 644970 643855 188712 189848 236299 237794 272889 265550 282920 285806 297309 302002 281589 312315 636298 666681 499480 401983 249656 245183 281139 282275 296825 299320 302879 308851 337799 339443 549748 579591 41.05 68.5 1
13:55:53 2023-09-26 315766 315690 78129 76728 109191 114756 109426 109032 83947 85354 87045 89658 106773 107848 312580 336848 901425 888244 336663 348742 100299 88053 96779 94113 106898 106667 98796 99325 70243 71329 250633 219955 643796 641124 188182 189883 235969 239840 271128 265958 286952 284029 297725 302949 280501 313046 641266 667259 495240 403408 251030 244224 281308 280871 294082 300756 302808 308379 338891 340949 550419 576986 41.05 68.5 1
13:55:54 2023-09-26 318865 313410 78162 76679 109531 112708 109645 109141 85709 85445 87077 89781 106935 108244 312997 336600 908879 894102 337522 349090 99995 88294 96675 94435 106733 104115 98595 99528 70147 71497 250860 222528 635253 639965 188712 189644 236700 237864 272232 265736 281298 283560 299397 302243 282174 313266 636566 674505 500843 404276 249656 244977 282033 279982 295639 299003 302879 306608 340981 340206 553771 578770 41.05 68.5 1
13:55:55 2023-09-26 319307 313410 78224 76590 109721 112336 109830 108665 85775 85204 87261 89531 107199 107485 312843 335799 902446 894286 337066 349567 100161 88117 96779 94113 106898 106707 98829 99358 70370 71238 250826 219271 642016 641124 188447 187222 236334 238567 272407 264331 281566 284463 296859 303150 281436 312571 637989 673077 502086 402267 250692 244977 281174 280444 296206 298901 304766 306536 338855 339478 552019 579591 41.05 68.5 1
13:55:56 2023-09-26 315616 313376 78174 76919 109376 114727 109721 108957 85592 83783 87261 89741 106935 108013 312664 334684 910177 893138 333465 349335 99995 88262 96844 94241 106865 106845 98796 99393 70275 71321 250860 220678 636130 640001 187654 187485 235102 239343 271542 265143 281826 283560 298453 301129 282041 311658 640359 675128 498091 402183 249656 245183 280249 281980 294082 299845 304230 306379 340430 340470 549784 576986 41.05 68.5 1
13:55:57 2023-09-26 319608 314032 78191 76796 109531 114647 109830 108773 85709 85295 87363 89625 106953 107633 312807 335835 910618 897480 336152 349760 99990 88117 96678 94370 106865 104246 98829 99495 70274 71270 250633 219991 643888 645190 188447 185468 236299 238567 272824 265108 281671 284613 297760 302703 282682 310642 638477 674505 498091 403694 249692 246320 280459 280871 296832 299355 304893 306608 339880 345821 557932 577914 41.05 68.5 1
13:55:58 2023-09-26 323224 315874 78186 76793 109536 114840 109721 109275 84021 83957 87380 90020 107001 108113 312664 337486 901277 892345 336957 349335 100094 88117 96712 94370 106898 104115 98763 99495 70370 71367 256546 220643 642103 641653 188712 189848 236700 239307 271093 266589 286988 284561 297760 302458 280732 313594 640359 667151 503650 403408 250466 244189 282108 280836 295303 301213 302808 306248 338891 341129 549604 577023 41.05 68.5 1
13:55:59 2023-09-26 317480 315703 78265 76785 109531 114752 109830 109032 85709 85354 87169 89781 106806 107848 312807 337865 906408 889375 339570 348742 99990 88117 96645 94306 106898 106810 98829 99393 70353 71238 250633 220173 640982 643731 188314 189918 235969 238937 271992 265772 282666 285521 296859 302703 283114 311587 639906 663297 498839 402267 249481 246355 280799 280906 295919 299880 304723 309360 337562 339443 556282 577877 41.05 68.5 1
13:56:00 2023-09-26 319389 313376 78203 76627 109826 112493 109965 108873 84084 83668 87320 89434 107034 107567 312700 335622 902556 897051 337470 348671 100230 88085 96779 94113 107307 106776 98829 99393 70401 71270 249793 220996 643773 639028 188447 189918 236499 237900 273241 265143 287292 285134 296824 302037 281357 312571 638418 667331 500870 401415 250430 245183 281174 280675 297459 298657 305395 308415 337799 339478 549748 580553 41.05 68.5 1
13:56:01 2023-09-26 316174 314286 78124 76765 109200 114875 109648 109141 85592 85445 87045 89875 106773 107882 314049 336884 901425 890517 336627 349269 99990 88117 96611 94241 106898 106845 98829 99495 70370 71270 250633 219991 639999 640218 188579 189883 236700 239343 271128 266589 286915 284463 297760 302037 280697 314625 640359 667187 498091 403408 250430 243678 282231 280871 295303 301249 304507 308888 338891 338463 550186 577023 41.05 68.5 1
13:56:02 2023-09-26 318705 313406 76787 76962 109628 112493 109898 109007 83927 85523 87261 89744 107001 107782 312629 336671 908879 897199 335677 348706 99819 88117 96709 94464 106832 104154 98796 99528 70147 71507 250860 221679 634228 639965 188712 189679 237066 237900 271957 265772 281495 283163 299397 301129 281883 313558 636602 675128 502252 404348 249692 244806 282068 280017 296206 299880 303553 306212 341737 339706 552802 579591 41.05 68.5 1
13:56:03 2023-09-26 324216 313371 78282 76797 109792 114681 109721 109032 85742 85445 87201 89813 106806 107848 313319 333784 903985 899150 333681 349233 100299 88117 96813 94241 106931 106736 98862 99495 70401 71270 256546 219955 640964 640218 188579 189848 236700 238937 271992 265143 282461 283675 297795 304089 280963 313523 638477 672260 499133 403408 250678 244806 281700 280871 296206 299880 304412 306500 340622 339207 551627 578733 41.05 68.5 1
13:56:04 2023-09-26 315142 315667 76688 76995 109552 115133 109662 109041 85709 85615 87228 89839 107174 108113 313827 335564 909328 890517 333609 352445 99963 88117 96577 94306 106865 104187 98796 99634 70307 71270 265871 221298 638191 640110 188447 189883 236334 239272 270714 266438 281530 283662 298699 301782 281856 311658 640813 671106 495311 403707 249406 245183 281022 280675 294438 301671 302808 306212 340981 339992 554175 576170 41.05 68.5 1
13:56:05 2023-09-26 319608 315847 78257 76655 109641 114597 109830 108773 85742 85237 87228 89625 106839 107633 312843 336341 910356 894655 336115 348742 99990 88117 96745 94306 106898 106919 98829 99495 70322 71367 252943 219991 644291 645205 188447 189750 236664 237864 272824 265550 281566 284587 297795 301129 283582 311551 637502 673077 510426 403694 248885 246700 280825 280052 297041 298936 304157 306248 339880 341129 557639 579333 41.05 68.5 1
13:56:06 2023-09-26 318529 315883 76757 76873 109514 115102 109662 109124 83959 83783 87418 89773 106887 107815 312772 336813 903985 891269 337470 348635 100266 88085 96913 94241 107685 104219 98862 98850 70401 71207 252943 219613 645289 640905 188182 185597 235899 239679 271507 265958 281495 284977 297834 304981 280928 312571 641721 667223 498091 402552 251207 245148 281105 281817 295124 300721 303930 308343 339845 340225 555383 577395 41.05 68.5 1
13:56:07 2023-09-26 318442 314286 76798 76761 109502 114806 109611 109108 85709 83884 87228 89781 106740 107815 314159 339947 907894 887953 339089 348671 99957 88117 96644 94370 107332 104044 98696 99462 70370 71336 250860 219991 635331 643695 188447 190149 236464 238901 271507 267186 282615 284427 300438 302952 283079 312280 640323 667025 502252 403635 249235 245733 281104 281357 296206 302044 301852 309324 340072 340220 559123 577584 41.05 68.5 1
13:56:08 2023-09-26 320711 315956 76679 76877 109738 112493 109662 108940 83990 83783 87261 89593 106953 107633 312516 338091 904245 897162 339016 348706 100128 88085 97046 94435 106865 106770 98829 99462 70370 71238 252943 219271 653546 642033 188579 190114 236664 238901 273206 265072 281495 285334 296824 304196 281786 313804 636529 672334 494040 401378 250430 245183 281533 280871 296304 298866 304658 308379 338273 339478 553587 580413 41.05 68.5 1
13:56:09 2023-09-26 315137 314291 76830 76793 109527 114840 109611 109108 85677 85504 87169 89936 106773 108180 311858 337593 901425 890517 337103 349233 100128 88117 96745 94370 106865 104082 98829 99462 70401 71416 250633 222212 639098 641124 188712 190149 236735 239307 271282 267147 283066 284427 297760 304303 281321 314221 640235 667151 502086 403694 250430 244394 282033 280871 294118 301636 304501 309033 339559 341490 549847 579099 41.05 68.5 1
13:56:10 2023-09-26 319535 315631 76720 76975 109695 115064 109662 109312 85827 85445 87228 89842 106920 108195 313104 336775 909863 894249 335825 349473 99824 88359 96795 94499 106832 104180 98763 99495 70370 71367 252943 219991 638538 643695 188978 189777 237433 237864 272959 265736 281808 284463 299571 302527 282682 313266 636529 671106 492597 404276 249235 245733 281997 280612 295946 299809 303731 306356 339845 339992 555816 580413 41.05 68.5 1
13:56:11 2023-09-26 317770 315509 78340 76708 109868 114688 109763 108773 85677 85445 87137 89781 106920 107848 313209 334251 902390 894249 335569 348706 100299 88297 96913 94241 106898 106781 98829 99292 70370 71207 250633 219766 641553 641124 188712 189848 236664 238917 271957 264331 282822 283958 297517 302949 281409 313258 638404 674982 498091 402552 250818 244942 281491 280836 296372 301316 305373 306284 339702 342392 550309 577730 41.05 68.5 1
13:56:12 2023-09-26 316719 315951 76761 77016 109363 113051 109578 109292 85644 85504 87045 90111 106821 108329 313924 336813 909936 889884 333537 349514 100128 88359 96711 94370 106865 104187 98796 99495 70338 71416 250633 221333 651042 640038 188712 185306 236664 239847 270679 265958 281601 283560 300438 301129 282831 312571 642175 673077 496701 403671 249656 245905 281533 281496 294403 300332 303482 306572 341701 339186 552930 576986 41.05 68.5 1
13:56:13 2023-09-26 320248 313376 76834 76708 109758 114692 109830 109032 85827 85354 87233 89625 107026 107815 312772 335835 911911 894581 336590 349233 100128 88117 96745 94370 106898 106845 98829 99495 70401 71416 250633 220026 643361 645132 188712 185340 236700 238531 273206 265923 281566 284685 298420 303911 283662 313286 638404 674029 498091 403694 249235 247215 283075 282943 297734 301316 304551 308234 340214 341394 558539 580678 41.05 68.5 1
13:56:14 2023-09-26 315766 315947 76744 76866 109527 114840 109721 109141 83990 85582 87201 89904 107240 108180 312772 336848 903912 890517 337139 349532 100333 88085 97014 94241 107447 106736 99168 99358 70401 71238 252943 219991 643174 639929 188182 188145 235934 239343 271542 265993 281530 284862 296824 303617 281883 311622 641266 667187 498091 401378 251224 245733 280284 281764 296170 299527 303731 308379 338309 340462 556209 577840 41.05 68.5 1
13:56:15 2023-09-26 315106 314286 78232 76931 109313 115069 109611 109477 85677 85655 87104 90058 106740 108438 312552 337593 911264 889968 336104 349760 100128 88391 96745 94370 106898 104148 99108 99495 70370 71497 250633 221644 645194 640074 189208 189954 236664 239882 271058 266776 281566 283560 299382 301129 282647 312535 641721 673077 492597 406922 250144 246245 281751 282191 293975 301529 303588 306140 341762 340566 556741 577211 41.05 68.5 1
13:56:16 2023-09-26 319608 315582 76664 76789 109565 114996 109695 109241 85709 85471 87233 89904 106953 108046 312664 338922 903722 891642 339089 349233 100128 88085 96745 94370 106898 104154 98796 99462 70401 71270 250633 219920 640946 639965 189244 189644 237800 238531 272337 266812 283066 285343 297760 303982 281821 314734 637466 666175 505071 403408 249692 245561 282033 279982 296336 300721 304723 309360 338820 339207 550419 578733 41.05 68.5 1
13:56:17 2023-09-26 315947 314507 76757 76793 109536 114840 109721 109032 85768 84018 87196 89842 106953 107848 312807 336848 903937 890517 337434 348706 100230 88085 96846 94241 107373 104121 98862 99495 70401 71238 250826 220173 645355 640038 188182 185631 236299 239104 272147 265958 283722 285370 297798 302492 283079 311587 640323 667607 494040 401087 250144 246351 280767 281724 296515 300949 304051 309142 337621 342633 556209 577877 41.05 68.5 1
13:56:18 2023-09-26 315649 313376 78153 76970 109586 114772 109763 109141 85742 85504 87228 89839 106920 107848 312552 333749 905001 899790 333609 349233 100161 88085 96812 94241 107373 104082 98829 99393 70401 71238 265871 219991 644953 641124 188712 185050 237066 238972 272372 265958 283056 283524 298455 302914 281321 314000 638441 675688 493921 402749 250818 245148 282033 280871 295604 300721 304658 306334 341942 339409 551627 579591 41.05 68.5 1
13:56:19 2023-09-26 314693 314291 78211 76793 109342 114955 109611 109401 85677 85570 87045 89969 106740 108363 312297 337108 912750 891344 333465 349617 99995 88569 96945 95066 106799 104240 98697 99670 70338 71465 250860 221369 640943 640074 188712 185854 236664 240051 271093 266959 281566 283851 300438 301129 282647 312571 640030 673077 488576 404276 249692 245733 281533 280985 295267 301671 303518 306608 341665 340470 554567 577643 41.05 68.5 1
13:56:20 2023-09-26 319871 315951 76779 76761 109763 114840 109830 109032 83970 85523 87261 89781 107026 107815 312807 336305 909030 898512 336353 348706 99990 88117 96745 94370 106898 104127 98829 99495 70370 71367 250633 219991 640040 644677 188712 189848 237433 238531 273015 265958 281566 284978 299571 301996 283546 315255 637466 672565 510426 404240 248849 245940 282090 280017 297459 299809 305372 306320 339880 339992 557625 580413 41.05 68.5 1
13:56:21 2023-09-26 315983 314982 76757 76830 109687 114840 109687 109141 85709 85445 87196 89875 106935 108046 313253 337344 907734 892345 339109 349054 100166 88415 96946 94399 107422 104076 98829 99360 70401 71297 250826 218588 646283 643695 188579 185631 236499 239307 272372 266634 281333 286338 297309 302458 282687 311587 641266 665166 491788 401415 249692 246527 280790 281729 296206 300721 303767 308017 337799 342767 556246 577877 41.05 68.5 1
13:56:22 2023-09-26 317770 314730 78158 76793 109417 115114 109662 109141 85742 85445 87201 89936 106920 108146 311858 339947 909936 889252 337653 349233 99957 88391 96644 94370 106865 104174 98796 99734 70290 71448 250860 220833 634169 643731 188712 185597 236700 239140 271093 267633 281530 284450 301508 303235 282682 313841 641266 667187 496701 404276 249656 245940 281568 281387 296206 301671 302347 308851 341113 340470 556246 577431 41.05 68.5 1
13:56:23 2023-09-26 319608 313341 78298 76765 109536 114806 109830 109108 85742 85413 87412 89708 107181 108013 312997 338744 903949 894286 339183 349330 100166 88294 97046 94435 106898 104056 98862 99462 70401 71452 261100 219920 641688 640001 188712 189883 237186 237723 272789 266589 283066 285806 299591 303396 281856 313010 636566 666175 498091 403122 250180 245561 281797 280087 297915 299845 302843 310053 338820 339513 553771 580413 41.05 68.5 1
13:56:24 2023-09-26 315947 315690 78186 77109 109586 114836 109797 109141 85709 85478 87169 90058 106806 108113 311894 336848 903985 890517 337384 348706 100333 88085 96981 94177 107480 106707 99370 98883 70433 71270 250633 219648 646547 639929 188677 185665 235969 239882 271957 265993 281530 285428 296824 302983 281821 311622 641266 667187 510773 400818 250430 245940 280372 281729 296206 300756 303767 306320 338582 340497 556246 577877 41.05 68.5 1
13:56:25 2023-09-26 324410 313376 76680 76822 109721 114955 109830 109275 83919 83783 87700 89958 107001 108113 313864 333678 903949 899289 333465 349054 100166 88085 96880 94306 107447 106702 99242 99396 70338 71384 256546 220643 642409 641124 189244 185272 236700 239307 272372 265958 282857 283312 298455 302949 281589 314000 638477 674190 498785 401865 250854 244806 282103 280871 296027 300721 305337 306500 341978 339443 551237 579143 41.05 68.5 1
13:56:26 2023-09-26 325056 315951 76716 76846 109536 114955 109797 109141 85742 84051 87169 89936 107026 107882 311894 338922 902022 893276 338609 348706 100128 88117 96779 94370 107473 104154 98829 99495 70370 71367 256546 219991 637720 641124 189111 189848 237800 237864 272789 266776 282920 285499 299591 302492 281856 313046 636566 666175 505908 403122 250430 245733 282103 280017 297915 301410 302879 309834 338855 339478 552410 580413 41.05 68.5 1
13:56:27 2023-09-26 320061 314256 76716 76826 109792 114840 110118 109241 84001 83783 87569 89806 107067 107782 313104 336435 912410 897014 336445 349760 100266 88391 96779 94499 107485 104240 99172 99665 70401 71497 256546 220643 639837 645479 188712 185340 237433 238567 273241 265958 281671 284898 298664 301129 283617 311622 638441 672224 498091 403694 249235 246770 281139 280675 297915 299845 306464 308415 340394 341573 558759 580002 41.05 68.5 1
13:56:28 2023-09-26 318117 314291 78244 76826 109683 114840 109830 109241 85742 85445 87169 89813 106953 107848 312807 333749 902660 899150 333573 348742 100333 88117 96813 94370 107373 104082 98862 99495 70401 71270 252943 222255 639967 641124 188712 189883 237066 238972 272372 265993 283166 283361 298699 302949 281554 313558 641788 674226 498091 402466 250854 245183 282033 280906 295955 299880 303979 306536 341942 339409 551627 579320 41.05 68.5 1
13:56:29 2023-09-26 315430 315021 78158 76793 109451 113042 109561 109426 84021 85766 87228 90118 106821 108479 312629 337189 909753 890517 333681 349233 99990 88391 96745 94499 106898 104148 98829 99528 70370 71448 252828 221573 639010 640038 188712 185631 236700 240122 271283 266589 281601 283595 299152 301163 282771 313046 641721 674029 496701 403991 250078 245975 281568 281729 295303 301671 304230 306608 341942 341129 556704 576986 41.05 68.5 1
13:56:30 2023-09-26 319608 313376 78257 76761 109792 114840 109830 108924 85775 85413 87261 89658 106986 107815 312843 335835 911911 897873 336115 348742 100161 88117 96745 94241 106931 104154 98862 99495 70401 71361 252943 220026 637956 645168 188712 189954 237066 238531 273241 265958 281566 284898 297795 301094 283697 312535 638441 673077 498091 404266 249270 246700 281765 280052 297915 299845 304694 306248 340669 341490 557932 580413 41.05 68.5 1
13:56:31 2023-09-26 315942 315915 76694 77052 109636 112963 109695 109074 84041 85615 87228 89806 106895 108396 312664 336742 903985 890517 337103 348426 100616 88053 96913 94241 107406 106816 98895 99325 70370 71238 261100 219117 645977 639965 188712 185631 236454 239343 272407 265993 281566 285405 296824 302949 282779 311622 640359 666175 496782 401378 250466 246193 280711 281567 296206 299563 304230 308888 337834 340532 557501 577877 41.05 68.5 1
13:56:32 2023-09-26 314692 315618 78265 76789 109531 114870 109721 109175 85709 85478 87104 89969 106773 108213 311894 334860 910618 890605 333645 349514 100128 88117 96745 94370 106898 104089 98796 99699 70322 71448 250633 221333 637173 640074 188579 185414 236299 240122 271577 265958 282426 283595 298699 301163 281856 313046 641266 675128 498091 403068 250254 245596 281568 281817 294082 300791 303979 306176 341461 341573 553748 580399 41.05 68.5 1
13:56:33 2023-09-26 318001 315956 76675 76996 109401 115217 109695 109409 84021 85733 87353 90084 107001 108146 312552 338922 902427 889045 338280 349371 100128 88117 96779 94370 106931 104207 98763 99528 70401 71399 250633 219991 638280 640218 187734 189644 238002 238567 272182 266812 287088 285370 298418 302703 281958 313558 637989 666211 492670 403122 250430 245940 282894 280017 297041 301213 302808 309712 338891 339443 550419 578733 41.05 68.5 1
13:56:34 2023-09-26 315942 313415 78191 76728 109569 114795 109721 109141 85742 85387 87169 89813 106773 107848 312588 337593 906593 889082 339496 349233 100161 88117 96779 94241 106931 104064 98829 99495 70401 71270 250633 220329 642847 645685 188447 185631 235969 239714 272182 266589 281566 286454 296859 302983 282779 311658 641266 666211 496268 401378 250501 246320 280711 281764 296206 301213 303803 308888 337834 342875 556741 577547 41.05 68.5 1
13:56:35 2023-09-26 318001 315387 76704 76935 109691 115251 109695 109267 83990 83948 87320 89875 107026 107848 312588 333515 906445 896556 333031 349478 100230 88117 96779 94721 107422 104011 98829 99495 70401 71270 250633 220678 641462 641124 188712 185340 237066 238972 272407 265993 282532 283560 301009 302914 281774 313558 638477 673716 498091 403104 250854 244977 282033 281104 296832 300438 305395 306176 341978 338935 551237 579591 41.05 68.5 1
13:56:36 2023-09-26 318226 314291 78191 76793 109561 114875 109797 109175 85775 85478 87261 89969 106986 107882 312588 338958 902391 894581 338609 348778 100161 88117 96813 94936 106898 104148 98862 99528 70401 71448 250633 219991 642913 639479 187864 189812 238002 238937 271957 267406 281298 285334 297830 302492 281971 314257 639326 665238 495240 403694 250466 245905 283326 280017 297041 300403 302843 309543 339594 341839 553439 580965 41.05 68.5 1
13:56:37 2023-09-26 319535 315667 76747 76849 109771 115014 110033 109295 83990 85504 87293 89813 107059 107848 313176 338477 911911 897199 336389 349269 100099 88448 94640 94370 106898 106884 98862 99495 70370 71448 250633 220026 637476 644713 188712 189918 236735 238602 273030 265958 281830 284934 298699 301129 284109 311658 638441 673077 498091 403694 249270 246770 281568 281307 297915 299880 304516 308888 340430 339172 558327 580413 41.05 68.5 1
13:56:38 2023-09-26 318669 313341 76747 76659 109940 114647 109898 108773 85841 85295 87293 89596 107133 107667 312807 335564 903713 899790 337580 348987 100333 88150 96880 94241 107406 106810 98895 99427 70401 71270 250826 219271 644220 639028 188712 185597 237267 239343 273312 265585 281566 285405 297906 302949 282435 313082 637539 671179 500870 401983 250501 245561 282073 280990 297807 301140 305337 309470 338570 341633 553550 580266 41.05 68.5 1
13:56:39 2023-09-26 317584 315951 76738 77032 109738 112493 110101 109108 85742 85413 87353 89926 107001 108080 312772 334754 908951 893239 335460 349197 100094 88085 96846 94370 106898 104115 98829 99495 70520 71416 268322 220453 638772 644677 188712 186051 236441 239307 273206 265515 282822 284951 298664 302458 283079 311587 640286 674982 498959 404553 250394 246700 280354 281729 297041 299774 305159 308379 340347 342090 558685 579107 41.05 68.5 1
13:56:40 2023-09-26 318669 315847 76757 76985 109784 114991 109830 109141 85742 85504 87261 89936 107100 107848 312772 336813 906609 897199 333645 349760 100094 88359 96745 94435 106865 104109 98796 99734 70338 71497 250633 222026 637944 639965 189111 190149 237397 239104 272789 265958 282589 283635 299395 302458 282002 314478 638404 674190 498785 404276 250430 245148 283136 282943 297243 300930 304301 308620 342593 340914 552691 579407 41.05 68.5 1
13:56:41 2023-09-26 317820 315951 76747 76866 109649 115034 109797 109108 85827 85641 87293 89904 107067 107848 311823 339912 910177 889252 339329 349760 99957 88391 96745 94370 106898 104207 98829 99528 70401 71465 252943 220643 638206 643767 188712 185597 236700 239307 271957 267633 283248 285419 299607 301129 283546 313767 641266 667151 510426 404276 249656 246284 282059 281729 296027 301671 304723 308997 340909 341093 557464 579591 41.05 68.5 1
13:56:42 2023-09-26 317988 313376 76716 76814 109687 114920 109797 109141 85801 84134 87261 89936 107100 108180 313247 334754 909255 893239 336231 349724 100128 88391 96913 94370 107439 104154 98829 99495 70401 71497 252943 220988 638526 643695 188182 186506 235934 239679 273206 265515 285210 284556 298699 302458 282647 312280 641266 677478 503808 402466 250532 246418 282675 283007 296933 301232 305517 306176 340802 341874 556064 578513 41.05 68.5 1
13:56:43 2023-09-26 317396 315951 76830 76899 109599 115034 109797 109376 84053 85681 87169 89936 106953 108213 311609 337723 903713 892419 337341 349478 100197 88391 96846 94370 107340 104076 98829 99665 70401 71448 252943 219991 640242 641124 189111 185597 237397 239343 271542 267410 281530 285615 300226 302879 281786 314993 641266 666993 499480 404266 250430 245148 283291 281374 296206 301671 302843 309324 340119 339478 551200 578733 41.05 68.5 1
13:56:44 2023-09-26 316477 315506 76705 76756 109712 115000 109797 109141 85775 85445 87233 89875 107026 107848 312552 339912 906609 890517 337886 349478 100128 88512 96745 94435 106898 104207 98829 99495 70370 71416 252943 221939 640986 643731 188712 185597 236700 239307 272407 267597 282866 285481 299152 301163 283546 312790 640030 669062 498959 405953 249442 246488 281743 281623 296969 301072 302701 310127 340215 341634 557712 580105 41.05 68.5 1
13:56:45 2023-09-26 319608 315811 76706 76761 109792 114802 110058 108999 84053 85413 87417 89708 107067 107633 312807 336551 903985 899790 338573 348706 100299 88117 96846 94370 107192 104044 98862 99462 70401 71416 252759 220641 651147 639929 188712 185468 237031 238567 274237 265958 281530 285922 297760 303371 282647 313523 638404 667295 511120 402552 250818 245905 282086 281299 297915 299809 304694 308997 338820 340462 553871 581237 41.05 68.5 1
13:56:46 2023-09-26 315874 314511 76684 76931 109531 113042 109687 109141 85801 85596 87261 89969 106953 108180 312807 337356 903344 890517 337139 349233 100333 88117 96947 94370 107373 104076 98829 99665 70401 71497 256546 219991 642813 641124 188712 185631 236700 240459 271957 266812 281566 285201 300438 303864 284499 314741 641919 672500 510599 404729 251489 245043 282015 282448 295991 300928 304051 308851 340730 340715 552019 577877 41.05 68.5 1
13:56:47 2023-09-26 324830 315879 76717 76866 109839 114955 109830 109141 85775 85615 87325 89936 107133 108180 312807 336341 906334 897236 333681 349760 100230 88117 96779 94435 106898 104142 98796 99734 70520 71497 256546 222026 640080 639929 189244 185468 237908 239307 272789 266776 283365 283595 299607 302949 281821 316489 639381 675176 498091 404312 251030 245148 282859 280871 297041 300756 306389 306608 342449 339443 552019 579591 41.05 68.5 1
13:56:48 2023-09-26 326916 313376 76755 77010 109797 115000 109864 109141 85808 85504 87449 89813 107133 107815 312807 337865 903985 898512 338317 349197 100299 88391 96880 94370 107373 104109 98862 99495 70401 71448 251997 219802 642847 639965 188712 185631 237433 237864 273241 266402 281298 286244 301045 305088 283484 315629 640235 667042 500870 403049 250711 246179 281856 280730 297879 300544 305589 310370 338855 340462 549784 581164 41.05 68.5 1
13:56:49 2023-09-26 319352 315511 76747 76765 109902 114761 109830 109007 85808 85413 87293 89902 107100 107815 312807 335799 912558 894434 336543 349760 100333 88391 96880 94499 106931 104109 99209 99495 70401 71367 250633 219991 643484 645132 189244 185631 237231 238937 273241 265958 282391 284898 299382 302037 284525 312535 639870 675128 499480 404729 249692 247462 281828 281335 297698 299527 305159 308851 340909 339443 557895 580825 41.05 68.5 1
13:56:50 2023-09-26 318371 315326 76665 76793 109940 114727 110202 108773 85867 85445 87385 89813 107133 107848 313283 334790 903985 898506 337103 349478 100333 88117 96981 94370 107521 104115 99304 99495 70433 71465 250826 219955 645832 639700 188978 185631 237433 239679 274078 265550 284673 285958 299796 306523 283259 314077 638295 674432 500870 403012 251064 246144 281892 281733 297669 299492 306091 308851 339606 341380 549712 581237 41.05 68.5 1
13:56:51 2023-09-26 315911 313376 76747 77052 109801 114989 109830 109141 85775 85816 87325 89936 107100 107882 313283 334790 910582 891011 333717 349760 100333 88512 96847 94592 107610 104142 98862 99528 70401 71497 252943 220952 637431 640074 188182 186506 235934 240086 273206 265958 285614 284587 299607 302914 283114 312571 641721 674727 510599 403104 250818 246320 281227 283092 295883 301410 305661 306284 341942 339478 559118 579591 41.05 68.5 1
13:56:52 2023-09-26 318451 314032 76747 76874 109565 114875 109830 109141 85742 85478 87261 89875 107133 107848 312772 336848 907931 899150 336152 349760 100161 88391 96779 94592 106898 104305 98829 99869 70401 71626 256546 222173 645242 640001 189244 185468 237800 239307 272995 266937 284636 284613 302142 304232 282541 314813 641109 677374 495311 405344 250287 245183 283291 280871 297459 300756 306510 309215 342943 340949 549712 580965 41.05 68.5 1
13:56:53 2023-09-26 324375 315833 76811 76931 109797 115034 109830 109326 85808 85596 87353 90002 107133 108180 312552 340748 907931 890517 339570 349233 100299 88391 94737 94499 107554 104174 98895 99734 70433 71497 256546 219991 641979 645588 189111 186051 237231 239882 273818 267410 287292 286208 299152 302037 284414 314918 640813 666645 499480 402749 249692 246735 281997 281799 297041 301213 304723 310309 338891 339443 560106 579591 41.05 68.5 1
13:56:54 2023-09-26 315911 313376 76772 76822 109868 114840 109864 109141 85775 85478 87293 89875 107133 107882 313283 334790 910618 894544 335605 349760 100299 88391 96813 94592 107373 104115 98862 99665 70401 71686 250633 220678 643607 643731 188447 186540 236419 240174 273030 265710 283148 284756 299256 304660 283061 312428 641083 676858 498091 404553 250430 246320 280908 282695 296681 299457 306091 306212 341461 342284 557070 578996 41.05 68.5 1
13:56:55 2023-09-26 315906 314286 76652 76911 109721 115069 109830 109544 85742 85688 87201 89969 106953 108647 312807 338375 902704 894550 337653 349760 100301 88424 96947 94592 107373 104180 98895 99528 70433 71497 268322 220026 638289 640218 187830 185597 237720 239882 271957 267633 281671 285370 298664 302949 283122 314993 640359 667187 492670 403694 250818 245778 283525 281299 296832 301671 304723 310090 339880 339478 551237 577877 41.05 68.5 1
13:56:56 2023-09-26 315983 315883 76866 76874 109712 114980 109864 109175 85775 85537 87261 89969 107464 108105 312843 338375 906609 890636 340051 349567 100333 88391 96813 94370 107406 104187 98862 99699 70433 71497 250826 219271 639879 645685 188978 188542 237151 240174 273100 267080 282866 286504 297690 303725 283405 312867 642065 667151 503650 401415 251293 246735 281427 282456 296832 301636 306681 309579 338855 341415 557895 579591 41.05 68.5 1
13:56:57 2023-09-26 317965 313376 76789 76874 109716 114955 109830 109175 85808 85504 87293 90091 107166 108105 312807 334286 902660 899790 333393 349796 100333 88391 96981 94370 107480 106839 98862 99495 70433 71497 250633 219991 639880 641124 189244 185631 237468 239714 273241 266847 283431 284029 299325 303864 281856 316489 640359 675176 492670 403104 251668 245733 282894 281532 296580 300367 305159 308089 342701 339513 552019 580413 41.05 68.5 1
13:56:58 2023-09-26 319343 314067 76684 76830 109754 115034 109830 109175 85775 85537 87704 89936 107059 108180 312807 338958 902660 895563 339570 349760 100333 88424 96847 94656 107406 104338 98895 99528 70401 71497 250860 221582 645209 643745 189511 188012 237659 238795 273937 266670 283868 286656 298523 304623 283135 315516 637989 667259 500870 402552 250887 246351 281997 280871 295901 299880 304857 310273 338891 340497 552966 580413 41.05 68.4 1
13:56:59 2023-09-26 319156 315838 76744 76773 109931 114795 110202 109141 85808 85445 87385 89969 107166 107848 313283 335835 913205 897873 336627 349796 100230 88150 96813 94624 106931 104174 98862 99561 70401 71497 250633 220489 637309 646341 188712 185956 237066 239343 273312 266029 282426 285134 298699 302949 284104 312535 640359 672224 498091 402466 250501 246770 280908 281764 297915 299492 305661 309106 341461 339478 559331 581016 41.05 68.4 1
13:57:00 2023-09-26 318524 314321 76747 76830 109750 114875 109830 109175 85775 85537 87353 89969 107133 107882 312593 333784 903704 901070 333681 349269 100366 88117 96847 94904 107554 104115 98862 99495 70433 71484 250860 221582 644576 642033 189244 185854 237659 239740 273100 267192 284014 284285 300863 303829 281786 314478 640235 678260 498091 404266 251597 245561 282894 281764 296573 301529 305661 306608 341978 340022 552019 582426 41.05 68.4 1
13:57:01 2023-09-26 314950 315545 78203 76911 109716 115103 109721 109359 85834 85662 87169 90282 106953 108471 312807 336341 911911 891785 333717 349796 100230 88391 96779 94624 106931 104240 98862 99767 70401 71528 252943 222053 640986 643731 189111 185665 237468 240832 271542 267222 282822 284463 299080 302914 283772 313558 640069 674190 510773 403104 250854 246355 281906 283205 296206 301460 305661 306320 341690 341803 556741 578439 41.05 68.4 1
13:57:02 2023-09-26 319608 314286 76779 76826 109906 114909 109864 109175 85867 85478 87325 89875 107133 107882 313055 336848 913205 898512 337139 349796 100333 88424 96880 94624 107373 104213 99275 99774 70626 71802 250860 221582 639795 645515 189644 185854 237861 239443 273136 266634 282840 285445 299642 301163 284685 315889 638368 674505 510426 403671 249656 246806 283167 282191 295901 300756 305231 308524 340945 341767 559191 581237 41.05 68.5 1
13:57:03 2023-09-26 315983 315847 76716 76859 109818 115064 109830 109359 85867 85596 87293 89969 107133 108497 312807 337356 905290 889412 337653 349269 100490 88391 97015 94496 107587 104115 99439 99528 70465 71448 250826 219271 644603 640038 188978 186248 237151 240086 272824 266847 282426 286785 297760 303898 283114 312606 642175 667223 482447 401415 251066 248675 281249 281834 296832 301671 304515 309507 338606 342875 555242 578586 41.05 68.4 1
13:57:04 2023-09-26 321478 315834 76747 76989 109721 115103 109830 109544 85775 85780 87261 90282 106986 108579 312588 336884 911911 890791 335641 349796 100230 88545 96813 94624 107355 104436 99174 99945 70674 71611 256546 221884 639178 643586 189511 186146 237624 240690 271577 267410 283166 284698 299325 305088 283476 315553 639961 674226 499480 403140 250956 246629 282033 283092 296206 300332 305410 308524 341978 339478 556246 577877 41.05 68.4 1
13:57:05 2023-09-26 315902 314286 78228 76859 109645 115103 109830 109544 85775 85570 87201 90002 106986 108213 311894 337865 902427 888379 338100 349796 100333 88391 96813 94624 107406 104174 99302 99665 70433 71528 250633 220061 638245 641124 189512 185597 237835 240086 272372 267704 281566 285405 298699 302983 281971 315509 641721 667259 499480 404384 250854 245218 283795 281335 296825 301809 304443 310017 340622 343019 551517 579444 41.05 68.5 1
13:57:06 2023-09-26 315947 315811 76789 76826 109822 115069 109864 109435 85808 85662 87640 89969 107059 108105 312588 338958 907288 891562 340051 349514 100299 88391 94944 94818 107610 104370 99275 99736 70370 71530 250860 220641 639879 645442 189244 186146 237066 240051 273241 267222 281530 287639 300863 302914 284414 312606 642175 666211 494040 403694 250466 246770 281997 281764 296372 301671 304501 310346 338820 339513 558759 579591 41.05 68.4 1
13:57:07 2023-09-26 320330 314797 76738 76830 109969 114875 110389 109175 85874 83783 87389 89781 107199 107667 313319 336577 903985 898236 337543 349514 100366 88424 96914 94370 107587 104115 98895 99528 70433 71497 250826 219306 645713 639965 189244 185665 237468 239343 274726 266625 284636 286481 299591 303652 283114 315963 638477 672127 500870 402552 251279 246355 283043 282474 297843 300842 305553 310163 339737 341415 555161 581164 41.05 68.4 1
13:57:08 2023-09-26 317507 314282 76684 76826 109830 115069 109864 109544 83844 85570 87233 90002 106986 108213 312807 336884 904650 889375 337139 349509 100754 88536 95009 94786 107818 104142 99375 99670 70706 71596 256546 222054 658841 642943 188712 186180 237031 240628 272372 267170 283009 285419 299117 304782 281786 314514 641919 671070 511294 404266 252023 245698 282121 282589 296524 302094 304694 308924 340909 340497 553587 579799 41.05 68.4 1
13:57:09 2023-09-26 324446 314282 76738 76935 109906 115114 110168 109326 85808 85537 87389 89969 107133 108180 312807 335799 907931 898512 333609 349760 100299 88512 96913 94688 107521 104272 98862 99836 70401 71626 256546 222209 637587 639929 189244 185631 237800 239679 273206 267186 283374 284392 299607 303617 282028 316901 642175 676164 503662 407144 251345 246210 283476 281795 297843 301494 306459 306104 342834 342392 553476 581090 41.05 68.4 1
13:57:10 2023-09-26 320330 313376 76779 76931 109902 115114 109864 109141 85775 85504 87325 89936 107133 108180 313531 338922 902623 900723 339904 349509 100409 88569 97148 94979 107455 104207 99309 99670 70562 71687 250860 219920 647138 639965 187898 185340 237957 239397 273065 267562 281530 286244 298664 304838 283785 314000 638441 667223 499480 403694 251030 246665 283291 280871 297915 301389 303767 310309 339845 341695 552930 581237 41.05 68.4 1
13:57:11 2023-09-26 318669 315654 76779 76899 109898 114920 110168 109108 83919 85504 87449 89969 107133 107848 313283 335799 913205 896525 336590 349760 100333 88512 96947 94592 107447 104246 98862 99734 70433 71497 250633 220988 640822 646537 188978 186214 237397 239679 274078 265993 283056 285334 300438 303371 284600 312499 640359 676785 498091 405953 250956 247321 281427 282483 297879 299386 305911 309142 341246 342357 559514 580413 41.05 68.4 1
13:57:12 2023-09-26 318705 314286 76779 76931 109898 115034 110092 109401 83990 85655 87385 89936 107380 108180 313247 337581 911078 900948 335351 350916 100166 88601 97047 95011 107422 104436 99139 100012 70338 71594 250860 222026 644904 639965 189511 187485 238133 239307 273206 266812 282391 284613 301148 303607 283176 315215 639381 676128 502252 405524 250956 245940 283981 281532 297915 300403 304730 309798 342943 341573 549748 580825 41.05 68.4 1
13:57:13 2023-09-26 318215 314506 76779 77157 109872 115034 110168 109326 85834 85596 87325 89969 107133 108180 312772 340186 907931 891785 337850 349760 100299 88545 96913 94592 107373 104258 98862 99734 70433 71497 265871 219991 641110 645661 189111 186051 237231 240051 273206 267669 283850 286208 299325 301163 284286 315852 640973 669573 492670 405414 250075 246594 281892 281658 297387 301458 303588 310956 340323 342054 557895 579591 41.05 68.4 1
13:57:14 2023-09-26 319279 315951 76770 76833 109931 114806 110202 108957 85906 85582 87481 89779 107166 107741 312807 336813 903985 899790 338833 349724 100333 88391 96947 94499 107554 104142 99271 99528 70433 71497 250633 219613 646164 639929 189208 186051 237433 239307 274726 266554 282391 286647 298855 303864 283163 314257 638441 672091 500870 402552 251243 246527 282033 281989 296728 299527 305410 310699 338855 340973 552894 581237 41.05 68.4 1
13:57:15 2023-09-26 315320 314252 76716 76935 109872 115069 109830 109401 85775 85655 87293 89969 107133 108363 312807 337830 903713 889050 337653 349760 100299 88512 96947 94624 107373 104338 98862 99836 70401 71626 250633 219991 642247 639929 188712 186214 236664 240459 272754 267186 282391 285370 300014 305246 282831 314226 642865 670961 492670 403049 252270 246144 281870 283113 295744 301917 304444 309798 340945 341520 554530 577584 41.05 68.4 1
13:57:16 2023-09-26 317770 314024 76747 76988 109906 115034 109957 109359 85834 84015 87293 89936 107133 108105 312772 334520 906609 899516 333573 349760 100299 88512 96947 94499 107373 104207 98895 99803 70433 71497 252943 221143 636787 641579 189511 185631 238133 239343 273241 266812 283467 283993 300518 305160 282687 315215 640286 675652 503662 404918 251207 245561 283291 281519 296789 301352 304730 306252 342943 339443 552019 580413 41.05 68.4 1
13:57:17 2023-09-26 315550 314252 76716 76968 109716 115069 109797 109477 85860 85747 87233 90249 106953 108546 312552 338375 903344 891900 337653 349760 100299 88512 96813 94435 107373 104142 99135 99665 70401 71497 256546 222212 639061 640218 187898 185631 238239 240051 272407 268607 284636 286472 299360 305518 283966 315401 642022 671768 510773 404840 251064 246351 284343 281264 297459 302306 303767 309434 340658 342633 552802 580965 41.05 68.4 1
13:57:18 2023-09-26 319608 315847 76706 77162 110194 115017 110202 109666 85841 85596 87514 89969 107133 108180 313283 336739 913205 899150 337414 349760 100333 88512 94705 94720 107447 104240 98862 99734 70401 71497 252943 220026 640165 645624 189244 185665 238168 239272 274215 266776 282647 285472 299642 302458 284885 313487 639833 674982 498612 403068 249692 247498 282147 281574 297915 300756 305374 309324 340945 340190 558327 581237 41.05 68.4 1
13:57:19 2023-09-26 318705 313376 76801 76883 110312 115034 110355 109175 83950 85629 87449 89969 107133 108363 313283 334790 905001 903862 336590 349796 100677 88391 97015 94499 107587 104213 99474 99528 70465 71718 250826 219991 646832 639929 189244 186214 237800 240051 274442 266083 285886 286396 298767 304678 283489 314849 640176 676379 500870 403620 251879 246457 282894 281764 297669 301178 306523 307980 340873 342875 553587 581237 41.05 68.4 1
13:57:20 2023-09-26 315430 315987 76747 76972 109830 115183 109864 109544 85893 85721 87417 90282 107026 108831 312772 336813 911911 891785 335605 350818 100334 88666 96947 94914 107373 104305 98862 99869 70401 71658 252943 221644 636528 643731 189244 186214 237886 240832 272147 267633 283289 284907 299642 302949 283684 314257 644182 674982 498091 404918 251030 246954 282894 281799 296206 302022 304694 309360 342943 339443 554567 578733 41.05 68.4 1
13:57:21 2023-09-26 319608 315847 76779 76879 109936 115026 110168 109141 84001 85537 87449 89936 107645 107848 313283 336577 913205 896866 337139 350553 100333 88605 96947 94499 107480 104240 98895 99939 70433 71497 250633 220643 643643 645624 187864 186119 237957 239766 274250 267125 283183 285864 299466 304232 285178 313379 639687 674909 492670 403032 250268 247498 282859 281496 297590 300438 305589 309762 340945 339478 557464 581016 41.05 68.4 1
13:57:22 2023-09-26 317249 314286 76747 76903 109797 115069 109864 109435 85775 85537 87293 90124 107133 108180 313027 338613 907931 891973 339998 349514 100333 88545 96947 94624 107480 104213 99338 99665 70433 71528 252943 219271 642060 643767 189111 186248 237433 240122 273206 267410 281834 287598 299501 302983 284690 313266 644182 667187 500870 403122 251030 247498 282011 282744 297705 302094 305159 309338 339880 341520 559587 580413 41.05 68.4 1
13:57:23 2023-09-26 315394 315911 76706 76964 109940 115183 109864 109544 85808 85721 87325 90220 107133 108471 312807 335799 912558 894581 333645 350324 100333 88545 96880 94881 107480 104481 98895 99836 70433 71756 250860 221835 639999 647521 189778 186662 237922 240690 272232 267526 283431 284991 302142 305733 284272 314334 643998 673077 498091 405203 251243 247215 283680 281914 296623 303547 304444 310090 342906 340497 555816 579591 41.05 68.4 1
13:57:24 2023-09-26 318480 314765 76716 76997 109898 115103 109830 109510 85808 85968 87385 90249 107133 108363 312807 339947 902696 894618 339329 349796 100366 88545 97015 94688 107866 104272 99304 99767 70465 71626 250633 219991 644998 639965 188456 185597 238978 240086 273206 268493 284806 286374 299152 303617 283546 315473 640359 669573 506082 402430 251279 246735 284322 280906 297915 300866 305372 310968 340909 340532 552019 579591 41.05 68.4 1
13:57:25 2023-09-26 317697 313410 76738 76931 109906 115069 109864 109401 85808 85714 87325 89969 107133 108213 312843 338922 907968 891973 340292 349796 100333 88605 96981 94592 107554 104279 98895 99767 70433 71528 250860 221708 655797 647061 189511 186731 237292 240521 273136 267455 283263 286943 298280 304395 283980 314845 641919 667187 503650 402442 251489 246735 281962 282660 297459 301671 306464 309834 339606 341555 558722 580142 41.05 68.4 1
13:57:26 2023-09-26 318255 314068 76751 76964 109940 115103 109864 109510 85867 85629 87449 90002 107166 108213 313283 334565 904613 899817 335641 349760 100366 88391 97015 94435 107587 104174 99338 99528 70465 71497 252828 220026 643891 639929 189244 186214 238002 240086 274657 265958 283325 286244 298699 304817 283202 314550 641266 674190 503662 403694 252059 246527 283128 281799 297705 300438 306667 309324 341978 342875 554930 581016 41.05 68.4 1
13:57:27 2023-09-26 314693 314765 76747 76997 109931 115593 109830 109695 85834 85780 87357 90249 107100 108471 312807 338375 903344 891973 337653 349832 100333 88545 96947 94656 107554 104207 98895 99836 70723 71564 253172 222212 643639 641124 189778 185854 238098 240281 272648 268279 284673 286101 301508 303617 284165 315509 640973 667079 499480 404553 251243 245975 284428 281552 297027 302519 305589 310748 340945 342609 552019 581237 41.05 68.4 1
13:57:28 2023-09-26 319608 315517 76742 76879 109965 115064 109898 109175 85841 85537 87514 90002 107133 108164 313760 336848 914438 896866 337103 349796 100299 88545 96981 94624 107373 104180 98895 99699 70648 71528 252943 220678 653268 645661 187864 185665 238363 239140 274498 266812 283056 285405 299607 303982 285321 313523 640359 675128 499480 403068 249692 247498 282859 281729 297734 301213 305661 310017 341126 342839 559294 582476 41.05 68.4 1
13:57:29 2023-09-26 317770 315582 76811 76911 109927 115069 110168 109544 85841 85629 87449 90002 107166 108213 313504 334251 905290 898543 333681 350571 100677 88545 97082 94624 107587 104370 99514 99774 70754 71596 250860 221227 642527 642033 189778 186146 238027 240281 273136 267597 284121 284463 299607 305805 283334 315329 641266 676164 498091 403707 252095 246007 283525 281764 297489 301671 305625 308053 342943 340225 552802 580413 41.05 68.4 1
13:57:30 2023-09-26 315681 314321 78331 76997 109721 115332 109797 109805 85775 85813 87265 90529 106986 108579 313283 338411 913205 893203 336616 350854 100333 88638 96881 94979 107554 104370 99242 100007 70433 71658 250633 221870 639255 644677 189778 186248 238002 240832 272407 268269 283254 285370 301241 302949 284215 314257 639997 675176 499307 407144 251279 246735 282996 283290 296206 302765 306306 309507 342762 343019 556100 578996 41.05 68.4 1
13:57:31 2023-09-26 326452 315654 76770 76911 109965 115099 110389 109544 84001 85570 87574 90187 107199 108213 313319 336848 915374 898543 337653 349796 100333 88545 94879 95173 107685 104625 99275 99976 70690 71692 256546 221191 640535 647415 189778 186112 238063 239343 274114 267222 283162 286244 300411 304660 285321 315778 640359 672224 499480 407144 250078 247533 283326 281796 296763 301354 305625 310090 341942 339478 556282 576879 41.05 68.4 1
13:57:32 2023-09-26 317516 314326 76811 76997 109936 115103 110236 109510 85874 85688 87422 90002 107166 108180 313283 338922 907968 893276 340533 349832 100366 88545 96981 94656 107836 104207 99338 99767 70657 71528 254288 219306 647661 645168 187569 186669 237634 240122 273277 267669 281601 288003 299152 303440 284969 313523 639961 667065 500870 403991 250466 247498 282863 283042 297482 302305 304443 311850 340766 343019 559441 581127 41.05 68.4 1
13:57:34 2023-09-26 315974 314286 76738 77001 109940 115137 110202 109544 84053 85721 87481 90282 107166 108363 313283 336351 911911 894618 335605 349832 100409 88844 94672 95238 107718 104292 99375 99907 70593 71660 250860 221227 637877 645227 189511 186214 237468 240904 272995 267384 284272 284898 300518 302983 284015 314514 645370 674226 498091 404918 251243 246770 282894 284165 295738 303547 305661 309360 342943 339513 556704 579591 41.05 68.4 1
13:57:35 2023-09-26 315983 314321 76747 76997 109898 115297 110088 109544 85808 85721 87385 90220 107059 108471 312807 338922 902660 894581 338131 349796 100366 88577 96981 94624 107587 104240 99168 99869 70433 71528 250633 220643 642227 639028 187864 186214 238204 240494 272407 268493 282439 286280 299150 305017 282718 315329 642175 667259 499480 402466 251381 246073 284379 282466 297669 302908 306024 310200 341798 343019 553315 580266 41.05 68.4 1
13:57:36 2023-09-26 315658 314282 76779 76964 109931 115103 110202 109510 85926 85570 87417 90002 107133 108531 312807 336884 905327 889522 337215 349509 100789 88536 97216 94753 107743 104240 99375 99703 70818 71530 250826 220954 646785 640038 189111 186799 237267 240583 273030 267597 283268 287158 299600 304357 284573 314226 639961 667187 511120 403694 250854 247754 282156 282660 297915 301671 305159 310017 339606 341281 559587 580413 41.05 68.4 1
13:57:37 2023-09-26 325136 314072 76760 76859 110427 114909 110575 109066 83950 85387 87486 89813 107166 107848 313319 335835 902660 898543 337580 348665 100366 88391 97015 94624 107587 104142 99508 99528 70465 71528 256546 219613 646735 639893 187830 186248 238002 240086 274989 266776 282972 287144 298699 306992 283352 316450 640323 673077 495411 403225 251771 246488 283220 282519 297915 300579 306487 310163 340214 341892 556889 583075 41.05 68.4 1
13:57:38 2023-09-26 315658 314286 76706 76944 109931 115103 109864 109359 85808 85721 87449 90002 107133 108213 313283 336884 907734 892910 337881 350037 100543 88601 97216 94592 107743 104207 99578 99634 70818 71499 254288 219271 646666 640038 188978 186731 237468 240459 273241 267669 282822 287122 300045 304817 284015 313082 639961 667187 510947 403122 251066 247533 282138 282660 296861 302094 305409 310017 339880 341043 559587 580413 41.05 68.4 1
13:57:39 2023-09-26 325136 315690 76728 76822 110312 114795 110499 109066 85874 85328 87638 89875 107199 107848 313319 335799 902660 900492 338058 349796 100607 88391 97015 94624 107587 104180 99406 99528 70465 71528 249793 219648 647188 639808 187864 186248 237800 240122 274954 266402 282955 286683 298455 304357 283388 316301 639577 673810 495411 402939 251879 246629 283185 282519 297879 299386 307551 310163 340251 341555 553784 576861 41.05 68.4 1
13:57:40 2023-09-26 315137 314252 76779 77037 109864 115229 110168 109510 84021 85655 87449 90187 107100 108712 313473 337581 904502 894405 338260 350145 100509 88601 94977 95293 107603 104409 99309 99803 70625 71626 253172 220952 640635 642033 189644 186472 237800 240832 272789 268285 285481 286208 299571 304322 282709 315545 641845 671106 499480 403032 252414 245870 283759 282625 297041 302943 304730 310309 341942 340497 553194 580965 41.05 68.4 1
13:57:41 2023-09-26 318705 315811 76697 76980 109936 115140 110168 109700 84053 85780 87449 90249 107133 108363 313283 337354 910545 896866 336663 350571 100299 88666 94672 95107 107373 104403 98829 100178 70401 71756 250633 222338 636065 640038 188290 186051 238204 240051 274179 267597 283476 285134 301432 305733 284165 315257 640937 680406 500843 405416 251453 246594 284215 282816 297617 301917 307369 310236 342943 339443 552507 581016 41.05 68.4 1
13:57:42 2023-09-26 320513 314286 76801 77017 109940 115183 110168 109477 84001 85714 87638 90176 107517 108378 313473 338601 906900 899678 339460 349653 100476 88601 94912 95011 107603 104272 99406 99836 70433 71686 253172 221425 646018 639965 189778 186248 238907 239766 274635 267633 282391 287216 299362 303898 283755 314514 640323 667259 506256 403694 251632 246735 283410 281496 297213 301671 305410 309908 340394 342839 553748 576780 41.05 68.4 1
13:57:43 2023-09-26 317734 314286 76749 76879 109940 115034 110278 109292 84001 85655 87574 89969 107133 108497 313283 334790 913205 894618 336079 350288 100708 88605 96981 94849 107554 104305 99474 99836 70723 71707 250633 221143 654130 645624 189244 186833 237151 240628 274463 266776 284156 286016 300305 305948 284165 315852 643049 678334 503997 405702 251453 248121 281927 283347 297099 301354 306595 308452 341978 341803 558539 579554 41.05 68.4 1
13:57:44 2023-09-26 319382 315883 76730 76927 109936 115060 110168 109477 83976 84131 87850 90206 107725 108378 314757 337214 913169 899419 337948 350651 100132 88877 96913 95237 107554 104305 98895 99974 70690 71660 253172 220952 650245 645624 188456 187869 239030 239882 274498 267597 283289 286329 300939 303361 285120 314957 640323 674982 510947 405488 250532 247498 283843 281729 297213 301671 305661 309434 341978 339478 555424 583038 41.05 68.4 1
13:57:45 2023-09-26 317965 314286 76728 77186 109936 115263 110202 109510 84001 85806 87426 90249 107199 108471 313504 339673 910582 894544 340533 350288 100643 88666 97116 95075 107587 104338 99338 99836 70753 71675 249793 220798 656416 645624 187864 186799 237967 240832 273277 268136 285077 287954 301216 304430 285178 315741 643505 671255 495411 403584 251453 247877 281962 282660 297915 301317 305625 311594 339702 342237 559551 580413 41.05 68.4 1
13:57:46 2023-09-26 315838 314286 76748 77070 109940 115263 110270 109645 84044 86028 87762 90307 107067 108479 313360 335658 914363 895685 335424 350818 100540 88666 96981 95011 107554 104436 99342 99974 70625 71756 253172 221835 639752 645685 187864 186506 238168 240868 272372 268458 283289 285575 300974 302949 284538 315704 639997 675176 498091 404918 251632 246770 283291 283489 295847 302519 306041 309360 342943 340462 555387 579554 41.05 68.4 1
13:57:47 2023-09-26 315583 315843 76747 76997 109898 115217 110168 109805 84053 85839 87449 90406 107133 108546 312772 338649 903985 896562 339089 349796 100333 88666 96981 94978 107554 104338 99373 100007 70433 71626 250633 220833 640905 639700 187898 186214 238624 240583 272959 268585 285279 286741 301289 304430 283440 315473 643468 667115 500870 405990 251207 245940 284627 281896 297459 302516 304658 310968 341906 340973 552802 579260 41.05 68.4 1
13:57:48 2023-09-26 325125 314286 76801 77277 110194 115572 110304 109645 83950 85884 87698 90307 107067 108445 313104 340007 910892 894513 340533 349760 100333 88545 94912 95205 107488 104272 99373 99836 70433 71626 256546 221582 639791 645661 189511 186799 238133 240628 273277 267597 281680 287562 299607 304668 284885 315292 642175 667151 499480 403032 251030 247880 282288 282660 297698 302306 306246 312254 339880 340973 559154 580413 41.05 68.4 1
13:57:49 2023-09-26 320286 314282 76728 76927 110270 115034 110465 109326 83981 85537 87762 89936 107232 107848 313760 336848 902696 902539 338463 350288 100574 88605 96981 94656 107554 104174 99406 99767 70433 71497 250826 221310 648002 640001 189778 186662 237957 240174 274848 266634 283183 287014 299221 304643 283511 315035 642022 674029 500870 403122 252023 246700 284100 283490 297178 299492 306343 310309 340394 342875 555161 579911 41.05 68.4 1
13:57:50 2023-09-26 315658 315920 76791 77334 110037 115572 110258 109561 83981 85858 87546 90275 107067 108629 315204 337865 903985 891937 337653 349796 100509 88759 96981 94688 107554 104305 99338 99836 70690 71626 252943 220988 650706 641579 187864 186506 238204 240868 272789 268458 282857 286454 299642 304322 282682 317208 643086 671142 500870 403068 252023 245905 284343 282625 296336 302943 304730 310309 341978 341008 552802 579591 41.05 68.4 1
13:57:51 2023-09-26 318705 315618 76742 76964 109931 115103 110202 109401 85808 85629 87481 90002 107166 108180 313283 336884 910618 899790 337653 350571 100299 88699 96813 95139 107373 104436 98862 100178 70401 71788 253172 223320 635995 645685 189778 186499 238801 239908 274356 267455 284202 286065 300833 303946 285565 314478 641266 674505 499480 405203 250675 247738 283490 281693 297734 301671 305661 310675 341942 342260 559624 580079 41.05 68.5 1
13:57:52 2023-09-26 318792 315879 76985 77130 110431 115217 110406 109376 84044 85733 87606 90118 107768 108213 313504 334825 903974 900699 337616 350553 100643 88545 97150 94592 107900 104338 99474 99870 70785 71497 250826 219991 645501 639929 187864 186445 238168 240628 274954 266367 283325 286781 298699 304817 283546 314993 640359 672152 510773 403408 252576 246735 283419 282625 297915 301213 306667 308961 340909 342068 552930 580079 41.05 68.5 1
13:57:53 2023-09-26 323228 315553 76805 77111 109931 115099 110092 109510 84001 85688 87541 90310 107199 108363 312807 334825 911911 894581 335830 350571 100643 88666 96948 94785 107554 104272 99275 99836 70465 71564 256546 222528 639024 644769 189403 186438 237861 241438 273065 267455 284050 285272 300816 303617 284450 314514 639997 678778 499480 405916 251597 246770 282033 283958 297099 303619 306631 309785 342701 340497 559587 580413 41.05 68.4 1
13:57:54 2023-09-26 325828 315509 76864 77110 109839 115362 110330 109376 84013 85733 87982 89969 107166 108396 313283 336600 911776 896829 337139 349760 100366 88699 97149 94979 107587 104272 99338 99836 70657 71626 256546 220988 652898 645661 187898 186506 238204 239882 274498 267410 283175 286360 299642 303200 285356 315815 640323 674982 499480 404276 250466 247498 283115 281781 296763 301671 306365 310309 341978 339513 557932 576843 41.05 68.5 1
13:57:55 2023-09-26 318217 315654 76738 76968 109940 115103 110202 109510 85841 85747 87449 90220 107166 108288 313283 338340 907931 893638 340292 349796 100366 88605 96981 94817 107554 104279 99481 99912 70754 71564 253097 220641 647353 645211 189644 186731 237826 240654 273902 267491 282616 287967 299188 303864 284974 314226 644219 667187 503650 403122 251243 247880 281927 282881 297459 302305 305410 309945 339642 341555 559587 580413 41.05 68.5 1
13:57:56 2023-09-26 316715 315947 76780 77187 109771 115366 110033 109510 84021 85721 87481 90187 107133 108479 313539 335764 913025 890306 333681 350566 100371 88605 96914 94849 107554 104305 98895 99869 70433 71658 263464 221333 638234 640074 187569 186540 237433 241617 273241 267633 283957 285370 300553 303864 284215 314514 639997 675971 499480 403671 251845 246770 281997 283662 297279 301671 306631 309360 342943 341008 560381 581237 41.05 68.5 1
13:57:57 2023-09-26 315622 314252 76686 77017 109936 115263 109864 109510 85867 85780 87357 90282 107133 108471 312807 337865 902391 891937 337653 349760 100366 88545 96981 95230 107718 104507 99412 99945 70754 71692 250860 222054 646064 642033 189778 186696 238027 240690 272754 268985 282857 286244 299313 304218 283305 315509 640447 667295 499480 402749 252234 245733 283759 281927 295955 302519 304694 310309 341978 341043 552802 580965 41.05 68.5 1
13:57:58 2023-09-26 318292 315951 76728 77183 110109 115263 110202 109435 85874 85688 87633 90151 107100 108329 313283 339947 909292 894326 340533 349233 100366 88545 96914 94656 107554 104240 99304 99869 70465 71626 252828 219955 645628 645624 187864 186669 237835 240663 273277 267669 281566 287283 299642 302949 285120 315218 642175 667187 503294 403032 250854 247880 282165 281834 297705 302094 304730 310932 340394 340497 560147 580413 41.05 68.5 1
13:57:59 2023-09-26 325694 313341 76770 76854 109974 115069 110422 109175 83919 85537 87762 89969 107199 107848 313496 336848 902660 899790 339089 349514 100607 88569 95009 95043 107718 104338 99375 99703 70690 71720 251997 220954 641769 643855 189778 186214 238133 240320 274918 266367 286476 286638 300438 304817 283546 314993 640359 676416 506082 403122 252414 246735 283419 281834 297915 300721 306667 309834 340909 342875 549712 581237 41.05 68.5 1
13:58:00 2023-09-26 315442 315956 76738 77102 109910 115137 109864 109544 83950 85969 87509 90249 107410 108471 312807 338780 901348 893166 338370 349473 100366 88545 96981 94624 107587 104240 98895 99836 70465 71658 256546 220643 640698 641124 188787 185631 239313 240051 273241 268493 282391 286821 299607 305948 283617 317203 640359 667259 499654 402466 251632 246770 284543 281299 297915 302519 304694 311225 341113 340973 552019 580413 41.05 68.5 1
13:58:01 2023-09-26 319608 315582 76811 76964 109961 115099 110202 109208 83970 85570 87541 90002 107199 108213 312557 336612 915337 899790 337361 350037 100581 88812 94912 95043 107521 104338 99375 100146 70818 71628 256546 221001 646187 646537 188160 186547 238942 239882 274584 267633 283360 286208 299642 302703 285392 314813 640359 672224 499480 404312 250466 247915 283326 281781 297213 301671 305409 309434 341978 340497 557932 576888 41.05 68.5 1
13:58:02 2023-09-26 318183 313376 76780 76854 110308 115091 110330 109108 85874 85570 87449 90034 107166 108370 313283 334790 907771 898854 336590 349796 100607 88452 97049 94592 107587 104213 99508 99699 70465 71528 252943 220026 642113 639965 187898 186506 238204 240663 274726 266589 283360 286915 298978 304817 283546 316752 640359 674154 500870 403408 252059 246735 283326 281799 297279 301249 306415 309834 341461 341555 552966 580079 41.05 68.5 1
13:58:03 2023-09-26 315911 315847 76770 76964 109940 115129 109830 109208 85841 85570 87797 90220 107166 108396 312521 334790 913675 896376 333429 349509 100474 88601 97114 95043 107636 104338 99342 99943 70562 71628 253172 221333 639054 640110 188712 187544 237126 240868 273241 267222 284156 285659 302161 304218 284450 314514 639961 675688 510599 403707 251632 247498 282112 283326 297915 301671 306473 308742 342460 340497 560417 583112 41.05 68.5 1
13:58:04 2023-09-26 314077 314072 76827 77163 109931 115149 109864 109510 85841 85662 87546 90002 107133 108213 312843 335835 909062 899790 333645 350324 100366 88638 96881 94817 107554 104272 98895 99869 70465 71707 250633 222373 644912 639965 187933 186248 238239 240494 274078 267669 284156 284898 300235 303864 283202 315545 641266 676043 498091 405597 252059 246390 284428 281799 295866 301388 306127 309397 341445 341520 549748 581237 41.05 68.5 1
13:58:05 2023-09-26 315726 314291 76762 76993 109906 115332 109864 109729 83844 85780 87357 90282 107059 108579 312997 336635 913058 892905 335496 350427 100233 88601 97148 95205 107455 104436 99273 99905 70401 71756 268322 222026 637419 643622 187898 186799 238168 241412 272407 267348 284050 285370 299466 303687 284450 314514 639997 675176 510773 404918 251279 246770 283446 283560 297194 303121 306379 308089 342943 340497 557070 579260 41.05 68.5 1
13:58:06 2023-09-26 319571 314916 76665 77070 109969 115103 110202 109435 84033 85629 87638 90002 107166 108213 312588 336612 914401 899790 337139 349796 100399 88638 96881 94914 107480 104207 99338 99869 70465 71707 258911 220678 640822 645697 188325 186085 238942 239714 274533 267445 283374 286683 300553 302492 285356 314963 640359 675165 499480 404882 250254 247533 283326 281370 296763 301671 304908 310309 341978 339513 557662 583112 41.05 68.5 1
13:58:07 2023-09-26 317539 314286 76706 76968 109906 115069 110088 109326 85867 85629 87389 90176 107477 108412 314831 338673 907821 894963 340460 349653 100543 88601 97149 95011 107488 104240 98895 99869 70465 71528 250860 220954 640249 645588 187830 186833 237835 240583 273937 267669 281601 287822 299432 303898 285000 314285 644219 667223 499480 403694 251066 247915 282611 282660 297279 302306 305661 312033 339880 341281 559587 580413 41.05 68.5 1
13:58:08 2023-09-26 319083 313376 76753 76863 109999 112806 110236 108924 85874 85387 87514 89813 107199 107741 313283 336305 905001 896903 337580 349796 100607 88391 97015 94624 107621 104207 99439 99767 70657 71528 250826 219648 644457 639965 187898 186506 238204 240122 274989 266812 283294 286871 301076 304608 286264 315221 640213 674469 492597 403694 251843 246594 283149 282483 297734 301178 306667 310017 340394 344620 555161 583075 41.05 68.5 1
13:58:09 2023-09-26 315392 314286 76706 76997 109940 115137 109864 109544 83976 85969 87606 90300 107446 108296 313176 337759 903985 893017 337507 350409 100509 88601 96981 94882 107587 104240 98895 99732 70690 71564 250860 220608 645633 640038 187700 187654 237835 240904 273277 267669 283383 287122 298664 304887 283617 315954 639997 667223 502260 403122 251668 247915 282033 282695 297915 302094 305661 310932 339916 341625 559587 580413 41.05 68.5 1
13:58:10 2023-09-26 318219 313376 76764 77047 110304 114909 110389 109141 85808 85511 87417 90002 107133 108213 313319 334790 905150 898215 336627 349269 100677 88512 96982 94499 107621 104240 99406 99528 70465 71560 252943 219991 642024 639965 187898 186248 238239 240663 275320 266527 284609 287135 301289 304712 283671 315107 640213 674946 495411 403657 252056 246523 283291 282108 297279 300791 306703 310736 340945 341555 549820 580079 41.05 68.5 1
13:58:11 2023-09-26 315392 315843 76749 77029 109940 115137 110194 109611 83981 84415 87730 90275 107067 108445 313104 337415 905839 895601 337470 350782 100852 88512 97184 94721 107810 104305 99441 99803 70625 71675 256546 220643 646264 643584 187898 186799 238133 240868 273171 268233 283020 286750 299642 304782 282647 315509 645133 671070 499654 403068 252806 245940 283605 282660 297041 302163 304730 310309 341942 341246 553587 579554 41.05 68.5 1
13:58:12 2023-09-26 318444 314511 76843 77070 109931 115103 109830 109401 83970 84167 87449 90249 107133 108329 312772 336813 907968 899790 335605 349760 100333 88699 96947 95011 107340 104370 98862 99974 70433 71724 256546 222338 637419 642033 188456 186051 238994 240343 274215 267348 285665 285954 301361 304874 284307 315329 640140 677817 511294 405380 251207 246735 284490 281980 297734 302127 307807 309407 342943 339443 549748 581016 41.05 68.5 1
13:58:13 2023-09-26 320286 315729 76749 77244 110185 113329 110304 109611 83835 85766 87730 90118 107067 108229 313104 338708 908217 899150 339570 349760 100366 88605 94977 95358 107521 104240 99271 99734 70465 71626 250860 219991 645236 639965 188160 186669 238907 239679 274498 267837 282786 287562 299571 304322 283657 314514 639381 667295 499480 403694 251987 246735 283146 281299 297440 300367 305195 311225 340634 341485 552930 581760 41.05 68.5 1
13:58:14 2023-09-26 319608 315811 76777 76927 110270 115060 110202 109396 84001 85537 87541 89936 107133 107848 313504 337826 914438 894286 336590 349760 100540 88699 97048 95043 107554 104305 99304 99836 70465 71675 250860 220643 644379 645685 189778 187509 237720 240583 274777 267044 284014 286347 301289 304183 284347 313379 643690 675616 499480 403032 251810 247462 281892 284001 297879 300757 306595 310017 342460 342875 558971 579591 41.05 68.5 1
13:58:15 2023-09-26 318190 315365 76823 77219 110224 115362 110253 109376 83950 85766 87762 90242 107362 108412 313793 336813 912558 899790 337616 349473 100166 88699 96879 95107 106898 104436 98796 100254 70562 71946 252943 221262 635410 643731 188490 185922 239277 240284 274078 267633 283289 286485 301467 302914 284499 315509 640359 673608 499480 405560 251207 246735 283795 281737 296556 302094 305661 310309 342943 340699 556246 583075 41.05 68.5 1
13:58:16 2023-09-26 317176 314256 76738 77017 109906 115307 110168 109510 85841 85780 87541 90249 107166 108378 312772 338851 907968 892606 339313 349760 100506 88634 96981 94656 107554 104350 99304 99734 70433 71626 250826 221268 642060 647521 189778 187249 237826 240690 273937 268090 283298 287787 300438 304643 284893 313487 645133 667223 496782 402552 251879 247597 281962 283255 297915 301317 305168 311079 340669 343112 559587 580413 41.05 68.5 1
13:58:17 2023-09-26 316093 315883 76864 77163 109995 115515 110033 109712 84053 85976 87509 90399 107034 108546 312552 336848 913205 895397 335496 349760 100333 88666 96947 95011 107480 104436 99271 100007 70465 71756 250633 221835 642269 643731 187864 186635 238168 240868 272789 268493 283722 285588 301432 305948 284530 316378 639997 675176 492670 404312 251987 246770 283291 283666 295933 302519 306595 309834 341903 340973 560815 581237 41.05 68.5 1
13:58:18 2023-09-26 315550 314286 76770 77190 109902 115263 109864 109510 85841 85747 87389 90249 107133 108363 313027 337593 903985 890765 337616 349760 100333 88573 96981 94914 107554 104240 99168 99836 70433 71760 253172 222212 645450 642033 189778 186567 238063 240725 273065 268279 285665 286504 301289 304500 282682 315582 643086 671547 495411 403032 252592 245768 283759 282726 297034 303369 304730 309945 341978 341008 553194 579591 41.05 68.5 1
13:58:19 2023-09-26 318935 315951 76728 77183 109805 115400 110033 109561 84013 85884 88030 90154 107199 108213 313247 340461 911726 895962 340533 350324 100504 88666 94912 95043 107587 104409 99304 99836 70625 71724 252943 219991 638736 645685 189511 186833 237967 240868 274463 268081 282857 288094 301258 304782 285085 313523 643086 667259 503650 403122 252023 248263 282275 283171 297915 302519 306365 311225 339880 342581 559587 580413 41.05 68.5 1
13:58:20 2023-09-26 317770 315509 76728 76830 110312 115034 110355 109141 85841 85688 87481 90125 107166 108213 313247 334754 902660 901167 337139 349760 100677 88666 97184 94656 107769 104240 99582 99774 70754 71564 253172 221582 642406 643584 189778 186731 238063 240654 274321 267419 284791 285972 299607 304852 283312 315257 642102 676128 499480 404266 252628 246700 283653 282731 296314 302519 306703 309324 342943 341520 549712 581237 41.05 68.5 1
13:58:21 2023-09-26 323031 315956 76801 77240 109805 115595 110185 109712 83793 85780 87417 90282 107133 108745 313864 338851 902660 894581 338131 350284 100474 88699 96981 95173 107587 104338 99304 99836 70465 71707 256546 220643 650872 641124 188752 185665 239684 240423 273277 268136 282426 286799 299642 304322 284450 315509 641266 667223 499010 402749 252023 246770 284756 281729 297541 302943 304658 311188 341701 341281 552019 579223 41.05 68.5 1
13:58:22 2023-09-26 319608 315367 76770 76927 109931 115064 110202 109401 85841 85629 87514 90002 107166 108180 312807 336577 912558 899790 337616 350571 100333 88699 96881 95011 107751 104507 99412 99945 70754 71660 254224 222686 643164 645442 189778 186404 239100 240245 274463 267633 283383 286951 301010 305017 285931 314957 642208 674982 494040 407144 250675 247498 283759 281764 296798 301671 305373 310309 341978 339478 554567 579879 41.05 68.5 1
13:58:23 2023-09-26 320213 315690 76791 77146 110135 115194 110355 109175 83919 85478 87915 89871 107133 107848 313245 337830 905001 898067 339052 349760 100677 88880 96981 94817 107554 104240 99406 99836 70657 71528 250826 219306 656787 639929 187864 186506 238204 239731 274989 267669 282857 287800 299571 304782 283984 315207 640323 671106 502260 403122 252023 246770 283250 281799 297915 301636 305661 311225 340394 341520 554603 576987 41.05 68.5 1
13:58:24 2023-09-26 318696 315067 76752 76915 109974 115444 110389 109175 83970 85537 87426 89969 107166 108105 313283 335799 913025 896525 336115 349796 100333 88812 94944 95270 107718 104507 99375 99976 70690 71660 250860 221001 639510 646392 189778 186731 238168 240122 274954 267222 283722 286504 301929 306020 285672 313487 641721 677780 499480 403104 252023 248299 282033 283167 296798 300372 306631 310309 342460 341809 560417 576780 41.05 68.5 1
13:58:25 2023-09-26 318639 315690 76764 76874 110308 114875 110575 109275 84024 85733 87546 89969 107635 108180 313539 335658 902696 899604 337543 350001 100643 88545 97184 94656 107876 104207 99508 99767 70657 71707 253097 219955 642910 639965 188290 186669 238204 240868 275375 266589 283325 287122 299152 305698 284503 315473 640359 672224 502260 403408 252414 246770 283759 282660 297879 300403 306415 310309 342194 342307 554175 580043 41.05 68.5 1
13:58:26 2023-09-26 315906 313380 76749 77277 109940 115103 110202 109510 85841 85629 87389 90187 107166 108213 313283 334790 911838 893578 335861 350284 100581 88844 95042 95237 107710 104436 99375 100045 70786 71660 250860 221191 640698 643658 188978 187420 237231 240904 274549 267267 284156 286208 299325 306020 284450 314849 639961 675176 499480 403068 251632 248089 281997 283189 297915 301671 306667 309749 342460 341281 560815 582661 41.05 68.5 1
13:58:27 2023-09-26 317698 314546 76811 76907 110304 115251 110465 109175 83970 85662 87481 90187 107517 108479 313063 334555 904613 900455 337378 350324 100677 88545 97116 94656 107587 104142 99406 99767 70465 71528 250826 219991 642438 641124 187898 186799 238204 240459 274114 266812 284742 286459 299607 304852 283546 315185 642175 676200 499480 402430 252842 246735 283759 281834 297489 302306 306415 309360 342943 341555 554989 582661 41.05 68.5 1
13:58:28 2023-09-26 315391 315362 76759 76964 109906 115263 110202 109544 85867 85780 87389 90282 107133 108471 312807 334860 914475 896840 333465 350284 100371 88634 97048 95011 107636 104436 99342 99943 70690 71660 253172 221298 637665 644409 187864 187284 237695 241581 273241 267633 284192 285998 300868 303898 284525 315029 639997 675688 499480 403707 252023 246770 281997 283560 296789 301317 306667 309834 342460 341008 559587 581237 41.05 68.5 1
13:58:29 2023-09-26 318146 315847 76728 76997 109906 115140 110236 109510 85874 84265 87633 90002 107166 108180 312807 334520 909936 901070 333609 350324 100574 88605 96948 94849 107587 104338 99338 99869 70465 71707 252943 221178 641256 639929 188456 186669 238239 240832 274533 267410 284627 286329 299677 306379 283582 315473 641721 676200 510773 403068 252842 246735 283897 282660 297807 302519 306275 308488 341137 342342 552930 581016 41.05 68.5 1
13:58:30 2023-09-26 315613 315067 76779 76968 109906 115103 110202 109435 84001 85629 87481 90034 107166 108412 313033 337624 913675 898344 333537 349653 100440 88601 95140 95205 107455 104364 99342 100007 70625 71756 250860 222571 637799 639929 189111 187386 237231 241278 274114 267312 284484 286007 300518 303898 284525 314993 643358 676164 498091 403707 251668 246770 282033 284246 297495 302306 306631 309834 342943 341008 560417 581237 41.05 68.5 1
13:58:31 2023-09-26 318480 315223 76770 76944 109974 115289 110427 109746 85874 85780 87486 90282 107199 108396 313283 334860 909292 899790 333645 350854 100574 88699 97049 95043 107587 104364 99406 100007 70465 71756 250633 222026 639999 639965 188456 186506 238942 240699 274114 267704 284627 285592 300235 304817 283582 317208 641721 676236 499480 405524 252628 246562 284578 282735 297879 303121 306091 309798 341445 341555 549748 582661 41.05 68.5 1
13:58:32 2023-09-26 315284 314291 76811 77102 109940 115628 109864 109729 85841 85813 87449 90366 107444 108745 313509 336199 913132 894963 335496 349617 100509 88755 94944 95237 107554 104370 99304 100040 70465 71788 256546 222026 641937 640038 187898 186799 238204 242047 273136 267669 284276 285370 300239 303898 285035 316752 640069 676200 499480 403991 252023 247498 282068 284192 297705 301281 306667 309834 342943 341296 560815 580825 41.05 68.5 1
13:58:33 2023-09-26 318664 314286 76811 76968 110177 115400 110236 109544 83950 85662 87481 90002 107413 108180 312843 336848 911764 898178 337176 350001 100333 88699 97048 95107 107480 104436 98895 100212 70465 71788 265871 222026 632762 640110 188490 186214 239313 240494 274114 268458 283325 285405 301926 305755 284450 315582 641266 676200 496701 405597 251771 246735 284885 281834 297771 302519 306379 311005 341410 341008 549748 582661 41.05 68.5 1
13:58:34 2023-09-26 315694 314286 76747 76203 109936 115492 109830 109915 83944 86121 87633 90490 106968 108662 312664 338269 913169 893054 337507 350674 100509 88877 96947 95139 107406 104370 98895 100116 70690 71756 250860 221333 641489 645168 189778 186731 238204 240868 272824 268871 283325 285485 301184 303652 284885 314993 640033 675176 499480 404918 251845 247498 283340 283560 297041 301120 306091 309749 341410 341008 559587 580413 41.05 68.5 1
13:58:35 2023-09-26 318476 315874 76787 77001 109974 115183 110236 109544 85874 85721 87982 90002 107166 108213 313063 336884 911764 896903 337139 350607 100297 88731 96847 95107 107406 104364 98862 100109 70433 71820 265871 221990 632568 640110 188752 186248 238942 240663 274533 268045 283325 285922 301503 305196 284450 315582 641266 676236 502252 405633 252023 246770 284947 281834 297771 302519 306113 311225 341410 340532 553808 581385 41.05 68.5 1
13:58:36 2023-09-26 315694 315843 76779 77172 109902 112777 110118 110050 83950 86121 87449 90464 107067 108662 312664 338744 913095 894052 336994 349796 100333 88699 96847 95075 107644 104507 98862 100076 70433 71739 253172 221333 651042 645429 187898 186669 238204 240832 272824 268871 283325 286333 301503 303652 284903 315029 640069 675212 499480 405239 251668 246806 283326 283750 295883 303226 306343 308924 341410 341008 560417 580413 41.05 68.5 1
13:58:37 2023-09-26 319113 315062 76728 76993 109974 115137 110236 109544 83804 85603 87546 90158 107166 108247 312843 335799 911911 899790 333681 350854 100399 88699 97015 95075 107587 104403 99338 100040 70465 71788 265871 222062 650232 640001 188490 186669 238942 240832 274498 267704 284192 285370 300305 305948 283582 315618 641266 676309 498091 405560 252450 246735 284468 282753 297843 302306 305337 309871 341958 341555 549712 580567 41.05 68.5 1
13:58:38 2023-09-26 315142 314291 76855 77396 110071 112699 110304 109813 83919 85950 87546 90464 107067 108813 313581 336706 911776 893276 336152 350324 100399 88634 97149 95269 107587 104292 99236 100040 70465 71839 256546 222053 639054 643767 188325 186833 238239 241993 273241 268493 284281 285370 301256 304145 284485 315029 644801 675176 499480 405524 251845 247533 283759 283560 297041 301120 305445 310309 341445 341043 559587 580413 41.05 68.5 1
13:58:39 2023-09-26 318705 313376 76738 76997 109974 115172 110529 109544 83950 85662 87670 90158 107199 108213 313473 336884 911764 898178 337414 350854 100161 88913 96813 95463 106931 104403 98862 100212 70433 71820 250633 221262 635281 644677 188490 186214 239313 240459 274498 267704 283325 286718 301538 304945 284885 315316 641266 674190 499480 405597 251279 247498 284551 281764 297771 302094 306163 310346 340899 339548 553771 581053 41.05 68.5 1
13:58:40 2023-09-26 318529 315883 76732 76454 109733 113909 110033 109712 83976 86002 87546 90242 107034 108445 311823 338922 913205 891789 337397 350674 100481 88666 96947 95107 107447 104370 99342 100145 70433 71756 250633 221298 634680 645588 187898 186799 238168 240832 272980 269250 283546 286535 301467 303617 285895 314957 639997 674154 499480 405488 251632 247683 283759 283489 297041 303547 305661 310053 343123 340462 555387 579554 41.05 68.5 1
13:58:41 2023-09-26 319377 313341 76728 77138 109940 115149 110168 109401 83976 85655 87486 89969 107133 108180 312807 336813 913205 899790 337341 349760 100333 88820 96947 95075 107373 104272 99304 99974 70465 71675 252943 220643 639137 643731 188490 186214 239277 240086 274498 267669 283922 286683 300866 302914 285396 315473 641266 674505 500870 405560 251171 247462 284392 281729 296763 301246 306091 310420 342701 342284 561342 582292 41.05 68.5 1
13:58:42 2023-09-26 317480 315947 76793 77179 109801 115446 110185 109527 84033 85884 87633 90397 107100 108254 312772 338304 908379 896118 339961 349688 100333 88666 96981 95270 107784 104305 99304 99836 70753 71675 250826 219235 642143 645132 189644 186833 238168 240832 274078 268233 283043 288409 300270 303864 285419 314442 643086 667187 505071 403694 251243 248263 282859 283512 297915 302022 306127 310349 340358 341520 560381 581237 41.05 68.5 1
13:58:43 2023-09-26 315514 315398 76801 77102 109936 115149 110168 109477 84001 85747 87541 90282 107166 108363 313283 334790 911911 894212 333681 350288 100574 88699 97048 95107 107587 104553 99304 100007 70657 71756 250633 221298 642698 645685 188290 186799 238168 242334 273241 268458 284156 285980 300974 303864 284920 315215 639961 676164 486886 404276 252023 247498 282033 284392 297207 302306 306667 309981 342762 342875 558327 579855 41.05 68.5 1
13:58:44 2023-09-26 315766 315437 76697 77212 109805 115671 110219 109746 84013 85898 87481 90282 107166 108546 313473 338780 905001 893578 338131 350288 100651 88844 97116 95011 107554 104305 99304 99836 70625 71724 252943 219991 648521 641308 188752 186214 239481 240832 273241 269060 283254 287122 300518 304570 284512 315618 642175 667259 500870 403068 252414 247289 285499 281799 295901 302623 304730 311666 342460 341520 552802 581237 41.05 68.5 1
13:58:45 2023-09-26 317698 315511 76760 77074 109940 115263 110389 109510 85874 85780 87574 90249 107166 108363 312807 340426 910310 891937 340533 349760 100643 88666 97015 95487 107587 104436 99406 100040 70657 71756 250826 221582 640288 645624 187864 186833 238168 240832 274078 268985 282647 287764 300199 303652 285356 314514 641882 667223 502086 403068 251207 248263 283291 283366 297807 302978 305373 312403 341618 341415 559404 582204 41.05 68.4 1
13:58:46 2023-09-26 320958 315951 76823 77150 110372 115446 110431 109443 84013 85655 87730 89969 107543 108262 313468 338624 903937 901070 339386 349760 100643 88666 94762 95043 107843 104305 99645 99836 70865 71756 261100 219271 654308 639965 188325 186799 238239 240051 276381 267633 283289 288093 299642 304817 284414 315215 640323 672565 505561 403694 252414 246770 283636 281799 297664 301671 306595 311666 340909 342307 557533 580043 41.05 68.4 1
13:58:47 2023-09-26 315947 315545 76760 77127 109940 115297 110465 109695 83950 85780 87541 90249 107166 108579 313247 337865 904613 891973 337653 349796 100849 88545 97285 94624 107917 104180 99508 99665 70753 71816 252943 220643 648833 639965 189511 187386 237967 241581 274078 268458 283289 287122 298976 305774 284299 314514 640033 667223 498153 403122 252023 248263 283043 284107 297482 302978 306306 311813 340490 345522 557749 580266 41.05 68.4 1
13:58:48 2023-09-26 317580 315951 76823 77183 109940 115297 110202 109510 83970 84265 87730 90216 107166 108699 313724 334520 910177 899493 333609 350571 100643 88666 97082 95043 107587 104338 99304 99869 70873 71756 250633 221143 642616 641579 188490 186765 239103 240832 274918 268458 284627 285370 301221 304782 283626 315582 642175 676236 499480 405524 252592 246510 284627 282894 296521 301388 306343 309834 341445 341997 549748 580043 41.05 68.4 1
13:58:49 2023-09-26 323000 315582 76760 77102 109974 115327 110355 109695 83970 85780 87574 90438 107166 108579 313283 337865 908379 891937 337808 349796 100643 88699 97116 95139 107769 104266 99549 100007 70785 71756 256546 220643 650337 639929 189778 186833 238204 241993 273277 268871 283847 287158 301241 305739 283511 315545 640033 674029 500870 404148 252590 247980 283440 284542 297879 303369 306415 311593 342316 343436 557676 581090 41.05 68.5 1
13:58:50 2023-09-26 319117 314726 76738 77070 110278 115297 110440 109695 83981 85806 87730 90282 107199 108745 313617 334754 907968 898211 333573 350535 100677 88699 97150 95139 107587 104403 99406 99836 70657 71756 250633 221333 638816 639929 188325 186799 238942 240868 274498 267669 285062 286427 300588 306883 283546 315185 642175 676236 499480 403991 252842 246735 284228 282660 297698 302519 306379 309798 341410 342546 552930 580079 41.05 68.5 1
13:58:51 2023-09-26 312532 315654 76697 76997 109936 115293 110355 109695 83919 85780 87481 90438 107166 108546 312807 337356 905001 891268 337653 349760 100919 88666 97184 94978 108126 104233 99474 100007 70785 71739 254044 220643 644041 639893 187864 187386 237800 241412 273277 268458 283325 287122 299607 305774 283635 315251 640033 673367 505040 403510 252517 247912 282753 284015 297554 303333 306199 311042 340730 343436 559514 581237 41.05 68.5 1
13:58:52 2023-09-26 318887 313341 76823 77110 110304 115263 110465 109544 84075 85780 88035 90307 107166 108213 313283 334286 907968 899817 336043 349796 100849 88605 97116 94720 107736 104272 99508 99836 70753 71658 252943 220643 644457 639929 188456 186799 238907 240868 274954 266902 284826 287122 299642 305774 284414 315509 642175 675688 500870 403694 252842 246770 284193 283154 297577 301671 306739 310273 341978 342546 552930 581016 41.05 68.5 1
13:58:53 2023-09-26 322771 315920 76770 77139 109974 115327 110236 109881 84033 85872 87514 90596 107166 108579 313063 338375 906097 894544 338370 349760 100677 88699 97015 95075 107587 104370 99508 100007 70785 71788 258911 220643 638534 641579 188787 186669 239313 240868 274657 269250 283289 287261 299677 304357 284201 317149 642865 673455 505908 405414 252234 246629 285494 283113 297879 304009 305481 311777 342460 341555 552936 580413 41.05 68.5 1
13:58:54 2023-09-26 319170 315951 76760 77070 110308 115297 110389 109544 83930 85721 87762 90249 107199 108363 313209 336884 911095 905709 337653 350818 100299 89190 96847 95495 107480 104579 99304 100212 70688 71788 256546 220952 640060 645168 189049 186799 239684 240511 274954 268458 284267 287800 302385 303406 285356 315545 641721 673170 500870 405597 251279 247915 285307 281799 301206 302519 306091 311225 342943 340497 554567 581418 41.05 68.5 1
13:58:55 2023-09-26 320055 313341 76760 77050 110312 115263 110575 109401 84013 85629 87795 89969 107199 108180 313283 337865 905001 898211 339293 349760 100677 88699 97218 95075 107621 104338 99508 99836 70785 71756 250826 219955 645355 640001 188456 186833 238942 240086 275797 268233 283325 288008 300305 306739 285035 315257 640176 672931 495411 404266 252234 247703 284015 283347 299383 302094 306275 312254 341378 342581 555278 581756 41.05 68.4 1
13:58:56 2023-09-26 316925 313376 76812 76997 110494 115286 110465 109477 83950 85747 87762 90282 107166 108213 313760 334860 913066 898512 336389 349796 100677 88699 97049 95075 107587 104403 99304 100075 70657 71756 252943 220988 654130 646610 187864 187757 238002 240868 275340 267633 284192 286920 299395 304782 284885 314000 639961 674190 511294 403671 251279 248893 283419 283056 299528 301281 306667 310896 342943 341555 560417 580043 41.05 68.4 1
13:58:57 2023-09-26 320060 314954 76760 76997 110312 115103 110575 109326 83930 85570 87827 89969 107232 107882 313796 336577 907124 901488 338573 349796 100710 88699 97150 95075 107876 104272 99474 99869 70753 71658 250826 219955 645832 639808 188456 186833 238239 240459 275797 268172 285886 288161 299395 306811 284343 315329 641120 673919 495411 403657 252448 247356 283724 283255 299618 301388 306631 311446 340766 342546 554530 580079 41.05 68.5 1
13:58:58 2023-09-26 316477 313376 76823 76964 110337 115103 110499 109435 84064 85909 87546 90002 107199 108213 313539 335835 911776 897873 336389 350854 100677 88731 97218 95237 107866 104364 99474 100007 70785 71788 252943 221143 640165 646610 187898 187420 238168 240904 275762 267669 284585 286884 300305 304817 284885 313558 642175 676712 499480 404276 252059 248263 282033 283648 296763 303320 306703 310309 342943 341555 561212 580079 41.05 68.5 1
13:58:59 2023-09-26 315392 315618 76760 77107 109974 115293 110304 109679 84044 85969 87795 90369 107067 108479 313140 337723 908879 894963 337470 350391 100988 88545 97286 94849 107984 104507 99715 99836 70753 71756 250860 220678 650923 643855 188194 187386 238239 241993 274078 268871 283758 287158 300974 305774 283348 315545 640033 674237 505908 403694 252842 247533 283441 284405 297698 301120 306343 311225 342460 343131 557895 580825 41.05 68.5 1
13:59:00 2023-09-26 315730 314286 76728 77102 110312 115332 110389 109695 83976 85813 87638 90314 107166 108579 313283 336080 914438 891606 335605 350607 100677 88731 94802 95269 107621 104364 99474 100178 70785 71756 254044 221369 637632 643767 187898 187420 237800 242163 274692 267669 284627 286683 301467 306056 285321 315509 640069 676236 500870 404312 252450 247533 282068 284534 295901 302306 306739 310309 342943 341520 562807 576789 41.05 68.5 1
13:59:01 2023-09-26 315874 315883 76791 77400 110304 112694 110338 109679 84018 85950 87795 90464 107100 108704 314307 338471 906556 893239 337653 350324 100677 88731 94944 95399 107810 104436 99508 100109 70785 71848 250860 220643 645818 639965 187898 187386 238204 241818 274078 268871 283758 287265 300588 306485 283511 315545 640069 673077 500870 403694 252842 247915 282894 284432 297915 301086 306595 311225 341978 346253 552966 580413 41.05 68.5 1
13:59:02 2023-09-26 314950 314321 76770 77168 110194 115332 110389 109805 84033 85813 87638 90438 106968 108505 312807 335870 913155 889009 335605 350001 100366 88731 97015 95237 107587 104403 99304 100007 70465 71788 252943 221333 638684 643731 188456 186833 238239 241993 273277 268493 284627 286244 301538 306798 285120 315473 640033 676200 500870 404597 252126 247880 282894 284556 297915 307185 306703 310309 341187 341555 561212 580083 41.05 68.5 1
13:59:03 2023-09-26 324145 315631 76886 76166 110304 115541 110253 109670 83981 85950 87730 90369 107100 108479 313104 337593 904650 891973 337653 349509 100921 88573 97286 94849 107951 104240 99541 99876 70818 71707 256546 220678 649663 640001 187864 187420 237800 241617 274078 268493 283820 287122 299395 305809 284446 314993 640033 667259 498153 403408 252059 248299 282068 283564 297915 302943 306379 310096 340909 343131 559624 581237 41.05 68.5 1
13:59:04 2023-09-26 314950 313410 76846 77127 109969 115366 110202 109839 85874 85813 87514 90314 107166 108579 312843 336341 913713 891642 335641 350324 100574 88731 97049 95301 107587 104331 99338 100007 70785 71788 252943 222026 638931 646341 188456 186833 238274 242334 273277 268493 284627 286244 301538 306020 285120 315509 640069 676236 499480 404918 252450 248263 283326 284561 297915 302765 306703 310309 341410 341590 561390 582742 41.05 68.5 1
13:59:05 2023-09-26 337460 315667 76918 77253 110363 115532 110440 109780 83961 85950 87795 90464 107543 108546 313063 337865 905001 895601 337361 350571 100988 88699 97218 94979 108082 104364 99508 100040 70816 71788 256546 220988 644094 639965 187898 187681 238204 242163 274078 268871 284055 287158 299677 306236 283582 315509 640069 671859 499524 403122 252842 248263 282894 284210 297879 301086 306595 311776 340945 343131 559624 581237 41.05 68.5 1
13:59:06 2023-09-26 314950 314282 76764 77168 110227 115366 110389 109987 83950 85846 87574 90596 107199 108763 313283 336338 911776 893276 335677 350854 100677 88763 94835 95269 107587 104292 99474 100178 70688 71820 250633 222026 642892 644713 188456 186867 238978 242334 273831 268493 285071 286244 301184 304604 285120 315509 640105 676236 510773 405239 252450 248125 283857 285071 297915 301086 306739 309762 342834 342875 557670 580567 41.05 68.5 1
13:59:07 2023-09-26 315874 315703 76760 77249 110101 115667 110291 109813 83981 86009 87574 90438 107199 108579 313319 338673 907733 896525 339089 350324 100710 88699 94879 95431 107621 104370 99508 100040 70737 71788 252943 220678 639676 639965 188787 186799 239348 241617 273312 269250 283289 287688 300553 304852 284485 317917 639961 673077 494040 403707 252842 246527 285307 283560 298667 301155 306091 311776 342701 341590 549748 580413 41.05 68.5 1
13:59:08 2023-09-26 314077 314317 76791 77139 110190 115332 110236 109729 83976 85813 87426 90282 107166 108471 312843 340737 914578 888379 338849 350324 100366 88763 97015 95463 107587 104436 99338 100178 70688 71788 252943 220988 637157 646610 188325 186867 238274 240904 273312 269629 282893 286920 301467 305518 285392 315029 639997 675165 499480 405597 252450 247880 283795 283397 296861 303262 306127 311006 345590 342875 558576 580340 41.05 68.5 1
13:59:09 2023-09-26 319566 315182 76823 77326 110219 115561 110406 109695 84013 85780 87762 90314 107232 108479 312343 339912 906646 899790 337886 350463 100715 88699 97083 95107 107802 104377 99508 100007 70785 71788 261100 219991 645117 640074 189084 186540 239755 240459 274954 269060 283289 288003 300305 304852 285120 315545 641266 671142 500870 402749 252486 247568 284228 281900 297699 301775 305373 312366 341737 342307 549820 576780 41.05 68.5 1
13:59:10 2023-09-26 322843 315021 76760 77062 110003 115332 110389 109839 83976 85695 88014 90282 107199 108579 312508 337628 909292 892905 338187 349796 100919 88731 97184 95107 107984 104338 99574 99869 70913 71658 251997 219306 647118 640074 187898 187420 238204 241653 274569 268871 284073 288333 299397 305774 285156 314550 640105 667295 495508 401865 252059 249103 283560 284143 297879 303226 306221 312440 340802 342476 561102 582476 41.05 68.5 1
13:59:11 2023-09-26 319199 315690 76981 77163 110703 115263 110763 109468 83961 84015 87730 90151 107658 108180 313760 336341 905290 901670 338609 349796 100849 88699 97150 95107 107876 104305 99508 99869 70816 71658 253097 219991 642910 640001 188490 186867 238978 240939 276485 267445 284848 288008 299289 305774 284920 315582 641721 674190 494155 403694 252842 247880 284428 283560 297807 300797 308547 311812 341978 343131 553784 580935 41.05 68.5 1
13:59:12 2023-09-26 322387 315021 76760 77168 110346 115366 110236 109763 83855 85813 87730 90596 107232 108579 313539 337392 906376 892606 338609 350854 100988 88670 97252 95292 107984 104260 99678 100040 70816 71788 258911 221023 658255 640001 187933 187715 238204 241993 274306 268809 283842 287386 299642 306699 284051 315545 640105 671179 506430 403408 252842 248573 283511 284578 299296 303084 306523 311593 341317 343506 560234 582890 41.05 68.5 1
13:59:13 2023-09-26 318372 315947 76837 77176 110278 115458 110355 109885 84107 85917 87762 90373 107166 108363 313760 336763 908879 899530 335569 349796 100988 88699 97184 95107 107843 104292 99474 100007 70913 71788 250826 220988 642201 639929 188752 186833 239277 241581 274918 267633 285098 287131 299325 306201 284450 315545 643727 676200 494155 402749 252842 247462 284627 283873 297771 302163 308474 310309 342943 343026 552930 580079 41.05 68.5 1
13:59:14 2023-09-26 315947 314727 76833 77102 110278 115492 110355 109805 83981 85931 87730 90438 107166 108546 313504 337865 904613 893910 338370 350288 100988 88666 97285 95011 107917 104338 99474 100007 70785 71995 252943 220952 647474 639965 188290 187811 238204 241957 274498 268871 284121 287562 299642 306450 284064 315473 640033 670633 498153 403510 252553 248747 283476 284250 297626 303369 306487 311519 340766 346500 556064 581237 41.05 68.5 1
13:59:15 2023-09-26 318206 314247 76827 77102 110312 115561 110389 109813 84013 85872 87795 90249 107592 109018 313504 334825 909255 898845 333609 350818 100677 88731 97184 95205 107587 104436 99474 100076 70970 71788 250633 221679 640493 639965 188752 186833 239139 241581 274918 268493 285062 285985 301467 305739 283582 315582 642175 676272 499480 405203 252842 246770 284627 283092 297734 303547 306631 310053 342726 341555 549748 583075 41.05 68.5 1
13:59:16 2023-09-26 315874 314507 76760 77391 109974 115458 110202 109771 84001 85872 87730 90438 107166 108546 313247 337830 902660 893239 337653 349796 100677 88699 97184 95269 107843 104364 99508 100076 70785 71788 250633 220643 640698 642033 188456 186833 238907 241787 273277 269060 283431 287122 300553 304817 283582 317403 644801 672275 499480 405990 252662 246594 284920 283383 297879 304009 307332 311667 342798 342033 553587 580825 41.05 68.5 1
13:59:17 2023-09-26 318439 313376 76823 77216 110278 115263 110389 109510 83950 85747 87827 90460 107199 108396 313247 337593 911911 899790 337129 350854 100643 88820 97082 95301 107554 104436 99242 100178 70625 71935 250633 221990 644904 640074 190851 186799 239648 240832 274918 268458 284156 286208 303115 304322 284965 315618 642175 676200 496701 408884 252592 247289 285298 282660 297213 302234 306595 311225 342401 341555 553771 581237 41.05 68.5 1
13:59:18 2023-09-26 315874 315582 76697 77135 110278 115458 110202 109805 84001 85780 87638 90406 107166 108546 312807 337865 902660 894544 338370 350571 100643 88699 97049 95107 107587 104436 99474 100007 70785 71756 252943 220643 648030 639700 187898 187681 238168 242163 274078 268871 284156 287445 300553 306454 284245 315329 645717 673919 500870 404840 252770 247321 284015 284214 297879 303048 306559 311666 342943 343096 554530 581164 41.05 68.5 1
13:59:19 2023-09-26 317956 314291 76791 77212 110278 115297 110465 109645 84013 85780 87546 90282 107166 108396 313319 335799 908305 896940 333645 350818 100574 88699 97116 95139 107869 104364 99508 100007 70785 71788 254044 221679 638772 639965 188918 186799 239110 240868 274690 268458 285062 286025 301467 305491 284015 315582 642175 680171 499480 405524 252842 246770 285263 283056 297734 303547 306631 310309 342197 342581 549784 580043 41.05 68.5 1
13:59:20 2023-09-26 315874 314982 76760 77102 110278 115297 110355 109805 84001 85839 87638 90438 107166 108546 313283 337865 903937 893239 338370 350571 100849 88699 97049 95107 107587 104370 99474 100007 70688 71756 252828 220643 649599 642033 188884 186867 239277 241993 274465 269250 284232 287715 301184 305459 284165 318003 644912 672931 500870 405990 252662 246559 285356 283780 297879 302028 305661 312218 342943 342201 554777 580825 41.05 68.5 1
13:59:21 2023-09-26 317594 313410 76760 77102 110440 115297 110581 109695 83950 85747 87795 90282 107199 108363 314755 336848 911911 901070 337653 350571 100366 88731 96981 95463 107587 104579 99304 100212 70465 71935 252943 221955 642894 640074 189049 186799 239684 240832 274918 268493 284156 286485 302421 304322 284996 318142 642175 676200 502252 405633 252236 247498 285214 282660 297879 301987 306631 311225 342436 341485 553587 583112 41.05 68.5 1
13:59:22 2023-09-26 315874 314033 76797 77135 110351 115297 110202 109695 83970 85780 87541 90406 107166 108546 312807 337865 902660 892606 337653 349796 100574 88666 97150 95107 107587 104299 99474 100007 70657 71788 252943 220678 649107 639893 188290 187420 238168 241993 274442 268999 286513 287936 300411 307207 284352 317506 645370 673883 500870 404840 252770 247462 283759 284192 297279 302942 306487 311666 341152 343577 559551 581237 41.05 68.5 1
13:59:23 2023-09-26 317766 312671 76795 77276 110278 115297 110278 109510 83981 85780 87730 90282 107199 108471 313760 334790 907931 901130 333681 350324 100919 88699 97083 95107 107843 104403 99645 100007 70785 71788 265871 220988 640319 639929 188456 186833 238942 241412 274954 267669 285098 287122 300270 306236 284450 315582 642175 676236 500870 402749 252842 247533 284627 283405 297213 301739 308511 310017 342943 343096 552930 580898 41.05 68.5 1
13:59:24 2023-09-26 315947 313367 76801 77107 110278 115332 110236 109771 84084 85872 87698 90282 107166 108579 313283 337865 905001 891642 337653 350324 100988 88605 97286 94817 107984 104409 99849 100007 70785 71788 253172 220678 644092 643695 187898 187838 237957 242047 274670 269142 284484 286978 299466 306883 285142 315329 645370 672931 500870 403408 252842 248263 283326 284813 297626 301120 306559 311996 342460 343612 559404 581237 41.05 68.5 1
13:59:25 2023-09-26 317802 314286 76760 77102 110312 115377 110389 109695 83981 86061 87486 90406 107199 108396 313760 334520 907968 900455 333645 349796 100988 88731 97252 95139 108049 104436 99474 100040 70816 71788 265871 221333 642054 639929 188787 186833 239313 241581 274954 267704 285895 287086 301010 306236 284215 315582 639961 677228 495266 403694 252842 247880 284322 283524 297213 302256 308983 310968 342701 343372 554139 581756 41.05 68.5 1
13:59:26 2023-09-26 315911 314252 76728 77139 110312 115366 110389 109805 84001 85872 87638 90438 107199 108579 312807 337865 905001 890974 338370 350854 100988 88699 97252 95107 107917 104364 99508 100109 70785 71788 253172 222528 646248 643819 189778 187804 239065 242226 273972 269743 284050 287823 301290 306275 284347 318003 644728 674029 502086 404276 252842 246629 285263 283922 297915 301994 306595 311703 342870 341555 549748 580965 41.05 68.5 1
13:59:27 2023-09-26 318480 313376 76764 77135 110312 115332 110465 109729 83950 85839 87795 90282 107199 108546 313319 338386 910618 898211 336663 350854 100366 88731 94806 95269 107621 104507 99373 100212 70657 71967 250633 222530 640613 640038 189084 186833 239684 240904 275251 268682 284192 286253 302136 304782 284885 317439 642175 676236 496701 405633 252414 246770 285535 283263 297771 301086 306631 311776 342472 341555 553439 581053 41.05 68.5 1
13:59:28 2023-09-26 315874 314029 76760 77172 110499 112544 110389 109915 83950 85931 87698 90533 107199 108613 312843 337593 905001 890974 338370 350854 100677 88731 97184 95269 107843 104436 99508 100178 70833 71922 253172 222370 650927 641960 188980 187318 239339 242020 273972 269747 284449 287823 300765 305278 284564 318185 640033 673077 500870 405127 252842 247427 284428 284427 297698 302977 306379 311776 342943 343387 552930 580413 41.05 68.5 1
13:59:29 2023-09-26 317729 313341 76837 76997 110312 115332 110422 109729 83950 85721 87762 90406 107199 108471 313283 336341 909025 899790 333717 350854 100849 88914 97150 95431 107769 104507 99508 100178 70785 71820 265871 222565 637877 640001 189084 186867 239719 241617 275375 268871 285062 286244 302385 306992 284450 317439 639961 676309 506256 404276 252842 247533 284770 283524 297213 301086 308511 310309 344543 345447 555050 582742 41.05 68.5 1
13:59:30 2023-09-26 315911 314282 76760 77139 110312 115446 110389 109915 83919 85813 87486 90533 107166 108613 312843 338375 905001 890974 338340 350324 100677 88699 97116 95269 107769 104436 99728 99978 71011 71824 256386 222528 644851 642033 189356 186765 239542 241438 273937 269972 284014 287764 300974 304817 284996 317924 643998 671106 500870 404011 252842 246770 285922 283383 296763 301155 305301 312291 342701 342342 553771 581237 41.05 68.5 1
13:59:31 2023-09-26 319151 314291 76874 77082 110499 115332 110389 109729 84044 85780 87762 90314 107166 108363 312843 336884 911776 898891 337653 350324 100366 89007 96914 95463 107373 104579 98895 100212 70465 71788 252943 221107 636254 643767 189084 186799 239719 240868 274954 268871 284192 287158 302421 303864 285356 315221 641721 675176 494040 405633 252236 247915 285535 282660 297807 301086 306198 311667 344810 342875 558612 583719 41.05 68.5 1
13:59:32 2023-09-26 319608 315883 76855 76997 110596 115133 110609 109359 84044 85639 87859 90002 107527 107882 313760 336848 905327 901130 339052 349796 100849 88699 97252 95075 108082 104579 99753 99945 71108 71920 250826 221268 644247 643855 189778 187318 239136 241438 275797 267597 284813 287800 299677 306811 285561 315545 642175 675212 506480 403694 252770 247915 284428 283524 297771 302043 308547 310968 341978 343096 554175 581381 41.05 68.5 1
13:59:33 2023-09-26 315658 313376 76760 77054 110308 115332 110499 109729 83919 85872 87606 90282 107199 108471 313283 334825 913205 894655 333681 349832 100677 88731 97082 95139 108103 104436 99541 100109 70816 71788 254044 221333 641648 643731 187864 187976 237835 241993 274954 268493 285098 287158 300973 304852 285321 315509 640033 676043 510599 404312 252664 248683 282983 284378 299987 302765 308221 310676 342943 342476 562371 583719 41.05 68.5 1
13:59:34 2023-09-26 318251 314067 76791 77135 110499 115332 110389 109729 84033 85813 87795 90438 107199 108471 313539 335574 910618 901167 333681 350854 100780 88966 94867 95367 107974 104579 99682 100078 70818 71871 265871 221072 647754 642033 189015 187284 239648 240904 275251 268871 285178 285864 302845 305704 284485 317439 642175 681707 498264 405633 252842 246806 285535 283731 297456 301086 306055 310346 342472 342617 554656 580079 41.05 68.5 1
13:59:35 2023-09-26 314590 313410 76728 77135 110308 115366 110495 109948 84001 85964 87762 90533 107199 108613 313473 336848 914363 889045 335641 350571 100677 88946 97049 95301 107621 104436 99508 100245 70785 71967 252943 221679 639178 645168 188787 187386 239313 242334 274078 269250 284862 286718 302385 306020 285356 315316 643726 676272 500870 405524 252842 248050 284786 285138 297843 303369 306559 310639 342943 341450 559367 581127 41.05 68.5 1
13:59:36 2023-09-26 317734 313336 76764 77078 110312 115366 110422 109620 83950 85721 87486 90282 107199 108213 312807 336884 909025 899790 335387 350566 100581 88999 94944 95399 107743 104579 99408 100112 70818 71888 256546 222579 637911 640001 189049 186867 239684 240904 274848 268585 284920 285972 302173 306379 284450 317331 642175 676309 498091 405633 252842 247533 285535 283092 296798 301120 306306 310346 345614 341281 549748 576870 41.05 68.5 1
13:59:37 2023-09-26 315583 313376 76815 77168 109931 115400 109864 109948 85821 85846 87702 90438 107166 108579 312807 338958 911776 890636 337653 350607 100607 88731 97049 95463 107587 104436 99406 100418 70657 71820 250633 221369 635074 645661 188787 187757 239348 241617 273312 269818 284192 286956 302421 304570 285477 315509 640069 675688 496701 408303 252517 248050 284379 284250 296926 305044 306523 310750 344883 341380 557318 580825 41.05 68.5 1
13:59:38 2023-09-26 315730 313376 76760 77111 110422 115366 110422 109729 83950 85813 87795 90533 107199 108579 313319 336884 913025 902204 335387 351096 100715 88942 94977 95431 107743 104768 99512 100388 70818 72018 256546 222494 648155 640074 188952 187318 239578 240868 274954 268493 284290 286007 302279 304852 284485 317476 642175 676272 496701 405633 252842 246806 285535 283092 297248 302234 306343 311005 342507 342617 549784 580079 41.05 68.5 1
13:59:39 2023-09-26 314626 314286 76728 77062 109969 115366 110202 109915 85874 86035 87574 90628 107166 108872 312807 337664 914438 889045 336152 350890 100677 88731 97083 95301 107866 104436 99439 100245 70496 71820 250633 221679 638561 644713 188490 187386 238978 242334 273277 269250 285422 286718 302421 306487 285356 315545 645791 677255 498091 408303 252484 248192 284521 284050 297381 303918 306487 311079 344883 341520 557895 580825 41.05 68.5 1
13:59:40 2023-09-26 319329 313380 76760 77029 110312 115252 110236 109729 83960 85754 87795 90314 107199 108213 313509 337617 916993 901340 337580 350710 100474 89097 94912 95659 107636 104723 99375 100178 70785 71788 250860 220678 648254 645515 189084 186799 239755 240868 275411 268136 284520 287283 302881 303933 286231 315582 642175 673206 511120 405633 252023 248299 285210 282660 300567 301086 306703 310932 341375 341008 549784 581090 41.05 68.5 1
13:59:41 2023-09-26 316477 314806 76760 77135 110304 115366 110499 109729 83950 85813 87698 90438 107199 108396 312843 340737 912558 890673 337377 349832 100504 88853 96982 95463 107621 104507 99508 100245 70816 71820 248364 222571 638983 647067 188787 187420 238978 241653 274761 274641 283289 287800 302209 304357 286486 315329 645791 671836 495411 405452 252306 248925 284450 284445 299600 305545 305517 311851 343123 341555 559587 580825 41.05 68.5 1
13:59:42 2023-09-26 319047 314032 76949 77102 110541 115343 110644 109695 83992 85747 87892 90300 107625 108378 316810 336564 916824 900996 337470 350674 100787 88909 95009 95529 107966 104436 99474 100178 70833 71788 250860 221191 638859 646994 188752 187386 238907 241295 276042 268458 284591 287562 300726 306595 287073 315113 643086 676164 500870 404276 252842 249628 283525 284055 297699 302519 306306 311666 343087 342307 561737 581756 41.05 68.5 1
13:59:43 2023-09-26 315911 313345 76823 77188 110278 115492 110465 109805 84013 85813 87730 90344 107166 108546 313247 337356 907931 894544 338370 350288 100988 88699 97320 95107 108133 104272 99815 99803 70913 71784 253097 219766 647715 640038 188456 187976 238204 241957 274918 269060 284591 288671 301179 306883 286097 315221 645828 671945 495099 403657 252662 248644 283657 284849 297915 303369 306631 311070 341665 346742 556064 581237 41.05 68.5 1
13:59:44 2023-09-26 315586 314286 76760 77192 110529 115561 110389 109915 83950 86273 88068 90647 107755 109114 313104 337723 915115 894968 336445 350916 100682 89092 97217 95463 107554 104579 99508 100212 70818 72053 256546 221955 642020 645132 188752 187578 239339 242334 273277 269250 284711 287086 302421 305201 285321 315582 643726 676200 500870 405524 252481 248263 284627 285062 297915 301155 306631 310748 342691 342033 561212 581237 41.05 68.5 1
13:59:45 2023-09-26 315838 314033 76760 76238 110355 115492 110355 109881 84013 85931 87762 90501 107199 108579 313504 337865 905001 894544 338609 350288 100816 88853 97218 95463 107917 104507 99645 100212 70833 71820 250633 220988 643835 639929 188752 187811 238907 242334 274690 269413 284813 287715 303970 307023 284272 315437 645828 674396 500870 405990 254236 247703 284392 284512 297915 303119 306595 312183 342906 343541 554102 581237 41.05 68.5 1
13:59:46 2023-09-26 315070 315843 76791 77274 110461 115607 110304 110016 84107 86180 87975 90589 107100 108846 313104 336671 915078 896878 335460 350535 100643 88853 97184 95269 107554 104579 99474 100178 70801 71788 253172 221990 641152 645174 188752 187386 238942 242334 274043 268871 285062 286683 301926 304782 285401 315509 640069 676200 502260 404882 252628 248228 282903 284862 297698 302730 306739 310309 341410 341555 562009 580043 41.05 68.5 1
13:59:47 2023-09-26 312532 315729 76823 77135 110304 115458 110355 109771 84033 86027 87698 90406 107166 108579 312807 337356 905254 891973 337653 349760 101128 88699 95009 95075 108380 104338 99747 99836 70881 71788 252943 220714 644354 639965 187898 187976 238624 242047 275284 268999 286759 287954 301715 306883 284978 315329 645828 673344 506256 403694 252806 248054 283415 284827 297843 304387 306595 311666 341942 343612 559551 581201 41.05 68.5 1
13:59:48 2023-09-26 318037 315506 76780 77135 110465 115332 110355 109695 83930 85839 87762 90282 107166 108471 313283 334754 909062 901130 333681 350288 100919 88699 97218 95301 107951 104436 99645 100007 70913 71788 249793 220678 655235 639893 188884 187352 239481 241581 274954 267633 285824 287122 300974 306450 284450 315582 642175 676007 500870 402749 252842 247880 284627 283524 299528 302519 308148 310748 342943 343061 554139 580980 41.05 68.5 1
13:59:49 2023-09-26 315874 314033 76760 77102 110456 115492 110355 109805 83981 85898 87546 90314 107166 108546 312807 337593 903974 893239 337653 350324 100988 88699 97218 95107 107917 104370 99508 100076 70865 71788 252828 220608 644478 643326 189778 187804 238994 242083 274551 269178 284720 287859 301290 306524 284236 317294 645828 674029 500870 404312 252842 246770 285543 284743 297453 302449 306559 312254 342943 342441 554981 581237 41.05 68.5 1
13:59:50 2023-09-26 317341 315502 76795 77135 110312 115377 110768 109695 83981 85872 87795 90282 107199 108546 313033 337356 911911 903182 335605 350854 100849 88914 97184 95463 107843 104579 99508 100212 70785 71820 252943 222373 639054 639965 189084 186833 239684 241412 275533 269060 284862 286459 301677 305491 284885 318890 643086 676309 498091 405597 252842 247498 285249 283397 297879 301120 306667 310968 342986 342617 549748 580260 41.05 68.5 1
13:59:51 2023-09-26 312313 314033 76827 77107 110338 115492 110355 109771 84013 85964 87795 90438 107166 108579 312807 337865 906609 893239 337653 349796 101128 88731 97353 95107 108241 104436 99815 100007 70785 71788 254272 222370 646933 643782 189778 187742 238801 242226 274356 269178 284884 287823 301290 306811 283546 315582 640033 674505 500870 403657 252626 248228 283724 284938 296521 301120 308208 310322 342726 343647 558722 581237 41.05 68.5 1
13:59:52 2023-09-26 317734 313376 76855 77098 110665 115332 110575 109729 84044 85839 87892 90438 107558 108579 313283 334520 910618 901130 333645 350248 100816 88731 97252 95269 107843 104436 99508 100178 70881 71788 252943 221333 643626 639929 188918 186867 239684 241581 274954 268458 285936 287225 301467 306803 284414 315618 642175 676236 504345 403104 252842 247498 285178 283524 297879 301086 308511 309498 342212 345447 555050 583193 41.05 68.5 1
13:59:53 2023-09-26 312313 314507 76871 77135 110304 115412 110465 109805 84044 85931 87762 90438 107199 108579 313539 337865 905931 893276 338131 349796 100988 88699 97320 95107 108207 104338 99815 99978 70979 71971 250860 222528 655186 643855 188980 187907 239171 242738 274741 269937 284884 288913 301432 306699 283980 315257 645754 674432 500870 403955 252842 246770 284663 285637 297617 302449 306306 312291 343159 342546 552930 581237 41.05 68.4 1
13:59:54 2023-09-26 318191 315506 76855 77135 110499 115332 110575 109915 84096 85931 87859 90314 107199 108471 313760 336884 911911 901167 335641 351384 100677 89007 97184 95463 107769 104840 99508 100522 70913 72048 250633 222722 637665 643731 189084 187386 239719 241581 275762 269250 285026 286481 302172 304852 285120 317924 639961 676309 503997 404918 252842 247880 285628 283524 297664 303191 308474 309726 345822 343365 555050 582890 41.05 68.4 1
13:59:55 2023-09-26 315681 314507 76855 77135 110308 115527 110542 109915 83898 85931 87698 90596 107199 108579 312521 338375 905968 894581 338370 349509 100849 89007 97252 95595 108082 104723 99753 100288 70979 72018 253172 221191 639756 642943 189015 187578 239507 241984 274549 269629 284192 288003 301503 306811 284742 318751 646012 673077 500870 404276 252590 247423 285797 283993 297942 302905 305803 309670 342943 342581 549784 581237 41.05 68.5 1
13:59:56 2023-09-26 318444 314256 76823 77164 110499 115527 110575 109881 84044 85872 87827 90438 107232 108546 313539 337865 913205 900455 338131 350854 100677 89040 97015 95789 107587 104723 99406 100522 70737 72048 250633 223205 640026 643731 189118 186833 240056 241412 275762 268871 284627 287122 302101 304570 285392 317439 641919 676200 500870 405633 252628 248089 285535 283185 300199 303262 306415 311924 345297 341415 555161 583446 41.05 68.5 1
13:59:57 2023-09-26 315983 315021 76801 77197 109969 115527 110465 109915 83950 85905 87762 90596 107199 108613 313496 338922 905001 894249 339089 350854 100849 88853 95074 95660 108082 104723 99855 100078 70946 72111 250860 220846 641602 642033 189875 186731 240766 241541 274954 269818 283957 288635 302999 305739 285436 317476 642175 671142 500870 403104 252842 248299 286208 282660 297699 303333 306127 310611 342701 342875 555460 581865 41.05 68.4 1
13:59:58 2023-09-26 320021 315506 76855 77135 110686 112422 110609 109805 84018 85931 87892 90406 107232 108412 313504 336305 914432 899790 337653 350854 101025 88853 97218 95269 107951 104507 99678 100212 70816 71967 250633 221178 639717 647525 189084 187976 239313 241617 276644 268493 285298 288003 301503 305739 287841 314772 639961 675176 500870 405203 251845 249255 284813 283276 300193 303226 306595 311850 342943 342441 559404 584549 41.05 68.4 1
13:59:59 2023-09-26 319608 315618 76855 77135 110494 115327 110499 109805 84064 85931 87827 90282 107232 108505 313283 339673 907288 899150 338396 350530 100754 89121 94976 95595 108000 104579 99715 100284 70850 71888 250826 221582 655302 643658 189118 187168 240428 240868 275513 270008 283922 288815 301467 305774 285459 317149 643998 671142 502260 403104 252842 248683 285535 282665 298602 303333 306595 311814 342943 343096 552930 580935 41.05 68.4 1
14:00:00 2023-09-26 318737 314286 76886 77139 110686 115332 110609 109805 83961 85780 87859 90438 107232 108363 313539 336577 918544 898854 337129 350324 100849 88731 97252 95366 107951 104436 99753 100212 70785 71788 252943 220988 638656 647067 190851 187420 239684 240832 275833 268871 284826 288003 302619 306883 287108 315473 642175 675176 500870 406922 251735 249554 284379 283418 300302 303369 306595 312071 342943 342955 560668 584549 41.05 68.4 1
14:00:01 2023-09-26 319608 315847 76886 77082 110673 115289 110643 109586 83992 85780 88167 90187 107675 108180 313760 337356 906408 905162 339794 351096 100926 89064 94944 95594 108033 104866 99886 100078 71075 71888 251997 219920 642386 641960 188918 187420 239542 241993 276608 267633 285062 288121 300588 306811 285120 315618 642175 675176 510773 402430 252842 247915 284765 283560 297664 302306 310136 309945 342460 343647 555387 581792 41.05 68.4 1
14:00:02 2023-09-26 315694 315618 76855 77135 110494 115332 110575 109805 84044 85813 87827 90438 107199 108579 313283 334790 913205 898238 335605 350324 100849 88885 97218 95301 107951 104507 99541 100212 70881 71820 256546 221333 637676 645356 187864 188044 238002 241993 275762 267704 285205 287158 301503 304852 285575 314705 643814 680741 499480 407144 252553 248157 283383 285156 297879 302587 308801 311079 342943 342441 561212 580169 41.05 68.5 1
14:00:03 2023-09-26 318433 315067 76855 77107 110499 115332 110609 109881 84024 85872 87827 90314 107232 108471 313986 337385 911726 904170 336207 350181 100921 88909 94944 95399 108182 104507 99853 100045 70881 71756 261100 220678 647817 643819 189015 187386 239648 241653 275375 268871 286159 286835 301503 306236 284885 317476 644182 679903 494040 404312 252842 247533 285098 283560 299528 301155 308547 310785 342197 343647 554567 582028 41.05 68.4 1
14:00:04 2023-09-26 315292 314286 76760 77168 110494 115412 110609 109805 83950 85813 87762 90438 107166 108579 313283 334860 911095 894434 335605 350607 100849 88853 97184 95366 107769 104507 99508 100178 70816 71820 252943 222845 644747 643767 188160 188010 238168 242334 274954 268493 285735 287279 301961 304887 285945 315329 648648 680741 499654 405416 252734 248192 283764 285191 297626 303369 308366 311188 342162 342581 562009 581021 41.05 68.4 1
14:00:05 2023-09-26 317802 315067 76855 77172 110575 115366 110575 109915 83981 85813 87762 90366 107625 108745 316238 337385 910616 902167 336994 350427 101027 89125 94944 95367 108107 104338 99782 100007 70945 71788 261100 219920 646666 642033 188918 186867 239684 241653 275233 268493 285971 287176 301256 306485 284485 317208 639961 675176 502260 403694 252842 247915 285307 283662 297248 302306 308983 311335 342460 343647 554603 581792 41.05 68.4 1
14:00:06 2023-09-26 315622 313341 76791 77058 110490 115456 110575 109915 84013 85938 87762 90533 107199 108712 313319 334825 913205 894434 336082 350607 100852 88731 97083 95431 107769 104436 99508 100212 70816 71820 252943 221298 640288 645624 187898 188044 238204 242163 275604 268493 285365 287283 302136 305529 286593 315293 645370 676128 505908 405380 252662 248641 283269 285374 297626 303547 308547 311225 341445 342581 561972 581842 41.05 68.4 1
14:00:07 2023-09-26 318624 313371 76949 77256 110686 115183 110873 109544 83992 85936 88314 90333 107658 108412 313617 336199 907845 903638 338224 349617 100854 88909 97320 95269 107951 104260 99780 100040 70946 71788 261100 219955 646854 640001 188918 187838 239542 241993 276680 268458 284627 288815 299395 305809 285570 315582 641266 672260 502260 403694 252842 248089 284428 283648 298602 301321 306703 311924 341978 343647 555460 581792 41.05 68.4 1
14:00:08 2023-09-26 315586 315067 76855 77050 110494 115332 110575 109729 83981 85754 87859 90462 107199 108579 313796 335835 911812 896977 337384 350607 100849 88979 97252 95398 107843 104436 99711 100212 70816 71820 252943 220988 640041 646610 189512 188010 238239 241993 276220 268207 285685 287607 301889 305956 285249 315107 644912 676128 505908 407702 252662 248889 283481 284827 297843 300842 308547 311042 342943 342581 562009 580971 41.05 68.5 1
14:00:09 2023-09-26 317797 315582 76886 77119 110686 115332 110609 109940 84055 84446 88068 90366 107576 108479 313652 334719 908879 901707 337232 350391 100988 88731 97286 95301 107951 104292 99715 100078 70913 71788 253172 220026 643564 643855 189015 187420 239719 241617 275375 268493 286177 287158 301256 306485 284561 317439 639997 675212 502260 401865 252842 248299 284698 283799 297807 302305 309019 311079 342460 343647 554603 581829 41.05 68.5 1
14:00:10 2023-09-26 315137 313376 76823 77135 110299 115366 110575 109839 83950 86061 87762 90471 107232 108579 313760 334860 911776 897236 335641 350854 100849 88885 97286 95463 108007 104579 99541 100245 70865 71820 252943 221333 639918 644677 187898 188044 238204 242459 275935 268621 288264 287454 302279 305634 286052 315401 645828 678631 500870 405380 252842 248299 283759 285450 296798 303887 308838 311225 341410 342342 561610 580935 41.05 68.4 1
14:00:11 2023-09-26 317806 313376 76813 77029 110789 115641 110866 109902 84055 85950 87827 90464 107683 108512 313617 337167 908879 903452 337341 350607 100988 88731 97320 95431 108215 104507 99713 100040 70913 71820 250826 219920 646070 640001 189084 187420 239719 241993 276680 267704 285098 288413 299364 306735 285392 315654 639695 672224 496782 402466 252842 248334 285098 284550 299091 303121 306775 310358 342460 343682 556246 581829 41.05 68.5 1
14:00:12 2023-09-26 317444 313376 76886 77168 110681 115252 110643 109729 83987 85754 87859 90314 107232 108396 313796 334860 914469 897106 337176 350854 100849 88885 97150 95366 107951 104436 99541 100212 70896 71820 252828 221023 638491 647067 189778 188396 239197 242083 276980 268350 284991 287999 302031 305634 286052 315329 645370 676272 499353 404348 252842 249103 283595 284720 300271 302731 308547 311776 341410 343400 558495 581901 41.05 68.5 1
14:00:13 2023-09-26 317770 315874 76866 77342 110789 115481 110814 109594 84075 85891 87827 90464 107543 108798 313617 334825 906482 901488 337653 349832 101097 88909 94912 95301 108166 104436 99882 99978 71141 71788 250826 219991 647667 640001 189084 187715 239400 241993 276715 268269 285098 288413 300553 306699 285321 315654 642175 675212 500895 401900 252842 248252 284698 283993 299809 302519 309492 312291 342460 343647 554603 581792 41.05 68.4 1
14:00:14 2023-09-26 315583 313376 76859 77172 110538 115332 110609 109948 83919 85754 87827 90471 107232 108430 313319 334860 913205 897236 335641 350890 100710 88731 97150 95495 107984 104507 99780 100245 70816 71820 250860 222528 642599 647521 189778 188230 238766 242981 275426 269106 286248 287593 302455 310220 286016 315185 643690 676236 500870 405167 252698 249032 283490 285392 297879 303547 309383 311556 343242 342581 562009 581983 41.05 68.4 1
14:00:15 2023-09-26 319054 315802 76902 77256 110814 115366 110968 109527 84092 85884 88132 90275 107724 108329 313760 336270 907882 901228 337875 349724 100988 88914 97320 95334 108133 104651 99747 100145 70913 71756 253097 219955 644695 640001 188918 187386 239648 241617 276680 268422 284627 288413 300518 306450 285356 315582 642175 673206 500895 404266 252842 248647 284663 283958 299951 302519 308184 309634 342460 343647 555387 581756 41.05 68.4 1
14:00:16 2023-09-26 316477 315506 76918 77135 110677 115297 110609 109695 84044 85931 87892 90438 107199 108546 313760 334790 911739 899790 336590 350818 100816 88853 97184 95495 107917 104768 99645 100178 71011 72020 250860 222528 641441 648404 189778 188464 238063 242945 275584 268656 286235 287594 302350 305456 286195 315545 640069 676092 500349 404846 252806 249067 283291 284938 299842 301120 308947 311666 341923 342581 561212 581792 41.05 68.4 1
14:00:17 2023-09-26 318035 315733 76953 77220 110550 115607 110746 109712 84075 86035 87859 90406 107166 108546 313760 334719 907697 902372 337305 349796 100988 88699 95042 95269 108100 104403 99815 100007 70865 71788 248594 219991 646810 639929 189049 187420 239648 241957 276644 267633 285026 288409 300518 306236 285423 315618 642175 674911 496782 403694 252842 248263 285098 284192 300411 302519 309456 312218 342943 343612 555387 581792 41.05 68.4 1
14:00:18 2023-09-26 315911 313341 76823 77188 110567 115412 110542 109881 83961 85839 87827 90438 107199 108579 313283 334825 913205 894249 335605 350288 100677 88914 97218 95463 107917 104579 99753 100288 70979 72053 253172 223046 654355 645479 189778 188464 238027 242154 275620 268279 285080 287562 301467 304817 285356 315329 647111 676200 500870 404882 252842 248299 283994 285263 297771 303512 309201 311225 341888 342581 562009 581792 41.05 68.4 1
14:00:19 2023-09-26 320211 315511 76855 77236 110857 115607 110780 109662 84049 85747 87892 90187 107988 108296 314451 336813 906609 901130 339570 350674 100919 88731 97252 95301 108100 104436 99815 100145 70913 71848 250826 219766 644457 640001 189084 187681 239684 241354 276644 268871 284192 288815 300763 306201 285432 315582 642175 674505 502260 404266 252842 248299 284663 283560 298602 301538 306703 311814 342460 343400 556209 581792 41.05 68.4 1
14:00:20 2023-09-26 318444 315062 76918 77098 110681 115297 110609 109544 84044 85747 87827 90282 107675 108681 313760 337826 919387 896192 337103 349760 100852 88731 97184 95595 108082 104723 99651 100288 70995 72018 253172 221227 646244 647342 190851 187907 238853 241921 276608 268458 285098 288425 302243 305739 286808 314957 643086 676236 500870 407144 252842 249291 283525 284392 299987 303547 308947 311996 341410 343096 561212 581797 41.05 68.4 1
14:00:21 2023-09-26 321156 315956 76918 76482 110465 115332 110609 109771 84044 86028 88132 90406 107642 108438 313539 338887 908379 901130 340051 349796 100816 88853 97285 95366 107951 104436 99747 100351 70913 72048 253097 219991 652869 640001 189049 187420 240224 240628 276220 269250 283722 288612 301010 305739 285423 315582 642175 672565 502260 403032 252842 248299 284663 282695 299056 303547 306667 312846 342701 343577 555387 581345 41.05 68.4 1
14:00:22 2023-09-26 319608 313341 76906 76175 110681 115492 110609 109695 83961 85780 87892 90282 107675 108363 313760 336506 915080 898178 337616 349796 100926 89121 95042 95692 108082 104723 99682 100388 71043 71920 253172 221191 641111 647342 189084 187681 239313 241412 276644 268999 285196 288206 302101 304852 287346 315473 644912 676200 500870 404312 252806 249839 284392 283790 300199 301086 308474 310313 343123 342581 561212 581792 41.05 68.4 1
14:00:23 2023-09-26 319914 315326 76949 77135 110686 115297 110866 109670 84055 85747 88132 90002 107783 108213 313652 336848 905290 902483 339016 349796 100919 88731 97320 95366 107951 104507 99747 100109 70913 71820 251997 219920 648002 639808 189084 187681 239481 240832 276644 268871 284254 288815 300553 305774 285321 315582 641721 673077 499480 403694 252842 248299 284627 283524 299056 301739 306667 310358 341978 343612 556246 581865 41.05 68.4 1
14:00:24 2023-09-26 318705 313998 76922 77102 110677 115297 110609 109544 84013 85968 87859 90282 107232 108213 313760 336577 915764 902010 337361 350566 100754 89121 94977 95431 108000 104651 99715 100078 71043 72018 250860 221191 644678 647525 188918 187976 239313 241474 276501 268871 285650 288003 301113 305774 287041 314957 644182 676236 500870 404882 252842 249839 284007 284427 298359 302892 308511 312254 341410 342342 560417 581345 41.05 68.4 1
14:00:25 2023-09-26 320367 313380 76918 77188 110733 115630 110609 109881 83961 85872 87892 90333 107658 108363 313539 338887 906609 898543 340051 349796 100919 88731 97252 95463 107951 104436 99747 100212 70913 71788 251997 221582 641399 640038 189049 187681 240056 240832 276220 269250 284028 288815 301432 305774 285356 315582 641427 673077 502260 403032 252842 248857 285063 283092 299056 301120 306631 311047 342460 343612 555424 581610 41.05 68.4 1
14:00:26 2023-09-26 319608 314033 76922 77139 110686 115412 110609 109544 84075 85780 87859 90249 107708 108363 312807 336846 916993 903487 337086 350674 100785 88942 94944 95431 108074 104723 99682 100286 70995 71984 252828 221178 642227 647525 190851 187907 239648 241376 276452 269060 285062 288396 303429 304852 287220 315215 642175 676236 502260 404312 252450 249874 284228 283993 298602 302270 308511 312218 341410 341555 559353 581792 41.05 68.4 1
14:00:27 2023-09-26 319243 315965 76918 77155 110677 112600 110950 109544 84180 84415 88165 90125 107708 108105 313760 336848 906609 900847 339016 350324 100988 88699 97319 95463 108058 104436 99747 100178 70913 71788 250826 219920 657389 640001 188918 187386 239684 240904 276680 268871 284192 288707 300199 306201 285945 315618 642175 675128 505908 403694 252842 248299 284761 283560 300411 302306 306739 310575 341978 343140 556209 581792 41.05 68.4 1
14:00:28 2023-09-26 318183 314072 76886 77135 110605 115332 110763 109729 84024 85813 87827 90438 107691 108831 313509 336564 916993 899678 337507 350710 100888 89031 95009 95594 107966 104723 99645 100212 71034 71820 256546 222845 645695 647488 188752 187976 239103 241993 276394 268585 285178 288003 302385 305739 287108 314993 640033 676164 500870 404312 252059 249874 284663 283560 298602 302517 306739 312218 342762 342581 561212 581756 41.05 68.4 1
14:00:29 2023-09-26 317373 315502 76953 77272 110677 115607 110866 109401 84107 85688 87924 90187 107232 108105 313539 336305 906609 901130 338260 349796 100919 88731 97286 95399 108133 104403 99678 100212 70945 71756 250826 219955 645263 640001 189049 187420 239684 241448 276715 268871 284627 288815 299360 306485 285392 315618 642175 673680 503650 403694 252842 248299 285098 284113 299056 301779 308511 312846 342701 344405 556246 582651 41.05 68.4 1
14:00:30 2023-09-26 317698 315618 76949 77062 110686 115327 110609 109729 83992 86121 88221 90366 107625 108745 313652 335658 917104 899715 336689 350674 100854 88909 95009 95463 107917 104579 99716 100212 70913 71920 251970 221298 645135 646610 188830 188010 239171 242334 276644 268493 285133 288097 302173 305774 286231 315251 640069 676200 500870 404312 252628 249839 283795 283835 298394 302519 306415 311996 341410 341555 558759 581792 41.05 68.4 1
14:00:31 2023-09-26 315938 314914 76855 77168 110312 115366 110575 109915 84070 85931 87795 90438 107232 108579 312807 338922 911764 894286 341017 350324 100849 88853 97252 95431 107951 104768 99541 100245 70913 71967 252943 219955 641111 647525 189049 187681 239313 241993 275604 269413 286513 288707 304641 306883 286965 315365 645828 670925 495411 405990 252626 249485 284485 284392 299528 303119 306667 311301 342316 345473 562009 580043 41.05 68.5 1
14:00:32 2023-09-26 315356 315553 76886 77176 110575 115442 110609 110016 84112 86121 88100 90585 107576 108737 313617 334719 915802 898326 335934 350391 100888 88914 97218 95463 107843 104507 99753 100250 70850 71984 253172 221333 640451 645685 190851 187681 238942 242846 274918 269250 285133 287122 301713 307100 286195 315582 643726 676272 500870 404918 252842 248857 283976 285463 299564 301120 308148 311996 342197 342617 562009 583571 41.05 68.4 1
14:00:33 2023-09-26 315428 313380 76740 77274 110499 115527 110575 109915 83992 85964 87827 90596 107232 108613 313283 337628 907931 894581 338131 350571 101128 88699 94879 95301 108282 104299 100020 100007 70945 71788 256546 221782 648289 640074 188490 188044 239313 242459 275513 269034 284946 288599 300411 306594 286329 317618 645438 667151 503650 404266 252806 249417 283759 284542 297248 303902 306559 311047 341942 343647 561212 580043 41.05 68.4 1
14:00:34 2023-09-26 317766 315062 76918 77135 110789 112655 110866 109679 84118 85891 88100 90307 107576 108479 314056 335658 917104 898104 337103 350854 100919 89190 97286 95431 107876 104507 99713 100212 70913 71820 268322 221227 638772 647067 188456 188010 238239 241671 276644 268493 285133 288003 301148 305739 286195 315244 640033 676200 511120 404348 252628 249874 285401 283993 298602 301086 308547 310932 341410 341590 558327 581910 41.05 68.4 1
14:00:35 2023-09-26 317697 313376 76823 77139 110609 115527 110575 109915 83981 85813 87859 90438 107199 108865 313319 339912 911911 894618 340533 350854 101058 88914 97117 95463 107951 104579 99849 100212 70865 71820 250826 219955 640249 646574 190851 187838 239400 242083 275513 269214 284046 288815 301819 305599 287679 315365 645828 671070 496782 403104 252806 249554 284237 284943 297664 301994 306631 311337 342460 343096 561788 580079 41.05 68.4 1
14:00:36 2023-09-26 318701 315883 76839 77400 110789 115653 110814 109670 84024 85858 88132 90432 108007 108445 313617 336164 914432 898326 337103 351096 100926 89121 97218 95463 107951 104579 99541 100212 71011 72003 265871 220988 651912 647525 188918 188010 239516 241653 276644 268871 285062 288259 301184 306476 287144 314993 639961 675212 503808 405203 252074 249663 285192 283524 298638 301086 306775 310896 341445 341316 554603 581883 41.05 68.4 1
14:00:37 2023-09-26 317734 313415 76855 77168 110686 115527 110422 109915 84013 85813 87762 90562 107232 108471 313283 340461 912558 892010 340665 350854 100849 88853 97184 95463 107876 104579 99541 100212 70785 71820 253172 220678 656045 648441 190851 188396 239207 242020 275620 269214 284147 288815 301077 305599 286929 315473 640033 671179 506480 405203 252662 249663 284667 284392 297491 302449 306163 313983 342943 342342 560815 576744 41.05 68.4 1
14:00:38 2023-09-26 319421 315627 77048 77302 110814 115710 110814 109746 84138 85858 88132 90369 107724 108213 313539 336577 914432 900847 337543 350818 100816 88853 97252 95495 107876 104874 99715 100212 70865 72048 268322 221178 644958 648900 189049 187715 239719 241617 276680 268871 285098 288003 301184 305526 287180 315509 639925 675176 510773 405560 251845 249103 285210 283056 298638 303191 306415 310969 341410 341555 552930 581030 41.05 68.4 1
14:00:39 2023-09-26 317994 313380 76791 77168 110609 115366 110499 109915 83950 85813 87762 90438 107199 108579 312843 340737 911689 890673 338432 350890 100710 89007 97116 95463 108028 104507 99508 100212 70913 71954 254044 222212 642559 646428 189015 187907 239578 241850 275620 270579 284014 288540 302845 304782 287010 315582 640033 676625 501565 405633 252806 249067 284663 284192 297698 303009 306163 309670 342472 342068 556319 581237 41.05 68.4 1
14:00:40 2023-09-26 319341 315951 76918 77388 110550 115710 110703 109780 84107 86009 87892 90438 107232 108505 313283 337617 912984 899817 337653 350854 100710 89040 94879 95495 107621 104723 99508 100555 70816 72080 258911 221990 632375 644713 189118 186867 240428 241617 275833 269250 284747 287158 303378 304817 285428 317222 642175 676272 502252 408000 252842 248299 286409 283560 297734 301155 306415 309670 343226 342068 552699 580079 41.05 68.4 1
14:00:41 2023-09-26 315658 314286 76749 77205 110003 115595 110202 110320 83944 85997 87454 90628 107199 108947 312807 338887 914363 889082 337653 350854 100849 89007 97083 95527 107621 104866 99582 100321 70754 72177 254272 221919 640861 645515 189015 187873 239542 242190 274321 270199 285026 287194 302136 306955 286463 315473 645828 674982 505071 405669 252842 248608 285588 284192 297771 302940 306595 310900 342986 345179 557932 581422 41.05 68.5 1
14:00:42 2023-09-26 319047 315951 76949 77355 110516 115745 110474 109881 83961 85846 87827 90471 107907 108512 313247 336848 911131 899604 337397 350952 100607 89007 97049 95495 107587 104723 99338 100589 70688 72211 256546 221990 634101 645168 189153 187181 240428 241653 275833 269250 284982 287805 303414 305551 286231 317960 639961 680171 502086 405705 253860 247915 286208 283560 297734 303333 306739 311812 343537 342617 552966 580115 41.05 68.5 1
14:00:43 2023-09-26 315142 313376 76855 77205 110342 115561 110422 109948 85874 85905 87670 90720 107199 108647 312843 336919 914401 893910 336135 350890 100710 88885 95009 95660 107900 104794 99582 100078 70818 71920 250860 222231 638201 644914 190851 187838 239507 243017 274463 269250 285307 287086 302879 306026 286378 315545 644672 676200 510773 405416 252842 248299 284716 285517 296728 301155 308474 311360 342951 342581 562009 580971 41.05 68.4 1
14:00:44 2023-09-26 318033 315591 76918 77204 110541 115492 110542 109881 84044 86069 87947 90373 107166 108546 313247 334790 911444 902139 333609 350818 100919 89007 97218 95431 107917 104579 99645 100178 70833 71820 265871 221333 638245 639700 189049 187681 239684 241957 275568 269250 285971 287086 302138 306699 285063 317924 643086 676309 500870 404882 252842 247880 285499 284171 299491 304080 308474 309876 342436 343647 554530 581756 41.05 68.5 1
14:00:45 2023-09-26 315106 315506 76791 77188 110494 115492 110465 109915 83981 85898 87730 90406 107166 108579 313247 335764 913205 894618 333681 350566 100754 89027 95009 95660 108301 104651 99715 100355 71075 71986 256386 221693 641688 645685 189049 187811 239684 242675 274463 269829 286002 287086 302065 304852 285356 315582 647167 678558 499480 405597 252842 248647 285063 284499 297698 302940 306667 311666 342951 342546 560778 581237 41.05 68.5 1
14:00:46 2023-09-26 318524 315729 76847 77188 110575 115492 110568 109881 83930 85806 87762 90406 107199 108512 313104 336848 910618 901070 333681 350818 100643 89007 97218 95463 107843 104507 99474 100212 70785 72016 252943 222494 647812 639965 189084 187386 239684 241617 275340 269250 285098 286647 302385 305704 284947 318149 639767 676272 500870 403104 252842 247880 285063 284143 297928 303084 308947 310309 341445 343612 554567 581792 41.05 68.5 1
14:00:47 2023-09-26 315586 315506 76827 77159 110494 115332 110355 109695 83981 85872 87638 90282 107199 108546 313504 334825 912988 899401 335351 350530 100754 89031 94944 95431 107818 104651 99580 100045 70914 71986 250860 221298 638649 643731 188125 188402 238624 242567 275584 268422 285936 287234 302385 306811 286052 315293 643726 676236 500870 404882 252842 249032 283291 284827 297699 302943 306415 311666 341410 342546 561212 581756 41.05 68.5 1
14:00:48 2023-09-26 315906 315062 76855 77245 110652 115263 110729 109695 83981 85839 87730 90369 107166 108733 313283 334754 906573 902446 337341 350288 100988 88699 97252 95269 107951 104436 99747 100007 71034 71756 261100 219991 644672 639965 189049 187681 239678 241993 276644 268233 285062 288409 300553 306699 285120 315618 642175 675176 496782 403694 252842 248263 285063 284060 297664 302519 309456 311666 341618 343647 554567 581792 41.05 68.5 1
14:00:49 2023-09-26 315550 315511 76791 77102 110461 115412 110542 109695 84116 85747 87762 90282 107635 108579 312450 337349 912984 899443 336006 350687 100715 88909 95009 95431 107818 104651 99375 100045 70801 71756 250860 220988 638166 645685 190851 187941 238872 242846 274883 269250 285744 286978 301677 305943 285994 315582 640069 676236 510773 404882 252324 248299 283640 285298 297734 301086 308947 309945 341888 342546 561610 580998 41.05 68.5 1
14:00:50 2023-09-26 317480 315843 76823 77176 110312 115412 110355 109695 84013 85780 87730 90282 107166 108471 313283 334017 907931 900810 335301 349760 100849 88699 97252 95269 107917 104331 99711 100178 70833 71788 252943 220643 644288 639929 188899 187386 239516 241957 275375 267633 285936 287122 300518 306664 284849 315618 642175 676200 500895 402803 252842 248054 285063 283524 297807 302943 308148 310968 342943 343612 554139 581756 41.05 68.5 1
14:00:51 2023-09-26 313806 313345 76791 77135 110304 115412 110355 109805 83970 85898 87638 90406 107592 108712 312997 335587 913169 897014 333537 350145 100648 88909 94977 95399 107784 104879 99441 100178 70753 71820 250860 222845 638078 645551 188421 187976 238168 242334 274812 268871 285098 287122 301148 304817 285356 315545 640069 676200 510773 404312 252842 248299 282996 284427 297807 302482 308511 309945 341410 342307 561212 580142 41.05 68.5 1
14:00:52 2023-09-26 318437 315062 76918 77070 110686 115366 110575 109359 84075 85629 87481 90002 107166 108213 312807 334790 906609 899493 336590 349760 100849 88699 97184 95107 107917 104227 99508 100007 70833 71756 250826 219766 643801 639929 189015 187681 239313 241617 276680 268269 284627 288413 299395 306992 285321 315582 641266 673206 494155 403694 252842 248263 284863 283524 300470 302519 306379 312254 342460 343647 554603 581992 41.05 68.5 1
14:00:53 2023-09-26 315137 315062 76855 77102 110308 115297 110389 109544 84033 85995 87943 90333 107444 108637 313360 334719 913132 898326 335460 350638 100751 88877 97184 95301 107587 104403 99508 100178 70818 71788 250860 222571 638491 645624 188421 188499 238063 241993 275762 268458 285062 287158 301113 304852 285392 315251 644765 676236 500870 404276 252842 248299 282894 285361 297213 302943 308983 311225 341410 342581 561212 580935 41.05 68.5 1
14:00:54 2023-09-26 315723 315067 76859 77107 110278 115263 110427 109544 83970 85747 87698 90249 107133 108213 312557 334251 906445 899817 335569 349760 100746 88699 97218 95107 107843 104240 99508 99836 70865 71707 250633 219991 646164 641579 189049 187386 239684 241617 275340 268458 286065 287122 301467 306450 284698 317554 642175 676236 500870 403068 252842 247498 284876 283489 297248 301086 306415 310309 341445 343372 553748 580898 41.05 68.5 1
14:00:55 2023-09-26 315394 315019 76855 77102 110456 115332 110304 109645 84044 85969 87915 90307 107067 108479 314607 334649 914363 898260 333501 350253 100574 88731 97150 95301 107587 104507 99375 100076 70785 71995 250826 220988 639999 643586 187864 188044 238168 242163 275568 268269 285102 287122 301503 306955 285566 315509 639997 676200 500870 404276 252842 249242 283291 284303 297664 302519 308511 311225 343123 345107 561212 582661 41.05 68.5 1
14:00:56 2023-09-26 318037 315062 76833 77135 110312 115297 110202 109586 85841 85780 87426 90187 107413 108363 314049 334555 907968 899790 333537 350265 100677 88699 97049 95107 107587 104403 99406 100109 70657 71788 250633 221178 640122 641579 189084 187386 239684 241617 275340 269060 285026 286244 301889 306192 284885 317476 642175 676309 499480 405633 252553 247498 285539 283617 297664 301120 306667 311225 343191 342581 549748 576780 41.05 68.5 1
14:00:57 2023-09-26 321632 313123 76791 76010 110304 112720 110228 110016 83950 86069 87698 90464 107067 108813 312629 336671 913132 891900 335605 349796 100643 88853 95042 95399 107587 104436 99406 100178 70785 71788 256546 221644 638684 643731 188918 187420 239277 242334 274078 269060 285169 286647 301148 304817 285356 315545 640069 676200 500870 404882 252806 248263 283759 284898 297915 301120 308474 310626 341923 342546 561212 580079 41.05 68.5 1
14:00:58 2023-09-26 315658 313341 76791 77086 110274 115297 110389 109510 85926 85688 87486 90220 107133 108180 311894 334860 907968 898252 333573 349760 100643 88731 97150 95366 107621 104292 99406 100007 70657 71788 250633 221679 641482 639772 189049 186833 239481 241581 275533 268871 285098 286244 301148 305739 284450 317439 642175 676272 500870 405524 252842 247498 285588 283414 297807 302659 306667 310309 342472 343372 549784 580079 41.05 68.5 1
14:00:59 2023-09-26 322543 315658 76845 77309 110376 115676 110406 109746 83976 85950 87762 90432 107034 108479 312664 334790 913025 893910 333681 349509 100581 88699 97150 95301 107995 104436 99508 100045 70785 71788 256546 221333 638526 640074 188752 187976 238274 242846 274954 268871 285200 287122 302173 304852 285798 315618 640069 676007 499480 404312 252842 248263 282894 285098 300357 302943 308511 311225 341410 342581 561212 580079 41.05 68.5 1
14:01:00 2023-09-26 315550 315067 76764 77168 110308 115332 110202 109645 83970 85747 87486 90282 107166 108363 312807 333749 907288 899530 335332 349796 100849 88699 97218 95043 107951 104338 99541 99869 70785 71788 252943 220762 643327 641579 189084 187386 239481 241617 275375 268493 285936 286683 300726 306450 284690 317439 640033 675176 504151 404266 252842 248089 285192 284072 297807 303334 309201 310712 342943 343647 556704 583608 41.05 68.5 1
14:01:01 2023-09-26 323000 315694 76886 77245 110363 115549 110406 109746 83961 85917 87795 90432 107133 108396 312552 334790 911652 895526 333609 349760 100677 88699 97150 95269 107710 104436 99474 100007 70688 71788 258911 220988 637598 640110 187898 188306 238204 242334 274954 268493 285200 287122 301503 304852 285392 315221 640033 676236 494040 404312 252842 249067 282894 284427 297456 302519 306379 311225 341375 342307 560815 580079 41.05 68.5 1
14:01:02 2023-09-26 319352 314619 76791 77102 110494 115137 110499 109359 84084 85570 87762 89969 107199 107848 312807 336848 903974 901107 338536 349197 100849 88699 97184 95139 107843 104370 99508 100076 70985 71788 249793 219613 652182 640001 188918 187420 239458 240832 276644 268871 284059 288815 300974 305774 285321 315582 641266 673077 496782 403694 252842 248089 284663 283127 298638 302519 306306 312883 341920 343365 557533 583719 41.05 68.5 1
14:01:03 2023-09-26 318524 315694 76886 77216 110516 115366 110406 109376 84044 85681 87730 90002 107561 108105 312521 335552 911776 898512 335641 349532 100574 88909 97049 95366 107769 104436 99406 100282 70688 71820 250633 220643 643201 646610 188918 188108 239313 241581 276450 268493 285062 288003 301503 305526 286763 314957 642175 676164 499480 404312 252576 249663 283759 283560 297699 302519 306739 311776 343159 342342 561212 580079 41.05 68.5 1
14:01:04 2023-09-26 315583 314619 76697 76997 110528 115103 110389 109175 85926 85537 87541 90002 107166 108180 311894 334286 904613 899817 336590 349514 100849 88638 97184 95139 107876 104272 99508 99869 70785 71788 250826 219648 643445 641579 188752 186867 239516 241617 274954 267669 285098 287382 300553 306664 284920 315185 642175 676236 500870 402466 252842 247915 285098 283560 297843 303226 309858 310969 342798 343506 555161 583304 41.05 68.5 1
14:01:05 2023-09-26 314292 315481 76855 77322 110291 115671 110296 109662 84053 85780 88014 90282 107166 108479 314298 334485 912558 894177 333609 349371 100366 88731 97049 95301 107587 104579 99338 100040 70688 71788 246135 220988 640451 643326 188787 187420 239348 242334 274078 269250 284862 286598 302421 305948 285356 315582 640069 676200 499480 404918 252842 248263 283759 284996 297915 301120 308715 310309 341445 342033 561212 576780 41.05 68.5 1
14:01:06 2023-09-26 317213 314841 76760 77082 110278 115252 110355 109544 85841 85688 87514 90187 107166 108213 311894 333282 909973 898543 333537 349233 100710 88699 97218 95139 107769 104272 99406 99869 70785 71788 252943 220643 643982 641124 189049 186867 239516 241617 274954 268871 285833 286683 301303 306955 284885 317476 642175 676272 499480 404918 252842 247533 285477 283312 299981 303262 309238 310200 344883 342441 553587 581164 41.05 68.5 1
14:01:07 2023-09-26 314544 315506 76728 77265 109906 115332 109864 109729 83730 85969 87601 90406 107133 108579 311894 336341 912749 891937 333681 349796 100677 88731 97049 95618 107621 104403 99338 100109 70785 71820 265871 221369 639708 640110 189084 187681 239516 242675 273312 269599 284826 287158 302456 304852 286106 315582 640069 676236 499480 405239 252842 248299 284463 285098 297469 301155 306739 310309 342197 342103 561212 581524 41.05 68.5 1
14:01:08 2023-09-26 313193 313123 76791 77029 110346 115297 110304 109544 85841 85662 87574 90220 107133 108213 312588 336341 909210 899790 333681 349796 100366 88699 97049 95237 107554 104370 99304 100040 70657 71820 250633 222026 636604 639965 189084 187386 239719 241617 275375 269250 285098 286360 302421 305774 284889 317851 641266 676200 506082 405597 252590 247632 285347 283312 299600 303369 306162 310200 343121 342955 555161 582853 41.05 68.5 1
14:01:09 2023-09-26 313814 314799 76728 77135 110007 115332 110228 109704 84084 85747 87449 90282 107166 108579 313253 336199 913205 891937 333645 349796 100607 88699 97049 95139 107587 104507 99508 100040 70688 71788 250633 221369 641825 640074 188787 187420 239313 242675 274533 268871 285098 286723 301148 304817 285945 315545 640069 676200 500870 404276 252628 248089 282894 284463 297734 302022 308511 311005 341410 342357 561212 580079 41.05 68.5 1
14:01:10 2023-09-26 317661 314172 76823 76964 110677 115069 110609 109141 83950 85478 87730 89969 107199 107882 312807 335835 907771 898543 336590 348706 100849 88638 97218 95139 107876 104338 99541 100075 70785 71820 250826 219766 644576 639929 188787 187420 239348 241653 276450 268269 284192 288670 299712 306236 284983 315618 641266 674800 496782 403584 252626 248050 284521 283418 298497 302447 308329 311704 341834 343506 554421 580898 41.05 68.5 1
14:01:11 2023-09-26 315906 314624 76791 77001 110440 115653 110389 109477 85906 85629 87574 90281 107100 108213 312807 334790 911776 894397 335120 349514 100919 88731 97049 95075 107769 104403 99481 100007 70688 71788 265871 220678 639671 644713 189778 188010 238239 241993 275833 267704 285062 287158 302619 304852 285356 315251 639961 675688 500870 406855 252450 249874 283759 283688 297734 303370 308511 311812 341137 341555 557932 580079 41.05 68.5 1
14:01:12 2023-09-26 319382 315097 76760 77017 110312 115137 110389 109435 85874 85596 87426 90002 107166 108180 312588 338375 905150 896630 339052 348742 100677 88638 97049 95043 107621 104260 99508 99869 70816 71707 250633 219955 643534 639772 189084 186867 239755 240494 275833 269250 283573 288409 301010 307028 285557 315365 641010 672611 502260 404840 252734 248157 284521 283132 300551 303084 306451 312151 342460 342617 552966 576816 41.05 68.5 1
14:01:13 2023-09-26 317924 315031 76784 76993 110278 115217 110389 109359 84044 85707 87698 89969 107199 107882 312588 335870 914326 899790 335641 349269 100607 88731 97116 95107 107621 104370 99508 100040 70785 71820 265871 220643 638603 645661 188918 187454 239516 240904 276220 268493 284627 288003 301503 304604 287144 315251 642175 675934 500870 403991 252059 249488 283795 283432 298359 302519 306703 311812 341137 341043 555853 580079 41.05 68.5 1
14:01:14 2023-09-26 315658 314841 76760 77135 110308 115172 110202 109578 85874 85570 87481 90002 107444 108445 312521 339423 911477 894326 340051 349125 100576 88849 94977 95302 107818 104507 99474 100040 70688 71820 249793 221310 639430 645624 188787 187681 239145 241653 274989 269214 283396 288815 301256 304357 286705 315473 643814 667295 502260 403991 252059 249103 283759 283595 296798 301120 305485 310611 341978 342342 559587 576590 41.05 68.5 1
14:01:15 2023-09-26 318430 314619 76823 76997 110007 115103 110734 109225 83950 85478 87795 89969 107199 107915 312997 334860 911776 894392 336115 349514 100710 88913 97049 95139 107621 104338 99406 99869 70688 71820 252943 220678 642133 645697 188752 187715 238978 240583 276256 268493 285098 287602 301538 305526 287108 315244 642175 675688 500870 404312 252842 249488 283683 283560 299618 303121 306775 312070 340934 341555 558759 580337 41.05 68.5 1
14:01:16 2023-09-26 315622 315067 76749 77139 110308 115582 110202 109544 85808 84149 87762 90176 107444 108412 312664 337723 907821 894331 339386 349054 100682 88877 94977 95075 107810 104370 99474 99836 70979 71758 254272 220329 646154 644640 188718 187674 238994 241957 274954 269250 283538 288910 299325 304817 286786 315437 639961 667223 500870 405167 251987 248822 283759 283560 297213 302659 304443 310611 342943 342287 558722 580825 41.05 68.5 1
14:01:17 2023-09-26 317584 314624 76787 77187 110504 115183 110355 109141 84001 85537 87546 90249 107166 108180 311858 334520 913205 897199 333645 349760 100643 88699 97116 95301 107587 104331 99373 100007 70657 71756 250633 220643 640203 645588 188490 187845 238239 241581 276185 267669 284627 287368 301432 305886 286056 315704 642175 676164 500870 404276 252806 249032 283291 283958 299564 301352 308511 311225 342142 342307 559551 580292 41.05 68.5 1
14:01:18 2023-09-26 315137 315062 76916 77292 109965 115263 110304 109611 83976 84015 87762 90151 107067 108445 311716 336706 909136 894926 338869 348528 100643 88666 97150 94849 107587 104579 99549 99803 70801 71724 250826 220017 641275 644950 188752 187976 238907 241957 274918 269060 283722 288815 300509 305491 286231 314957 639961 667223 510947 403104 252023 248857 283857 283750 297771 301086 306091 313648 341978 341555 559551 581237 41.05 68.5 1
14:01:19 2023-09-26 318255 314181 76791 76964 110278 115069 110202 109175 84053 85504 87426 89936 107100 108146 311858 334790 913205 899790 335605 349233 100574 88699 97150 95107 107554 104553 99406 100007 70705 71788 250633 220608 644555 647525 188752 187420 238942 240832 275797 268269 284591 287158 300762 304782 286754 314478 641721 674154 494040 403955 252059 249453 283724 283489 297699 301317 306667 311666 342943 342033 559587 580043 41.05 68.5 1
14:01:20 2023-09-26 315838 314655 76815 77066 110296 113045 110194 109611 84001 84116 87541 90118 107034 108445 312373 336400 908842 889009 338151 348671 100816 88666 97184 95173 108180 104338 99441 99803 70753 71724 250826 220329 641069 640074 188456 187941 238239 241957 274918 269060 287055 288815 299642 306919 286195 314993 639961 669573 499227 403955 252023 249067 283759 283644 297213 301739 305661 310575 341942 341555 559551 581237 41.05 68.5 1
14:01:21 2023-09-26 319113 314177 76823 77017 110312 115183 110355 109141 83970 85537 87698 89969 107133 107848 312772 334790 914326 897199 333681 348706 100366 88699 97015 95107 107554 104272 99304 100040 70753 71788 256546 221939 637833 644677 188752 187386 238942 240868 275797 268233 284698 287158 301467 304817 287073 314478 640937 674190 500870 403671 252059 249417 283724 283290 297699 302519 306379 311666 342943 342581 560417 579902 41.05 68.6 1
14:01:22 2023-09-26 315874 314883 76886 77396 110372 115641 110219 109783 83970 85858 87546 90242 107034 108445 313864 338883 906536 891900 337434 348706 100715 88666 94770 95043 107587 104305 99474 99809 70979 71626 250826 218588 646044 640038 188456 187976 238907 241993 275477 268871 284419 288815 299677 305526 286307 315251 644182 667187 498153 403408 252842 249067 283724 285035 296763 301120 306631 310104 340945 343096 561704 580825 41.05 68.6 1
14:01:23 2023-09-26 314923 314181 76773 76997 109969 115263 109864 109435 85775 85596 87449 90002 107133 108180 311858 333784 911764 890937 333573 348706 100333 88699 96981 95107 107554 104292 99304 100007 70657 71946 250633 220643 639178 640038 187864 188010 238168 242334 274954 268458 285098 287086 301467 306667 285552 315545 639997 675688 500870 404276 252842 248683 282859 284286 297629 302519 308511 311225 343087 344656 559257 580567 41.05 68.6 1
14:01:24 2023-09-26 314626 315622 76886 77269 110143 115515 110067 109561 84001 85884 87601 90275 107034 108580 314159 336848 903985 892868 336481 348635 100574 88699 97015 95075 107554 104436 99304 99836 70953 71756 257304 219955 649258 641124 188918 187386 239365 242334 274498 269250 284156 288003 301432 305739 283980 317476 639961 673077 500870 403694 252842 248037 283795 284530 297915 301155 306595 311996 342943 343612 554567 579591 41.05 68.6 1
14:01:25 2023-09-26 314728 314841 76706 77139 109898 115527 109721 109805 85709 85780 87233 90438 107059 108546 311823 337356 911911 890517 333717 348706 100333 88666 97015 95171 107373 104370 98862 100007 70465 71788 250633 221298 640613 640074 188787 187386 239313 242334 273241 269250 284192 286785 302421 304570 285356 315545 639997 675176 499480 405239 252806 247915 284450 284862 297669 302663 306343 310676 344774 342875 558327 579297 41.05 68.6 1
14:01:26 2023-09-26 315730 314450 76752 77302 109797 115671 110033 109746 83970 85884 87449 90306 107026 108363 311858 337581 905001 894544 337019 348426 100677 88638 94944 95107 107587 104272 99379 99836 70688 71756 256546 219955 639514 640218 190851 186635 240091 240868 274306 269250 283722 288093 300958 304852 285356 317439 641266 667151 503294 403032 252842 248089 285695 282859 297456 302449 305697 313203 342460 342307 552019 580413 41.05 68.6 1
14:01:27 2023-09-26 315911 314037 76744 77098 110270 115297 110202 109435 85874 85629 87417 90002 107133 108213 311894 338922 909292 889375 339089 348426 100574 88666 97150 95269 107587 104338 99304 100007 70688 71756 250633 219955 641606 643731 188787 187681 238942 241617 274954 269250 283020 288634 301467 304322 286544 316715 642175 667223 499480 404276 252023 248683 283759 283524 297879 303333 308208 313364 342690 342875 559404 581164 41.05 68.6 1
14:01:28 2023-09-26 318710 314773 76918 77097 110516 115217 110440 109007 83976 85387 87698 89936 107199 108046 312884 334790 902623 901130 336518 348456 100754 88699 97218 95107 107769 104195 99474 99836 70785 71756 250826 219271 641976 640001 189049 187386 239313 240904 276450 268458 284156 288003 299677 305739 284951 315545 640359 674029 496782 403694 252842 248263 284663 283560 298602 302519 306739 316932 341978 343647 554567 580079 41.05 68.6 1
14:01:29 2023-09-26 315681 314887 76760 77029 110299 115174 110202 109510 83867 85629 87449 90249 107133 108213 311894 336577 909292 891305 337434 348426 100677 88605 97116 94978 107769 104246 99474 99699 70785 71658 250826 218588 644814 640038 188456 187976 238907 242163 274918 268513 284192 288910 299677 305739 285994 314993 642175 667259 496434 403122 252842 248893 283636 284578 299043 303262 306415 311594 340766 343506 559404 581870 41.05 68.6 1
14:01:30 2023-09-26 317031 314778 76792 77183 110516 115114 110465 109175 85926 85570 87730 90176 107166 108180 312807 333784 902660 902316 335569 348426 100677 88605 97184 94978 107621 104240 99508 99836 70785 71707 249793 221310 643327 638992 188918 187420 239313 241617 276414 267633 284738 288003 300518 306236 284676 315545 641266 675128 502260 403694 252842 247915 284432 283781 297699 302094 308474 310859 341978 343372 554139 580142 41.05 68.6 1
14:01:31 2023-09-26 315906 314841 76760 77029 109974 115183 109864 109435 85808 85655 87417 90002 107133 108213 312733 336305 904613 889045 336389 347692 100780 88819 97083 94720 107876 104207 99508 99528 70913 71626 261100 219117 645527 640001 188456 188010 238239 241841 274918 268871 284192 288815 299325 306236 285356 315207 639961 667187 496434 403694 252450 248818 284658 284143 297554 303369 306523 311777 340802 342476 559404 581127 41.05 68.6 1
14:01:32 2023-09-26 318719 314516 76855 76911 110494 113231 110389 109275 83961 85504 87698 89936 107166 107715 311858 334719 903985 899790 337950 348671 100748 88638 97184 94946 107587 104240 99474 99767 70833 71658 249793 219271 647522 639479 189084 187420 239313 240868 276450 268493 284272 288409 300518 305774 285445 315582 639870 673077 502260 403694 252842 247915 284627 283560 298602 301070 306703 309670 341978 343458 554567 580142 41.05 68.6 1
14:01:33 2023-09-26 315389 314177 76749 76997 110198 115137 109864 109510 85808 85596 87481 89969 107001 108213 311858 335835 905010 893338 336590 347407 100677 88391 97150 94624 107621 104180 99508 99495 70833 71528 250826 218929 646666 640001 188456 187845 238239 241993 274918 268871 284192 288413 299642 306196 285321 314993 642175 667187 500895 402903 252553 248399 283897 284050 297626 303369 306343 312071 342014 343471 559404 581237 41.05 68.6 1
14:01:34 2023-09-26 315137 314213 76874 77272 110296 115538 110033 109175 85860 85537 87481 90002 107001 108412 312807 333515 902660 902539 333681 348462 100677 88545 97184 94720 107587 104207 99406 99699 70785 71707 250826 219613 642320 641124 188752 186867 239313 241617 274989 267669 285138 287122 300235 306201 284450 315618 641721 676200 500870 403032 252842 247533 284663 283524 297771 302234 308547 310676 341375 343372 553748 580079 41.05 68.6 1
14:01:35 2023-09-26 315391 313890 76738 76997 109940 115137 109864 109175 85775 85537 87422 90002 107133 108213 311858 335835 902660 891937 336353 348181 100677 88545 97218 94688 107769 104219 99508 99528 70865 71497 250826 219271 648265 639772 188490 188010 238274 241993 274918 268871 284192 288409 299642 306201 285432 314993 643851 671547 498153 403510 252734 248715 283185 284285 297879 303084 306487 312034 341246 343612 559154 580413 41.05 68.6 1
14:01:36 2023-09-26 315911 314186 76791 77050 109940 115263 109864 109510 85841 85876 87546 90002 107166 108213 311894 333749 907771 898854 333645 348706 100849 88545 97252 94914 107974 104240 99508 99836 70785 71788 250633 219991 642172 641124 189049 187420 239516 241617 274989 268493 286159 286920 302103 306236 284538 317439 641721 676200 500870 403707 252842 247498 284663 283326 297213 302999 308511 310309 341923 343096 549820 580079 41.05 68.6 1
14:01:37 2023-09-26 314840 314619 76728 77090 109974 115217 109864 109435 85808 85570 87325 90187 107133 108213 311823 335835 904133 893240 336353 348706 100919 88424 97252 94688 107769 104187 99508 99528 70785 71658 256546 221582 642641 639929 188325 188044 238204 242334 274726 269060 284299 287800 299642 306918 285071 317543 645728 671945 494040 403694 252770 248157 283595 284485 297879 303369 306595 312254 341978 343647 558722 580744 41.05 68.6 1
14:01:38 2023-09-26 315838 314576 76732 77070 109965 115103 109864 109682 83976 85537 87417 90125 107059 108180 311894 333816 906445 899790 332563 349233 100677 88545 97184 94914 107587 104207 99406 99869 70657 71756 252943 220643 641256 641124 189084 187420 239719 241617 275375 268871 285236 286244 301503 305774 284454 317439 641905 676236 499480 404348 252842 247324 285098 283276 297213 301086 306343 310309 342197 342617 549784 583075 41.05 68.6 1
14:01:39 2023-09-26 315356 314177 76760 77082 109974 115217 109864 109510 85841 85537 87449 89969 107133 108180 311858 335835 910015 889375 336079 347692 100677 88545 97116 94688 107587 104207 99439 99767 70688 71816 249793 218623 645951 640001 188490 187845 238239 241993 274954 268871 284933 288599 300270 306419 286159 316640 643998 667079 505040 403335 252662 248505 283595 284250 296728 301086 306631 310859 340945 346279 557712 580413 41.05 68.6 1
14:01:40 2023-09-26 315911 314806 76801 76997 109839 115137 110202 109359 85775 85570 87477 90002 107166 108497 311858 333515 906609 899790 332797 348706 100852 88699 97184 95171 107587 104266 99508 99869 70785 71788 256546 220678 639465 641124 189118 187420 239719 241617 275375 268871 285098 286383 301184 305526 284858 317476 641266 676200 510599 405560 252842 247718 285236 283524 297213 301086 306667 309507 342507 342617 549748 582661 41.05 68.6 1
14:01:41 2023-09-26 313706 314177 76728 77296 109936 115332 109864 109544 85775 85688 87325 90034 106953 108213 311858 336848 904170 889375 336389 347728 100574 88638 97015 95139 107554 104272 99406 99869 70785 71788 250633 219991 643455 640218 188952 187420 239348 242334 274250 269413 284813 287751 301042 306310 284108 317331 643998 670925 500870 405990 252770 246735 284663 284192 297288 303440 306379 312109 342943 342307 553771 579591 41.05 68.6 1
14:01:42 2023-09-26 315911 314849 76855 77050 109974 115133 109898 109359 85808 85511 87385 90002 107133 107882 311823 335835 908564 898512 333338 348706 100333 88605 96881 95107 107406 104272 98895 99869 70465 71788 250860 221715 635792 639028 189084 187386 239551 241448 274918 268871 284627 285405 300973 304887 284485 317476 640813 676236 499480 405597 252842 246806 285134 283207 296798 301086 306343 310309 342472 342581 553771 581237 41.05 68.6 1
14:01:43 2023-09-26 314249 314177 76742 77086 109936 115183 109898 109359 85775 85850 87357 90002 107133 108213 311858 336341 902696 889375 336115 347692 100919 88545 97286 94624 108049 104076 99541 99528 70816 71658 256432 219648 645620 639965 188456 188265 237992 242083 274706 269034 286833 287895 301289 306594 285214 315329 643998 670376 500870 403408 252842 248299 283326 285107 299564 302684 306631 316108 341461 343647 558466 581201 41.05 68.6 1
14:01:44 2023-09-26 315392 314179 76697 77050 109969 115133 109898 109175 85808 85570 87357 89969 107059 108139 311858 332782 906646 899790 333067 347657 100677 88545 97184 94945 107587 104142 99406 99699 70688 71658 250633 219955 642290 640218 188787 186867 239516 240939 274954 268269 285133 286244 300305 306992 283617 315654 641266 675688 500870 403068 252842 246806 284672 283211 299564 301086 306347 310309 341410 343131 549820 581016 41.05 68.6 1
14:01:45 2023-09-26 314914 314181 76770 76997 109940 115103 109864 109175 85775 85537 87357 90002 107059 108213 311858 336587 904357 886495 335641 347692 100780 88391 94737 94624 107951 106805 99541 99528 70720 71528 250860 219117 643855 642907 189778 187838 238624 242190 274528 269106 284689 287823 302142 306559 284343 315365 643542 672565 500870 403408 252842 247877 284353 285000 297879 303440 306559 311666 342834 343372 556630 579554 41.05 68.6 1
14:01:46 2023-09-26 315874 314172 76728 77013 109906 115069 110054 109292 85886 85563 87385 89969 107026 108072 311787 332747 906305 896829 332527 347692 100299 88666 97150 95107 107521 104272 99304 99974 70657 71724 265871 219991 642142 640218 189084 186833 239684 241376 274918 268871 285062 286208 301926 306811 284516 317561 641266 676164 499480 405488 252842 246735 285063 283056 296763 302943 306203 310309 342162 342546 553771 581016 41.05 68.6 1
14:01:47 2023-09-26 313957 314806 76697 77070 109940 115263 109830 109401 85808 85655 87385 89969 107026 108180 311350 335799 903713 892419 336079 348390 100849 88545 97184 95107 107587 104162 99474 99836 70905 71756 256546 221582 645695 641850 189778 187873 238997 242190 274321 269106 284449 287904 301326 306524 284144 315582 643542 671070 503637 405953 252842 246735 284508 284392 297915 304151 306523 310932 342136 342307 555383 579554 41.05 68.6 1
14:01:48 2023-09-26 323026 314177 76770 76960 110097 115229 109864 109401 84053 85655 87422 89969 107133 108180 311823 334520 906609 897199 332527 347336 100333 88666 96981 95139 107521 104272 98895 99974 70625 71756 256546 221298 641440 640218 189049 186833 239684 240868 274918 268458 284192 286338 302845 306703 284885 315221 640323 675652 506128 405524 252414 246735 285161 282625 297213 303547 306631 311666 345273 342839 555087 581016 41.05 68.6 1
14:01:49 2023-09-26 325296 314177 76756 77066 109940 115263 109864 109141 85775 85504 87481 90091 107133 107848 311604 337830 903985 897199 338286 347657 100643 88605 97184 95075 107554 104272 99447 99912 70899 71760 251997 221268 645818 642033 189778 187578 239339 240654 276466 268692 284449 288910 300887 305739 285321 315582 640030 672091 497101 403694 252842 247880 284503 283595 298602 302306 306631 312575 341665 342581 554139 583112 41.05 68.6 1
14:01:50 2023-09-26 320337 314177 76654 76964 110270 115034 110202 109141 85867 85413 87509 89936 107133 107848 311823 334251 912558 894581 333645 348671 100607 88699 97150 95107 107554 104305 99304 99869 70753 71756 256546 219991 637833 645132 188752 187646 238907 241412 276220 268233 284929 287158 301503 304852 286231 315704 641721 674190 500870 403671 252842 249453 283291 283560 297879 302519 308184 311409 342762 344815 560521 581164 41.05 68.6 1
14:01:51 2023-09-26 315320 314590 76697 76964 109906 115149 109864 109401 85742 85537 87417 89969 107100 108180 311604 332747 905254 899516 332023 347657 100333 88605 97049 94946 107447 104436 99275 99945 70754 71792 250860 221582 638123 641308 190851 187284 239507 241403 274777 268835 285133 286208 301926 305491 284947 317476 641230 676200 499480 405560 252842 247321 285263 283092 297213 303191 306306 310309 342472 342581 553808 581237 41.05 68.6 1
14:01:52 2023-09-26 310125 314181 76706 77001 109940 115297 109830 109401 85775 85688 87265 90249 106920 108213 311568 334286 910282 891873 333031 347657 100333 88666 97015 95075 107373 104338 98862 99869 70433 71707 250633 220952 638391 640001 188490 187386 238239 242334 274078 268493 285062 286647 302173 306487 285321 315545 645096 675898 500870 404882 252592 248263 284627 284827 297446 304151 306451 310932 344774 342406 556064 579444 41.05 68.6 1
14:01:53 2023-09-26 315583 314177 76811 76964 109931 115069 109830 109108 85709 85445 87293 89936 106953 107848 311568 334860 909936 899150 333681 347692 100128 88699 94912 95367 107322 104579 98665 100045 70562 71839 250860 222571 632270 644769 190851 187284 239507 240797 274954 268458 284196 287763 301889 305590 286598 315509 640235 674029 499480 405380 251243 248263 284193 281834 299528 302519 306631 311666 342943 341008 554603 581237 41.05 68.6 1
14:01:54 2023-09-26 315358 313859 76811 76935 109940 115056 109797 109108 85709 85445 87261 89969 106920 107848 313936 338103 907288 890517 338609 347621 100333 88666 96981 94849 107373 104252 98862 99734 70433 71707 252828 220329 639795 643731 188752 187420 238907 241581 274692 268646 282822 288612 301010 304357 286231 314993 641721 667151 495411 403032 251632 248299 283511 284219 299564 303226 307807 312735 341317 341962 560234 580229 41.05 68.6 2
14:01:55 2023-09-26 315874 320572 76823 77192 110575 113645 110575 109729 83919 85688 87795 90282 107199 108579 312807 334790 913205 898512 335641 350001 101030 89154 95073 96051 108215 105155 100331 101009 71107 72149 253172 221884 640249 648790 189084 189030 240091 243359 278311 270471 288192 288910 302950 307664 288206 317439 646423 682167 503650 405669 254632 249252 287252 287086 301405 305477 309511 313015 345090 345529 558761 588748 41.05 68.6 2
14:01:56 2023-09-26 320326 317251 77206 77717 112682 113627 114679 114117 84285 86393 89186 93511 109388 110126 318092 342537 922884 903764 342659 354361 104011 90476 96539 98034 113023 108143 104185 104735 72224 73468 255409 225141 650400 656641 192192 191061 242289 244986 279810 275435 291563 293280 307453 311822 290599 321437 657639 689199 510491 416390 257488 253632 291485 291109 305026 312282 313478 318981 351402 351889 571105 592300 41.05 68.6 2
14:01:57 2023-09-26 326431 324748 78065 76588 112769 116983 114310 114012 84837 87045 90909 94880 113175 112458 322281 347835 934479 922185 347273 360695 102534 91970 99587 100303 112761 110981 103848 104217 73846 75837 259958 228201 668539 661860 194672 194207 245394 249324 285557 279390 294457 297829 310047 316895 293778 324559 668694 693178 517722 414538 261856 258716 294990 295726 308358 313524 319484 323134 351752 355401 582707 602946 41.05 68.6 2
14:01:58 2023-09-26 333974 333834 79867 77883 117315 120775 118882 118421 86100 85384 93548 93856 112407 116762 330344 352416 955159 949592 359430 369979 105070 95663 103024 104997 117265 113528 108112 108681 76665 75587 263616 231076 671137 674396 197634 194680 250756 252128 289677 284046 300774 301708 314743 320179 297678 330411 680589 712244 516159 421846 266412 260830 299448 302205 313881 319890 321654 326788 360246 360628 592368 612231 41.05 68.6 2
14:01:59 2023-09-26 339007 334812 80333 78420 118163 124197 120449 119799 86427 85553 94164 94945 113220 113936 333704 356140 959872 954067 360578 372052 105424 95996 105569 102786 118676 115186 109321 109856 76921 75654 264794 232797 676712 676785 197668 196478 251462 253680 290833 285472 299157 303124 314304 321694 297635 330107 683501 710441 521718 422927 266554 262205 300500 301812 315906 321195 322584 328468 359376 361239 591927 617241 41.05 68.6 2
14:02:00 2023-09-26 344892 340511 80466 78337 119786 125120 124240 123671 86489 85553 96728 95788 114385 115096 336383 363366 968525 956293 360650 376277 106168 96430 106573 104514 122722 117075 111049 113472 77492 75885 264506 234580 685612 685927 198564 197780 251340 254318 293502 287782 301043 305620 319441 320740 301271 332355 683875 716248 523392 428508 267232 263272 303146 302874 315942 321203 323851 329472 363966 361133 596174 619435 41.05 68.6 2
14:02:01 2023-09-26 342879 342505 80470 78694 119914 122052 124482 124188 86191 85490 96862 96246 114385 115600 337198 365589 966435 958146 363752 376649 106201 96430 104097 105042 123029 117581 113608 113810 77523 75958 266944 233812 683091 685106 200765 197815 251726 254496 293807 288188 306098 305012 316938 321382 298888 329341 685995 718492 529911 429649 267410 263851 302968 303088 314682 321203 321571 329239 361129 360628 595341 618081 41.05 68.6 2
14:02:02 2023-09-26 342699 343621 80466 78341 120487 122052 121690 120992 86191 85426 97133 96442 114957 115952 339550 366689 978210 959084 367073 378957 106096 96532 104280 105783 123508 118635 113902 114477 77556 76196 265720 237317 691999 691112 199361 197815 252846 255103 294042 286566 304732 303656 316101 322107 299573 331376 687344 724653 524802 428653 268198 264256 302828 302767 318324 320898 324550 327931 359979 360951 598689 626300 41.05 68.5 2
14:02:03 2023-09-26 346956 344655 80470 78575 122978 122220 121872 121676 86222 85405 97268 96771 115181 116019 341093 369569 981273 959121 360686 378957 106201 96498 104444 105961 123783 118834 114196 111509 77728 76196 268799 237317 690316 695069 199361 197780 252533 253750 295091 287580 300980 304048 319550 319948 297497 331972 685510 725458 524978 431197 268234 263412 304784 302592 315633 319724 325004 328468 362177 361203 592674 623643 41.05 68.5 2
14:02:04 2023-09-26 348779 346767 80862 78583 123577 122283 122969 121703 86489 85458 97675 96936 116124 116373 342825 368938 986965 973969 365001 382433 106706 94184 105019 106563 120952 119666 111465 112163 77827 76507 269427 239342 687624 694738 200442 198815 252429 255209 297000 287032 302214 304833 317272 323014 297743 329305 688014 719343 532025 428904 269558 264221 305142 303586 317101 321195 323805 329412 360970 361274 595341 626448 41.05 68.5 2
14:02:05 2023-09-26 353138 347853 81093 78775 123697 122697 123596 122549 86639 85532 97777 97134 115869 116567 345324 368834 984867 975355 364376 379707 106952 94280 105570 106563 121577 119984 111989 112240 78001 76507 269427 236982 693703 695069 199883 197780 253344 254923 294434 293813 300487 305714 315253 320213 297888 330375 689478 722239 524273 430587 270308 263228 305823 304512 314682 321686 322584 328541 359979 363162 599502 625229 41.05 68.6 2
14:02:06 2023-09-26 353879 350522 81070 79108 124093 123961 124326 123593 86820 85664 95448 97665 116563 117462 345246 374502 981310 971131 367337 381752 107460 94441 106383 107464 122810 120943 113180 113811 76641 77301 271535 237317 700197 700515 200093 199231 253558 256570 295478 287923 302320 304512 317233 320213 299392 331736 693100 729756 526211 431169 269963 265635 306469 306807 315942 321945 324622 328236 362755 362322 608906 627207 41.05 68.6 2
14:02:07 2023-09-26 350831 351019 81181 79284 124326 124370 124598 124034 87030 85871 95611 97864 116790 117611 346322 377891 994772 971205 365905 383237 107816 94568 106449 107935 122961 121484 113278 114086 76641 77510 269427 239682 697157 702221 200232 199058 254791 255350 297072 293850 303869 305944 317198 321346 297497 329377 689013 730210 529401 432565 270570 265103 306937 304976 319982 323916 324370 329180 365476 362724 600965 630912 41.05 68.6 2
14:02:08 2023-09-26 357367 352364 81671 79697 121299 125192 125421 125059 87391 86030 95870 98567 117604 118399 349505 373381 990441 983603 374044 385868 108535 95347 107694 108756 124323 122334 114379 114781 76738 78081 274060 240022 699330 701004 201459 200031 253910 257755 297072 289545 304769 306843 315729 322248 297599 329377 697035 721111 533258 431197 270869 267629 306721 306807 317172 322914 324658 331059 360266 363991 608685 631878 41.05 68.6 2
14:02:09 2023-09-26 358405 353989 81679 79900 121495 125693 125836 125472 87423 86211 95999 98871 117997 118796 350634 378151 990478 977560 373297 386427 108803 95282 108025 109066 124623 124565 114826 114913 76937 78176 274060 238583 700854 703097 201318 200066 254940 258587 297680 289273 304489 304654 318194 321176 297497 329412 697182 730246 533689 435810 272605 267343 306901 309415 317990 323070 327455 330063 364249 364360 612257 635618 41.05 68.6 2
14:02:10 2023-09-26 356072 356766 82491 80353 122977 126176 127034 126161 88030 86615 96754 99308 118786 119262 354652 378885 1008116 993801 373533 390165 109439 96321 108675 109813 125553 125594 115878 116560 77263 78730 276633 242011 711795 706208 202483 200975 256477 257755 298668 290595 305704 308098 317233 323184 298192 331144 697182 729678 544280 432408 273558 268831 308402 306807 321034 325127 324730 330844 363299 365705 605389 636105 41.05 68.6 2
14:02:11 2023-09-26 360871 358380 82698 80528 123039 126836 127189 126821 88062 86893 96950 99752 119033 119945 355908 378151 999609 992241 377844 388545 109978 96550 109027 109948 126108 125522 116045 116486 77421 78955 274289 241599 703514 706208 202517 201502 255760 259822 297764 291728 305670 307632 316951 324890 301058 332318 703141 731476 548161 432457 273945 270348 309474 307993 320892 325512 328332 331381 363299 366512 614264 639275 41.05 68.7 2
14:02:12 2023-09-26 364258 359710 82812 80648 123618 127500 127774 127559 88094 87226 97380 100198 121610 120584 354641 383954 1001809 986817 379457 389707 109978 96913 109194 112591 126344 122429 116432 117231 77631 79180 274060 242011 708103 713352 202658 201467 256548 260993 298862 291374 306712 306239 320161 323184 300772 331449 702253 738703 529030 437920 274527 269968 307435 309790 321034 325688 330723 329381 366658 367580 616346 640996 41.05 68.7 2
14:02:13 2023-09-26 359784 360634 83398 81128 124964 127956 128951 128118 88706 87589 98081 102571 122320 120973 357928 384259 1014238 1001075 375489 392149 112888 97609 110173 113106 127249 123105 117277 118083 78436 79774 276633 245044 706718 711337 203833 202313 258930 259937 303434 293773 306424 309936 320054 325556 300182 333320 701998 729917 539406 438667 273689 269240 312202 308134 324006 328047 328309 333433 367174 366682 609970 641033 41.05 68.7 2
14:02:14 2023-09-26 366186 361177 85447 81448 125109 128840 129379 128700 88739 87833 98417 102779 122557 121634 358539 383415 1008813 1001513 381394 393289 113112 97878 110580 113330 128175 123975 117947 118676 78746 79947 277217 243630 714080 713352 204117 202985 258567 261729 300979 294300 308520 310042 320161 327209 300323 332455 707351 736441 543694 437460 274144 270509 311744 311020 324006 328721 331228 333469 366622 367194 620022 643911 41.05 68.8 2
14:02:15 2023-09-26 365042 363929 85840 82120 125979 129850 130273 129576 89262 88230 98516 103195 123068 122643 360817 391981 1022393 1001075 378533 396596 113638 98547 111366 113892 128908 124981 118887 119554 79458 80514 279253 246985 712411 723261 204764 202844 261446 261729 303133 295150 310195 310842 324610 325450 304493 335460 708355 747675 539930 445509 276109 270852 314769 311675 324956 330107 332014 333397 373020 368842 617704 646264 41.05 68.8 2
14:02:16 2023-09-26 365188 366453 86151 82285 126774 130092 133305 129756 89539 88198 99263 103338 119899 122865 364508 388687 1023844 1011059 380537 396984 113865 98648 111710 114118 129267 125635 119250 119969 79554 80800 279253 247657 716590 718310 205088 203590 261159 261729 304914 296973 309138 312695 323086 328162 302154 335496 703093 739224 540835 440584 276287 272131 315470 311421 326794 331681 329439 336486 369984 372534 617868 649308 41.05 68.8 2
14:02:17 2023-09-26 373309 367852 86337 82879 126988 133261 133560 133538 89789 88845 99603 104005 120225 125729 364538 394021 1023118 1005220 387601 400395 114114 99564 112368 111498 132565 126804 120213 120973 80384 81434 281474 248184 719530 727631 206205 204699 261491 263917 305113 297811 310713 311492 322974 328658 305359 336994 714938 753260 548630 444150 278129 272928 314105 315820 324863 329330 333293 335464 369907 371090 628140 652069 41.05 68.8 2
14:02:18 2023-09-26 369543 369512 86522 82936 127653 133854 134106 133529 89977 89060 99841 104039 120848 125904 367830 395239 1033064 1017017 384246 399725 111289 99939 114784 111727 132522 126710 120316 123081 80216 81663 285735 248888 723049 726301 206638 204161 260962 263030 306061 297595 311956 311711 323947 329653 302607 339126 713421 754181 547180 441426 279739 273710 315951 315496 328610 332904 333311 335319 371725 373248 622586 654311 41.05 68.8 2
14:02:19 2023-09-26 373174 370033 87044 83363 128955 134274 130924 133819 90447 89121 100494 104211 122021 126115 369058 398396 1026027 1014168 387490 403808 112878 100288 115976 112264 132033 127449 123453 123508 80943 82112 299428 250128 730122 729496 206348 208658 261179 264093 306924 301011 310162 314860 324698 329191 305428 337434 717548 752652 547180 449533 279506 275360 315951 315820 325915 333414 331511 338614 373243 372273 627216 654997 41.05 68.8 2
14:02:20 2023-09-26 371492 371032 87235 85453 128994 134694 131170 130336 90604 89463 100700 101697 122389 123079 369650 399586 1038398 1013940 384578 402792 112062 100901 115871 113388 129658 128432 123333 123817 81073 82470 284782 250478 720949 732673 206348 203744 261979 263653 307092 297979 311729 314896 327324 330116 306901 337305 717548 758047 547982 450588 279450 275869 319313 315712 329235 332238 333456 338911 373066 372131 627074 655404 41.05 68.8 2
14:02:21 2023-09-26 375390 373110 87327 85636 129778 131301 132088 131033 90761 89496 101219 101781 122994 123889 372420 396804 1035556 1026156 392798 405102 113319 101287 113156 113967 130910 129024 120388 120754 81393 82730 285735 249915 728941 730565 207333 204344 261979 265754 309533 301120 312678 315856 323759 330894 305894 338646 721505 748274 549412 446215 281466 277746 316154 316876 328880 333916 335596 339210 371535 374547 635176 656404 41.05 68.9 2
14:02:22 2023-09-26 377688 375827 87490 85916 132462 132128 132519 132386 90823 89840 101253 102186 123229 124446 373611 401169 1036280 1021510 393387 405853 113384 101736 115953 114445 131303 129355 120453 121247 81682 84602 285735 250902 728129 735379 207805 204202 262014 266794 307387 299408 314622 315604 326714 332913 306577 340051 722380 761304 545124 450772 282589 277993 318637 318434 330840 333612 337680 340722 375225 376622 636419 661250 41.05 68.9 2
14:02:23 2023-09-26 378790 376421 85820 86134 133007 132440 133603 132718 91037 90141 101959 102549 123975 124944 375997 402262 1042137 1035482 391984 405817 114525 102188 113381 114747 132328 129974 121607 122090 82264 84908 287751 250938 732244 736315 207473 204378 264256 267428 309460 302185 314365 315921 327420 331853 305894 340340 724685 760430 554792 449533 284265 277908 318622 319541 329911 336474 337130 339723 376089 376507 636307 661250 41.05 68.9 2
14:02:24 2023-09-26 378898 377382 85884 86214 133555 133135 133603 132852 91301 89996 102018 102511 124483 125044 374070 406034 1035913 1026608 394220 408331 114552 104326 113614 114971 132760 130216 121771 122492 82556 84940 290502 250902 734809 738389 208981 205482 264291 267966 310409 302892 315437 317643 328871 330789 308565 341538 728770 764301 552980 452947 283462 278956 320072 320557 329662 337016 338673 338972 378694 377864 639952 663746 41.05 68.9 2
14:02:25 2023-09-26 378496 377581 85874 86467 133640 133528 134074 133687 93325 90309 102335 103041 124517 125597 376022 406968 1051504 1031529 390747 410065 114822 104466 113849 115037 133026 130684 122069 122928 82622 85273 288493 252571 736259 742879 206862 205049 266166 267428 310264 301830 315424 316433 329974 330859 306649 340340 724685 766337 558121 454688 284265 278564 321792 318834 332958 337016 338710 339281 378997 376542 632856 666105 41.05 68.9 2
14:02:26 2023-09-26 382265 380819 86089 86690 130483 133994 135893 133754 93616 90309 102830 103176 125372 125838 378411 406968 1044284 1035854 397042 409545 115032 104929 114266 115930 133897 131717 122907 123706 83063 84191 290502 254933 736661 742512 208981 206261 265989 268972 313095 304351 315437 319694 330576 332620 310387 339277 727396 762647 552980 455248 284265 279249 321792 320843 333861 337538 337716 341376 378997 376507 640062 667712 41.05 68.9 2
14:02:27 2023-09-26 378934 379901 86058 86756 130327 134470 135207 134837 93585 90624 102936 103760 125684 126672 378664 410011 1059967 1032537 394297 411093 115621 105031 114970 116430 134007 134058 122973 124113 83211 85639 291303 255911 734116 746635 206862 206330 267396 268476 313138 304530 315424 318352 329689 332387 310058 340304 725272 766301 555879 455600 284668 278475 323787 321220 333933 338545 340855 341965 380960 378857 636345 669904 41.05 68.9 2
14:02:28 2023-09-26 385331 381644 86412 86967 131124 134910 136223 134698 92354 90847 103431 104180 126235 127092 382678 410011 1051232 1041146 396560 412322 116153 105351 115865 117088 135030 132522 124368 124867 83671 86112 290502 256509 743891 746574 209572 207517 267360 270362 313174 305962 315726 321567 329724 334427 309055 340340 733583 765024 558779 457330 283356 280916 323787 322998 333969 338515 339430 342519 378685 378195 642894 667515 41.05 68.9 2
14:02:29 2023-09-26 383149 382788 86548 87162 131733 135668 136615 135547 93844 90847 105591 104316 126531 127513 382927 413772 1060724 1038106 394154 412975 116346 105492 115965 117357 134639 134865 124126 125173 83786 84176 290502 257729 743419 750982 207508 207332 268596 269981 315049 305962 319530 319872 331511 333960 313033 340855 729564 772452 558779 458700 285881 281335 324784 322281 337487 340452 341602 342375 382219 378394 640193 672224 41.05 68.9 2
14:02:30 2023-09-26 385218 384547 86763 85288 132411 136347 136923 136337 93941 90913 104083 104914 127070 127970 382947 412501 1057029 1050783 401064 414651 117218 103304 116707 118007 136129 131606 125052 125693 84134 84524 293305 257547 745670 748956 208517 208567 268382 270743 315049 305368 319202 322604 331368 337025 309559 341407 735936 765802 561679 458051 285165 281812 324700 324798 334189 341591 338352 346664 378997 378865 645397 671455 41.05 68.9 2
14:02:31 2023-09-26 384911 386677 86923 85331 132806 136596 136944 136582 94312 91448 105947 104986 127402 128394 382983 414391 1063570 1041836 398949 414975 117272 106171 116774 118176 136055 131788 125186 126069 84134 86390 293305 257967 741603 752430 208627 208339 269163 270743 315793 306825 319880 320878 332787 336754 310064 344121 734637 776735 560229 460618 284991 282567 324929 324352 336573 340932 341290 345394 380350 379928 645873 675389 41.05 69.0 2
14:02:32 2023-09-26 389911 387478 87477 85443 133277 137075 137542 136987 94103 91482 104481 105353 127974 129041 387624 412394 1062911 1050763 404232 418135 117921 103443 117455 118798 136825 132152 125753 126310 86115 84705 296162 258462 748472 750827 209579 208630 269353 271139 315974 308488 318635 322867 331785 339029 309055 342478 735102 769548 557988 458105 286916 283105 324965 324834 334693 340585 339411 347719 378685 380496 647333 673437 41.05 69.0 2
14:02:33 2023-09-26 385554 387583 87477 85532 133708 137325 137896 137514 94169 91704 106089 105371 127946 129068 386479 416074 1069185 1045100 401072 419907 117778 103572 117394 118967 136815 132687 125873 126937 86149 84705 293305 259428 743041 755739 208878 208845 270148 270312 318624 308960 322714 322580 333780 337628 311372 342334 738027 777076 560229 462621 286302 283538 327265 324834 339162 339600 342012 346372 383205 381065 644870 676090 41.05 69.0 2
14:02:34 2023-09-26 390174 388060 87993 85700 134453 138049 138864 138033 94459 91667 106646 105661 128658 129213 387569 419870 1066493 1051283 404317 416879 118205 103856 118161 119365 137870 133633 126323 127181 86617 84879 296162 258230 750589 754635 209496 208991 270148 271778 315188 307936 318635 324870 333725 336671 311042 342514 738681 772997 561679 459534 287594 283609 326803 325164 336751 342430 340439 347719 383877 382278 650197 676584 41.05 69.0 2
14:02:35 2023-09-26 387912 388448 88089 85863 134402 138142 138743 138340 94365 91834 106522 105759 131029 129351 387749 422130 1072914 1047889 400512 417536 118600 103856 118214 119614 137827 133885 126848 127602 86519 84790 296162 259428 752598 760456 210376 208747 270910 273045 318885 308081 320499 324161 335850 336813 311555 346097 736450 781536 564006 462968 288608 283773 327631 326672 337768 341678 342095 346482 385039 384610 646346 680686 41.05 69.0 2
14:02:36 2023-09-26 396405 390378 88146 86125 134555 138948 139026 139113 94623 92178 106863 106260 131427 130428 390603 421465 1071908 1053561 408064 418817 118997 104213 118885 120329 138246 134171 127160 128058 86765 85037 298117 259464 750856 761214 210517 209026 270528 273843 316176 310053 322331 323357 332747 338791 311006 345608 743021 783267 573200 459606 288910 284441 325663 327468 338278 341678 342686 348248 383277 383139 654077 681652 41.05 69.0 2
14:02:37 2023-09-26 392536 391108 88606 86027 135291 139087 139518 139147 94463 92121 106813 106399 131495 130554 392372 417714 1080514 1063193 405649 423342 118963 104460 118726 122357 138246 135162 127342 128634 87044 85522 299075 261297 745783 758548 211036 209734 270910 272695 318691 308116 322104 324870 331714 338559 311336 346477 737903 775259 566948 459498 290205 285026 327932 325129 340878 343219 342023 349016 382703 385187 646346 678686 41.05 69.0 2
14:02:38 2023-09-26 395053 391072 89011 86054 135573 138631 142747 138954 94627 91960 107173 106115 131780 130087 392927 424061 1069944 1060161 404289 420693 119863 104460 119275 122476 141644 134848 128003 128784 86925 85300 302568 260853 760087 760994 210223 209680 269894 272871 317203 311073 320085 324870 333714 339029 312937 345608 744602 775387 562042 465081 288824 285347 327667 329454 338575 345560 342361 348385 386052 385044 658738 682472 41.05 69.0 2
14:02:39 2023-09-26 396936 392310 88950 86288 135568 139510 142747 142134 94626 92121 107025 106505 131997 131079 394778 421204 1077634 1069733 409443 421996 119956 105362 119718 122918 139635 135358 128324 129198 87259 85955 298117 260526 756464 760137 211614 209061 269894 274162 317062 311510 322331 324870 334251 339574 311404 346123 744345 775259 565135 459139 291353 286342 326943 328689 338824 344805 342722 348184 383312 384610 655449 682657 41.05 69.0 2
14:02:40 2023-09-26 393648 393517 89101 86683 136017 139899 143016 142466 94758 92375 107168 106831 132133 131114 393034 427244 1082455 1057421 403153 423881 120147 105526 119640 122918 141910 135494 128584 129447 87206 85616 302568 263101 756766 765455 210223 210372 271132 272680 319834 310095 322593 324870 334494 339029 313890 345084 743021 784156 562276 468372 288572 286754 329813 327061 341250 343665 345002 350191 387213 385585 651155 683715 41.05 69.0 2
14:02:41 2023-09-26 396700 395571 89096 86869 136140 143220 142990 138824 94594 92503 107202 107150 132281 132020 396562 426663 1082183 1060397 410362 423737 120059 105961 119939 123431 142310 136570 128852 132347 87360 86104 297806 263405 752414 765544 211508 210372 269894 274582 319810 310931 324102 324870 334790 339066 313669 345537 743401 784375 601553 465118 290531 287945 330521 327697 342464 343806 345744 347135 388011 385765 651192 685241 41.05 69.0 2
14:02:42 2023-09-26 395885 395288 89410 86719 136531 143114 143520 142669 94921 92375 104629 107150 132386 131581 394284 424061 1082082 1072839 405937 423917 122744 105881 120681 123021 142445 135938 129245 131834 85422 85860 299080 261549 763649 763762 211578 209680 272447 273742 318868 312749 322378 326237 337276 341614 312651 348701 747247 781983 572833 464570 292246 285205 331547 328689 339813 346922 345184 348148 384753 387943 660323 683752 41.05 69.0 2
14:02:43 2023-09-26 397866 396813 89476 87112 137199 140683 139826 138939 92714 92530 104813 107125 129157 131849 396511 427666 1086584 1078826 404253 424025 122948 105914 120833 120057 139079 136256 129605 132143 85551 86316 299428 264042 767337 765455 211578 209680 273281 274162 319127 313957 322629 325462 334754 339337 311769 349305 747528 783267 572833 463696 293420 286257 329992 330938 340363 347445 345708 348954 383348 384698 664539 683269 41.05 69.0 2
14:02:44 2023-09-26 398686 397079 89443 87378 136983 143742 143590 143407 94824 94593 104649 107323 132673 134815 396461 426566 1085264 1060540 412912 426460 120896 106597 120547 123705 142643 136901 129425 132715 85551 86679 301021 264665 756861 770235 212292 211411 273563 275597 322252 311657 324523 327170 335622 342045 313270 346232 747724 784364 572833 467868 291421 288685 330706 328653 342947 345844 346796 348709 387578 387943 655006 687854 41.05 69.0 2
14:02:45 2023-09-26 402622 400716 89841 87621 137256 144342 139826 139653 92757 93017 104917 108038 129311 135133 396727 427841 1087557 1066048 414084 428271 122948 106663 120917 120646 139241 137316 129605 132960 85621 86980 301507 265603 756807 770382 212172 210961 271097 275811 321065 311983 324631 327170 335764 339574 313890 346097 747062 784292 571361 470195 292177 287945 331995 329150 342681 346851 346760 348954 388011 386420 656869 689806 41.05 69.0 2
14:02:46 2023-09-26 401542 397847 89939 87653 138055 143843 140771 143607 95021 92798 105048 107841 129750 134969 399608 427836 1087575 1080569 409167 427666 123427 106874 121493 120233 139911 137491 130567 131079 85828 87090 299428 263514 771954 769247 212696 209980 273069 276712 320105 314842 324259 325725 335764 339609 311667 349543 751014 783230 574304 463659 294331 288278 330777 331722 341874 347933 347569 349236 384967 385012 664226 685689 41.05 69.0 2
14:02:47 2023-09-26 402249 400785 90216 87893 138071 144044 140678 143747 95121 94690 105608 107948 130393 135098 400811 430053 1091509 1085239 409204 428574 123513 106663 121832 120646 140542 137772 132754 133085 85796 86980 301967 264478 774160 771204 212505 209680 273281 275846 320544 315394 324307 325760 335729 339574 311697 350445 751467 786324 572833 466071 294709 287962 331421 332225 341634 349809 346796 349763 385310 385236 664226 687744 41.05 69.0 2
14:02:48 2023-09-26 400979 398760 90067 87989 138101 144316 140451 140307 95120 94887 105120 108238 130181 135428 401451 430508 1093993 1066694 415113 429982 120133 107514 121789 121060 140313 138309 130602 129714 85828 87456 305516 267302 758920 773665 212540 211693 272377 275791 323484 313409 324667 325725 336506 340321 315074 346368 747760 789989 566029 468548 293083 288350 333707 329684 342947 347897 347815 348673 388011 387573 658346 691349 41.05 69.0 2
14:02:49 2023-09-26 404505 401515 90067 87989 138418 144610 140838 139875 95121 94788 105225 108163 130500 133365 401488 429751 1090704 1078943 413461 426472 123667 107318 122381 120811 141369 137914 132913 133085 85860 87282 301967 264665 772649 770382 213543 210302 273246 276341 321030 315394 324631 326709 336270 342600 311952 348179 751895 786435 570379 466586 295323 288757 332401 332585 342803 347790 347632 351244 386288 386350 664226 689281 41.05 69.0 2
14:02:50 2023-09-26 404521 402456 90380 88202 138366 144623 141297 140621 92872 94887 105429 108478 131211 133698 403547 429500 1088200 1078153 416441 431312 120344 107581 122342 121435 140964 138452 133007 129803 86041 87553 300034 266652 780889 772021 212540 211693 272828 276781 322207 314950 324343 327733 334754 341651 315362 347469 753255 786597 574304 468476 293005 287884 332499 331758 342947 348912 346478 350822 390939 386420 666710 691876 41.05 69.0 2
14:02:51 2023-09-26 401287 401147 90537 88299 138782 140788 141428 141022 92757 94887 105462 108528 130916 135758 403196 434772 1097604 1079032 412291 428632 120261 107714 124383 121143 141030 138710 133098 129803 86200 87585 301967 266734 770138 775113 213393 210666 274118 276270 323055 315106 327246 328022 338601 342480 312794 350260 749806 793345 572833 467993 295088 288757 332967 331758 342947 347933 348838 351208 385944 387267 656413 690822 41.05 69.0 2
14:02:52 2023-09-26 403442 402383 90380 88597 138828 141322 141033 142448 92852 95247 105567 108761 130859 132199 404626 432822 1103858 1082109 414084 429910 123529 108078 122257 122610 141072 139395 133098 130844 86083 87857 299677 267492 761180 773945 213243 211031 273316 276341 323773 313957 327609 326709 335764 342439 312660 348774 752152 784328 568929 468864 294331 294188 333942 331166 342920 347691 347569 350858 387975 388766 666877 691876 41.05 69.0 2
14:02:53 2023-09-26 405867 403332 90537 88323 138975 140991 141853 141512 92789 95085 105633 108745 131310 132008 401672 434092 1088384 1075929 415223 429572 120674 107896 124660 121881 141453 139070 129459 130099 86201 87857 305516 265603 772835 779178 212661 211411 274533 277863 323735 315730 327355 328559 338162 343082 313747 348774 754324 794614 574304 470419 295093 288847 331655 333812 342947 347933 349645 352761 387686 386420 667247 693844 41.05 69.0 2
14:02:54 2023-09-26 408544 405893 90629 88537 139165 140999 142144 141855 92884 93144 105975 109045 131376 132099 402820 439234 1091442 1077498 413824 430248 120757 108243 123027 122180 142415 139337 129816 130565 86437 87889 303847 265415 778155 779550 212874 211693 274083 277580 322005 315838 326577 326709 338851 340593 314368 348811 753529 797945 574304 468512 292870 288654 331995 333812 345265 347933 349581 350328 388011 385845 661765 694376 41.05 69.0 2
14:02:55 2023-09-26 402534 403633 90782 88359 142358 140991 142488 141545 92852 95085 105942 109003 131409 132199 404063 433165 1100418 1086783 411380 431533 120840 108209 124991 122652 142630 139416 130173 130943 86437 88130 305880 267682 776333 774764 212732 211369 275624 276689 324494 315514 324667 328724 336541 341511 314368 350942 754324 784328 575775 469862 294042 288757 333942 333812 342947 347968 348591 351105 386776 388505 668980 691876 41.05 69.0 2
14:02:56 2023-09-26 409017 406160 90761 88634 142224 141679 142675 142262 93010 95216 106366 109079 131952 132391 404704 435593 1097604 1088056 418221 431569 121006 108144 125113 122582 142664 140155 130083 131042 86496 88194 304908 267302 773459 775076 213578 211510 274083 278078 323773 315838 327305 328228 336848 343228 313413 348280 754631 784062 574304 470529 293836 288829 333707 333812 342731 347726 346796 351533 388620 386996 666979 694608 41.05 69.0 2
14:02:57 2023-09-26 404505 406056 90794 88788 142354 141811 142807 142441 92947 95184 106326 109263 132200 132549 405597 440557 1103747 1085122 414524 432570 121006 108634 125357 122952 142534 140407 130823 131765 86732 88403 303448 268443 772764 780730 213208 211186 275553 277154 324951 315838 327609 327203 339769 341104 312973 350338 754324 793342 575775 469862 293792 287884 333834 333776 345411 347933 347265 351496 388011 387644 661259 694337 41.05 69.0 2
14:02:58 2023-09-26 405867 405449 91298 88359 142790 141319 143110 141970 93073 95085 106465 109037 132200 132787 405633 438702 1091287 1081243 414588 432229 122092 108144 125391 122615 142900 139660 130955 131009 86908 88259 304908 266323 781170 780655 212575 211376 274538 277616 324037 315973 324667 328724 338613 340881 314595 349048 758455 797284 574304 471199 295088 290390 333599 333740 342839 349895 350822 352724 388011 387608 669491 697801 41.05 69.1 2
14:02:59 2023-09-26 410462 405876 90794 88974 142195 142266 142807 142629 92872 93596 106366 109472 132681 133633 405524 439247 1097456 1080531 420630 432764 121380 108810 125322 123051 142635 140744 130398 132228 86940 88500 307660 268079 778644 781318 213400 211693 273281 278702 324699 315838 328318 327697 337865 341651 313926 346732 754066 793378 575775 473454 293836 289638 333978 332765 344540 347691 349333 350328 388691 389347 664226 696418 41.05 69.0 2
14:03:00 2023-09-26 410876 406083 91236 88942 142790 142517 142875 142661 93041 95283 106465 109414 132631 133528 405741 437399 1102475 1090519 419478 432930 121743 108660 125426 123018 142900 140449 130988 131864 86972 88259 304908 266884 774110 777345 214250 211326 274710 279039 323750 318001 327927 329079 337723 346110 314109 350758 757952 792337 575775 469196 296769 287875 333942 333848 344778 351555 348838 351352 387393 387302 671824 695819 41.05 69.0 2
14:03:01 2023-09-26 410017 408236 91414 89211 140343 142597 143634 142858 93105 95446 106905 109683 132964 133595 408829 436030 1100725 1085239 417631 433354 122110 108877 125566 123793 142934 140547 131054 132410 87036 88565 304908 267930 778622 780865 212540 212357 274766 278042 324951 315838 324703 329755 336813 341104 315362 348280 759094 793491 601553 474197 293558 288794 333978 333523 342947 349289 347265 350822 390975 387608 670868 696948 41.05 69.1 2
14:03:02 2023-09-26 405975 408390 91236 88974 142682 142731 143304 142925 92947 95283 106465 109884 132631 133973 409067 435454 1109549 1090519 414588 435593 122110 108911 125514 123627 143069 143441 131029 132510 87430 88954 305880 271516 780387 779513 213251 211552 275411 277011 324699 315766 327427 329577 336777 342713 313890 348811 753532 792936 570379 468548 293764 288794 336580 332711 346878 348281 348345 351460 390025 389928 667488 694868 41.05 69.1 2
14:03:03 2023-09-26 405365 409255 91547 89121 143389 142630 143969 142892 93105 95329 106972 109414 132997 133205 410531 438702 1103710 1094511 415260 435452 122578 108877 125775 123084 143695 141018 131877 132295 87403 88565 303847 267143 780618 780655 212909 210996 276684 277190 324494 318974 326577 330535 337321 341686 313193 348215 756282 788910 580166 469862 294042 289708 333942 333848 342920 348246 347852 351533 387533 387031 667488 694868 41.05 69.1 2
14:03:04 2023-09-26 405867 409549 91394 89157 143034 143170 144607 143558 93073 95283 106972 109884 133172 134142 409336 444589 1106824 1086783 414516 436155 122512 109195 122404 123953 144026 141336 131810 132660 87495 88958 302568 270358 776613 785748 212874 210996 276260 277190 324951 317516 328427 327167 338887 340628 312687 348179 755794 792711 575775 468976 294042 291212 333978 333848 345023 347933 347852 351496 388011 387644 667062 694904 41.05 69.1 2
14:03:05 2023-09-26 405867 408586 91461 89308 143734 142765 144136 142959 93073 95528 107152 109792 133097 133881 410604 439391 1106824 1094511 413278 436140 122644 109170 122371 123830 143863 143567 132183 132726 87559 88841 306779 268792 781978 779628 212909 211362 276684 276341 324951 316009 326613 329488 337356 341686 313926 348179 756876 793491 578717 469862 295391 288794 333942 335736 342936 348281 348591 353557 388011 387031 669491 694904 41.05 69.1 2
14:03:06 2023-09-26 405939 410704 91746 89284 143060 142795 144266 143423 93136 95382 107152 111998 133097 134403 411184 445701 1110159 1088607 414480 436444 122578 109636 122404 124138 144062 141441 131844 132893 87527 89170 305880 270744 777825 787601 212838 211362 276260 277190 324951 315021 328109 328494 338922 339574 313127 350445 754631 800268 577246 468584 294941 288899 335868 333848 343471 348912 347229 351533 388011 387644 664226 694904 41.05 69.1 2
14:03:07 2023-09-26 410098 407592 91746 89133 143364 142731 144504 142959 93072 95118 107333 109548 133532 133444 411476 441764 1097604 1085239 420010 436448 123014 109245 122437 123830 144330 143567 132340 132602 87896 88719 306779 267179 792512 786487 212590 211693 275608 278078 324494 316929 327318 328972 339626 342866 314481 348381 760059 797995 574304 473782 295586 289532 335595 336211 342947 348246 350785 350611 390170 387608 671428 699000 41.05 69.1 2
14:03:08 2023-09-26 413309 409418 91713 89439 139129 144423 144673 144581 93263 95645 107414 110155 133524 134911 412277 445579 1103858 1086783 423878 435276 122611 109683 125810 124462 144126 144140 132307 133503 87743 89182 308521 270274 775014 787601 212909 211545 274118 279003 324951 315838 329577 327733 338375 341651 313669 346732 756876 797939 575775 474234 292967 290149 335868 333848 345059 348246 347229 350328 388011 389738 667524 699037 41.05 69.1 2
14:03:09 2023-09-26 414272 409453 91713 89316 143359 143460 144304 143888 93041 95382 107185 112143 133956 134167 413155 439391 1106824 1094511 423278 438212 122812 109615 122521 124153 144330 143973 132523 133227 87743 89088 308889 269622 778990 783947 213329 211446 274710 278790 324951 318074 328427 329577 339160 343603 313747 347715 759733 790619 575775 475912 296134 290344 333978 333848 343506 349882 348838 351280 388656 387644 674608 700066 41.05 69.1 2
14:03:10 2023-09-26 414112 409922 91933 89496 143764 143359 144637 144232 93199 95446 107514 109960 133783 133914 410874 447705 1102290 1088331 420479 435276 123080 109649 122859 124153 144598 143873 132739 133068 87928 89121 306349 267966 783696 788718 212575 211510 275644 278506 324037 316965 328109 327733 338922 341104 313669 349034 760242 800268 578717 472749 294077 290149 333713 335736 344505 347726 347265 351424 389853 390973 664552 701096 41.05 69.1 2
14:03:11 2023-09-26 413100 410100 91906 89439 139662 143765 144773 143956 93135 95317 107514 112032 133855 134167 410874 442088 1106824 1097383 423878 436308 123014 109649 122606 124481 144594 141931 133005 133918 87863 89300 307742 269704 784988 783984 213771 211186 274817 279380 324951 316009 328109 329222 337309 343603 312830 347715 760242 790061 580188 472988 295507 290352 333978 333848 343471 349359 348345 351460 389236 387644 674608 701096 41.05 69.1 2
14:03:12 2023-09-26 413942 411908 92062 89284 143769 143228 145278 144198 93389 95283 107696 112032 134035 134167 412138 447912 1100418 1088163 421744 435923 123656 109464 123028 124271 144867 143838 133206 133193 87960 89182 306349 269622 789097 788718 212242 211545 275415 278114 324951 317000 327342 328795 338922 340628 313926 348247 761971 800305 574304 474197 293792 289673 333834 334468 343436 347968 347300 351424 388656 387871 665022 701096 41.05 69.1 2
14:03:13 2023-09-26 410405 412331 92100 89439 143699 143693 145143 143922 93263 95317 107547 112109 134002 134201 412103 444589 1111438 1103978 419114 440925 123641 109919 123113 124581 145064 144500 133289 133868 88169 89362 307742 269622 796433 785931 212874 211010 276541 278042 324951 316965 327609 329203 337688 341686 311988 350481 760206 797049 577246 468548 295427 289708 333978 334433 343436 349289 348838 353862 388011 387031 672968 699000 41.05 69.1 2
14:03:14 2023-09-26 412336 412234 92066 89594 143699 143727 145107 144735 93104 95515 107547 112442 133943 135047 412174 445082 1105255 1091331 422080 436571 123113 109716 123113 124681 145203 144381 132806 133662 87960 89369 306779 270491 783106 788718 212207 211545 275415 278182 324987 316965 326613 329791 337865 340593 313962 347751 760777 797939 575775 475650 294042 289673 335868 334433 342983 349882 348349 351424 388011 387348 669527 701096 41.05 69.1 2
14:03:15 2023-09-26 410768 413507 92003 89627 139795 143723 144807 144389 93326 95742 107744 110477 134255 135166 413228 442016 1115933 1099118 418112 440631 123047 110054 122944 124714 144594 144381 133348 134310 87960 89492 308889 272550 778773 786213 212767 211031 276260 276995 324929 316009 327342 329791 336810 342199 312937 348527 756913 793491 577246 473869 295843 287674 334467 335736 344923 350127 348838 351424 387702 389382 674645 699037 41.05 69.1 2
14:03:16 2023-09-26 417520 413216 91999 89631 143429 144194 145114 144892 93073 95615 107547 112476 133913 135456 413372 444341 1107979 1086783 422897 437599 123080 110317 122774 124748 145013 144619 132772 134133 87928 89557 308889 272972 778123 789836 212760 211763 274710 278646 327714 317553 329468 328618 337723 341546 314739 346232 760342 799254 577246 477712 293558 289471 334737 333848 347788 349823 347229 350328 390351 389928 671824 701947 41.05 69.1 2
14:03:17 2023-09-26 415131 414085 92023 89948 139516 144526 145073 145158 93326 95744 107811 110613 134305 135546 413300 445665 1116044 1096849 421933 441067 123014 110359 122859 125092 144730 145187 133289 134369 88201 89492 306779 270527 775791 788718 212874 210609 275802 278042 324987 315838 330044 328192 336813 343449 311952 348244 756803 798179 584314 472343 294869 289708 336818 333740 346063 349812 348838 354924 388011 388766 669417 699532 41.05 69.1 2
14:03:18 2023-09-26 414664 412560 92199 89594 139733 144160 145407 144590 93326 95448 107878 112375 134440 134979 414282 449617 1102759 1092970 423094 436535 123622 110283 123461 124681 145064 140692 133687 134141 88592 89669 307742 269940 788036 794894 212398 211333 275660 278718 324807 319199 328427 327697 338851 340593 312901 347751 762949 801784 575775 474161 294042 290520 333942 336376 344988 348753 347229 351388 389473 388766 666979 703090 41.05 69.2 2
14:03:19 2023-09-26 415182 414854 92352 89931 140233 144360 145445 144858 93199 95647 107878 112774 135051 135478 414574 450323 1116044 1096737 419515 437585 123656 110393 123198 124714 145303 144821 133356 134066 88354 89525 306779 272514 781192 790960 212909 210350 275802 278006 324987 315938 329577 327167 337557 342419 311697 347751 756305 793342 577629 471307 294662 288794 335868 333812 345578 349289 347815 354924 388011 387608 667488 699000 41.05 69.1 2
14:03:20 2023-09-26 414189 413794 92360 89594 140685 144160 145613 144624 93326 95382 107911 112375 134440 134979 414646 450323 1103578 1092970 423278 441417 124068 110122 124035 125184 145639 142667 133818 134276 88443 89672 307742 270274 789642 795030 212469 210996 274994 279757 324771 318524 329308 327662 338340 340866 311667 346404 761356 802607 584314 474161 293111 290520 333978 333848 345023 347989 348838 351352 389201 387608 666979 702591 41.05 69.1 2
14:03:21 2023-09-26 413502 415106 92251 89989 139787 144807 145579 145057 93135 95647 108075 112652 134524 135478 414646 451030 1114388 1094511 420776 439032 123826 110393 123283 125092 145303 144821 133515 134318 88354 89803 309311 272936 781139 793308 212874 209986 276031 278042 324987 315973 329577 327167 337830 341428 311006 348244 759094 797939 580188 471344 294905 289198 336342 333848 346063 348246 348345 351280 388011 387644 669454 700029 41.05 69.1 2
14:03:22 2023-09-26 414845 415065 92100 89627 140262 144394 145750 144858 93326 95448 108194 112409 134711 135286 416811 450705 1105855 1097826 424296 439068 124049 110258 124068 125165 145639 144821 133859 134099 88540 89525 310739 270238 786569 793003 212207 210996 274766 279649 324735 315973 329788 327697 338375 341104 311988 346414 761356 804245 610347 476555 293764 290626 335868 333848 345543 348246 350546 351424 389201 388766 668470 703090 41.05 69.1 2
14:03:23 2023-09-26 416631 414849 92415 89906 139762 144628 145922 145228 93167 95647 107911 112631 134790 136094 414718 452389 1118423 1099193 423878 442670 123859 110580 123864 125299 146013 145059 133675 134538 88540 89803 309870 273358 782360 790996 212874 210680 275608 278042 324987 315838 329577 327733 336777 342678 311479 347469 758005 793342 587300 473084 294698 289462 336818 333812 345578 349847 348591 354686 388011 388731 671428 701060 41.05 69.1 2
14:03:24 2023-09-26 417191 414840 92324 89989 140913 144893 146187 145291 93421 95811 108459 112730 134812 135541 416956 450922 1107003 1094437 425687 439211 123859 110529 124444 125385 145979 144923 133859 134538 88540 89705 308018 270491 787928 795359 212207 210996 274538 279757 324663 315938 329285 327697 337830 340593 311988 346133 761320 802534 610347 476494 293111 290590 335868 333848 345578 348246 348838 351388 389165 388731 668470 703590 41.05 69.1 2
14:03:26 2023-09-26 417259 415101 92388 89910 140559 144628 145750 145128 93199 95647 107944 112553 134913 135678 417101 449329 1112772 1103784 426709 440521 123859 110427 123993 125299 145810 144958 133952 134538 88540 89927 306511 272645 789051 788534 212959 210855 274396 279183 326522 316824 328122 329275 336128 342537 311952 344964 762436 793491 577246 476141 295586 290555 335868 333848 343471 350372 348728 350858 387533 387267 677625 703090 41.05 69.1 2
14:03:27 2023-09-26 420927 417781 92381 90120 140749 144996 146053 145665 93421 95647 108194 112787 134913 135900 416847 450778 1109971 1094511 427989 440270 124101 110665 123561 125505 145742 144962 133675 134572 88540 89992 309768 273588 785840 795359 212207 211031 274083 278702 326681 315838 329285 327768 337794 341378 313377 345048 760744 802497 575775 477720 293111 290114 334737 333848 345301 349011 349333 350046 390939 388766 671464 705277 41.05 69.1 2
14:03:28 2023-09-26 419838 415101 92388 89938 140288 144765 145930 145360 93326 95581 108243 112665 135006 135900 417763 447036 1112772 1102142 426106 441836 124234 110691 124721 125718 146213 141491 134314 134877 88751 90050 310739 273672 783996 790956 212363 211186 274923 278898 324670 316451 328109 330433 336164 342678 312901 345572 762436 797453 561215 475614 293764 290590 335868 335736 343506 350407 348345 351141 388656 387573 678622 705277 41.05 69.1 2
14:03:29 2023-09-26 419036 417849 92483 89938 140946 145264 146425 145459 93389 95614 108276 112787 135549 136196 419018 453654 1106824 1094474 426899 441178 124182 110801 124168 125539 146285 141684 134078 134572 88694 89992 309768 270563 790982 797885 211578 210372 274538 279757 324951 315973 329577 327733 337830 341104 311667 345608 762436 802607 610347 476999 293111 290379 335868 333848 345543 348024 349333 351388 388620 387644 669454 701947 41.05 69.1 2
14:03:30 2023-09-26 419506 417450 92388 89897 140819 144662 146225 145565 93569 95647 108276 112665 134947 135806 419018 449402 1116264 1107055 426862 441525 124201 110819 124135 125405 146075 141390 134449 134940 88662 89803 307742 272936 790490 790846 212767 209938 275344 278934 324541 316965 328427 329222 336777 341651 310535 346378 763517 793491 581659 472713 294006 290599 335868 335736 343471 348281 347323 351424 388620 387031 676593 703090 41.05 69.1 2
14:03:31 2023-09-26 419145 418453 92678 89938 141623 144991 146701 145599 93484 95482 108276 112631 135388 135900 419683 453654 1106824 1097676 423601 441836 124439 110657 124202 125539 146523 141631 134424 134572 88848 89836 309567 272130 796089 797885 211578 210372 275608 279757 324951 316929 328646 327697 337865 339644 311703 346659 762976 804816 575775 476324 294327 290379 333978 335736 345023 348059 348838 351388 389201 387573 669454 701984 41.05 69.1 2
14:03:32 2023-09-26 418733 416384 92608 89942 141080 144927 146494 145833 93707 95842 108700 112842 135602 135832 419537 450850 1115859 1106817 428725 441165 124267 110801 124575 125572 145980 141390 134411 135058 88816 90054 310739 273394 787571 790401 212207 210372 274346 278898 324987 316486 328109 328724 334790 342678 311952 344307 763517 793491 575775 477712 293558 290114 333798 335736 343506 350372 348838 350046 387498 387573 678658 701984 41.05 69.1 2
14:03:33 2023-09-26 422263 416424 92517 89971 140653 145133 146018 145836 93326 95647 108276 112854 135354 136251 419683 454761 1109971 1096856 428594 441944 123892 110955 124168 125572 146285 142015 134112 135012 88573 90149 309768 273781 786156 797885 211543 210337 273316 278934 324405 315021 329344 327733 336777 339609 313886 342550 761356 802607 610347 479069 293075 289392 336818 333848 345023 348059 348838 349272 388011 388766 675372 704943 41.05 69.1 2
14:03:34 2023-09-26 423209 419779 92542 90120 141014 145030 146563 145936 93421 95811 108508 113032 135354 136312 420314 448003 1116044 1103635 428291 441908 124267 110955 124776 125959 146623 141296 134331 135199 88848 90149 309311 273781 786865 790401 211177 210666 274958 278078 324987 316451 326613 329791 335764 339644 312901 345013 762436 797939 581329 479069 293792 289673 336781 333848 344680 350127 349333 350046 388011 387302 677625 701984 41.05 69.1 2
14:03:35 2023-09-26 422862 417696 92517 90095 140853 145368 146053 146345 93326 95747 108276 112921 135354 136604 419720 454761 1112845 1094474 429614 444517 123859 111109 124168 125953 146285 142476 134112 135454 88727 90149 312814 274946 784275 797885 211543 211031 274346 278042 324964 314986 328610 327768 336813 340356 311667 342586 761356 802607 610347 479069 294006 288553 334737 333595 346842 351605 349149 349902 390206 388625 671317 706095 41.05 69.1 2
14:03:36 2023-09-26 422158 419815 92542 90062 141076 144730 146462 145870 93326 95745 108425 112820 135354 135968 419720 451144 1114277 1103784 428631 441584 124267 110955 124608 125987 146247 141585 134537 135228 88816 90149 309768 274557 788697 790960 211177 210666 274730 278042 324987 316009 327111 329791 334790 340356 312023 345037 762976 797903 581329 478390 293970 289673 335759 333848 342947 350092 348838 349272 388011 386996 678658 701947 41.05 69.1 2
14:03:37 2023-09-26 419551 418719 92286 90259 140088 145570 145781 146171 93072 95748 107944 112999 135409 137348 419683 449653 1125264 1105439 426899 446143 124272 111281 124102 126268 146147 142365 134798 135796 88751 90331 309311 276435 782811 793345 211543 210056 275131 277524 325875 315021 327609 329453 334790 343010 310864 345644 759094 793306 578717 474905 293970 289673 334737 333812 343541 349847 348345 353263 388011 388766 677506 703090 41.05 69.1 2
14:03:38 2023-09-26 421073 419820 92576 90095 141072 145133 146735 145833 93516 95712 108459 112732 135737 136346 420909 450705 1116044 1106928 429918 442016 124472 110955 125020 125866 146761 141296 134424 135233 88848 90149 312814 274363 790060 790960 211543 210337 274538 278078 323693 318074 327609 329257 334754 341651 311952 345668 764785 793306 578717 478390 293594 289708 335868 333848 343471 349847 349764 349236 388011 386455 678622 703475 41.05 69.1 2
14:03:39 2023-09-26 419884 421336 92388 90288 140555 145673 146259 146821 93199 95814 108441 110423 135339 137164 421285 450886 1125153 1103635 423529 444045 124577 111041 124511 125953 146454 142168 134331 135522 88848 90364 314708 276902 782181 792748 211360 210056 275695 276341 325384 316451 326577 329755 334860 340628 310753 346133 760745 793306 577246 475650 295843 288286 334702 335736 344923 349847 348345 353551 388011 388766 677625 703090 41.05 69.1 2
14:03:40 2023-09-26 423356 418794 92676 90127 141105 145167 146770 146345 93326 95681 108276 112732 135643 136380 421505 449366 1116044 1106141 429918 445217 124505 111109 125020 126021 146796 141837 134550 135454 88881 90181 309768 274946 791806 792151 210847 210337 274538 278042 324987 318074 327111 329791 334754 340356 311988 342298 763517 797939 578717 478729 293764 289233 335486 335736 342983 350372 348838 349272 388011 386420 678658 703511 41.05 69.1 2
14:03:41 2023-09-26 421073 421606 92378 90492 140943 146207 146459 146752 93326 95944 108359 113256 135568 137034 422029 450886 1125264 1103784 426106 444263 124510 111075 124545 126161 146077 142297 134533 135594 88995 90521 309768 276902 784104 793345 211360 209365 275415 276341 324929 316451 326613 329257 334825 340370 310535 345889 761356 793342 584314 476324 295212 287919 334467 335736 342983 349847 348098 352761 388011 388766 678141 703090 41.05 69.1 2
14:03:42 2023-09-26 423195 418759 92617 90189 141528 145167 146770 146345 93568 95549 108459 112888 135771 136380 419776 453654 1115772 1106566 430564 445532 124591 111109 124784 125953 146830 142266 134584 135488 89003 90214 309311 275455 801102 792748 211212 210008 273926 278078 324843 316009 326784 329257 334485 341413 311514 342550 763517 793306 584314 479069 293146 289673 335868 333848 343471 349882 348838 351723 390025 387871 683942 705091 41.05 69.1 2
14:03:43 2023-09-26 420959 420120 92622 90376 141665 145990 146494 146649 93421 95681 108567 112999 135865 136828 422103 453255 1122002 1103784 426709 445665 124372 113613 124202 126437 146319 142894 134331 135966 89030 90495 312814 276902 786555 795629 211212 209645 274994 277226 325454 315021 327646 330425 334754 342866 312295 345364 760242 793378 577246 475614 296412 289268 334737 333812 344540 349847 347852 350364 388011 387644 678658 703090 41.05 69.1 2
14:03:44 2023-09-26 423556 420004 92676 90189 141533 145403 146770 146617 93505 95549 108609 112921 135865 136380 419812 451102 1118945 1106928 430601 445847 124710 111109 124784 126195 146830 142365 134618 135488 88881 90214 309311 275846 789760 793345 210258 210043 274118 277811 324843 315973 324595 329755 334754 339574 311479 342550 763517 799102 579836 479638 295507 291830 336781 335700 344887 350231 348802 351945 390133 387943 681205 706597 41.05 69.1 2
14:03:45 2023-09-26 421060 420254 92612 90189 141907 146438 147050 146001 93326 95549 108459 112921 135924 136828 422701 452523 1123631 1103784 427384 445205 124267 111623 124545 126437 146351 142861 134331 136188 89030 90653 310739 276902 785895 795629 210882 209061 274958 276377 325682 315021 327111 330425 334754 342866 309812 345084 760242 793342 584314 475614 296137 288619 334772 333812 343506 349359 347852 350364 387393 387679 679657 701451 41.05 69.1 2
14:03:46 2023-09-26 424559 420559 92549 90284 141076 145673 146497 146856 93326 95780 108309 113111 135737 136862 421919 457194 1118688 1097676 431749 445132 124405 111418 124836 126268 146623 143494 134872 135984 89003 90528 310739 276509 791114 801135 210847 209645 273246 278078 324440 315021 328500 328232 335799 339609 311006 342478 762439 802607 582821 477526 292664 290060 334702 333848 344540 349224 348345 348709 388011 387608 673446 704046 41.05 69.1 2
14:03:47 2023-09-26 421969 421478 92421 90598 142005 146692 146204 146580 93326 95848 108309 113302 135698 137589 419812 451102 1128463 1106928 426143 444164 124505 111280 124784 126228 146830 142592 134584 135966 89218 90495 309768 275984 784109 795066 210847 209353 275608 276111 324929 316009 324739 330425 334754 342383 309812 344597 761356 793342 584314 476361 295507 288356 334772 333848 342955 349324 347852 350292 385653 386996 679657 703090 41.05 69.1 2
14:03:48 2023-09-26 424595 421554 92617 90317 141109 145910 147176 146649 93452 96076 108775 113391 135696 137365 423901 456225 1120735 1099432 430381 446259 124710 111554 124870 126403 147200 143792 134860 136086 89092 90620 315084 276902 786330 799996 210517 210302 274047 277580 324894 315838 328073 327471 335764 339539 311443 342442 762439 804881 582821 479749 293729 289654 334702 333848 343471 349434 349975 348954 386776 387538 674881 703475 41.05 69.1 2
14:03:49 2023-09-26 422002 421482 92676 90251 141732 145737 146804 146787 93453 95747 108609 113200 135831 136828 421030 454539 1124429 1106141 427989 445560 124498 113702 124578 126437 146315 143733 134656 136441 89027 90682 312814 276902 784275 797885 210882 209026 274958 277154 325910 315838 327573 329186 334719 342347 309524 344525 761320 793378 584314 475614 294006 289585 334702 333740 344505 349289 347533 350328 387939 387573 681149 704405 41.05 69.1 2
14:03:50 2023-09-26 427089 422117 92801 90434 142427 146178 147003 146816 93452 96076 108767 111818 136100 137203 421659 455890 1116264 1099156 433085 447109 124710 111589 124870 126302 146830 143092 135025 136120 89125 90620 309311 276117 788395 800050 210847 209938 273281 278006 324894 315838 328341 327471 334790 339539 311443 342406 761356 802607 575775 477526 293317 288794 336818 333812 344469 349434 348838 348673 387975 387573 675361 704009 41.05 69.1 2
14:03:51 2023-09-26 421964 422112 92549 90284 141080 146403 146770 147334 93199 95880 108276 113414 135831 137522 421955 453654 1128463 1106928 423637 449487 124710 111340 124990 126369 147065 142894 134991 136120 89003 90495 314708 275984 789406 796756 210664 208991 275837 276040 324987 316965 324631 328724 334754 339352 309524 345608 762976 793342 582821 474161 295807 288286 336306 336303 344742 351375 348198 352325 386324 387467 678475 704016 41.05 69.1 2
14:03:52 2023-09-26 426184 422599 92705 90470 142030 145975 146459 146546 93516 96076 108609 113234 135899 137363 421991 456152 1122588 1097639 432472 445100 124591 111589 124750 126403 146796 143270 134584 136154 89003 90620 312162 276902 790436 799966 210006 209973 274502 276305 324929 315021 327573 327662 334790 339031 311006 342478 761320 802356 576850 479409 294006 288286 334702 333848 343436 350508 349333 348638 385617 386420 672454 701911 41.05 69.1 2
14:03:53 2023-09-26 423986 422783 92549 90565 141080 146369 146770 147677 93326 95847 108609 113268 136053 137522 422955 452805 1128463 1106141 429578 445448 124677 111778 124956 126437 146796 142928 134584 136377 89064 90653 312814 278281 787870 796756 210188 208956 274502 275882 324929 315973 324703 329222 334216 339352 309090 344271 763260 797885 584314 476853 294798 288852 336818 335628 342911 350881 346614 352038 387321 387573 678585 704090 41.05 69.1 2
14:03:54 2023-09-26 427160 423091 92649 90251 141537 146011 146770 146856 93452 95779 108642 113234 135865 137148 422324 456567 1116044 1099244 433393 445448 124677 113736 124990 126437 147274 143403 134991 136249 89125 90620 312814 276705 787729 802424 210188 209791 273281 277190 324894 315838 328073 327203 334790 339031 312591 341888 761356 804881 577629 479749 293522 288899 336818 333776 343471 348024 348838 348112 386196 386996 675361 702977 41.05 69.1 2
14:03:55 2023-09-26 426129 422778 92676 90284 142473 145570 146902 146511 93599 96009 108959 110413 136423 137408 423109 450994 1120772 1106854 431675 447803 125161 111572 124990 126369 147684 143161 135025 136120 89370 90580 316740 276902 793337 799017 209824 209470 274118 277190 324635 316929 324631 329222 334754 338253 312222 342514 763721 802607 582821 479069 294327 288794 335868 336211 342947 348281 349333 348954 387975 386115 678141 705043 41.05 69.1 2
14:03:56 2023-09-26 426365 423822 92844 90284 141732 145977 147248 146890 93389 95813 108642 113268 136276 137243 422324 457245 1116044 1100815 433700 445484 124710 111589 124990 126437 147239 143403 135212 135932 89158 90620 312814 276705 795078 802387 210188 209464 273246 277190 326826 315838 327609 326938 334754 338996 310753 341371 762436 802607 610347 477562 293075 288759 334666 333812 343506 350015 348591 348148 386812 386961 675361 704046 41.05 69.1 2
14:03:57 2023-09-26 427722 423755 92765 90496 142057 145975 147520 146718 93664 95911 108876 113289 136329 137331 423444 453654 1118483 1106928 432472 448376 124710 111418 125023 126403 147684 143126 135451 136241 89190 90653 312162 275686 794788 797885 209824 209026 273316 277154 324807 315938 324235 329222 334485 340640 310029 342165 763517 797939 581329 479409 293558 288794 333978 333848 342947 349289 347815 348673 388011 385271 681389 704009 41.05 69.1 2
14:03:58 2023-09-26 427269 423453 92681 90441 141590 146113 147245 147300 93325 95780 108642 113268 136276 137277 422919 457925 1118423 1097383 433700 446459 124677 113736 124990 126471 147479 143521 135025 136377 89158 90715 312814 277689 786689 801175 209350 209026 274118 276305 324894 315838 327111 327203 334754 337983 310064 342478 761356 802392 612620 479749 294006 287849 336342 333848 345411 349469 348618 350615 387758 387943 673335 708144 41.05 69.1 2
14:03:59 2023-09-26 428567 423899 92832 90434 141895 145975 147520 146856 93484 95747 108676 113145 136484 137487 423588 453830 1122002 1108998 433553 446459 124744 111623 125403 126902 147684 143126 135339 136154 89158 90777 312814 276865 795132 797885 209824 209026 273316 277190 324951 315973 324703 328760 332747 338559 310499 341888 763453 799667 579836 479409 293075 289382 333978 335251 342947 349324 347815 348148 388011 385271 682607 705043 41.05 69.1 2
14:04:00 2023-09-26 426401 423876 92676 90565 141533 146147 146459 147058 93326 95847 108642 110304 136497 137537 423588 457209 1118753 1097629 433885 446809 124710 113736 124903 126471 147479 143324 134991 136377 89097 90810 313795 278084 792994 800087 208878 208991 274118 276076 324632 315838 326577 327436 334485 339983 310064 341371 760740 804245 584314 479675 295507 290390 336818 333631 345863 349649 346577 350228 387867 387943 672270 705007 41.05 69.1 2
14:04:01 2023-09-26 426674 424079 92676 90492 142989 145874 147346 146546 93484 95647 108676 113256 136560 137238 423660 455925 1121966 1109823 433700 446459 124744 111589 125403 126753 147684 142928 135467 135932 89190 90620 312814 276509 795362 797885 210006 208810 273246 277154 324951 315717 326577 328228 332712 339609 311009 341371 763757 793378 581329 479749 294670 288558 333978 333595 344923 349324 346233 348954 388011 387541 681149 705043 41.05 69.1 2
14:04:02 2023-09-26 427675 424120 92676 90317 141537 146113 147248 147574 93326 95847 108642 113302 136216 137537 423624 457317 1118717 1097629 432543 448229 124710 113815 125023 126821 146520 143833 135330 136497 89158 90653 315920 277689 786941 801744 209350 209026 273281 276341 324440 315838 327282 329687 337276 340869 312149 341227 762833 804844 582821 481113 294670 289708 336818 333270 343436 348662 346796 350698 387903 387835 672895 706116 41.05 69.0 2
14:04:03 2023-09-26 427964 424115 93025 90492 142020 145977 147728 146856 93421 95681 108676 113078 136628 136862 423660 456567 1122039 1111438 432166 446809 124744 111589 125316 126631 147442 143126 135475 136343 89190 90495 315065 276509 797010 797885 209824 208810 273246 277154 324951 315753 326577 328689 332712 339539 310277 340855 763721 793414 581329 479749 294670 288558 333978 333595 342983 349324 346478 348184 388011 387850 683094 705043 41.05 69.0 2
14:04:04 2023-09-26 423822 423858 92869 90441 141819 146347 147450 147572 93611 95845 108909 113391 136620 137625 425717 456423 1129994 1109257 431174 448174 125086 113804 124990 126929 146928 143557 134991 136411 88881 90810 314019 279273 782788 799017 209824 208159 273958 275460 324667 315838 324667 327733 332747 338559 309912 342165 761356 793342 619400 477036 293970 293773 334666 333848 342947 348281 346515 349236 385310 386420 680622 701984 41.05 69.0 2
14:04:05 2023-09-26 425803 424120 92838 90284 141995 145673 147762 146856 93453 95681 108860 113078 136628 137052 423732 456924 1122292 1113056 433663 447437 125035 113770 125436 126881 147684 143225 135467 136154 89223 90653 312814 276509 795707 797885 209824 208630 273246 277190 324951 315497 324739 327203 332444 339609 309055 340376 764837 793342 582821 479749 294461 288899 333978 333523 344923 348281 345744 348709 388011 386636 680926 707026 41.05 69.0 2
14:04:06 2023-09-26 425877 423759 92835 90372 141920 146204 147554 147504 93516 95977 108792 113234 136533 137312 425934 458390 1127921 1108505 430905 448174 124921 112038 125148 127064 147479 143824 135025 136825 89190 90810 312162 278281 789857 798921 210006 208305 274221 276341 324929 315838 326577 327733 332747 339066 307870 342201 762436 793378 584314 477036 293764 294260 334737 333812 344923 348281 346233 349236 387709 386420 678658 701984 41.05 69.0 2
14:04:07 2023-09-26 429221 424115 92902 90284 142029 145910 147728 147334 93548 95647 108826 113111 136533 137182 423696 454220 1123631 1109823 432543 447473 125155 113736 125403 126471 147684 143126 135501 136377 89190 90715 312814 277811 795362 799017 208878 208665 273281 276341 324434 315056 324631 328494 332712 340676 308191 340340 763453 793378 610347 478811 294461 291624 333834 335288 345302 349707 346088 350762 387831 386780 682495 707100 41.05 69.0 2
14:04:08 2023-09-26 424665 426442 92804 90280 141995 146147 147485 147502 93611 95681 108642 113145 136438 137312 425971 459971 1128463 1110271 430564 448139 125293 113657 125403 126437 147684 143358 135373 136377 89190 90653 312814 276902 791116 800087 209824 207655 274697 276341 324405 315838 327609 326745 332712 339539 307654 341407 761356 793414 591594 476324 293111 288776 336342 332765 342920 348246 345744 348709 385617 386115 679657 701984 41.05 69.0 2
14:04:09 2023-09-26 428916 426288 92902 90251 142670 145874 147759 146580 93611 95681 108676 113111 136738 137363 426202 457961 1123631 1113056 432665 447824 125122 113657 125436 126471 147684 143358 135501 136411 89190 90653 312814 277811 795477 797885 208878 208339 272447 276341 324170 315056 324703 327768 332177 339840 310387 342996 765304 797995 575775 478633 294253 288689 333906 333510 344851 349895 344624 348184 388011 385765 682666 707100 41.05 69.0 2
14:04:10 2023-09-26 423664 424115 92804 90284 141995 145838 147828 147502 93326 95714 108826 113302 136757 137312 426165 460116 1128463 1106566 431247 447824 124908 113770 125023 126942 147376 143724 135058 136790 89427 90715 316740 277689 796700 800123 209496 207655 273316 276111 324667 315838 324703 327203 332177 340007 307154 341407 760888 793414 584314 475577 293111 294296 335868 332261 342955 347726 345184 348709 385617 385271 678658 701984 41.05 69.0 2
14:04:11 2023-09-26 428611 426338 92804 90284 142024 145669 147797 146925 93452 95549 108676 112955 136533 137182 426202 458283 1124466 1113056 432579 449338 125122 113623 125403 126437 147442 143797 135607 136480 89190 90653 315920 277416 796895 797885 208843 208305 272999 276674 324446 317553 324523 328086 333960 340461 309292 342657 765415 797995 582821 477757 293841 288978 333978 333582 342947 349260 342650 348148 387393 385765 684218 707100 41.05 69.0 2
14:04:12 2023-09-26 426482 424115 92676 90284 141995 146010 147762 147574 93326 95549 108676 113067 136757 137312 425865 460080 1128463 1106603 432165 449510 124591 113962 124903 126855 147274 143724 135025 136859 89374 90810 312162 278281 794019 800123 208878 207621 273281 275882 323987 315838 324703 327203 332212 340282 306690 341371 761356 797939 582821 475614 293146 287884 335868 332297 343195 348246 345184 348709 385617 385306 678695 701984 41.05 69.1 2
14:04:13 2023-09-26 430300 427237 92798 90525 141857 146349 147589 147916 93421 95845 108876 113514 136586 137660 426020 460044 1118717 1100815 437103 450703 124710 113736 125023 126821 147684 143892 135365 137273 89190 90810 312814 278084 790841 804705 208843 208339 272412 275918 324987 315838 326577 325725 333247 339029 307654 339277 763517 806204 581329 477526 293420 288557 333978 332531 344923 347333 346270 348148 388011 387541 672454 706116 41.05 69.1 2
14:04:14 2023-09-26 426786 425242 92676 90445 141991 146278 147762 147574 93326 95681 108676 113179 136662 137312 426202 458678 1127086 1106603 432165 449611 124710 113849 124990 127064 146963 144032 135334 137169 89341 90876 314777 278306 785911 800050 208878 207511 273281 275266 324667 315838 324667 328523 332212 340318 306939 341371 761356 793414 582821 476361 294725 294392 336342 332297 344680 349787 345173 350689 384788 387217 674808 705091 41.05 69.0 2
14:04:15 2023-09-26 428611 428612 93023 90434 142384 146213 148172 147300 93326 95549 108860 110218 137521 138129 427480 462719 1116044 1103784 436792 449611 124949 113770 125403 126471 147442 143833 135607 136522 89190 90653 315920 276020 795139 805849 208843 207655 271616 276377 324951 315838 324739 325690 332747 339029 307189 339313 765871 802320 582821 478390 293420 289506 333978 332801 343471 347683 345744 347171 387393 387850 673446 706116 41.05 69.0 2
14:04:16 2023-09-26 423930 425282 92676 90317 142020 146147 147968 147814 93326 95648 108826 113145 136757 137537 426238 460681 1127884 1106639 432472 449510 125354 113770 125436 126855 148131 143358 135850 136411 89521 90748 315920 276832 793655 802461 209204 207332 273281 276305 324987 315838 326613 325796 332177 340079 306685 341407 761356 802534 575775 475321 295507 290390 333942 331650 345863 347862 342541 351871 384938 386164 672454 701947 41.05 69.0 2
14:04:17 2023-09-26 427675 427122 95063 90335 142782 145639 148520 146890 93484 95449 109044 111628 137615 137182 428121 462719 1116044 1105355 433245 450604 125328 113736 125643 126471 147890 142958 135816 136287 89223 90558 316862 276117 803397 805849 208843 207332 272447 277421 324037 315838 326613 325010 333784 338791 307154 340376 763223 802392 581329 477036 292664 288794 333472 333848 344923 347689 346796 347135 385075 384610 672968 704009 41.05 69.0 2
14:04:18 2023-09-26 423858 426253 92676 90317 142029 146147 148106 147712 93421 95681 108709 113179 136757 137572 428567 462046 1125264 1110309 431859 449510 125333 113770 125436 126855 148131 143392 135501 136445 89223 90810 312162 277063 798241 804771 209496 207009 272809 275460 324951 315838 326820 327523 335813 340869 308638 341299 763444 802497 578717 474015 295167 288757 333942 333812 343471 347933 342686 348709 385245 385442 673446 701947 41.05 69.0 2
14:04:19 2023-09-26 427566 425542 92960 90372 142225 146011 148210 147574 93326 95581 108709 110250 136791 137312 427516 460681 1116044 1103784 436094 449510 125155 113883 125403 126471 147684 143358 135535 136635 89223 90686 315920 275984 807120 805911 208517 207621 271581 276305 324951 315838 324739 325500 332782 339029 306296 339313 762105 802356 581329 477712 293005 288794 333942 332801 342441 347053 345708 347135 386883 386580 672968 705616 41.05 69.0 2
14:04:20 2023-09-26 426967 426290 92804 90251 142447 146487 148366 147780 93452 95681 108976 113302 136757 137598 427793 464866 1127884 1106566 432472 450179 125088 113928 125436 127118 147684 144023 135501 136790 89223 90777 312162 277453 791015 806422 210760 207413 275347 275933 324663 315472 324559 328559 333924 340941 308565 341059 761320 801436 577246 475577 295167 287954 333942 331722 345655 347933 342614 350762 384141 386308 672417 701947 41.05 69.0 2
14:04:21 2023-09-26 428323 425287 92966 90410 142686 145639 148624 146856 93484 95448 109044 113200 137171 137148 428726 463372 1116044 1106928 435898 452684 125328 113815 125610 126699 148963 143324 135866 136343 89407 90715 315065 276509 800168 807053 208773 207263 271996 276924 324494 315838 324703 326563 333714 338791 309729 340304 763721 802356 581329 478051 294331 288654 333472 333848 344923 347933 346491 349521 385003 384288 676136 707026 41.05 69.0 2
14:04:22 2023-09-26 425575 428663 92899 90434 142384 146451 148001 147847 93452 93994 108943 113346 136723 137729 428726 458558 1131998 1112982 429578 449510 125535 111744 125750 126437 148338 143324 136133 136377 89468 90777 312162 276602 807095 801218 208773 206296 273246 275846 324001 317958 324066 325725 332444 339029 306901 341924 765409 799102 577629 473454 293997 294188 333942 333848 342947 348912 345184 349769 382096 386580 680622 703590 41.05 69.0 2
14:04:23 2023-09-26 431435 425875 92869 90255 142417 146147 148210 147608 93326 95647 108901 113268 137143 137503 428763 456602 1123595 1110612 436134 449510 125241 113736 125436 126437 147853 143392 135893 136411 89223 90777 312162 278479 797932 800050 209896 207621 272377 275846 324722 315838 323538 327662 334105 338553 307189 339241 762570 797903 588563 479749 293498 290395 333762 333523 342695 350562 345272 349163 386632 385314 682408 708107 41.05 69.0 2
14:04:24 2023-09-26 426822 429322 92869 90288 142417 146448 148210 147881 93516 95713 108901 113268 137076 137763 428726 465012 1127921 1108961 433085 450850 124744 113770 125403 127030 148010 143824 135960 136825 89223 90810 315065 277453 796192 804165 208808 206399 272828 275424 324987 315394 324667 325725 333960 340640 306901 340340 761356 801168 584314 475577 293146 294188 333978 331758 345790 347933 342614 348184 384121 386308 674881 704009 41.05 69.0 2
14:04:25 2023-09-26 423858 427600 92676 90284 142024 146385 148210 147814 93326 95681 108901 113302 136869 137763 428763 457281 1127958 1113056 429918 449545 125535 113623 125817 126437 148545 143358 136133 136620 89468 90653 315065 275984 800038 802424 208808 206261 272828 275460 324001 315497 324066 325690 332953 339029 306505 344648 765539 802534 582821 474453 295586 288757 333563 333704 342803 348805 346249 349769 382131 385765 680622 704405 41.05 69.0 2
14:04:26 2023-09-26 430644 430001 92676 90408 142029 146589 148210 148018 93421 95747 108676 113492 136723 137763 428726 460116 1125264 1100540 431859 450886 125328 113849 125403 126855 150723 143690 135910 136825 89407 90810 312162 278538 797241 807053 208122 206330 273246 274546 324951 315838 324595 325690 333714 336990 306261 340304 762436 807003 587047 478390 293146 288757 333978 332765 344656 347933 346796 348248 383348 386580 675361 705309 41.05 69.0 2
14:04:27 2023-09-26 427639 427405 92676 90251 142635 146351 149077 147814 93389 95681 109010 113268 136863 137763 428763 462046 1127884 1109786 433700 450922 124710 113883 125023 127152 147684 144023 135467 136859 89190 90810 315065 277648 793323 802388 208482 206365 272773 275562 326450 315328 324379 328559 333658 339434 306793 342546 761136 801507 584314 476765 294331 294188 333978 331489 345265 347826 344959 350661 383277 385729 672931 703867 41.05 69.0 2
14:04:28 2023-09-26 428963 428895 92937 90189 142648 145977 148624 147574 93421 95482 109010 113044 137205 137052 429747 464118 1116044 1105355 436792 450850 125414 113928 125610 126855 148097 143358 135910 136411 89407 90810 315065 275949 799778 807053 208157 206365 271356 276305 324494 315622 324703 326708 332712 338043 306901 339277 763145 802356 581329 477036 293498 288724 333472 333035 344656 346851 345428 348779 383312 383424 673446 705309 41.05 69.0 2
14:04:29 2023-09-26 428599 427814 92676 90408 142024 146385 148106 148124 93199 95681 108642 113335 136903 137832 428799 460116 1125264 1102142 431859 450922 125122 113770 125436 126855 148131 143824 135816 137049 89190 91020 315065 280069 806255 809344 209868 206261 273140 274475 324879 315802 324415 327864 333956 336954 306725 340304 762436 808035 578529 479477 294748 288554 333978 332765 342875 347933 345381 347719 384157 386580 674881 706116 41.05 69.0 2
14:04:30 2023-09-26 432047 439485 92676 90251 142221 146147 148210 147780 93326 95681 108860 113302 136893 137865 429406 457281 1125264 1111955 435330 450850 125328 113770 125436 126855 148183 143392 135944 136730 89223 90777 315065 277684 797817 802388 207508 206399 271581 275231 324722 315838 322593 326709 333490 337534 306261 340754 764601 799399 579836 477490 293498 294188 333942 333270 342140 350110 345510 348485 385366 384288 681477 706840 41.05 69.0 2
14:04:31 2023-09-26 428963 427223 92804 90193 142581 146369 148416 147814 93389 95515 109010 113078 137205 137453 430051 463416 1116044 1106141 438260 450886 125540 111926 125682 127003 148441 143756 136159 136722 89558 90711 312162 278084 803280 809344 208122 206123 270943 276305 324494 315622 324451 324870 332642 338291 306901 339277 765687 802428 586367 477036 293644 288759 333472 332801 342947 346851 344661 348129 383348 383388 673446 704009 41.05 69.0 2
14:04:32 2023-09-26 423930 427885 92806 90284 142422 146113 148210 147814 93326 95681 108901 113335 137205 137763 430660 460044 1131196 1116434 431247 450886 125568 113657 125817 126471 150944 143636 136133 136411 89223 90620 318022 276832 803413 804771 208482 205654 272412 275424 323055 315838 323610 325655 331679 338316 306649 340376 763721 800268 581329 475234 295376 288685 332986 333704 342284 348291 342505 349658 380848 384431 680438 703090 41.05 69.0 2
14:04:33 2023-09-26 429946 427894 92681 90317 142350 146382 147934 147814 93199 95681 108642 113335 137615 137797 429747 462719 1125264 1102142 432472 450994 125328 113770 125682 127064 148131 143824 135816 136859 89190 90777 315065 278574 793017 808198 207832 206009 273055 274546 324685 315838 324066 326708 333212 336011 306901 339790 762436 807003 578343 477712 293146 288554 333978 332765 342947 347933 346760 347719 383277 386308 675361 705579 41.05 69.0 2
14:04:34 2023-09-26 427920 427885 92676 90284 142315 146385 148210 148021 93326 95581 108676 113268 136791 137763 429747 464209 1127921 1109786 432507 450994 124744 113996 124990 127308 147684 144155 135373 137308 89158 90843 315065 279163 789009 804134 207977 206330 271581 274162 324951 315394 323610 328559 333238 338780 306649 341575 761210 799127 582821 476141 294331 288757 335832 331041 342947 347333 342541 349273 383008 385044 674881 704590 41.05 69.0 2
14:04:35 2023-09-26 431368 429882 92676 90153 143014 146147 148381 147814 93516 95548 108935 113268 137205 137537 430355 463452 1118717 1105355 437674 450958 125155 113736 125436 126855 148097 143392 135910 136730 89190 90810 312162 279273 798099 807053 207508 206365 270719 275038 324951 314950 324595 324870 333960 337061 306901 339643 762339 802320 588563 478729 292668 287884 333707 331709 342947 346887 342686 348742 385039 382850 671824 705080 41.05 69.0 2
14:04:36 2023-09-26 426437 427966 92676 90284 142619 146178 147862 147468 93199 95515 108935 113302 136867 137845 430051 464827 1127086 1106603 433516 450958 125328 113770 125610 126821 148131 143392 136117 136445 89223 90810 313795 278147 800678 806833 210491 206123 272582 275175 323893 315250 324523 324798 333924 338887 306217 341575 763517 802607 584314 474161 293836 288649 333906 332729 344887 345879 342131 347135 383134 384610 671464 701947 41.05 69.0 2
14:04:37 2023-09-26 430215 427894 92920 90160 142917 145673 148624 147574 93452 95694 109195 112921 137205 137479 430660 463091 1116190 1106928 436171 450886 125361 113770 125610 126471 148338 143591 135816 136411 89501 90715 315920 275949 802732 808198 207508 206296 271167 275882 323055 315573 324631 324870 331714 337025 306541 338254 764380 802356 581329 477036 293420 287884 332463 332801 342947 345915 342722 348742 383312 382278 673188 707026 41.05 69.0 2
14:04:38 2023-09-26 430215 431371 92676 90284 142698 146619 148210 148124 93199 95647 108709 113335 136966 137797 430051 464209 1128463 1103784 432165 450994 125155 113770 125436 126855 148097 144121 136151 136904 89460 90612 316911 279055 797586 810493 209424 206192 272688 274404 324350 315838 323610 324870 332988 335036 306469 341185 761356 807040 588563 477441 295302 288170 333942 332531 342947 346922 344857 347683 382131 385765 677024 704046 41.05 69.0 2
14:04:39 2023-09-26 432439 430756 92710 90284 141932 145907 147966 147814 93199 95581 108901 113302 136829 137763 430660 459576 1123631 1108998 432656 450922 125328 113770 125436 126471 150723 143591 135910 136825 89255 90810 313938 278342 801605 804771 206862 206296 271546 274617 324037 315021 322068 325690 334141 335976 306901 340235 765418 802039 589861 479749 293215 288757 332751 332982 341394 348733 344407 347536 384319 383317 681997 706699 41.05 69.0 2
14:04:40 2023-09-26 433622 427930 92664 90193 142500 146147 148210 147814 93199 95515 108709 113111 137015 137763 430660 463452 1119217 1107055 439287 450440 125333 111848 125629 126929 148303 143756 135842 136963 89370 90678 316911 278479 803523 808198 207329 206009 272442 275597 324001 314914 324595 324870 333509 337250 306613 340476 761531 802356 585532 475958 292591 287884 333003 331794 342947 346400 342686 348508 383008 381706 672968 704009 41.05 69.0 2
14:04:41 2023-09-26 426401 428010 92676 90123 143060 145975 148103 147327 93326 95581 108860 113145 136893 137845 428750 460116 1127921 1115550 433085 450958 125568 113579 125851 126471 148441 143358 136167 136377 89223 90495 315599 276020 811584 804771 208192 205511 271581 275002 322565 315838 322629 324870 333490 338079 305464 342509 765576 801693 581329 473309 293836 288757 331852 333667 341443 347755 342469 349695 380617 383119 679657 702868 41.05 69.0 2
14:04:42 2023-09-26 431546 429574 92676 90280 142817 146239 147936 147537 93199 95549 109177 110369 137224 138288 431087 459216 1125600 1110085 435722 454458 125400 111883 125750 126821 148097 143625 135978 136859 89190 90678 317108 278111 798277 804771 207805 206123 271441 274162 323809 314986 321580 325462 333490 336011 306901 339643 763182 801436 585532 477490 293005 288554 333472 332495 340878 347933 342686 346372 384462 383459 682666 705080 41.05 69.0 2
14:04:43 2023-09-26 430820 429277 92742 90131 142398 146178 147656 147468 93167 95515 108676 113179 137178 137841 430051 464209 1131196 1109936 432656 451030 124744 113804 125023 126976 147684 144112 135501 137217 89035 90909 319885 279504 792030 805071 207329 205688 271581 272942 324843 315142 325401 328059 331906 337664 306253 340570 761210 797834 582821 475431 293914 288350 333942 330755 342947 346862 342156 349916 381524 383424 671464 701947 41.05 69.0 2
14:04:44 2023-09-26 430982 427743 92804 89975 142581 145673 148624 147334 93326 95350 109044 112888 137205 137182 429321 464827 1116044 1104997 436402 450958 125361 113770 125716 126471 147923 143392 135983 136411 89223 90653 315065 276020 800284 808198 207150 205654 269929 275460 324228 314950 324595 324870 333490 336990 306865 340754 763182 802392 588563 477036 292876 294260 332031 331830 342947 345602 342650 347719 382703 381974 673174 704046 41.05 69.0 2
14:04:45 2023-09-26 432243 430446 92676 90317 141932 146313 147760 148227 93263 95681 108676 110227 136795 138251 430965 461363 1125264 1103784 431223 454295 125155 113804 125470 126855 148097 143858 135944 136859 89190 90810 315065 280868 797701 811602 208981 205585 272306 273636 323893 315766 323430 326672 333960 334825 306901 340754 761356 807040 587047 478353 294322 287540 333942 331256 342464 345525 345039 346382 382131 384646 674881 705043 41.05 69.0 2
14:04:46 2023-09-26 433889 430226 92710 90284 142451 146283 148210 147814 93453 95515 108709 113145 136825 137763 432065 459360 1125264 1113056 437092 450994 125155 113736 125436 126471 148131 143724 135816 136445 89223 90748 315065 279670 798393 804202 207805 205975 270719 273742 323545 315616 321580 325690 332553 336011 306901 338646 763453 799102 578343 477490 292876 293358 333003 332212 340914 347933 342577 346700 384176 383139 682944 707063 41.05 69.0 2
14:04:47 2023-09-26 431130 429389 92676 90193 142489 146046 148416 147609 93326 95350 109044 112955 137205 137312 429353 465517 1115516 1106928 440071 451030 125155 113770 125436 127003 148441 144121 136330 137034 89403 90711 315065 278876 813991 810493 208981 205551 270910 274582 323581 314471 324138 324618 333418 335729 306397 339643 761531 802392 581329 477639 292255 293674 332769 331256 342947 345602 342384 347473 382131 381136 672968 704046 41.05 69.0 2
14:04:48 2023-09-26 427373 429800 92676 90127 142455 145872 148638 147814 93199 95449 108676 113067 137110 137667 429353 462719 1132219 1115786 433085 450566 125568 113613 125851 126855 150734 143392 136167 136730 89439 90528 309311 277258 805255 805911 207543 205015 271202 274582 322076 314288 322366 324870 332787 337025 304534 338325 765539 798011 596016 473491 293905 288649 331744 333252 341623 346780 342469 348669 382219 382977 679474 704053 41.05 69.0 2
14:04:49 2023-09-26 432791 430067 92676 90218 142455 146487 148416 147468 93199 95614 108901 113268 137338 137763 431882 460008 1128810 1114767 438437 454781 125367 111728 125629 126895 148510 143794 136186 136882 89370 90744 315065 278538 797085 804771 208799 206123 270719 274091 323510 315838 321318 328022 332841 334966 306901 338646 764601 800232 585532 479477 292876 288554 333003 331758 340842 347933 342289 346627 384427 382815 682145 705007 41.05 69.0 2
14:04:50 2023-09-26 430459 432324 92612 90251 142315 146351 148210 148124 93199 95941 108901 113302 137076 137763 431270 464827 1131196 1111401 432615 454580 124710 113962 125282 127240 147684 144157 135501 137049 89190 90810 315065 279288 791041 805911 206827 205015 271097 273707 324951 313194 322629 326708 331475 337723 305607 340108 762944 800975 582821 475804 293489 288481 333834 329577 342609 346709 341434 348458 380954 383388 673372 704818 41.05 69.0 2
14:04:51 2023-09-26 429271 430405 92676 90156 142500 146113 148520 147814 93421 95742 109143 110380 137251 137660 433108 462610 1131675 1117705 433282 453364 125400 111572 125851 126471 148545 143392 136151 137005 89587 90744 315065 277684 803973 805277 209276 204344 271132 274318 322005 315838 322331 324870 332468 336482 304963 338289 763145 800232 579836 475234 293914 288165 331924 333270 340878 347409 342541 347719 379552 383119 680622 703090 41.05 69.0 2
14:04:52 2023-09-26 432353 430674 92612 90251 142166 146589 148210 148227 93167 95647 108676 113369 136791 137797 429655 462046 1125264 1103473 431439 453581 125088 113770 125403 126821 148149 143824 135876 136825 89190 90777 315065 279468 798472 809140 207805 205015 272547 273460 323714 315106 322450 324798 333924 334286 306685 339978 761136 809183 585532 478390 293498 287099 333472 331184 341479 345560 344588 345540 381828 384538 674623 707826 41.05 69.0 2
14:04:53 2023-09-26 432863 430441 92676 90218 141995 146147 148210 147968 93136 95482 108676 113268 137076 137763 431270 459755 1125264 1112228 437055 453545 125122 113736 125436 126821 148097 143591 135910 136825 89190 90777 315065 278538 799199 805341 207805 205654 270684 273707 323019 315394 320606 326563 331977 335001 306865 339096 763517 799066 584016 479749 292255 288350 333441 331758 340842 347933 342541 346627 383312 384501 681624 705043 41.05 69.0 2
14:04:54 2023-09-26 432349 430405 92840 90095 142661 146011 148208 147677 93326 95448 109010 113078 137395 137277 429957 466172 1119217 1108636 435135 453545 125535 113736 125817 126437 148371 143899 136463 136484 89616 90547 316570 278479 810035 811643 207805 205231 271181 275018 321826 315694 323430 324834 333490 335001 305930 339126 765502 802392 587047 476999 292798 288039 330920 334160 341587 345454 342614 346664 381524 381136 674645 704009 41.05 69.0 2
14:04:55 2023-09-26 430555 430446 92549 90251 142225 146351 148210 147814 93378 95581 108676 113302 137268 137797 430051 460044 1134212 1115433 432472 450669 125414 111778 125697 126437 148129 143897 136042 136497 89190 90777 319088 278967 799957 804771 207805 204378 271581 272871 322790 315838 321544 324870 331977 336011 305679 338218 763517 797939 579836 474234 293864 287207 332733 332765 339813 347124 342289 347390 383265 384431 680240 705091 41.05 69.0 2
14:04:56 2023-09-26 431069 430446 92681 90095 142319 145977 148416 147814 93167 95382 108642 110250 137076 137537 429957 461686 1125264 1119597 437710 450669 125333 111659 125682 126759 148162 143622 135869 136688 89370 90645 317902 279273 805329 804134 207805 205015 269825 274091 322040 314770 324091 326441 330009 337025 304963 337616 765045 795739 587300 477036 291765 288350 331960 331489 340878 345844 340128 347683 382096 381065 674645 701947 41.05 69.0 2
14:04:57 2023-09-26 429278 432150 92549 90156 142319 146113 148210 147814 93326 95448 108676 113111 137076 137763 429353 466900 1129520 1108961 432507 453581 125122 111778 125369 126437 148338 143392 135910 136445 89190 90620 319088 280069 798933 807053 207805 204378 270719 272871 323019 313480 323802 324834 331744 336990 304035 339366 762165 802534 610347 475011 293591 287693 332319 331350 342839 343630 341290 348559 382760 382672 671675 704090 41.05 69.0 2
14:04:58 2023-09-26 430215 431798 92549 90406 141970 146315 148210 147812 93231 95482 108642 113268 136791 138393 432998 461355 1136516 1115322 433428 454077 125434 111728 125716 126686 148510 143722 136099 136377 89190 90620 320089 279396 802540 805911 207805 203778 271581 272871 322243 315766 320642 324388 331780 335941 304999 340366 762976 793342 610347 474161 293631 286898 331995 331794 339813 346608 341506 346664 378685 383459 680139 703090 41.05 69.0 2
14:04:59 2023-09-26 432980 431731 92421 90251 141962 146385 147968 148227 93041 95581 108826 113335 136791 137832 429655 463416 1127662 1102142 432651 454937 125122 113770 125403 127050 148097 143824 135910 136825 89158 90777 319088 279504 797859 809140 207513 205015 271132 272419 324001 314435 322342 324618 331762 334145 306577 338187 763444 807163 584016 479749 293005 286920 333328 330397 341874 345566 342541 345052 383027 383281 673446 705117 41.05 68.9 2
14:05:00 2023-09-26 430515 431803 92617 90315 142225 146382 148414 148260 93326 95809 108909 113323 137068 137694 432494 467085 1133286 1112460 434831 454937 125122 113736 125369 126793 148162 143595 136105 136734 89190 90653 316911 278859 796921 807053 207805 204378 270306 272871 324001 312391 323083 324582 330741 337025 304035 339366 761356 800834 584050 475241 292798 287742 333003 329720 342947 344805 340439 348248 379782 382242 670440 703090 41.05 68.9 2
14:05:01 2023-09-26 431827 430441 92676 89663 142682 145673 148624 147334 93199 95283 108901 112888 137205 137277 429993 465517 1119485 1106566 435912 450561 125328 113702 125610 126437 148338 143358 136133 136411 89223 90620 317902 276638 801272 811570 207805 206759 270910 274440 321862 314984 323167 323705 332571 334790 304819 338427 763260 802320 579089 477036 292591 289379 331421 331722 341910 343806 342505 346055 380848 379928 673446 701984 41.05 68.9 2
14:05:02 2023-09-26 429000 432831 92612 90156 142221 146147 148192 147814 93041 95448 108676 113268 137076 137763 430266 462719 1132838 1114640 432472 453618 125328 111589 125610 126403 148442 143358 135944 136377 89223 90369 315920 278342 802855 804771 207805 208507 270719 273707 321065 315838 321318 324870 331744 334966 303948 340476 763517 797939 577969 474232 293420 287252 330992 332765 339813 345844 341470 346627 378997 381387 681149 702868 41.05 69.0 2
14:05:03 2023-09-26 433012 432574 92676 90251 142451 146351 148416 148124 93199 93994 108676 113145 137205 137763 430029 460116 1125264 1113056 439060 454901 125122 113702 125436 126821 148164 143921 136117 136999 89521 90580 316911 278859 807608 805801 207805 205231 270910 272765 322756 313706 320606 326708 330741 334684 305643 337030 765834 793378 577062 479409 292378 287945 331995 331220 341405 346887 340474 345576 382703 381101 680622 703776 41.05 68.9 2
14:05:04 2023-09-26 431426 431731 92549 90095 142225 146147 148416 148227 93168 95482 108676 113145 136825 137763 429993 467594 1130358 1111401 432651 454937 124777 111940 125316 126821 148097 143824 135910 136825 89190 90715 319088 279432 794855 807053 207805 204344 269929 272682 324037 313004 322593 324870 330705 336482 304035 338646 760125 799667 610347 474197 292177 287135 332679 329470 342695 345006 340331 347573 382489 382141 670805 704016 41.05 68.9 2
14:05:05 2023-09-26 428995 432387 92553 90095 142323 146385 148416 147814 93041 95581 108901 113268 136825 137763 430029 462719 1132838 1116434 433553 455428 125540 111572 125750 126719 148910 143396 136220 136563 89525 90612 317086 278538 806116 805911 207805 208729 270579 272871 321030 315616 320642 324870 331009 334790 303111 339643 763517 793414 579089 472379 293005 287135 330956 331794 339812 345844 340954 346627 378997 381136 678658 701947 41.05 68.9 2
14:05:06 2023-09-26 433127 432407 92388 90099 141957 146623 148210 148227 92978 95647 108642 113335 136791 137797 430029 463488 1128463 1103784 432579 455259 124744 111940 125403 126855 148097 143690 135782 136825 89158 90558 317902 279540 798587 810321 207221 203744 270719 272576 323019 313921 321580 324641 332553 332922 304999 338317 760485 808234 578343 477602 293005 286079 332823 330540 340699 345147 342433 344348 379782 383161 673446 701984 41.05 68.9 2
14:05:07 2023-09-26 431362 432696 92421 90086 141995 146182 148416 147814 93104 95448 108992 110391 137156 137974 433649 466101 1131675 1113253 437252 455435 124610 111883 124923 126997 147875 144058 135467 137083 89304 90580 317086 279360 790595 805911 207659 206323 270910 272454 323773 312055 321580 324870 329475 335001 303146 337616 760781 793414 578717 475577 292382 287135 333003 328689 342440 345566 339375 346382 379817 381136 672968 701715 41.05 68.9 2
14:05:08 2023-09-26 431627 431762 92676 89938 142451 145673 148520 147832 93136 95382 108676 113111 137110 137312 430670 468059 1119217 1106141 439682 450597 125002 111657 125403 126471 148131 143591 135816 136411 89190 90620 319088 278538 797615 809140 207513 204344 270528 276154 322243 313846 322832 323789 330866 334286 303892 336445 763407 806555 587805 476853 291147 288350 330956 329720 341910 343524 341506 345576 380350 381881 671464 704980 41.05 69.0 2
14:05:09 2023-09-26 430825 432728 92442 90058 142283 146382 148312 148157 93135 95545 108861 113412 137259 137694 433416 466769 1128463 1105867 431254 450705 125021 111650 125403 126699 147820 143824 135816 136809 89092 90653 319088 279504 803164 810357 207659 208582 270754 272038 322040 313993 321580 322867 332553 333925 303786 338886 761356 802162 587994 474197 293005 286696 331995 330719 339527 343771 342541 345576 378685 381172 673446 704405 41.05 68.9 2
14:05:10 2023-09-26 432994 431767 92392 89938 141995 146011 148210 148021 93041 95350 108642 113111 136791 137633 430029 460116 1122002 1108998 437092 454937 125035 113579 125434 126437 148041 143396 135816 136428 89158 90495 316911 280468 804879 808623 207366 204276 270910 272730 320887 315730 322256 324690 331834 332887 304963 335917 762607 802534 587426 479069 291765 287135 331457 331758 338539 345702 342300 342591 380990 380531 680658 704009 41.05 68.9 2
14:05:11 2023-09-26 432096 433052 92100 90193 141566 146623 147762 148434 92946 95614 108459 113335 136791 138531 430029 461398 1134484 1112265 435171 453896 124744 113770 125023 126471 147684 143824 135501 136859 89097 90748 318274 281791 791414 805341 207513 205852 269894 271174 322792 313993 320346 324870 329742 334706 303111 337103 760242 797049 579089 475614 292155 285383 333003 329720 338860 345879 342574 346892 382146 382565 678173 704053 41.05 68.9 2
14:05:12 2023-09-26 429653 431762 92549 89942 142455 145771 148624 147712 93136 95317 108676 112921 137205 137346 430029 462046 1127921 1115822 436402 454616 125122 111581 125682 126847 148441 143722 136031 136688 89125 90521 316911 279273 800958 804019 207805 203710 270719 272906 320579 313993 323172 324233 329707 335001 301551 337616 763453 795702 582821 472786 291353 287945 329992 331171 339849 344805 339101 346700 378650 378865 678136 703090 41.05 68.9 2
14:05:13 2023-09-26 430825 432867 92421 89971 141991 146147 148210 148644 93136 95448 108642 113111 137042 137832 432336 466900 1128463 1106928 431862 454937 125300 113545 125023 126403 148131 143392 135722 136411 89035 90462 315920 279468 798623 809177 207805 208693 272442 272003 320745 313701 322068 322604 331511 334462 302190 338646 762982 806204 579836 474896 292104 286374 331207 329613 340459 342564 340331 345956 378637 380959 669307 704016 41.05 68.9 2
14:05:14 2023-09-26 430903 432863 92100 89971 141757 146147 148106 148021 93073 95727 108459 113302 136791 138082 430670 463761 1138136 1116434 433700 455830 125021 111650 125335 126598 148268 143722 135774 136654 89125 90495 316911 279504 799156 805838 207221 208693 270719 271778 320840 314768 322256 324870 330009 333925 303111 338370 763237 793378 577629 474234 293005 285347 331493 330755 338551 345324 340439 345052 378120 382010 678658 703090 41.05 68.9 2
14:05:15 2023-09-26 435429 433133 92392 89975 141995 146385 147931 148227 92946 95482 108492 113302 136791 137832 430029 463452 1125264 1102179 435171 455259 124710 113579 125023 126471 147890 143790 135501 136445 89035 90618 319088 280923 794338 810357 206638 203744 269894 271174 322302 313480 320642 323884 332382 334033 305463 336775 760059 807163 582501 479069 292177 284920 332787 329541 340184 343771 341987 342483 380990 381136 673298 703475 41.05 68.9 2
14:05:16 2023-09-26 432353 432543 92421 89971 142024 146143 148210 148018 93199 95643 108808 110359 137068 137694 433108 466793 1131675 1112977 436185 456115 124677 113770 124784 126889 147701 144121 135672 136825 89097 90495 316911 279360 790454 807053 207221 208618 269448 272003 323055 312019 320642 324870 329013 335001 301941 337103 760242 797671 579836 474234 291357 286660 332499 328423 340041 344529 338387 345613 378685 379999 672454 700801 41.05 68.9 2
14:05:17 2023-09-26 433779 432416 92421 89659 141932 145704 147966 147727 93041 95152 108709 112888 137114 137312 430973 468793 1117097 1106928 440346 454937 124777 113500 125057 126437 148131 143392 135722 136445 89035 90495 315390 278610 797615 809213 207075 205888 270683 272695 321754 312606 321997 323213 330634 333819 304852 336397 765232 805984 578343 477036 290730 287945 330670 329577 341731 343460 340474 345052 379817 381073 671830 704046 41.05 68.9 2
14:05:18 2023-09-26 433622 432809 92575 90153 141928 146383 148209 148192 93199 95545 108725 113357 137034 137797 431277 464465 1126288 1103891 435861 455580 124744 113579 125230 126504 148199 143835 135816 136825 89035 90495 315920 281158 800678 811643 206638 208765 269929 271209 322076 313516 320642 323884 331511 331923 304071 337066 761356 802428 584016 478390 292177 285383 332031 330857 340363 344522 342300 342483 378720 381706 673446 703511 41.05 68.9 2
14:05:19 2023-09-26 436466 433151 92421 89938 142473 145975 147897 147434 93124 95317 108676 113033 137278 137845 431349 462719 1125264 1113056 439842 454937 124777 113579 125403 126437 148131 143392 135944 136843 89304 90484 316911 280868 800977 807017 206638 204310 270910 272695 322348 313778 319601 324870 329475 332957 304071 333320 763297 793378 582501 478390 290941 287551 330849 330255 338789 345844 340163 342519 380954 378865 680658 703014 41.05 68.9 2
14:05:20 2023-09-26 433889 432935 92604 89993 143109 146036 148250 147193 93136 95250 108826 113144 137428 137641 432529 467594 1119217 1108715 437055 456225 125328 111666 125436 126403 148303 143654 135910 136343 89190 90367 315065 277453 810387 811533 207075 208729 270719 272871 320059 313188 321544 322305 330009 332922 303075 336244 763517 806167 585532 476662 291421 287945 329386 330415 340327 343383 340439 344493 378685 378495 673446 701947 41.05 68.9 2
14:05:21 2023-09-26 430945 433097 92354 89926 141995 146147 148416 148021 93220 95415 108642 113234 137171 137763 432450 464829 1134212 1116227 432507 455647 125333 111513 125682 126302 148510 143384 136220 136559 89337 90550 315065 279094 806674 807053 207221 204735 269859 272384 322938 315070 321807 324269 329974 333388 302578 338317 764601 797866 578343 472713 292255 286186 329920 331184 338515 344770 339889 345016 378997 381101 680350 703090 41.05 68.9 2
14:05:22 2023-09-26 446347 433133 92290 90144 141590 146347 148210 148227 93136 95514 108642 113302 136791 138216 431925 464827 1128463 1103747 432615 456225 125002 111812 125403 126787 147442 143591 135795 136825 89341 90620 315065 281122 798703 811540 206638 208658 269859 271139 322005 312968 320571 322544 330974 333852 304035 336518 761320 807053 584016 478848 291740 285209 332319 329541 340184 343594 342048 342303 383030 381493 673409 704009 41.05 68.9 2
14:05:23 2023-09-26 433470 433124 92354 89938 141932 146110 148173 148227 93136 95317 108642 113078 137126 137974 433649 468001 1138359 1113253 436266 456188 124577 111728 125302 127152 148062 144023 135654 137049 89125 90620 315065 281269 795508 809344 207075 208511 270910 273818 322613 311510 320606 323848 328942 334931 302190 336554 762165 799066 579836 474161 291421 286257 331457 330118 340914 343735 338352 346101 378997 379928 670831 703090 41.05 68.9 2
14:05:24 2023-09-26 432836 432872 92549 89627 142455 145605 148624 147505 93199 95151 108935 112854 137395 137182 432372 467594 1121791 1110271 439142 455580 125466 113736 125436 126437 148338 143591 135910 136790 89190 90462 318022 277648 810312 811540 207075 208729 270608 272871 320804 313194 324321 322544 330723 333643 302932 336372 765650 806555 578343 476478 291303 287360 328889 329684 340327 342704 340439 344762 381819 378460 673409 701947 41.05 68.9 2
14:05:25 2023-09-26 432944 435321 92100 90049 141857 146382 148173 148502 93135 93920 108542 113391 136620 138305 433723 465701 1125116 1103747 435099 456225 124969 111778 125302 126686 148097 143790 135688 136825 89064 90495 315065 281718 799547 811540 206493 208622 269825 270914 321065 311805 320571 323812 330974 331391 303572 336006 761320 802392 575357 478390 291833 285076 331960 329186 340577 343735 341951 342447 378755 381101 673446 704773 41.05 68.9 2
14:05:26 2023-09-26 436725 433129 92515 89906 142029 146113 147897 147814 93168 95283 108642 113111 137205 137763 432261 464902 1125264 1114640 440379 455902 125035 111630 125403 126437 148097 143724 135876 136825 89158 90547 315065 279396 804210 808144 206459 206178 270910 272314 320887 313301 322028 324690 328303 333480 303606 333465 763517 793306 578343 478390 291312 286929 330884 329684 339539 345531 338387 342411 380385 378795 678622 701947 41.05 68.9 2
14:05:27 2023-09-26 435737 432656 92542 89807 142816 145738 148865 147294 93263 95412 108642 113044 137205 137312 432601 468037 1122403 1109749 437401 455580 125122 111659 125663 126369 151003 143354 136133 136386 89190 90462 315065 277684 806881 811540 206638 208582 269038 272871 319539 313444 321057 322305 330045 332887 302614 335532 763145 806738 576850 476698 291421 286862 328924 330719 340577 342634 340439 342519 378650 378495 673619 703740 41.05 68.9 2
14:05:28 2023-09-26 432206 433124 92388 89938 141991 146147 148210 148021 93073 95382 108609 113268 136757 137797 431920 464173 1134484 1116227 432507 456225 125122 113745 125403 126584 148406 143654 136083 136775 89092 90448 315065 279360 809579 806980 206566 205022 270910 271518 320023 313957 319341 323812 328693 332782 302294 336994 762436 793342 585532 473643 292255 285098 329992 329755 337732 344770 339375 342519 378997 380798 678622 703090 41.05 68.9 2
14:05:29 2023-09-26 446730 432656 92515 89844 141995 145876 148416 147743 93326 95315 108609 112999 137205 137763 433232 466635 1127662 1117022 442292 456225 124710 111589 125196 126437 150723 143358 135910 136411 89158 90462 315065 279432 800351 806482 206493 208436 270148 271968 320544 313480 320310 324834 327950 333925 302154 333501 763517 796976 585532 477036 288942 286898 329956 329417 338276 343735 337806 344529 378685 378195 676802 703475 41.05 68.9 2
14:05:30 2023-09-26 432353 433133 92282 89906 141966 145876 148210 148177 93041 95382 108534 113268 136791 137797 432601 468863 1131527 1113178 437414 457564 125021 111572 125542 126686 148303 143756 135997 136688 89092 90550 318022 279468 797774 808569 207221 205310 269414 273549 320994 312019 321544 322341 329333 333925 300744 336554 761356 802039 579836 472749 291421 285383 330723 329186 340602 341678 338387 345576 378997 381956 668470 703090 41.05 68.9 2
14:05:31 2023-09-26 433174 433124 92388 89906 142432 146147 148416 148227 93105 95349 108642 113111 136791 137763 432261 464792 1123631 1109786 437710 456225 125328 111109 125730 126161 150979 143225 136167 136607 89158 90214 315065 278574 812044 810357 206493 204735 270528 271968 319056 313701 321615 321817 329724 331888 304056 335242 765539 805838 582501 477951 291330 286043 328746 331041 338100 343043 340810 342447 378650 378795 676630 706486 41.05 68.9 2
14:05:32 2023-09-26 438038 433124 92100 89938 141766 146147 148210 148210 93073 95643 108808 110478 137156 137974 432117 469977 1124800 1105206 441205 457518 124610 111744 124990 126437 147684 143794 135433 136929 89060 90587 315065 281718 795189 810321 205915 208729 270338 270949 322040 312019 320571 322091 329013 332422 303111 333271 761356 802607 585532 479069 288942 285383 332702 327697 339813 343184 339375 342483 380385 381001 670440 704009 41.05 68.9 2
14:05:33 2023-09-26 433742 433124 92388 89627 142315 146011 148520 147814 93073 95283 108642 112888 137205 137729 432565 464465 1128463 1115822 440342 454134 124744 111589 125196 126437 148338 143824 135910 136585 89158 90495 318022 279003 802247 806482 206638 208355 270040 274593 320295 313158 322219 322723 327843 334322 301060 333393 765070 795066 579836 473418 290585 287099 329422 329453 338539 343594 339670 346358 378997 377631 674645 703016 41.05 68.9 2
14:05:34 2023-09-26 437335 432908 92120 90022 142287 146010 148312 147879 93168 95446 108767 113412 137034 137660 435760 463082 1123631 1109823 438713 456043 125021 111589 125369 126437 148131 143358 135895 136688 89003 90462 318022 279468 802546 807962 206058 208329 270148 271174 319127 314435 320889 322867 329707 330894 302614 334939 765871 801436 573864 478390 290599 286021 330402 329755 336751 343806 340439 342411 378720 378830 680622 704009 41.05 68.9 2
14:05:35 2023-09-26 432836 433133 92058 89906 141533 146472 147762 148434 92978 95382 108534 113268 136791 138297 432261 463488 1134484 1113056 437092 454396 124710 111623 124990 126471 147890 143824 135501 136859 88995 90580 321146 282569 794407 807053 206421 204735 270683 272275 321897 312534 321800 324161 327950 333432 301237 333609 760206 797431 594624 475204 291153 285347 331960 330154 338539 343806 338079 342194 378997 378830 674881 703090 41.05 68.9 2
14:05:36 2023-09-26 435012 435507 92220 89964 142170 146315 148277 148227 93168 95317 108459 113111 137353 138302 432565 464501 1134484 1114640 434859 454396 124744 111589 125023 126403 147993 143392 135501 136411 88881 90338 319088 281431 805258 806482 206348 204448 269859 270312 319479 313480 320662 323357 328676 332387 301695 335496 762705 798215 587994 475912 291765 284241 329992 330455 336786 343771 338352 342519 378997 380531 680665 704776 41.05 68.9 2
14:05:37 2023-09-26 438130 433386 92070 89910 141766 146351 148973 148227 93041 95283 108459 113078 136791 137797 432408 467594 1123631 1103784 441269 454361 124952 111659 125062 126793 147820 143955 135680 136946 88966 90583 316911 281808 794457 811643 206058 208622 269192 270347 321101 311698 322256 322341 328481 331888 303075 332923 762326 802607 585532 479409 288824 285383 331457 327662 339575 342704 338387 342411 382996 378760 669454 701984 41.05 68.9 2
14:05:38 2023-09-26 432349 433124 92070 89631 141928 145810 147728 147468 93010 95152 108459 110381 137171 137763 432601 469093 1128810 1106603 435135 454325 124710 111589 124990 126584 147684 143255 135501 136377 88881 90181 319088 279468 798004 809177 206638 204161 270528 270347 320059 312019 320571 320617 328516 332620 300252 335496 762402 802607 588563 472379 291147 284911 329956 328458 338824 341369 338387 344493 378428 378795 668470 702591 41.05 68.9 2
14:05:39 2023-09-26 436361 433129 92100 89844 141991 146011 148313 147814 93105 95283 108459 112921 136791 137537 435575 465268 1125600 1112460 438603 456188 125434 111226 125716 126268 148510 143257 136091 136377 89003 90389 317902 279468 812567 811643 206058 204735 270148 270949 318573 313850 318635 321365 329742 330894 301834 333537 762607 802607 588184 477036 290531 285592 328428 329755 336715 342634 339924 342411 381323 378530 678141 703511 41.05 68.9 2
14:05:40 2023-09-26 432998 434842 92066 89938 141562 146147 147762 148227 92915 95382 108276 113302 136903 138699 432261 462046 1134484 1116227 432651 454006 124710 111280 125023 126403 147890 143392 135501 136411 88881 90462 319088 282062 803397 807053 205736 204161 269038 270743 320544 312968 320889 323561 328467 332642 301905 333429 760059 796866 576850 476208 291207 284263 331045 329008 336751 343735 339377 342447 378997 379857 676630 703090 41.05 68.9 2
14:05:41 2023-09-26 432971 433124 92100 89631 141987 146110 148414 148141 93136 93402 108876 113099 137068 137625 432529 465800 1128390 1119373 440966 454573 124744 111245 125023 126369 148303 143620 135688 136343 88881 90181 316911 280069 819998 805911 206203 204591 269199 273549 319127 312090 318635 321888 326047 333423 300288 333465 763517 793491 585434 474197 288788 286257 328658 328724 337768 342704 339190 344529 378997 378821 673655 701096 41.05 68.9 2
14:05:42 2023-09-26 430342 433133 92100 89627 142057 146011 148210 147814 92947 95184 108384 112999 136791 137763 432638 469057 1127884 1106603 435135 454134 124710 111245 125023 126403 148097 143358 135501 136557 88848 90214 316911 279504 803861 811643 206931 204019 270874 273045 319952 311912 320499 320736 331118 332747 300146 335351 762436 802607 579836 473210 291147 285026 329813 330264 338824 341095 338352 344225 378248 378530 668470 703090 41.05 68.9 2
14:05:43 2023-09-26 435737 436357 91970 89811 141665 146247 147830 148157 93041 95512 108508 110359 136757 138251 431992 462766 1136516 1114566 432804 454006 124710 111245 125347 126302 147993 143354 135501 136411 88848 90338 319088 282062 799071 807053 206058 204161 269038 270743 320059 313004 320435 322902 327455 331888 300990 336141 760781 797013 579276 475277 291147 283609 330723 328689 336751 343771 337841 342447 378997 378865 676630 703090 41.05 68.9 2
14:05:44 2023-09-26 438852 435579 92100 89659 141991 146113 148106 147814 92978 95152 108459 113078 136825 138076 432638 468655 1122039 1103784 441352 454610 124472 111623 124612 126471 147684 144121 135485 136809 88995 90547 319285 281844 794457 811643 205230 204738 270112 272275 320923 311510 319601 321888 328021 331666 302507 332419 761320 802039 575357 478390 288275 284969 330956 327203 338824 341678 338352 343488 378720 377966 669491 701984 41.05 68.9 2
14:05:45 2023-09-26 433433 436466 92157 89807 141732 146011 148106 147814 92978 93666 108508 113044 136757 137797 432674 467594 1131675 1106141 432651 454396 124710 111511 125023 126639 147993 143392 135501 136445 88848 90462 319088 279288 801721 812762 206058 203875 270528 270312 320059 311764 318670 320392 329778 330894 302124 333609 762439 802320 585532 472786 291147 284477 329457 330388 337803 341642 339924 342411 378428 378795 671824 701947 41.05 68.9 2
14:05:46 2023-09-26 438043 435321 92100 89663 141995 145910 148210 147502 93010 95217 108534 113078 137110 137763 434963 462010 1123631 1109973 441358 457408 125166 111315 124956 126302 148097 143324 135808 136559 88966 90298 324831 279360 801534 806822 205444 204161 269775 272659 320059 313444 319530 322377 328516 331906 303649 333465 763517 800268 588323 478051 288861 285111 329422 328955 335737 343771 339101 341376 380996 377631 679694 702977 41.05 68.9 2
14:05:47 2023-09-26 435393 436094 92281 89594 141987 145673 148416 147814 93073 93537 108575 112888 137205 137537 432674 469057 1117133 1106928 442292 454361 124591 111245 124990 126316 147890 143392 135501 136411 89003 90181 319088 279432 798164 811540 205480 204161 268596 271174 320059 311537 320085 320878 328021 330928 302552 332959 762944 805027 582501 475650 288788 286257 328428 327468 338860 341130 338352 342411 378997 376507 670513 701947 41.05 68.9 2
14:05:48 2023-09-26 430262 435579 92320 89663 142029 145639 148380 147712 93010 95217 108567 113345 137190 137591 436343 464684 1131675 1119410 435624 457518 125194 111306 125335 126195 148097 142928 135944 136283 88881 90171 316911 278574 805195 808198 206493 203590 270112 273431 318573 312055 325352 321853 329787 331923 301911 335532 762982 793414 576850 471344 290531 285026 327932 329222 336751 342704 338079 342483 377292 377666 677661 701096 41.05 68.9 2
14:05:49 2023-09-26 438900 436147 92100 89627 141889 145665 148106 147814 92947 95118 108534 112921 136825 137797 432710 462046 1125264 1112783 440644 454361 124710 111280 124990 126316 148183 143358 135501 136411 88848 90338 319088 279540 799348 807053 205120 204161 269388 270347 319127 312055 319530 323621 326996 330397 301695 332455 763056 797671 582501 478390 288829 285147 328960 327733 338719 343771 338079 341376 378720 377631 680176 704906 41.05 68.8 2
14:05:50 2023-09-26 435086 443332 92153 89923 141974 146278 148276 147899 93041 95314 108542 113177 137038 137660 432529 472168 1131196 1113056 437751 454432 124544 111650 124856 126437 147582 143824 135407 136825 89027 90364 315390 279540 795895 807998 206058 203875 269768 270347 321065 310095 318670 321567 326012 331923 301697 333343 759094 793414 576850 473454 290531 284911 330728 325725 338860 341642 339190 342483 378997 378821 669491 701096 41.05 68.8 2
14:05:51 2023-09-26 432980 443071 92388 89533 142016 145403 148624 146925 93136 94954 108642 112665 137205 136896 432710 469093 1117133 1109481 440819 455483 124744 111109 124990 126403 147993 143358 135501 136173 88881 90181 316911 280069 808058 815109 205592 204473 269092 271827 318914 312772 322485 320664 327808 332913 302552 333429 762982 804881 576850 476141 288788 285949 327631 327697 338278 342857 341565 344222 378997 376507 674608 704090 41.05 68.8 2
14:05:52 2023-09-26 438900 436580 91929 89807 142324 146280 147482 147810 92978 95282 108425 112966 136808 137845 432493 468979 1124355 1102142 439129 454361 124577 111109 125020 126403 147684 143358 135580 136411 88662 90273 319088 281953 801101 811504 204403 203875 269768 270743 320542 311002 320889 320843 326961 328880 301237 332383 758520 804881 585245 478390 288752 283609 329920 327132 337732 341607 338316 340309 381286 378195 670952 704090 41.05 68.9 2
14:05:53 2023-09-26 437656 435670 92029 89594 142398 145985 147730 147193 92978 95184 108534 113010 136859 137487 432710 465517 1125264 1116227 442075 454361 124505 111109 125148 126167 147923 143555 135672 136275 88966 90050 316911 279288 802879 806943 205050 204377 269163 272275 318573 311510 320435 323177 325941 331596 300673 331413 762436 793314 578529 474161 288590 285312 327897 327697 336751 341642 338194 342447 378997 375946 675361 701096 41.05 68.8 2
14:05:54 2023-09-26 438810 435579 92066 89500 142071 145895 147963 147671 93041 95216 108459 113010 136757 137729 435575 462046 1125264 1112191 440640 454361 124591 111109 124990 126282 147684 143324 135467 136377 88816 90149 319088 281671 804877 808770 204726 204161 269163 269524 319056 312055 319530 322831 328637 329868 301201 331915 763246 793378 588323 476669 288716 284676 328392 328161 335432 342669 339670 340344 378997 376472 681149 703590 41.05 68.8 2
14:05:55 2023-09-26 432971 435579 91965 89594 141732 145639 147968 147814 92915 95151 108243 112854 136791 137729 432408 469458 1131564 1113178 439287 457518 124574 111418 124478 126598 147306 143955 135076 136973 88718 90430 316911 282153 793456 807053 205735 203875 270263 270743 321030 310095 320435 322198 325941 331356 299377 332923 758520 797013 587994 473454 288788 284006 329920 325655 337732 342430 339190 342411 378731 376542 671428 701096 41.05 68.9 2
14:05:56 2023-09-26 433053 435575 92066 89565 141957 145838 148380 147539 93010 95085 108534 112854 137076 137312 432710 465517 1131196 1115822 436402 454361 124710 111109 124990 125918 148097 143324 135501 136154 88848 89992 317902 278538 805633 808198 206058 202985 268974 270312 317167 311510 320435 320878 326961 331853 300420 333501 764601 797614 578716 468620 288788 284636 326908 330388 336173 341642 339670 342411 376089 379110 676099 701096 41.05 68.8 2
14:05:57 2023-09-26 432926 435147 91873 89594 141528 145639 147728 147740 92978 93402 108441 113379 136850 137660 434781 466101 1128353 1107092 434990 458166 124472 111109 124784 126195 147684 143324 135331 136961 88723 90149 316911 281990 801489 813767 205085 203021 270420 270743 321080 311038 320889 320843 327985 331690 302338 333429 760273 802320 586784 476662 288824 283105 329422 327132 336751 341369 338387 340273 378406 378195 672931 704090 41.05 68.8 2
14:05:58 2023-09-26 432872 433893 91873 89594 141533 145639 148210 147468 92915 93580 108425 112888 136791 137729 432601 469057 1131123 1111401 437747 454361 124267 111109 124202 126403 147479 143790 135025 136411 88573 90116 319088 280977 795354 808770 205229 203590 268974 270743 320094 311188 320435 321817 325678 331622 301234 332455 758544 793306 584016 473454 288752 284006 329422 325655 338252 341607 338470 342411 377823 376507 669454 701512 41.05 68.9 2
14:05:59 2023-09-26 437024 436316 92120 89431 141928 145840 148519 147641 93073 93144 108542 112964 137068 137365 432638 469129 1119217 1106928 443441 454361 124644 111109 124990 126248 147684 143291 136100 136283 88816 90270 319088 279396 807792 811577 205085 203590 267843 270347 318832 310060 319306 319872 328637 330328 302165 332419 761356 804311 584016 475241 287832 285062 327667 327132 337768 340585 339670 341304 378392 376802 669454 703090 41.05 68.9 2
14:06:00 2023-09-26 432660 435570 92033 89406 141855 145504 148072 147334 92884 95052 108276 112820 137143 137282 432674 463452 1127921 1115822 437377 454006 124677 110801 124990 125987 148097 142894 135688 136139 88995 90075 316911 279144 812258 809344 206099 202809 269281 272852 317026 313686 320063 320843 326012 330894 299428 333465 765372 798179 579836 471040 288752 284405 329353 330388 335702 341369 339173 342411 375525 378540 676114 701060 41.05 68.8 2
14:06:01 2023-09-26 438553 436244 91900 89463 142423 145975 147621 147468 92884 95052 108425 113188 137128 137793 432638 462730 1125264 1114842 441633 454396 124472 111217 124784 125987 147684 143324 135467 136154 88848 89992 319088 279468 800663 807053 204117 204018 268596 270467 318573 311038 319268 322341 325976 329868 300288 330875 761822 793306 580985 477712 288274 284441 327897 327167 334728 342669 339190 340309 378997 376809 678622 703090 41.05 68.8 2
14:06:02 2023-09-26 432935 444089 91970 89594 142619 145773 147827 147319 92978 95117 108459 112854 136863 137810 432638 469093 1131196 1112228 437847 458778 124510 111470 124856 126550 147580 143695 135365 136696 88783 90298 320089 280977 798000 810285 205373 203021 269353 270743 320780 309954 320889 320878 325716 330928 298888 333140 760206 793378 585532 473892 288752 283609 328658 325655 338278 340619 337352 342411 377521 376507 667488 701060 41.05 68.8 2
14:06:03 2023-09-26 431171 435771 91906 89496 142624 145833 147743 147263 92915 95085 108441 113266 136821 137785 432674 463416 1132838 1114640 432696 454396 124710 111063 125023 125953 147993 143395 135782 136148 88848 89992 319088 279468 806193 808198 205229 202631 269388 270743 317132 312019 319530 320843 326012 330363 301234 333501 762436 793342 582501 471307 290495 283812 326943 328423 334728 341678 339190 341340 375560 376542 676630 701060 41.05 68.8 2
14:06:04 2023-09-26 448325 434746 91746 89594 141580 145975 147381 147743 92852 95250 108276 113078 136816 138366 435885 467342 1128810 1103901 440305 459704 124491 111349 124803 126268 147546 143620 135212 136652 88540 90181 318022 282333 794931 810894 203903 203590 268974 270743 319916 310095 320435 320357 328173 328880 300780 330875 757984 802607 582501 478390 288368 283339 329422 327450 336751 340619 339430 340008 378997 376542 669454 705277 41.05 68.8 2
14:06:05 2023-09-26 432190 443646 91870 89582 141537 145639 147968 147727 92852 95085 108243 112854 136757 137537 432674 471493 1127958 1109786 437055 454396 124472 111109 124784 125987 147684 143126 135433 136343 88755 90087 318022 281158 819890 810357 205444 202915 269163 270743 318573 309626 319341 319836 325976 330928 298400 332946 760242 799703 578343 471344 288879 283573 330521 327167 338278 339565 338710 342411 376389 376472 665529 701096 41.05 68.8 2
14:06:06 2023-09-26 436734 434794 92033 89533 141857 145872 148173 147778 93073 95247 108542 113065 136654 138090 435013 466065 1124000 1109749 439024 456688 124744 110801 125403 126060 148371 142894 135910 135932 88848 89992 318022 279216 816713 811577 204761 203592 268974 270743 316910 312019 319982 319612 327490 328880 299377 331413 763517 802607 582501 475614 288815 283609 325959 328653 334763 340619 338316 342477 378428 376472 674681 703590 41.05 68.8 2
14:06:07 2023-09-26 452585 443405 91906 89471 141757 145639 148106 147814 92915 95019 108276 112698 136757 137503 432773 469129 1118753 1106928 441521 457121 124300 111109 124856 126161 147202 143897 135458 136522 88540 90149 319088 279504 800328 811577 204761 203875 267807 270743 319313 309373 320435 319872 326012 329868 298888 330375 761356 802607 582501 477036 286952 285023 327932 325690 337768 339600 339670 341100 378997 377081 670868 704405 41.05 68.8 2
14:06:08 2023-09-26 435086 437215 91933 89463 141924 145993 148519 147538 93073 95214 108508 112898 136791 137522 432836 466244 1130871 1118995 437710 454432 124677 111032 124923 125987 147476 143733 135794 136244 88848 90025 315920 279003 818486 808198 205444 202950 268408 269559 317132 311073 319530 320357 325976 330671 297497 332923 762436 795885 582821 468620 288563 283693 325959 327662 335432 340619 338710 343488 375525 377332 676114 701096 41.05 68.8 2
14:06:09 2023-09-26 438852 437324 92066 89500 142087 145398 148001 147609 92915 95019 108425 112854 136791 137312 432710 466244 1125264 1117022 442292 454396 124505 111032 124903 126021 147890 143126 135501 136283 88755 90054 319088 279022 808693 807053 204761 203590 267843 276168 319300 310566 319530 320914 324875 330859 300877 330875 762705 793491 584016 476365 287837 284476 329586 328178 338682 342857 337296 342267 376510 377224 678756 700875 41.15 68.8 2
14:06:10 2023-09-26 433631 437515 91900 89565 142230 145570 147621 147365 93010 95215 108243 112854 136795 137732 432480 468769 1127921 1106928 435216 454396 124813 111032 124578 125987 147684 143225 135373 136283 88694 89992 317902 281158 805904 813337 205085 202631 269883 270743 318127 310131 320435 318388 326961 329868 301318 332923 759094 803743 576850 471344 288788 282709 327932 326674 336208 339294 339670 340824 375574 376209 667524 701096 41.15 68.8 2
14:06:11 2023-09-26 438043 437292 91746 89439 142076 145570 147416 147131 92884 95019 108243 112776 136821 137411 432710 462730 1122002 1109973 441133 458092 124888 111041 124923 126060 147924 143185 135724 136241 88718 89985 316911 279540 808720 809177 204215 202985 268525 270671 316840 312019 318555 319872 326012 330081 299342 331144 761356 799667 580985 476324 288238 283573 327437 327697 334154 340619 340246 339520 378428 378007 676666 703090 41.05 68.9 2
14:06:12 2023-09-26 440493 435457 91680 89406 141639 145630 147528 147500 92915 94986 108276 112776 136842 137584 432674 469057 1120376 1103784 440171 455711 124182 111406 124202 126195 147479 143358 135245 136411 88540 90199 319088 281791 798135 810967 203831 203875 267843 270743 319091 309121 320209 319872 325941 329373 301911 329377 759167 800305 582501 477712 286916 283375 327932 325164 336715 339565 338710 339795 378997 377332 667488 703090 41.05 68.8 2
14:06:13 2023-09-26 435158 435674 91746 89190 142005 145167 147381 146580 92820 94887 108441 110997 136922 137399 432782 466065 1125116 1117780 441578 457518 124577 111007 124750 125746 147582 142500 135058 135966 88658 89956 320089 279432 821278 805911 204582 202844 267396 270743 317132 310131 319530 320357 324247 330894 298192 330375 761356 793491 580985 474971 286952 284241 325994 326674 335702 339600 335306 341376 377256 376802 674881 701096 41.05 68.9 2
14:06:14 2023-09-26 437975 433897 91746 89316 141439 145403 147450 147369 92820 94920 108243 112776 136757 137312 432746 462730 1122002 1108998 440067 455747 124300 111063 124578 126021 147684 142928 135245 136154 88540 89992 318022 281158 806614 810357 203974 202985 267843 269267 316653 311581 318519 319872 326047 330116 299342 330411 760740 797975 577955 476698 287922 283140 326943 327662 333652 340654 339670 339246 377823 376248 676630 703090 41.05 68.8 2
14:06:15 2023-09-26 449938 438011 91611 89709 141381 146211 147349 148157 92789 95281 108176 113222 136631 137660 432534 464684 1134484 1113056 437474 456725 124372 111075 124202 126161 147339 143126 135063 136173 88476 90087 321146 283699 799244 807053 204117 202666 268596 269756 318609 310131 318519 320843 327441 329868 298435 331144 756913 793491 582501 475234 288337 281865 328924 325690 334693 341130 337716 340309 376425 376542 675361 701096 41.05 68.8 2
14:06:16 2023-09-26 433779 435130 91751 89222 141533 145167 147968 147263 92820 94920 108243 112631 136688 136896 432800 467651 1126288 1115822 437747 456152 124334 110801 124784 125866 147442 143435 135585 136029 88540 89836 314409 279003 805195 807053 205120 202313 267843 270743 316653 310131 319042 319908 324995 330397 297888 334012 761356 793491 582821 468620 288061 283679 328655 326709 334728 339600 337716 342158 374186 376515 677172 699918 41.05 68.8 2
14:06:17 2023-09-26 432728 436406 91609 89496 141335 145536 147795 147641 92852 95052 107944 112820 136438 138168 432669 468877 1128463 1103784 435135 458092 124372 110955 124578 125900 147202 143435 135343 136046 88540 89992 319088 281592 802300 813913 204439 202090 268408 270362 317167 309157 319530 317017 326012 328846 297497 332185 756913 802607 582501 468692 288788 281971 326943 325690 334728 339022 339190 342934 374435 378576 667524 701096 41.05 68.8 2
14:06:18 2023-09-26 436361 435218 91780 89439 141528 145403 147797 147574 92915 94920 108243 112698 136662 137346 432674 469129 1131233 1109823 438713 454432 123892 110955 124135 125987 147274 143358 134991 136377 88540 89836 319088 280904 796143 809177 204152 202631 267843 270362 318868 308186 319530 319908 324803 329902 299428 331144 756680 793342 582501 473217 288022 283325 330053 327754 336644 339461 336509 341196 375717 377490 669691 699845 41.05 68.8 2
14:06:19 2023-09-26 438048 434110 91780 89190 141537 145133 148781 146580 92978 94854 108309 112442 136791 137415 436815 471783 1116044 1106928 442495 454396 124300 110878 124578 125779 147684 142894 135373 136154 88540 89836 319088 279003 803543 811613 203831 202631 266291 270743 317132 310346 320435 318646 324995 330116 300079 330411 760814 802607 582501 474197 286916 284684 325959 325690 336479 338550 338231 339795 375802 375708 668507 701096 41.05 68.8 2
14:06:20 2023-09-26 431546 434794 91746 89394 141528 145167 148106 146925 92915 94855 108243 112665 136791 137216 432782 467983 1131564 1118827 439011 457518 124610 110853 124889 125852 147821 142793 135730 135796 88751 89803 320089 279003 814315 808051 204942 202277 267843 270743 316176 312291 318751 321257 324506 329868 297599 333737 760814 795922 573864 468584 288274 283140 327691 327167 334693 339635 338440 341376 374400 376802 674645 700102 41.05 68.8 2
14:06:21 2023-09-26 453570 435440 91713 89284 141105 145502 148018 147574 92915 94920 108276 112698 136662 137346 436306 463091 1123668 1109035 440415 454432 124267 110801 124202 125866 147237 142894 135254 136188 88540 90022 319088 281158 800515 806858 202871 202631 267843 270552 317167 310819 315370 319872 325485 329653 301024 329412 762008 793414 586784 476698 287391 283312 326679 326674 335859 341130 339190 338258 377859 376802 677661 704275 41.05 68.8 2
14:06:22 2023-09-26 435429 438052 91554 89406 140941 145635 147556 147846 93010 93144 108408 111262 136620 137591 432565 466065 1136516 1113253 440818 459466 124201 111109 124168 125953 146928 143358 135288 137213 88354 90083 318274 283261 799838 810493 204073 202277 267843 269151 318797 311078 318483 320582 323947 328880 299355 330840 756393 793491 573864 472749 287765 281848 328392 326672 334657 340585 336802 340237 376053 377864 672417 701023 41.05 68.8 2
14:06:23 2023-09-26 432836 435794 91713 89218 141528 145133 148210 146890 92852 94788 108243 112598 136594 136828 432710 466172 1125264 1119634 441242 454361 124472 110965 124545 125746 147684 143295 135339 136119 88508 89836 319885 279432 803257 807053 204082 202277 266985 270743 316140 311225 318483 318905 323686 329868 297658 330375 760814 791178 576850 471307 286916 283538 325625 325690 334622 339531 335596 341304 375525 375972 674881 701788 41.05 68.8 2
14:06:24 2023-09-26 436093 437979 91766 89394 141547 145502 147554 147401 92852 93144 108109 112998 136552 137591 432674 471783 1128463 1108636 435695 456352 124201 110733 124202 125746 146928 143231 135818 136126 88508 89836 319088 281122 800746 811540 204082 201643 268596 270362 317132 309590 319231 316982 329481 330116 299754 331879 756876 802607 582501 473210 288716 282050 326873 325655 334693 338245 338710 339759 374400 377598 667488 701096 41.05 68.8 2
14:06:25 2023-09-26 436407 436021 91394 89439 140359 145630 146464 148175 92789 95151 107878 113044 136348 137849 432674 466586 1134484 1113019 436538 455711 124234 110801 124202 125866 147479 143126 134991 136120 88354 89959 315390 283298 800399 807053 203760 202277 268596 269115 317167 309807 317512 321587 323983 328846 297497 331113 756840 793491 582501 473418 287796 280919 328662 325619 336700 342857 336839 342477 375802 377792 671281 699845 41.05 68.8 2
14:06:26 2023-09-26 439101 437433 91706 89276 141428 145334 147693 147300 92852 94887 108243 112886 137127 137233 432638 471783 1119217 1106817 442920 455933 123859 110767 124135 125866 147444 143092 134991 136086 88415 89803 318022 279504 798504 811504 203440 202421 266540 270362 317167 308151 319494 318611 324925 331426 297497 331054 758507 801400 580985 476999 285860 282871 326908 326672 335702 338515 337680 340837 377787 375672 666471 703090 41.05 68.8 2
14:06:27 2023-09-26 446266 435741 91428 89251 141039 145368 147728 147574 92789 94887 107911 112820 136628 137312 432719 471783 1128463 1108505 436606 454396 124148 110801 124608 125746 147237 143092 135041 135932 88508 89803 315065 281122 807329 811540 204117 201643 267807 270362 317097 309157 319530 316947 324960 328846 297888 333226 758520 802534 576850 473210 288067 281707 328655 327596 337762 339938 339080 341506 374221 378324 669220 701096 41.05 68.8 2
14:06:28 2023-09-26 439312 436052 91554 89370 141047 145787 147934 147058 92820 94887 108333 112998 136970 137277 432795 463055 1121966 1106603 440379 456761 124063 110801 124202 125746 147167 143435 135109 136004 88754 89803 319088 281122 801670 809140 202835 202277 267619 270362 316176 310784 315690 321425 325415 329368 298400 331156 761320 793378 588323 476324 288328 282757 325959 326639 333969 340312 338710 340722 376654 376802 676630 702591 41.05 68.8 2
14:06:29 2023-09-26 438852 437633 91621 88978 141666 145094 147416 147058 92820 94788 108243 112631 136757 136862 432710 471783 1118753 1106141 442920 455711 123859 110955 124202 125746 147479 142894 135025 135932 88508 89836 319088 281470 799221 813913 203440 202101 266131 270743 317132 308151 319238 320349 326422 329902 299996 331376 759789 801254 582501 476071 285864 283396 328423 325395 336444 338515 337680 339246 376510 375636 669802 701096 41.05 68.8 2
14:06:30 2023-09-26 433742 435099 91580 88978 141541 145133 147966 146856 92820 94887 108168 112598 136761 136862 432746 466208 1130253 1119597 438992 455391 124498 110427 124578 125572 147684 142466 135433 135804 88653 89557 319088 279396 804935 808198 204117 201643 266985 270743 315664 309590 318069 318870 323983 330831 297888 330375 761356 793454 610347 468584 286952 282907 326803 325690 334388 339294 336654 340344 373838 375672 676321 699000 41.05 68.9 2
14:06:31 2023-09-26 433003 436508 91428 89284 141403 145399 147897 147537 92915 93312 108176 110994 136491 137625 432529 468805 1128353 1106104 435099 455675 124148 110878 124650 125852 147338 142861 134991 135932 88354 89803 320089 281410 798463 813337 203725 201326 267843 269946 317097 309086 318519 317610 325713 330116 297888 331377 756245 802607 603163 468656 288238 281545 325923 325392 334154 337538 338470 339246 373803 376802 667016 701023 41.05 68.9 2
14:06:32 2023-09-26 436843 436079 91303 89345 140804 145639 147213 148021 95087 95052 107878 112854 136310 137729 434926 465190 1134484 1113019 438992 456388 124264 110955 124168 125866 147239 143126 134991 136249 88234 89836 319088 282861 798047 807053 203725 201678 267294 268665 317167 309121 315726 319872 323495 330116 297888 330107 756876 793491 582501 472749 286952 280955 327897 324834 333652 339600 336618 339484 375502 377684 673188 701788 41.05 68.8 2
14:06:33 2023-09-26 441086 437998 91547 89460 141339 145467 147723 147504 92852 93079 108142 112753 136533 137148 432710 469129 1122403 1106928 441327 455747 123826 110801 124102 125953 146830 142894 135217 136120 88354 89742 320549 281555 796936 810967 202835 202631 266762 269946 317167 309110 318519 320349 323983 329137 297497 330205 758520 799030 587994 477036 285165 281883 326908 324834 335667 338515 337130 338258 377787 375672 666979 701096 41.05 68.8 2
14:06:34 2023-09-26 432953 435431 91394 88978 141047 145167 147881 147263 92789 94887 107911 112665 136729 137312 432953 472450 1128463 1106928 437092 455747 123892 110614 124168 125572 147479 142958 134991 135906 88415 89895 319088 281158 800548 811577 204082 201467 267807 269756 316653 308222 319530 316912 324471 330116 297405 330375 756913 800268 579276 470345 287594 281566 328619 326698 337726 339795 338600 341021 373696 376694 669271 700912 41.05 68.8 2
14:06:35 2023-09-26 453428 438048 91484 89157 141072 145167 147693 146615 92915 93015 107911 112709 136573 137243 435235 466623 1122002 1106566 440541 455391 123859 110691 124135 125539 147032 142466 135220 135898 88354 89557 319088 281158 799382 809140 202553 201643 266985 269946 315664 310095 315654 318870 324925 328925 299392 329341 760814 793378 579470 476765 286880 281821 325625 325690 333933 339565 337352 339611 376124 375672 676114 701096 41.05 68.8 2
14:06:36 2023-09-26 440733 435405 91394 88938 140794 145133 147554 147559 95120 94822 107911 112631 136503 137277 432674 471516 1118717 1105355 442929 456975 123146 110801 123831 125746 146796 142894 134584 136026 88234 89803 319088 281953 795398 811540 202658 202596 266575 269393 317167 309633 318519 317906 323947 329653 299138 330218 760117 801965 580985 476889 285860 281742 328655 326599 337523 340692 336985 338258 376053 374190 665529 701096 41.05 68.8 2
[truncated: 146,626 more chars]
