# Supplementary material for: Methods for Estimating the Detection and Quantification Limits of Key Substances in Beer Maturation with Electronic Noses
Source: Sensors (Basel). 2024 May 30;24(11):3520. doi: 10.3390/s24113520 (PMC11175341; doi:10.3390/s24113520)
Supplement: Supplementary file 1 [file sensors-24-03520-s001.zip › Data/2-Phenylethanol/raw data/Day 1/200ppm3.txt]

Time Date R01 R02 R03 R04 R05 R06 R07 R08 R09 R10 R11 R12 R13 R14 R15 R16 R17 R18 R19 R20 R21 R22 R23 R24 R25 R26 R27 R28 R29 R30 R31 R32 R33 R34 R35 R36 R37 R38 R39 R40 R41 R42 R43 R44 R45 R46 R47 R48 R49 R50 R51 R52 R53 R54 R55 R56 R57 R58 R59 R60 R61 R62 T01 H01 Phase
14:12:00 2023-09-26 315947 315323 77535 75977 107637 110903 107892 106956 84765 82313 86444 88359 105669 106403 311858 333515 896148 888184 330286 346540 98735 87110 95775 93379 105726 105917 97423 98011 69359 70438 250633 219991 636558 636570 185020 183089 232256 234078 269159 260974 278812 279408 294501 298005 277329 308774 629069 667643 491141 401269 247296 242150 279073 277127 290520 294614 300784 303333 334653 333291 543865 567766 41.15 68.6 1
14:12:01 2023-09-26 315622 315625 77625 76120 107600 111216 107818 107431 84707 82488 86466 88359 105669 106436 311604 338922 904504 881245 333609 345534 98566 87142 95741 93475 105404 106367 97391 98111 69296 70534 256546 219991 630082 641432 184562 183124 232025 234568 269159 261808 276256 279668 295158 296171 279073 306604 631217 657174 493226 401415 246249 240633 277898 277732 291014 295199 297689 304410 332681 332791 552019 567766 41.15 68.6 1
14:12:02 2023-09-26 315106 314619 77540 75981 107633 111062 107892 106923 84765 82424 86359 88359 105669 106403 314122 333784 898836 882743 330554 345534 98768 87078 95775 93348 105886 106064 97423 98079 69327 70438 250633 219955 637697 640218 184140 183670 233208 235528 268970 260792 279383 278318 293767 299482 278750 308157 632787 665866 498024 400629 246946 243003 278217 279264 289849 295490 301289 300807 333683 333326 548753 571538 41.15 68.6 1
14:12:03 2023-09-26 315622 315509 77515 76114 107629 111245 108024 107743 84707 82605 86386 88513 105636 106909 311894 337865 893129 881561 333609 345534 98768 87110 95775 93411 105726 105917 97423 98079 69359 70438 250633 219613 636511 636570 185350 182926 232325 234405 268592 261808 277531 279626 293249 298005 278253 309611 629361 658245 492531 398971 244969 245804 279502 276492 290325 296742 297762 302678 332182 334330 540806 571014 41.15 68.6 1
14:12:04 2023-09-26 315911 315074 77540 76009 107810 111062 107892 106956 84765 82548 86391 88513 105669 106436 311858 336341 893580 881245 333609 345256 98836 87078 95907 95699 105726 105809 97456 98011 69390 70438 250633 219903 647200 640218 184140 183997 231508 234837 269159 261044 277993 281981 293078 299536 278357 306460 634804 658065 492531 396403 247646 243345 277364 278835 290255 294342 299192 304015 333459 335773 549028 572017 41.15 68.6 1
14:12:05 2023-09-26 324338 315062 77560 76005 107901 111062 107926 106956 84797 82379 86509 88452 105669 106436 311894 333784 896148 887990 329555 345569 98768 87142 95775 93348 105726 105917 97423 98044 69359 70438 258911 219991 633393 636570 185185 183124 232290 234405 269498 261009 278812 279605 295401 298005 277754 310085 629361 665202 492357 402267 245039 246042 279109 277306 290731 294308 300402 302255 334724 333326 545804 571014 41.15 68.6 1
14:12:06 2023-09-26 318633 313818 77572 75945 108001 110686 107926 106890 84797 82224 86456 88174 105701 105947 311858 336341 893497 889252 333645 345256 98735 86991 95875 93379 105726 105883 97689 97978 69359 70438 250633 218588 643591 637958 184891 183542 232221 234603 268181 261756 278525 282181 293696 298418 277751 308266 628734 663372 495311 396439 247296 242832 278289 277963 290731 292570 301076 304225 332147 335561 545476 571857 41.15 68.6 1
14:12:07 2023-09-26 313957 314615 77654 75977 107637 111170 107892 106956 84681 82605 86386 88392 105669 106744 311858 333784 898475 880299 332244 345014 98528 87078 95775 93411 105621 105917 97423 98011 69265 70438 250633 219991 635301 638409 184761 183542 231542 235528 268970 260974 278848 278318 294323 297554 278520 308447 633007 663261 492531 401378 244969 240633 278289 278782 288969 296116 300863 300842 333683 334106 548790 571206 41.15 68.6 1
14:12:08 2023-09-26 324216 314624 77577 75873 107819 110908 107892 106923 84797 82346 86370 88327 105943 106370 311858 334825 901425 885665 332563 347815 98836 86872 95709 93411 105693 105917 97456 98011 69296 70438 250633 219613 635424 641124 184140 183997 231312 234627 269999 261756 278989 279802 293831 298488 278501 308376 631035 665830 492531 399672 245004 241338 276693 278195 290767 295729 300888 301476 335478 333863 552019 567730 41.15 68.6 1
14:12:09 2023-09-26 313845 314624 77404 75981 107637 111096 107785 106956 84681 82492 86359 88392 105910 106436 311604 336341 892231 881245 333302 348701 98735 87142 95741 93348 105726 105883 97423 97944 69359 70359 250633 219613 634100 636084 185185 183054 232290 234440 268592 261808 277531 279858 294465 298385 278217 308992 630734 657210 493921 398971 245004 245697 279502 277342 289708 296951 299482 302466 333424 333863 540734 567766 41.15 68.6 1
14:12:10 2023-09-26 322762 315067 77540 76013 107893 111173 107892 106956 84765 82492 86370 88666 105669 106436 311858 335870 893544 881245 335329 344461 98937 87078 95975 95700 105904 105843 97828 97844 69390 70390 256546 219706 651937 638409 183860 184009 233500 235318 268980 263237 278473 281385 292951 299677 278038 306424 632897 658065 503824 395917 245417 240633 277507 278727 290079 294308 300154 304354 333459 334904 546984 571206 41.15 68.6 1
14:12:11 2023-09-26 312752 313382 77765 75977 107637 110908 107892 106956 84797 82346 86531 88359 105669 106403 311858 332817 894544 887990 329519 345534 98599 87050 95775 93411 105436 105917 97391 97911 69296 70438 250633 219991 635546 636607 185055 183124 232256 234113 269348 261009 278812 284480 294180 298005 277754 309866 629361 664231 491141 401415 245381 245732 279109 277342 290767 294308 299651 300842 334220 333594 540770 567802 41.15 68.6 1
14:12:12 2023-09-26 319156 313449 77646 75912 107629 110874 108041 106890 84914 82313 86423 88054 105636 106052 311823 336035 889302 888073 333645 344944 98735 86927 95741 93443 105693 105883 97391 97777 69327 70407 250860 220329 635490 637921 184903 183391 234159 233974 270488 260869 277778 280534 293355 298699 278002 308665 628363 658209 495311 396511 245346 242967 278074 277306 292062 294314 300438 302643 333857 335843 545476 571050 41.15 68.6 1
14:12:13 2023-09-26 314914 314172 77503 75993 107637 111139 107892 106923 84732 82391 86445 88327 105636 106403 311823 333749 898763 882743 332045 344979 98599 87018 95741 93443 105927 106030 97391 97911 69296 70407 265871 219613 635990 640218 184105 183962 233044 235364 268970 260575 279383 278318 294180 297970 278217 308375 632112 666012 492531 400492 244969 240633 277507 278979 289611 294977 300170 302756 333683 333559 547166 571206 41.15 68.6 1
14:12:14 2023-09-26 318140 314177 77540 75945 107670 110908 108041 106923 84881 82346 86423 88327 105669 106403 311823 334825 902427 887953 332563 344979 98735 87110 95741 93379 105693 105883 97391 98011 69359 70407 265871 221268 641056 641960 185068 183531 234194 233974 270488 260904 278205 281385 293997 297795 279788 306140 629325 665597 492531 399845 246597 242046 278289 277306 291520 294068 300572 304097 333785 334330 552802 571014 41.15 68.6 1
14:12:15 2023-09-26 314878 314181 77507 75949 107810 111139 107892 106956 84765 82459 86391 88359 105636 106403 313085 335799 894494 881245 333031 345463 98904 86777 95875 93367 105871 105848 97456 97744 69579 70280 248594 218248 651356 638409 184140 184254 233208 234837 268592 261986 277921 279166 293533 299573 277950 306640 630369 658281 493921 396232 246104 240599 277507 278586 289919 294958 300190 302218 332147 334904 547043 574090 41.15 68.6 1
14:12:16 2023-09-26 315874 314181 77507 75981 107637 111062 107892 106956 84765 82459 86423 88480 105636 106403 311350 338659 898127 878744 335605 345221 98566 87110 95675 93475 105371 106064 97391 98079 69327 70504 250519 221268 632057 641124 184586 183531 234030 234697 270222 261634 276926 280730 293795 297484 279860 306604 631217 658501 493921 399499 246249 241709 277702 277732 290520 296497 297401 303601 334109 333828 550906 572017 41.15 68.6 1
14:12:17 2023-09-26 323758 314177 77679 75889 108001 110763 108508 106857 84946 82224 86488 88054 105669 106158 313419 334520 893497 889252 333266 344461 98904 86808 95775 93379 105726 105883 97657 97744 69359 70407 256546 219706 637632 637470 185020 183542 232221 234767 270143 260143 278812 279556 293569 299364 278181 308761 628880 663987 510356 396547 245760 240564 278289 277732 290731 293386 301107 302720 333785 335596 547158 573496 41.15 68.6 1
14:12:18 2023-09-26 315947 314619 77494 75945 107637 111062 107892 107398 84765 82605 86418 88359 105669 106713 313344 338375 894766 882743 333645 344979 98868 87110 95775 93411 105693 105917 97694 98217 69611 70504 265871 220798 635792 636388 185244 182949 233552 233974 269881 262069 277742 280034 294501 298422 279594 306352 630963 657174 493921 398935 245004 243309 279591 276172 290661 294993 297762 304626 334109 334097 547130 571014 41.15 68.6 1
14:12:19 2023-09-26 314077 314172 77626 75893 108124 110874 108149 106890 84855 82346 86423 88174 105669 106158 311823 334286 901070 885444 332059 344979 98599 87110 95741 93411 105404 105917 97423 98011 69536 70407 250633 220798 637250 641124 184398 183997 233729 234603 269953 260575 278812 278387 294465 297970 278609 306532 631217 663261 492531 399571 245004 241877 277312 278195 290767 295213 301070 304194 333532 334587 552581 571981 41.15 68.6 1
14:12:20 2023-09-26 315947 314181 77507 75977 107670 110874 107859 106923 84855 82346 86423 88359 105636 106370 311350 334825 901425 887990 333031 345256 98230 87142 95609 93443 105563 106374 97528 98217 69485 70519 250860 220954 639120 641124 185173 183496 234525 233974 270107 260939 278384 279166 293732 296206 279824 308375 628807 663518 492531 400136 246597 243689 278289 276457 291653 294068 300438 304120 332646 333326 552019 571857 41.15 68.6 1
14:12:21 2023-09-26 314914 314172 77507 75973 107604 111062 107859 106923 84797 82605 86359 88634 105636 106403 311314 334825 893544 880619 335807 343462 98904 86777 95775 95666 105726 105702 97694 97744 69327 70280 265871 219085 639381 638409 183860 183705 233208 234767 268970 261009 277957 279786 292986 298385 278609 306568 632112 656250 483335 395917 245039 240633 277507 278195 291856 297095 300111 304096 333243 334763 548607 571538 41.15 68.6 1
14:12:22 2023-09-26 315874 315058 77420 76025 107497 111250 107711 107398 84765 82516 86261 88327 105636 106403 312536 337356 898800 878789 332563 345534 98499 87110 95641 93570 105563 106300 97528 98352 69265 70567 265871 221582 631995 640598 185138 183787 234194 234767 269348 262209 277069 281782 295115 297798 279466 306315 631217 657674 494095 401232 246597 240668 278289 277963 290767 295233 299034 304626 333146 332826 552019 567730 41.15 68.6 1
14:12:23 2023-09-26 318705 313962 77544 75949 107819 110874 108075 106890 84830 82346 86423 88207 105636 106264 311604 336305 893497 889252 333645 344461 98735 86840 95775 93507 105726 105917 97423 97911 69359 70438 256546 220017 637050 638140 185020 183670 232221 234113 268181 260575 277957 280170 293810 298910 278217 308447 628399 658317 495311 396547 245381 240599 278289 277872 292294 294684 301034 304478 333857 334763 545367 574868 41.15 68.6 1
14:12:24 2023-09-26 315178 314624 77507 76061 107637 111250 107711 107398 84765 82605 86445 88513 105604 106436 311314 336884 891598 881492 333302 344979 98768 87197 94079 93571 106212 106266 97626 98148 69547 70519 254044 220798 638684 634521 185763 183019 233331 234405 268592 261808 277832 281782 294465 297620 278841 310341 629361 661640 492531 398971 245004 240599 279699 277076 290458 295233 297762 302714 332182 334330 540770 567730 41.15 68.6 1
14:12:25 2023-09-26 318892 314172 77535 75940 107893 110874 107926 106923 85125 82346 86423 88207 105669 106337 311131 334790 903070 885518 332329 345256 98599 86986 95741 95766 105404 105917 97423 97911 69265 70311 265871 220641 635669 640218 184726 183705 232256 234043 268181 260792 278580 279170 294501 296720 279860 306568 629172 663987 492531 398971 246075 243689 278110 277446 294429 295765 300499 303542 333929 333722 552691 573644 41.15 68.6 1
14:12:26 2023-09-26 315874 314172 77642 76025 107670 111062 107892 106923 84797 82548 86423 88359 105604 106403 311604 334530 894881 885398 331303 347815 98706 87348 94181 93475 105339 106256 97326 98013 69296 70567 248589 220846 631739 637958 185350 183124 232325 234078 269999 260904 278669 279166 295043 296827 279073 308919 628108 663987 492597 402552 244969 240668 279109 277930 290837 294342 300438 305414 333683 332791 549640 571050 41.15 68.6 1
14:12:27 2023-09-26 311874 314172 77572 75969 107918 110908 108057 106923 84797 82548 86423 88359 105636 106403 313085 336848 894544 883941 336627 344979 98768 86986 95775 93443 105726 105917 97423 97944 69359 70407 250633 219706 638191 641124 184761 184289 232221 234837 269348 261044 278580 280710 293292 298111 279270 306352 632559 656250 496701 398464 247822 243689 277647 278335 290661 295094 300293 302571 333821 335702 551600 571944 41.15 68.6 1
14:12:28 2023-09-26 315430 314181 77367 76118 107423 111319 107529 107431 84765 82638 86413 88480 105491 106436 310878 336848 898836 880708 332815 347815 98673 87288 94187 93571 105339 106221 97326 98215 69327 70567 256546 220798 636655 640218 184726 183705 233829 234732 269169 261009 277034 280166 294323 297519 279788 306640 630963 655752 494095 398971 246423 242046 278289 278159 290767 294342 297798 304663 332147 336644 551237 572202 41.15 68.6 1
14:12:29 2023-09-26 315906 314177 77626 75841 108001 110533 108182 106857 84979 82346 86520 88054 105669 106061 311385 334251 893497 887990 333537 344496 99139 87018 95809 95666 105759 105809 97757 97744 69579 70311 265871 217874 646618 636084 185185 183542 234159 234440 270143 259962 278812 279591 292356 298945 278380 308447 627512 662759 492531 398464 247997 242999 278877 277784 290661 293725 301856 303505 333893 334763 545915 570978 41.15 68.6 1
14:12:30 2023-09-26 315688 314177 77367 75977 107637 111173 107711 106956 84739 82605 86359 88359 105910 106436 312089 336635 889082 884902 333393 347363 98805 87046 95939 93475 105661 106040 97626 97980 69296 70488 250860 220173 633222 637507 184761 183531 234690 233357 269348 261009 277105 280284 293589 299289 278253 306279 628399 657210 495311 396619 245039 240599 278289 276457 291520 294103 297473 303388 332423 334600 546321 571050 41.15 68.6 1
14:12:31 2023-09-26 322387 312897 77540 75921 107922 110831 108041 106923 84946 82379 86402 88299 105636 106264 310913 333784 901425 884069 331556 345256 98599 87110 95741 93411 105654 105843 97423 97944 69327 70438 256546 219271 634737 641124 184175 184324 233208 234802 269763 260212 279277 279166 294323 298457 279073 306315 632787 666663 498785 400484 247296 243003 277400 279336 290626 294204 302106 304010 335818 334330 550419 571206 41.15 68.6 1
14:12:32 2023-09-26 313193 313740 77798 75873 107637 111096 107892 106956 84830 82548 86391 88392 105636 106370 313382 337660 899641 887805 332455 345356 98468 87229 93818 93475 105306 106330 97326 97946 69296 70438 250860 220329 639852 640035 185173 183670 232256 234043 269953 260974 278669 279166 294501 296241 279860 306640 628880 663518 493921 400173 245901 241709 278325 277111 291476 294308 300535 302218 332716 333326 551627 571014 41.15 68.6 1
14:12:33 2023-09-26 314901 313951 77507 75873 107637 110908 107818 106923 84797 82492 86325 88392 105636 106403 310878 334825 892569 881245 333429 343497 98904 86922 95775 95732 105693 105736 97423 97744 69296 70184 265871 219085 638931 638409 184175 184289 231508 234837 269159 261044 278580 281385 293569 298664 278553 306388 632266 661415 492531 395773 247646 243345 277754 278835 290555 296598 300582 304336 333929 335843 547093 570912 41.15 68.6 1
14:12:34 2023-09-26 323000 314651 77507 76029 107752 110874 107859 106923 84881 82424 86423 88472 105828 106777 313566 338126 899864 878559 335015 345356 98570 87229 93949 93475 105934 106103 97358 98046 69265 70534 256546 221425 631995 640218 185150 183670 232221 236684 269548 261808 277599 280139 294180 297519 279860 306604 631144 656178 503997 400136 246423 241338 278289 278159 290696 295629 297725 304626 332611 333793 552019 572017 41.15 68.6 1
14:12:35 2023-09-26 317408 313956 77593 75860 107992 110763 108224 106857 85005 82313 86520 88174 105669 105881 311350 334754 893497 887953 333537 344944 98735 87078 95807 93411 106000 105848 97391 97879 69359 70407 250633 219706 639956 637020 185279 183670 232256 234767 270524 260178 279441 280643 293603 299501 277930 309065 629142 665651 495311 396403 247822 243003 279037 277748 291441 293794 301929 302182 334109 335843 546691 572225 41.15 68.6 1
14:12:36 2023-09-26 315874 314177 77474 75945 107633 110908 107752 106956 84881 82602 86552 88715 105828 106777 311426 337451 890489 885014 333429 347998 98772 87078 94181 93411 105693 105956 97423 97911 69485 70472 248589 220761 634466 638409 185279 183682 234323 233357 270143 261551 277459 280052 293910 298875 278841 306315 629619 658137 495240 396583 245346 240599 278289 276457 292542 294308 299192 303566 333929 334834 546321 572434 41.15 68.6 1
14:12:37 2023-09-26 315762 313960 77540 75997 107967 111027 108041 107368 84914 82605 86488 88480 105636 106403 311314 335510 900074 883406 332170 344944 98735 87110 94356 93443 105693 105956 97423 97944 69327 70438 254224 220641 634614 641124 184140 184547 233208 234837 269133 260575 279419 281348 295530 299047 278893 308266 632627 665793 493226 399954 247296 243345 277754 279283 290290 294308 301715 302756 336675 336406 548717 571612 41.15 68.6 1
14:12:38 2023-09-26 317770 314168 77503 75993 107785 110874 108142 107528 85217 82635 86563 88440 105571 106337 311207 334649 900565 890223 333700 345079 98638 87142 95675 93443 105404 105883 97694 98217 69327 70407 265871 220329 633122 639545 185068 183670 232290 234043 270143 260974 278544 279560 295122 296824 279860 308252 629288 663987 493921 398935 246249 242081 278289 277270 291476 294273 300075 303653 332681 334061 552530 571014 41.15 68.6 1
14:12:39 2023-09-26 313957 313951 77503 75997 107629 111139 107859 106956 84914 82572 86423 88480 105636 106403 311306 334790 891863 880619 332527 344425 98904 87110 95907 93379 105693 105814 97456 97744 69359 70303 250633 219085 641580 637958 184562 184289 231542 235753 269169 263795 278917 281981 293391 299677 278038 308266 632376 658101 492531 396330 247997 240633 277898 278979 289849 296533 300257 304231 332379 337560 543865 571206 41.15 68.6 1
14:12:40 2023-09-26 315358 314181 77511 76001 107637 110977 108024 107380 85184 82635 86488 88537 105571 106974 311172 338471 899864 878522 335569 344908 98462 87261 95675 93379 105628 106064 97358 98046 69296 70438 256546 220798 637549 639312 185279 183962 233829 234767 269348 261009 277069 280571 294536 297727 284437 306604 631217 655680 493921 398935 246597 243423 278289 278159 290767 294958 299942 305312 334145 334330 552019 572017 41.15 68.6 1
14:12:41 2023-09-26 315690 313699 77617 75860 108367 110763 108224 106857 85037 82516 86520 88327 105636 106297 311314 333749 893497 889252 332527 344425 98904 86777 95907 93411 105726 105848 97423 97744 69359 70407 261100 219706 645883 636084 185314 183962 234855 235318 270380 261756 279563 279916 293554 300270 278074 308811 629179 665793 493921 396547 246139 240633 278913 278123 290661 296152 302356 303401 335442 335843 543865 571833 41.15 68.6 1
14:12:42 2023-09-26 315897 313731 77507 74579 108024 111011 108024 107380 85049 82587 86520 88719 105788 106337 310700 338673 891753 882835 335843 344979 98702 86808 94249 93475 105371 105995 97391 97744 69327 70504 265871 220017 633783 637470 185314 183705 232325 233392 270143 261044 277690 280461 294180 298875 279037 309356 629325 657210 491141 396583 245518 240633 278289 276457 292507 296121 300402 306273 334109 334834 546707 571014 41.15 68.6 1
14:12:43 2023-09-26 312313 313740 77818 75912 107967 110763 108075 106890 84946 82572 86488 88327 105636 106231 310878 333247 901425 884032 331287 344944 98735 87142 95775 93348 105404 105883 97391 97978 69327 70407 250860 220641 633611 640035 184480 184853 233829 235682 270488 260869 279527 281385 295258 298699 278857 306171 631965 665866 492531 399854 245553 240633 277329 278979 290731 294273 301923 301759 333683 334423 550383 572017 41.15 68.6 1
14:12:44 2023-09-26 315622 313899 77769 74481 108099 110925 107941 107299 85023 82587 86466 88505 105571 106337 311645 334754 901425 889252 332527 346833 98772 87229 95807 93475 105726 106229 97423 98217 69516 70438 250633 220641 633611 639929 185314 183997 232290 234043 270333 260974 278812 279786 294144 297727 284467 308375 629361 664926 493921 398971 246249 242115 278289 277732 292542 295908 301289 302643 333648 334834 552019 571857 41.15 68.6 1
14:12:45 2023-09-26 314692 314172 77540 76037 107637 111062 107892 106956 84855 82832 86542 88573 105636 106403 310878 334825 894766 881245 333937 344425 98937 87078 95975 93348 106212 105702 97724 97744 69610 70280 263464 217909 645236 637666 185068 184430 233865 235787 269727 261669 278973 281385 294287 299360 278038 308847 633007 661342 494095 396547 246413 240633 278289 278979 290255 295905 300863 304225 332646 334904 540770 571206 41.15 68.6 1
14:12:46 2023-09-26 315392 313890 77789 76036 107868 111079 108016 107446 83926 82701 86520 88537 105538 106370 310806 337865 898127 879993 335825 344944 98702 87018 95708 93411 105404 106074 97324 98011 69327 70438 265871 220017 648072 640218 185020 184126 232221 234802 269348 261044 277495 280911 294465 297620 279860 306279 631217 654298 494095 396619 246597 242046 278289 278195 290555 294993 299192 305529 333459 334366 552019 572017 41.15 68.6 1
14:12:47 2023-09-26 315394 313259 77646 75860 108001 110874 108041 106890 84946 82605 86456 88392 105636 106403 310878 332747 893497 888621 331556 344425 98904 87018 95907 95666 105726 105775 97423 97911 69359 70504 254224 220343 641668 636465 185173 183822 234194 234697 269917 261756 279527 281385 294287 299818 278181 309611 630442 666012 493921 396583 246104 240599 279109 277963 290802 294204 302827 303653 332681 335879 540770 570747 41.15 68.6 1
14:12:48 2023-09-26 317516 313754 77621 76036 107859 110925 108374 107339 85107 82587 86434 88388 105636 106370 310406 336813 894692 885573 333609 344425 98735 86840 95775 93507 105404 105809 97391 97777 69296 70407 250633 220017 633222 637507 185314 184126 232290 233880 270143 261009 277921 280675 294465 298567 279073 309539 628843 658173 493921 396619 245725 241674 278716 277111 292089 294342 299863 303601 332147 334904 546861 571857 41.15 68.6 1
14:12:49 2023-09-26 314914 313295 77613 75893 107967 110874 107892 106890 84946 82605 86488 88359 105636 106370 311631 332782 898438 882899 331054 344461 98702 86808 95643 93411 105693 105917 97423 98117 69516 70752 265871 221111 635546 641124 184586 184571 233372 237756 269691 260904 279527 279560 295329 298457 279466 309138 633868 665684 494095 400100 245725 241338 277809 279533 290325 296116 301715 303689 334185 334600 547941 571206 41.15 68.5 1
14:12:50 2023-09-26 315766 313556 77695 76068 108016 110968 108124 107446 85107 82572 86402 88359 105636 106845 311538 336525 901388 887990 331592 344979 98768 87229 95809 93475 105726 105917 97423 97944 69536 70438 256546 220329 633051 640218 185350 184254 234690 234440 268181 261009 279045 279740 295122 298005 279860 306568 629361 664926 503997 399008 246597 244945 278289 277927 292097 294273 301289 303653 333450 334834 552802 571014 41.15 68.6 1
14:12:51 2023-09-26 313957 313740 77437 75977 107890 111062 107859 106923 84946 82752 86488 88513 105636 106436 309971 334790 893497 879993 332527 345744 98599 86808 95775 93443 105404 106192 97560 98149 69516 70504 250860 220329 636658 634521 185209 184079 234194 235423 268862 261774 278348 279821 294323 299466 277894 310086 633007 658209 493921 398935 246311 242589 279073 278586 289849 295680 299651 302678 335745 334834 540734 571206 41.15 68.6 1
14:12:52 2023-09-26 313850 313592 77641 76088 107834 111079 107941 106890 84946 82605 86423 88359 106060 106777 310842 334520 894766 879993 332923 344853 98735 86808 95775 93379 105726 105883 97423 97974 69390 70311 256546 218776 639054 638409 184726 184558 231542 234837 269348 261044 278384 279926 293497 299853 278217 306640 633007 658173 493921 395359 247727 240668 277898 278979 290528 295233 300863 304373 331683 336385 546707 571612 41.15 68.6 1
14:12:53 2023-09-26 314914 313254 77449 76089 107604 110874 107892 106923 84946 82605 86391 88513 105636 106370 310624 332282 893544 885361 328524 344461 98599 86808 95741 93539 105708 106192 97560 98117 69327 70519 265871 220954 633295 634521 185209 183787 234690 234767 269348 261044 279474 278283 295494 298769 277930 310305 629398 664698 491141 401087 247822 246114 279109 277732 290802 296116 300438 304304 334724 334330 540770 567766 41.15 68.6 1
14:12:54 2023-09-26 314072 313076 76881 75971 108050 110874 108041 106857 84946 82346 86563 88351 105974 105914 310842 334790 889339 890073 333429 344461 98803 86777 95775 93379 105693 105775 97423 97777 69327 70359 265871 219085 635321 636570 185350 184254 232290 234802 268777 260178 278848 280069 293981 299608 278645 309392 628880 662114 496701 396547 245760 240633 278325 278195 291688 295276 301710 304120 334145 334940 544670 571014 41.15 68.5 1
14:12:55 2023-09-26 312090 313740 77507 75945 107785 110908 107859 106923 84914 82638 86391 88392 105636 106436 310406 332514 898613 882743 329555 345256 98599 87348 94079 93570 105886 104500 97358 97980 69327 70567 248589 220954 634369 640091 185209 184091 232256 235927 268970 261044 279383 281514 296025 298422 279466 308121 633007 665830 492010 401415 245381 240668 278716 278979 289849 295680 300075 302218 334724 334330 548753 571206 41.15 68.6 1
14:12:56 2023-09-26 314077 313080 77613 75860 107959 110797 108075 106923 85082 82747 86488 88327 105669 106158 310878 335813 899678 885361 331556 344461 98735 87110 95775 93443 105886 105809 97391 97944 69327 70438 248364 220329 637080 640218 185185 184289 232221 234802 268216 260974 279383 279201 294180 298910 279860 306604 630771 665396 493921 398971 245725 242115 277507 278195 291653 294977 301289 302466 333217 334600 552019 567802 41.15 68.6 1
14:12:57 2023-09-26 315066 313731 77400 75977 107637 110908 107711 106923 84797 82752 86450 88359 105564 106403 310624 334790 893129 879993 332059 347323 98739 87316 94079 93538 105661 106074 97626 97980 69327 70488 250860 220329 635132 631060 185314 183705 232325 234837 268592 262401 278384 279982 295329 298666 278181 310780 631965 657979 493921 398971 245760 246078 279306 278195 289884 297759 300438 302714 333181 334600 540698 572239 41.15 68.6 1
14:12:58 2023-09-26 315947 313295 77535 75889 107810 111062 107926 106890 84979 82638 86482 88392 105636 106370 310406 334286 898566 885398 331556 344461 98263 87142 95575 93463 105339 105951 97092 98079 69155 70438 250633 220329 632908 638409 185385 183997 232325 234440 270143 261586 278848 279821 294943 297104 284539 308883 629619 663518 492531 401087 246597 243689 279394 277056 292196 295094 300426 302607 335818 333687 551871 575277 41.15 68.6 1
14:12:59 2023-09-26 314914 313740 77470 75925 107637 110908 107892 106923 84946 82638 86423 88392 105669 106403 309971 332523 893544 890073 331303 346833 98673 87197 94219 93411 105306 106040 97326 97980 69234 70488 250860 221582 634761 635635 185385 183577 232325 234697 269666 261009 278777 278353 295774 297668 278929 310341 630465 663261 491141 402267 245725 240599 279502 277608 290661 294993 300863 302678 334759 333291 545513 571014 41.15 68.6 1
14:13:00 2023-09-26 314905 313299 77404 76013 107670 110942 107926 106923 84946 82638 86456 88392 105636 106370 309936 337628 894581 879368 333717 344461 98566 87142 95775 93348 105404 105917 97391 97944 69296 70407 265871 220017 638548 639765 185314 184289 232256 234837 269384 261079 277531 280950 295401 297655 280041 308556 631217 657962 493921 396403 247121 243689 278289 278479 290661 296533 300220 305889 333893 334728 553241 572017 41.15 68.6 1
14:13:01 2023-09-26 312055 313290 77396 75977 107637 111307 107711 107431 84914 82866 86359 88698 105636 106957 310878 333318 901786 882003 331787 345392 98971 87078 95939 93443 105773 106040 97526 98013 69327 70438 256546 219613 631163 637958 185068 183974 234194 235493 268403 261808 278848 278353 296197 298005 284272 308919 633007 663013 503302 401415 245004 243517 278325 278195 289409 296163 300438 303474 334724 333828 548790 570397 41.15 68.6 1
14:13:02 2023-09-26 311874 313111 77486 75925 107946 111062 107818 106923 84830 82638 86423 88513 105564 106370 309936 336848 893497 881492 333573 343462 98599 86808 95709 95766 105404 105883 97423 97944 69265 70215 250633 220017 634247 631096 185976 183124 233366 234078 269384 261843 277957 280052 293732 299047 279073 309392 632046 659471 493921 396403 247646 241640 279896 276350 291956 295953 299228 303957 333676 334869 547166 571050 41.15 68.6 1
14:13:03 2023-09-26 312090 312861 77396 75893 107629 111096 107678 106923 84830 82752 86359 88513 105459 106436 313196 334649 893129 883376 332419 344873 98704 87110 94249 93475 105628 106040 97326 97911 69296 70390 250860 220173 633123 635562 185209 183927 232256 234871 268970 261808 278669 280017 294323 299328 278145 311000 633007 658173 493921 396655 246449 242320 279109 278586 289814 295852 299156 304663 333146 334834 544367 571612 41.15 68.6 1
14:13:04 2023-09-26 323219 313223 77609 75997 107752 111027 108041 106890 84972 82719 86456 88691 105636 106370 310624 334251 898763 887286 334137 344425 98501 87261 95608 93411 105339 106030 97358 98111 69187 70582 254224 221268 627980 638409 185905 183635 233297 234405 270143 261009 278812 280122 295982 297484 279680 309976 632946 665799 503997 402085 247121 243689 279860 277517 292365 295471 301143 305219 334150 333559 550419 571014 41.15 68.5 1
14:13:05 2023-09-26 311212 313219 77769 75940 107752 111027 107934 106890 84914 82719 86450 88573 105796 106777 312311 333780 894692 887768 331810 344802 98772 87078 94215 93507 105918 105814 97391 97744 69579 70407 263464 220329 645638 634630 185350 183927 232325 234802 270107 260974 279707 279135 295401 299783 278609 308956 631144 664698 488557 396655 246519 240599 279109 278159 290661 295199 302602 302756 334419 334834 540770 572017 41.15 68.5 1
14:13:06 2023-09-26 313004 313259 77330 76133 107488 111250 107529 107579 84881 82866 86445 88666 105426 106876 309900 334790 898438 881245 331019 345221 98566 87110 95708 93475 105339 106030 97291 98046 69265 70534 250633 219955 638600 639495 185314 184254 232256 234802 268592 262611 277921 279166 295982 297690 279608 309029 632897 658065 492531 401196 247296 243517 279037 277980 290590 297579 300366 302678 334688 334061 550236 571022 41.15 68.5 1
14:13:07 2023-09-26 323329 313228 77617 75997 107880 110763 107892 106923 85005 82635 86563 88440 105828 106271 310700 333924 902613 885014 333374 345286 98739 87078 94079 93475 105676 105848 97391 98046 69516 70504 256546 220329 633806 640218 184562 184876 233536 235493 270143 260939 279189 279740 296025 298875 279466 308411 632559 667256 498959 399817 245725 240633 277507 279372 290767 295389 302142 303616 333683 334834 550383 572017 41.15 68.6 1
14:13:08 2023-09-26 314026 313695 77470 75993 107604 111139 107859 107365 84946 82866 86596 88634 105604 106403 310842 334825 892456 881245 333031 344461 98803 87110 95775 93443 105693 105956 97391 98046 69327 70438 265871 220329 633883 631060 185385 183962 232972 234837 269159 262209 278561 282380 294608 299291 278465 311111 631965 657835 493921 398754 247997 242320 279860 278123 290493 296128 300402 304704 336292 334834 544367 572017 41.15 68.6 1
14:13:09 2023-09-26 313957 313259 77507 75945 107637 111027 108041 107661 85217 82635 86595 88747 105571 106370 310735 337167 891716 881096 334174 345044 98805 87078 95941 93443 105726 105775 97861 97882 69579 70375 265871 218930 641431 638275 185138 184711 232221 235528 269348 261774 278777 280017 293355 300730 279037 308447 633634 658245 493921 395917 246276 241338 278093 279549 290731 296742 301289 304589 332681 336621 545476 572017 41.15 68.6 1
14:13:10 2023-09-26 315358 313263 77507 75997 107851 111062 108008 106923 84972 82662 86456 88480 105604 106403 310588 332488 893580 885324 328950 344944 98803 87110 95741 93443 105693 105990 97391 98079 69327 70438 250519 219920 632492 634666 185940 183927 233331 234802 270603 262366 279383 281348 297032 298734 278929 310891 629179 668699 496615 402085 247646 240564 279896 278159 291653 296778 300426 304663 335698 333793 546192 571014 41.15 68.5 1
14:13:11 2023-09-26 314878 313223 77679 75893 108001 110755 108389 107273 85426 82635 86584 88569 105861 106337 311417 333924 893313 889067 333937 343427 98904 87142 95941 93443 105806 106113 97691 97846 69359 70334 250860 219085 637554 634702 185314 184254 232290 237303 270143 260575 279707 279591 293938 299889 278841 309611 630734 665866 493921 396547 246484 240633 278913 278159 290802 294273 300443 302430 333414 335525 540770 573829 41.15 68.6 1
14:13:12 2023-09-26 312019 313254 77470 75940 107604 111307 107859 107431 84972 82866 86456 88666 105531 106957 312163 333515 898800 879993 330723 344425 98495 87110 95774 93379 105371 105883 97391 98011 69296 70438 265871 219766 636586 638409 185314 184254 234855 235847 268719 262951 279294 281385 296578 300335 279270 309611 633832 662832 492531 401342 245690 241674 278913 278195 290731 297969 300366 304336 334724 334644 549567 571501 41.15 68.6 1
14:13:13 2023-09-26 315317 312994 77540 74477 108099 110789 108057 107166 85140 82677 86498 88537 105894 106304 310735 333924 900565 882706 330983 343427 98735 87110 94249 93411 105371 105883 97391 97911 69536 70536 265871 220329 635744 640218 184656 184876 233893 235528 270143 260974 279707 279982 295816 298664 279860 308411 632559 665202 492531 400136 245725 241674 277898 279569 290802 294753 301923 304120 336220 334834 550383 572017 41.15 68.6 1
14:13:14 2023-09-26 319669 313735 77540 76061 107625 111250 107859 107431 85063 82866 86456 88634 105845 106469 309936 334825 890930 881245 332527 347569 98702 87110 95841 93411 105371 105883 97391 97911 69327 70407 250860 220017 637697 634630 186677 183682 234204 236684 270107 262506 278669 281034 294900 299395 279788 309794 630069 656178 493921 396655 245725 241674 279860 277127 291653 296093 300402 304064 335952 335737 545476 571014 41.15 68.6 1
14:13:15 2023-09-26 312126 313527 77715 74748 108020 111242 107941 107480 85082 82767 86520 88569 105538 106843 310446 334684 889595 881245 332527 344461 98706 87316 95840 93507 105371 105883 97391 98011 69547 70438 250633 220017 636065 631024 185905 184091 232972 235528 268970 262611 278777 280052 294323 299364 278645 311257 632559 658173 493921 398971 246069 246114 279896 278586 290528 296163 299615 305529 333683 334869 544367 572017 41.15 68.5 1
14:13:16 2023-09-26 323448 313008 77613 76001 107637 110874 108041 106923 84979 82719 86466 88630 105636 106370 309936 334251 900749 887990 333901 344461 98566 87261 95741 93475 105371 106064 97528 98079 69296 70438 256546 220329 630601 639545 185670 184009 233587 234697 270678 261669 279527 280534 295574 298247 281444 309356 629325 663987 503824 400136 247121 243689 279109 278123 292578 294958 301289 304096 334313 334834 552019 571857 41.15 68.6 1
14:13:17 2023-09-26 315137 313413 77789 74587 107868 111002 108124 107372 85198 82734 86615 88537 105571 106337 312199 332782 894845 885559 331810 347569 98533 87261 95741 93443 105339 105883 97528 98148 69171 70566 248364 219955 626788 636570 185976 183670 233528 234767 270143 261626 278812 280267 296650 297935 279860 309466 629361 663987 493921 402552 246597 241709 279699 277306 291929 296533 301496 302714 334688 333863 550383 571857 41.15 68.5 1
14:13:18 2023-09-26 313957 312999 77503 76085 107629 111062 107859 106923 84946 82752 86402 88634 105636 106370 312163 335799 895478 881456 335532 344219 98599 87078 95775 93507 105404 106017 97391 97944 69327 70470 250860 219669 634418 641886 185103 184994 234525 235622 270107 262252 279258 281623 294323 299677 279860 306315 633007 656250 491299 396367 247997 242081 278289 278979 290767 295680 300851 303851 334109 336928 550383 572017 41.15 68.6 1
14:13:19 2023-09-26 316382 313449 77707 76140 107859 111147 107975 107446 85107 82734 86520 88537 105604 106403 309936 336848 899224 880708 333031 344908 98533 87261 95641 93698 105644 106064 97391 98079 69296 70438 250633 220641 630141 639765 185385 184289 232290 234837 270143 262611 278511 280479 295043 297970 284539 309101 632112 658428 493921 400136 244969 242115 278289 278195 290802 295886 299482 304350 333414 334330 552019 572017 41.15 68.6 1
14:13:20 2023-09-26 318144 312340 77675 75889 108001 110874 108149 106890 85459 82605 86493 88327 105669 105881 310406 334286 894766 887990 333537 343497 98836 87018 95775 93379 105726 105775 97423 97777 69611 70472 265871 219669 639832 635454 185244 184149 233227 235388 270869 260869 279491 280735 294465 299501 279073 310085 629325 664548 495311 396511 246484 240668 279109 278782 293841 294308 300023 304626 332681 336621 545476 571857 41.15 68.5 1
14:13:21 2023-09-26 315245 313116 77707 76116 107868 111079 108124 107728 85140 82767 86488 88666 105636 106403 309936 336775 894581 882743 334888 344461 98803 87110 94412 93443 105371 105809 97391 97911 69327 70438 263464 219706 632542 634666 186236 183962 233691 234405 270380 262244 277957 280911 295816 299783 279860 308992 629092 658173 495311 396619 246139 241709 279699 277377 292578 295680 299156 305963 332681 335879 547130 571857 41.15 68.6 1
14:13:22 2023-09-26 315580 313003 77597 75945 107996 110874 108075 106890 85096 82752 86434 88359 105669 106158 310371 333023 901425 884069 331556 344461 98735 87142 95775 93411 105371 105809 97794 98184 69516 70504 258911 220641 633806 641124 185173 184994 234194 235752 270423 260904 279707 279935 296233 299573 279860 308302 630888 667899 500667 399571 245760 242046 277790 279372 291653 294308 300023 304442 334454 334869 551297 572017 41.15 68.6 1
14:13:23 2023-09-26 317245 312829 77728 76055 108016 110968 108090 106923 85063 82752 86466 88392 105636 106337 311648 334251 898836 887322 331556 345392 98468 87293 95575 93603 105339 105951 97225 98079 69296 70670 250633 220173 629259 638409 186106 184126 233331 234579 268590 261808 279241 280052 295816 297274 279153 309392 630066 664926 493921 400738 246597 242081 279109 277732 291885 295199 301289 304663 333718 334587 552019 572261 41.15 68.6 1
14:13:24 2023-09-26 313953 313259 77540 75997 107670 111096 107892 106923 84979 82809 86482 88573 105636 106746 309936 334520 893202 881245 333429 344461 99105 87078 95941 93507 105918 106158 97861 98049 69673 70440 265871 219085 638034 638263 185173 184958 234380 236117 269953 261843 279474 280091 294465 301045 279594 309356 633007 658281 494095 396232 246413 243423 278289 279569 290802 296951 301289 304663 332681 336928 545513 571612 41.15 68.5 1
14:13:25 2023-09-26 314477 313076 77724 76136 107983 111027 108041 106956 85012 82809 86488 88569 105812 106403 311538 336884 896185 880080 333573 346564 98702 87050 95809 93443 105726 105883 97423 97911 69390 70390 250633 219085 634173 638409 185350 184876 232256 235528 270143 261808 279241 280941 293249 300961 279860 308447 632112 656250 498091 395917 247997 242081 278289 278979 290705 295886 301289 303637 332112 336928 550456 572017 41.15 68.6 1
14:13:26 2023-09-26 314435 313259 77535 76193 107662 111096 107892 106923 84979 82752 86423 88513 105636 106403 312163 331482 892876 887953 329252 343462 98836 87316 94275 93475 105886 106192 97626 97980 69516 70488 250860 220329 635694 635562 186059 184114 232972 235329 269953 261044 279779 279802 297140 299818 279001 310780 631217 665202 493921 399854 246519 240599 279502 278195 290731 296742 306306 304626 334759 334904 540806 567766 41.15 68.6 1
14:13:27 2023-09-26 315766 313085 77728 75945 107967 110874 108075 106890 85012 82767 86551 88480 105959 106264 309936 334825 894057 885665 333573 343462 98768 87110 95809 93443 105726 105883 97423 97879 69359 70438 250633 219085 633709 636570 185940 184289 232325 234837 269034 261009 279241 282979 294536 299466 279663 310341 628436 663013 496701 396583 246139 241373 279109 278586 293024 294308 302154 303637 332646 336385 545898 571857 41.15 68.6 1
14:13:28 2023-09-26 320268 312897 77540 75977 107893 111096 107892 106956 84979 82866 86461 88605 105669 106403 309936 332247 898800 882779 329519 346833 98706 87316 94079 93570 105628 106108 97326 98013 69327 70567 248589 221268 635130 639422 185350 184254 232325 235563 268970 262436 279527 279166 295494 298910 279860 309866 634804 663987 498024 401415 245760 241709 279109 278586 290325 295849 300863 302714 334794 336918 549604 571206 41.15 68.6 1
14:13:29 2023-09-26 315205 312994 77650 75929 108001 110908 108314 107380 85231 82605 86466 88359 105701 106403 310771 332747 898512 884147 331323 344461 98735 87142 95841 93507 105826 105883 97423 98011 69327 70470 265871 220017 633439 640218 185020 185135 231898 235563 268181 261009 281167 280056 296025 299364 279860 309392 633007 665647 493921 400173 245760 242081 278093 279766 290802 296116 300443 304410 334489 334904 549567 571206 41.15 68.6 1
14:13:30 2023-09-26 313693 313299 77429 75977 107637 111250 107859 106956 85250 82752 86423 88666 105459 106436 309900 334825 893497 882003 334174 346833 98739 87316 95939 93475 105878 106074 97626 97980 69547 70567 254224 220329 634638 631060 186533 183542 233726 234627 269999 262611 278348 280789 294943 299399 279680 309794 629361 657907 498438 396691 245760 241709 279896 277306 291520 296128 300402 305529 333893 334904 545128 571014 41.15 68.6 1
14:13:31 2023-09-26 312090 312380 77507 75977 107941 111011 107859 106923 85005 82752 86482 88545 105571 106370 311721 334286 892231 880619 331592 343427 98937 86777 95941 95600 105871 105736 97423 97744 69296 70407 250633 220527 635722 634702 185350 184324 232256 235892 269348 262244 278848 280052 295401 300765 278217 310341 631819 658245 493921 396619 246590 240633 279109 278979 290325 295715 301289 302750 333718 336385 540734 571782 41.15 68.6 1
14:13:32 2023-09-26 314901 312344 77404 75945 107637 110908 107785 106923 84979 82752 86461 88605 105636 106403 309900 334530 894323 888805 332281 347569 98435 87380 94054 93602 105273 106221 97194 98148 69296 70599 248589 220173 629308 638409 186236 184044 234855 234603 270344 261044 279277 280052 296018 297900 279153 308992 630501 663987 493921 401095 244969 242115 279502 277608 292578 295233 301034 302750 333718 334366 552019 571050 41.15 68.6 1
14:13:33 2023-09-26 314652 313228 77798 74477 107785 111027 108078 106956 85012 82752 86503 88513 105669 106264 312089 330789 893580 885435 328524 344461 98735 87263 95775 93443 105404 105883 97391 97911 69296 70342 265871 220173 633173 631096 186236 184289 233007 234837 268181 261808 279743 278940 295982 299818 279073 309909 630734 665238 492531 401415 246174 240599 279824 278195 291520 295268 301289 304157 335768 334869 540806 567802 41.15 68.6 1
14:13:34 2023-09-26 313957 311488 77540 75977 107637 110908 107892 106956 84979 82695 86456 88513 105491 106403 312089 336635 899827 880708 333465 344837 98603 87229 94187 93507 105306 106040 97293 98013 69265 70407 248589 220329 630587 640181 185799 184289 232290 234871 269953 262428 277706 281854 296025 297725 284876 309392 632112 656250 493921 400136 245004 242115 278913 278586 290661 295680 299978 306593 333683 335596 552019 572202 41.15 68.6 1
14:13:35 2023-09-26 313141 312937 77641 75997 107882 111062 107711 106923 85250 82800 86423 88605 105491 106436 309683 332747 898836 880619 329021 343427 98566 87110 95675 93507 105371 105917 97324 97911 69296 70438 250633 220641 633634 637507 185385 184324 232325 235927 268781 261843 279510 279201 300523 297655 279860 309083 633007 663987 492531 401415 245417 241709 279109 278782 289919 296611 300111 302714 335991 334600 549604 571206 41.15 68.6 1
14:13:36 2023-09-26 315394 313034 77540 76057 107637 111096 107892 106923 85012 82752 86488 88513 105812 106810 311575 336564 894729 885644 333501 346454 98805 87197 94249 93507 105813 106153 97391 97879 69359 70407 250860 220017 636927 636498 185834 184547 232937 234767 270869 261669 278812 281567 294144 301172 279860 310049 628843 658245 504190 396547 248525 242011 279109 278586 293435 294308 301929 304064 332646 336385 546284 572261 41.15 68.6 1
14:13:37 2023-09-26 313917 312277 77531 76085 107604 111139 107908 107628 84946 82866 86370 88816 105636 106729 309900 335799 889430 881534 334614 343427 98871 87142 95941 93443 105693 105922 97828 97911 69359 70407 265871 219706 632929 631024 186214 183670 234086 234802 269348 262611 278777 280875 295682 299783 279860 311220 630252 656214 493921 396655 245760 241674 279896 277270 292062 297369 300402 306672 333181 335843 545513 570978 41.15 68.6 1
14:13:38 2023-09-26 312313 312277 77798 75945 107860 110840 107859 106890 85096 82866 86659 88440 105974 106597 312532 335958 900922 888955 333226 346833 98772 87288 94249 93507 105661 105883 97554 97911 69265 70504 256546 220017 636188 639765 184808 185135 234159 236047 270524 260974 279707 280122 295151 299538 279860 308883 632559 667972 493921 400142 246104 242046 278289 279766 291618 294958 300443 304212 334653 334904 550383 572017 41.15 68.6 1
14:13:39 2023-09-26 315838 312037 77646 74583 107868 111027 108041 106923 85096 82752 86466 88480 105636 106370 310371 333749 901388 889252 331556 343427 98566 87110 95741 93475 105371 105922 97391 97911 69327 70438 248364 220017 639861 640401 186201 184289 233331 234767 268999 261774 279671 280052 296233 297725 279153 309320 629325 664456 493921 398971 246597 242826 279109 278195 292294 296116 301715 303352 334150 334552 552802 571821 41.15 68.6 1
14:13:40 2023-09-26 313440 312309 77507 75997 107637 111139 107859 106923 85367 83041 86563 88747 105796 106370 310264 334649 891716 881096 333041 346833 98805 87348 95940 93348 105886 105848 97391 98184 69611 70503 250860 220017 636770 631060 185918 184700 232937 236257 269348 262611 279383 280675 295602 300694 279073 311698 633007 658245 500843 398971 246554 240599 279699 279372 290767 297252 300590 303637 334185 334904 540734 572017 41.15 68.5 1
14:13:41 2023-09-26 315366 313377 77707 75973 107860 111062 107892 106923 85096 82866 86488 88634 105669 106403 309900 333749 895675 881245 333465 343427 98904 87110 95841 93443 105726 105848 97423 97879 69359 70359 263464 218776 642824 638409 185314 184876 232256 235563 269727 262174 279241 280871 293696 300765 279860 308048 633007 657943 500843 396475 246519 242081 278289 279372 290520 296128 301289 305322 333749 336928 547130 571612 41.15 68.6 1
14:13:42 2023-09-26 314399 312313 77540 76033 107893 111062 108057 107380 85308 82668 86622 88537 105538 106370 312286 333924 897000 888172 331105 344944 98702 87110 95741 93463 105404 106040 97326 97911 69327 70534 250860 220329 633539 634485 186236 184547 233494 235528 270143 262790 279707 279166 294793 299818 279466 311257 630029 665166 492531 401983 246311 240633 279896 278195 291547 295680 301715 302643 336239 334834 543865 572702 41.15 68.6 1
14:13:43 2023-09-26 315364 312277 77683 75945 108183 110686 108075 106857 85128 82605 86525 88327 105636 106191 309900 332988 892864 889252 332491 343392 98904 87110 95907 93411 105693 105848 97423 97879 69359 70438 250519 219085 636130 634630 186201 184711 232972 235528 269375 260974 279743 280640 295365 301222 279663 310341 630734 666012 488557 396583 246519 240668 279502 278586 292062 297837 302387 302678 333683 336892 545767 573866 41.15 68.6 1
14:13:44 2023-09-26 318321 312304 77507 76114 107950 111319 108307 107710 85276 82833 86466 88569 105571 106917 310914 333924 901144 880433 329448 343427 98634 87142 95775 93570 105404 105995 97358 98046 69327 70534 254224 220954 634516 637958 185905 184711 232972 235528 268970 262646 279438 279740 297248 298875 279860 310219 633007 662041 510356 401415 245725 242046 279109 278782 290493 297025 300075 304589 335698 334834 550149 571206 41.15 68.6 1
14:13:45 2023-09-26 313926 312268 77589 75977 107893 110998 108041 106890 85096 82752 86520 88513 105636 106271 311942 332212 898800 882743 331935 343427 98528 87050 95775 93411 105371 105883 97391 97879 69327 70438 265871 220017 635942 639765 185020 185264 232187 235563 270524 260974 279743 280056 296233 299573 279414 309138 633007 663261 493921 400136 245725 241877 278093 279766 290731 296533 300479 304626 334688 336631 550383 572017 41.15 68.6 1
14:13:46 2023-09-26 312055 312300 77740 74744 107941 111011 108024 107480 85198 82800 86552 88569 105538 107007 309759 334649 886677 880619 332527 343427 98495 87229 94275 93475 105371 105883 97391 97911 69516 70519 250633 219706 637574 631060 186106 184289 233331 235892 269348 262611 278812 280087 296233 299573 279378 311698 633007 658137 493921 398935 246104 240599 279896 278195 290767 298005 300863 303637 333683 336595 540698 572017 41.15 68.6 1
14:13:47 2023-09-26 320165 312344 77564 76085 107785 111173 107892 106923 84979 82866 86466 88634 105877 106403 309648 333749 894766 880619 332383 346551 98937 86681 95941 95699 105871 105633 97423 97744 69265 70359 250633 220017 636585 634666 185350 184711 232290 236292 269727 262209 279474 280899 295043 301361 279073 309721 633007 658281 493921 396619 247281 240633 279109 279372 290767 296128 301289 304810 336737 336385 540734 571206 41.15 68.6 1
14:13:48 2023-09-26 315101 312028 77773 74587 108099 111113 108124 107299 85231 82767 86498 88537 106096 106337 309900 333749 896148 885573 329555 346687 98263 87293 95542 93507 105266 106098 97228 98385 69296 70438 250633 219706 630365 638409 186533 184289 233691 234802 268777 261591 279707 280284 296233 298558 279336 308997 629361 663987 493921 400738 246597 242115 279502 277732 292339 296742 302142 303601 334499 334330 552019 571014 41.15 68.6 1
14:13:49 2023-09-26 322078 312313 77544 76061 107785 111062 108041 107431 85096 82866 86434 88816 105636 106403 309865 334105 893544 885361 330760 344461 98836 87110 95941 93507 105693 105883 97528 97944 69327 70438 256546 219271 633684 634666 185882 184324 233691 235528 268590 262209 279671 279349 297532 299818 279860 311698 630734 665202 498264 401415 246311 240633 279896 278586 291929 295886 301929 305256 336510 334564 547469 574794 41.15 68.6 1
14:13:50 2023-09-26 311654 312937 76799 76124 107859 111113 108124 107480 85198 82767 86530 88569 105788 106370 309683 336813 894544 880708 335351 343392 98566 87293 95741 93539 105371 106074 97391 98079 69327 70438 250633 219706 633539 638409 185905 184876 232325 235563 270143 262209 278384 281799 295043 299364 279153 309392 632112 655716 492531 396655 245588 242826 278913 278979 291653 295886 301034 304600 332646 335879 552019 567730 41.15 68.6 1
14:13:51 2023-09-26 311836 312019 77396 76061 107629 111250 107785 107505 84946 82866 86391 88698 105459 106983 309431 333784 897762 880619 329484 344425 98566 87078 95741 93411 105371 105883 97391 97944 69265 70534 248364 219578 641859 639043 186070 184582 232972 235528 268970 263232 279241 280017 294999 298875 280041 310341 633007 658245 492531 401415 245760 242081 279502 278979 291653 297060 300438 304064 338345 334622 550943 571796 41.15 68.6 1
14:13:52 2023-09-26 315762 312135 77695 76084 107868 111079 108124 107299 85264 82994 86498 88480 105669 106370 309683 336763 895709 885361 335126 343392 98735 87110 94275 93443 105709 105883 97423 97911 69327 70438 265871 219550 633709 636084 185940 184711 233331 234837 269409 261808 279153 281764 295816 299889 279860 310341 629325 662317 491299 396583 246519 241709 279502 278979 293471 295423 301070 305529 333181 336928 546284 572297 41.15 68.6 1
14:13:53 2023-09-26 314175 312349 77457 76066 107604 111250 107678 106956 84979 82866 86423 88634 105531 106403 309396 334860 893129 880208 332599 343392 98768 86840 95775 93443 105404 105848 97391 97911 69296 70407 263464 219706 633760 631024 186866 183997 234249 234802 270143 262646 278616 280906 295043 299853 279860 309940 629361 657907 488557 396655 246139 241877 279896 277306 292134 296128 300608 306213 335492 336137 549028 573644 41.15 68.6 1
14:13:54 2023-09-26 315694 312135 77794 76088 108116 110891 108124 106824 85128 82719 86552 88480 105669 106158 312163 335995 902432 885361 331287 344461 98805 87229 95841 93399 105404 105883 97423 98011 69359 70438 250633 220017 633684 639765 185350 185135 232290 235563 268999 262388 279743 280052 296233 299818 279860 308411 628996 666991 500843 398971 246139 242622 278289 279372 291547 295199 300689 302750 334724 334904 552410 572297 41.15 68.6 1
14:13:55 2023-09-26 315358 312277 77511 75997 107819 111062 108041 106923 85070 82809 86552 88513 105636 106337 309900 334027 900111 887322 331556 343462 98263 87293 94023 93475 105339 105951 97225 98079 69327 70438 250633 220017 629985 638409 186533 184324 233691 234837 270869 261843 279743 280479 296233 298457 279578 309866 629361 663987 488557 400136 246597 242861 279109 278714 293222 295884 301454 304313 337244 334763 551908 574460 41.15 68.6 1
14:13:56 2023-09-26 334622 312130 77728 76088 107834 111079 107892 106923 85128 82866 86520 88747 105796 106403 309865 333784 894766 880619 333226 343427 98904 87018 95975 93411 105726 105702 97456 97444 69579 70215 256546 218776 638772 636534 185350 184876 232256 236257 270143 262244 279671 280780 295401 301469 279860 308956 632559 658317 504171 396547 246590 241877 278913 279766 290802 296163 301289 304663 334185 337436 547469 572017 41.15 68.6 1
14:13:57 2023-09-26 313696 312304 77568 75977 107637 111166 107926 107398 85037 82866 86488 88666 105564 106564 311721 336341 895478 880619 335604 343462 98528 87142 95775 93379 105693 105883 97391 97944 69359 70438 263464 219395 635942 638409 185940 185135 232325 235892 268181 262209 279277 281839 295401 299818 281537 309356 633007 656250 484688 396547 246139 242861 279001 279622 292365 297789 301996 306362 333929 338051 551908 571981 41.15 68.5 1
14:13:58 2023-09-26 314477 312121 77732 76140 107851 111096 107892 106956 85096 82701 86622 88634 105604 106713 309900 333598 892981 888073 329484 343462 99105 87110 95941 93475 105726 105809 97423 97777 69359 70438 250633 219706 638456 631060 186402 184746 233366 235528 268216 262209 281435 279201 297283 300765 279847 312065 631217 665238 493921 400775 246554 243689 279896 278586 292133 296951 302142 302430 336274 334904 540770 567766 41.15 68.5 1
14:13:59 2023-09-26 322387 311826 77630 75897 108001 110908 108108 106890 85161 82638 86595 88359 106074 105947 309936 332747 892231 887990 332563 344200 98904 87142 95909 93443 105726 105843 97456 97974 69359 70407 254224 218776 634907 634702 186236 184887 233331 235563 268999 261009 279779 280977 295401 300765 279860 310341 629398 664926 505776 396583 248782 243689 279860 278763 292294 295094 303429 304478 334044 336786 546691 573644 41.15 68.6 1
14:14:00 2023-09-26 312697 312130 77527 76213 107637 111173 107785 107413 85308 82866 86461 88666 105636 106469 309900 334069 898836 881245 331031 344461 98735 87110 95709 93507 105371 105843 97391 97944 69296 70438 263464 219271 630463 637958 186236 184876 233366 236057 269348 262681 279707 280017 297342 299364 284675 310341 630947 662078 485815 401415 246139 242115 279502 278979 290802 297511 301289 306311 335768 334869 550456 571612 41.15 68.6 1
14:14:01 2023-09-26 311104 312058 77540 76029 107637 111096 107892 106956 85037 82866 86422 88698 105636 106436 309900 331714 898164 881245 329252 343497 98599 87078 95741 95766 105371 105883 97324 97777 69327 70438 248364 220329 635327 637507 186236 184876 233007 236327 269348 262244 279743 280053 300947 299364 284503 309065 634089 664926 492531 401123 247997 243689 279824 279336 290317 296921 301896 303458 336097 334728 548607 571501 41.15 68.6 1
14:14:02 2023-09-26 314435 312273 77540 76057 107633 111113 107892 106923 85096 82866 86434 88666 105796 106630 309466 335835 894131 884733 333067 343427 98768 87110 95809 93379 105404 106116 97423 98111 69359 70470 251943 219550 635056 636607 186568 184324 233726 234638 268216 262646 278812 281458 295151 299853 280113 310341 629135 656250 493052 396655 246347 242081 279502 277732 293471 295680 300863 306292 333181 335914 546321 572297 41.15 68.6 1
14:14:03 2023-09-26 313516 312309 77507 76101 107637 111173 107785 107398 84979 83012 86456 88666 105531 106436 309431 334860 888801 881566 332563 343462 98904 87110 95809 93443 105886 105917 97423 97911 69327 70438 248364 219706 633684 631024 186997 183997 234284 234871 269763 262681 279222 280941 295276 299889 284489 311808 630514 660479 493921 398681 248525 242011 279896 278015 292436 297523 300930 304456 336913 336244 545476 571050 41.15 68.6 1
14:14:04 2023-09-26 315618 312058 77593 76120 108001 110874 108075 106923 85070 82752 86600 88505 105669 106370 309431 332514 901786 885398 331054 343497 98735 87142 95775 93379 105404 105770 97423 97944 69327 70470 250633 220017 633833 640218 185940 185264 232325 235528 269409 261079 279779 280514 296233 299853 284776 308919 631664 664973 495311 399890 246174 242861 278325 279372 292613 295233 302424 303637 334724 335914 552802 571014 41.15 68.6 1
14:14:05 2023-09-26 314910 311586 77572 75969 107926 111096 107926 106923 85289 82809 86434 88513 105669 106370 309971 332782 901153 887990 331556 344461 98499 87444 95609 93622 105371 106098 97324 98111 69359 70438 263464 219861 639310 638409 186568 184876 233726 234837 269034 262366 279743 280924 295756 298945 279843 310049 629996 664707 493921 400027 247296 243299 279860 278639 293748 295747 302571 305418 334724 335914 552802 571857 41.15 68.5 1
14:14:06 2023-09-26 313004 312645 77707 76029 107885 111096 107892 106956 85103 82833 86461 88605 105669 106403 311721 333784 894131 881245 331592 343392 98970 87110 96009 93475 105904 105702 97657 97744 69610 70359 250633 219436 640666 636570 185940 185135 232325 236327 270143 262646 279743 280941 296025 301680 279466 310817 632824 662078 495311 396619 247734 241912 279109 278283 290731 296197 302362 304136 334759 336573 543902 567500 41.15 68.5 1
14:14:07 2023-09-26 310561 312246 77646 76029 107967 111139 108024 107365 85096 82866 86466 88634 105636 106403 309865 334754 894544 881245 333573 343427 98904 87110 95841 93475 105693 105956 97423 98046 69359 70438 250633 218776 635669 638409 185905 185394 232290 236257 270143 262209 279671 281764 295329 300796 279716 309794 634134 658065 492670 396367 246413 242721 279037 279730 291920 296816 301015 304528 333181 337910 550112 571944 41.15 68.6 1
14:14:08 2023-09-26 321473 312197 77613 76081 107967 111173 108024 107380 85096 82866 86498 88634 105636 106403 310580 332985 893507 887916 328489 344425 98904 87110 95874 93475 105661 105883 97423 97978 69359 70622 254224 220329 634124 631060 186498 184841 233691 235788 270524 262576 279707 279740 294999 299818 279860 312250 631144 666139 496782 401983 246519 241338 279608 278979 292578 296093 302142 304589 336746 334869 544634 572261 41.15 68.6 1
14:14:09 2023-09-26 313912 311799 77597 76033 107967 111216 107926 106923 85037 82866 86493 88634 105636 106893 309865 332985 893285 888027 328986 343427 99105 87142 95907 93411 105726 105848 97391 97911 69327 70438 263464 220017 632929 631024 186533 184841 234855 235528 268216 262209 281398 282181 296888 300657 279414 311956 631071 668699 493921 401232 247104 243314 279896 278835 292401 297369 302754 304589 336746 334904 546617 570978 41.15 68.6 1
14:14:10 2023-09-26 313921 312277 77560 76029 108188 111079 108041 107365 85096 82866 86466 88634 105669 106403 309396 336341 898763 878707 333302 343427 98566 87293 95741 93475 105339 106064 97391 98079 69296 70534 248364 220173 634716 638409 186201 185135 233331 235892 270524 262646 278384 281567 296650 298523 279808 308992 632559 657174 495311 400136 245725 242826 279109 279372 292302 296093 300075 305494 335709 334904 552019 567730 41.15 68.6 1
14:14:11 2023-09-26 313004 311876 77470 76114 107522 111250 107678 107579 85005 82866 86488 88666 105636 106436 311280 334825 898800 878707 331520 343427 98566 87261 95741 93475 105339 106030 97391 98079 69296 70534 248364 220329 627303 638409 186201 185135 233331 235892 268216 263452 278953 282979 296816 300329 281444 310159 632413 660589 495311 401160 247646 242721 279663 279372 291956 296783 300402 307495 337721 335561 552019 572830 41.15 68.6 1
14:14:12 2023-09-26 315793 311331 77650 74485 108050 110874 108149 106890 85128 82719 86530 88662 105669 106019 309936 333749 889265 888045 335329 343392 98937 87142 96008 93475 105726 105883 97828 97777 69359 70407 263464 218776 635792 634702 185882 184876 233494 235857 269632 261009 279743 281536 295682 301187 279860 311257 629361 664926 489928 396547 246519 242081 279896 278979 292507 296116 300971 306125 333683 337436 544670 571821 41.15 68.6 1
14:14:13 2023-09-26 315834 311764 77642 76029 107967 110874 108075 106923 85245 82866 86578 88513 105669 106370 309900 334790 893497 885596 333537 343392 98871 87142 95941 93379 105693 105848 97391 97911 69359 70438 263464 219085 639130 635599 186367 184876 233656 235563 272402 262182 279419 283635 294833 301045 279860 311111 629179 663300 489928 396439 246413 242046 279699 278979 293883 295164 303085 306019 333683 337637 546321 572702 41.15 68.6 1
14:14:14 2023-09-26 311800 312850 77765 76114 107893 111139 107892 106923 85128 82866 86466 88666 105669 106436 309865 331749 898800 882743 329252 344425 98803 87142 95841 93475 105371 105917 97391 97911 69359 70566 250633 220329 632950 638140 186533 184876 233691 236823 269348 262611 279743 280052 294999 299291 278340 311000 630911 665866 500843 401378 246484 242453 279699 279766 290661 296711 301929 302714 336239 334869 548753 571206 41.15 68.6 1
14:14:15 2023-09-26 315514 311331 77646 75893 107963 110874 108075 106923 85128 82866 86498 88480 105636 106092 309648 331714 900749 882779 331019 343427 98735 87110 95807 93411 105676 105883 97391 97911 69359 70438 248364 219861 633439 638409 185350 185394 234855 236047 270869 263795 281255 280766 296787 299501 279860 308847 632413 667545 495311 400136 246484 242657 278289 278248 292981 296488 302853 303566 334759 335879 552019 571796 41.15 68.6 1
14:14:16 2023-09-26 313470 312268 77535 76081 107637 111173 107859 106956 85037 82866 86493 88698 105636 106436 309648 334286 893129 881245 332023 343427 98904 87142 95907 93443 105404 105883 97423 97911 69359 70438 254224 219706 635281 631024 186367 184876 233656 236257 269763 262681 279671 281007 296233 299889 279663 309666 633007 657979 503650 398971 246554 240633 278614 278979 290802 297060 301289 305529 334724 336385 540770 573422 41.15 68.6 1
14:14:17 2023-09-26 312968 311795 77568 76089 107893 111062 107892 106923 85289 82866 86498 88666 105669 106436 309900 333749 893275 880619 331520 343427 98904 87110 95941 93367 105693 105741 97423 97744 69579 70359 263464 218467 640311 636570 185657 185182 234855 236743 270416 264729 279563 281194 295222 301219 279788 310159 633795 662005 488557 396511 246590 242081 279394 279658 292762 296163 301929 305529 333718 337661 545513 571612 41.15 68.6 1
14:14:18 2023-09-26 313921 311795 77548 75977 107777 111062 107892 106923 85096 82866 86552 88666 105669 106403 309431 332247 894471 885453 328258 343427 98768 87261 95907 93411 105371 105956 97391 97911 69296 70534 248364 221310 632390 631060 186568 184324 233726 235528 268777 262611 279707 280052 295927 299818 284489 312323 632422 665202 495206 402552 246139 241877 278514 278979 292578 297933 300023 304100 336746 334834 546284 573316 41.15 68.6 1
14:14:19 2023-09-26 320637 311545 77572 76029 108001 111062 108024 106956 85070 82866 86498 88634 105604 106403 309900 332751 892010 887990 329590 343427 98937 87110 95941 93475 105904 105848 97423 97744 69579 70438 254224 219085 638205 636013 186249 185017 234855 236117 270869 261704 281289 280534 296089 300691 279519 311479 632112 665202 488557 396691 249231 243689 279896 278979 292337 296128 300936 304331 335592 336892 544823 567766 41.15 68.6 1
14:14:20 2023-09-26 311095 312268 77462 76114 107604 111250 107785 107505 84979 82866 86456 88698 105531 107090 310144 333784 898836 879993 329590 344496 98735 87261 95775 93411 105371 105956 97391 98111 69327 70702 261100 219271 628689 638409 186236 185135 233691 236519 269953 263856 279671 280911 296852 299608 279153 310341 633007 658245 492531 401415 245760 242826 279631 278979 292542 297476 300863 306510 335733 334904 552019 573496 41.15 68.6 1
14:14:21 2023-09-26 310597 312277 77540 76118 107637 111250 107859 106956 85096 82866 86488 88666 105636 106436 309396 331749 898800 881245 329252 344184 98803 87142 95775 93539 105371 105883 97423 98011 69568 70438 263464 220954 639899 638275 186688 185029 234589 236187 269917 263276 279527 280766 298672 299642 278340 310780 630947 663987 492531 402296 246104 242453 279699 278979 290802 297681 300851 305312 337721 334904 549993 571612 41.15 68.6 1
14:14:22 2023-09-26 321478 311799 77544 76085 107926 111139 107892 106956 85161 82866 86498 88666 105910 106436 308962 334825 893497 883005 333573 346833 98904 87110 95875 93507 105693 105848 97423 97777 69359 70407 246135 219085 633150 634702 186402 184876 233331 235528 269820 261808 279707 282015 294216 300903 284467 309981 629361 662114 489928 396547 246554 242081 279502 278979 293919 295199 300443 304564 335988 336644 548248 575240 41.15 68.6 1
14:14:23 2023-09-26 315394 310966 77535 76081 107810 111062 107892 107398 85070 82866 86466 88666 105636 106403 309431 334860 894766 884069 333537 343462 98768 87142 95941 93475 105404 105883 97391 97879 69611 70504 248589 219706 639840 634557 186391 185029 234274 234697 270869 262873 279061 281693 295151 299889 284868 311000 630734 661884 495411 396583 246519 242081 279699 277872 293776 296128 300997 305243 333683 336928 547093 572702 41.15 68.6 1
14:14:24 2023-09-26 321627 311804 77679 76009 108001 111062 108041 106956 85161 82866 86563 88755 105701 106370 309900 331749 900111 884032 331972 343427 98937 87142 95941 93475 105726 105917 97694 98011 69359 70534 254224 220017 633439 638409 185032 185394 232256 236327 268777 261843 281435 280776 297113 299889 278374 310341 633007 665202 499307 400173 246519 242115 278716 278662 291688 296128 300936 305986 336498 336609 548886 571833 41.15 68.6 1
14:14:25 2023-09-26 309473 312130 76869 76261 107859 111113 108016 107480 85231 83175 86552 88698 105636 106909 309431 334684 889302 881872 332059 343427 98803 87348 96005 93443 105404 105883 97456 98011 69359 70534 250633 219706 636065 631024 186830 184841 233760 235892 270143 263268 279671 280941 295738 299889 284740 310606 632112 658173 495311 398935 246554 241709 279362 278979 292133 297476 300997 304564 334688 336656 540806 567802 41.15 68.6 1
14:14:26 2023-09-26 312090 311109 77544 76061 107662 111096 107892 106923 85012 82866 86434 88698 105669 106436 309431 333480 889302 880263 331556 343427 99003 86808 96041 93475 105904 105668 97757 97476 69579 70311 250633 219085 639999 636302 185940 185264 232290 236327 270143 262611 279707 280941 295816 301680 279663 311037 630983 662078 495311 396583 247699 242081 279109 278283 291653 297060 302210 305028 337482 337661 545915 571944 41.15 68.6 1
14:14:27 2023-09-26 314287 312130 77753 76221 108016 111113 108124 106956 85128 83012 86530 88666 105636 106370 311207 333714 895478 885398 330834 345115 98805 87293 95775 93475 105676 105917 97391 98011 69296 70470 263464 219613 632896 631060 186830 184582 234249 235528 268999 262244 279225 280675 295927 299818 284648 312250 629398 665575 492531 402552 246139 242115 278549 278782 293024 296803 301034 305529 336746 334869 547130 571857 41.15 68.6 1
14:14:28 2023-09-26 314909 311799 77540 75977 107819 111173 107892 106956 85128 82866 86466 88666 105669 106403 309648 332517 894401 889252 329590 343462 98904 87142 95975 93379 105726 105736 97423 97777 69579 70470 265871 219395 636986 631096 186568 184876 233691 235892 268777 261843 281471 280087 295738 301680 279860 310891 632112 665946 495311 398971 247316 241912 279896 278979 292768 296781 303859 304368 339707 336786 545915 573644 41.15 68.6 1
14:14:29 2023-09-26 311912 312099 77645 76225 107653 111250 107826 107612 84979 83208 86456 88909 105506 106983 311280 333819 900515 881336 330554 343427 98768 87353 95775 93499 105371 105917 97257 98011 69296 70566 248364 220329 628242 638409 186533 185135 233528 235927 269953 264106 279474 280675 295480 299364 279153 310341 630888 658209 498024 401415 246104 242861 279502 279372 291956 297511 300863 304600 335768 334904 551237 571857 41.15 68.6 1
14:14:30 2023-09-26 312090 311580 77540 76029 107885 111173 108075 106923 85070 82866 86520 88545 105636 106436 309900 331491 897491 882117 329555 343462 98768 87174 95775 93475 105404 105917 97423 97911 69327 70470 250519 220017 634002 637958 186272 185394 232325 236893 268778 262244 281435 280052 295033 299889 284648 311257 630947 665202 493921 401378 246519 242115 279860 279694 291405 296816 302528 303530 336133 336244 550165 571501 41.15 68.6 1
14:14:31 2023-09-26 320115 312166 77757 76166 107860 111250 108142 107579 85070 83208 86439 88698 105636 106436 310657 334754 891452 880244 332599 343427 98904 87293 95941 93443 105693 105770 97423 97944 69421 70438 254224 219706 633439 631024 187391 184324 234482 235892 268216 263452 279671 281646 296233 299501 284611 311920 631217 658173 503997 398971 246519 242488 279259 278195 292613 297060 301289 304706 334454 336928 546934 572297 41.15 68.6 1
14:14:32 2023-09-26 311135 312054 77544 76098 107670 111445 107859 107431 85012 82866 86434 88731 105636 106909 308962 333784 888007 881245 331556 343462 98904 87261 95875 93507 105404 105843 97423 97944 69359 70470 263464 219706 633684 631024 186866 184746 233760 235927 269953 263268 279707 281374 296018 300765 279788 310424 632112 658209 488557 398971 248701 243689 281480 278959 291991 297969 301679 307062 334583 337221 545915 573644 41.15 68.6 1
14:14:33 2023-09-26 315694 311764 77700 75977 107992 111096 108389 107413 85381 82866 86530 88666 105669 106746 310264 332782 901425 887359 331556 343427 99105 87293 95975 93443 105693 105917 97423 97944 69611 70566 250633 219706 634884 638409 186119 185135 234855 235528 269444 261843 279779 281335 300523 299853 279850 308556 631217 666049 495311 399854 245760 243892 279109 279372 293954 295715 302387 304314 334759 336928 549712 572297 41.15 68.6 1
14:14:34 2023-09-26 313993 311357 77540 75973 107662 110942 108075 106956 85012 82866 86552 88573 105961 106403 311280 332747 898836 887322 331054 344200 98499 87444 95741 93602 105194 105951 97225 98343 69218 70566 248364 220173 626557 637057 186866 184887 234086 234871 269034 262611 279779 280941 295982 298615 280039 311037 629398 663987 493921 401123 247653 243230 279896 278479 293186 296058 302999 304421 334618 334763 552728 572702 41.15 68.6 1
14:14:35 2023-09-26 312086 311839 77577 76230 108132 111011 107892 107398 85012 82866 86525 88666 105926 106696 309431 332782 893221 881245 334100 343392 98937 87110 95842 93379 105726 105736 97456 97911 69390 70438 263464 218312 637419 637507 186106 185394 233007 236292 268624 262646 279743 281532 295079 302103 284675 310341 630947 658281 492531 395953 246590 242115 278913 284480 291688 297060 305946 304977 333450 337981 547166 572202 41.15 68.6 1
14:14:36 2023-09-26 309903 312054 77897 76057 108001 111250 107926 106956 85044 82866 86530 88698 105669 106436 309900 334790 896185 882536 333717 343427 98970 87293 95842 93475 105693 105843 97423 97944 69610 70470 265871 218467 637450 638409 186236 185394 233007 236292 268624 262646 279779 281843 294180 301469 279153 310341 632339 660479 492670 398464 248701 243095 279073 279766 292401 296886 302204 306287 335818 338242 550383 572017 41.15 68.6 1
14:14:37 2023-09-26 313701 311764 77613 76196 108090 111182 108041 107398 85128 82866 86627 88869 105636 106436 309612 332751 893507 890517 328489 344425 98904 87110 95974 93411 105661 106263 97391 98079 69359 70662 250633 220017 637194 634630 186795 185135 233691 235892 268999 262611 281435 280017 295445 300411 279860 312988 632112 666681 493921 401378 247281 242046 278514 278979 292294 296128 303219 302714 337254 336621 543865 570978 41.15 68.6 1
14:14:38 2023-09-26 321732 311291 77646 76114 108001 111062 108116 107398 85278 82866 86557 88666 105636 106403 309431 332751 893497 889252 330518 343392 98904 87142 95941 93348 106033 105848 97624 97744 69579 70438 254224 219085 636831 631024 186498 185135 233691 236057 268999 261556 281744 280963 295982 301680 279860 311699 632303 667983 491813 396511 247557 242011 279896 279461 292401 297112 303859 304441 334724 337637 543829 570978 41.15 68.5 1
14:14:39 2023-09-26 313136 312095 77769 76166 107571 111250 107859 107579 85367 83208 86456 88941 105571 107090 308927 333247 899790 878707 329555 344461 98904 87261 95907 93507 105371 105956 97391 98079 69327 70534 263464 220641 643248 637507 186498 185264 233691 236257 269953 263487 279707 280911 297306 299818 279613 311220 630947 663213 492531 402267 246311 242622 279699 279372 291520 297962 301289 306510 336475 334904 551237 572017 41.15 68.5 1
14:14:40 2023-09-26 311033 311804 77613 76218 107967 111250 108041 107710 85096 82866 86498 88698 105636 106729 309648 331749 898800 881245 329484 343427 98768 87261 95907 93475 105693 105883 97391 98079 69359 70662 265871 220996 630017 636534 186533 185264 233691 236623 269348 263049 279779 280648 295686 299571 281371 310635 636376 664816 496615 401269 248349 242721 279860 279694 291476 297821 301423 305492 336782 336350 549956 573371 41.15 68.6 1
14:14:41 2023-09-26 315745 312206 77671 76085 108001 111250 107967 107480 85161 82866 86530 88698 105636 106436 308962 336551 894766 884032 333645 343427 98904 87293 94555 93539 105661 105883 97391 97978 69579 70614 254224 219550 635942 634666 187092 184876 234413 234837 270603 262646 279671 281918 296650 301187 278340 311257 629398 658173 510078 396655 246519 242791 279896 279106 294367 296128 299987 305243 334220 337401 547166 572702 41.15 68.6 1
14:14:42 2023-09-26 313004 311799 77593 76101 107637 111250 107892 107579 85096 82866 86520 88666 105636 106403 311377 334754 889302 883755 332563 343392 98803 87382 95809 93443 105693 105848 97391 97911 69359 70534 250633 219395 633562 630988 187391 184254 234448 235528 270524 263417 279241 281588 296607 300447 279752 312754 631035 660625 488557 396511 247104 242349 281736 278407 292542 298005 301289 305243 334419 336644 544946 571785 41.15 68.6 1
14:14:43 2023-09-26 315317 311768 77646 76061 108132 111183 108075 106923 85187 82866 86530 88634 105636 106370 309648 332479 901425 885398 331520 344425 98904 87261 95907 93507 105371 105956 97391 97978 69359 70534 248364 219706 633439 638409 186498 185394 233528 235892 269820 261843 279815 280906 297666 300730 282131 309830 632112 664231 495311 399854 246554 243439 279109 279569 293471 295645 302397 305529 334759 336644 553587 572261 41.15 68.6 1
14:14:44 2023-09-26 314905 311331 77650 76033 108149 111250 108075 106956 85219 82866 86595 88666 105669 106436 309648 333247 901144 887953 331520 343462 98599 87444 95841 93538 105404 106064 97391 98079 69390 70534 250633 219706 630254 638409 186795 185135 234052 235528 269820 263170 281144 281588 296708 301325 280788 311111 631035 666809 495311 399954 247997 244220 279860 279372 293186 296128 302387 304564 337685 336786 553587 572702 41.15 68.6 1
14:14:45 2023-09-26 312055 311764 77868 76225 107996 111250 108075 107431 85187 82866 86595 88698 106067 106436 309648 333480 891231 881245 332059 344165 98937 87110 96142 93507 106050 105848 97724 98109 69705 70438 250633 219085 639550 636534 186367 185807 233331 237024 268590 263452 279779 281799 295982 302527 279860 312250 630983 663013 495311 396583 248445 242115 279896 278283 291653 296711 299987 304600 334724 337945 543902 572017 41.15 68.6 1
14:14:46 2023-09-26 313480 312018 77650 76114 108001 111250 108075 107579 85161 82866 86536 88849 105669 106436 309431 334790 894808 882499 336082 343392 98904 87261 95941 93507 105693 105883 97423 97911 69579 70534 254224 218930 634933 638409 186236 185394 233494 236778 270833 263206 279491 283131 295610 301045 282385 310195 633832 660011 503465 396403 246519 243369 279502 279766 292542 297438 302889 305874 333648 338456 551627 572165 41.15 68.6 1
14:14:47 2023-09-26 321855 312162 77880 76081 107967 111173 108075 106956 85128 82866 86498 88666 105636 106403 309900 332049 896858 889252 328524 343427 98937 87110 95941 93443 105726 105883 97456 98011 69579 70566 263464 219706 645577 631024 186866 185135 234052 236092 268999 262646 282267 280056 296816 301680 279860 311810 632112 666681 488557 401378 247281 242081 278549 279372 292339 296783 302889 304626 337290 336892 543902 571857 41.15 68.6 1
14:14:48 2023-09-26 315762 311326 77679 75977 108183 110874 108257 106923 85311 82979 86664 88513 106025 106158 309865 332747 889302 888704 334137 343427 98937 87261 96041 93475 106033 105883 97423 97911 69610 70534 265871 218776 637866 634666 186568 185182 234566 236778 272402 261999 281599 281676 296197 302209 279824 312030 630998 667071 496701 396547 247316 242453 279896 279585 293186 296488 302276 306038 334220 337945 547469 574460 41.15 68.6 1
14:14:49 2023-09-26 312254 311799 77540 76061 107918 111250 108041 107579 85128 83094 86498 88698 105636 106909 309396 332247 900111 881245 329484 343462 98904 87412 95809 93506 105676 105883 97391 98079 69359 70566 248364 220329 629828 637470 186830 185394 233726 236292 269953 263452 280841 280675 295927 299853 279188 310145 630983 663764 499434 402267 246519 242826 279896 279766 291653 299305 301034 304564 336782 335879 550456 572017 41.15 68.6 1
14:14:50 2023-09-26 313004 311768 77626 76066 108001 111027 108075 106923 83900 82866 86563 88666 105669 106403 309900 331714 901153 882779 330286 343462 98869 87261 95907 93590 105726 105917 97423 98079 69390 70566 248589 220017 633317 638153 185953 185772 234855 237512 270869 264355 281723 280801 296708 300588 281444 311588 630947 665166 495311 400775 246554 243025 279860 278283 291997 296163 301393 303601 336498 336751 548753 572017 41.15 68.6 1
14:14:51 2023-09-26 312050 312049 77531 76114 107637 111250 107859 107579 83805 82866 86466 88698 105604 106436 309431 334790 893225 880208 332563 343427 98836 87261 95875 93495 105726 105956 97423 97944 69359 70438 263464 219550 631953 630988 187128 184876 234448 236092 268181 264014 279743 281611 296650 299814 279153 310642 632112 658173 496701 398971 246519 242081 279397 278979 293379 297511 301289 305315 334724 336928 543865 571014 41.15 68.6 1
14:14:52 2023-09-26 319361 311804 77593 76114 107893 111250 108075 107679 85161 83208 86563 89006 105636 106909 309431 336495 892231 881245 332170 343427 98937 87293 96255 93538 105726 105951 97423 98011 69579 70566 254224 220329 635499 635112 186844 185182 234308 236918 270236 263750 279563 281759 297486 301045 279824 311043 632737 658245 503824 399535 249054 242046 279437 279356 292097 297997 301996 306399 334794 336963 540734 567766 41.15 68.6 1
14:14:53 2023-09-26 315394 311764 77626 76049 107992 111250 108075 106956 85161 82866 86503 88666 105669 106403 309648 333489 900749 887990 331287 343427 98599 87444 94356 93602 105371 106024 97391 98111 69390 70566 250633 219706 639050 638409 186997 185135 234249 235563 272402 262611 279851 281831 296852 299853 280697 310780 631217 665866 495311 400173 246139 243643 278091 277638 294403 296128 300936 304564 335733 336928 553439 575240 41.15 68.6 1
14:14:54 2023-09-26 313957 311795 77626 76061 107996 111250 108075 107398 85161 82866 86530 88666 105669 106403 309674 333515 894581 885476 329021 343427 98735 87293 95907 93538 105404 105990 97391 98011 69327 70977 250860 221582 632024 635454 187284 185029 234705 236779 270905 263276 279599 281229 298086 299783 279336 310606 631217 665684 495311 402552 246484 242115 279167 278979 293634 297716 300689 304600 337290 337358 548826 572702 41.15 68.6 1
14:14:55 2023-09-26 313000 311362 77564 76057 107893 111461 107892 107505 85161 82866 86498 88698 105669 106924 309431 335764 896148 883941 335955 343462 99037 87142 95941 93507 105621 105990 97423 98011 69390 70566 261100 219085 634247 638409 186533 185394 233691 236327 268999 262646 279743 282700 296233 301222 282370 310341 633007 657210 492670 396547 246554 243574 279306 278054 292578 296711 301960 305530 336530 339204 551761 573089 41.15 68.6 1
14:14:56 2023-09-26 313471 312273 77544 76198 107886 111481 107818 107612 85161 82866 86563 88698 105669 106469 308962 335799 900786 878744 331592 343462 98768 87444 95709 93538 105371 106024 97391 98385 69516 70856 263464 220798 629569 638299 186427 185358 234274 236683 270869 264119 279294 281812 296888 299221 280074 311000 631855 658173 481983 401378 246311 243199 279860 279766 292613 297060 300894 305243 337721 335950 552802 571014 41.15 68.5 1
14:14:57 2023-09-26 315322 311077 77716 76009 108034 111062 108257 106923 85278 82866 86595 88634 106173 105947 311844 332782 893497 889252 333031 343202 98937 87293 95975 93507 105904 105917 97456 98142 69579 70438 250633 218776 642075 631096 186568 185476 233726 236292 269890 261808 281435 281834 296233 301680 284812 312323 631217 663261 491299 396619 249136 242150 278514 279372 292365 295645 304723 304349 337482 338444 547469 575277 41.15 68.5 1
14:14:58 2023-09-26 313993 311331 77535 76061 107893 111250 107892 106956 85128 82866 86552 88849 105636 106403 308962 335835 894766 882743 334650 343427 98904 87353 95941 93443 105918 106340 97761 98217 69737 70599 248589 219085 637327 630916 187248 184994 235033 235752 270905 263417 279671 281834 296659 301011 281444 311368 629361 658173 496701 396691 249054 242756 278514 278195 294403 296783 301034 306270 334454 336963 547166 572702 41.15 68.6 1
14:14:59 2023-09-26 335332 311353 77708 76005 108034 111062 108257 106923 85194 82866 86595 88698 105669 106370 309431 331714 901425 884069 330286 343427 98768 87261 95975 93475 105726 105917 97423 98011 69390 70566 254224 219706 632879 638409 186236 185394 232972 236327 269820 261843 281435 281016 294999 300765 279188 310122 633007 665202 503650 400543 246519 242861 278913 278248 293222 295919 303675 305741 336262 336786 552728 573237 41.15 68.6 1
14:15:00 2023-09-26 313993 311474 77568 75973 107893 111173 108075 106956 85161 82866 86530 88666 105669 106403 311280 332747 898800 888979 331556 343462 98599 87353 94079 93697 105563 106409 97260 98348 69327 70662 263464 220329 628481 637056 187248 184994 234670 235892 269409 262611 279779 281374 297906 299430 280039 311257 631217 664456 488557 402158 245760 242861 278549 278979 293186 296746 300689 306510 334759 334904 551627 572702 41.15 68.6 1
14:15:01 2023-09-26 312749 311357 77589 76066 107992 111250 107926 107431 85161 83217 86466 88698 105636 106436 309466 333749 894544 881245 333537 343427 98937 87142 95975 93379 105918 105917 97489 98011 69610 70470 250633 218312 633783 638409 186568 185914 233366 236327 269034 263084 281144 281870 295186 302315 279336 310341 630947 658209 496782 396547 247316 243404 279502 279730 292775 299206 302926 305172 334079 338551 549032 571944 41.15 68.6 1
14:15:02 2023-09-26 319714 311362 77577 76114 108001 111250 108075 107612 83868 82866 86649 88698 105669 106436 309431 335835 899877 878744 333645 343462 98772 87619 94477 93878 105813 106290 97559 98316 69673 70599 254224 220017 632702 639692 186819 185394 233726 236362 269034 263206 279455 283400 297912 300730 280074 311000 633007 658065 498785 396691 246519 243609 279896 278283 292960 297060 300058 306464 333753 337708 552802 571014 41.15 68.6 1
14:15:03 2023-09-26 313480 311357 77720 76009 108257 111096 108257 106989 85505 82866 86498 88698 105669 106436 309900 332751 893275 889252 331054 343462 98970 87142 96009 93558 106010 105809 97657 97777 69641 70470 263464 219085 638843 631060 187128 185394 234086 236292 268999 262401 282267 281348 295982 302315 284503 309701 632112 666211 492531 398971 248082 243689 279860 279622 293605 296956 302665 305418 336133 337803 546691 574460 41.15 68.6 1
14:15:04 2023-09-26 315580 311362 77712 76061 108034 111173 108182 107564 85194 82866 86530 88698 105669 106403 311207 337080 889412 887443 335417 346587 99282 87316 94665 93506 105984 106074 97825 98046 69768 70567 250860 219085 636528 634630 186961 185394 234249 236292 270869 262104 282068 281764 295810 302103 278374 311406 632664 664231 495311 396619 247908 242488 278514 279658 292436 297759 303823 304100 334724 338491 544706 571857 41.15 68.6 1
14:15:05 2023-09-26 310601 312054 77572 76142 107848 111250 108075 107612 85103 83063 86552 88974 105636 106909 308962 333023 900786 879993 329519 343462 98904 87293 94456 93538 105404 105951 97423 98111 69390 70597 254224 220329 641604 637057 187128 185394 233760 236292 270377 263856 279779 281016 297798 299889 279613 311808 630983 663013 501019 402012 248701 243399 279860 279193 292231 298308 302142 306385 337384 336515 550273 571981 41.15 68.6 1
14:15:06 2023-09-26 312090 311362 77679 75977 108034 111096 108108 106923 85194 82866 86530 88698 105669 106469 309639 333598 898800 886201 332281 346833 98772 87380 95973 93570 105628 106035 97593 98013 69547 70783 248589 220017 632828 636607 186866 185394 234855 237252 270488 263452 281435 280514 296924 300765 282222 312029 630983 663297 488576 401415 246554 242861 278292 278283 290837 297962 300936 304136 336782 336421 549604 567766 41.15 68.6 1
14:15:07 2023-09-26 313512 311804 77519 76146 107670 111513 107818 107431 85161 82866 86493 88698 105669 106436 308098 334825 893497 882779 333338 343427 98970 87174 95941 93475 105404 105770 97423 97944 69359 70566 250633 219550 633001 631060 187654 184876 234844 235528 269409 263487 279743 281870 296018 301469 281841 312286 631217 661415 495311 398681 249054 243130 279896 278907 294260 297789 301527 306284 334547 338526 548717 572665 41.15 68.6 1
14:15:08 2023-09-26 308818 311724 77679 76114 108099 111250 108041 107579 85219 82866 86595 88731 105636 106909 309648 336525 894401 884638 333937 346343 98805 87380 96106 93634 105846 106153 97760 98215 69642 70630 248589 219550 633001 630952 187476 184853 235067 236257 268964 264040 279707 282434 297696 300376 279578 310606 632075 658137 496701 398899 247281 242826 279788 278782 292294 297926 301107 305494 337721 337637 545513 572261 41.15 68.5 1
14:15:09 2023-09-26 315286 311291 77646 76081 108183 111250 108224 106923 85278 82866 86509 88634 106140 106337 309612 332444 901070 885467 330482 344165 98904 87293 95941 93507 105693 105883 97423 98310 69390 70534 248364 219706 633317 638409 186533 185937 233691 236257 269890 262393 281398 281335 296607 301398 280109 310013 631855 667607 488557 400447 249256 244220 279466 279766 294153 297753 304291 304849 336097 336892 553587 571821 41.15 68.6 1
14:15:10 2023-09-26 313921 311326 77679 76101 108001 111250 108149 107472 85311 82866 86568 88970 105992 106924 312089 335777 902427 887805 333004 346343 98838 87412 94480 93602 105773 106221 97760 98046 69579 70566 248589 219706 633806 638153 186926 185394 234249 236257 269855 262646 281253 281764 297762 301222 281108 310305 632559 663261 495311 400173 246519 243984 279896 278054 294367 296163 301605 305695 336204 337673 549748 572702 41.15 68.6 1
14:15:11 2023-09-26 308814 311326 77954 76118 108001 111250 108075 107579 85161 82866 86563 88698 105992 106909 311170 333749 893497 881245 332257 343427 98937 87110 96108 93507 105977 105922 97724 97911 69390 70566 248364 219706 634477 631024 186568 185394 233726 237059 268964 263452 279779 281764 294999 302279 279680 312915 634620 663764 488557 399390 247975 241977 279896 279766 292089 297821 302669 304993 334759 337401 540770 571759 41.15 68.6 1
14:15:12 2023-09-26 312964 311331 77646 76118 108001 111250 108149 107431 85245 83241 86563 88901 106119 106924 311868 335813 897310 882462 335015 346343 99483 87380 96440 93602 106502 105888 97891 97911 69783 70566 254224 219706 643925 635563 186533 185914 233528 237512 270869 263452 281108 281900 296018 302740 280041 309701 630947 663481 495311 396655 248117 242622 279896 279096 292542 298607 300689 306983 335768 338967 545055 567766 41.15 68.6 1
14:15:13 2023-09-26 314923 311768 77679 76114 108183 111250 108224 107546 85278 82866 86568 88698 105701 106403 309648 332782 898127 887953 330518 343427 98803 87444 95941 93602 105676 106064 97391 98111 69327 70693 248364 219578 627412 634702 187391 185135 234809 236092 269820 262646 281999 282416 297545 299536 282639 312878 631035 666124 488557 403049 247997 243434 281480 279264 294189 297025 300936 305065 336746 335879 551908 573512 41.15 68.6 1
14:15:14 2023-09-26 313444 311326 77786 76198 107992 111250 108149 107505 85252 83190 86728 89055 105974 107105 309759 333418 894360 887856 330870 346978 98805 87532 96072 93622 105693 106098 97391 98111 69611 70630 250860 221268 644278 634666 187522 184982 235067 236292 269597 264036 279815 281764 297798 299818 280039 310606 630963 667936 495311 403122 246554 242861 279362 278979 294331 297060 302638 305494 336746 335879 551627 575245 41.15 68.6 1
14:15:15 2023-09-26 320715 311768 77679 76114 108001 111250 108149 107720 85278 82866 86563 88698 105669 106436 308962 336763 896112 882536 333609 343427 98937 87353 95941 93475 105726 105883 97456 98079 69610 70566 254224 218467 635301 638409 186533 185394 233656 236788 268999 263268 281144 283365 296434 301818 282240 311111 635884 658029 492841 396367 247522 243469 279860 279585 292578 297060 300900 306983 334079 338135 550383 567766 41.15 68.6 1
14:15:16 2023-09-26 310121 311799 77708 76194 108149 111250 108389 107635 85564 83223 86669 89023 105926 106917 311170 336706 899864 880433 333501 346587 98805 87444 96008 93506 105871 105990 97861 98215 69610 70614 250860 219085 633145 638117 186950 185914 233726 237024 269222 263452 279815 283092 296233 301008 280118 310964 630911 658209 492670 396583 247316 243609 279699 278318 293229 296816 300936 305494 334220 338967 552530 567766 41.15 68.6 1
14:15:17 2023-09-26 313480 311286 77679 76166 108141 111250 108149 107472 85278 82866 86509 88698 105669 106876 309674 332985 896148 889884 328489 343427 98937 87353 95941 93539 105693 106064 97657 98079 69579 70782 248364 220173 635424 631024 187391 185394 234448 236885 270869 263794 281976 282779 297653 301503 279860 312252 631965 669646 493921 402976 247731 242587 279788 279766 293919 297476 302743 306584 338273 336267 545513 573548 41.15 68.6 1
14:15:18 2023-09-26 310125 311331 77819 76114 108124 111354 108389 107635 85466 83223 86605 88844 105894 106843 309794 332877 894692 890369 332045 343392 98970 87353 96142 93443 105984 106074 97724 98046 69610 70534 248589 219085 636596 631060 187128 185394 234448 236327 269444 262646 282666 280906 297306 301996 284905 310642 633007 667151 495311 400173 248082 242115 278549 279766 293919 297476 303859 304064 337514 337945 545476 572702 41.15 68.6 1
14:15:19 2023-09-26 312130 311795 77589 76231 107819 111559 107892 107612 85161 83208 86530 88698 106089 106729 308927 335835 901425 879993 331592 346796 98803 87444 95941 93538 105693 106098 97456 98111 69579 70566 248589 219085 630718 639312 187128 185914 234566 237346 270869 263794 279455 283648 297068 301255 280893 310452 634281 660479 492597 396619 246519 243609 279896 278248 292973 299437 300936 306140 334464 338456 553194 574052 41.15 68.6 1
14:15:20 2023-09-26 319848 312277 77540 76539 108024 111732 108057 108074 85297 83323 86568 89211 105894 107024 312051 335622 901241 880619 334562 343427 98904 87476 94477 93856 105693 106137 97694 98111 69531 70693 254224 220329 627422 638409 186677 185394 234249 236658 269409 264296 279707 281962 297640 300730 280697 311808 633007 658209 492841 401378 246519 243439 279896 278662 293229 297511 301289 306306 335733 336892 552802 571857 41.15 68.6 1
14:15:21 2023-09-26 311874 311295 78045 76029 108399 111062 108290 106923 85311 82866 86659 88513 105992 106158 309865 332712 890563 889252 332527 343151 98937 87293 95975 93475 105871 105883 97724 98079 69705 70566 248589 218930 638561 631060 187177 185772 234764 237144 270540 262471 282121 282519 295838 302881 281444 312545 631965 667936 495311 396619 248082 242826 281245 279766 293471 298541 304723 304564 334759 338860 545513 572297 41.15 68.6 1
14:15:22 2023-09-26 315838 312628 76803 76316 108381 111354 108190 107480 85447 83118 86723 88812 106039 106370 309723 334649 891194 888068 333573 343392 98838 87380 96008 93507 105693 106354 97456 98079 69768 70566 248364 219085 637574 636465 187128 185394 234249 236257 270679 262646 281435 283100 297248 302103 279726 309666 631217 663987 490785 396619 247872 242861 278514 279766 294403 297369 301640 305530 334724 339002 547130 573990 41.15 68.6 1
14:15:23 2023-09-26 311109 311537 77626 76142 108001 111250 108075 107505 85278 83241 86563 88698 105669 106436 308962 333598 898800 882080 329519 343462 98937 87353 96008 93538 105693 105917 97423 98079 69390 70645 263464 220017 633879 638275 187142 185772 234343 237653 270678 263346 281831 281408 297906 301045 282240 312250 630983 664698 493921 401983 247624 243469 279896 278283 291688 298585 302853 306413 337799 336928 550419 567730 41.15 68.6 1
14:15:24 2023-09-26 315657 311514 76803 76257 108232 111113 108190 107299 85531 82800 86664 88844 105894 106370 309396 333598 902427 885324 332429 345853 98904 87412 95975 93538 105693 106266 97658 98079 69579 70662 250633 220017 632415 636570 187128 185394 233726 237592 268777 263452 282267 281370 295962 300376 280004 309666 630983 666885 493921 402267 247281 243234 278514 279131 290661 297962 300936 304564 337799 337436 550419 573422 41.15 68.6 1
14:15:25 2023-09-26 314104 311362 77572 76146 107893 111250 107926 107579 85194 82866 86536 88731 105669 106436 308962 334825 891629 882871 333537 343427 98937 87293 95941 93558 105726 105956 97456 98079 69610 70662 250860 219980 632929 636268 187618 185323 235102 235987 269751 264705 279563 282950 296816 302315 279726 309701 630963 658209 489928 399527 247837 243199 278549 278979 294438 297753 301923 306500 334724 337945 547977 575282 41.15 68.6 1
14:15:26 2023-09-26 313141 311189 77761 76290 108050 111490 108124 107843 85381 83323 86595 88941 105636 106909 308063 334565 893129 881966 332023 343356 98836 87293 96188 93697 105806 105917 97423 98011 69579 70566 254224 219550 632197 630988 187391 185264 234809 236658 270603 263891 279779 281949 296852 301680 279188 311551 632559 658209 511294 400136 247316 242488 279915 278061 293024 297962 300023 305243 335733 337981 543902 572297 41.15 68.6 1
14:15:27 2023-09-26 311650 311322 77819 76114 108183 111250 108355 106956 85311 82866 86627 88666 105669 106403 309431 332747 901425 887990 331287 343427 98937 87444 96009 93506 105693 105917 97456 98217 69737 70567 263464 220329 634614 639728 187021 185914 234343 236187 270540 263092 281289 281658 296852 300376 280928 310671 630925 667753 495311 400738 246590 243678 279699 279658 294082 296163 301852 306547 336274 337708 553480 572738 41.15 68.6 1
14:15:28 2023-09-26 313778 311652 77794 76265 108232 111616 108124 107480 85440 82866 86536 88731 105669 106777 311207 333924 899076 888031 332207 343462 98495 87564 95775 93538 105339 106098 97257 98144 69327 70693 265871 220017 640303 637507 187391 185264 234809 235927 269855 262646 281435 281839 295927 299853 283370 312323 631217 666049 488557 401415 246139 243609 278584 278979 294403 295884 301393 305566 336274 337719 549712 573585 41.15 68.6 1
14:15:30 2023-09-26 312090 311804 77659 76146 108001 111250 108075 107398 85219 82866 86563 88731 105636 106860 308962 332782 892876 881245 332347 343392 99381 87261 96009 93443 105904 105917 98029 98184 69895 70536 250860 218776 645752 636425 186178 186305 234819 237451 270869 263346 281398 281799 296233 301060 279550 311258 630983 663987 495311 396583 248117 243177 279896 279131 292613 297962 302638 305530 335768 339002 545476 567766 41.15 68.6 1
14:15:31 2023-09-26 312897 311184 77794 76225 108224 111147 108157 107480 85245 82866 86563 88731 106140 106810 309648 335764 897455 879548 333609 346282 99143 87325 96041 93411 105759 105883 97456 98175 69610 70566 250633 218158 648143 637958 186568 186329 233726 237059 269409 263452 281471 281834 295774 300840 279188 312286 630983 663049 495240 396547 248338 243199 279896 279131 292365 297546 300936 305530 334724 339002 546321 572054 41.15 68.6 1
14:15:32 2023-09-26 313031 310854 77630 76367 108001 111250 108075 107505 85194 82866 86600 88731 105669 106403 309431 331714 894544 885486 328489 343427 98970 87444 95941 93538 105886 106300 97794 98217 69689 70599 265871 220954 633317 634521 187583 185323 235033 236517 269632 263417 281398 280924 297906 301150 282040 311297 631664 666175 485815 403122 249408 243095 279397 279372 293919 296746 300936 305709 337834 336421 547166 572738 41.15 68.6 1
14:15:33 2023-09-26 334627 311149 77901 76253 108232 111379 108224 107431 85194 82866 86632 89055 106079 106436 309396 332049 894766 890519 331340 342876 98970 87293 96108 93411 105726 105883 97724 97911 69641 70470 254224 219085 636479 631060 187128 185394 234448 236823 269632 262681 282666 281020 295480 302527 284648 312362 632112 666681 490267 400173 248117 242657 278666 278054 292749 297718 304723 305566 337562 338456 545513 572702 41.15 68.6 1
14:15:34 2023-09-26 312090 311331 77540 76283 107670 111481 107711 107612 85161 83374 86530 88731 105636 106909 308962 334790 900786 881245 331556 343427 98735 87444 94477 93761 105813 106443 97694 98316 69547 70630 248589 220329 633200 639911 186986 185914 234343 236823 269409 264296 279707 281834 297653 300730 280662 311808 632559 658209 495311 401123 246554 243609 278320 278089 293506 297403 301289 306500 336239 336892 552802 571050 41.15 68.6 1
14:15:35 2023-09-26 312772 311617 77847 76277 107992 111250 108108 107538 85161 83257 86664 89092 105636 106909 308962 331482 898280 881022 329252 343427 98937 87444 95941 93602 105873 105951 97423 98111 69579 70645 251745 220329 646106 636607 187391 185394 234448 237059 268181 263926 281999 280941 295997 301222 280139 309701 630983 664346 493921 402552 246590 243269 278549 278283 292337 298901 300443 305100 337799 336928 552019 573422 41.15 68.6 1
14:15:36 2023-09-26 315649 311104 77659 76142 108034 111250 108075 106956 83900 82866 86563 88698 105701 106436 308962 334825 893580 885361 333609 343151 99213 87380 94642 93634 105918 106148 97658 98013 69579 70599 263464 219706 633295 635903 187248 185394 234448 235563 270679 263268 279635 282735 296859 301290 279613 310136 630771 658137 481983 396691 247352 242895 278784 277860 295467 296197 302926 306500 334724 338764 547203 573585 41.15 68.6 1
14:15:37 2023-09-26 311934 311149 77589 76198 107819 111250 107892 107861 85297 83323 86584 88974 105669 107090 309396 337375 892231 882779 333152 343427 98937 87353 96323 93506 105726 105917 97456 97977 69579 70597 265871 219085 633123 631060 187654 184876 235207 236292 270869 263891 279743 281870 296888 301680 279648 310606 631842 658245 489928 399008 247352 243234 279432 279320 294403 297753 300023 306536 335733 338456 548790 573585 41.15 68.6 1
14:15:38 2023-09-26 314399 310894 77712 76098 108216 111173 108290 106956 85259 82866 86600 88698 105701 106403 311757 332024 901425 885361 332281 346833 99180 87651 94612 93634 105806 106290 97658 98248 69673 70599 248589 220329 637203 638409 186795 185914 233691 237794 270653 263311 282666 281729 297725 301680 280118 312878 635705 666139 495311 401342 247281 243574 278549 280381 292302 297473 301852 304564 338273 337637 550383 573792 41.15 68.6 1
14:15:39 2023-09-26 314327 311295 77823 76114 108361 111208 108539 106923 85395 82866 86632 88634 105959 106370 310109 334069 901425 885324 330518 343392 98904 87444 96074 93634 105693 106064 97456 98079 69610 70750 254224 219706 634247 638409 186533 186174 233494 237252 269820 262611 282267 281637 295892 301645 280004 311220 633905 666175 495311 400738 247316 243199 279306 279521 293471 297025 302772 306510 336746 336609 552019 570978 41.15 68.6 1
14:15:40 2023-09-26 311069 311764 77753 76250 107967 111856 108041 107612 85337 83489 86530 88974 105636 107105 309396 333749 889339 885270 333551 346551 99424 87380 96106 93602 105878 106221 97793 98250 69642 70567 248589 219085 633806 630952 187654 185135 235794 236517 269597 264260 279743 282660 296852 301547 282347 310606 632112 658209 496701 398935 247628 243199 279788 278979 293169 297962 303005 306464 334724 337873 547166 572665 41.15 68.6 1
14:15:41 2023-09-26 311069 311331 77679 76401 108132 111456 108190 107546 85219 82866 86563 89055 105788 106876 308927 333480 892194 881245 331556 343392 98904 87412 96074 93506 105726 105917 97423 98079 69789 70662 248364 219550 633684 630988 187391 185394 236584 237024 268999 263856 279779 281834 295651 301680 278340 311551 633905 658245 496701 400173 248046 242569 279788 279766 292578 298622 302387 305961 336239 337910 540770 573866 41.15 68.6 1
14:15:42 2023-09-26 321478 311291 77786 76194 108367 111250 108257 107472 85461 82866 86664 88698 105861 106436 309396 333852 903070 890073 333226 345599 98805 87380 96106 93602 105846 106153 97760 98115 69642 70582 248589 219706 633439 638409 186986 186044 234215 236788 270679 262646 281832 282611 297198 301361 280858 309466 632559 665202 495311 400738 247281 243643 279109 278283 294367 296163 302347 304600 336945 337910 549748 571857 41.15 68.6 1
14:15:43 2023-09-26 314878 312181 77815 76114 108216 111250 108257 107398 85311 83175 86627 88666 105886 106370 308962 332212 902704 887953 331019 343392 98937 87412 96008 93538 105693 106064 97456 98079 69579 70662 248364 219550 633684 638409 187128 185394 234215 236292 270679 262646 282068 281764 297061 301680 280893 310341 632559 664698 495311 400173 246590 244359 279896 278248 294403 297969 303571 305673 336711 338183 555383 572702 41.15 68.6 1
14:15:44 2023-09-26 319586 311295 77679 76202 108001 111250 108075 107612 85311 83374 86617 88974 105669 106990 311647 335777 895038 881171 332154 346978 98838 87412 96239 93602 105951 106187 97587 98079 69579 70662 248589 219550 635546 634666 187704 185394 234809 236989 268999 264084 279635 281834 297496 301680 279188 311587 633007 658209 495311 399809 247316 242115 280018 279766 293435 298622 300023 305997 335733 338420 543865 571014 41.15 68.6 1
14:15:45 2023-09-26 313576 310095 77650 76118 107967 111250 108075 107480 85245 82866 86530 88698 105636 106403 308927 332747 889504 881245 331251 343392 99275 87261 96275 93411 106082 105814 97891 97744 69705 70407 258777 219085 637970 635331 186568 185914 233691 237391 268964 263452 281398 281839 295033 302952 284503 310136 630947 662078 495311 396583 248639 242826 278479 279131 292578 297403 300936 305566 335733 338967 543865 572017 41.15 68.6 1
14:15:46 2023-09-26 313480 311077 77650 76114 108001 111250 108041 107398 85252 83274 86536 88901 106046 106777 311647 333924 899224 887138 329448 347015 98739 87651 94215 93697 105595 106137 97358 98279 69610 70662 254224 219706 627440 637921 187391 185394 234809 236257 270540 263268 281072 281896 296852 299853 281357 312286 631664 665866 492841 401305 246139 243643 278610 279372 294403 297403 300971 306510 336204 336928 553587 573143 41.15 68.6 1
14:15:47 2023-09-26 313145 310383 77646 76114 108124 111147 108075 107398 83900 82866 86563 88698 105669 106436 310291 331749 897455 885398 328489 343427 98904 87444 95941 93729 105661 106064 97391 98079 69500 70566 250633 220641 635732 631060 187654 185394 234973 236292 269632 263574 281435 280941 296859 301187 279808 311114 632112 666681 491141 402552 247281 242826 279629 279372 294260 297060 302816 305279 338309 336385 547130 572261 41.15 68.6 1
14:15:48 2023-09-26 312736 310383 77679 76114 108001 111250 108149 107472 83868 83223 86669 89023 106046 106777 310474 335658 897014 880507 333501 345853 98838 87380 96239 93570 105726 105917 97724 97911 69737 70536 248589 218158 635546 638409 186830 186365 233947 237024 269409 263452 281398 282894 296233 301326 280039 310671 630947 658245 495411 396547 247663 243199 279896 279131 293634 297718 302638 305494 334688 339038 548717 573866 41.15 68.6 1
14:15:49 2023-09-26 315404 311255 77679 76114 107963 111250 108149 107431 85311 82866 86536 88698 105669 106436 308962 332517 893544 887953 327533 343427 98937 87444 96108 93570 105693 106098 97456 98111 69610 70693 254224 220683 632197 631060 187522 185394 234809 236327 269820 263574 281777 282979 297653 301361 281444 314062 632760 669646 493573 403012 247904 243060 281480 279766 293919 297476 300936 306584 338677 336751 546248 573721 41.15 68.6 1
14:15:50 2023-09-26 312749 310388 77572 76114 108005 111250 108325 107743 85524 83223 86637 88962 105861 106663 309506 331906 894655 890369 331773 345853 98904 87293 95975 93507 105726 105917 97626 98148 69579 70614 248251 219706 633001 634662 187451 185394 234809 236327 269597 263452 282267 280871 297798 302103 279336 312805 632112 667223 493921 402552 247872 242622 279397 279766 293919 297511 300971 304350 338309 336928 548248 572261 41.15 68.6 1
14:15:51 2023-09-26 312090 311295 77679 76146 108001 111250 108257 107398 85278 82866 86563 88698 105669 106436 311377 335835 898763 879993 333302 343427 98836 87686 95941 93570 105371 106098 97423 98079 69390 70662 248364 219706 629569 638409 187128 185914 234052 237024 270869 264014 279419 283538 297906 301045 281413 312754 634318 660479 491299 399954 246449 243643 279860 278283 293257 297511 302172 308148 334724 337945 553194 571050 41.15 68.6 1
14:15:52 2023-09-26 310131 311322 77593 76242 107967 111543 108024 107925 85433 83429 86563 89185 105571 107369 311831 336469 899891 879808 332465 343427 99105 87444 95875 93602 105886 106483 97423 98079 69579 70693 263464 220329 635365 637507 187128 185394 234448 237024 268812 264331 279779 281839 297798 300765 280669 312323 630983 658281 488557 402552 246554 244233 278514 278318 293919 298901 302754 306284 336782 336928 552802 571014 41.15 68.6 1
14:15:53 2023-09-26 315802 310823 77819 76198 108438 111250 108290 106956 85285 82866 86637 88698 105992 106403 311757 333784 894766 889252 333501 343392 98970 87476 96075 93538 105904 105917 97657 98079 69736 70662 250633 218776 642563 634702 187391 185394 234670 236918 271177 262506 281922 283379 297486 303057 282240 311846 631181 666012 498091 396619 247975 243504 279585 278283 293392 296163 304760 305422 338169 339002 546321 573512 41.15 68.6 1
14:15:54 2023-09-26 315322 310383 77712 76349 108498 111354 108422 107743 85564 82833 86669 88601 106366 106337 309723 336469 894655 889252 333537 343202 98970 87444 96240 93665 106050 106064 97724 98142 69705 70597 254224 218776 634123 634702 187259 185937 234448 237059 270679 262646 281868 283185 295982 302527 279613 310136 630734 665396 510426 396583 248164 243199 278649 278248 294403 296163 302347 305171 334759 339002 546743 573548 41.15 68.6 1
14:15:55 2023-09-26 310131 311322 77675 76383 108001 111250 107926 107505 85278 83094 86563 88698 105669 106436 308962 333598 900111 882499 328524 343392 98937 87444 95941 93506 105693 105990 97423 98011 69390 70614 258777 220017 633389 636084 187142 186068 234928 237547 270869 264155 282121 281671 297762 301503 283257 312545 636156 667427 488557 402267 247281 243234 279860 279766 292302 298515 300936 305709 338273 337803 550456 567730 41.15 68.6 1
14:15:56 2023-09-26 310121 311038 76927 76264 108165 111242 108157 107372 85447 82833 86637 88844 106039 106337 309723 333454 901070 884120 329555 343392 98838 87444 96008 93538 105726 105917 97456 98217 69799 70566 265871 219550 633879 638409 186568 189573 233331 237059 269855 262646 282267 281764 295962 301680 280109 312029 630947 666175 495311 401095 247316 243234 279699 279591 293471 296781 304723 306510 336782 337945 549604 573422 41.15 68.6 1
14:15:57 2023-09-26 311073 311077 77572 76250 107893 111250 108041 107612 85161 85079 86498 88974 105636 106909 308063 333749 892231 882117 331556 343392 98937 87353 95975 93570 105726 107049 97423 98111 69610 70614 248589 219550 633001 637326 187907 185772 235102 237250 270905 264225 279671 283121 297906 301961 282821 313212 632559 658245 489414 399008 247869 242756 280214 279766 293506 298657 301923 308148 336510 337981 543902 572702 41.15 68.6 1
14:15:58 2023-09-26 309039 312706 76812 76349 108058 111147 108124 107513 85414 83256 86659 88844 105861 106917 308028 333282 893497 881245 331180 345853 98937 87444 95941 93571 105726 106374 97658 98111 69579 70566 248364 219395 633562 630988 187391 185394 234482 237059 268812 264296 279815 281834 296888 301680 278684 311622 633905 658281 496701 399571 247663 242081 279788 278662 292089 299038 300725 305171 336239 338456 540806 567766 41.15 68.6 1
14:15:59 2023-09-26 315025 310375 77609 76066 108001 111250 108108 107431 85278 82866 86627 88698 105669 106436 308063 332479 899790 888073 331019 343427 98599 87476 95809 93570 105676 106098 97423 98111 69736 70470 265871 219825 638916 637216 187618 185784 235067 236187 270351 263346 281853 281693 297906 300588 281409 312250 631217 665611 495311 400767 246484 244154 278549 279372 295303 297753 304291 305530 336239 337472 549748 572738 41.15 68.6 1
14:16:00 2023-09-26 320793 311180 77782 76253 108083 111147 108124 107513 83766 83175 86691 88698 105669 106436 308962 332282 898238 888595 328489 343392 98937 87385 95975 93878 105806 105917 97456 98111 69610 70693 254224 219613 631901 631096 187654 185394 235172 236658 269820 263574 281868 281659 297274 301222 279843 311114 632112 666175 503476 403122 247316 242895 280315 279569 293855 297511 301676 305171 337834 336421 548790 572738 41.15 68.6 1
14:16:01 2023-09-26 312055 311077 77659 76146 108001 111250 108000 107431 85219 82866 86595 88731 105669 106436 308927 334825 896185 881245 333645 343116 98970 87444 95975 93443 105726 105951 97423 98079 69737 70728 248589 219491 633535 638299 186986 185914 234308 237250 270905 263715 281289 283453 295982 302103 280893 311257 633685 658029 495411 396547 247316 243678 279896 279694 293329 297962 300971 306248 334454 339515 552019 571626 41.15 68.6 1
14:16:02 2023-09-26 312641 311184 77654 76294 108045 111490 108225 107809 85447 82866 86595 88698 105669 106436 308028 334684 898965 879993 331592 343392 98904 87619 96039 93634 105371 106098 97423 98111 69359 70645 250633 220017 633252 637958 187128 185394 234448 237024 269444 264331 279743 282695 295962 299501 280981 311956 630875 658209 495311 401378 246554 243643 278549 278318 293712 297962 306089 306536 336239 337436 549554 571050 41.15 68.6 1
14:16:03 2023-09-26 314806 310414 77819 76033 108291 111062 108257 106890 85343 82866 86659 88513 105701 105947 311819 332479 893497 888207 332023 343427 99003 87414 96009 93538 105904 106266 97861 98117 69737 70536 265871 218930 644848 635562 187320 185878 234670 236918 270540 262506 282267 282700 294828 303592 279188 312977 632112 664231 491299 396619 248117 243365 281841 278283 293160 296197 304760 305530 335768 339992 545513 572738 41.15 68.6 1
14:16:04 2023-09-26 314770 311144 77901 76310 108232 111379 108124 106923 85278 82866 86563 88731 105701 107007 311207 334754 894766 885361 333573 345853 99279 87293 96009 93570 105726 105917 97456 97944 69610 70470 248364 218467 632663 631096 187128 185394 234482 237059 270714 262646 281868 282929 294999 301361 280438 310389 631181 664926 496701 396619 248082 243399 278549 278662 293840 296197 302347 305530 334724 339002 546321 573585 41.15 68.6 1
14:16:05 2023-09-26 307527 310419 77852 76142 108348 111250 108108 107538 85252 83259 86563 88731 105636 106469 308063 332751 899790 880267 329021 343427 98937 87293 95975 93697 105886 106335 97694 98250 69673 70630 248589 220017 632950 635903 187416 185914 234869 237688 270524 263891 282267 281634 297834 301255 280148 310606 631091 663297 491141 401691 247833 243439 278584 278318 292542 298620 302999 304636 338534 337436 550456 567766 41.15 68.6 1
14:16:06 2023-09-26 312919 310895 77794 76257 108190 111250 108075 107431 85311 83094 86563 89031 106205 106436 309179 332517 898800 883607 331340 343167 98937 87444 95941 93538 105726 105917 97423 98343 69390 70645 250633 219706 632950 636570 187259 185973 233795 237829 268999 263487 282267 281370 297834 301680 280074 310389 631019 665238 496701 401415 247572 243234 278584 279705 292133 298032 301852 304564 337799 337945 550419 567802 41.15 68.6 1
14:16:07 2023-09-26 312126 311104 77613 76367 107893 111250 108075 107612 85219 83030 86530 88731 105669 106436 310400 334555 892231 882779 332527 343427 98970 87500 94708 93697 105886 106266 97626 98046 69673 70599 263464 219395 633929 634662 188182 185323 235207 236292 269479 264296 279779 283224 296672 302103 280039 310606 632112 658245 484688 398971 247663 243234 279397 278979 294082 297611 300479 306284 334759 338456 547977 572738 41.15 68.6 1
14:16:08 2023-09-26 312254 311149 77794 76114 108001 111250 108108 107464 85311 83323 86627 88974 105636 106469 308063 332817 893129 881245 331292 343392 98937 87293 95975 93634 105726 105951 97652 98111 69390 70614 265871 219085 633439 630988 187644 185394 234809 237426 268812 264296 279851 281883 295927 301680 278374 311622 630947 662078 496701 400137 247908 242150 279823 278283 292613 298657 301960 306033 335768 337981 540806 567802 41.15 68.6 1
14:16:09 2023-09-26 320572 310352 77790 76133 108075 111250 108149 107398 85278 82866 86652 88698 105959 106403 310218 332479 901425 888152 330983 346270 98739 87587 94471 93729 105951 106221 97626 98115 69642 70567 248589 220017 635696 638263 187391 185914 234413 236623 270679 263276 282267 282011 297306 302103 281321 309940 632714 665202 496701 400702 247663 244359 279896 279096 294189 297195 304723 305494 336746 338420 549712 572665 41.15 68.6 1
14:16:10 2023-09-26 313778 311697 77687 76166 108249 111250 108355 107635 85440 82866 86595 88666 105636 106403 312051 332712 897125 889336 331019 343392 98702 87476 95907 93665 105339 106480 97259 98246 69359 70725 248364 220329 627784 638275 187654 185394 235172 236292 269855 263452 282068 282435 296824 300694 281003 310571 631217 665396 496179 402552 246484 243609 279362 279372 294403 297160 301852 305530 336746 336928 552802 573548 41.15 68.6 1
14:16:11 2023-09-26 312019 311029 77646 76073 108075 111250 108041 107472 85245 83241 86595 88698 105669 106436 308028 332747 894808 884676 335604 345744 99350 87316 96306 93538 105984 106006 97892 97915 69799 70536 256546 218930 640429 634666 186961 186174 233691 237653 269409 263821 281398 281918 294999 303165 281444 310136 630947 663013 492841 396583 248639 243165 279896 279521 292578 298306 300900 305961 336475 339002 544670 572054 41.15 68.6 1
14:16:12 2023-09-26 308386 310348 77679 76250 108132 111354 108190 107546 85245 82866 86563 88698 105894 106370 310291 334790 896488 880619 333609 343151 98937 87412 95975 93602 105693 105990 97423 98079 69610 70693 265871 219085 637310 638409 187391 185914 234448 237024 269820 263487 279815 283560 294999 301680 280893 311698 633905 658281 496701 396583 247281 244359 279896 279096 292945 297962 301605 306500 334688 338967 552802 571014 41.15 68.6 1
14:16:13 2023-09-26 314104 310348 77790 76250 108174 111250 108257 107612 83734 83094 86659 88698 105669 106436 308962 332013 894014 891344 331266 346270 98838 87592 96206 93856 105984 106187 97827 98283 69673 70599 248589 220329 632879 631024 187654 186174 235067 236989 269785 263943 281832 281960 299446 302527 280004 313729 632559 667151 492531 403122 247699 242826 280214 279766 294474 297962 303319 305530 338546 336892 546284 572702 41.15 68.6 1
14:16:14 2023-09-26 312055 310352 76876 76316 108295 111139 108224 106923 85278 82866 86632 88698 105959 106436 309396 332049 894766 890517 329555 343356 99003 87293 96142 93507 105871 105956 97724 97978 69705 70534 250633 219400 636596 631024 187391 185394 234775 236823 269820 262646 283066 281764 296852 303521 279383 311078 631782 666175 489928 398935 248465 242826 279327 277508 294125 297962 302772 304564 336746 338967 544670 572434 41.15 68.6 1
14:16:15 2023-09-26 310135 310850 77593 76194 107785 111559 107892 107645 85128 85079 86530 89128 105604 107123 310694 336495 902427 881966 330411 346343 98805 87592 94350 93697 105628 106369 97626 98316 69579 70662 248589 219706 632059 639203 187416 185914 234378 237024 270869 264260 279455 283919 295962 301187 281606 312250 634754 658209 496701 400738 246554 244325 278514 281045 294125 297962 300443 306500 335733 337945 553194 570978 41.15 68.6 1
14:16:16 2023-09-26 317865 311153 77757 76270 107967 111250 108075 107579 85414 83464 86563 89006 105636 106909 311341 331749 900749 881245 329252 343427 98904 87686 96041 93538 105693 106064 97423 98111 69579 70662 254224 220329 639109 636534 187522 185914 234775 237024 268777 264366 281435 281883 297274 301645 280697 310816 630983 663950 498785 402552 247490 243609 281573 278283 293471 299355 300443 305997 337799 336928 552019 567766 41.15 68.6 1
14:16:17 2023-09-26 314878 310069 77679 76198 108257 111474 108149 107472 85311 82866 86627 88666 106152 106810 311207 336763 894655 885214 333465 345609 98871 87380 96272 93602 105918 106187 97691 98046 69736 70566 248589 218467 634955 634630 187391 185914 234448 236989 271093 262987 282267 282660 296399 302279 280236 310606 632112 663261 495311 396583 248082 243199 278584 278283 293151 296818 302843 306584 335733 339396 545898 572702 41.15 68.6 1
14:16:18 2023-09-26 313921 311006 77679 76114 108289 111250 108157 107505 85278 83208 86595 88698 105669 106436 308927 334754 894131 884069 333537 343356 98937 87444 96041 93570 105726 106030 97657 98079 69610 70614 248364 219085 640567 635599 187654 185914 235137 236257 270679 263452 279815 283326 295445 301326 280039 312730 631217 658281 498091 396619 247699 243609 279327 279766 295962 297476 303319 306536 338309 339002 548329 573548 41.15 68.6 1
14:16:19 2023-09-26 312019 310379 77708 76146 108257 111250 108257 107398 85369 83094 86728 89023 106388 106957 310841 332913 898653 886275 331340 346345 98838 87592 96239 93665 105693 106098 97423 98111 69610 70856 248589 220017 633952 636534 187391 185914 234928 238284 268964 263891 282267 281567 297798 302265 280662 310389 631019 664195 495311 402552 249408 243609 278801 278318 292578 298901 301605 305530 338309 337910 550419 573829 41.15 68.6 1
14:16:20 2023-09-26 312924 310388 77823 76066 108265 111173 108257 106923 85369 82866 86595 88666 105992 106403 308927 332751 899790 882853 329986 343356 98937 87325 96008 93474 105588 105917 97652 97978 69579 70693 263464 219550 634320 638409 186581 189476 233691 237426 269890 262646 282666 281839 298672 302103 280122 312286 630983 666645 495311 400781 247316 243404 279699 279556 293471 297060 302772 306510 336782 338183 550419 567766 41.15 68.6 1
14:16:21 2023-09-26 310601 311077 77679 76150 108001 111250 107892 107612 85466 83223 86803 89088 105974 107024 310803 335995 891415 883052 333922 346343 99280 87651 96074 93602 105726 106064 97724 98352 69768 70662 254224 219550 633684 630988 188039 185147 235242 236292 269820 264296 279815 283241 296888 302103 280074 311078 632112 658173 503123 399535 247699 243234 280115 278979 294438 297997 302619 306140 336239 338491 548790 573548 41.15 68.6 1
14:16:22 2023-09-26 310131 310135 77847 76395 107992 111250 108041 107505 85278 83208 86563 88731 105669 106983 308063 332782 892231 882499 331287 343356 98937 87476 95975 93538 105693 106064 97423 98079 69610 70645 248364 219706 633439 630794 187654 185394 234809 237391 268999 264296 281435 282695 295927 301396 279578 311622 633007 658245 489928 400136 247872 242150 280249 278283 292294 298306 300689 306464 336746 338456 540806 567766 41.15 68.6 1
14:16:23 2023-09-26 313957 310383 77679 76250 108257 111250 108422 107710 83975 83304 86820 88844 105894 106370 311389 333924 900922 887860 332060 346343 98970 87444 96075 93570 105886 106448 97760 98213 69736 70662 248589 219706 634320 639692 187128 189538 234413 237059 270714 262681 282448 281834 297906 302315 280893 311257 633007 666681 489928 401058 247699 244394 279896 279131 294403 297738 304507 305530 336782 338456 553587 571857 41.15 68.6 1
14:16:24 2023-09-26 315741 310788 77811 76146 108001 111250 108182 107431 85311 82866 86595 88698 105701 106403 308962 332247 902427 887953 330554 343392 98599 87444 95841 93602 105371 106064 97391 98111 69610 70662 263464 219085 636390 637507 187654 185394 234809 236292 270302 263452 282267 281878 297762 301433 281589 310932 632112 664973 489928 400173 246554 244394 278514 279766 294189 297060 305525 306033 336782 338420 549712 573548 41.15 68.6 1
14:16:25 2023-09-26 311109 310383 77712 76198 108165 111354 108355 107743 84006 83266 86691 88877 105926 106843 310731 333924 894420 882387 331520 343116 99003 87293 96175 93750 106243 105848 97724 97777 69736 70438 248589 218930 641874 634666 187128 189573 233726 237794 269409 264106 281471 281870 295480 301129 279188 310606 632751 663013 496701 396619 248885 242861 278285 279166 292365 298448 301393 305997 336746 339753 545091 572297 41.15 68.6 1
14:16:26 2023-09-26 312055 310348 77626 76114 107992 111250 108075 106989 85278 82866 86530 88698 105669 106436 308028 334565 896148 881245 333609 343116 98937 87444 95975 93538 105726 105917 97423 98079 69610 70614 250519 218930 634565 638409 187391 189405 234448 237391 270422 263856 281435 284029 295480 302527 280928 312286 630947 658209 498091 396619 247734 244359 279896 279131 293257 297997 302889 306500 334724 339753 551761 571014 41.15 68.6 1
14:16:27 2023-09-26 319665 310379 76880 76401 108165 111543 108674 107513 85506 83266 86664 89031 106112 106843 310036 331870 893544 889252 328258 343392 98970 87380 96142 93570 105871 105917 97456 98011 69768 70856 251943 219395 634173 631024 187654 185914 234809 237059 269855 263891 282866 281034 295962 303272 279222 313606 633007 667223 497639 401415 248117 242826 279888 278283 294367 297962 303429 305963 338855 338456 545245 571857 41.15 68.6 1
14:16:28 2023-09-26 313881 310131 77700 76057 108365 111307 108324 106923 85343 82866 86723 88698 105992 106271 310400 331714 893497 889252 332133 342876 99275 87261 96041 93634 105904 105883 97724 98011 69736 70566 263464 218621 644725 631024 187391 185914 234809 237059 270490 262646 282466 282660 295480 301094 281935 310642 633007 665202 489928 396655 248117 243199 279633 278318 293186 296711 302879 307020 336274 340446 545091 572702 41.15 68.6 1
14:16:29 2023-09-26 312254 311038 76803 76434 108124 111525 108157 107843 85414 83323 86637 89153 105861 107369 309360 332212 899150 880619 329021 346733 99072 87444 95941 93634 105404 105951 97391 98316 69579 70693 248364 220173 633759 637958 187522 185914 234482 237059 269855 264366 279779 282731 297870 301222 284192 312619 634988 658281 496701 401983 247316 243678 278549 278936 294161 297646 301710 306608 336746 338704 553587 571014 41.15 68.6 1
14:16:30 2023-09-26 309626 310388 77786 76146 107996 111250 108075 107505 85161 83030 86617 88913 105877 106436 308063 333598 900786 881245 328258 346796 98937 87476 95975 93538 105693 106024 97391 98111 69610 70725 248364 220329 633338 637507 187391 185914 234844 237391 269034 265143 281435 282099 297870 301361 281321 311810 631019 662041 495311 402552 247316 243678 278549 278318 293222 299390 300443 306536 337761 336928 553402 574386 41.15 68.6 1
14:16:31 2023-09-26 315577 311046 76867 76261 108265 111147 108190 107480 85564 83175 86788 88844 106169 106370 308962 333749 891231 890073 333609 346551 98970 87412 96142 93506 106170 106232 97757 97944 69736 70566 248364 218776 638809 631024 187654 185914 234809 237059 269890 262646 282666 282086 295480 303235 279808 312952 632559 665202 496701 396655 248152 243234 279362 278283 294161 297060 304723 305065 337016 339038 545091 571894 41.15 68.6 1
14:16:32 2023-09-26 314666 310348 77601 76315 108149 111250 108182 107579 85285 83030 86659 88698 105669 106403 308098 334251 894131 885398 333537 343151 98970 87412 96009 93634 105904 105917 97456 97944 69641 70614 265871 218930 631812 634702 187522 185914 234844 236327 271352 263487 281471 283604 297378 302527 280039 310642 631217 663518 491299 396619 248117 243439 279362 278318 296206 295849 301888 306212 337721 339467 549810 576505 41.15 68.6 1
14:16:33 2023-09-26 313141 310242 77827 76294 108224 111147 108124 107480 85473 83208 86691 89092 105669 106403 308063 332517 898653 883995 331229 343392 98970 87444 96009 93665 105726 106098 97456 98111 69641 70693 248364 219706 633072 637507 187128 189440 233726 237864 269855 263487 282666 281799 299591 301114 280297 310642 630983 666211 488557 401415 247699 243643 278584 280018 291885 298413 302347 305767 338309 337945 549993 573422 41.15 68.6 1
14:16:34 2023-09-26 313957 310352 77745 76146 108291 111250 108257 106989 85343 82866 86632 88698 105959 106403 308063 331749 901425 889252 330518 343151 98970 87385 96009 93602 105726 106613 97456 98111 69610 70693 248364 219085 633757 638117 187391 189476 234448 237059 270714 263049 282267 282435 295962 302315 280858 310744 633007 665238 489414 400811 248082 244394 279699 279166 294403 297060 304285 306212 337514 338444 553402 574868 41.15 68.6 1
14:16:35 2023-09-26 312254 311653 77819 76390 108232 111490 108157 107768 85337 83396 86595 88731 105701 106909 311389 334069 892231 880971 331556 343151 98871 87532 96009 93570 105726 105951 97456 98111 69610 70725 254224 219085 636833 630988 187522 185394 234482 237794 269034 264111 281144 282793 295962 302527 279153 311658 630983 658281 496440 400173 248675 242115 279515 279131 292613 299023 300971 305637 336782 338491 540806 571014 41.15 68.6 1
14:16:36 2023-09-26 313580 310126 77655 76142 108001 111250 108108 107431 85194 82866 86595 88731 105669 106469 308028 332247 894581 881245 332959 342876 99003 87444 96109 93538 105871 105883 97757 98079 69641 70566 265871 218158 636511 637507 187128 189476 234249 237627 269855 263891 281868 282933 294999 303129 280074 311368 630983 658087 496701 396583 248117 243643 278091 279166 293115 298620 304291 307635 335991 340399 548644 573237 41.15 68.6 1
14:16:37 2023-09-26 312641 310206 77847 76362 108149 111490 108257 107505 85226 83374 86541 88731 105926 106884 308028 332049 894309 887406 330402 343462 98937 87444 96009 93686 105693 105951 97423 98111 69610 70693 248364 220017 634639 630988 187654 185914 235207 237059 269890 264106 282267 281370 297309 302103 280139 311622 630406 667187 493921 403122 248082 243234 280284 278283 294403 297646 301888 305566 338891 336963 547166 574469 41.15 68.6 1
14:16:38 2023-09-26 312055 310135 77716 76146 108216 111250 108108 107431 85226 82866 86595 88731 105701 106729 308962 331785 894131 889884 329519 343151 98970 87385 96109 93570 105904 105843 97757 97944 69736 70645 256546 219085 636912 631024 187654 185914 235043 237426 271059 263268 287191 281931 295997 302845 279613 311587 632559 667223 510947 400173 248885 242895 281878 279694 294153 298376 303517 306399 337692 338860 546506 574868 41.15 68.6 1
14:16:39 2023-09-26 310966 310895 77814 76395 107893 111559 108142 107679 85161 83553 86595 89153 105604 107090 309707 333515 899864 880619 329590 343392 98904 87476 95975 93634 105404 106098 97456 98111 69421 70725 263464 220329 627303 637507 187522 189440 234809 237059 269820 265178 279815 282700 297870 301680 280963 312681 630983 658317 488557 402552 247316 243678 278801 278353 294403 299390 301960 306572 337290 337708 549482 572297 41.15 68.6 1
14:16:40 2023-09-26 309626 310819 77786 76250 108149 111559 108149 107794 85337 83431 86573 89096 105669 107254 308927 334105 899715 881245 329252 343392 99139 87444 96108 93729 105871 106098 97691 98246 69610 70693 261100 220329 640840 636534 187654 186305 236517 237391 268964 265108 282267 281817 297517 301645 281574 311078 630983 663987 495311 403122 249408 246187 282040 281276 293634 299386 303429 308297 338641 337768 552655 573607 41.15 68.6 1
14:16:41 2023-09-26 315658 312295 77819 76218 108438 111481 108224 107743 85506 83208 86637 88698 105992 106436 308927 334613 894766 885398 333573 343356 98937 87444 96142 93634 105911 106098 97724 98079 69736 70693 248364 218930 635499 634666 187654 186174 235137 236658 271507 263487 282068 283560 295892 302207 280039 312952 632112 664926 492670 396619 248465 243609 279362 278318 295962 297025 304254 306464 337721 339992 547130 574396 41.15 68.6 1
14:16:42 2023-09-26 314878 310379 77708 76194 108174 111250 108257 107579 85402 83208 86691 88698 105959 106403 310840 334790 894131 885361 333537 343116 98937 87444 96108 93570 105871 106030 97456 98277 69736 70693 250633 218930 636065 634666 187654 186364 234973 236327 271507 263821 282068 283560 296888 302952 280662 311078 632112 663987 499480 398645 249108 244115 282077 279766 295288 297336 302665 306356 335592 339778 547758 577924 41.15 68.6 1
14:16:43 2023-09-26 311029 310348 77790 76254 108183 111250 108190 107661 85395 83266 86659 89186 105959 106957 309723 332985 899076 882835 331736 343427 98970 87476 96108 93633 105726 106132 97724 98246 69736 70693 263464 220017 633634 636534 187654 189538 235172 238531 269597 264296 283066 281804 299747 302315 280981 311078 631055 665202 492531 402552 248046 243643 279362 280223 292578 299774 301852 306234 338820 337910 550456 573829 41.15 68.6 1
14:16:44 2023-09-26 310126 310819 77811 76250 108257 111559 108257 107579 85311 83374 86711 88698 105669 107090 308927 332751 900749 881685 328524 343427 98937 87476 96075 93665 105693 106098 97590 98079 69736 70725 263464 220017 640937 636534 187654 186174 235008 237829 268964 264296 283066 283580 298167 302103 280928 311078 631055 667607 493921 402296 247869 244220 281480 281348 293293 299668 304340 307272 338641 338242 551591 571014 41.15 68.6 1
14:16:45 2023-09-26 313480 310570 77819 76434 108456 111481 108257 107612 85428 83464 86664 89059 106025 106436 308063 334825 893544 887286 333537 343427 98970 87476 96142 93602 105904 106024 97657 98079 69610 70693 250633 219085 632685 636302 187654 186174 235172 236292 270679 264260 281435 283595 295927 302279 280858 311078 632112 662005 492670 398935 248082 243609 279362 278283 294981 297125 301852 306536 335733 339992 548365 574396 41.15 68.6 1
14:16:46 2023-09-26 321505 310819 77786 76250 108170 111481 108257 107579 85402 85079 86659 88974 105992 106469 308962 334790 894766 884032 333537 343392 98937 87444 96108 93538 106000 106024 97624 98111 69610 70693 254224 219085 634002 631024 187654 185914 235242 236292 270679 264296 281238 283679 297552 302527 280465 313396 631819 662620 499307 398790 247975 243539 281480 279766 296027 298919 303859 308919 336168 338967 548753 573954 41.15 68.6 1
14:16:47 2023-09-26 314026 310535 77975 76129 108332 111250 108290 107505 85402 83266 86815 88698 105992 106403 308962 332751 902427 884696 329555 343392 98937 87476 96108 93666 105726 106098 97724 98079 69705 70693 261100 219706 636787 638409 187128 189777 233726 237794 269890 263084 282866 281848 297924 302527 280893 310606 630983 666921 496701 401415 248082 243643 278549 280501 293919 297962 302808 307165 337799 338967 550383 570978 41.15 68.6 1
14:16:48 2023-09-26 313404 307246 77848 76166 108365 111250 108257 106956 85369 82866 86691 88698 105992 106403 308962 332985 901425 885324 330518 343392 98970 87444 96108 93602 105726 106098 97456 98079 69705 70693 265871 220022 635204 638409 187092 189812 234215 237794 270679 263232 283066 282665 296617 302527 283039 311663 636376 669610 496701 401232 247975 244049 279896 280695 294189 298238 304999 307383 337799 338967 550383 572030 41.15 68.6 1
14:16:49 2023-09-26 312254 311545 77757 76392 108183 111559 108075 107645 85447 85079 86595 89128 105636 107090 308028 334530 893497 880208 331556 343392 98937 87476 96422 93602 105871 106132 97724 98246 69736 70725 254224 219085 633562 630952 188314 185394 235934 237391 272134 265108 281832 283414 296617 302527 280928 312571 633007 658281 510947 400173 248082 243643 281000 278873 294403 299320 300936 306248 336782 339002 546321 573990 41.15 68.6 1
14:16:50 2023-09-26 310819 311073 77679 76283 107996 111559 108149 107868 85311 85079 86681 89128 105669 107123 309387 333749 889302 880281 331556 343427 98970 87444 96142 93570 105726 106098 97456 98111 69736 70814 248364 219085 633439 630988 188182 185784 235735 237287 269820 265108 281435 283326 297653 302739 283039 314808 634281 658137 495240 399991 247975 243504 281167 279766 294082 299494 300936 306536 336782 339002 548638 573808 41.15 68.6 1
14:16:51 2023-09-26 313886 310313 77712 76166 108365 111445 108756 107743 85343 83374 86723 88698 105992 106403 308962 331749 902704 887990 331019 343462 98970 87476 96142 93633 105904 106098 97724 98111 69736 70693 258777 219395 633439 638409 187654 189573 234809 237426 271282 263452 282866 282660 297906 302527 283987 312286 634988 666645 496701 401378 248082 244771 279896 279556 295267 296711 304723 306248 337526 339728 549748 572702 41.15 68.6 1
14:16:52 2023-09-26 310989 310352 77856 76183 108498 111250 108257 107431 85402 82866 86664 88698 105669 106403 308962 331714 903344 889252 331019 343427 98970 87476 96075 93634 105871 106098 97657 98144 69736 70693 263464 219550 635942 638409 187654 189741 234809 237059 271128 263452 282847 283289 297906 302030 284426 312103 634318 669172 489928 400593 247940 244973 279860 281348 294046 297511 304723 305997 337550 338824 552894 572665 41.15 68.6 1
14:16:53 2023-09-26 310131 310379 77712 76454 108257 111559 108182 107645 85311 83464 86627 88974 106140 106876 308063 332747 889302 881245 331556 343202 98970 87444 96142 93665 105726 106132 97657 98343 69783 70693 250633 219085 633665 631024 187654 186531 235008 237829 269597 264331 282267 283127 295962 302952 279336 312315 630983 658281 496701 400775 249108 242826 280018 279521 293471 298655 301816 306536 337325 339002 543865 571857 41.15 68.6 1
14:16:54 2023-09-26 311038 310383 77823 76287 108179 111481 108290 107645 85343 85112 86600 89247 105992 106909 308063 332782 893497 881245 332989 343427 99275 87476 96142 93602 106050 106098 97757 98144 69783 70725 248364 219706 634482 631024 187654 189573 235207 237829 270869 265046 282448 283312 299106 303378 282385 312903 636156 663300 489928 400556 249478 243095 280214 279131 293471 299355 301393 306090 337290 338931 543902 571014 41.15 68.6 1
14:16:55 2023-09-26 310557 310788 76959 76246 108365 111250 108290 107612 85343 85079 86691 88974 105992 106436 311170 332747 901425 889252 331054 343427 98836 87780 95941 93793 105371 106314 97423 98447 69610 70757 265871 219550 636708 637507 188050 186044 235735 236858 271093 263891 282267 282704 296617 301680 281856 311851 632559 663297 496701 401378 246590 244600 279823 278283 294981 297962 304723 306500 337799 338456 549784 574432 41.15 68.6 1
14:16:56 2023-09-26 313000 310383 77885 76259 108365 111481 108257 107431 85402 83422 86605 89006 105992 106909 308962 332782 902911 889252 331340 343462 98970 87688 96041 93697 106000 106132 97456 98414 69610 70725 261100 219766 633193 634666 188182 185914 235934 237547 273015 264084 282396 283396 298558 301503 281892 312392 632413 667071 489928 403657 247663 243643 280284 278283 295754 299444 304291 306500 338784 337436 552019 574432 41.15 68.6 1
14:16:57 2023-09-26 321051 311149 77856 76287 108183 111481 108290 107612 85468 85079 86664 88974 105701 106909 308962 334251 897491 882117 333609 343392 99003 87476 96175 93633 106252 105951 97757 98144 69815 70693 254224 218467 637944 638409 187391 189608 234809 237794 270456 264296 282615 284126 295480 301163 281357 310606 631055 661884 498839 396583 248465 244359 278597 279982 294403 299585 301888 306500 335733 340470 551237 571050 41.15 68.6 1
14:16:58 2023-09-26 312055 310352 77745 76254 108183 111250 108290 107538 85343 83374 86664 88974 105669 106909 310400 335799 898529 880619 333609 343427 98937 87596 95975 93814 105726 106132 97456 98279 69767 70725 248589 219085 634121 638409 187440 186959 234963 237582 272438 265236 281289 284321 300062 302456 281680 312989 632604 658029 492670 399535 247699 244771 279362 281746 293979 298866 301888 306608 335733 339038 554656 576916 41.15 68.6 1
14:16:59 2023-09-26 312090 310379 77852 76231 108365 111250 108290 107753 85343 85079 86637 89006 105992 106909 309431 331726 893216 890605 330518 343427 99445 87444 96342 93602 106082 105990 97757 98079 69783 70662 265871 219085 650293 631024 187654 189440 235207 237426 269855 263084 281495 281834 297906 301129 280109 311622 630717 667223 496701 399854 248885 243234 279823 279730 294403 297646 303518 305530 338309 339992 545513 572738 41.15 68.6 1
14:17:00 2023-09-26 321473 310344 77745 76227 108291 111250 108575 107505 85376 85021 86637 88731 105992 106436 310182 333784 894950 887990 333537 343392 99003 87476 96109 93570 106050 106098 97757 98111 69736 70693 254224 218467 634859 636465 187907 186365 235525 237285 271472 264119 282630 283962 297906 303378 280788 313459 633007 664926 496954 396691 248639 244049 280345 279096 296206 297095 304507 306104 336498 340399 549760 574469 41.15 68.6 1
14:17:01 2023-09-26 310566 310397 77745 76231 108282 111559 108290 107612 85343 83374 86637 89006 105701 106469 309639 333093 901425 882779 329252 343427 98970 87628 96075 93634 105726 106132 97456 98111 69705 70942 250633 219706 632950 636570 187654 189440 235172 238762 269820 264296 283285 281834 297906 302527 280928 311332 631055 666175 496701 402552 248082 243643 279823 280100 293229 299845 302772 305997 338891 337625 551237 571014 41.15 68.6 1
14:17:02 2023-09-26 311546 310379 77848 76235 108390 111250 108290 107612 85376 84963 86605 88974 105701 107074 308962 332751 900111 884069 329519 343462 99445 87628 96142 93633 105871 105951 97456 98111 69736 70693 248589 220329 634002 638117 187476 186828 234705 238795 270351 264190 283667 282519 297725 303129 281596 313396 631091 667187 491299 402296 248359 244662 279788 280672 293471 299146 304649 305997 338855 338967 550456 571050 41.15 68.6 1
14:17:03 2023-09-26 317957 311077 77885 76315 108165 111714 108257 107901 85343 85145 86691 89128 105669 107090 308962 334790 894766 884069 332563 343462 99036 87628 96175 93633 105977 106132 97757 98279 69736 70725 254224 219085 633684 631024 188314 185394 236334 237024 269890 264366 281471 283697 296859 302172 280928 311622 633007 658281 503808 400173 248152 243678 281227 279766 295052 299355 302999 306212 337278 339038 550126 576916 41.15 68.6 1
14:17:04 2023-09-26 310166 310850 77712 76283 108183 111559 108290 107679 85311 85112 86600 89312 105669 107090 308063 333480 892231 880171 333189 343427 99003 87476 96175 93634 105871 106098 97724 98144 69863 70791 263464 219706 633562 634212 188182 186305 235794 237723 270905 264966 282121 283422 299482 302279 280275 313046 630983 663293 496701 400738 248430 242861 280319 279441 293733 299704 301393 308148 336817 339002 543938 571857 41.15 68.6 1
14:17:05 2023-09-26 310780 310379 78041 76178 108390 111250 108290 107612 85376 85054 86723 89006 105992 106436 308962 332747 902427 889336 331556 343427 98970 87476 96042 93665 105726 105985 97456 98144 69641 70725 248364 219706 639352 638409 187654 189476 235207 237059 271317 263891 282666 282929 296859 302315 281958 311589 633007 666175 496701 401095 247316 245183 279633 279131 295017 297438 305774 306500 338060 338753 555913 577326 41.15 68.6 1
14:17:06 2023-09-26 313004 310131 77716 76231 108278 111250 108324 107612 85376 85054 86696 89006 105992 106469 308098 332514 898836 890517 330321 343427 98970 87780 96041 93729 105726 106166 97861 98586 69768 71016 254224 220954 626487 636157 188447 185914 236359 237285 270988 264155 282466 283211 297795 301680 281624 313878 632934 665866 503465 403122 247316 244224 280667 278283 295790 297646 302347 306176 338273 337945 553845 574469 41.15 68.6 1
14:17:07 2023-09-26 312055 310383 77745 76283 108291 111481 108290 107645 85343 83422 86691 89006 105701 106469 308998 333515 896185 880208 334925 343392 99003 87476 96209 93570 106179 106132 97757 98111 69831 70693 265871 218158 634540 637958 187522 189812 234482 237829 270490 264331 282448 283595 296857 301163 280928 309736 631055 658317 495411 396619 248675 244394 278549 280118 294438 299620 304723 308110 336262 340806 550273 574460 41.15 68.6 1
14:17:08 2023-09-26 313993 310242 77914 76447 108274 111525 108489 107809 85343 83374 86632 89006 105992 106990 311647 332517 896148 888621 328258 345537 98904 87509 96009 93633 106033 106132 97456 98379 69736 70725 248589 219613 635723 634739 188182 189308 235934 237426 271093 264331 282615 282731 300584 301680 281646 311658 632112 665575 492597 403408 248082 243678 280319 278283 295303 299549 302347 306500 338891 337945 551237 574027 41.15 68.6 1
14:17:09 2023-09-26 319219 310419 77749 76283 108287 111250 108290 107612 83715 85112 86728 89006 106025 106943 309431 332049 897221 889884 328258 343462 99003 87509 96175 93814 105977 106132 97757 98111 69736 70725 254224 219706 633051 631024 187654 189308 235242 237627 270679 264049 286988 281900 297552 301129 280074 312535 634089 667295 491813 402552 248885 242895 280372 278353 295404 298655 304723 307160 339630 338824 546175 573439 41.15 68.6 1
14:17:10 2023-09-26 311948 310895 77901 76395 108265 111490 108257 107612 83797 85054 86605 89088 106079 106469 308028 334895 901153 880619 332455 343462 98970 87748 95975 93878 105693 106166 97456 98379 69641 70725 263464 219706 629697 638409 187654 189476 235207 237627 270679 265231 279851 283635 297834 302103 281856 310642 631019 658281 484688 401378 247699 244429 279432 279696 294753 298901 301006 308415 336510 339002 549784 572738 41.15 68.6 1
14:17:11 2023-09-26 311298 311286 77786 76440 108075 111869 108257 108375 85428 85380 86723 89437 105669 107452 308892 335510 901070 881245 331972 344461 98937 87716 96390 93729 105871 106245 97724 98414 69610 70725 265871 220329 641604 637958 187654 189706 235172 237759 270869 265923 282068 283330 297760 302103 281839 311078 630753 663445 496701 403122 247663 244394 282077 282056 294981 302243 303571 306428 338641 338278 553550 574868 41.15 68.6 1
14:17:12 2023-09-26 315142 310864 76867 76362 108361 111559 108589 107579 85435 83223 86916 88698 106137 106436 308962 333956 896342 890517 333537 343392 99379 87716 96309 93793 106050 106098 97891 98111 69831 70725 250519 218776 634222 631060 187654 189573 235535 237759 272529 263452 282666 283560 295927 301129 280858 311551 632559 663261 492670 398899 248849 243643 280018 279521 296170 297718 305372 306500 336239 340710 549028 574432 41.15 68.6 1
14:17:13 2023-09-26 313957 310361 77906 76388 108361 111559 108257 107612 85435 83489 86701 89128 105992 106909 309170 334790 894766 885398 333573 343427 98970 87476 96309 93665 106050 106098 97757 98246 69831 70959 248364 219085 637574 634666 187654 189476 235207 237217 271507 264296 282267 284463 297798 301129 280928 311587 632559 663013 492670 398899 248636 244491 282276 279730 296789 297821 302665 306428 336604 339527 548607 575063 41.15 68.6 1
14:17:14 2023-09-26 313585 310273 77860 76250 108365 111250 108290 107809 85461 83323 86696 88941 105959 106713 310878 332877 900749 884032 329519 343392 99445 87748 96175 93665 105977 106098 97724 98347 69831 70693 263464 220017 633317 637958 187391 189777 234413 238901 269855 263856 281808 282669 297309 302527 281561 311114 631019 667187 496701 401983 248082 244526 279132 280850 293115 298901 304976 305997 338820 338967 550419 570978 41.15 68.6 1
14:17:15 2023-09-26 312964 310317 77852 76250 108365 111250 108623 107505 85493 83431 86728 88731 106267 106436 309396 332985 902704 885564 330518 346551 98970 87716 96142 93729 105977 106098 97724 98111 69783 70725 250633 219706 633195 637507 187654 189741 234448 238901 269855 264260 281298 282660 297870 302937 281357 311587 631055 667151 495311 402296 248601 244697 282276 280871 293160 299214 303588 306248 339951 338789 551444 574868 41.15 68.6 1
14:17:16 2023-09-26 311764 309989 77815 76335 108174 111835 108257 107942 85428 85138 86664 89221 105919 107204 311280 334790 894766 884696 332527 343427 98970 87688 96142 93633 106050 106098 97757 98246 69862 70693 248364 219085 636957 631024 188712 185914 236499 237059 270267 265108 282068 283993 297798 303556 281321 311587 633007 658281 498091 400136 248639 243678 280676 279766 294981 299564 301393 306248 336746 339992 549567 574396 41.15 68.6 1
14:17:17 2023-09-26 311073 310383 77819 76388 108257 111714 108257 107868 85343 85171 86696 89435 105992 107090 308962 334754 893497 884032 334137 343427 99275 87656 96208 93697 106050 106206 97757 98347 69831 70725 254224 219085 633806 630988 188579 185394 236664 237759 270456 265550 282267 283675 299396 303556 281321 312535 632266 663293 510947 400447 248985 244255 281519 279766 295124 299598 303859 308583 337585 339813 548329 574432 41.15 68.6 1
14:17:18 2023-09-26 310775 310313 76863 76338 108399 111250 108623 107612 85461 83431 86916 89059 105992 106403 309396 332212 903344 887953 330518 343392 99275 87716 96175 93665 106050 106132 97724 98347 69736 70662 263464 219706 634124 638409 187654 189777 234809 237759 271507 263487 283285 283132 297834 302952 281554 311368 630983 667187 496701 401378 248465 245113 278780 280091 295017 297962 306209 306500 338309 339038 552894 573107 41.15 68.6 1
14:17:19 2023-09-26 314652 310352 77852 76231 108399 111559 108656 107645 85493 83537 86733 88974 106025 106469 309179 332514 903985 889252 332207 343427 98970 87748 96142 93570 106146 106098 97724 98111 69831 70693 248364 219395 634688 638409 187654 189706 235172 237426 271542 263891 283051 283127 297309 303556 281856 312657 634171 669923 489928 401196 248533 245421 279896 281348 295991 298919 304612 306320 337799 338931 549784 573954 41.15 68.6 1
14:17:20 2023-09-26 319470 310029 78000 76423 108328 111559 108290 107645 85376 83519 86733 89128 105992 107090 310254 333212 893497 882499 331556 343356 99582 87444 96309 93570 106358 105990 97757 98111 69736 70725 254224 219085 635533 631024 187654 189440 235008 238531 269855 264331 282578 283405 297870 302458 279808 312280 631019 663293 499133 400173 249656 243574 280119 280017 293883 300495 301888 306536 337763 339992 545476 571014 41.15 68.6 1
14:17:21 2023-09-26 312019 310352 77852 76283 108291 111559 108257 107612 85493 85138 86696 89006 105919 106909 311060 333247 897184 885200 333537 343392 99003 87476 96242 93878 106082 106098 97789 98111 69862 70693 248364 218312 634907 638409 187654 190114 234844 237864 270679 265697 282666 283595 295927 304624 283039 313878 638381 663336 496701 396475 249128 244631 279896 280695 294011 299388 302772 306500 336510 341093 549567 575922 41.15 68.6 1
14:17:22 2023-09-26 313333 311033 77873 76283 108365 111559 108290 108051 85376 85079 86669 89128 105992 106876 308962 332697 897125 888073 328524 343497 99344 87656 96142 93602 106050 106132 97757 98347 69736 70725 265871 220329 631709 631024 188182 189405 235770 237592 270679 264296 282666 281799 299591 302527 280999 313010 630681 667223 493921 403694 248465 243609 280908 281312 295303 298271 302808 306536 339880 338456 547941 574432 41.15 68.6 1
14:17:23 2023-09-26 309469 310348 77885 76315 108365 111481 108722 107612 85402 85112 86696 89006 105992 106909 309396 332049 896148 890517 328489 343462 98970 87688 96242 93697 106050 106132 97891 98144 69783 70725 263464 220017 631792 631060 188182 189440 235735 237627 270679 264331 283066 282417 299373 302879 283039 315481 633868 667115 488557 403049 248707 243504 280963 281348 294838 298866 302347 305997 339880 337661 547949 574396 41.15 68.5 1
14:17:24 2023-09-26 312713 311077 77852 76283 108498 111525 108290 107645 85376 85112 86701 89128 105992 106909 308702 335799 900749 881245 333302 343392 98970 87748 96009 93697 105871 106240 97724 98414 69736 71007 248364 219706 630014 638409 187654 189777 235207 238392 270679 265108 281435 284463 300062 301396 281856 311078 630983 658245 498091 400775 247699 244977 279397 279751 294118 299355 301888 308379 336746 338646 549784 572738 41.15 68.5 1
14:17:25 2023-09-26 320272 311073 77939 76315 108287 111714 108324 107794 85435 85112 86765 89221 106170 107107 308063 334860 901425 881245 333067 343427 99308 87780 96075 93729 105871 106206 97724 98447 69862 70725 254224 220017 634013 638409 187654 189777 235207 237829 270714 265639 281542 284720 297653 302314 283179 313580 635705 658101 498839 401196 247940 245553 281878 280214 295267 298936 301429 308415 337041 338682 555383 573548 41.15 68.6 1
14:17:26 2023-09-26 310557 310348 78005 76282 108831 111250 108806 107505 85526 83374 86765 88974 106170 106436 309431 334105 893276 890517 331520 343392 99445 87476 96342 93602 106082 106098 97891 98111 69894 70725 263464 218776 646282 631060 188182 189741 235242 237829 271058 263303 281530 283092 297798 303164 280501 311622 630983 667187 496701 398971 249270 243643 280249 279314 294224 297997 305589 305997 338024 340470 546321 573585 41.15 68.6 1
14:17:27 2023-09-26 315358 310344 77852 76315 108399 111559 108324 107612 85526 85079 86733 89280 106025 106909 309396 334754 893221 888073 335126 343427 99003 87596 96175 93602 106082 106098 97789 98246 69862 70725 265871 219085 635301 635599 188182 189777 235934 237582 272578 264860 282884 285058 297762 304232 281746 312428 632934 665830 492670 399354 249267 244359 280249 279982 297041 297997 305626 307785 336746 341573 548753 576133 41.15 68.6 1
14:17:28 2023-09-26 311960 310681 77885 76315 108395 111714 108623 107976 85526 85171 86761 89374 106057 107090 309900 333869 902704 884696 332045 344425 99275 87780 96175 93793 105871 106132 97757 98347 69831 70757 250633 220017 641062 636570 188182 189644 235242 238567 269632 265143 287292 282660 301045 303556 281980 311587 634734 666681 495311 403122 248117 244394 280253 280218 293506 299880 304254 306343 339880 338967 552019 571857 41.15 68.6 1
14:17:29 2023-09-26 312713 310348 77885 76250 108657 111250 108623 107612 85493 85079 86927 89099 106025 106762 309431 333869 902704 886201 329590 344461 98970 87748 96175 93729 106050 106551 97824 98279 69815 70725 250633 219706 633317 638275 187654 189918 234963 239024 273015 264084 283868 283837 299446 302530 281680 314026 636608 667042 496701 401983 248675 244359 279607 280972 294260 299355 304394 306428 338855 339038 551237 574460 41.15 68.6 1
14:17:30 2023-09-26 311073 311038 77815 76420 108183 111714 108290 107976 85376 85262 86664 89221 105992 107123 311280 334286 894131 885089 332599 343427 99003 87688 96209 93761 106050 106166 97789 98279 69862 70757 265871 219550 632807 630758 188712 185914 236700 237794 270490 265736 282267 284029 296894 301129 281554 313046 630947 662078 491299 401378 248885 244429 281568 278318 294981 299527 301852 308452 337799 340470 548826 574469 41.15 68.6 1
14:17:31 2023-09-26 312176 310379 77741 76376 108291 111714 108324 108009 85376 85262 86701 89221 106025 107123 308927 333784 894401 881456 332023 343462 99445 87748 96342 93729 106082 106166 97924 98447 69894 70757 263464 219706 634005 634175 188676 186828 236419 238821 270351 265630 282829 284086 297620 303378 281216 313856 636156 664657 491299 401378 248885 243643 281927 280412 295024 300721 303355 306644 337799 340363 545898 573990 41.15 68.6 1
14:17:32 2023-09-26 321024 310379 77943 76320 108432 111559 108656 107827 83676 85171 86798 89128 106203 106943 309431 332782 902427 890517 331287 343462 99445 87780 96209 94006 106082 106166 97757 98414 69862 70757 254224 219706 635819 638409 187654 189812 235277 237794 272182 264014 287358 283675 297760 301129 282682 310353 630983 667187 499307 401415 248885 245183 279476 280017 296315 298657 303767 306572 338855 339753 552966 574432 41.15 68.6 1
14:17:33 2023-09-26 313957 310388 77885 76315 108399 111559 108357 107794 85526 85112 86733 89006 106057 106943 311280 332782 903985 890517 331556 343462 98970 87780 96142 93729 105904 106314 97789 98379 69862 70757 248589 220058 635969 639130 188508 186959 236159 237688 272232 264190 283066 283851 297620 302881 283171 311078 633685 666681 492597 401415 247975 245698 279788 279131 295639 298448 302879 306428 338582 339992 552966 575900 41.15 68.6 1
14:17:34 2023-09-26 311095 310414 77885 76315 108365 111559 108324 107901 85376 85171 86733 89221 106057 107090 308927 334027 893212 880272 332563 343462 99648 87476 96727 93634 106440 105951 98091 98111 69894 70757 263464 219550 636468 634666 187654 189812 235207 238602 272823 265143 282666 283609 297344 302914 280131 312571 634662 665396 498091 400811 249727 243643 280284 281307 294403 299845 302808 306608 338344 340470 546321 575240 41.15 68.6 1
14:17:35 2023-09-26 318765 310414 77778 76315 108399 111714 108290 107827 85526 85145 86728 89160 105952 107090 309674 332782 895478 880208 332455 343427 99615 87748 96342 93602 106115 106098 98091 98111 69894 70846 254224 218739 641905 638275 187654 185272 235067 239158 270988 265373 282993 283944 298050 305232 280893 311622 634698 666049 503997 396547 249656 244359 280078 280871 294438 299563 304760 306176 337834 338935 552019 572738 41.15 68.6 1
14:17:36 2023-09-26 315849 310383 77885 76315 108390 111559 108357 107901 85526 85112 86733 89193 106025 107107 309179 332517 897491 890517 328524 344461 99479 87780 96276 93665 106082 106166 97757 98447 69862 70757 254224 220017 632441 631060 188182 189476 235969 237794 271128 264366 281499 281971 298247 301129 281132 313082 630983 667295 495311 403694 248885 244268 281236 279556 295754 299355 304723 306176 340909 338717 547685 576916 41.15 68.6 1
14:17:37 2023-09-26 312922 310383 77885 76315 108390 111559 108324 107827 85493 85145 86788 89160 106267 106762 309683 332049 893580 893203 329590 343237 99514 87748 96342 93729 106115 106059 97956 98786 69990 70936 248589 220017 637147 635562 188182 186852 235829 237688 271366 264190 284270 282660 297309 304089 280501 312571 635705 670596 496701 401378 249916 243643 280284 279877 294153 299390 305589 306033 339880 339992 546321 574469 41.15 68.6 1
14:17:38 2023-09-26 311836 310940 77634 76647 108208 114223 108216 108158 85376 85262 86733 89283 106057 107090 308962 334790 902427 881245 332059 343462 98970 87933 96175 93793 105904 106166 97689 98480 69815 70757 248364 220017 628115 638409 188050 189812 235242 237864 271128 265958 281868 284228 300014 302527 281971 311587 631019 662114 495311 402267 248082 244806 279858 280017 295303 299073 301640 309457 338060 339467 555087 573439 41.15 68.6 1
14:17:39 2023-09-26 310166 311046 76521 76376 108424 111628 108324 107827 85409 85145 86733 89160 106025 107123 308998 333598 902704 884069 329555 345014 99003 87780 96209 93856 105977 106483 97927 98553 69958 71016 248589 220329 633634 637325 188447 186828 235794 239165 270905 265108 284087 282731 297830 301094 281645 313841 634698 666175 495311 403408 248501 244837 280249 279982 293954 299563 304778 306536 340394 339038 552410 571894 41.15 68.6 1
14:17:40 2023-09-26 314923 311099 77918 76457 108428 111714 108357 107679 85468 85145 86765 89254 106203 107016 308098 334860 895551 889889 333645 343462 99445 87780 96243 93729 106115 103866 97924 98447 69894 70788 254224 219085 633929 637958 188182 189679 235969 237059 271992 264366 282267 284618 296859 301198 281589 313878 630947 663987 499524 399571 249481 244429 280398 279166 297041 299073 303517 308815 337278 340949 549847 576023 41.15 68.6 1
14:17:41 2023-09-26 314030 311291 77856 76477 108287 111791 108515 107976 85493 85321 86793 89283 106170 107090 310291 334790 893544 885334 333537 343427 99480 87748 96442 94049 106292 104070 98129 98553 70021 70855 248589 219706 633173 636013 188978 186435 237021 237582 271507 265701 282797 284463 297906 304232 281786 312499 633007 664235 492670 400447 249303 244942 280872 278401 295937 299320 302347 308851 337254 340470 550419 576097 41.15 68.6 1
14:17:42 2023-09-26 314356 311011 77939 76331 108727 111473 108806 107612 83921 85112 86793 89128 106170 106983 309648 333454 905010 887378 331019 344425 99412 87748 96309 93761 106050 106245 97924 98414 69862 70918 248364 219706 633562 639765 187522 185468 234809 238937 271317 264296 281566 283326 297760 303449 281848 311622 635595 667223 489928 402552 248885 244736 279607 281482 295181 301103 306241 306356 339702 339849 551871 575277 41.15 68.6 1
14:17:43 2023-09-26 321859 310904 77992 76283 108732 111554 108656 107761 85585 85112 86798 89128 106203 106436 309396 332523 903985 889252 331019 343427 99657 87924 94876 93985 106243 106472 97992 98551 70005 70951 254224 220017 637080 640108 188146 185016 235137 237829 272248 264040 283758 283524 297690 303556 281786 310606 631019 667042 492498 401378 248814 244942 278666 280647 295962 298657 304194 306500 338820 339992 553366 573548 41.15 68.6 1
14:17:44 2023-09-26 312181 311077 77819 76424 108361 111791 108290 107976 85493 85262 86733 89315 106025 107271 308927 333515 894766 882747 332527 343427 99412 87748 96309 93761 106050 106206 97891 98347 69831 70725 250519 219395 633439 631024 188182 189608 235934 238531 270422 265736 282866 284029 297919 301129 280893 313523 631055 663987 498091 401342 248885 244115 281751 282144 294981 300579 302665 308198 338131 340363 547283 575277 41.15 68.6 1
14:17:45 2023-09-26 313141 310029 77939 76424 108395 111791 108548 107976 85493 85229 86733 89283 105992 107057 308927 332747 891863 880267 333700 346833 99350 87924 96606 93856 106162 106438 97960 98484 69973 71137 248589 219706 637203 630952 188579 189741 235899 239046 272402 265816 282666 283958 297725 301129 280697 315741 636608 663987 498091 401378 249235 243574 281139 279982 295024 300756 303823 308343 338546 339670 545476 573548 41.15 68.6 1
14:17:46 2023-09-26 314399 310757 77988 76368 108648 111739 108806 107794 85493 85171 86798 89128 106025 107074 308962 332747 903950 890517 331520 344425 99445 87780 96309 93793 106050 106280 97991 98447 69894 70757 256546 219706 644950 638409 188182 189812 235735 237794 272147 264331 281495 283666 297725 303592 283285 310642 630911 667151 503123 402260 248601 245981 282077 279912 296933 298725 304087 306140 338677 340327 556346 574287 41.15 68.6 1
14:17:47 2023-09-26 313004 310722 77885 76331 108395 111739 108290 107794 85611 85112 86798 89128 106300 107090 310145 332747 905486 891344 333226 347326 99213 87988 96240 93985 105951 106507 97960 98619 69831 70951 265871 219706 635325 638409 188447 189777 235934 237547 272302 264296 283066 283578 297725 302739 283511 312842 630911 666681 491299 401415 248046 245526 280249 279556 295847 298657 303767 306572 339617 339992 553748 575282 41.15 68.6 1
14:17:48 2023-09-26 311800 310033 77959 76420 108361 111714 108290 107794 85526 85262 86765 89283 106025 107090 308927 332782 893544 881456 332023 343427 99615 87476 96510 93633 106334 105951 98091 98079 70036 70725 250633 219085 639871 634666 187654 190114 235172 238567 270679 265143 282866 283595 296859 302949 280662 311622 634662 665647 491299 399845 250180 244526 280109 281159 294260 299668 304538 306140 338404 340878 546948 572225 41.15 68.6 1
14:17:49 2023-09-26 309039 310823 76863 76388 108399 111714 108290 107645 85435 85112 86728 89128 105992 106983 308927 335777 899641 885570 333393 344319 99483 87836 96474 93856 106308 106404 97960 98451 69990 70725 248589 218467 635104 638409 188039 185238 235172 238531 271058 265108 283886 285049 297653 302458 281856 311078 634662 662041 495411 396655 249270 245148 279397 280933 295267 299809 304723 306572 336746 339443 552894 573548 41.15 68.6 1
14:17:50 2023-09-26 312055 310651 77873 76449 108652 111739 108548 107868 85611 85171 86889 89160 105992 107016 310840 332049 896148 891344 330518 343497 99514 87596 96409 93697 106082 106098 97991 98111 69894 70757 250633 219085 637265 631060 188182 189777 236299 237829 271317 264331 281610 283241 299591 302668 280893 315815 636046 672500 491299 401087 249549 244255 280999 279877 296027 299633 306621 306284 339702 340710 547093 574432 41.15 68.6 1
14:17:51 2023-09-26 314806 310069 77992 76283 108424 111550 108656 107579 85559 83422 86857 88974 106203 106851 312089 335777 894249 891812 333429 347051 99516 87684 96541 93856 106341 106404 97992 98246 69989 70725 263464 219085 638961 636013 188447 189972 235899 237829 271093 264076 284252 283578 296824 302703 280928 312571 630983 667259 491299 400173 249692 244189 280284 279982 295962 299232 306644 306464 338820 340710 546321 574396 41.15 68.6 1
14:17:52 2023-09-26 331789 310383 77856 76424 108291 111869 108290 108042 85461 83768 86669 89593 105992 107633 308962 333515 903344 883904 330554 344944 99445 87780 96342 93856 106243 106274 97891 98615 69862 70757 254224 220641 639033 638409 188182 189812 235934 237829 269890 266367 282847 283648 300014 302385 282866 313878 638418 664671 499133 404266 248533 245043 280850 280499 295991 301902 303859 308343 339845 339002 549748 573585 41.15 68.6 1
14:17:53 2023-09-26 312922 310344 77885 76283 108424 111559 108656 107645 85493 85171 86765 89365 106185 107138 311868 333274 902962 890298 332465 344355 99449 87684 96474 94134 106162 106172 97924 98447 69862 70757 250860 220173 635056 638409 187654 185597 234809 239059 271402 265697 281566 283127 299591 301129 281786 312315 636009 667259 496701 402552 249235 244429 279858 281012 294367 299809 305589 306500 339845 339992 552019 574432 41.15 68.6 1
14:17:54 2023-09-26 311109 310904 77852 76505 108357 112070 108290 108259 85376 85262 86788 89315 105734 107123 308927 336763 892245 885361 332797 343462 99003 87748 96276 93729 106082 106240 97924 98379 69862 70725 246135 219085 633001 631024 188712 185914 236700 237794 270679 265958 282466 284578 297689 302950 281610 315889 635884 662868 498091 400912 249478 245008 281821 281131 295382 299422 301888 308851 337799 340470 549457 576097 41.15 68.6 1
14:17:55 2023-09-26 311073 310793 77852 76400 108399 111860 108542 107976 85376 83668 86916 89397 106185 107319 310036 333643 894766 885014 333937 344319 99449 87956 96474 93856 106082 106280 97891 98414 70116 70983 254272 219706 634173 631024 188579 189777 236359 238567 269855 265958 282866 284427 297760 302916 280928 316863 634662 663987 502252 401378 248885 243643 281997 279786 294403 300756 303823 306608 338309 340470 546052 573585 41.15 68.6 1
14:17:56 2023-09-26 316740 310383 77885 76315 108424 111559 108623 107794 85526 85112 86733 89006 106170 106983 309639 332747 903985 890517 331556 344425 99308 87748 96276 93856 106082 106240 97789 98347 69862 71071 254224 219706 634565 638409 188182 189848 235934 238392 272372 264825 284197 284272 298418 303946 283440 313803 634804 670743 511294 402406 248743 246144 280196 280017 296832 298901 305589 306212 338713 339491 554530 575653 41.15 68.6 1
14:17:57 2023-09-26 314030 310375 77885 76339 108395 111714 108623 108107 84196 83519 86948 89365 106250 107428 309542 333924 898616 889741 330375 347051 98904 88053 96142 93985 105871 106462 97658 98582 70011 70950 248589 219550 638376 638153 188712 189644 236419 237592 271957 264331 287495 283595 297517 301361 283114 311587 630947 666175 498091 402267 248082 246320 280284 279591 295919 298901 304723 306608 338855 339992 552966 575282 41.15 68.6 1
14:17:58 2023-09-26 311546 310686 77906 76368 108647 111817 108548 107976 85493 85204 86798 89315 106025 107090 308927 333247 894544 880295 332257 343462 99615 87476 96410 93697 106261 106098 98091 98079 70084 70725 248364 219085 639197 635599 188050 189918 235207 239024 271261 265674 283521 284578 297412 304945 280893 312939 638603 665793 491299 399991 250675 244154 280249 280871 294403 299527 304538 309069 338570 341093 546321 572702 41.15 68.6 1
14:17:59 2023-09-26 311581 310757 77955 76534 108424 111758 108789 108107 84030 83519 86798 89218 106250 107057 311060 335995 899864 885014 333122 343427 99615 87780 96376 93793 106341 106551 98091 98381 69925 70725 254224 218739 653167 636570 187654 185306 235172 238901 271093 265143 286988 284109 297906 303406 281321 311622 635595 667500 503123 398971 250430 244394 279919 280871 294403 299880 302843 308257 338855 339443 552019 572702 41.15 68.6 1
14:18:00 2023-09-26 314030 310854 77918 76424 108395 111714 108690 107901 85559 85171 86765 89374 106025 107090 308998 332751 898127 890522 330760 344184 99615 87780 96376 93729 106115 106240 98096 98414 69862 70757 254224 220329 633439 631060 188339 186959 236454 238284 271901 265302 283467 283048 301592 303378 281645 313379 634804 670925 500175 403694 249270 243678 281240 280018 295432 299845 303482 307967 340945 339002 548497 575543 41.15 68.6 1
14:18:01 2023-09-26 313807 310348 76817 76576 108785 112034 108756 107876 85604 83495 86798 89185 106250 107024 311721 331906 897947 893063 329252 343462 99615 87771 96673 93761 106228 106441 97991 98144 69862 70855 254272 219550 637901 635526 188182 189777 236334 237864 271507 265108 282391 282866 297795 302492 280697 313082 631019 671106 489414 401415 249656 244189 281104 280017 294774 299809 303767 306464 340669 339992 546707 574469 41.15 68.6 1
14:18:02 2023-09-26 312055 310749 77877 76396 108212 114184 108290 107976 85493 85171 86733 89160 106025 107090 308098 335799 901786 880299 332599 344461 98970 87780 96175 93856 105871 106240 97757 98447 69894 70757 248589 219706 627734 639276 188640 187222 236054 238689 271402 265852 282158 284756 300014 303129 283462 314099 636608 662041 498091 402267 248117 245183 280179 281394 295718 299170 301888 309360 337834 340327 552930 574027 41.15 68.6 1
14:18:03 2023-09-26 319695 313705 76826 76710 108668 112020 108523 108240 85571 83801 86761 89495 106072 107715 311794 333480 904357 880208 330321 347569 99383 87900 96242 93921 105904 106314 97757 98652 69862 70757 246135 219861 633092 638409 188182 189848 235934 237864 271507 265923 282267 285134 299645 301094 283114 311622 631091 663718 499480 401378 248117 245561 280249 280148 295754 299845 301923 309360 337763 339992 552930 574027 41.15 68.6 1
14:18:04 2023-09-26 312922 310423 78005 76283 108765 111250 108690 107538 85526 85054 86916 89038 106203 106469 309466 333598 893311 891785 331520 343427 99615 87748 96376 93942 106115 106132 98024 98111 69925 70725 248589 219706 641550 636231 188676 187485 236359 238425 271402 265112 282769 283453 297620 304017 281610 313046 632751 667295 498091 400209 250287 244837 281069 280017 294981 299845 304766 308334 338891 341093 547130 576986 41.15 68.6 1
14:18:05 2023-09-26 315137 311006 76845 76423 108806 111791 108890 107876 83916 83323 87008 89153 106502 106436 309431 333480 893580 894081 333429 343427 99480 87748 96243 93729 106115 106472 97956 98447 69894 70757 250519 218776 634758 634702 188447 189812 235969 237864 272755 264076 281671 284463 296859 302914 281589 314918 630947 667187 492670 398971 249656 244394 280908 280052 295998 298657 304407 306608 337799 339207 551356 576170 41.15 68.6 1
14:18:06 2023-09-26 311109 311011 77873 76311 108424 111705 108324 107645 85409 85204 86765 89283 106025 107090 309639 333363 901425 885361 329519 343462 99003 87748 96309 93856 106010 106166 97924 98379 69862 71137 248589 220329 633072 638275 188447 186959 235829 239937 271177 265408 284471 283383 298558 301129 281856 312571 636080 667259 488576 404229 248885 244806 280880 280871 293982 301072 304750 306572 340430 339992 552019 572738 41.15 68.6 1
14:18:07 2023-09-26 314030 310869 78071 76407 108656 111675 108856 107735 85722 83495 86830 89189 106203 107240 308998 334105 903713 885398 330518 343462 99412 87748 96540 93985 106050 106314 97924 98447 70042 70788 248364 219706 633317 638409 187522 185631 235198 238937 271542 264331 281566 283595 299609 301163 281821 311622 634698 667259 498091 402552 249270 244960 279823 281856 295303 299845 304730 306536 339677 339992 552019 573179 41.15 68.6 1
14:18:08 2023-09-26 312254 310423 77749 76453 108395 114272 108324 108191 85376 85295 86669 89315 106300 107452 310291 334555 892912 885403 332599 346833 99514 87748 96376 93793 106082 106166 97956 98553 69990 71016 248589 219669 636065 630952 188978 186828 237292 237653 272006 265816 282793 285129 297517 304196 281900 313841 634804 663805 492670 400173 249270 244771 281139 279766 296443 298655 304507 309106 338319 341057 550456 576170 41.15 68.6 1
14:18:09 2023-09-26 314518 310966 78000 76731 108515 111869 108489 108132 85630 85262 86701 89315 106025 107271 312236 334286 894766 884069 333700 343497 99383 87836 96342 93793 106082 106166 97789 98379 69894 70757 254224 219550 634688 630988 188712 189476 236700 237900 270490 265993 282666 284366 300014 302037 281821 314036 631019 663518 510773 401095 249306 244394 282130 279786 294845 299492 304291 308742 338344 340710 547166 574469 41.15 68.6 1
14:18:10 2023-09-26 314692 310140 77914 76344 108428 111584 108656 107645 85559 85112 86798 89160 106203 106909 309683 332747 902660 890517 332064 344461 99478 87780 96243 93856 106082 104026 98298 98586 69990 71016 248589 219706 634688 639728 188268 185563 235794 238390 272839 264331 281495 283631 299591 301163 283100 313580 631055 667259 491299 402063 249270 245835 279397 280170 296206 298901 304266 306608 338891 340470 553748 574432 41.15 68.6 1
14:18:11 2023-09-26 313778 310798 76716 76560 108589 111826 108823 107909 85578 85171 86959 89128 106025 107024 309926 332712 903676 890036 332023 345079 98904 87900 96142 93985 105944 106314 97724 98582 69862 70950 248364 219550 628937 638409 188579 189812 236299 237759 272112 265072 281530 284107 297760 302952 283600 311587 630947 667151 498091 401378 248046 245698 280249 279131 297041 298097 304143 306572 338820 339992 553711 575282 41.15 68.6 1
14:18:12 2023-09-26 311164 310100 77906 76420 108428 111791 108515 107976 85493 85262 86765 89283 106170 107090 309396 333212 894845 883995 331520 343392 99615 87688 96510 93985 106601 106483 98229 98420 70053 70630 248589 218930 642913 636048 188146 187485 235560 239236 271058 265515 283066 284192 297725 303617 280893 314621 635595 667463 498091 398790 250430 244359 280214 281264 295267 299422 304723 308379 338820 339443 552019 572702 41.15 68.6 1
14:18:13 2023-09-26 314613 310864 76817 76536 108694 111869 108623 107976 85493 85229 86857 89365 106210 107090 308927 335799 899753 883718 333681 343427 99275 87748 96175 93856 106082 106280 97757 98414 69862 70918 251943 219085 635035 638409 188182 189981 235899 238531 271507 265108 282267 285468 297274 301129 283079 311551 631055 662977 505908 398935 248849 245183 280132 280408 295754 299809 303518 309324 336782 340949 552894 574396 41.15 68.6 1
14:18:14 2023-09-26 312055 310468 77885 76416 108432 111705 108473 107868 84335 85229 86793 89221 106170 107090 309648 332049 897184 891785 330214 344425 99691 87831 96707 94199 106568 106438 97992 98316 70053 70951 248589 219706 639721 635562 188712 190007 236264 238531 271507 265231 285077 283631 299555 302949 281321 313523 630983 670961 492597 401378 250430 243678 281104 280087 296776 299845 304444 306464 340394 340710 547093 576916 41.15 68.6 1
14:18:15 2023-09-26 314405 311270 78096 76383 108945 111550 108840 107612 84061 83323 86889 88941 106349 106403 309648 333852 894507 891887 332527 343427 99615 87780 96443 93729 106301 106172 98091 98347 69894 70725 250519 218776 636375 631060 188447 190114 236299 238531 271922 264076 281566 284228 296824 302949 281861 313841 630947 667223 496701 399535 249692 244359 281104 279982 296206 298271 304694 306500 338546 341849 549810 574396 41.15 68.6 1
14:18:16 2023-09-26 311739 310348 77856 76453 108357 114317 108324 108158 85493 85354 86733 89315 105992 107452 311377 332747 903985 883941 332281 347323 99350 88321 96606 94113 105984 106615 97960 98652 70021 71080 254224 220329 629253 638409 188447 185016 235934 238567 272126 266492 282466 284947 300246 303165 283114 314535 636608 663013 503808 402837 248465 245526 282675 280605 295224 299809 303786 308742 338309 339992 552894 573585 41.15 68.6 1
14:18:17 2023-09-26 309855 310819 77856 76453 108390 112126 108523 108158 85461 85347 86669 89315 105919 107574 309723 332747 903344 885200 329555 344425 99514 87900 96242 93856 106050 106314 97891 98447 69862 70757 248364 220329 641477 637958 188182 189777 235934 237829 269855 266741 283066 283361 301763 302243 283029 312315 636529 665866 489928 403694 248849 245148 280284 280017 294118 301424 303786 308379 340358 339407 549748 572702 41.15 68.6 1
14:18:18 2023-09-26 314878 310002 77906 76420 108390 111739 108656 107901 85526 85112 86798 89128 106203 107569 309179 334754 893836 891344 336231 346833 99691 87896 96508 93825 106341 106398 98127 98451 70297 70855 263464 218776 637886 634666 188579 190114 236384 238425 272613 264260 281671 284441 296859 302949 281680 312571 630947 667187 499480 399571 249656 245404 281069 280017 296206 298866 304443 306572 338309 339172 549993 576133 41.15 68.6 1
14:18:19 2023-09-26 314878 310379 77934 76677 108781 111791 108623 107942 85585 85171 86793 89365 106560 107016 309431 334790 893544 889470 333609 346833 99615 87748 96510 93729 106261 106280 97991 98414 70116 70725 250633 218776 638561 634666 188579 190114 236299 238567 272372 264296 281601 284862 297274 305468 281786 313046 631019 667223 496701 399535 250430 244771 281139 280017 294981 298901 305159 306536 339617 339443 549567 576578 41.15 68.6 1
14:18:20 2023-09-26 310131 311077 77910 76620 108623 111791 108623 107976 85526 85262 86765 89315 106057 107123 311280 333780 906478 886201 332045 345079 99381 87836 96441 93921 106235 106512 97960 98619 70021 70950 250860 220329 636710 636570 188978 185238 236264 239307 269855 265923 281566 283709 300863 302951 281856 312535 636566 666645 496701 403694 249060 245148 280711 280017 293598 300367 302843 306248 340909 339992 552802 572702 41.15 68.6 1
14:18:21 2023-09-26 311546 310548 76995 76565 108698 111714 108806 107794 85526 83726 87142 89283 106170 107090 309648 332985 902704 885606 329555 344425 99412 87900 96342 93856 106082 106274 98091 98480 69862 70788 248364 220173 633879 637507 188447 190114 235207 239343 270714 265143 281676 283944 298664 302951 281821 312571 636529 667223 496701 403122 249235 245148 281096 281299 294367 300721 304179 306536 340634 339992 552802 572702 41.15 68.6 1
14:18:22 2023-09-26 320046 311479 77881 76501 108399 114272 108324 107976 85526 85204 86765 89315 106025 107319 311868 335552 897162 888078 333194 344355 99483 87988 96641 93985 106308 106546 98195 98582 70084 70757 254224 219550 636558 634254 188978 189706 236700 237794 271542 266083 282793 285018 297725 302458 281821 313010 630983 663987 496954 401378 249620 244977 281240 279131 297459 299492 302808 308017 337799 341609 551237 576133 41.15 68.6 1
14:18:23 2023-09-26 308602 311286 77934 76501 108365 114272 108290 108472 85696 85354 86798 89347 106170 107452 310291 334017 892010 884696 332563 343462 99615 87748 96376 93856 106358 106240 97991 98447 69894 70788 265871 219706 634369 631024 188978 189706 237231 238531 271093 266554 281270 284463 297760 302458 281821 313558 630983 664383 491470 401378 249656 245148 282033 279131 295106 300756 302311 309106 338546 340949 548365 575689 41.15 68.6 1
14:18:24 2023-09-26 315536 310383 78058 76400 108790 111714 108840 107794 83927 85138 86857 89243 106510 106990 311647 333852 907612 890499 331449 344319 99483 87956 96607 94049 106308 106280 97991 98447 69862 70981 248589 220017 635621 640218 188182 185468 235735 238567 272648 264366 281566 284029 298247 303164 281931 311551 634662 667259 498091 402267 249445 245905 280015 280906 296580 299320 304371 306572 339845 341093 554139 574432 41.15 68.6 1
14:18:25 2023-09-26 321024 310348 78029 76420 108885 111869 108690 107976 85709 85262 86916 89283 106309 107123 309431 332747 906741 890517 331520 344425 99547 87900 96342 93856 106082 106280 97924 98447 69894 70757 254224 220058 634688 638409 188182 190114 235934 237829 272789 264366 281530 284104 297795 301163 283546 311332 634657 667223 500210 401415 248849 245940 280337 280017 297041 298901 304230 306248 338855 340470 554567 575863 41.15 68.6 1
14:18:26 2023-09-26 310815 310313 77939 76420 108399 111714 108290 108009 85526 83635 86948 89365 106331 107319 309289 334155 894766 884384 332419 344802 99824 87804 95313 93793 106440 106132 98091 98347 70164 71031 263464 219706 634906 634666 188182 187485 235829 239307 272823 265923 287292 284467 299609 302983 280928 313523 635595 665396 491299 401415 250430 244189 281139 281596 295059 300756 302843 308415 338855 340949 546284 572738 41.15 68.6 1
14:18:27 2023-09-26 310125 310352 78025 76368 108652 111714 108756 107942 85526 85145 86765 89160 106203 107057 311170 332782 901144 890517 331556 343462 98970 87993 96175 93921 105871 106348 97757 98784 69831 71110 248589 220329 626903 637507 188712 189644 236700 237794 271957 265674 284197 284613 299115 301994 283405 315181 634767 668699 492597 403657 248323 245557 281392 279521 295950 299809 303767 308452 339463 339753 553871 576578 41.15 68.6 1
14:18:28 2023-09-26 312922 310379 77885 76420 108424 112082 108548 108107 84030 83668 86948 89365 106283 107204 309759 331942 896977 893101 331810 344802 99582 87748 96443 93729 106261 106166 98025 98553 70036 70757 250860 219706 635694 630916 188712 189848 236499 238531 271542 265515 282404 283092 297795 302668 283039 313523 631019 671142 496701 402552 250254 244359 281139 279982 296206 299283 305589 306068 340945 340459 547166 574469 41.15 68.6 1
14:18:29 2023-09-26 312055 310722 77885 76449 108361 114263 108357 108232 85526 85295 86765 89315 106243 107402 308927 335799 903344 883978 333067 344461 99445 88053 96209 93921 106082 106348 97757 98784 69862 70981 248364 220017 633025 638409 188447 189918 236299 239024 272126 266492 282448 285084 301763 303378 284045 313434 636608 661860 492670 402406 248497 246003 280284 281091 296206 299527 304143 310273 338273 340231 553748 574432 41.15 68.6 1
14:18:30 2023-09-26 317874 311011 77943 76453 108834 112103 108789 108140 84010 83668 86948 89340 106250 107385 309759 333418 903234 886275 329484 346233 99445 87780 96242 93793 106017 106348 97891 98447 69894 70757 248589 220954 636638 637958 188447 189848 235969 238567 270456 266776 287155 283560 301258 303200 282682 312571 636529 667463 495311 403694 249060 245183 280711 280544 295718 301671 303859 308379 340586 339038 549748 572738 41.15 68.6 1
14:18:31 2023-09-26 314693 310383 77972 76453 108424 111791 108581 107976 85644 85262 86798 89160 106446 107090 308962 334825 894845 889252 333645 344200 99547 87748 96376 93856 106115 106166 97991 98376 69894 70757 250633 219085 636876 636084 188447 187606 236454 237582 272995 265674 283066 285227 297412 304017 282505 313123 634767 665757 492670 399817 249916 245148 281104 280665 296681 299320 306172 309324 337799 339443 551370 577023 41.15 68.6 1
14:18:32 2023-09-26 312218 310859 76785 76710 108527 112146 108756 108166 85630 83834 86857 89648 106250 107533 311831 334649 893850 884129 334614 344461 99615 87956 96576 93856 106228 106314 98229 98447 69894 70983 250633 219550 634492 631024 188942 189679 236735 238567 270903 266812 287155 284898 298194 302037 281953 314514 631055 663987 496701 401415 249656 244429 282033 280218 296206 301178 302595 310040 338820 341093 547166 574469 41.15 68.6 1
14:18:33 2023-09-26 310998 310539 76899 76364 108757 111705 108656 107976 85526 85171 86798 89160 106170 106909 309396 332247 902660 890517 331556 343462 99445 87748 96276 93856 106082 106166 97924 98447 69894 70788 248589 219706 636833 640035 188676 187485 236254 238284 272683 265002 284270 284321 298523 304232 283405 313692 635705 667187 498091 401415 248885 246038 280144 280408 297041 298936 304622 306644 339356 340674 554567 575282 41.15 68.6 1
14:18:34 2023-09-26 314030 313297 76744 76624 108681 111860 108556 108025 85663 83677 86889 89185 106250 107204 311831 332747 901425 890517 331090 345392 99414 87900 96242 93985 106210 106382 97757 98685 69862 71110 248364 219542 626730 636570 188712 189679 237066 237864 272147 265143 284197 284463 298871 303095 282916 313266 630983 666175 496701 404266 248639 244977 281568 279900 297041 300988 303767 308379 339606 339038 549784 576170 41.15 68.6 1
14:18:35 2023-09-26 313585 310383 77922 76453 108428 112040 108656 107976 85526 85204 86765 89254 106025 107123 310291 333749 898836 882747 333645 343462 99514 87748 96243 93729 106424 106280 98024 98447 70036 70757 248589 218630 635546 638153 188508 187485 235829 239201 271851 265852 284329 285227 297169 305268 282541 311587 635631 662686 496782 398935 249549 245764 280249 280906 294981 299880 305409 308270 337325 339513 552966 574432 41.15 68.6 1
14:18:36 2023-09-26 313474 311046 76899 76687 108295 112336 108489 108274 85597 83668 86798 89585 106250 107452 308063 334790 903713 885014 331592 344461 99242 87933 96276 93985 106243 106541 97757 98615 69862 70788 248364 220798 628871 638409 188447 189883 235969 237864 270714 266959 282866 284263 298699 301060 282757 312351 636497 664926 495240 403408 248675 245218 280908 280052 295539 299563 301888 309360 339880 339753 549820 575456 41.15 68.6 1
14:18:37 2023-09-26 314621 310207 77968 76344 108757 111554 108690 107928 85559 85171 86765 89160 106203 106469 309431 335546 893544 890517 334888 343462 99547 87748 96625 93665 106082 106166 97924 98447 69894 71016 248589 219049 641267 635939 188712 185272 236524 238425 274758 264931 283868 285156 297620 302914 281786 314695 630717 667643 494040 398935 249656 244771 280908 282275 297279 298761 304480 308379 337290 339207 550456 576206 41.15 68.6 1
14:18:38 2023-09-26 318097 311912 77992 76597 108523 112024 108523 108207 85630 83892 86798 89347 105992 107452 311377 333784 894729 884249 332527 343462 99514 87991 96707 93921 106082 106166 97789 98480 69894 70757 251943 219085 633562 630988 188712 189546 236735 238531 270714 266589 286952 284614 297795 301163 281821 314285 631055 663518 499654 401415 249656 243713 282386 280017 295998 301213 302595 308851 338855 340470 546743 574469 41.15 68.6 1
14:18:39 2023-09-26 315128 310388 77922 76453 108432 111732 108690 107827 85526 85112 86798 89160 106203 106909 308927 332247 901348 890517 331556 343462 99478 87780 96342 93856 106082 106201 98229 98553 70116 71137 248589 219706 644063 638336 188712 185238 236359 238499 272839 264966 283868 284029 299591 301129 283546 311551 634564 667151 498091 401415 248117 245975 282675 279912 297041 299390 303767 306212 338855 340734 554175 576133 41.15 68.6 1
14:18:40 2023-09-26 312892 310277 78067 76565 108631 111869 108706 108025 85644 85229 86798 89315 106025 107650 309759 332817 898438 889340 329324 344425 99383 87988 96209 93856 106082 106201 97789 98480 70042 70788 250633 219306 633267 631096 188712 189546 236962 237864 271577 265178 281530 283595 299607 301094 281945 313558 630983 667295 493921 401865 249270 244925 281997 279591 296206 299845 303518 306644 340945 339038 550456 575318 41.15 68.6 1
14:18:41 2023-09-26 312055 310348 77914 76416 108948 111791 108656 107901 85592 85237 86857 89315 106437 107090 308962 334860 900786 880244 333681 346306 99547 87780 96310 93761 106115 103993 98229 98586 70244 71016 251943 218467 635029 638299 188447 185854 235829 239130 271402 265736 281530 285468 296859 305088 282831 313180 634662 663481 496434 396727 249656 245799 280337 280941 295017 299880 302879 306320 337572 339478 552930 574027 41.15 68.6 1
14:18:42 2023-09-26 311812 311118 76721 76670 108564 112180 108257 108232 85428 85295 86637 89652 106152 107608 308927 333445 903344 882499 332281 347015 98970 87960 96208 93985 106050 106314 97757 98582 69862 70950 248364 220017 628489 638409 188447 185016 236264 238531 271507 266741 282267 284898 301149 302279 283304 312280 631055 663013 496701 403122 248814 245526 280284 281056 294981 299845 301852 310040 338820 339992 549784 574396 41.15 68.6 1
14:18:43 2023-09-26 311426 310100 76849 76287 108732 111559 108806 107612 85526 83208 86948 88974 106382 106403 308927 332712 894471 890605 333537 343427 99582 87748 96409 94113 106422 104037 98196 98520 70053 70951 263464 218776 637642 636465 188712 187222 236324 238724 272754 264296 281530 285298 300486 303406 281861 313451 634988 665202 494040 399390 249692 244736 281104 280408 297041 298133 304407 308379 337728 339443 550419 576541 41.15 68.6 1
14:18:44 2023-09-26 311777 310798 76899 76670 108564 111895 108290 108158 85493 83710 86916 89520 106137 107419 308927 333784 893313 886275 332293 343462 99615 87748 96443 93856 106389 106280 97924 98414 69894 70725 248364 219395 633439 630988 188712 190007 236664 238531 270679 266367 283284 284862 299591 302423 281786 314478 631055 663987 491299 401378 249620 244359 282033 279982 295718 302044 304254 308851 338784 340710 546284 573990 41.15 68.6 1
14:18:45 2023-09-26 317064 310352 77988 76420 108623 111869 108623 107976 85526 85171 86798 89221 106203 107016 309396 332479 904538 890517 331287 343462 98970 87924 96506 94177 106259 104136 97992 98484 70053 70983 254224 220017 631522 638263 188978 190114 236429 237794 272563 265143 284329 284410 300438 303378 283546 311587 635926 669923 498438 401415 248082 245905 280367 279982 297041 299585 305589 306572 338855 339992 552966 576133 41.15 68.6 1
14:18:46 2023-09-26 312922 310206 77996 76420 108424 111791 108656 107976 85677 83438 86765 89250 106137 107090 310840 333310 898729 889884 328524 343462 99308 87748 96342 94134 106082 106314 97991 98447 69862 70757 250633 220173 632634 631024 188712 189848 236664 238531 271542 266327 281499 282695 299117 301129 281554 313558 632751 671106 495311 403694 249620 244359 281568 279982 295432 299845 304723 306536 341461 339992 547166 576986 41.15 68.6 1
14:18:47 2023-09-26 312019 310069 77959 76315 108390 111705 108548 108192 85493 85171 86669 89283 106025 107123 308962 337862 899790 883904 333573 347569 99622 87956 96640 93985 106308 106398 97992 98619 70053 71080 263464 219436 635301 638409 188447 185597 235934 238901 271507 265781 283029 285343 297274 302037 283295 312993 636384 662005 494040 398935 248885 245733 280214 281082 296206 299845 304723 309324 336746 341573 552894 573548 41.15 68.6 1
14:18:48 2023-09-26 310131 310344 77963 76505 108332 114272 108967 108240 85428 85380 86669 89347 105959 107633 309999 332782 902704 885238 329555 343462 98970 87900 96242 93856 106050 106348 97757 98447 69862 70981 263464 220329 643769 637507 188579 189848 236299 238567 270644 266812 283066 284033 300438 303094 282647 313222 636529 665866 495311 403694 248885 245148 282875 280523 295017 301671 305202 308379 340358 339992 553771 572738 41.15 68.6 1
14:18:49 2023-09-26 314657 310002 78025 76420 108657 111714 108548 107868 85618 85171 86798 89157 106203 106909 308962 334520 893544 891344 333429 346551 99691 87924 96641 93921 106341 106472 98127 98551 70053 71169 248589 219085 644603 634666 188579 189918 236334 239275 272980 264296 281530 285098 297870 302949 281781 313046 630983 666681 494040 398971 250430 244771 281104 280017 296832 298866 305159 306176 337799 341731 548365 575282 41.15 68.6 1
14:18:50 2023-09-26 319669 310352 77992 76449 108775 111791 108515 107942 85526 85204 86765 89365 106283 107123 308927 334825 896185 885665 333573 343462 99514 87780 96342 93856 106082 106240 98024 98447 70116 70757 254224 219085 633806 631060 188712 189777 237231 237794 272147 265958 282666 285445 299591 303164 281821 312571 630947 663013 505908 400775 249656 244977 281240 279131 297041 299845 304291 309324 338024 341609 550456 576133 41.15 68.6 1
14:18:51 2023-09-26 312708 309842 77972 76315 108765 111559 108690 107612 85644 85138 86798 89006 106446 106909 308998 334105 903801 890073 333189 347068 99483 87956 96508 93985 106308 106546 97960 98652 70021 71000 250860 219706 634442 638409 188182 185563 235137 239679 271507 265143 282391 283595 301076 304645 281821 313046 636080 667259 493921 402552 249445 245148 280935 281764 294046 299845 304694 306536 341436 340470 552019 573143 41.15 68.6 1
14:18:52 2023-09-26 313953 310100 76753 76484 108623 111559 108656 107794 85526 85079 86916 89221 106203 106983 309396 331749 906097 890517 331794 343427 99514 87748 96342 93856 106082 106206 98289 98480 69925 70788 252646 219550 635819 638409 188846 185306 236299 237864 272789 265108 281671 284192 297760 302037 283546 312952 630983 667259 482465 402282 248885 245975 280249 280052 297041 299320 306172 306248 338855 340470 554567 575689 41.15 68.6 1
14:18:53 2023-09-26 310601 310126 77980 76453 108432 111869 108581 107976 85493 85204 86894 89221 106025 107123 311647 333888 896525 884337 332149 344319 99995 87896 96809 93856 106521 104610 98227 98314 70036 70788 254224 219550 641112 635378 188447 185306 235735 239307 271093 265958 283758 284906 299591 304552 280928 313046 636080 666991 503465 400173 250818 244394 280394 280871 295267 300756 304430 306320 338855 339443 549531 572702 41.15 68.6 1
14:18:54 2023-09-26 313141 310211 77959 76388 108399 111559 108324 107901 85630 83634 86701 89254 105992 107016 310254 334825 901425 881245 333609 343427 99445 87900 96209 93856 106243 106280 97757 98447 69862 70981 248364 219706 629319 638409 188314 190149 235934 238567 271507 265958 281940 285370 299591 301094 283546 311587 631055 662005 498091 401983 248675 245218 280249 280946 296206 300423 301888 310053 337834 339992 549784 573990 41.15 68.6 1
14:18:55 2023-09-26 309903 309404 77968 76291 108765 111250 109024 107431 85526 83374 86798 89088 106510 106777 310878 333816 895745 892382 334360 346770 99620 87684 96575 93856 106358 106098 98058 98279 69989 70757 251745 219085 637265 631024 188712 189883 236700 238567 272041 264366 283028 283595 297760 302949 281047 313302 631019 672500 498091 401095 250430 244394 281139 280017 296206 299038 304730 306500 339606 341609 547130 574432 41.15 68.6 1
14:18:56 2023-09-26 314359 309882 77885 76400 108399 111559 108672 107645 83727 85079 86765 89038 105992 106909 308063 334790 900072 887953 333573 343427 99445 87748 96309 93878 106082 106132 97924 98347 69925 70788 254224 219085 635178 635599 188447 190114 236499 237759 272372 265674 283066 285477 297309 302703 282055 313046 633007 663987 503808 400136 249656 244977 280808 279560 297469 299355 302879 308089 337799 338935 551237 576916 41.15 68.6 1
14:18:57 2023-09-26 320120 309878 77972 76400 108461 111559 108656 107612 85526 83462 87008 89088 106510 106957 309325 333924 903949 889141 332281 346343 99483 87956 96541 93856 106082 106166 97924 98447 69894 70886 249709 220022 633072 638409 187654 185665 235630 239307 271542 264331 281566 283631 300014 301163 281856 311622 636571 667295 496701 402267 249270 244977 279823 281624 295754 299809 304694 306536 339880 340470 552019 573280 41.15 68.6 1
14:18:58 2023-09-26 313444 309873 77881 76512 108656 111714 108844 107901 85526 85112 86798 89006 106203 106909 311647 332247 903713 890605 331287 343462 99036 87991 96342 93856 106082 106166 97956 98447 69894 70757 248364 219550 634250 638409 188447 189883 236499 237829 272372 265143 281530 284463 301337 301129 283675 312307 630983 667151 498091 401415 248501 245975 282675 279786 296443 298341 303803 306644 338891 340470 553748 575726 41.15 68.6 1
14:18:59 2023-09-26 311073 309909 77881 76424 108399 111714 108656 108140 83916 83553 86948 89397 106250 107204 309533 334069 897310 883755 331413 345853 99620 87991 96276 93793 106050 106166 98029 98484 69862 70757 254224 219085 635675 631978 188508 189918 235934 239562 270903 265958 286988 284547 297795 302949 280697 313523 634662 664926 498839 401415 250466 243643 281856 280871 295267 300756 302843 308379 338855 341057 546321 572738 41.15 68.6 1
14:19:00 2023-09-26 311073 312699 77848 76315 108399 111636 108324 107645 85376 85145 86701 89160 106025 107421 310291 334790 898800 882779 333609 343427 99445 87748 96276 93793 106082 106132 98091 98447 70042 70757 265871 218776 634810 638409 188182 185631 236161 238937 271507 265550 281101 285414 296617 302037 282682 311587 631091 662078 494040 398935 249270 246095 280053 280871 295128 299845 303767 309324 336782 338935 552930 573990 41.15 68.6 1
14:19:01 2023-09-26 312922 309409 78058 76231 108790 111654 108823 107776 83979 83371 86916 89031 106560 106876 310511 333888 897310 892980 333226 346564 99615 87780 96376 93729 106422 106290 97924 98414 69894 70788 248589 219550 645245 631024 188712 189848 236499 238567 271542 265178 282461 283560 298455 305253 281025 313558 631019 671106 496701 402267 250466 244394 281568 280017 295017 299845 304694 306536 341713 341129 547130 574469 41.15 68.6 1
14:19:02 2023-09-26 312055 309559 78091 76468 108940 111559 108840 107645 85644 85112 86820 89160 106130 107123 308998 332751 893580 889375 331054 343427 99615 87780 96443 93729 106082 106132 98024 98312 69925 70757 250633 219085 644823 631060 188579 189883 236499 238602 271542 264331 282461 284029 299591 303406 281554 313302 631055 667295 494040 400173 250290 244600 281139 280139 296206 299003 305445 306248 338891 339443 548790 575726 41.15 68.6 1
14:19:03 2023-09-26 310491 309962 77918 76604 108677 111947 108756 108140 85663 83686 86798 89218 106178 107278 309723 333653 903713 884290 329021 343497 99036 87780 96508 93985 106082 106280 97956 98447 69894 70788 248589 220017 635081 636607 188447 189918 236299 239343 270679 265993 281566 283595 300584 301163 281856 312571 636116 667187 496701 403408 249270 245183 281139 280968 294438 301671 306426 306644 340945 340470 553808 572738 41.15 68.6 1
14:19:04 2023-09-26 312713 309736 77914 76428 108790 111546 108690 107645 85559 83537 86798 89006 106276 106983 309431 330754 904357 887410 330554 343462 99445 87780 96376 93793 106082 106166 97924 98447 69894 70757 248364 219395 633439 638409 187654 186214 235207 239140 272182 264366 284600 283888 298247 302037 282753 311622 634662 667331 498091 402267 249306 245183 279823 281971 295998 299527 304730 306212 340394 340470 553194 572738 41.15 68.6 1
14:19:05 2023-09-26 310290 311006 76757 76710 108672 112034 108523 108091 85512 83735 86761 89401 106072 107352 310987 333678 894766 882779 332059 343462 99691 87836 96409 93856 106276 106166 97924 98447 69973 70788 250633 219085 635696 630988 188712 189812 236700 238937 270714 266402 283758 284898 299591 302492 281821 314514 634698 663987 498091 401415 249306 244394 282033 280052 295790 302044 304291 309360 338855 341093 546321 574432 41.15 68.6 1
14:19:06 2023-09-26 310290 310308 77934 76489 108424 111714 108324 107901 85493 85171 86701 89283 106057 107090 308962 332782 893617 882117 331556 343462 99888 87476 96577 93665 106440 105985 98124 98279 70068 70725 250633 219706 638557 634702 188182 185631 235770 239343 271542 266327 287088 284499 299591 303687 281357 313082 636571 663225 495240 400173 251030 244771 280711 281405 295754 300791 304723 308415 338855 339443 550419 576231 41.15 68.6 1
14:19:07 2023-09-26 314030 312190 76785 76460 108661 111860 108556 107876 85630 83495 86916 89185 106250 107090 308063 333640 898800 890517 330402 344944 99445 87716 96624 93729 106082 106359 97992 98379 69894 70757 250633 220017 631447 631060 188978 189848 236700 238567 272283 265585 281566 283127 299397 302037 281821 313594 631019 671106 489928 403694 249692 244394 281997 280312 296623 299880 303767 306572 341701 339992 549028 574505 41.15 68.6 1
14:19:08 2023-09-26 313337 310069 78079 76327 108915 111550 109094 107546 85611 83208 86916 88974 106349 106403 310145 333454 894471 890605 331484 343427 99514 87656 96409 93793 106334 106098 98091 98347 69989 70725 248364 218467 634440 631024 188712 190114 236464 238531 272372 264296 282391 284463 297482 303829 281839 315504 630947 667187 492670 398935 250218 244736 281315 280017 296206 298444 304836 306572 338546 341803 550505 577737 41.15 68.6 1
14:19:09 2023-09-26 311226 310206 78038 76569 108594 112102 108639 108099 85630 83610 86916 89250 105992 107123 308063 333454 903912 884940 329181 344425 99412 87748 96309 93985 106050 106280 97891 98447 69862 71168 248364 220173 633389 636534 188712 185306 236264 239468 270644 266367 281495 283524 299117 301129 282647 314845 636493 665202 489928 403694 249235 245148 280711 280605 294403 301636 304723 306572 340909 338682 552802 572665 41.15 68.6 1
14:19:10 2023-09-26 314030 310352 78021 76424 108761 111714 108806 107794 85644 85229 86857 89221 106203 107388 309396 332985 908070 887957 330518 343427 99582 87960 96409 93985 106082 106280 97991 98447 70042 70950 250633 219706 634124 639312 188182 186051 235761 239307 272337 265108 282822 284427 300438 302458 282890 311622 635595 667259 495311 402552 249656 245743 280018 281856 296170 299809 304694 306320 340347 340734 552544 576691 41.15 68.6 1
14:19:11 2023-09-26 312254 310904 76931 76617 108850 112176 108489 108174 85637 85380 86765 89315 106025 107419 311170 334145 894766 884032 332563 346233 99549 87988 96376 93856 106082 106280 98058 98447 69894 70757 250633 219085 633001 630988 189244 189741 237800 238531 271542 266554 283066 285298 297795 304838 282735 313487 630983 663987 492670 401378 249656 245183 282033 279556 297041 300721 302808 309798 338307 341849 551237 576097 41.15 68.6 1
14:19:12 2023-09-26 318076 309998 78021 76639 108390 112066 108548 107976 85435 85321 86798 89315 106170 107345 308927 332782 894766 882706 332257 343427 99582 87780 96342 93856 106082 106206 97991 98582 69894 70981 254224 219395 633562 630988 188712 189954 236664 239307 271507 266589 281530 284992 300972 302914 280928 314478 636529 664926 499307 401415 250430 243678 281647 280871 295267 301033 303517 309470 339320 340770 545367 575277 41.15 68.6 1
14:19:13 2023-09-26 312922 310166 76785 76569 108739 111835 108823 107868 85611 85021 86765 89280 106331 107024 308927 332712 902704 890517 334137 345079 98970 88053 96142 94113 105871 106530 97757 98751 69862 71078 248364 220017 629436 636570 188712 189777 236700 237829 272337 265515 281530 284463 299241 303556 283546 313010 630947 666175 498091 403694 248465 245183 281568 279891 297041 299809 305589 309529 339606 339992 549820 576133 41.15 68.6 1
14:19:14 2023-09-26 313771 309590 77943 76477 108428 111869 108623 107942 85493 85204 86798 89315 106170 107090 309396 332013 896148 891268 329519 343462 99615 87748 96443 93729 106407 106240 98091 98414 70036 70725 250633 219085 639045 634399 188712 185050 236664 238901 271542 264331 283524 283595 297760 305160 281751 313523 631019 667295 498091 401058 250430 244771 281568 282543 295668 300403 305839 306284 339737 341910 546984 574250 41.15 68.6 1
14:19:15 2023-09-26 311812 310833 76899 76666 108485 112094 108257 108158 85402 83768 86857 89556 105959 107452 307993 333247 902432 883718 330554 343462 99514 88021 96376 93921 106243 106280 97757 98447 69862 70950 248364 220329 634716 637470 188579 185306 236299 238496 270679 266812 283722 284228 301258 301094 283194 313010 635631 665866 496701 403694 249235 245183 280908 280836 296206 301055 302559 309069 340394 339992 549712 572738 41.15 68.6 1
14:19:16 2023-09-26 314427 310678 77992 76335 108765 111709 108806 107612 85526 85112 86825 89160 106170 106909 308927 334105 905001 887953 330786 343427 99480 87748 96342 93856 106082 106240 97924 98447 69894 70950 250633 219395 634642 638409 188182 186051 235242 239272 272337 264331 282505 284427 298664 302037 281856 311587 634662 672297 498091 402552 249656 245659 282276 281552 295919 301389 306895 306464 339737 340914 555124 576095 41.15 68.6 1
14:19:17 2023-09-26 312034 310211 77959 76558 108428 114351 108548 107976 83821 83610 86798 89437 106025 107304 308962 335813 894309 882743 332293 343427 99582 87900 96342 94070 106082 106240 97924 98447 69894 70757 254224 219395 634492 630988 188712 189918 236700 239307 271093 266234 281298 285000 298212 302914 281357 314514 634662 663987 492498 401415 249692 244359 282099 280836 296675 301424 302843 308851 338855 341057 546284 573548 41.15 68.6 1
14:19:18 2023-09-26 311923 310352 77972 76457 108395 111869 108548 108194 85526 85295 86798 89347 106203 107452 308962 335510 892532 881538 333189 343497 99855 87748 96761 93729 106440 106132 98058 98447 70084 70981 248364 219706 634477 631060 188712 185597 236299 239679 273208 265993 281530 284862 298664 303864 281007 313558 636298 666012 498091 402260 250956 244903 281751 283803 295160 300753 303624 308924 338713 341358 546911 576095 41.15 68.6 1
14:19:19 2023-09-26 312968 310940 77984 76400 108723 111865 108706 108025 85611 85196 86857 89283 106203 107090 309794 332712 901711 890517 331520 344461 99412 88053 96242 93921 105871 106348 97724 98784 69862 71110 248251 220329 632923 636084 189244 189848 237397 237864 272372 265550 281671 284463 299362 302952 283546 314918 630947 666175 498091 403694 248117 245183 281997 279786 297041 299845 305589 308415 339880 339753 553402 576578 41.15 68.6 1
14:19:20 2023-09-26 312019 310104 77976 76453 108648 111709 108623 107976 85526 85229 86798 89315 106203 107090 309603 332049 897455 890517 328489 343427 99615 87900 96476 93856 106082 106348 98024 98447 69894 71168 254954 220017 635056 631060 188712 189883 236700 238891 272337 265958 282426 283326 301009 302949 281786 314478 630983 673603 488633 403547 250180 244938 281892 280684 296515 300579 304051 310735 341486 339527 546984 575653 41.15 68.6 1
14:19:21 2023-09-26 313807 310352 77976 76420 108656 112135 108623 108125 85526 85321 86765 89397 106185 107212 308028 334860 902064 881245 333937 343427 99445 88053 96209 93856 106050 106348 97757 98615 69894 70981 248364 220017 628556 638409 188579 185468 236299 238937 271542 266776 282666 285334 298664 302526 283903 312571 634662 663987 498091 402552 248885 245940 280908 280871 295396 299457 302347 310273 338820 338915 549784 574396 41.15 68.6 1
14:19:22 2023-09-26 313536 309878 78029 76424 108798 111559 108656 107645 85526 85112 86798 89160 106203 106909 308962 333598 903344 887953 330482 343427 99514 87748 96342 93856 106050 106280 97789 98376 69894 70981 248364 219550 633195 638409 187654 186547 235207 239307 272372 265108 282426 284029 298699 304303 282647 313878 638418 672500 491299 403049 249549 245593 280109 281658 295288 299668 305481 306140 340358 340949 549712 573548 41.15 68.6 1
14:19:23 2023-09-26 310131 310789 78054 76710 108361 111869 108623 108009 85468 83726 86948 89468 106025 107452 308063 333749 891900 882858 333901 343427 99615 87900 96376 93856 106082 106314 98196 98582 69894 70788 250633 219085 634002 630988 188906 185050 236664 239104 271093 266589 281530 284934 298611 302458 281878 314514 634662 663987 492670 401415 249656 244189 282033 280641 295718 300438 302808 310040 338855 341609 546321 573990 41.15 68.6 1
14:19:24 2023-09-26 311073 310419 77918 76505 108428 114238 108656 107976 85559 85262 86959 89315 106170 107090 308962 332782 894507 883569 332059 343462 99957 87780 96577 93856 106473 106551 98427 98279 70116 70757 254224 219085 638087 635489 188447 185665 235969 239714 271542 265993 281566 285049 297795 305697 281574 313969 638418 667244 503637 400629 251135 245043 281493 281623 296027 301036 306185 308221 339880 339478 550419 576095 41.15 68.6 1
14:19:25 2023-09-26 319665 310024 77992 76457 108765 112075 108656 108132 85644 85171 86857 89315 106203 107090 308962 332751 898763 890517 328524 344461 99582 87900 96376 93921 106082 106348 97991 98648 69894 70788 254224 220329 647560 635368 188978 189883 237066 238901 272372 265958 281566 283653 299642 302037 281821 314257 630983 667295 491813 404266 249656 244394 282143 280017 296832 299457 304230 306644 341978 339992 548790 575726 41.15 68.6 1
14:19:26 2023-09-26 309252 309842 78021 76344 108765 111559 108690 107679 85409 85204 86733 89221 106203 107090 310950 332049 895675 890636 331019 343427 99855 87748 96510 93729 106407 106132 98056 98447 70036 70725 258777 218776 649135 631024 188712 190149 236700 238937 271957 264366 282857 284618 298418 305733 281610 314226 636156 671945 491299 400629 250675 245008 281427 280730 295950 299809 305625 306536 338891 341526 546984 574396 41.15 68.6 1
14:19:27 2023-09-26 309843 310383 77885 76485 108672 112146 108290 108009 83829 85354 86669 89564 105992 107452 308063 332247 903447 880285 329555 344461 99003 87900 96342 94006 106082 106382 97924 98615 69894 70981 248364 220329 628816 637958 188712 185468 236499 239140 270714 266902 281530 284029 299642 301163 283216 313046 636080 667463 495311 403694 249306 245561 281533 281139 295691 301671 302595 308851 340909 339992 549748 573585 41.15 68.6 1
14:19:28 2023-09-26 318321 310388 78009 76457 108765 114193 108690 107976 85559 85295 86916 89315 106170 107090 308962 332751 901425 885398 329519 343462 99514 87933 96376 93921 106115 106382 98091 98615 69925 71078 254224 220370 632950 638409 188712 185631 235969 240086 271542 265710 285481 284290 299360 304660 282972 313379 638307 667115 492841 403657 249513 245764 281616 281729 295267 300756 304694 309065 340802 340710 552802 573316 41.15 68.6 1
14:19:29 2023-09-26 311109 309873 76935 76710 108399 114238 108324 108009 85526 85262 86798 89315 106025 107378 308962 334565 893544 885435 332563 343462 99615 87780 96410 93921 106115 106274 98024 98480 69894 70981 265871 219085 632807 630988 187864 189511 237835 238531 272564 266812 286952 285379 300023 302914 282682 314257 631019 663987 492670 401415 249692 245218 282068 279891 297041 301671 302843 309834 338855 339443 549028 574432 41.15 68.6 1
14:19:30 2023-09-26 310126 310379 77918 76558 108399 112109 108581 108009 85468 85262 86798 89347 106025 107123 311598 333282 891937 882858 332293 343462 99547 88144 96376 93856 106082 106348 98024 98480 69989 70981 263464 219395 633684 631060 189111 185597 236700 239634 271711 266563 284197 285098 298558 305268 281759 315063 635449 665286 492670 401232 250782 244359 282386 280052 295754 301388 303411 309106 339570 338935 547130 572738 41.15 68.6 1
14:19:31 2023-09-26 312922 310414 77951 76493 108757 112048 108656 108009 85526 85204 86798 89283 106203 107090 308063 332514 899790 889340 331090 344461 99445 87993 96209 93985 106050 106382 97856 98784 69862 71078 250633 220329 626661 636570 188978 189848 237433 237900 272372 265550 281605 284898 299607 301094 283298 313523 630983 665238 498091 403694 248885 245561 281997 279982 297041 299492 306209 306284 339880 339742 549784 576170 41.15 68.6 1
14:19:32 2023-09-26 314030 310131 77922 76453 108676 114193 108656 108009 85559 85237 86798 89315 106025 107123 308962 332049 896185 889375 329519 343497 99615 87748 96410 93856 106407 106280 98091 98447 70084 70788 248589 219550 634270 631060 188712 187485 237186 239059 272542 266305 283303 283688 299047 305876 281680 315592 636608 670925 498091 403122 250466 244771 281997 282743 295847 300721 306607 306572 342435 341129 547831 575726 41.15 68.6 1
14:19:33 2023-09-26 318770 311046 78005 76594 108432 114381 108656 108158 85559 85354 87008 89315 106446 107123 308962 334825 902704 883941 332563 344235 99003 87933 96342 93985 106082 106348 97789 98917 69894 70981 254224 220017 632767 638409 188712 187749 236334 239307 272182 266812 282666 285472 298699 303307 283582 312535 634662 662078 498839 402552 249144 245975 280821 280871 296206 300721 302843 310309 338855 341093 553748 574432 41.15 68.6 1
14:19:34 2023-09-26 309661 309878 77918 76388 108461 114189 108656 107976 85468 85204 86798 89315 106203 107123 308962 333093 903344 885324 329288 343462 99445 87780 96342 93921 106082 106240 97991 98447 69894 70981 248589 219706 633757 638275 188978 187485 236454 240148 271402 266260 282949 284086 301289 304232 282972 313379 637466 667223 498091 403694 249692 245694 282078 281821 295231 301671 304407 306608 341558 340710 552019 572738 41.15 68.6 1
14:19:35 2023-09-26 314030 310135 77918 76457 108428 114193 108656 108009 85500 85262 86738 89315 106057 107123 310218 334790 894881 887990 333067 343462 99445 87900 96376 93985 106115 103761 97956 98615 70020 70981 250633 219085 637203 636121 189244 189812 237835 237829 272182 266776 287155 285405 298247 304731 282647 313046 630983 663987 499480 401378 249692 245183 281765 279166 296789 300721 302843 309834 338582 339207 547977 575318 41.15 68.6 1
14:19:36 2023-09-26 310882 310383 77918 76538 108732 114272 108581 108009 85526 85237 86798 89347 106057 107123 308962 332782 893202 882195 331592 343497 99888 87688 96577 93729 106622 106166 98124 98480 70068 70788 251745 219669 650321 636465 188425 185597 236559 239944 271437 266447 284586 284956 298976 303725 281615 313558 636080 665611 499480 402012 251099 244359 281533 281532 295338 300438 304087 309360 339642 339207 548753 572738 41.15 68.6 1
14:19:37 2023-09-26 312740 309878 77992 76449 108794 114193 108581 107976 83707 85204 86798 89254 106203 107090 310182 331784 901107 889336 328560 344461 99445 87933 96342 94113 106082 106274 97956 98480 69894 71013 248364 219271 634958 631096 189244 190149 237433 238602 272372 265674 281566 283595 299642 302037 282762 314293 631019 671106 500843 402501 249692 245012 282068 280017 297259 299563 304266 308415 341737 339515 550163 578710 41.15 68.6 1
14:19:38 2023-09-26 313373 309887 78091 76348 108982 111559 108840 107612 85592 84995 86948 89038 106382 106403 308962 331749 893580 889339 332023 343392 99648 87780 96410 93729 106148 106166 98124 98447 70244 71016 254954 219180 637911 634521 188978 185597 236559 239201 273065 264225 283258 285156 297760 303864 281856 313558 635144 667115 488633 400173 250818 245183 281568 280087 296580 299774 305409 306248 338855 339513 550456 577198 41.15 68.6 1
14:19:39 2023-09-26 310131 310033 77972 76481 108794 114105 108690 108009 85500 85237 86798 89347 106203 107123 308962 330532 902704 884987 329288 343462 99478 87900 96310 93985 106082 106235 97924 98480 69925 71013 248251 220017 633757 636570 188712 185340 236499 240086 271888 265993 282510 283631 299397 302037 282718 314918 636602 667259 499480 403694 249692 245183 281568 281335 295303 301460 306209 306644 341174 340734 553743 575203 41.15 68.6 1
14:19:40 2023-09-26 313409 309998 78058 76368 108761 111739 108806 107794 85644 85171 86948 89128 106349 106909 310864 334105 903985 889252 330518 343462 99582 87900 96376 93985 106301 106496 98196 98586 70116 71332 248589 219706 633439 640144 188712 186146 236124 239362 272839 265338 284673 284690 300438 302879 282647 313359 636608 667223 498091 402552 249656 245905 282276 281667 296832 299774 305374 306608 339845 340148 553711 574396 41.15 68.6 1
14:19:41 2023-09-26 310290 310313 77918 76505 108390 112204 108515 108158 85526 85413 86820 89470 106137 107467 308028 332747 891900 885831 333226 343427 99753 87900 96342 93856 106082 106314 97991 98447 69989 70757 250633 219395 633684 631024 188712 185468 236664 239343 271282 266776 281530 285098 298664 304624 284156 314478 635595 665396 498091 401378 250430 244359 281997 280871 294738 300788 304501 309033 339320 342019 548638 576654 41.15 68.6 1
14:19:42 2023-09-26 313301 312410 76753 76585 108848 111860 108823 108174 85611 85196 86857 89283 106203 106983 310987 333924 902353 890601 331520 343427 99317 87956 96142 94049 105871 106496 97657 98751 70011 71126 248364 219861 632446 637470 188712 190114 237425 237829 272372 265923 281566 285098 299117 302952 283671 313010 634988 667151 498091 403694 248639 245733 281962 279982 297459 299492 304658 308851 338534 339992 552894 576133 41.15 68.6 1
14:19:43 2023-09-26 311764 309998 77988 76468 108723 111895 108656 107868 85585 85262 86765 89283 106446 107090 310145 332049 898763 891785 328489 346564 99582 87960 96409 93985 106082 106462 97924 98615 69894 71078 263464 219578 629512 634666 189244 190114 237433 238567 272372 265958 281530 284033 299289 302658 281856 314478 630983 667259 493921 404840 249406 245148 282266 280087 297041 300438 304443 310023 341378 340363 550273 575987 41.15 68.6 1
14:19:44 2023-09-26 313141 310175 76817 76804 108777 111869 108623 107942 85526 85171 86798 89283 106364 107204 311280 334790 900111 880171 336231 345781 99615 87900 96376 93856 106082 106280 98091 98414 70116 70757 250633 218312 635424 638409 188579 186180 236299 239307 271922 265958 281566 285370 297870 303406 283154 311622 636080 663518 503650 398935 250430 245940 280249 281299 296206 299492 303980 308997 337799 340225 552930 573954 41.15 68.6 1
14:19:45 2023-09-26 309420 310344 78021 76558 108648 114272 108623 108158 85526 85413 86931 89470 106276 107419 308927 334105 903713 885903 329252 344425 99445 88053 96209 93985 106082 104059 97991 98615 69989 70757 248364 220173 634074 636465 188712 185306 236664 239343 270714 266589 281583 284143 299571 303164 283176 313302 636529 666211 496701 404266 249620 245183 281104 282943 295675 301068 306951 308234 341281 340399 553550 575277 41.15 68.6 1
14:19:46 2023-09-26 314886 312337 76817 76670 108732 111865 108656 108009 85559 85204 87170 89520 106349 107057 310145 334790 894581 890835 333537 343462 99582 87780 96376 93856 106082 106314 98024 98582 70116 70950 250633 219085 634051 635599 188712 185597 237397 237829 273015 265993 283686 285922 301337 302914 282647 315516 630947 664926 494040 400173 249656 245183 281336 280017 297915 299809 304179 310053 338309 339443 550456 576097 41.15 68.6 1
14:19:47 2023-09-26 318022 310504 78025 76590 108732 114263 108623 107976 85526 85321 86798 89315 106170 107090 308063 332747 894766 881456 331520 343462 99582 87900 96342 93856 106325 106314 98058 98582 70068 71030 254224 219550 637818 631024 188712 185597 236499 239882 271507 266402 284128 285023 298664 303829 281357 314478 636080 664235 499654 401983 251030 244903 281861 281517 295883 302645 303624 309142 339737 341430 546525 575277 41.15 68.6 1
14:19:48 2023-09-26 314849 310175 78046 76473 108761 111869 108656 108140 83916 83668 86916 89250 106349 107090 308063 333924 902704 890522 331556 344425 99003 88053 96309 93985 106358 106530 97757 98784 69894 71126 250633 220173 628294 637507 189244 190185 237397 238364 272789 265550 282794 284898 301435 303556 283582 313266 630983 668589 498091 403694 248675 245940 281997 280087 297459 299845 304444 308851 339845 339992 549784 576133 41.15 68.6 1
14:19:49 2023-09-26 313326 310100 77972 76477 108727 114272 108656 107976 85644 85262 86798 89347 106349 107123 308962 332517 898400 890605 328489 343462 99615 87933 96510 93856 106115 106314 98091 98615 70036 70981 250633 220683 632126 631060 189244 190185 237231 239104 272372 265958 282786 283560 299642 302914 281909 316752 636046 672091 496701 404766 250180 244938 282647 280766 297387 300579 304586 308234 341798 340842 548607 576533 41.15 68.6 1
14:19:50 2023-09-26 311983 310686 77918 76453 108757 112137 108706 108058 85611 85229 86798 89315 106203 107319 309396 336280 902704 883978 333609 343427 99514 88053 96376 93985 106115 106382 97924 98615 69989 71078 250519 219550 629828 638409 188712 185631 236664 239307 272946 265993 282866 286208 298247 302002 283617 312315 634662 662041 496701 401415 249270 246320 281104 280871 296623 300756 304723 310309 338309 341093 555839 574432 41.15 68.6 1
14:19:51 2023-09-26 309626 310975 77889 76558 108399 114377 108548 108191 85493 85413 86733 89531 106025 107741 309170 332782 903985 881456 329590 343462 99615 88053 96376 94049 106082 106274 97924 98683 69894 71200 250633 220329 629385 638409 188712 185631 236735 239526 271128 267633 281566 284898 299325 304232 283546 313487 636566 665684 491299 404729 249442 246179 281856 281693 296969 302447 302665 309616 340730 339491 549784 574396 41.15 68.6 1
14:19:52 2023-09-26 315819 310126 78062 76650 108990 114519 108806 108009 85677 85295 86916 89434 106349 107286 311060 334251 893544 890522 335126 344461 99786 87900 96477 93921 106334 106314 98091 98683 69989 70981 248364 218930 636435 635599 188712 185597 236700 238937 273277 265550 281566 286007 297760 303406 283037 313523 630983 665238 494040 399854 250430 245183 281568 281299 297207 298968 304766 309360 338344 341023 551237 577431 41.15 68.6 1
14:19:53 2023-09-26 312181 310352 77943 76542 108395 114385 108656 108340 85468 85354 86798 89531 106457 107452 308962 333784 893202 885421 332527 344200 99615 88053 96443 93985 106261 106314 98024 98849 69894 70788 248364 219085 634247 631024 189244 187222 237835 238937 271507 267445 281530 285370 298629 302914 282762 315221 636534 663732 491299 401232 250763 245628 283185 281403 296789 300964 303375 309871 338820 342090 547203 576133 41.15 68.6 1
14:19:54 2023-09-26 313921 310606 76703 76521 108761 111787 108840 107976 83927 83553 86948 89341 106309 106983 308962 332247 903985 890517 332915 343462 99615 87900 96376 93921 106082 106348 98091 98582 70068 71078 250633 219550 633439 638409 188712 185665 236735 238937 273277 265923 282528 285334 299325 302949 284215 313952 631055 667295 492670 402552 249692 246735 280284 280941 297459 299422 305625 308997 340394 339443 554603 576986 41.15 68.6 1
14:19:55 2023-09-26 312019 310131 78009 76489 108765 114351 108765 108191 85644 85262 87050 89283 106130 107090 310182 332049 898800 890709 328489 344461 99682 88053 96410 93985 106115 106348 98124 98615 69989 71110 250633 220173 633439 631060 189244 185597 237433 238937 272372 265993 282479 284143 299677 304302 283064 317091 636534 671945 495311 404840 250287 245043 282718 280766 297633 301036 305072 308851 342460 340231 549993 575987 41.15 68.6 1
14:19:56 2023-09-26 312616 310095 78021 76590 108765 114272 109048 108140 85559 85295 86857 89315 106203 107123 308063 334825 901425 884069 333681 344425 99582 88053 96376 93985 106082 103948 98091 98784 70116 71141 254224 219085 630717 640218 188712 185665 236664 239307 272182 266367 287025 286356 298212 302492 284015 312535 634698 662078 511294 401058 249481 246355 281209 281299 296623 300791 303803 308961 337799 339443 552966 574469 41.15 68.6 1
14:19:57 2023-09-26 311151 310383 78025 76481 108432 114306 108656 108191 85526 85295 86798 89470 106203 107485 308927 331749 903344 882743 329519 343462 99582 88053 96376 93985 106358 106348 98024 98683 70068 71110 258777 220329 636016 637958 188712 185631 236700 239307 271093 267222 283613 284826 301738 304624 283966 313415 637357 669119 496701 404840 249513 246179 281856 281676 296170 302306 302843 309360 341461 340914 554767 573512 41.15 68.6 1
14:19:58 2023-09-26 315609 309922 77972 76453 108661 114238 108840 108158 83790 85171 86916 89315 106382 107057 310730 334790 898127 889884 333609 343427 99615 87780 96477 93921 106367 106348 98124 98615 70084 70981 250633 219085 632592 636570 188712 185631 236700 237864 273277 265958 287394 286007 297795 304552 282682 313523 630947 666049 494040 400173 250254 245218 281788 280640 297807 299809 304407 309834 338344 339478 551237 577431 41.15 68.6 1
14:19:59 2023-09-26 310509 310379 77968 76534 108682 114385 108656 108680 85526 85387 86733 89625 106170 107485 308063 336495 892684 884166 333115 343462 99648 87900 96692 93921 106261 106348 98091 98648 70068 70981 250633 219085 633684 631024 189244 189918 237468 239343 273595 267348 284197 285120 299360 305268 282656 315329 634285 663841 499480 402121 250251 245386 282894 282674 296206 301388 304723 310090 339916 339443 547093 574432 41.15 68.6 1
14:20:00 2023-09-26 312968 310069 76776 76481 108761 112066 108690 107976 85559 85204 86798 89283 106236 107016 308998 332747 902427 890619 331520 343497 99003 88085 96175 94113 105871 106565 97757 98817 69862 71078 248251 220017 629436 637958 189244 185306 237433 238567 272824 265993 281601 285134 299362 301094 284525 314771 631019 666681 492670 403694 248885 245975 282033 280017 297915 299527 304694 309360 340430 340470 556732 576986 41.15 68.6 1
14:20:01 2023-09-26 312055 310713 77951 76485 108765 114189 108840 108009 85500 85204 86857 89315 106203 107123 308962 332049 898800 889375 328489 343462 99648 87900 96477 93985 106334 106348 98091 98480 70020 71168 248364 219706 635892 631060 189244 185631 237720 239575 272959 266492 285481 283887 299536 303759 281715 316640 635705 670925 496701 403657 250466 244771 282033 280871 297041 300509 306464 306572 341978 340699 547941 578710 41.15 68.6 1
14:20:02 2023-09-26 313883 310423 78058 76485 108686 114385 108690 108191 85559 85262 86857 89315 106236 107402 308063 334895 903344 880171 333103 343462 99479 87993 96376 93985 106082 106382 97956 98784 70036 71190 254224 219861 642033 638409 188712 185631 236700 239343 272372 266847 287088 286338 299152 301163 285058 313046 634698 663987 503808 402552 249270 246418 281227 281541 295955 301249 302879 309725 338855 341129 554175 574469 41.15 68.6 1
14:20:03 2023-09-26 311469 310352 78029 76485 108765 114227 108690 108009 85526 85295 86857 89347 106530 107123 308962 332985 904133 885361 329252 344235 99615 87993 96376 93985 106115 106348 98091 98985 70068 71158 248589 220173 633072 637507 189244 188206 237186 240583 271676 266670 282949 284356 301289 305232 283405 313415 637320 667223 498091 404266 249880 245975 282636 281742 295926 301671 304230 308888 341978 340770 553476 573990 41.15 68.6 1
14:20:04 2023-09-26 313004 310855 78054 76586 108757 114385 108840 108009 85559 85295 86916 89347 106309 107123 311280 334860 897491 887990 333573 344425 99648 87993 96511 93985 106440 106348 98124 98615 70147 70981 248364 219085 633611 636607 188978 185665 237433 238531 273241 266589 281530 286280 300014 303652 282916 313594 631019 666012 495411 401095 250466 245975 281997 280052 297734 300721 304480 309945 338891 339513 552019 577431 41.15 68.6 1
14:20:05 2023-09-26 310166 310352 78034 76538 108765 114385 108690 108191 85559 85295 86959 89347 106236 107452 311078 333749 893580 882941 331592 344461 99786 88053 96444 93985 106367 106309 98124 98615 70116 71013 250860 219706 634051 636465 189511 186078 237186 240316 271851 267080 284893 285744 301076 303725 281680 315329 636529 663261 499480 402267 250992 244666 282033 281299 295017 302094 304179 309543 340144 339478 547977 574027 41.15 68.6 1
14:20:06 2023-09-26 312086 310024 77914 76485 108765 114272 108690 108009 85559 85237 86798 89315 106203 107090 308098 332782 901425 890673 329626 344461 99478 88053 96376 93985 106082 106382 98056 98784 69894 71110 263464 219613 635154 637689 189244 189918 237835 238602 272824 266402 282426 285383 299677 303449 283582 314478 631019 667187 492670 402466 249270 245768 282103 280017 296789 299457 304266 309142 340909 339992 549784 578747 41.15 68.6 1
14:20:07 2023-09-26 309252 310344 78001 76534 108690 114193 108656 108009 85559 85262 86857 89315 106203 107123 308962 332049 899113 890517 328524 344461 99615 87780 96410 93856 106440 106348 98091 98716 70068 71013 263464 220329 633443 636013 189511 185563 237327 239201 272683 266634 283254 284263 299536 303725 281821 315029 631055 673077 501019 404840 250818 244977 282103 280871 297041 300473 306422 308415 342460 341129 549215 576170 41.15 68.6 1
14:20:08 2023-09-26 313732 310383 78062 76538 108798 114227 108723 108042 83719 85387 86948 89380 106236 107156 308962 335870 903713 882117 333645 343497 99547 88085 96410 94199 106115 106565 98124 98817 70068 71110 254224 219550 639440 638409 188712 185665 236700 239343 272407 266492 286952 286830 298699 302492 284450 312790 634698 663987 503808 401415 249656 246562 281253 281299 297649 300791 303803 309507 338071 341803 556741 576655 41.15 68.6 1
14:20:09 2023-09-26 309420 310273 78021 76610 108723 114351 108806 108677 85644 85445 86798 89593 106170 107419 308927 333442 903985 883995 330218 344425 99514 87900 96658 93985 106115 106314 98024 98751 70212 71193 248589 220329 634565 636388 189244 185854 236890 239837 273136 267008 284673 284250 302148 302668 283312 313487 637197 669172 496701 404266 249656 245905 281765 283895 294838 302519 305695 308851 341906 340710 553587 573548 41.15 68.6 1
14:20:10 2023-09-26 313886 309927 78025 76558 108732 114347 108656 108158 85677 85262 86857 89315 106243 107271 310291 334825 896451 887916 333573 344425 99582 88053 96544 93985 106261 106462 98091 98683 70116 71078 248364 219085 633489 635599 188978 185631 237397 237829 273206 266367 281530 286208 298420 304516 283079 315889 630983 665396 494040 400173 249692 245733 281533 280017 297453 299845 304194 309470 338534 342561 552309 578561 41.15 68.6 1
14:20:11 2023-09-26 310819 310504 77910 76586 108727 114596 108623 108340 85526 85445 86798 89593 106025 107648 308028 334520 893544 885361 333152 343462 99786 88021 96510 93985 106334 106462 98364 98586 70212 71193 248589 219706 634051 635562 189778 186959 238027 239130 272232 267232 283667 285370 298699 302914 283668 317054 635558 663987 492670 401415 250043 245733 283383 280017 297711 300824 304723 310309 339332 340239 547166 575689 41.15 68.6 1
14:20:12 2023-09-26 315147 309882 78029 76424 108761 114317 108840 107976 85644 85229 86916 89283 106276 107254 308927 332712 903985 890522 331251 343427 99582 87993 96476 93921 106228 106462 98124 98784 70074 71126 250633 219706 634933 639312 189111 185631 237425 238937 273241 265958 282915 285334 299117 304160 284450 313841 631019 667223 498091 402552 249620 247202 281533 280871 297915 299283 307039 309033 340108 341526 555242 576395 41.15 68.6 1
14:20:13 2023-09-26 314030 310352 78029 76730 108761 114351 108840 108009 85644 85321 86916 89283 106276 107090 308962 332747 903344 891789 331556 344461 99412 88085 96409 94435 106422 104101 98129 99128 70053 71337 248589 220641 626730 638226 189778 185563 237992 239130 273136 266367 282822 285334 299642 304018 285045 313523 631019 667151 492670 404119 249303 246355 282033 280122 297915 299457 304694 309434 340358 340710 553748 577840 41.15 68.6 1
14:20:14 2023-09-26 311764 310069 78025 76558 108765 114263 108806 108158 85526 85262 86857 89315 106276 107123 308927 332747 898763 882743 333163 343427 99855 87900 96544 93985 106440 106388 98322 98582 70116 70950 248364 218158 636665 637958 189245 186214 236299 240051 272372 266554 281601 285334 297725 306487 282682 313046 637466 667463 492670 400324 250994 245905 280284 282354 295668 301352 304908 309470 338677 343019 551053 577102 41.15 68.6 1
14:20:15 2023-09-26 312055 310539 78021 76553 108757 114263 108840 108158 85644 85321 87045 89315 106276 107090 309396 335799 901425 883569 333645 344425 99615 88350 96808 94370 106601 105301 98227 98685 70148 71111 250860 219706 637820 640091 189244 186404 236664 239714 272372 266776 281671 287464 298558 304516 284379 314845 636529 663987 494040 399991 249692 246700 281104 281729 297041 301424 305108 310309 338309 340497 554567 574469 41.15 68.6 1
14:20:16 2023-09-26 314663 309998 78145 76420 109129 111714 109057 107868 85709 85262 86948 89315 106382 107090 309648 333562 895478 891937 331484 343462 99855 87993 96544 93921 106440 106314 98259 98447 70147 70788 250633 219085 636896 636302 189111 185631 237031 239307 272754 265143 283405 285334 298455 304110 281856 314257 634625 671106 499480 401378 251243 245452 282576 281517 297207 300155 308469 308198 340490 342875 548570 575950 41.15 68.6 1
14:20:17 2023-09-26 315256 310352 78166 76453 108945 114238 108990 107976 85559 85262 86948 89283 106349 107057 308962 333749 896148 890517 333573 346833 99861 87956 96910 94241 106871 106507 98328 98652 70275 71080 254954 219085 636054 634485 189244 185665 237066 239343 273241 265373 285983 285334 298629 306056 282647 314257 636608 670559 488633 400775 251207 245698 281997 281299 296300 301410 306559 308125 339880 340462 550383 577431 41.15 68.6 1
14:20:18 2023-09-26 311616 310495 78029 76590 108949 114381 108656 108158 85644 85354 86916 89470 106203 107123 311170 333598 905001 885361 329519 344425 99615 87993 96510 93985 106082 106496 98124 98784 70068 71078 248364 220017 635035 637470 188712 185631 237066 240459 271317 266776 283254 284463 299642 302914 283546 313558 637502 667029 498091 403547 250532 246418 281786 282342 294838 302412 304586 308706 341798 341634 553550 575277 41.15 68.6 1
14:20:19 2023-09-26 313886 310211 78178 76590 109133 111869 109024 108009 85709 85229 86948 89283 106382 107090 309396 332212 905001 893405 333189 346833 99691 87956 96608 94113 106341 106575 98227 98652 70275 71111 250860 220224 633439 640218 188579 186799 235934 240485 272924 265923 283396 284898 299607 302949 283440 313523 639326 671142 492670 403122 250430 245940 281139 282625 296206 301178 305373 308815 340981 339443 554567 575420 41.15 68.6 1
14:20:20 2023-09-26 310815 310100 78005 76623 108765 114465 108840 108340 85559 85354 86857 89470 106203 107452 308063 333525 893507 882743 331556 344425 99786 88053 96510 93856 106334 106348 98091 98615 70116 71078 250519 219550 634369 630988 189244 185665 237433 239882 272529 267186 281676 285334 298734 302949 281821 317541 636044 664671 492670 402296 250567 244903 282753 281588 296063 302200 305515 310090 340215 341910 549308 574396 41.15 68.6 1
14:20:21 2023-09-26 318312 309878 78005 76542 108798 114351 108840 108191 85677 85321 86948 89564 106170 107123 308962 333247 898891 886201 336082 344319 99755 87988 96709 94113 106594 106541 98295 98652 70275 71201 254224 218158 635459 638409 188712 186567 236419 240365 272337 266589 282391 286347 298071 304357 283348 313010 637466 665396 499654 398971 250854 245975 281000 281799 296623 301671 304694 309324 338344 342839 552802 574432 41.15 68.6 1
14:20:22 2023-09-26 312055 310352 78054 76590 108915 114272 108690 108158 85709 85354 86948 89347 106382 107402 309431 332985 900749 890517 328524 344425 99820 88053 96544 93985 106407 106348 98091 98683 70116 71110 248364 220017 632929 631060 189244 185468 237433 239307 272980 266402 282822 284029 299395 302949 283087 314993 636534 671800 495311 405665 250675 245673 282753 281680 297843 301458 304551 308888 342521 340949 549567 576133 41.15 68.6 1
14:20:23 2023-09-26 313806 309842 78091 76453 108940 111869 109024 107901 85709 85112 86948 89128 106382 106436 311868 335777 898475 894326 333393 344319 99824 87988 96809 94241 106667 106615 98295 98816 70116 70981 250860 218776 638887 635454 189244 188013 237066 239679 273277 265267 285279 285370 297795 305805 283114 313558 630983 667223 494040 400136 251368 245561 281997 281299 296789 299809 306127 309324 338855 340497 551627 577431 41.15 68.6 1
14:20:24 2023-09-26 310819 310069 78062 76505 108765 114184 108690 108009 85592 85262 86857 89435 106309 107123 311280 333833 903344 887953 332281 343462 99615 87900 96477 93985 106115 106348 98091 98716 70068 71078 248364 219706 634002 638409 188579 186214 236334 240459 272372 265958 283511 284499 299395 305088 284339 314226 639780 672977 495311 403694 250287 246214 281856 283127 295288 301529 305947 309529 341978 339172 552894 576916 41.15 68.6 1
14:20:25 2023-09-26 313004 311069 78054 76509 108940 114272 108840 108191 85559 85295 86889 89520 106543 107319 310914 333888 903912 894326 331449 345115 99449 88294 96541 94370 105984 103832 97924 98850 70036 71270 248589 220329 637857 640218 189244 185631 237800 239059 273030 266589 282426 285405 299607 301163 284885 313523 631019 667223 492670 403694 249235 246527 281997 280640 297489 300756 305159 309360 340394 341093 554567 577877 41.15 68.6 1
14:20:26 2023-09-26 312485 310383 78009 76574 108798 114385 108873 108266 85559 83768 86889 89470 106382 107123 308962 333282 897125 882848 332805 343427 99855 87993 96544 93921 106424 106314 98291 98480 70243 70981 248594 218467 637353 637470 188712 186506 236629 240086 272372 266812 284636 285922 300257 305494 283365 314226 637320 667753 499480 399708 251453 246144 281624 282879 295847 302256 304730 309834 339880 342839 549421 574396 41.15 68.6 1
14:20:27 2023-09-26 320557 310352 78058 76590 108798 114385 108690 108191 85559 83783 87104 89676 106543 107467 309759 335693 903912 886275 335424 344802 99722 88021 96544 94049 106440 106530 98124 98784 70180 71207 254224 219085 636065 639765 188712 186628 237186 239882 272789 266776 281601 287229 298455 303406 284215 313266 636529 663718 498496 400173 250466 246735 281245 281764 296789 301671 304730 310309 338582 340497 554567 575726 41.15 68.6 1
14:20:28 2023-09-26 311983 309878 78158 76440 109162 111791 109091 108009 85709 85237 86948 89347 106382 107123 309900 334105 896185 891973 331520 343462 99957 87900 96577 93985 106652 106348 98359 98716 70243 71110 254224 219550 639839 634666 187700 186051 237433 239714 272789 265484 284377 285191 300754 304608 282576 314813 636386 670997 503808 401232 251453 245764 282819 281299 297459 301213 306595 306320 340802 340973 549567 578462 41.15 68.6 1
14:20:29 2023-09-26 315627 310361 78091 76570 108765 114420 108973 108506 84010 83783 87137 89650 106283 107385 309542 335432 898586 889067 333465 345079 99753 88053 96577 94113 106440 104002 98328 98784 70243 71158 254224 219550 638842 630916 188325 185468 238204 238937 273818 267410 281530 286785 299152 303864 283546 314036 631055 664926 504151 402552 250854 245940 282174 280052 295901 301671 305737 309981 339606 339513 549700 577023 41.15 68.6 1
14:20:30 2023-09-26 321024 310539 78129 76518 109120 114377 109244 108009 85775 85295 87045 89315 106414 107123 312089 332712 904650 890517 331556 343462 99648 88232 96544 93985 106440 106382 98124 98784 70116 71110 254224 219085 633439 639765 188712 186214 236735 239430 273831 266083 285481 285347 299501 303759 284707 315132 636608 670925 499654 403012 250430 246735 280995 281567 297705 300473 307993 309288 340873 339478 555941 577877 41.15 68.6 1
14:20:31 2023-09-26 312529 310495 78058 76570 109074 112551 108973 108506 83927 85523 87067 89528 106316 107433 309759 333924 901241 892345 331031 344461 99820 88053 96410 94241 106341 106530 98091 98817 70116 71190 250860 221268 634074 634702 187864 185468 237835 239343 273241 266812 282426 284934 300974 302703 283939 315473 631091 671106 498091 403068 250254 245768 283326 280977 297915 300367 305445 310090 342460 339186 549604 577023 41.15 68.6 1
14:20:32 2023-09-26 313758 310352 78034 76623 108798 114272 108690 108191 85442 85295 86948 89315 106276 107123 308063 334860 902704 880208 333645 344461 99478 88053 96410 94113 106115 106565 98091 98784 70074 71110 248589 219550 631867 638409 188712 188012 237450 239802 272995 267080 283066 286504 300881 305303 284707 313379 638603 663805 494040 402552 249656 246735 281568 281663 297459 301424 303731 311225 338499 339443 556927 574505 41.15 68.6 1
14:20:33 2023-09-26 310811 309595 76762 76848 108898 112336 109007 108274 83896 83868 87045 89528 106502 107533 312273 333418 903985 885398 329519 344496 99615 87988 96642 94113 106407 106382 98124 98950 70244 71274 248364 220173 632828 637507 189111 186418 237433 240832 271957 266812 283551 284499 299642 304945 283582 314257 637989 667295 498091 401865 250466 245975 281997 281799 294981 302094 304730 308053 341978 338935 552802 574432 41.15 68.6 1
14:20:34 2023-09-26 310166 310388 78025 76806 108765 114420 108690 108374 85592 85413 86798 89564 106203 107452 310400 334286 893544 885398 332293 343462 99648 87993 96544 93985 106440 106382 98156 98716 70147 71110 248589 219085 636312 636013 189778 187485 237957 239572 272267 267526 284270 286101 301362 305017 283440 315365 631019 664926 499480 402552 250466 245799 284123 280871 296336 301281 304016 310017 340251 339513 547166 574469 41.15 68.6 1
14:20:35 2023-09-26 312922 310535 76694 76795 108990 112102 108923 108274 83953 83668 87170 89495 106283 107385 310950 334790 901425 885533 335315 344319 99615 88053 96511 94049 106440 106382 98328 98685 70147 71013 250633 218467 636804 638409 188712 186506 236700 239882 272407 266847 282426 286598 297830 305518 283582 313082 636566 663987 503650 399854 250466 246562 281139 281799 296372 301671 305108 309834 338309 340532 554175 574469 41.15 68.6 1
14:20:36 2023-09-26 312019 310033 78091 76429 109133 114184 109024 108009 85677 85295 87110 89315 106276 107123 309431 332985 896148 892868 331520 343462 99819 87933 96577 93985 106473 106626 98124 98615 70116 70788 248589 219085 636651 635777 189511 185854 237292 239236 272683 265595 284303 285779 298558 305912 282647 314550 631091 671142 492670 401232 251810 245733 282033 281335 296789 300473 306077 308379 340945 340497 550419 577877 41.15 68.6 1
14:20:37 2023-09-26 314030 312989 76744 76683 108844 112176 108890 108240 83947 83908 86948 89495 106309 107123 308962 334860 894480 887902 334613 344425 99648 88053 96511 94049 106904 106417 98124 98648 70116 71013 248364 219085 637080 634702 187898 185340 238204 238937 273015 267222 284197 286718 301045 302983 283640 313594 631019 664926 500870 401415 250466 245940 282894 280017 297771 302256 304230 311005 339880 339513 548826 577023 41.15 68.6 1
14:20:38 2023-09-26 314361 309882 77988 76489 108949 114272 108873 108158 85592 85262 86948 89347 106309 107090 308998 332247 905001 892707 331592 343462 99615 87933 96444 94049 106391 106382 98124 98615 70244 71177 250860 219980 635301 639728 189244 186180 237327 239165 273937 266225 283787 285227 299571 302949 284561 312535 631091 671437 495411 402552 249692 246806 281568 281299 297879 299527 305661 309360 340909 339443 554603 577023 41.15 68.6 1
14:20:39 2023-09-26 312602 310246 76744 76739 108999 112180 108890 108207 84010 85413 86948 89315 106382 107123 308962 332913 900111 891785 329021 344461 99615 87988 96843 93985 106440 106343 98124 98716 70147 71110 248364 220329 632685 631060 187604 185631 237835 239343 272824 266995 283378 284263 299677 303440 281892 315215 635558 672602 495240 401900 250854 244977 282103 280871 297041 301249 304604 308415 342460 338970 548365 576752 41.15 68.6 1
14:20:40 2023-09-26 310131 310344 77914 76675 108424 114454 108324 108626 85409 85570 86793 89813 106057 107815 308063 336020 901348 881492 332281 344461 99547 88053 96727 94049 106148 104074 98229 98619 70212 71242 248589 220954 639779 637775 189244 186112 237257 239873 273945 267455 281671 285334 300518 302458 284805 315629 638099 665866 496701 404553 249656 246418 281751 282081 297041 302519 304723 310053 341906 340710 552858 574396 41.15 68.6 1
14:20:41 2023-09-26 313141 311895 76807 76670 108957 112024 109040 108232 85703 85354 86948 89315 106543 107352 311819 332985 903985 887953 330250 344837 99753 88053 96544 94113 106407 106530 98259 98784 70116 71265 250633 219706 637203 638409 188712 186765 235934 240249 272754 265993 283289 284862 299571 302949 283511 313523 636529 671106 495240 403122 250430 245940 281308 282731 296623 301213 306127 308815 341665 339409 554567 575245 41.15 68.6 1
14:20:42 2023-09-26 310095 310539 78054 76590 108757 114540 108656 108232 85644 85354 86857 89470 106349 107469 308962 333714 893507 882743 332257 343427 99786 87960 96510 94241 106601 104080 98432 98619 70275 71111 248589 219706 634492 635562 189244 186112 237257 240388 272077 267410 282391 285370 300681 304430 283313 315437 637466 663261 492670 402296 251699 245364 282068 281856 296206 302306 304444 310273 340394 339478 548717 574396 41.15 68.6 1
14:20:43 2023-09-26 313141 312373 76776 76751 108990 114426 108990 108374 85677 85413 87164 89495 106560 107419 310182 333714 899753 887212 333609 347300 99957 87900 96711 93985 106799 106314 98459 98447 70290 70950 258777 218467 641905 636012 188978 186765 236664 240459 272372 266776 282937 285379 298420 305663 282682 315778 637466 665202 492670 400136 251987 245940 281533 282625 295847 302094 306719 310053 341160 341008 553587 574432 41.15 68.6 1
14:20:44 2023-09-26 312922 310095 78058 76840 108945 114351 108806 108158 85677 85354 87008 89470 106382 107345 310254 332049 899252 893203 328986 344944 99855 87956 96910 94306 106601 104014 98295 98652 70180 71111 248589 220173 643208 635562 189778 185631 237765 239343 272980 266776 285886 284285 299607 303829 282682 315473 634662 672931 494040 402430 251243 245183 283291 281496 297915 301671 304371 308706 342943 339443 548753 576986 41.15 68.6 1
14:20:45 2023-09-26 315782 310175 78166 76562 109020 114351 109057 108158 83990 85295 87262 89466 106414 107090 309431 336763 898090 893245 333573 344425 99855 88053 96577 94113 106586 106382 98291 98751 70243 71158 254224 218776 638067 636084 189244 185922 237433 239307 274114 265958 282822 286763 298664 305482 283312 314257 630983 665671 496522 400136 250818 245940 282121 281729 297915 299527 306365 309397 338855 340462 552019 577840 41.15 68.6 1
14:20:46 2023-09-26 319820 309807 78166 76449 109024 114268 109024 107976 85709 85262 86985 89437 106382 107090 309431 333833 905239 890517 332133 346833 99691 88230 96876 94241 106521 103925 98295 98685 70148 71208 248589 220017 634442 638275 189111 186180 236664 240832 272959 266634 283722 285909 299642 302983 283546 314226 638477 671106 479847 403694 250430 246320 282033 283163 296206 301671 305661 309069 341942 339443 549784 574432 41.15 68.6 1
14:20:47 2023-09-26 313629 310642 78062 76505 108911 114381 108923 108240 85794 85380 87013 89315 106382 107319 310878 332747 905001 894513 331556 343427 99615 88085 96376 94241 106358 106530 98124 98784 70147 71078 251745 219550 631675 638409 189244 185665 237765 238937 273277 266589 283063 285405 299607 302492 285321 313523 631019 669646 499480 402552 249656 247498 281800 281299 297698 301213 305625 309798 340945 339478 553748 577877 41.15 68.6 1
14:20:48 2023-09-26 313536 310313 78062 76594 108949 114351 108915 108191 85677 85354 87008 89625 106382 107452 309431 333714 902427 888134 337228 346833 100032 87956 96844 94113 106733 106541 98463 98619 70307 71080 250860 218776 641742 636534 188712 186765 236950 240316 272337 266776 282822 285405 300246 305494 283360 314036 637466 666921 492670 400136 252023 245940 281568 281834 295955 301671 304694 310053 340909 341008 553587 574469 41.15 68.6 1
14:20:49 2023-09-26 312709 310100 78058 76815 108999 114544 108915 108484 85709 85445 87013 89650 106349 107452 308927 338347 903985 881456 334650 344979 99615 88085 96727 94113 106334 106530 98091 98817 70116 71238 250633 220017 631995 638409 189244 186214 237433 239847 273015 267669 281680 286647 299289 302914 284849 315963 636298 663987 492670 403122 249692 246700 281997 282307 297459 300859 305589 311445 339880 339443 554139 574469 41.15 68.6 1
14:20:50 2023-09-26 314621 309882 78062 76558 108949 114306 109024 108009 85709 85321 86948 89315 106382 107090 308927 337349 896303 891562 333393 344319 99824 88021 96743 94241 106667 106689 98295 98652 70275 71126 248589 219085 635669 636084 189511 186146 237362 238901 274078 266367 282497 287449 300827 305017 283777 314927 630983 665166 495411 400209 251030 245975 281997 281532 296763 299845 304908 310309 339642 340497 552922 577877 41.15 68.6 1
14:20:51 2023-09-26 310131 310935 76699 76590 108915 112238 108840 108191 85677 83834 86857 89531 106382 107452 308927 333247 893544 884032 332023 343462 99957 87780 96611 93985 106586 106314 98359 98615 70211 71110 250633 219706 635533 631060 188978 186214 236700 240459 272372 267222 282514 285370 299152 304817 282033 314514 637953 664698 492670 401415 251810 245183 281997 282072 296206 302306 304407 308924 340669 342767 547166 573990 41.15 68.6 1
14:20:52 2023-09-26 320494 309873 78058 76538 108949 114499 108949 108191 85742 85387 87013 89531 106349 107591 311647 333888 904357 892382 330446 344837 100078 88021 96675 94306 106488 103937 98058 98784 70020 71158 251943 220798 629314 634485 188160 185468 237851 239307 273206 266670 282822 285463 301221 302037 283988 314993 631019 667223 497639 403068 250254 246193 283005 280871 297915 301424 304730 308924 342460 341057 549748 577877 41.15 68.6 1
14:20:53 2023-09-26 314030 309962 78137 76400 109162 111783 109342 108107 85768 85295 87045 89315 106890 107090 309431 334105 896185 891937 332527 344200 99888 87960 96577 94049 106473 106348 98156 98849 70116 71078 250633 218776 635519 634666 189244 186377 237433 239343 273241 265550 283289 285370 300014 304570 283114 314514 634662 667331 499480 400173 251251 245940 282068 281821 297459 299880 306631 309324 340394 341008 551627 577877 41.15 68.6 1
14:20:54 2023-09-26 312181 310352 78096 76574 108945 114420 108949 108191 85709 85354 87196 89829 106543 107500 311868 333418 903912 887142 331626 347506 99620 88021 96742 94241 106334 106496 98124 98784 70147 71238 250860 220798 631611 637507 189111 185922 237433 240281 271542 267633 282840 284898 300691 304731 283582 314257 638441 667151 496701 402466 250394 246320 282033 281729 295432 303547 306681 309712 342460 341609 549784 574396 41.15 68.6 1
14:20:55 2023-09-26 313921 309927 78021 76534 108790 114381 108840 108158 85709 85413 86948 89470 106382 107271 308962 334825 895815 889336 333379 343462 99648 88053 96577 94113 106407 106530 98388 98784 70147 71190 248364 219085 633173 636534 189512 186051 238168 238937 273312 266812 281601 286871 299360 305948 284232 314370 636156 665866 494040 401251 250639 246144 281892 280730 296728 300403 304443 311225 338855 340903 551370 577395 41.15 68.6 1
14:20:56 2023-09-26 310819 310460 78058 76590 108790 114461 108840 108374 83984 83783 87104 89614 106510 107385 309325 333924 896340 887539 332383 346978 99824 88021 96544 94049 106473 103859 98156 98652 70307 71126 250860 219706 635253 635562 189511 188012 237433 240459 272147 267633 282510 286893 299607 304570 281856 315509 636566 663261 493526 402552 251810 245183 282894 281799 296623 302519 306681 310309 340909 339513 548790 574469 41.15 68.6 1
14:20:57 2023-09-26 314030 310166 78091 76623 108945 114385 108949 108191 85709 83768 86948 89564 106382 107452 309431 333247 901425 893240 330518 344979 99648 88085 96444 94241 106261 106491 98091 98817 70116 71238 248364 219766 645000 635599 188456 185631 238204 239343 273241 266937 285021 285958 301255 304803 284272 317166 636608 667079 492670 405414 250287 246316 283490 281122 297243 301352 305625 309288 341378 340949 553587 577840 41.15 68.6 1
14:20:58 2023-09-26 313758 309882 78178 76453 109166 114272 109191 108140 83990 83783 87261 89528 106535 107385 309759 333418 899514 895601 333700 344461 100094 88053 96745 93985 106619 106501 98459 98683 70290 71110 256546 218930 638446 636465 189244 186214 237433 239882 273206 265958 284192 285485 299152 304817 283114 314993 635595 672809 505908 401378 251668 245940 282165 281532 297669 301460 306631 308415 340945 340497 550419 577877 41.15 68.6 1
14:20:59 2023-09-26 309626 310601 78058 76562 109053 114420 108840 108340 85677 85354 86889 89625 106349 107419 309431 333598 902660 885398 329021 344425 99615 88085 96544 94113 106334 106565 98124 98817 70147 71190 251943 220329 633512 637958 189244 186214 237186 240583 272542 267720 285481 285067 300868 303725 283440 314370 640124 667079 503637 404840 250430 246320 282121 281799 296206 302908 307369 308961 342943 339443 553587 577463 41.15 68.6 1
14:21:00 2023-09-26 313921 309878 78038 76738 109157 112336 109446 108472 83927 85615 87077 89528 106568 107385 309759 333924 907845 891268 332257 344461 99682 88085 96577 94370 106553 106570 98259 98817 70243 71190 254224 220136 637176 638409 189244 186214 237800 239343 274078 266589 283056 285499 299677 304124 285356 315815 631055 667295 510599 402552 249692 247498 282094 281299 296521 301213 305301 308961 340945 339513 554335 577877 41.15 68.6 1
14:21:01 2023-09-26 318765 310348 78079 76619 109057 114420 109024 108299 85709 85354 86948 89502 106309 107345 309710 332782 900786 885361 333573 343427 99819 88085 96577 94113 106473 106382 98291 98784 70147 71200 254224 218312 636160 638409 189244 186696 236986 240710 272959 267080 283148 286647 298315 304465 283440 313379 637771 664816 497101 399854 251243 246735 281642 282915 296681 302094 305159 308924 338855 341281 557719 576170 41.15 68.6 1
14:21:02 2023-09-26 316536 310104 76725 76885 109152 112475 108823 108274 83947 85674 87045 89744 106429 107715 309759 333924 902623 884069 329555 346515 99615 88021 96410 94177 106115 106565 98124 98850 70068 71143 250843 220329 640063 638409 189244 186214 237267 239882 272372 268493 281566 285370 300553 304588 284215 313558 637466 663297 498091 402430 249692 246735 282033 281874 298347 302731 304723 310309 341654 338970 549784 574469 41.15 68.6 1
14:21:03 2023-09-26 314923 310383 78058 76574 108945 114385 108840 108191 85592 85354 87013 89564 106563 107304 309431 334860 897491 889889 333645 344718 99888 88085 96577 94049 106473 106456 98124 99018 70147 71158 248589 219085 634859 638275 189778 188675 237957 239165 273937 267455 284471 286978 301076 304395 283440 314813 631019 666049 494040 401378 250875 246594 282696 280955 297178 301213 304730 311225 340251 341555 552019 577914 41.15 68.6 1
14:21:04 2023-09-26 313092 310788 76725 76881 109082 112258 108923 108274 85761 85582 87164 89712 106283 107385 309396 333714 894581 884069 332329 344873 100166 87960 96745 93985 106799 106348 98566 98619 70147 71110 248364 219550 636036 634702 188978 186248 236735 240663 272407 267258 282461 286244 299150 304852 281856 314550 637502 665202 492670 401415 252023 245218 282033 281936 296832 302306 304443 310309 340945 340532 550456 574469 41.15 68.6 1
14:21:05 2023-09-26 312055 310166 78096 76574 109024 114385 109024 108191 85592 85354 86948 89347 106309 107123 308962 331482 900786 890636 328560 344461 99648 88085 96577 94113 106440 106417 98156 98817 70147 71158 248589 220954 633684 637549 189778 185983 238063 239740 273136 267080 283148 284720 301290 303690 283348 315473 634698 673077 498091 405414 251207 245183 283291 281427 298347 300403 305517 309397 342943 341609 550419 577431 41.15 68.6 1
14:21:06 2023-09-26 316145 310064 76766 76597 109061 112102 109216 108132 83990 83553 87196 89307 106382 106983 310950 332782 897199 894582 333465 344425 99923 87993 96611 93985 106634 104002 98392 98648 70147 71110 250633 218467 641260 634702 189244 186214 237433 239918 274114 265958 283091 286718 300584 304817 283312 314514 631019 666993 495411 400492 251279 245975 282068 281764 297771 299880 306595 309871 339916 341043 552019 577914 41.15 68.6 1
14:21:07 2023-09-26 311323 309440 78087 76481 108982 114272 109057 108191 83719 85295 87013 89564 106382 107304 311097 333634 903974 888621 330286 344461 99819 88085 96511 94241 106440 106417 98156 98817 70244 71306 263464 220329 635178 639728 188978 186731 236559 240725 272874 266759 284050 285196 299677 305160 284015 314293 637953 672456 492670 403694 250430 246355 282033 283711 297115 302519 306595 309360 341978 339478 554567 576916 41.15 68.6 1
14:21:08 2023-09-26 313850 309927 76735 76683 109057 112094 109074 108240 83959 83859 87045 89347 106414 107123 309431 335546 905839 889009 332059 343462 99648 88117 96576 94113 106294 106491 98156 98817 70147 71238 250519 219550 630354 638409 187864 186214 238002 239140 274728 266812 283289 286244 299642 302738 285432 313523 631091 667331 492670 402552 249692 247533 282033 280941 296763 301213 305697 310309 340981 339513 556667 577914 41.15 68.6 1
14:21:09 2023-09-26 313141 310388 78096 76627 108978 114420 108873 108299 85709 85445 86948 89502 106382 107378 311598 333515 899790 885472 333501 344461 99990 88297 96611 94049 106473 106417 98566 98652 70275 71274 248589 218467 635886 638336 189244 186731 237292 240369 273100 267080 283254 287086 298699 304852 283657 314141 637844 667427 499480 400173 251279 246735 283607 282660 297459 301106 305195 310309 338891 341555 554603 575726 41.15 68.6 1
14:21:10 2023-09-26 313807 310677 76744 76841 108777 112493 108823 108707 85703 85622 86948 89593 106349 107997 312383 334790 903985 882743 332023 347815 99926 88085 96610 94306 106407 106530 98259 98817 70243 71238 254224 219706 637912 639765 189244 186472 237397 240051 273206 267186 281799 287674 299607 303371 285931 313523 636529 663950 503808 402267 249656 247353 281647 282011 297459 302094 304444 310639 338820 339443 554530 576097 41.15 68.6 1
14:21:11 2023-09-26 321478 309807 78199 76590 109354 114347 109024 107976 85742 85354 87137 89283 106382 107090 309648 333749 897418 891268 333537 344425 99923 88085 96577 94370 106634 104080 98566 99027 70307 71143 254224 219085 635886 636465 189778 186404 237957 239873 274883 265923 283254 286750 298664 306775 284127 314478 630983 667187 499010 400411 251345 245940 282134 281729 297915 300721 305983 310273 339559 341246 552019 577877 41.15 68.6 1
14:21:12 2023-09-26 312254 311480 76671 76808 108852 114703 108773 108374 85644 85504 86948 89650 106349 107600 309360 334520 893544 888805 333429 344425 99753 88085 96711 94113 106440 106530 98124 98784 70116 71078 248589 219550 633684 630988 187898 185597 238204 239847 272372 267669 282391 286244 299607 303829 283546 315473 635595 664926 492597 402552 250818 245561 283759 281374 297459 302519 304230 309981 340394 339478 547130 574469 41.15 68.6 1
14:21:13 2023-09-26 313697 310344 78141 76586 108990 114431 108915 108232 85709 85354 87008 89713 106382 107452 311134 333247 902660 891268 332766 344944 99412 88471 96707 94564 106422 104023 98256 98718 70227 71240 248589 220017 627760 638226 190584 186146 238133 239272 274078 266776 283254 286065 300014 302879 285285 314257 631055 669610 501409 403474 249620 246735 282033 280937 296728 301636 305661 310273 340909 339443 549784 577877 41.15 68.6 1
14:21:14 2023-09-26 313807 310166 76757 76643 109393 114351 109057 108191 84021 85641 87266 89593 106382 107419 309865 332499 899641 889045 331251 344425 100128 88053 96745 94177 106799 106496 98427 98683 70243 71078 261100 219085 638725 634666 189511 186051 237433 240051 273241 265993 284192 285967 301471 306164 283114 315473 636044 673077 492670 401415 251987 245940 283089 281830 297915 301671 308207 308851 341942 341008 550383 577877 41.15 68.6 1
14:21:15 2023-09-26 309420 310709 78058 76643 108907 114499 108915 108407 85677 85445 87013 89625 106382 107452 309396 332247 903985 885089 330250 347815 99861 88350 96910 94689 106521 106678 98295 98718 70227 71337 248589 220954 630397 639948 189244 186248 237433 240086 272372 268315 282391 286173 300974 302914 284849 314226 640235 667936 499480 403032 250430 246735 282033 281799 296789 302730 303767 310968 341942 339443 552930 574469 41.15 68.6 1
14:21:16 2023-09-26 312656 310091 78195 76586 109124 114351 109183 108266 83781 85438 87013 89470 106382 107648 311281 333454 905001 888055 330518 344944 99855 88053 96544 94499 106473 106530 98259 98784 70243 71158 250633 220017 637203 638409 188978 186799 236664 240904 273206 266456 284161 285334 300518 303864 284490 314550 638441 673077 491299 403694 251243 246700 282068 283524 296769 301352 306595 309324 342460 339478 554530 576916 41.15 68.6 1
14:21:17 2023-09-26 310131 310975 78058 76708 109020 114604 109024 108407 85709 85504 87045 89781 106349 107633 309396 333749 894507 888768 334650 347323 100032 88053 96878 94370 106700 106565 98531 98718 70275 71257 248589 219523 636188 631060 188490 185631 238907 239740 272959 268536 282483 287122 299607 304322 284405 317240 636497 664926 502086 402267 251030 246700 283759 280871 297915 302519 306172 311225 340394 340462 548753 577607 41.15 68.6 1
14:21:18 2023-09-26 331789 310975 78124 76881 109020 112406 108990 108340 85709 85445 86948 89676 106510 107452 309396 333480 894544 884696 332563 344425 100230 87960 96812 94113 106726 106348 98359 98683 70147 71158 256546 219706 641285 634666 189244 186506 237231 240832 272789 267633 282822 286338 299642 304817 281856 316752 638404 665202 492841 402267 252023 245526 282160 282625 297041 302519 304730 310309 340909 340462 551747 574432 41.15 68.6 1
14:21:19 2023-09-26 314030 310313 78058 76590 109020 114465 109024 108374 85742 85354 87077 89625 106382 107452 309639 333888 905001 892868 332045 345356 99995 88294 96743 94370 106667 104068 98328 98718 70275 71394 254224 219955 637203 636084 189778 186146 238168 240213 273241 267222 283289 286047 303429 303371 284414 315509 634698 673077 504322 403671 250854 246320 283888 281335 297734 301671 305661 308961 342943 340184 554989 577914 41.15 68.6 1
14:21:20 2023-09-26 313758 311969 76830 76590 109099 114351 109024 108266 85709 85582 86948 89470 106382 107271 309900 332049 897455 891937 331019 344496 99957 88053 96745 94113 106619 106496 98459 98784 70457 71110 248364 219395 638961 634666 187864 186248 237701 240051 273241 266589 284192 285370 299360 304852 283114 315473 636529 673077 499480 402552 252023 245940 283326 281878 297915 301671 306631 309324 341618 340532 550383 577395 41.15 68.6 1
14:21:21 2023-09-26 310419 310819 78062 76627 108798 114613 109024 108407 85709 85504 86948 89781 106626 108013 311318 333852 906408 886275 330643 348248 99824 88294 96809 94370 106634 104101 98295 98817 70116 71238 248589 220329 630908 639765 189511 186506 237800 240086 273241 268585 284270 286920 300518 305518 284849 315704 637466 665866 499480 404266 250430 246770 282033 281799 297243 302519 304230 311996 341353 339443 553748 575282 41.15 68.6 1
14:21:22 2023-09-26 313104 310313 78178 76810 109133 114385 109057 108240 85742 85445 87013 89531 106414 107378 311942 331714 902660 889884 330554 344979 99855 88085 96644 94177 106440 106565 98124 98817 70243 71238 248364 219706 637651 639312 188712 186799 236700 240868 273206 266812 284192 285370 300270 303864 284215 314514 638441 673077 499480 403694 251207 246527 281997 283092 295883 301035 306595 309434 342460 340225 554139 575689 41.15 68.6 1
14:21:23 2023-09-26 310100 310344 78091 76619 108949 114613 109024 108374 85592 85478 87013 89708 106689 107938 311868 334145 894544 886275 332923 345321 99824 88021 96844 94241 106440 106530 98359 98817 70243 71207 265871 220017 637327 631060 187898 186180 238002 240485 272372 267669 282857 286687 299642 305841 283348 315582 636529 663261 499480 402852 251207 245218 284193 282028 296544 303583 304371 310309 340945 340497 548753 576133 41.15 68.6 1
14:21:24 2023-09-26 311546 310171 78087 76627 109024 114415 108949 108340 85709 83826 87067 89531 106382 107452 309396 333749 899076 884816 333356 343427 99957 88053 96577 94049 106473 106382 98427 98615 70243 71110 248364 218312 635886 637958 188712 186799 236700 240832 272824 267222 285040 286007 298247 304852 283626 314257 638441 665238 499480 399854 251632 246492 281568 282899 297041 302234 305195 309397 339880 341520 552894 575689 41.15 68.6 1
14:21:25 2023-09-26 313548 310352 78062 76594 108978 114499 108915 108191 84021 83933 87196 89708 106543 107385 309794 332913 899641 895047 330811 345079 99995 88021 96711 94113 106971 106496 98259 98619 70307 71207 250860 219706 637783 634666 189778 188012 238002 240051 273241 267222 284550 284463 300553 304322 282748 315509 634698 673529 498091 403694 251279 245561 283326 281764 297915 301796 305661 308415 342943 339987 549604 576986 41.15 68.6 1
14:21:26 2023-09-26 315328 310064 76684 76623 109129 114385 109057 108266 85742 85354 87045 89315 106382 107123 309396 334520 896819 889339 333645 344425 99855 88085 96611 94113 106619 106565 98259 98784 70243 71207 248364 219363 636113 636084 189511 186214 237468 239714 274761 266589 283365 287122 298734 304570 283582 314957 636497 667187 502260 401095 251243 246320 282859 281764 297734 300756 305409 310309 339880 341520 552802 579320 41.15 68.6 1
14:21:27 2023-09-26 312055 311069 78124 76586 109158 114385 109342 108472 83990 83783 87228 89495 106535 107385 309759 333658 906519 890369 332281 345185 99855 88085 96611 94177 106473 106644 98259 98784 70116 71207 248251 219706 634418 639998 188712 187256 237031 240868 274237 266589 284290 285370 299677 303864 284215 316901 638441 673077 494040 403694 250854 246527 281997 283092 297041 301671 306595 309360 342460 339513 557533 576133 41.15 68.6 1
14:21:28 2023-09-26 314030 309913 78112 76619 109124 114420 109024 108374 85709 85445 87067 89470 106382 107123 309431 332782 901348 891305 331556 345256 99648 88150 96410 94241 106440 106633 98091 98850 70116 71507 248364 220329 626419 637507 188456 185922 238239 239824 274078 267222 283396 286244 301010 302492 284920 314993 634662 667223 494040 403068 249656 246735 283326 280906 296763 301671 305661 310309 340945 340734 554603 578733 41.15 68.6 1
14:21:29 2023-09-26 311541 309918 78091 76933 109233 112493 109157 108506 83959 85497 87164 89650 106462 107733 309759 335922 900602 886275 333465 344461 99853 88053 96611 94241 106619 106530 98427 98784 70274 71158 254224 218821 636329 638409 188978 186833 237066 240628 273206 267633 283254 287010 298455 306379 284187 313558 638441 666012 503808 400173 251668 246919 281669 282660 297459 302094 305195 309507 339880 341555 554567 576133 41.15 68.6 1
14:21:30 2023-09-26 309626 310539 78087 76756 108824 114608 108690 108407 85592 85478 86916 89781 106626 107741 310145 332782 902696 882779 330518 347546 99648 88117 96477 94241 106440 106599 98124 98850 70147 71270 263464 220173 634856 638409 187864 186506 237433 240122 273241 268458 281530 287126 299360 303642 285120 314036 636566 664926 499480 403694 250532 246770 282266 281896 297915 302306 306941 312033 340909 339478 553748 575726 41.15 68.6 1
14:21:31 2023-09-26 313806 312038 76716 76172 109292 112414 109107 108274 83927 83834 87137 89495 106609 107385 309759 334649 898763 888453 333645 344461 100066 88053 96644 94241 106473 106530 98427 98784 70307 71238 250633 219085 638392 636570 187864 186506 237800 239882 274954 266812 283294 287194 299360 304852 283617 314993 634662 667187 502260 401058 251845 246527 282894 281878 297213 299492 306631 310932 339880 341555 552802 579591 41.15 68.6 1
14:21:32 2023-09-26 312181 310317 78091 76655 108945 114579 108949 108407 85677 85596 87083 89625 106309 107633 310913 333784 894881 884865 332563 343497 99888 88117 96745 94241 106473 106565 98291 98817 70243 71238 250633 219550 634369 631060 187864 186214 238204 240663 272407 268269 283091 286598 299642 303898 283582 315618 636566 663297 499480 402552 251243 245596 284193 281874 296789 301086 305108 310748 341701 340497 548753 577737 41.15 68.6 1
14:21:33 2023-09-26 314923 312362 76757 76881 109216 112336 109292 108274 83927 83834 87169 89650 106641 107533 309612 333247 902660 893276 332455 345427 99582 88117 96410 94370 106261 104056 98229 98883 70116 71270 250633 220173 643197 639495 187898 185665 238204 239343 274078 266847 283289 286244 299360 302738 285356 314514 634662 667259 498091 403694 249692 246806 282894 281012 296763 301671 306127 310309 341701 339478 549784 577914 41.15 68.6 1
14:21:34 2023-09-26 313758 309878 78091 76643 109133 114420 109057 108374 85709 85387 87008 89625 106382 107345 309466 332751 900786 891973 330554 343462 99990 88085 96645 94113 106726 106382 98427 98784 70370 71158 250633 219395 637617 634666 187898 186214 238002 240122 273241 266847 284627 285370 299325 306379 283149 315545 635631 673077 492670 403122 252059 245940 282894 281878 297807 302094 306023 309324 342701 342875 549311 577547 41.15 68.6 1
14:21:35 2023-09-26 313309 310930 76817 76910 108815 114863 108890 108756 83585 85674 87045 89593 106203 107452 310291 334790 906445 883005 332059 344425 99615 88117 96444 94883 106601 106599 98124 98850 70147 71238 265871 220329 629380 638409 187864 186506 237835 240122 273277 268136 281566 286920 301010 302983 285120 314514 636566 665396 494040 401900 250430 247498 282033 281834 297541 302519 304266 316520 340945 339478 554175 576916 41.15 68.6 1
14:21:36 2023-09-26 312019 310539 78124 76603 109187 114415 109091 108299 85742 85445 87013 89564 106414 107452 311757 332221 902696 889507 330554 344496 99888 88117 96829 94241 106473 106565 98392 98817 70147 71238 248364 219706 633317 638409 189244 186833 237267 241448 273570 266847 284192 285370 300553 303652 284015 314550 638477 672091 492670 401865 251243 246735 282121 283334 295942 302306 306595 309070 342485 342839 554930 575136 41.15 68.6 1
14:21:37 2023-09-26 313067 310246 76776 76821 108994 112493 108890 108573 83896 85471 86948 89658 106382 107485 311207 334719 894544 888704 333338 344461 99888 88053 96611 94113 106440 106417 98291 98817 70274 71238 250519 219085 634614 631096 188752 185665 238978 239378 273052 268269 282426 287122 299642 303933 284082 315509 634698 666012 500870 402552 251279 246735 283795 280906 295901 302519 304480 311776 340945 340532 548895 577059 41.15 68.6 1
14:21:38 2023-09-26 313313 310388 78124 76647 109057 112238 108982 108407 85742 85445 86948 89658 106414 107485 309431 333515 897162 884170 332059 343497 100161 87993 96779 93985 106726 106348 98492 98615 70322 70981 250826 218467 640666 636570 189111 186799 236735 240868 273015 267669 283289 286280 298418 305774 283334 314550 638514 666717 499480 400811 252486 246355 282033 283092 297041 301985 305875 310749 341414 343211 553587 575987 41.15 68.6 1
14:21:39 2023-09-26 312641 313970 76798 76841 109283 112336 109258 108340 85742 85478 87045 89658 106543 107419 309612 333833 899827 888379 331031 346833 99648 88117 96511 94306 106473 106599 98124 98850 70392 71270 248364 219955 643387 636084 188490 185922 238768 240086 274114 267445 283396 286745 301503 302949 284485 315509 634698 667295 499480 403104 250466 246735 283759 281335 295901 301671 305337 310309 341414 338935 551627 577914 41.15 68.6 1
14:21:40 2023-09-26 312861 309842 76749 76586 109493 114351 109393 107976 85742 85380 87137 89593 106382 107123 309865 334069 897455 893202 332221 344425 100094 88085 96879 94241 106799 106530 98427 98956 70370 71207 250633 219085 648866 634630 189778 186963 238133 240797 274043 266554 284724 286454 299677 304852 283546 315473 636529 673041 499480 402552 252576 246320 283256 282377 297771 302270 309421 309179 341798 343055 549810 577620 41.15 68.6 1
14:21:41 2023-09-26 318466 311078 76766 76979 108915 114772 108915 108707 85644 85747 87045 90084 106349 107815 308927 334520 905001 886275 333700 344979 99923 88085 96544 94241 106440 106713 98259 98817 70147 71336 256546 220641 629069 638409 189511 186506 237800 240423 273015 268871 282620 286750 301148 302949 285094 314478 638404 667427 506082 403032 250818 247498 282947 281799 297915 301086 304230 311580 341942 339513 553711 575689 41.15 68.6 1
14:21:42 2023-09-26 320120 309998 76499 76695 109309 114461 109393 108340 85775 85445 87077 89625 106414 107452 309865 334069 904613 890517 331019 344979 99957 88117 96711 94241 106586 106565 98427 98817 70338 71207 254224 220017 636065 640218 188978 186867 236700 240868 273241 266776 284192 285463 300518 303864 284179 315704 638441 673041 499654 403694 251207 246488 281883 284072 296681 302200 306270 309616 342834 342392 553550 575099 41.15 68.6 1
14:21:43 2023-09-26 311164 310166 78166 76728 108940 114658 108840 108764 84030 83950 87013 89748 106382 107633 309648 334684 895478 890517 333031 344461 99923 88085 96677 94241 106619 106565 98291 98817 70290 71207 248364 219706 633489 634435 188752 185597 239277 240051 273241 268458 282804 287122 299289 304322 284450 315545 636044 665866 494040 402552 251243 246735 284193 281352 297915 301739 306389 311445 340634 341008 548753 576986 41.15 68.6 1
14:21:44 2023-09-26 312833 310339 78203 76732 109129 114613 109024 108374 85709 85413 86985 89625 106382 107452 309396 333749 896451 885329 332293 344461 100266 88053 96779 94113 107162 106530 98595 98817 70370 71238 251745 219706 649734 634666 189511 186799 237765 240868 272980 267669 283894 286683 299642 306919 282682 315473 637953 668589 495411 403188 252481 246038 283043 282950 296645 303333 305481 310602 341246 342875 549384 575506 41.15 68.6 1
14:21:45 2023-09-26 313657 310539 78145 76611 109024 112293 109183 108307 83813 85413 87008 89531 106382 107385 310145 332747 905001 893342 332293 344979 99615 88359 96510 94496 106334 106599 98091 99259 70116 71416 250633 220485 631995 638409 188456 186051 238239 239343 274078 266830 283289 286445 301185 302949 285410 314957 634625 667259 499480 403032 249656 246770 283724 281299 299260 300824 306091 310309 341425 339478 549748 578561 41.15 68.6 1
14:21:46 2023-09-26 312019 310678 78199 76623 109133 114495 108990 108340 85709 85471 86948 89531 106382 107452 309396 333333 905149 891937 328986 344425 99923 88085 94866 94113 106619 106530 98359 98817 70322 71238 250633 220173 637547 631024 187898 186214 238168 240051 273795 267597 284259 285098 301010 304357 283578 315509 636497 673774 498091 405665 251735 245799 283617 282887 297879 302376 307332 309142 342834 342633 549956 577840 41.15 68.6 1
14:21:47 2023-09-26 314030 310348 78265 76841 109162 114624 109024 108374 85709 85445 87256 89676 106382 107452 308927 336305 903985 882706 333609 344425 99615 88117 96544 94306 106440 106599 98359 98817 70243 71238 256546 220017 630209 640218 189511 186635 237800 240459 273241 267633 281566 287256 299642 302949 285321 315442 636529 665396 498839 403122 250430 246770 282134 282589 297243 302306 304694 312254 340358 340225 555977 576133 41.15 68.6 1
14:21:48 2023-09-26 310562 310352 78203 76699 109133 114622 109024 108374 85709 85537 86948 89781 106382 107648 309431 334105 902623 885361 330995 344461 99820 88117 96577 94241 106440 106565 98326 98850 70290 71238 248364 220329 632828 638409 189644 186506 238002 240868 272372 267669 283722 285334 301432 303864 284808 315149 639089 672500 496701 405702 251064 246629 283149 282567 296933 302764 305445 310127 342943 340239 549748 574469 41.15 68.6 1
14:21:49 2023-09-26 313585 310211 78091 76732 108915 114579 108873 108407 83959 83957 86948 89564 106382 107485 308962 334790 896148 889252 333302 344425 99923 88085 96711 94241 106619 106565 98427 98817 70409 71238 248364 219395 634418 631060 188752 185597 239139 239679 273277 268458 282391 287122 299360 304357 284215 315437 634625 665396 495411 402552 251243 246700 283795 280968 295901 302519 304694 311445 339523 340497 548753 576949 41.15 68.6 1
14:21:50 2023-09-26 310131 310095 78091 76623 108940 114499 109024 108407 85709 85445 87013 89625 106382 107452 309396 333749 896148 885324 332563 344461 100299 88085 96779 94113 106799 106496 98595 98817 70290 71207 250633 219706 635489 634666 187864 186635 237433 240868 272789 267669 283289 286920 300270 306883 283263 315293 641146 668699 499480 403371 252662 246144 283149 283374 296192 303120 305374 309945 340945 340497 549274 575136 41.15 68.6 1
14:21:51 2023-09-26 312055 309962 78124 76619 109129 114570 109149 108340 85709 85413 86985 89625 106414 107123 311170 332782 901425 891785 329256 344461 99615 88085 96577 94241 106440 106565 98322 98817 70116 71238 248364 219578 634074 634702 190584 185922 238239 239882 274078 267597 283289 286007 301467 303617 284450 315509 634625 672602 492670 404652 250818 246527 283759 281532 297698 301671 305661 310309 342943 341849 549748 578696 41.15 68.6 1
14:21:52 2023-09-26 312055 309998 78199 76675 109124 114495 109024 108299 85709 85445 87299 89625 106382 107419 310182 332751 901425 895322 329519 344461 99990 88085 96611 94241 106652 106565 98359 98817 70243 71207 250633 220017 636127 634630 187898 186506 238204 240086 273277 267633 284902 286110 301219 305697 284165 315437 635898 673919 491299 405702 251807 246144 283821 281658 297915 302094 306077 309798 343123 342392 550383 577395 41.15 68.6 1
14:21:53 2023-09-26 315627 310682 78158 76881 109258 114499 109024 108374 85742 85445 87045 89625 106382 107452 308927 335835 903985 883798 333573 343462 99615 88117 96511 94370 106367 106599 98124 98817 70147 71207 254224 220017 633539 639495 189244 186506 237433 240459 273241 267669 281605 287283 299642 303406 285356 314257 637502 664926 506256 403122 250430 247498 282130 281799 297915 302022 304730 311996 339880 340462 554567 576986 41.15 68.6 1
14:21:54 2023-09-26 311432 310352 78091 76623 109053 114579 108915 108374 83853 85504 86948 89625 106276 107485 310840 331749 904613 885334 329519 344979 99888 88085 96577 94499 106440 106565 98359 98784 70147 71238 250633 220329 634320 638409 187864 186506 237967 240832 272542 268074 285886 285922 302999 304183 284742 315329 638295 671694 498091 405990 251064 246594 282859 281900 297223 301120 305158 310163 342943 339443 549784 576468 41.15 68.6 1
14:21:55 2023-09-26 313141 312915 76725 76675 108949 114608 108949 108407 85709 85445 86948 89625 106382 107452 308962 334790 896819 889252 333573 344461 99957 88085 96745 94241 106440 106417 98359 98817 70274 71238 250633 220058 634981 634666 188752 185665 239277 239343 274043 268493 282426 287158 299325 304570 284450 315251 636534 665866 487393 402552 251668 246735 283759 280999 297213 302519 304730 311776 340873 341281 550419 577643 41.15 68.6 1
14:21:56 2023-09-26 311073 310819 78232 76679 109166 114613 109548 108407 85801 85504 87077 89625 106414 107452 312089 333749 898090 885324 332563 344461 100299 88265 96914 94049 106832 106382 98628 98648 70370 71158 248364 219085 642024 636084 187830 186799 237720 241295 272995 268172 285886 287010 301929 306345 283405 315171 638258 669172 499480 402442 252592 245940 283277 283374 296652 303014 307369 310748 341942 341520 551627 578149 41.15 68.6 1
14:21:57 2023-09-26 314026 310348 78182 76741 109166 112458 109317 108374 85742 85445 87045 89625 106414 107452 309648 332282 902704 889339 329252 345221 99957 88117 96611 94241 106513 106599 98291 98850 70243 71361 250633 219920 632268 635635 188490 186214 238239 240569 274078 267633 283289 286244 302138 303406 284485 315545 634698 673077 492670 403671 251030 246700 284228 281646 296728 302094 306091 310309 342943 341214 549748 578733 41.15 68.6 1
14:21:58 2023-09-26 312055 309656 78228 76655 109388 114420 109057 108374 85709 85413 87067 89625 106414 107452 311170 332751 898800 893239 330518 344737 100299 88085 96779 94113 106799 106382 98459 98784 70370 71238 263464 219085 638053 634702 189778 186662 237957 240547 273831 267491 284955 285245 300411 306811 283405 315401 639511 674505 492670 403408 252450 246320 283511 281693 297453 302519 306239 309360 342726 342875 550456 577877 41.15 68.6 1
14:21:59 2023-09-26 311836 310383 78054 76761 108790 114647 108765 108407 85592 85445 87045 89625 106692 107452 308962 334825 905015 882853 332599 345237 99648 88359 96577 94370 106440 106633 98291 99358 70116 71270 250633 220173 629126 639765 187864 186997 238002 240459 273241 268871 281601 287158 300974 303018 285454 314514 637502 665866 499480 403694 250871 247498 282068 281834 297915 302519 304230 312291 340909 339513 554175 576170 41.15 68.6 1
14:22:00 2023-09-26 313585 309882 78211 76627 109196 114420 109242 108266 85742 85445 87045 89500 106414 107452 309466 333869 905001 889336 332916 344461 99990 88117 96645 94241 106652 106565 98533 98817 70290 71238 248589 219706 637574 639998 189259 187544 237292 241474 273136 267044 284720 285829 300816 304643 284791 315473 638404 673077 492670 403694 250992 246629 282033 283737 297041 302519 306667 309712 342726 339513 554175 576133 41.15 68.6 1
14:22:01 2023-09-26 310131 310495 76549 76728 108974 114529 108840 108407 85709 85478 86948 89658 106382 107633 308962 333749 894507 885458 332563 343497 99855 88085 96745 94241 106619 106599 98291 98817 70243 71238 250633 219706 633562 631060 187898 186214 238204 240832 272789 268458 282857 287122 299677 304322 283679 315618 637502 663297 500870 402552 251279 245940 284627 281799 297459 302305 304908 311225 340909 340497 548790 578149 41.15 68.6 1
14:22:02 2023-09-26 311073 311069 78199 76627 109124 114385 108873 108266 85742 85445 86948 89470 106382 107452 308962 332782 900749 885361 333465 343497 99957 88053 96611 94113 106971 106382 98359 98784 70370 71110 248589 218703 644325 638153 189244 186765 237292 240690 273136 267455 284306 286705 299012 305564 284179 314036 638441 665647 492670 400027 251810 246700 281765 282660 297459 302305 307332 310309 338891 341555 554567 575726 41.15 68.6 1
14:22:03 2023-09-26 313536 309413 78091 76590 108949 114306 108949 108340 85592 85354 86948 89347 106349 107271 309431 332049 899790 891973 329519 344461 99990 88053 96611 94113 106619 106382 98427 98716 70243 71141 250633 219085 638092 631060 187864 186248 238204 240086 273277 266847 284316 285334 299642 304817 283149 315509 634698 675128 494040 402552 252023 245940 283326 281799 297915 301671 306631 308888 342460 342875 549311 576766 41.15 68.6 1
14:22:04 2023-09-26 312254 310246 76740 76877 108815 115023 108814 108715 83719 85641 87008 89748 106276 107708 308098 334286 905492 883607 331054 344461 99648 88085 96444 94970 106601 106599 98156 98883 70147 71238 254224 220329 628496 638409 189244 186248 237800 240459 273050 268927 281601 286356 300974 302949 284885 314293 637502 666012 503808 402749 250430 246735 282182 281799 300090 302519 303767 309981 341978 339443 552966 576916 41.15 68.6 1
14:22:05 2023-09-26 316740 309444 78265 76623 109191 114385 109242 108191 85775 85445 87104 89347 106414 107123 309431 332488 905290 890517 331054 344461 99888 88085 96611 94241 106473 106599 98459 98850 70274 71238 256546 219706 633439 640218 189111 186833 237101 240459 275113 266589 283776 286347 299677 303933 284450 313523 636566 672054 511294 403122 251243 246770 281660 282660 298667 301213 306703 309252 342208 342875 557311 575987 41.15 68.6 1
14:22:06 2023-09-26 311812 310580 78240 76756 109028 112328 109177 108573 83947 85445 86948 89625 106382 107633 310841 333678 896148 885361 332563 343462 99990 88294 96844 94241 106619 106451 98459 98850 70147 71207 250633 219550 633929 631096 187898 186506 238204 240832 272789 268458 283091 286718 299642 304782 282682 316882 637502 663297 500870 403122 252023 245218 283795 281931 297041 301120 304872 311005 341425 340532 549760 575726 41.15 68.6 2
14:22:07 2023-09-26 311581 310069 78096 76655 109154 114525 109091 108374 85742 85420 87045 89658 106414 107636 311537 334790 903344 887322 335460 344461 100128 88117 96779 94306 106832 106667 98661 98883 70520 71270 250633 218621 635199 640218 187898 187420 237922 240904 274114 268493 284192 288409 299642 305809 285321 314993 641266 665238 498153 401983 252842 248698 283326 284463 297807 304651 306487 312625 341654 343577 558576 580303 41.15 68.6 2
14:22:08 2023-09-26 315819 312170 76760 77187 110296 115641 110440 109729 83930 85905 87827 90628 107873 108479 314792 333515 905290 899604 336306 349366 101402 89040 95105 95984 108681 104866 100465 100761 71202 72260 253097 220678 642556 639965 190013 188636 241140 247482 279096 268834 288721 289220 303057 311153 288467 320853 644708 676309 503115 404348 256713 255084 289000 288373 303280 304843 310740 316868 344571 348930 562991 588867 41.15 68.6 2
14:22:09 2023-09-26 324888 323875 78353 76531 113005 116703 114094 113622 85020 86992 91133 94783 113209 112424 322234 350962 940198 918335 347345 360965 102417 92385 99449 100959 112302 111659 103447 104920 73694 76005 260160 228848 659458 661896 195325 194207 246739 249745 284685 278335 295812 297419 313205 315499 293948 326504 667785 700097 516159 418353 261856 257919 297324 297577 310378 314954 320573 321073 355432 356078 582486 605429 41.15 68.6 2
14:22:10 2023-09-26 328683 327640 79180 77051 114995 118971 116816 116317 85772 85351 92382 93128 114052 115848 327401 351046 944771 928749 351600 364351 103617 94837 101270 103982 115620 115256 106095 106440 74508 76494 261212 228201 679161 669536 196567 198948 248547 251650 287216 280842 297216 301004 314159 319147 297354 328573 670920 701152 514769 420538 264082 259345 297257 297475 312887 317176 318626 326436 356074 357868 583649 607172 41.15 68.6 2
14:22:11 2023-09-26 336220 332679 80089 77847 117869 120943 119929 118933 86222 85426 94008 94591 112813 113771 332621 354538 956514 948847 358050 369979 105319 95895 103570 102544 117934 113997 108661 109233 76770 75632 264794 230843 674788 672895 197634 195254 251462 252903 292565 284916 300721 302271 315183 320213 297888 331108 679809 710944 523392 421809 268609 263196 300358 301692 314838 320862 322405 327250 360246 361062 591813 612627 41.15 68.6 2
14:22:13 2023-09-26 337601 333762 80122 77967 118485 121788 120594 120098 86222 85521 96258 95107 113466 114258 333415 356641 959305 952639 359456 370869 105424 95962 105896 103067 118874 115571 109615 110160 77027 75511 264794 231599 675384 674873 198254 196478 251462 253680 290833 285387 302763 303088 315218 321659 297527 330339 679912 710441 524802 422029 266928 261769 300921 302132 315906 321195 322548 328200 359593 362315 592674 616292 41.15 68.6 2
14:22:14 2023-09-26 339746 337888 80397 78274 119352 124751 124171 123431 86607 85532 96694 95919 114241 115004 335406 360711 965744 957650 363540 374288 105957 96196 106539 104482 120170 116766 110818 113214 77284 75792 264506 233048 680121 676020 200765 197128 250956 254496 291960 287140 301932 303549 316425 321176 297635 333737 685622 717516 524802 424245 268468 262431 302190 302910 315834 322063 323386 328432 360970 362322 596185 617896 41.15 68.6 2
14:22:15 2023-09-26 341147 339961 80373 78278 119639 124959 124413 121814 86543 85521 97147 96082 114385 114958 337162 359793 968525 960767 364339 374324 105990 96329 106721 104722 122756 118117 111126 113787 77350 75947 266944 233777 680600 681985 199535 197437 250921 254496 292609 286938 300452 304013 315950 321659 297108 330339 683984 712219 524802 421587 268198 262572 302120 302696 315906 321955 322584 327372 360970 362287 597951 617644 41.15 68.6 2
14:22:16 2023-09-26 345587 342509 80466 78247 120479 125029 121591 124153 86757 85468 97234 96410 114957 115566 339514 363366 970620 963327 364891 376613 106168 96464 104242 105428 123303 117975 113834 114149 77629 75989 266647 234580 682183 683989 199500 197780 250886 254531 294291 287495 302642 304439 315861 322039 297816 331142 685849 714979 529030 425636 268055 264080 302756 303427 315942 320205 323529 329056 360680 361203 599428 619976 41.15 68.6 2
14:22:17 2023-09-26 346883 342780 80761 78306 123149 125307 122392 124395 86939 85521 97505 96410 115181 115407 341322 366396 974211 964697 364964 378315 106380 96498 104444 105929 123680 118403 114093 114568 77695 76329 269427 234652 684937 685927 199361 197849 250956 254887 294156 287261 300944 304976 314234 321211 297604 330475 688014 712219 527620 423516 268010 264256 303253 303977 315942 320205 323302 329472 359847 361014 598505 620013 41.15 68.6 2
14:22:18 2023-09-26 345441 343621 80683 78829 123303 122499 122237 121867 86757 85754 97539 97362 115247 117037 342717 369979 977745 963290 368637 378993 106739 94312 104803 106424 120538 119266 111403 111824 77901 76403 266647 236480 682269 693105 199953 198780 254313 255854 293558 288797 302214 304210 317022 322072 299500 331847 690873 721390 524802 430587 269097 264256 304891 305728 315942 321203 324392 327931 361888 362146 602678 625523 41.15 68.6 2
14:22:19 2023-09-26 346382 346509 80862 78865 123538 122565 122936 122250 87057 85944 97777 97366 115949 117152 342789 369385 983398 964011 366455 381137 106812 94376 105091 106890 120787 120033 111477 112237 77967 76768 266647 237989 686428 694577 200162 198712 251726 256137 294976 287985 302852 304726 316941 320213 299754 330760 692148 726864 526211 429978 269512 265475 304249 304618 319494 320205 324658 328104 362141 362576 603104 627005 41.15 68.6 2
14:22:20 2023-09-26 350601 348622 81293 79334 124145 124080 124160 123679 87391 86003 95578 97831 116676 117577 345210 372229 990441 973969 367593 381449 107674 94979 106416 107645 122492 120706 112598 113642 76641 77500 273476 238966 690874 700507 201002 198919 254764 256523 297000 288797 306838 305513 319087 320213 297497 331377 685101 732782 533258 431812 270797 265068 306973 305908 317920 322169 324658 328104 364391 364467 599686 629019 41.15 68.6 2
14:22:21 2023-09-26 348144 349957 81525 79420 124628 124337 124942 123797 87694 86120 95675 98165 117180 117611 347367 372229 994772 980377 365063 385473 108038 94957 106482 108042 122928 120978 113245 114053 76590 77626 269427 239852 691481 695069 201177 199405 254123 256927 296794 294228 304732 306843 316206 322926 297635 330375 688977 721305 529030 429978 272025 266549 306937 305908 320028 321686 324694 331976 363966 364765 601244 632895 41.15 68.7 2
14:22:22 2023-09-26 353993 351600 81936 79842 121430 125106 125802 124648 88030 86370 96065 98567 117963 118365 349505 381049 987530 977524 369664 384386 109170 95347 107861 108614 124998 121888 114694 114682 77158 78112 271535 239512 709892 702039 201353 200206 255334 258117 297946 290560 303527 306843 319983 321919 301284 332133 697182 732732 531848 432620 272402 268417 306437 306807 320435 325880 324658 329310 365522 364538 608277 632147 41.15 68.7 2
14:22:23 2023-09-26 352001 352368 82198 80270 121807 125934 126043 125505 88062 86893 96229 99108 118275 119160 351375 378993 996672 976064 371827 386699 109095 96157 108144 109208 124180 124686 114636 115388 77032 78591 274060 240511 697705 704211 201952 200975 254905 258551 298827 288869 305706 306843 319122 322923 298888 330071 697182 734522 532201 432565 272979 269824 308311 309379 321687 323904 328455 332322 365344 365527 612102 636373 41.15 68.7 2
14:22:24 2023-09-26 356815 354521 82767 80587 123076 126593 127155 126248 88581 87286 97281 99581 119251 119627 355405 378786 1004692 994510 369411 389948 110232 96815 109152 110151 125760 125384 115878 116286 77632 79106 274060 240511 704240 704211 202483 201643 258787 259386 299086 292851 305670 310437 320834 324541 299413 333429 699161 729218 530439 436501 274333 269020 310277 307632 321070 327659 328332 332118 365522 367839 608043 636557 41.15 68.8 2
14:22:25 2023-09-26 358377 356414 82882 80905 123805 127041 127576 126821 88706 87589 97380 100060 121778 120431 357135 379884 999609 992241 375663 388545 110435 97211 109178 110694 125861 125487 116045 116808 77853 79234 287258 241805 702803 705708 202800 202313 257339 260993 301080 292476 306482 309537 319122 325661 300744 331915 705142 733835 531848 436741 274721 269546 311376 309865 322808 326988 329962 333289 365344 367839 616375 637197 41.15 68.8 2
14:22:26 2023-09-26 360871 358058 83150 81184 123818 127922 127910 127661 88706 87981 97714 100538 121896 120870 355174 384494 1003979 989623 379996 389707 110758 97544 109430 112859 126344 122396 116465 117231 78171 79547 276633 241975 716152 711337 203475 202313 258531 261729 299978 293610 309501 308098 322596 325171 301201 333501 704316 739296 530439 438462 275306 269393 309303 311457 322760 327924 329439 331381 369427 367159 619949 641978 41.15 68.8 2
14:22:27 2023-09-26 359523 361019 83765 81541 125051 128592 129130 128186 89168 88198 98384 102746 122557 121718 358468 384529 1017944 1003212 377396 393289 113224 98246 110207 113374 127181 123190 117244 118083 78746 80088 276633 246085 704817 711337 204119 202985 259658 261729 303987 293460 309903 311716 322535 327914 303411 335861 704133 738685 533258 439385 275651 270936 312023 310042 326794 329182 329475 335501 368691 369429 614195 645777 41.15 68.8 2
14:22:28 2023-09-26 365183 361019 85697 81904 125497 129108 129739 128968 89356 88230 98887 103025 122948 122093 360382 385720 1014625 1007400 381627 393878 113640 98447 110956 113633 128092 124008 118028 118642 79273 80340 279253 243666 715045 712848 205913 202950 260059 261607 302354 296556 309853 311238 324033 329653 301201 336590 707143 740181 539406 437769 277136 271301 312202 313868 324920 328616 329510 333577 369984 370087 623210 645777 41.15 68.8 2
14:22:29 2023-09-26 363500 363089 86117 82440 126361 130092 130662 132444 89883 88812 99093 103547 123341 125239 363700 389884 1022393 1000327 382006 396948 113922 99325 111633 114152 128908 125308 118771 119637 79618 81194 279253 247832 710083 719399 205195 205095 261271 263954 305809 296865 312176 312516 324947 329013 304533 335315 712387 747910 540835 441507 276058 273871 314296 313504 325915 328837 332248 336522 369871 372938 621815 649195 41.15 68.8 2
14:22:30 2023-09-26 366917 363934 86273 82818 127042 133227 133270 132859 89977 89092 99433 103790 120145 125729 364508 387600 1030101 1011059 382546 399562 114080 99836 111745 111325 129177 125876 119168 120517 79900 81230 280374 246957 709422 720453 206638 204295 260200 262480 305630 297811 311475 311965 323947 330116 303075 339126 710255 748238 545660 440193 279309 272617 315951 314860 325879 329859 333600 333253 371015 373461 621375 651644 41.15 68.9 2
14:22:31 2023-09-26 367628 367040 86775 82936 127894 133633 134013 133020 90479 89153 99807 103790 121292 125694 365157 397020 1023844 1011059 385136 397940 111909 100074 115047 111881 132591 125910 120316 122603 80468 81756 283030 248536 724673 725570 206421 205310 261109 263952 306888 300929 312176 315196 325415 330116 306865 338646 716450 751624 537486 446484 278808 274781 315951 315820 327481 333951 332284 339130 373279 372309 626901 651183 41.15 68.9 2
14:22:32 2023-09-26 366195 367879 86860 85090 128105 133993 134175 133564 90542 89402 100183 104206 121589 126220 366292 397020 1031600 1009586 384863 399760 111756 100494 114967 112111 132556 127042 120316 123149 80698 82130 283030 248583 719485 726301 206058 203744 261796 263621 306458 297563 314099 315598 324995 328846 306901 338370 715517 752652 538786 446630 278880 276011 316372 315820 329644 331915 333708 339354 375923 374007 624795 656319 41.15 68.9 2
14:22:33 2023-09-26 373698 370038 87182 85523 129208 134703 130924 130260 90823 89496 100873 101601 122422 122946 369354 397020 1033161 1023660 390032 402191 112944 101142 115654 113290 129844 127980 121577 120295 81263 82470 285735 249242 727433 727674 207805 205310 262712 266349 309132 300319 312678 315591 325871 331714 305428 339790 719358 753150 546017 445260 282661 275624 316888 316912 328383 334957 335632 338258 374400 377864 632819 658015 41.15 68.9 2
14:22:34 2023-09-26 373629 369770 87369 85614 129417 134834 131716 130581 91143 89561 101149 101824 123026 123282 369758 401134 1031600 1018845 387511 402828 113417 101455 116000 113634 130048 128008 123590 123749 81626 82616 285051 247607 729010 731636 207659 204696 262887 266198 306423 302154 313189 315004 328021 329902 306613 338254 723173 757027 550080 449913 281864 277459 320218 319407 329128 336733 335523 340538 376582 376129 634505 658729 41.15 68.9 2
14:22:35 2023-09-26 371601 371955 87611 85945 132689 131847 132735 131708 91301 90153 101320 102041 123262 124763 373875 398432 1045448 1032025 387366 407839 114041 102018 113109 114648 130943 129217 120436 121297 81841 83301 288493 252463 725133 729569 207805 205015 264362 266323 310264 301197 314658 318956 326961 333525 306901 339790 719903 754890 555879 448261 283995 278172 319105 316947 333463 335028 337680 341376 374435 375911 626774 660314 41.15 68.9 2
14:22:36 2023-09-26 375990 372809 85816 86130 132977 132444 132801 132171 93261 90404 101810 102308 123871 124805 374140 398396 1039295 1031069 394018 405962 114205 104148 113216 114556 131108 129390 120766 121428 82264 84933 285735 250938 729177 731338 206862 205688 263693 268288 308424 302681 315654 317681 326961 334462 306901 341501 726522 756434 538766 447713 284265 279743 318927 320214 331771 336875 338527 341677 375082 376507 637243 662261 41.15 68.9 2
14:22:37 2023-09-26 375426 375685 85820 86377 133478 133344 133637 133272 93423 90499 102160 103080 124727 125670 377295 407896 1051394 1032500 390362 409413 114867 104833 113849 115413 132544 130432 121264 122492 82622 85273 288341 252391 732977 738685 207543 205654 266985 268145 311100 302857 315762 316912 331511 332922 309983 342190 724685 765689 552980 454665 283391 278956 321470 319872 333933 338070 340614 340344 378650 378230 633790 664543 41.15 68.9 2
14:22:38 2023-09-26 376259 376510 86012 86496 133776 134019 134420 133503 93585 90467 102617 102601 124960 125424 376358 406034 1050759 1038877 389884 407432 115032 104784 114163 115579 132860 130684 122069 122862 82996 85305 287751 252571 736706 735415 207832 206330 267807 267499 311242 304779 317618 319623 329724 336179 310569 341780 726705 760247 557329 451831 285274 279743 324015 319836 333933 340153 338710 342230 378565 381255 633753 664217 41.15 68.9 2
14:22:39 2023-09-26 378595 378230 86353 86854 130277 133587 134546 133721 93585 90752 102617 103381 124994 125872 377527 406034 1045448 1032880 395136 407432 115541 105031 114163 115771 133260 131049 122504 122994 83211 85547 290502 252608 734047 738127 207508 207009 266762 269981 312698 305030 315726 320617 329782 333995 308226 340376 728461 757359 550841 455374 284668 279926 322578 321853 333933 339020 339190 344565 378997 377367 640135 665633 41.15 68.9 2
14:22:40 2023-09-26 381997 379042 86121 86976 129834 135233 135067 134770 93649 90946 102722 104283 125372 127302 378700 406034 1066294 1040355 395696 409975 115767 105351 115254 116577 133788 134428 122940 124113 83556 85889 290502 255188 733198 742769 209287 207089 268346 270300 313910 305836 321117 318763 332877 336341 309256 344416 730879 766373 557329 454043 286003 279808 324929 322687 335859 338009 340990 342519 378997 380994 641717 670467 41.15 68.9 2
14:22:41 2023-09-26 384781 378468 86394 87001 130794 135364 135462 134698 93909 91164 103393 104109 126114 126970 380987 407610 1053832 1041805 397949 411129 116790 105492 115772 116611 134479 134128 123633 124351 83671 85889 290502 254828 739123 740522 209531 206399 268531 270743 313174 306825 319530 320878 332085 337025 310240 345644 732906 766143 558779 454043 286952 279604 324471 324834 333969 339600 339411 344565 378781 382278 647163 671815 41.15 68.9 2
14:22:42 2023-09-26 382784 383347 86612 85324 131087 136330 135966 136051 94070 91448 105698 104634 126652 127547 383256 410082 1063740 1045063 395337 413592 116962 105887 116352 117357 135409 134804 124416 125212 84134 84524 290502 256890 738777 746883 210048 207551 269922 270707 315793 306825 320275 319836 333960 338008 309055 346393 733118 774990 561679 455965 287594 280884 326694 324618 337726 339565 342541 345296 378720 383388 644834 675845 41.15 68.9 2
14:22:43 2023-09-26 387240 382180 87106 85405 132386 136318 136802 135981 94233 91448 105879 104634 127070 127935 384342 411600 1060724 1051246 398840 414211 117319 105990 116916 117715 135577 134992 124602 125293 85923 86350 294628 256092 743868 744840 210188 207442 269388 270725 315013 306935 321117 322341 333725 338518 309090 346331 735936 766301 568419 455606 288680 280919 324965 324834 334119 342857 343549 346336 383301 383317 650390 673252 41.15 68.9 2
14:22:44 2023-09-26 385450 383397 87509 85407 132839 137023 137264 136612 94364 91800 106095 105465 127701 128428 384060 417540 1069944 1050387 396330 414939 117868 103643 117388 118580 136271 131879 125664 126055 84600 84579 291812 258095 746378 752356 210118 208235 270910 270725 315974 309871 322714 321531 333678 338553 310064 346696 737430 775279 558779 460002 288716 281777 327618 324834 337223 341607 344880 345540 382131 384574 645786 676069 41.15 68.9 2
14:22:45 2023-09-26 387530 384547 87569 85479 132910 137170 137732 137000 94397 92020 106237 105371 128123 128765 385249 415047 1068240 1058926 398913 417359 118138 103540 117590 118537 136832 131788 125719 126156 86327 84547 295268 257000 750778 750294 210482 207945 269038 271174 315938 310309 319601 323884 332409 339029 310971 347997 736450 770709 561679 460471 288500 281566 328619 327596 338856 343559 342361 348029 382525 385550 650972 676584 41.15 68.9 2
14:22:46 2023-09-26 388892 386897 87845 85821 133461 138569 137637 138306 94332 92375 106271 106082 128301 129935 389427 414831 1078264 1057104 401173 419761 118629 104141 117882 119195 137136 133130 126121 126977 86730 84753 296162 259197 753309 754612 211367 208956 269859 272003 316618 309871 322940 322867 333445 340797 310753 347751 738086 775315 561679 458700 290495 283666 326908 325690 338753 341678 345147 348742 382405 385765 646382 677579 41.15 68.9 2
14:22:47 2023-09-26 390179 387787 88178 85817 134183 137916 138289 137853 94691 92121 106670 106230 128794 129385 387641 415047 1068427 1059680 406040 417500 118963 104141 118214 119531 137759 133230 126323 127323 86732 84853 295268 258194 750355 752047 211508 209026 270910 272906 316140 309590 323172 324604 333852 341865 311194 347176 742874 770600 550590 458554 290445 284698 328191 327520 338337 343665 342614 350412 381524 385187 654895 677579 41.15 68.9 2
14:22:48 2023-09-26 387265 388060 88601 85972 134656 138177 139518 138099 92788 92302 104456 106242 131815 129948 390973 418158 1079106 1063458 400570 421845 119395 105121 118610 122171 138246 134036 127024 127785 86852 85126 302568 260598 748341 754575 211360 209973 270719 272611 318573 310060 321318 326708 333678 339302 312682 348280 738425 775259 563129 459534 290531 284326 329956 325690 338824 345809 342686 350698 384733 386125 653077 680093 41.15 68.9 2
14:22:49 2023-09-26 393538 387291 88484 86125 135233 138955 139421 138761 94758 92121 107105 106293 129554 130177 391155 423356 1069185 1056633 405937 420031 119726 104460 119007 122086 138824 134070 127580 128408 87105 85126 296249 258194 763690 760137 211177 210091 273213 273878 319074 311769 323980 324762 338710 340186 314593 347532 746643 781318 561679 465259 290599 285347 328392 329198 338135 346851 346197 349608 386812 386580 660145 682657 41.15 68.9 2
14:22:50 2023-09-26 393392 392180 88938 86647 136344 139626 139811 139341 92883 92630 104477 106699 132285 130905 394041 418924 1072914 1060503 408317 421214 120059 105493 119514 122646 139052 134984 127901 128695 87105 85475 298117 260598 759199 756844 211508 210996 270495 274126 318830 311073 323574 325725 333714 340558 314883 345977 746187 775315 564579 464680 291009 287135 328924 328689 340878 346329 344624 349200 388011 386852 659315 684598 41.15 68.9 2
14:22:51 2023-09-26 391908 390489 89101 86438 135640 142715 142799 142117 94955 92630 107208 106831 132281 131201 394783 424931 1082082 1063556 404890 422247 122370 105849 119640 122714 141640 135162 128037 128874 85336 85913 298117 261225 757002 764458 212030 210161 272688 273985 319881 311805 324150 327133 336777 340247 313926 349553 744074 788828 569890 466472 292177 286222 330956 328157 341767 345844 347815 349521 387745 386420 654041 683752 41.15 68.9 2
14:22:52 2023-09-26 395880 391103 89255 86806 136017 139899 142981 142367 94988 94625 104530 106815 132283 131114 391860 424061 1079164 1072040 406906 423212 122642 105849 120076 122833 141910 135426 128763 129232 87480 85675 302809 260634 761828 761214 212505 209680 272412 274582 319056 311703 323574 328523 336270 340593 311988 348179 747724 775315 565485 459534 292255 287945 328960 330451 340878 346887 346504 352761 384717 387799 660139 684001 41.15 68.9 2
14:22:53 2023-09-26 394219 392274 89410 86929 136497 139899 143485 142600 95054 94625 104649 107043 132570 131516 394803 424061 1085567 1075165 403081 423953 122914 106432 120642 123500 140613 136420 129177 129592 85604 86253 298117 261369 763078 762257 212398 210961 273281 275104 320059 313230 323922 328559 336270 340593 313926 348741 746970 784375 564579 459642 293836 287135 330688 331220 340914 347933 346796 349763 385003 386736 661296 684598 41.15 68.9 2
14:22:54 2023-09-26 394132 394075 89447 87382 136731 143337 143485 143138 95120 94854 104682 107323 129004 134616 395117 425318 1085227 1060466 412291 426424 122676 106597 120144 123431 142341 136384 128852 132268 87527 86798 302568 264291 756078 765960 212689 211693 271511 275846 322005 312019 324379 325690 337545 341104 315592 347788 747195 784328 574304 470597 292118 288820 332679 329541 342911 347267 348198 352659 390721 387943 654822 688756 41.15 68.9 2
14:22:55 2023-09-26 393819 395575 89754 87565 136936 143607 143821 139243 95087 94920 104747 107766 129069 134909 396367 428585 1090732 1064525 410326 427557 123324 107038 120745 120233 138719 136729 129391 132545 85583 86948 295062 265415 753411 767478 212689 212322 272828 275460 323055 313956 326468 326674 337557 341616 315915 348741 747724 790025 568419 469862 293215 287945 333690 329755 342947 347933 348345 349272 388011 388766 656413 689843 41.15 68.9 2
14:22:56 2023-09-26 399762 395885 89910 87689 137428 143607 143961 143538 92820 94887 104917 107323 129288 134686 396691 425340 1087612 1079032 411270 427110 123358 106696 120952 123534 142947 136866 129605 132395 85690 86948 299081 263065 765707 763725 213914 210350 273316 276960 321065 315394 324667 327203 337581 343202 315861 350684 752463 783084 574304 465222 295235 288757 331547 333090 342803 348912 348838 353263 386776 387608 666551 687220 41.15 68.9 2
14:22:57 2023-09-26 401271 397070 90104 87717 138108 143939 140734 139942 93041 93144 105363 108030 130393 135406 399781 428973 1091405 1081891 411415 428574 123513 106696 121493 120570 139178 137312 132544 133085 85796 87250 302929 263219 769522 768747 213914 210701 274153 277190 321778 315838 324739 327733 337830 342439 313926 349267 754587 784375 574729 465081 292870 288575 331995 333257 342947 347206 348838 351533 388011 386996 663460 688792 41.15 68.9 2
14:22:58 2023-09-26 395629 397079 90099 88022 137875 144316 140678 139981 92820 95019 105153 108346 130181 135428 400579 431713 1091287 1069686 408590 427443 120269 107351 121662 120811 139761 137871 132544 133085 85823 87433 302929 266168 763395 772779 212959 212443 275726 276056 323990 315250 327927 328086 338708 341476 315735 351542 750868 798142 572833 469862 293111 288648 333798 332117 344887 349403 348839 351388 387745 388932 656449 691349 41.15 68.9 2
14:22:59 2023-09-26 399272 400063 90497 88230 138644 140300 141230 140534 93073 93670 105462 108545 130850 135826 401488 435670 1096849 1075818 410435 427694 120214 107714 122210 120977 140733 137733 132569 133132 85988 87585 301967 266168 765066 773945 213393 211693 275837 276341 324494 314698 327609 328689 340426 341104 315879 350077 753806 793491 593007 467169 294006 294188 333942 333270 343211 347933 348838 353557 388011 389347 658346 691386 41.15 68.9 2
14:23:00 2023-09-26 401012 399744 90728 88022 139072 144311 142080 139915 93041 94920 105698 108163 131219 135333 403196 433075 1088384 1078112 412660 428969 120426 108279 124383 121226 140866 138482 132913 129892 86260 87904 300034 266435 770667 773665 213400 212549 274781 277863 324578 317625 324703 329755 338887 341686 315663 350647 755734 792857 570379 468620 293075 288155 333942 333848 342947 349289 349084 351424 387498 387608 664226 693844 41.15 68.9 2
14:23:01 2023-09-26 404505 402310 90629 88658 138954 140701 142337 142176 93010 95382 105982 109129 131277 132324 400773 433282 1096011 1078799 414588 430248 120509 108111 124452 122147 141240 138779 132822 129982 86201 87921 308521 267682 763330 774565 213914 213024 274118 278078 324951 315394 329111 328760 339912 343468 318558 349911 754324 793491 568929 472416 292941 288759 335868 332765 347309 348246 348033 351141 387498 391130 664226 694107 41.15 68.9 2
14:23:02 2023-09-26 405079 399925 90761 88359 139173 140797 142116 141089 93073 95283 105771 108778 131409 132099 401936 430558 1096825 1085239 418816 433949 121172 108560 122856 122115 141615 138834 129338 130066 86378 88065 302929 266734 771334 770291 214286 212690 274346 279202 324386 315838 328573 329222 337830 345333 315627 350113 755734 784364 577246 468548 292870 289435 333978 333848 343471 350372 347229 351424 389236 389655 669491 694376 41.15 68.9 2
14:23:03 2023-09-26 402534 401183 90574 88755 138396 141811 141462 142004 92884 95482 105633 109263 131343 132482 401618 432393 1105255 1085239 414782 431265 120509 108477 124418 122582 141030 139465 132728 130565 86201 88194 304908 268252 763099 770564 214000 212393 275608 278078 324987 315394 329577 329488 338375 345333 315879 349022 754103 790433 593007 470455 295507 288680 337294 332621 346878 349917 349497 353912 391310 391679 665565 692342 41.15 68.9 2
14:23:04 2023-09-26 405284 401218 90827 88788 142160 141548 142639 141872 93010 95317 106253 109246 132249 132732 406063 432186 1097493 1085879 419263 432337 121496 108897 125113 122718 141911 139430 129637 130598 86555 88484 302929 267492 773271 771689 214286 213024 274710 279468 324951 315497 328646 329791 337865 345853 317485 347935 758655 793491 574304 472786 294006 291624 333978 333848 343436 350442 349929 351496 389236 389311 665565 694904 41.15 68.9 2
14:23:05 2023-09-26 403214 402985 90827 88849 142121 141811 142709 142332 93168 95482 106326 109414 132076 132741 403211 433075 1106824 1087317 415150 433012 121089 108693 125025 122648 142280 139817 129994 130910 86437 88259 304908 267966 766898 773803 214375 212726 276260 277652 327714 317553 328354 331507 338637 344673 315771 351940 756467 792899 593007 471867 294762 289673 334737 333812 345023 350407 350753 353948 387498 391990 672454 694376 41.15 68.9 2
14:23:06 2023-09-26 408271 403021 91480 89060 140430 143071 143774 142766 93135 95611 106432 109380 132498 133059 405488 436448 1100381 1088163 419551 432967 121976 109063 125304 122985 142602 140057 130173 131075 87182 88646 305516 266287 771805 774529 215298 213024 275415 279311 324951 316486 329577 330522 339912 346931 315915 348741 759046 791214 574304 473454 294042 290590 335868 333848 345023 351458 349084 351496 389853 391095 672491 698505 41.15 68.9 2
14:23:07 2023-09-26 404617 404557 91231 89226 142388 142765 142841 142925 93041 95714 106432 112032 132651 134099 405669 432882 1111195 1090519 414696 435525 121743 109170 125147 123084 142405 140547 129816 132079 86673 88841 303982 270744 764425 778625 214674 212733 276577 279219 327264 315838 330980 331113 340533 345711 315915 350077 756527 792930 570379 472937 295356 288899 335782 333848 344505 351317 351820 354130 387463 391751 673446 694904 41.15 68.9 2
14:23:08 2023-09-26 409359 404698 91613 89431 143154 142664 143668 142824 93199 95647 106972 109918 132698 133779 405633 436938 1100418 1086546 420479 435198 122681 109164 125426 123084 142768 140449 130733 131864 87192 88719 304908 267742 774359 775149 214250 213623 275837 279202 324987 316486 329577 332333 338613 345333 315908 348215 760703 793378 570379 474234 294941 290149 334467 334468 343195 350372 350988 353594 389853 389382 665529 698505 41.15 68.9 2
14:23:09 2023-09-26 402168 405485 91549 89190 143125 143071 143973 143161 93326 95549 107078 111998 133365 133771 408109 436101 1109585 1093734 413314 435488 122611 109379 122305 123631 143359 140372 130988 132195 87527 88776 305516 269974 781165 778337 214143 213024 277534 278078 324929 316965 328391 332153 340676 344814 315915 350889 762699 796866 578717 469862 296785 290149 335868 334503 343541 350407 351547 355743 389509 389964 671501 695925 41.15 68.9 2
14:23:10 2023-09-26 403089 405804 91587 89284 142890 142761 143769 142959 93199 95861 106972 111998 132881 134516 408109 442052 1106928 1086783 414516 436761 122527 109464 125496 123627 142934 141165 131021 132295 87192 88873 304908 268757 775801 783048 213949 212875 277925 278934 324929 318974 330044 330790 342009 343228 315627 351172 758470 801473 593007 471867 297239 290344 337496 336211 346478 349219 349222 355561 392417 392158 669437 696911 41.15 68.9 2
14:23:11 2023-09-26 410368 406092 91746 89672 143159 142799 144136 143423 93326 95615 107185 111998 133131 133914 409660 437835 1109369 1095883 424226 437920 122981 109480 122437 123901 143693 140905 132041 132477 87559 88962 305880 268307 776883 779550 215014 212953 276225 279757 324987 319054 330278 330755 339876 346895 315915 348705 762436 793491 578717 475614 294905 291335 334702 334468 346306 352513 350157 353521 390983 391715 673446 701096 41.15 68.9 2
14:23:12 2023-09-26 405939 408122 91680 89561 143094 143659 144102 143888 93326 95880 107152 112409 133097 134979 409914 436566 1118423 1097629 419515 436229 122779 109683 125741 124202 143330 143768 131087 132760 87591 89304 304908 270455 766693 779550 214924 213024 277339 279757 325945 315714 331164 332477 339626 346575 317448 352691 760592 795666 580188 472531 296116 290414 337090 335628 345543 352232 349330 354630 391528 391848 677265 696911 41.15 68.9 2
14:23:13 2023-09-26 410584 408390 91936 89594 139290 143956 145114 144117 93547 95811 107596 110347 133838 134691 412241 440234 1107791 1094549 421372 435240 123047 109987 122437 124448 144026 143768 132241 132760 87896 89182 305880 270744 787450 783280 214064 213024 276720 279757 325384 318405 329344 333040 340941 343744 317702 349231 764601 804311 578717 475204 296295 290626 336342 336454 345023 351871 350422 354630 392190 390820 665529 703090 41.15 68.9 2
14:23:14 2023-09-26 405795 408390 92033 89504 143634 143427 144739 143755 93452 95647 107696 112153 133876 134133 412350 441669 1109549 1102142 421336 435923 123080 110020 122952 124205 143863 143803 132274 133035 87928 89182 303761 268568 785864 782798 215653 212372 277674 279721 326983 318746 330475 331579 340761 345363 315404 352033 764601 795176 577629 468548 296461 292259 336580 335912 345543 351423 348277 355561 392190 391130 676593 702591 41.15 68.9 2
14:23:15 2023-09-26 415182 410414 91904 89935 143568 144564 144773 144756 93452 96043 108245 112608 134044 135013 412350 441908 1109971 1089606 423529 436607 123047 110309 122606 124648 143795 144039 131877 133377 87928 89492 305880 270419 773731 785894 214286 213024 275802 279757 325910 316451 329986 330755 340905 344779 317702 350445 762436 804311 578717 478051 294798 291920 336724 335736 347666 351142 350422 351496 389201 393548 672454 704090 41.15 68.9 2
14:23:16 2023-09-26 413100 407556 92033 89627 143830 143693 144773 144255 93421 95747 107696 112409 133968 134886 414071 439355 1109183 1096849 424480 437835 123113 110275 122774 124858 144526 141931 132606 133461 88169 89427 308889 270274 779040 783428 214595 213851 276506 280746 325349 317924 331201 332801 338887 346475 318376 350942 764612 793342 561215 477602 295807 291476 335711 334503 346341 352549 350952 354057 390983 391715 675361 703090 41.15 68.9 2
14:23:17 2023-09-26 410358 409382 92257 89938 143634 144160 144773 144722 93707 93962 107844 112709 134002 135422 413997 444299 1116696 1091620 420813 439176 123080 110393 122774 124681 144664 144210 132614 133595 88201 89709 306779 272093 788403 788718 213578 213473 277925 279560 326895 319425 328950 331202 341456 343744 318819 349267 762513 802392 577629 474161 297694 290555 336724 334468 347107 349847 350952 356788 389817 392301 667488 701096 41.15 68.9 2
14:23:18 2023-09-26 412515 408812 92553 89594 140555 143693 146102 144121 93706 95681 107911 112297 134406 134759 414584 445591 1108580 1097676 423995 438688 124458 110258 123950 124581 145467 144465 133474 133461 88718 89644 305880 270038 788528 788718 214781 213623 277925 279757 325384 319925 330044 332117 342491 343744 318187 349267 765414 802356 578717 476288 296044 294247 336818 336525 347107 350407 350422 355168 395912 392301 668943 702977 41.15 68.9 2
14:23:19 2023-09-26 412223 409841 92388 89956 140006 144394 145480 144590 93484 95747 107878 112486 134473 135013 412719 446029 1114425 1103784 425767 438867 123859 110427 123113 124714 144799 144175 133193 133595 88508 89803 306779 270419 779688 783048 215944 213024 277339 279757 324894 318441 328453 331830 340976 347133 315627 351718 767208 796829 601553 473978 296152 293080 337771 338117 346964 352372 348277 354380 392190 392301 679474 705054 41.15 68.9 2
14:23:20 2023-09-26 412281 411289 92290 90062 143904 144842 145398 145326 93643 96176 108075 111107 134558 135832 415505 447109 1117892 1094549 423204 440234 123826 110767 123028 125126 144730 140685 133072 134145 88721 89836 308889 273551 775839 790956 213578 213623 277534 279757 327389 317000 329181 331830 341733 344496 316420 349231 763517 808144 577246 476662 297586 290590 337504 334503 347142 350407 351519 356536 389817 392337 668470 701096 41.15 68.9 2
14:23:21 2023-09-26 413100 410095 92615 89844 140819 144160 145750 144590 93484 95780 107911 112665 134659 135456 413991 445626 1109971 1097676 424480 439247 124472 110614 123864 124748 145742 142329 133515 133629 88540 89836 307742 270599 791021 789573 214036 213445 278101 279612 328641 320232 329971 332657 342106 343603 317630 351792 768984 807310 585807 478051 297203 292160 338489 337399 345507 351871 351555 355743 392154 390988 669491 701947 41.15 68.9 2
14:23:22 2023-09-26 413854 412268 92576 90120 140526 144560 145613 145394 93674 96011 108325 112964 134879 135832 413955 446987 1120376 1103901 424480 444392 124148 110801 123594 125511 145368 144821 133390 134099 88573 89992 306779 272936 794096 788718 215601 212741 278120 279757 325981 318405 330518 330755 341733 346374 315879 350041 763517 800305 580188 475241 297448 291743 338286 334433 348751 353573 349402 356303 389817 394101 680622 705277 41.15 68.9 2
14:23:23 2023-09-26 417223 412519 92549 90284 140035 145133 145514 145836 93484 96046 107911 112966 134659 135934 414646 448339 1115215 1092646 427384 441872 123892 110955 123198 125505 146153 141003 133406 134741 88686 90232 308889 273562 777206 792079 214143 213516 276506 281339 327247 316965 329484 331758 341733 345056 318455 350224 765144 802126 578717 479749 295664 293329 337777 334468 348429 351985 350458 354093 389817 393512 675361 704773 41.15 68.9 2
14:23:24 2023-09-26 411859 413610 92691 90222 140819 144696 146089 145565 93674 96078 108475 112820 135148 135900 414646 444299 1125600 1106928 422080 441872 124677 110801 124168 125332 145776 144821 133641 134099 88816 90054 309768 272743 786331 788159 214286 213024 279136 279757 326895 319890 330278 333306 340748 345575 315915 350889 765992 802039 577629 472749 297730 292365 335711 337269 346584 352513 351547 357367 391843 391095 674645 701947 41.15 68.9 2
14:23:25 2023-09-26 412916 413790 92676 90189 140916 145133 146225 145599 93579 94154 108276 112966 134947 136581 414718 451030 1119447 1104155 423057 441475 124510 111041 124068 125405 145467 140879 133650 134525 88905 90236 310739 273551 782659 793272 215298 212393 278904 279757 327389 319308 329448 330755 342974 344673 315843 350359 762142 803743 583131 473789 297694 291920 336759 334503 349278 352478 348839 355743 390983 394101 678141 701947 41.15 68.8 2
14:23:26 2023-09-26 417191 414899 92676 90284 141072 145133 146221 145630 93674 96014 108609 110445 134980 136346 417137 445036 1116044 1102962 426106 441944 124472 111109 124135 125539 145776 145095 133675 134538 89035 90181 309768 273781 782765 790697 214250 213623 277534 279757 326860 318923 328453 333618 339912 345853 318819 348179 768236 802320 562545 479409 297239 292401 336795 337541 345543 352267 351591 355204 391019 390546 673446 704046 41.15 68.9 2
14:23:27 2023-09-26 412646 414477 92902 90284 142080 145167 146438 145562 94077 96210 108700 113222 135636 136493 417617 446927 1124844 1110010 424406 441764 124988 111007 124578 125539 146250 144892 134679 134976 89092 90149 307742 272798 788165 789836 214487 212549 279136 279757 327677 319925 331201 332801 340941 345333 315398 350359 765992 800268 580166 474161 297694 293052 335711 337032 346655 352267 348313 355780 393365 391715 682145 706079 41.15 68.9 2
14:23:28 2023-09-26 415376 415065 92676 90284 141080 145420 146599 146209 93674 96080 108534 113111 135354 136554 418390 451102 1125264 1105355 423565 444553 124710 111589 124202 125572 146047 145095 134078 134605 89003 90338 309311 273781 789844 790960 214924 212407 278136 281194 328396 319425 330339 332387 339769 347013 315735 351792 765650 801254 580188 476288 297694 292401 338833 334468 348328 353679 349402 355146 389236 393512 682034 703511 41.15 68.9 2
14:23:29 2023-09-26 417817 417478 92931 90650 141428 146046 146597 146461 93833 96211 108692 113300 135662 136661 419018 446332 1116044 1103784 427203 444227 125294 111109 125155 125572 146520 141403 135006 134605 89158 90400 310238 273781 789103 793272 214286 213024 278316 279757 325419 320860 328453 331794 342491 343744 315915 351159 769397 809322 577629 478390 297304 292160 337735 338086 347142 350407 350988 355492 393400 393292 672968 707154 41.15 68.8 2
14:23:30 2023-09-26 415671 415065 92937 90284 142005 145167 146459 145562 93833 95914 108642 112854 135788 136448 419647 450604 1120376 1112228 427989 445579 124744 111109 124578 125866 146488 145099 134112 135427 89304 90451 310739 273140 789524 790956 215494 212656 278244 282135 328678 320232 331450 332765 341012 345853 314883 350721 768633 799066 584602 473796 297484 293776 336618 338835 347386 352549 348313 355743 393400 392337 682666 706116 41.15 68.9 2
14:23:31 2023-09-26 417191 414989 92899 90749 141896 145639 146425 146549 93579 96080 108575 113302 135542 137018 419647 451030 1122255 1097676 427046 445847 124744 112629 124578 126369 146285 142101 134078 135420 89003 90580 309768 276117 779623 795629 213393 213024 278316 279757 328414 318664 329448 331830 340976 343744 317485 349267 763757 811723 587300 476068 297802 292471 337812 337639 347666 350407 350988 356825 390400 392337 673446 704009 41.15 68.9 2
14:23:32 2023-09-26 414989 414673 93263 90284 142020 145368 147282 145836 93961 95814 108642 112888 135865 136251 419720 453654 1114425 1102962 430285 445556 125333 111547 124923 126060 146658 141296 134878 135063 89493 90488 310739 272790 792624 796756 214100 212875 277534 282135 326753 318923 330482 330433 342009 343815 315771 348179 765992 808751 586073 477598 295843 292152 338560 334538 348751 351985 350458 353557 390400 394101 674681 707154 41.15 68.9 2
14:23:33 2023-09-26 415140 417441 92933 90503 142398 146234 146459 146074 94025 96211 108676 113302 135912 136862 420314 449647 1127662 1109786 423493 445532 125294 111623 124990 125987 146830 141198 134550 134978 89158 90495 309768 273781 796956 791033 214809 211693 278352 279757 325910 319925 328223 332567 340461 345072 313926 349303 767753 799102 601553 477036 296785 293329 336724 336525 347422 352549 348313 355223 392190 391715 682666 708194 41.15 68.9 2
14:23:34 2023-09-26 414953 417454 92804 90602 142089 145975 146459 146511 93643 96080 108992 110455 136085 137037 420465 450958 1130031 1109810 427807 446684 124988 111728 124750 126403 146968 142466 134095 135804 89092 90843 311956 276705 795700 792188 214286 212733 278316 279757 328946 318699 328950 333848 339947 345853 315879 348986 765992 802607 601553 477036 299559 290626 337812 337304 348577 353643 350176 355492 388656 391751 682666 704810 41.15 68.8 2
14:23:35 2023-09-26 418589 417863 95059 90507 141991 145669 147625 146345 93897 95814 109010 112999 136310 136380 421505 454184 1115252 1103784 433177 445520 125122 113736 125023 126282 146451 141979 134668 135556 89223 90653 312814 273781 790478 797885 213737 212726 276720 279903 326895 317960 330482 331292 341733 343815 315621 348811 767692 809395 578717 477562 295628 293329 337540 334538 348787 351985 352548 354093 393365 393512 676987 709272 41.15 68.8 2
14:23:36 2023-09-26 421442 418853 93123 90716 142287 146010 147452 146683 93865 94155 108909 110391 136140 137105 422029 450669 1122255 1113056 432472 445483 125227 113770 124990 126403 146796 141871 134788 135660 89223 90653 309768 274946 790360 791592 213949 213024 277534 279052 327424 320112 328950 333884 338922 345575 315915 349305 770049 804311 587300 477634 297030 292436 337540 336525 346655 353927 351271 354130 391019 391130 679175 708194 41.15 68.8 2
14:23:37 2023-09-26 414664 416455 92869 90631 142427 145975 146459 146546 93706 95981 108676 113335 135950 137376 420174 449689 1129557 1111438 423231 444787 125680 113804 125023 126403 146830 142168 134584 135360 89616 90612 311956 276472 789118 793203 214143 212584 278848 279612 330003 319748 330475 333848 339912 345333 315621 349267 771739 804844 588793 475577 299559 292160 336759 338181 346620 352549 350212 356861 392190 390856 678658 706153 41.15 68.8 2
14:23:38 2023-09-26 423172 419369 93126 90782 142149 146487 146494 146890 93928 96114 108709 113492 136705 137243 422103 452840 1121207 1105626 433393 445448 125122 113917 124784 126437 146796 142466 134550 135932 89223 90843 312814 276362 785840 797885 213914 213323 277144 279757 327954 318441 329484 331794 340976 344814 315915 348774 767423 809359 580188 480445 296785 291743 338869 335757 348751 352267 351519 354093 389201 393236 673863 707692 41.15 68.8 2
14:23:39 2023-09-26 421661 417700 95063 90756 142029 146128 147488 146890 93897 95981 108968 113369 136310 137182 419812 450358 1120376 1106603 431176 446744 125627 112038 125475 126336 147167 142398 134923 135796 89776 90711 310739 276117 802052 795629 213578 212875 277925 279757 327777 320932 330044 333071 341492 343237 315915 349764 770524 809359 610347 477562 297176 292401 336795 338086 345614 351212 351271 354667 392154 390820 674881 708231 41.15 68.8 2
14:23:40 2023-09-26 418626 417700 93224 90782 142323 146113 147248 146925 93833 94167 109177 113335 136344 137312 419812 455925 1127958 1109786 428667 446890 125361 113838 125467 126437 147010 143102 135113 135914 89501 90843 312814 276117 791295 797885 214321 212393 278316 279757 328680 317035 330286 331830 339673 345924 314919 350113 765956 805634 588793 478390 296951 292436 340170 334503 348751 353643 349366 355456 388656 393548 684607 706153 41.15 68.8 2
14:23:41 2023-09-26 421299 420740 93297 90946 142020 146658 147385 147574 93706 96114 108709 110529 136261 138207 423190 456371 1125116 1103115 433700 448718 125314 112210 125302 127071 146830 143126 134618 136154 89223 91179 310739 276902 785963 799017 212980 213224 277710 279612 328982 318699 329484 331830 340976 344814 315915 349415 765539 811723 578717 480445 297730 291511 338869 335982 347737 352549 351591 355475 388620 392337 674881 707154 41.15 68.8 2
14:23:42 2023-09-26 419903 418354 95229 90693 142686 146283 148106 147144 93864 95914 109337 113335 136791 136862 422027 454434 1127662 1115822 431211 445519 125602 113951 125643 126733 147684 142466 135467 135932 89656 90843 312162 275141 794101 795629 214996 212393 277729 279672 326016 319961 328950 332567 340737 346652 314404 349841 770524 802607 581659 478390 296497 294260 339448 337068 347701 352619 348313 354130 392225 390810 683761 710316 41.15 68.8 2
14:23:43 2023-09-26 421073 419932 93440 90753 142744 146416 147931 147124 93961 96279 109312 110444 136829 138034 423901 457700 1131159 1112265 430942 448266 125227 114358 125023 127240 146451 143833 134706 136526 89558 91318 312814 276902 785229 796756 214100 211446 278316 279757 329373 318629 328950 333541 338887 345591 315326 350979 765992 803743 580188 479069 297124 291476 339822 335982 347630 354104 349894 355146 388585 391990 685580 706079 41.15 68.8 2
14:23:44 2023-09-26 422263 418941 95360 90723 142917 146113 148416 146821 94088 96013 109379 113302 136757 136828 422324 457624 1119217 1110234 430954 446773 125742 112272 125730 126787 147684 142827 135433 135898 89718 90810 312554 274557 813442 800050 213543 212322 277534 280498 325910 319630 329484 330755 340976 343744 315326 349305 770488 811723 601553 477526 296749 293665 336759 336489 349523 351985 352821 355128 393079 392016 676765 710132 41.15 68.8 2
14:23:45 2023-09-26 423511 420049 93448 90782 142782 146485 148242 147265 93833 96046 109304 113335 136757 137591 424430 454113 1127662 1117817 433442 448828 125742 114154 125730 126821 147717 143092 135662 136120 89780 90843 312162 275921 792175 795629 213737 212357 277303 281339 326895 319630 328453 331794 338613 345853 315362 348527 770488 802570 588793 480336 296749 293293 337268 336525 347630 354104 350687 353557 390983 391715 684121 710316 41.15 68.8 2
14:23:46 2023-09-26 421969 421223 93388 90946 142221 146692 147590 148021 93706 94027 108976 110571 136499 137832 421991 453654 1134484 1116227 428328 449537 125955 112350 125716 127179 147404 144032 135399 136356 89681 91216 313795 279074 789952 797211 213878 212322 279136 279757 328645 320312 330402 333812 339840 344779 314883 348950 772020 802392 588793 477036 299523 292507 336724 338051 346584 352513 349402 356825 391843 389964 681624 709236 41.15 68.8 2
14:23:47 2023-09-26 424665 420227 95331 91315 143052 146416 148175 147228 93960 96080 109413 110465 137602 137503 422955 460228 1121171 1108505 434831 448174 125568 114189 125610 127152 147684 143358 135467 136377 89751 91285 312814 276705 795944 801821 213578 212690 276720 279757 327954 318629 329519 331709 340941 343779 315843 347751 769360 810503 577085 481427 296749 292811 338797 335477 348751 351985 350422 351496 389201 393200 678658 710279 41.15 68.8 2
14:23:48 2023-09-26 439848 420890 95261 90913 142989 146382 147587 147468 93897 96080 109044 113403 137008 137660 425710 450850 1128390 1114842 433700 448031 125815 114483 125750 127335 148027 143324 135467 136343 89718 91252 313795 277492 799643 799583 212838 212357 277925 279757 327635 320600 329577 333306 339912 342678 314559 348774 773808 809322 585807 477670 297658 292223 337777 338312 345578 351950 351235 354343 390948 389928 677135 710279 41.15 68.8 2
14:23:49 2023-09-26 421073 421569 93448 90913 142784 146658 148416 147814 93833 96180 109195 113515 136791 137797 423624 460080 1132838 1113399 429882 448841 125949 114302 125851 127240 147890 143654 135943 136411 89780 91348 315920 277689 791900 804134 214064 211693 278316 279757 327919 319630 329519 330255 340976 343779 313413 348179 767656 807003 581659 478390 297694 292152 338251 335441 349805 353878 348594 355168 389817 393200 683205 710279 41.15 68.8 2
14:23:50 2023-09-26 426134 421518 95261 91283 142748 147303 147931 148363 95079 96345 109312 110571 137256 138078 423480 458426 1126929 1106141 432543 449574 125568 112350 125750 127437 147684 143794 135679 136790 89656 91434 313795 278479 789350 800050 212540 212690 278120 279757 329680 318629 329181 331758 339912 342713 315879 348774 765992 811333 610347 481087 297658 291476 338833 336218 347701 352232 351555 354630 388620 391715 675361 708194 41.15 68.8 2
14:23:51 2023-09-26 420776 421482 95422 90913 142980 146623 148624 147814 93960 96080 109635 113481 137205 137537 423732 454575 1131196 1122292 431174 449537 126191 114109 125885 127064 147888 143897 135889 136458 89812 90876 312554 276117 800875 799583 214286 211031 277534 281339 325910 319925 328688 331794 339876 345298 312937 348811 772711 804042 583131 478051 296461 293740 336759 337541 348847 352513 347300 355452 391940 390846 686407 712043 41.15 68.8 2
14:23:52 2023-09-26 422231 422973 93448 91223 142845 147202 148519 148070 94024 96213 109379 113538 137395 137797 423588 464054 1134410 1114640 431859 448805 126056 114223 125851 127240 148097 143392 135782 136411 89845 91285 312319 277689 800786 800087 213614 211693 277925 279757 327919 317924 330250 331256 338851 345817 313890 349309 768236 802356 586073 479409 297514 292401 339536 335441 349523 353608 348803 354881 388656 391980 683761 709776 41.15 68.8 2
14:23:53 2023-09-26 426397 422778 95195 90979 142989 146994 147827 147914 93769 96247 109228 113616 137161 137910 423696 458642 1128463 1105355 431965 453044 125775 112488 125716 127546 147923 144193 135553 136969 89714 91471 313795 279670 791070 804705 212363 212763 278316 279757 328911 318923 331376 332153 340151 342403 315362 349305 768298 816331 584314 482446 297658 291476 338833 337603 347666 351985 351519 354917 388620 391715 675361 708194 41.15 68.8 2
14:23:54 2023-09-26 421969 422445 95455 90913 143539 146520 148624 147780 94056 96080 109413 113369 137518 138190 423732 456924 1129557 1122292 433700 449474 126191 112773 125885 127274 148129 143392 135957 136377 90002 91285 315599 276705 801139 797885 213914 211362 277144 281339 326860 319925 328453 331794 338922 345298 313603 347751 772711 802607 580188 479749 295632 292768 336759 336489 347142 352584 347265 351496 391019 389999 683797 711831 41.15 68.8 2
14:23:55 2023-09-26 422486 423410 95195 90979 142489 147375 147968 148434 93801 96180 109413 113594 137205 138216 427715 458815 1138136 1115322 433405 450705 125882 114596 125750 127525 147749 144055 135761 137015 89595 91444 313795 278574 800713 800150 213295 211622 277925 279363 328911 319264 330278 333306 338887 343779 313926 348774 769324 804881 601553 477562 297766 290590 338833 336489 345614 352549 350193 355168 390939 389928 684607 708194 41.15 68.8 2
14:23:56 2023-09-26 423633 423410 95496 91256 142984 146692 151891 147814 94247 96014 109480 113515 137689 137763 426815 460116 1122002 1109786 436366 452988 125983 114336 125885 127484 149273 143824 135944 136859 89969 91444 315065 276902 796640 804771 212909 211658 276363 281339 329609 318441 329519 330719 339912 343193 313634 346659 770524 811723 587300 481840 295879 293293 338286 335477 348751 351458 349402 351496 389556 392337 678695 710316 41.15 68.8 2
14:23:57 2023-09-26 428306 423749 95430 90979 142761 147303 148794 148225 94280 96245 109312 110623 137522 138339 426960 456225 1130834 1116227 432620 451563 126312 114450 126482 127525 148128 144232 136325 136944 89845 91444 313795 278479 811915 799966 212207 211728 277534 279757 327883 319890 329577 333071 338887 342439 314625 347751 772711 809395 584314 481123 296488 292206 337777 337505 345301 352231 350705 353521 389817 388801 677625 710316 41.15 68.8 2
14:23:58 2023-09-26 422866 423759 95422 90979 143220 146855 148380 147846 94024 96147 109413 113583 137468 138554 426840 464209 1134484 1115433 433085 450633 126191 114291 125885 127484 148338 143858 135944 136859 89845 91444 315920 276832 796282 802461 213393 211151 277925 279757 327654 317960 330214 330755 338851 344814 312937 348527 768199 807003 590286 479069 297694 292160 338286 334503 349278 352584 348277 354900 392381 392087 687421 710021 41.15 68.8 2
14:23:59 2023-09-26 428590 423971 93583 91344 143052 147785 148519 148641 94120 96380 109413 110603 137395 138574 427142 459899 1127884 1106331 435135 450958 126230 114915 125918 127695 148371 144291 135944 137308 89845 91696 309311 278967 791087 804771 211614 212209 277925 279757 328911 318923 328914 331525 339673 342678 315362 348244 769942 811176 590078 482558 297694 290661 338797 335982 347416 351985 351235 354093 387498 391166 674645 710044 41.15 68.8 2
14:24:00 2023-09-26 423488 424079 95460 90946 143414 146727 148624 148124 94024 96014 109480 113594 137689 137797 427480 458642 1131196 1122329 438000 450886 126399 114415 126301 127308 150979 143858 136435 137049 90063 91444 315599 276020 798933 797758 213067 211362 276684 279757 326895 319665 328187 331794 337830 345298 313449 346696 772711 804881 587300 481087 296497 292973 339689 339075 347279 353467 348994 351352 393470 390678 686556 713275 41.15 68.8 2
14:24:01 2023-09-26 423858 425925 95327 91485 142908 147853 148312 149795 93706 96447 109228 110688 137431 139058 427142 456567 1142045 1115822 432472 450994 126312 114370 125885 127628 148338 144092 136167 137308 89845 91570 315920 279432 791414 800087 212689 211031 278316 278934 327954 319890 329577 332837 338340 343504 313449 349305 772440 802356 570429 477526 297838 290626 337812 340432 345578 352267 349084 355743 388656 389347 683725 709272 41.15 68.8 2
14:24:02 2023-09-26 421294 424120 95294 91012 143263 147063 148414 147984 93769 96147 109413 110571 137784 138547 428530 463846 1136516 1114804 432398 450778 126647 114665 126374 127770 148510 144223 136220 137136 90030 91570 316911 277720 803793 808770 213436 210337 278871 279757 327654 319890 331920 329755 340701 343193 311952 348811 770524 811723 583131 478390 297730 291920 337777 336525 348751 351177 347265 354630 389236 392337 682666 710316 41.15 68.8 2
14:24:03 2023-09-26 427680 424115 95464 91316 143642 147135 148624 148434 93897 96180 109447 110475 137724 138251 428121 455534 1127086 1116227 432849 452389 126312 114484 126299 127695 148371 144296 136368 137177 90002 91444 315920 277684 799475 802424 212207 211326 277534 279757 327424 320860 328646 331830 339637 341616 313449 347103 771684 811723 587300 480408 296461 292365 338489 338086 345578 350407 350422 353557 390674 388766 676630 712336 41.15 68.8 2
14:24:04 2023-09-26 421892 424696 95559 90979 143746 147338 149386 148363 94375 94393 109716 110550 137778 138801 428617 459503 1134373 1125414 433700 453255 126466 114415 126476 127573 148786 144496 136390 137049 90158 91444 313516 278479 802709 802461 213764 210785 277534 279757 325981 320410 327957 331525 338887 343779 311514 348280 772265 806204 583131 479069 297239 292973 336524 337032 346655 351985 347229 353326 391568 389999 687790 712336 41.15 68.8 2
14:24:05 2023-09-26 438157 426514 95455 91422 143187 147338 148380 148502 93833 96314 109447 110612 137784 139025 428836 460116 1132838 1106639 431340 453581 126224 114924 126267 127940 150979 144291 136296 137308 90063 91696 315920 279432 795620 808198 211578 211031 278316 279491 327919 318923 328187 330790 339912 340628 312717 348774 770524 811441 590078 477562 297802 290661 338322 336253 347142 350372 349402 355204 387533 390881 678173 710021 41.15 68.8 2
14:24:06 2023-09-26 428306 426510 95756 90847 144102 147237 149456 148157 94407 96211 109944 113470 140443 137866 429747 464136 1125153 1115433 436097 451030 126466 114484 126617 127729 149004 143858 136437 137083 90158 91444 315065 275755 804674 808198 212364 210848 277534 279757 325945 318994 328986 329791 339912 341686 312717 346732 772711 811333 587300 477634 296785 293776 336759 336018 348470 350442 349665 351496 391055 392301 678695 714549 41.15 68.8 2
14:24:07 2023-09-26 424038 427543 95426 91418 143372 147645 151926 151531 94056 96214 109480 110699 137758 139065 429722 457281 1142892 1120697 431247 453581 126433 114484 126301 127940 151119 144326 136424 137342 90158 91696 315920 279432 807514 802461 212242 210848 278992 279363 329107 320410 329577 332567 338375 342713 312717 349305 772711 802392 582341 479069 297550 292152 339208 338312 348354 352408 352042 353449 389680 389786 688022 710095 41.15 68.8 2
14:24:08 2023-09-26 428641 425242 95492 91422 143380 147650 148449 148882 93961 96280 109447 110882 138065 138968 429600 462719 1134484 1109786 433577 453618 126312 114518 126301 128152 151224 144326 136663 137342 90096 91696 315065 279432 800704 807962 212207 210407 278352 279757 327954 318958 328453 331565 340461 340663 312023 348811 770524 811441 594624 477526 297802 291476 337812 336289 347142 351871 349120 355204 388620 389964 677625 710316 41.15 68.8 2
14:24:09 2023-09-26 430215 425287 95563 91012 143402 147615 151867 151356 94024 95981 109480 110527 137984 138844 430051 460116 1133679 1122329 438713 453968 126433 114484 126476 127940 151048 144326 136424 137342 90158 91696 315599 278342 799654 802461 211614 211186 276720 279757 326930 318958 327957 332837 336529 343497 313675 346368 773624 808881 584314 483167 296677 292768 337670 337399 346442 353573 349366 351267 389271 389382 684570 711027 41.15 68.8 2
14:24:10 2023-09-26 423930 428184 95460 91422 143672 147845 151867 151461 93960 96147 109447 110612 137724 138934 430051 460228 1142082 1122055 432472 454616 126466 114552 126685 127729 149134 144326 136424 137342 90096 91696 315920 279396 803168 802461 212207 210372 278352 279363 326930 320410 329577 331830 338375 342713 312023 348811 770559 807912 586073 478390 297874 291511 340312 337577 347824 352020 348313 354917 387498 388766 683241 710044 41.15 68.8 2
14:24:11 2023-09-26 426138 425344 95431 91418 143448 147684 148935 149022 94280 94264 109919 110763 137778 138829 429941 465012 1134336 1115637 433700 454901 126466 114879 126510 127940 151119 144291 137021 137533 90158 91696 315065 279003 802152 810357 212575 210008 277534 279491 327424 318958 328489 329257 340461 341686 312149 348280 771617 811723 580188 479069 297730 291956 337303 336525 347737 350407 347265 354667 389201 391130 682666 710316 41.15 68.8 2
14:24:12 2023-09-26 430825 426321 95493 91296 143672 147684 152043 151461 93897 93962 109514 110559 140540 138740 428714 459360 1132875 1115859 437437 454937 126466 114597 126631 127940 151294 144360 136837 137342 90315 91696 315599 278806 801489 805911 211543 211066 277144 279757 327424 320669 328646 332837 338375 341413 312973 346414 774173 811723 593109 482935 296785 291743 337339 337577 344540 351458 349929 351569 389236 387644 681149 713164 41.15 68.8 2
14:24:13 2023-09-26 426482 428498 95723 91415 144332 147712 149456 148952 94343 96379 109986 110763 138107 138899 432223 460044 1140799 1125812 433700 454901 126999 114643 126719 127859 151611 144291 136837 137274 90377 91696 315599 277684 823364 804771 212505 209645 277764 279757 325875 320860 330044 331256 338340 342678 310064 348527 772775 802356 584875 479069 297658 292401 336182 337541 346063 351423 349333 354594 390376 388731 682666 712336 41.15 68.8 2
14:24:14 2023-09-26 432389 426213 95526 91389 143613 147615 152079 151461 94430 96147 109750 110571 138141 138705 431270 464429 1127614 1114640 440379 454937 126365 114756 126267 128084 148371 144761 136428 137950 90282 91696 315599 279166 798291 809344 212023 210996 276225 279757 330544 317924 330255 329791 338340 341651 313413 344525 771617 813447 585807 483313 296504 291823 338584 337603 347416 351704 349258 351316 390133 390952 679474 713275 41.15 68.8 2
14:24:15 2023-09-26 431362 429274 95658 91452 143846 147974 152220 151708 94216 96280 109750 110763 140735 138705 431270 461249 1131196 1118201 437710 455580 126817 114836 126685 128118 151470 144360 136708 137724 90561 91696 315599 278967 800943 807053 211508 210813 276720 279757 327389 320375 328610 331471 338851 342866 313377 345608 773808 809931 582821 483240 298038 292160 337232 336489 344988 351950 349366 351460 388620 387608 682629 713349 41.15 68.8 2
14:24:16 2023-09-26 428031 427523 95695 91485 143780 148097 152149 151742 94248 96247 109784 110635 138141 138934 431270 465845 1137052 1116227 432543 455580 126433 114722 126563 128118 151364 144795 136837 137724 90315 91823 315599 280868 802384 809140 212689 209973 277534 279757 327353 319406 329181 329186 338887 342643 311194 347422 772183 814062 590286 479749 297550 291948 337599 336121 348537 351247 349507 354594 388585 389928 681836 712188 41.15 68.8 2
14:24:17 2023-09-26 429527 427218 95662 91389 144007 147872 149105 148686 93960 96046 109818 110539 140609 138753 432678 465845 1128463 1114640 440452 455580 126433 114677 126685 128118 151259 144761 136837 137759 90565 91823 318702 278538 801004 809140 211543 210302 275802 279757 327424 317960 328950 331436 338304 343010 311916 345608 773808 811369 585807 480336 297614 293740 336724 335982 347737 350372 348313 351424 389817 391130 680658 715566 41.15 68.8 2
14:24:18 2023-09-26 428731 427845 95559 91581 143647 148131 152114 151989 94301 96280 109480 110763 138272 139391 429655 460080 1143432 1124726 431862 456225 126850 114711 126719 128152 151470 144694 137062 137759 90315 91823 319088 280891 798119 805911 211543 210337 278724 279235 330163 320611 329198 331614 337652 342502 311591 348591 774283 809454 587300 479409 297766 290599 336759 339315 345436 351669 348277 354630 389201 387644 685543 711831 41.15 68.8 2
14:24:19 2023-09-26 428129 428073 95687 91485 143880 148097 150516 151742 94024 96147 109480 110688 140735 139119 429957 467229 1141096 1119597 432543 455289 126817 114711 126719 128152 151505 144795 137062 137985 90315 91823 315920 279468 805634 809177 212505 209986 277534 279560 327424 318923 329181 329222 338851 342403 310499 346732 772247 811723 577629 479749 297658 291920 337777 335512 348470 350897 348838 354535 391215 389928 681624 713359 41.15 68.8 2
14:24:20 2023-09-26 431105 430147 93967 91601 144207 147958 149665 149057 94343 96311 110278 110612 138353 138760 429957 466208 1128463 1117817 441518 454610 126817 114711 126685 128152 150109 145060 137046 137950 90439 91823 315065 278502 800688 809177 211360 210155 275608 279757 327389 317924 329256 329720 338340 341651 311952 344525 772711 811405 585807 483277 295563 292917 337777 334503 347701 350897 348313 350858 387498 390820 682666 713151 41.15 68.8 2
14:24:21 2023-09-26 426360 428788 95621 91548 144030 147959 152397 151708 94151 96180 109818 110667 138319 139162 430029 462719 1143704 1125526 432507 453652 127026 114677 127016 128118 151680 144765 137191 137763 90377 91856 315599 279432 802026 806482 211543 209026 277534 279757 325910 320410 329344 330755 338113 341651 309776 347751 772775 808180 585807 479137 297658 291743 335746 337541 348071 351950 350453 354303 387903 387503 686556 710169 41.15 68.8 2
14:24:22 2023-09-26 429527 429664 95789 91415 143744 148062 152149 151742 93865 94155 109919 110839 140701 139127 429655 464792 1137052 1116434 432543 454325 126850 114791 126719 128152 151505 144795 136872 137793 90410 91920 315065 279468 802888 811540 211543 209026 277534 279560 326895 319308 330044 329222 338922 341104 310064 346696 773492 815359 586073 479409 297694 291476 336795 336253 347630 350092 349333 354343 388011 389347 678105 710316 41.15 68.8 2
14:24:23 2023-09-26 433274 438059 95659 91485 143871 148097 152397 150004 93992 96114 109818 110612 140980 139030 430634 462719 1134484 1123926 442648 456225 126850 114711 126719 128152 151505 144795 137209 137985 90315 91983 318702 279504 800535 806482 211212 210631 276490 279757 326930 318923 329344 331471 336270 341651 312023 344561 774759 811754 604096 484427 296605 292019 337398 336383 345159 352372 351820 351244 391863 389619 685771 712610 41.15 68.8 2
14:24:24 2023-09-26 430825 431367 95693 91535 143613 148580 152008 152024 93769 94232 109919 110891 140506 139655 429993 462719 1150406 1125526 432651 454361 126850 114825 126685 128681 151505 144791 136837 138211 90377 91983 315065 282097 799244 806482 211543 209680 277925 278470 327883 319665 328646 331794 336813 341651 311042 347186 772507 807003 585807 477598 297766 290590 337268 339285 345023 351985 347300 354380 388011 387608 686257 712336 41.15 68.8 2
14:24:25 2023-09-26 431130 429130 95758 91012 144147 147890 152573 151461 94247 96080 110190 110571 140965 138478 431616 467265 1127086 1118028 440269 456225 127060 114711 126929 128152 151540 145144 137096 137759 90472 91823 315599 277684 801252 811570 211177 209973 275608 279757 328641 320330 331340 329506 338091 341476 311336 342442 774320 816331 601553 482717 295664 293257 336724 334503 347701 351726 350573 354456 390364 387608 678622 712610 41.15 68.8 2
14:24:26 2023-09-26 429252 430756 95725 91389 144147 147890 152432 151602 94591 96080 110003 110559 141035 138705 431376 463091 1137437 1125042 440305 454573 127060 114711 126719 128118 149342 144934 137290 137870 90410 91856 315599 279003 803025 805911 211578 209973 275837 279757 327163 318958 329577 330522 336305 342713 310753 342586 772811 802392 587300 481803 295212 292436 336453 336489 346098 352549 348838 351424 389817 387644 688801 712610 41.15 68.8 2
14:24:27 2023-09-26 437421 429161 93967 91638 144143 148301 149874 149265 94151 96345 109978 110763 138353 139473 433723 466065 1142856 1122329 437783 455933 126789 115156 126549 128755 151224 145300 136837 138832 90307 92073 315599 281013 800326 806786 211543 209693 276755 279757 328911 317000 330044 331256 336270 342969 312923 345608 771617 802392 587300 477670 296821 290661 338833 334468 346341 352549 347229 350978 387975 389074 687303 710316 41.15 68.8 2
14:24:28 2023-09-26 431435 428906 95754 90979 144381 147615 152715 148937 94247 95980 110080 110603 140965 138705 431920 469311 1127921 1118238 438640 454361 127182 114711 127138 128186 151680 144795 137591 137759 90505 91823 318022 278111 806971 811577 210847 209499 276260 279757 325647 318923 328418 330425 337865 341104 311006 345340 771684 811441 577629 480408 295879 292846 336498 335512 347666 350372 347265 354456 392417 391925 681149 715380 41.15 68.8 2
14:24:29 2023-09-26 431357 429621 95752 91419 144257 147958 149874 149369 94183 96147 110003 110667 140965 139541 432117 464465 1137710 1128279 442292 458300 127066 114745 126753 128186 151609 144765 137321 138002 90315 91696 315599 279432 803458 805911 211360 209680 275415 279757 325945 318923 329577 329791 336268 342713 311006 342514 771684 802356 596140 484891 295986 291743 336252 336489 345614 352513 347229 350328 387498 387644 686780 712610 41.15 68.8 2
14:24:30 2023-09-26 428296 430535 95655 91585 144411 148060 149386 149070 94088 96214 109818 110839 141008 139729 431313 467959 1137089 1119634 432723 455711 127182 114905 126753 128576 151609 145064 137191 138211 90410 92050 314777 281122 799072 813337 211508 208991 277534 279327 326930 318664 330044 327768 338613 340593 311878 346414 772711 812872 588793 480002 297196 293694 339208 337639 347523 349707 348481 351388 387867 388589 679955 712336 41.15 68.8 2
14:24:31 2023-09-26 431435 430006 95721 91017 144473 147992 150294 151884 94151 96014 110003 110539 138739 138919 432373 468985 1127921 1117817 441924 455970 127060 114870 127016 128453 149381 145337 137367 138210 90472 91920 318702 279003 805226 813337 211072 209680 275415 279757 326895 318405 328453 328760 337356 340593 310100 342514 775091 811405 585807 483277 294798 292846 336759 334503 347701 350407 347769 350328 387498 389964 682666 712610 41.15 68.8 2
14:24:32 2023-09-26 431250 431530 95617 91614 143981 148163 149825 149474 93769 96314 109818 110891 140630 140088 433649 462046 1146956 1128959 432755 455391 127060 114939 127016 128186 151574 145064 137321 138211 90472 92211 319088 282897 799072 808198 210882 209061 277925 277652 326930 319441 328610 331238 336564 343046 313356 345182 772601 808308 585807 481575 297514 292864 338655 336347 344988 351493 347229 351496 388011 387467 686743 712336 41.15 68.8 2
14:24:33 2023-09-26 430215 431357 95663 91667 144364 148476 152432 152059 94024 96214 109818 110763 140965 139621 432705 465880 1138738 1116227 436823 455747 126884 114859 126929 128542 149342 145437 137468 138319 90505 91983 318702 281592 803079 813913 210882 208991 277534 278506 327389 318699 329577 330425 338613 339574 309090 346659 772711 811405 587300 477526 296461 290590 336759 335477 345578 348316 348838 351533 388011 387644 678622 711831 41.15 68.8 2
14:24:34 2023-09-26 432863 430575 95659 91485 144257 147681 149796 148987 93897 96114 109851 110612 140919 139262 432372 463488 1137710 1125006 443022 454396 127168 114780 126929 128186 151574 145780 137321 138211 90505 91983 316911 279540 804442 808623 210636 210056 276136 279649 326789 318781 329468 331650 335587 341511 313330 342370 775091 809322 591594 484719 296924 291814 336724 335947 345301 352513 348277 351280 390757 387302 683241 712106 41.15 68.8 2
14:24:35 2023-09-26 429326 431807 95563 91614 143880 148373 152397 151847 93865 96214 109818 110915 140770 139690 432674 462046 1144598 1125812 435135 456423 127270 114814 127050 128576 151821 145397 137321 138211 90505 91983 315065 282461 805820 808623 210882 209499 277925 278078 325981 319890 328341 330755 336541 340663 309342 346414 771684 809359 585807 479409 297730 290590 335782 337068 344505 353811 346985 353557 387498 387907 686407 712114 41.15 68.8 2
14:24:36 2023-09-26 430753 431618 95818 91675 144241 148441 152753 152309 94247 96380 109970 110763 140965 139426 432687 468805 1140948 1120623 437306 457444 127148 112089 127565 128576 149551 145502 137424 138319 90505 91983 317902 281791 801611 811613 211543 208991 276720 278934 326930 318476 328187 328724 336848 341651 309090 345244 771617 811723 590286 477562 296044 290661 338489 334503 347701 350407 348345 351533 390351 388766 682666 714041 41.15 68.8 2
14:24:37 2023-09-26 432939 431762 95688 91485 144147 148373 152573 151918 94151 96214 110003 110688 141161 139197 432601 463523 1133800 1127421 441521 455747 127182 114893 127138 128576 151644 145778 137355 138211 90505 91983 318022 281158 804674 808014 210517 209680 275644 279560 326016 318923 329344 331525 334790 341651 311006 342478 771684 808180 588563 484719 296821 292117 338728 338596 347824 354361 349296 351244 391310 387503 689631 715889 41.15 68.8 2
14:24:38 2023-09-26 432745 432371 95716 91581 143975 148615 149873 152344 94311 96180 110190 110763 140965 139655 432493 466936 1143704 1123926 439097 456423 126500 114973 126510 128844 151294 145672 137096 138596 90410 92237 318702 283538 797070 809213 210847 209026 276490 278738 329609 317000 329577 330790 335764 341651 310029 344561 772440 807003 610347 481123 296540 290590 338560 334279 345578 352020 348838 351460 388011 389382 689055 712336 41.15 68.8 2
14:24:39 2023-09-26 432985 432091 95971 91581 144238 148364 152502 151953 93864 96147 110114 110763 141063 139655 432710 462730 1136902 1122530 441665 456459 127304 114973 127138 128576 151715 145314 137389 138211 90505 91983 318702 281754 804123 813373 210223 209499 276490 279363 326016 319961 328109 330522 336564 341865 311484 342298 777036 813949 578717 484573 296821 291370 338728 338117 346352 353861 347997 350364 387428 387608 686481 714215 41.15 68.8 2
14:24:40 2023-09-26 445354 433097 95655 91618 144145 148510 149770 152094 93960 96248 109851 110915 140867 140151 432674 462730 1148769 1125042 435135 456780 127060 114859 127172 128576 151750 145300 137321 138211 90505 91983 318022 282606 803226 807998 210699 209026 277534 278042 325981 319665 328145 330755 335799 340628 309812 346133 772579 809395 585807 479638 297730 290352 336252 337551 344505 350442 348838 351496 387393 386455 686546 710316 41.15 68.8 2
14:24:41 2023-09-26 432495 432908 94290 91426 144607 147681 150189 148952 94311 95947 110190 110603 141193 139033 432746 469129 1131233 1122217 441587 456780 127270 114814 127138 128487 151644 145550 137676 138211 90505 91920 316570 279432 808860 816268 210636 209254 275553 279576 328409 318335 330475 328618 337451 340181 311670 342334 774870 811405 593109 482558 294976 292436 336618 336907 347107 351605 346950 350046 387498 392531 682666 713151 41.15 68.8 2
14:24:42 2023-09-26 436429 432452 95697 91518 144381 148408 152502 152059 94462 96147 110003 110688 141034 139558 432746 463523 1136818 1125006 440863 456744 127304 114973 127172 128576 151679 145300 137580 138211 90505 91983 318022 282193 803458 807998 210188 209680 275644 278934 329107 318923 328646 331292 334754 340593 310753 342478 772811 810576 596016 484756 295843 291511 336524 335477 343541 351493 348313 350328 388011 386455 685469 715815 41.15 68.8 2
14:24:43 2023-09-26 430825 433016 95691 91548 143905 148476 152432 152236 93864 96247 110270 110915 141161 139655 432674 471783 1140353 1121457 436402 456423 127236 114939 127104 128542 152033 145735 137496 138389 90714 92137 316911 282479 803574 814956 211036 208601 276470 278718 326753 318852 328688 327697 336813 340558 311229 344234 772711 814023 587300 479749 296497 292097 336724 335477 347142 349812 348345 351460 388011 387608 682592 713115 41.15 68.8 2
14:24:44 2023-09-26 432764 432872 95791 91548 144347 148131 152680 149892 93928 96080 110190 110763 141260 139162 432674 468805 1131196 1118995 444996 457066 127236 114905 127138 128721 151786 145266 137772 138211 90505 91983 318022 281122 810304 816221 210153 208956 274730 279757 326895 317000 330278 328724 336777 340321 309559 344827 773808 811369 585807 484683 294412 291920 339098 336577 347416 351871 349828 350148 391310 389170 681514 716399 41.15 68.8 2
14:24:45 2023-09-26 436978 432872 95917 91548 144347 148580 152928 152059 94343 96446 110156 110763 141230 139639 435194 469458 1140390 1128242 443864 458878 127270 114973 127172 128755 151821 145300 137546 138389 90505 91983 318702 281754 807177 809140 210188 209715 274994 278934 325945 318887 329344 331220 334754 341616 312702 342165 772811 808751 600631 484719 295599 291335 336488 335947 345023 351458 350546 350010 390206 387573 688801 713151 41.15 68.8 2
14:24:46 2023-09-26 436697 432831 95621 91581 144238 148615 152432 150158 94183 96180 110003 110915 141161 139655 432710 468733 1137710 1119597 441593 458426 127026 115099 126719 128934 151609 145638 137286 138789 90472 92173 321716 283498 796617 813913 209496 209645 275608 278042 327919 317000 329344 329222 335999 340321 311667 345095 772454 819773 587237 484573 295484 290414 340375 337162 346407 350231 350822 349728 387903 388766 682666 714178 41.15 68.8 2
14:24:47 2023-09-26 437229 433061 95732 91548 144347 148580 152680 152451 94184 96213 110003 110688 141161 139621 432710 463452 1137710 1123926 442292 458914 127148 114973 127138 128844 151856 145335 137512 138582 90505 91983 318022 282425 803574 811540 209496 209387 275802 278666 325945 319630 327074 329755 336235 338559 310029 342442 775072 814023 591594 483857 295843 290590 335746 336961 345899 350407 347753 350292 388011 385271 682666 711100 41.15 68.8 2
14:24:48 2023-09-26 432353 433133 95762 91573 144109 148615 152538 152260 93897 96280 109818 110859 141063 139690 435194 471516 1142045 1115786 437092 458668 127270 115133 127138 128755 151925 145266 137321 138211 90505 91983 321034 282897 823145 816221 210188 208305 276435 278914 329107 318675 329198 328281 337688 341421 308949 345146 772564 818648 590078 477598 296488 290114 336724 334503 347824 349707 348242 351388 387357 387348 679138 713127 41.15 68.8 2
14:24:49 2023-09-26 432899 433088 95721 91548 144615 148373 152963 152059 93928 96180 110003 110763 139168 139655 436752 468985 1134484 1122329 441665 457781 127603 114905 127560 128152 147923 145067 138094 137993 90538 91886 318702 279504 817788 815643 209824 208630 275837 279327 324667 318923 328646 328192 337532 339031 309090 342478 772811 816068 587300 482253 296403 291920 336818 335982 345578 348281 349360 350858 388620 386385 678622 713151 41.15 68.8 2
14:24:50 2023-09-26 432245 433129 95725 91581 144247 148615 150034 152094 93833 96114 109970 110839 141161 139621 432967 471783 1143704 1125526 440379 458103 126466 115133 126685 128934 151505 145773 137286 139417 90776 92426 320089 283333 797942 811395 210412 208526 275695 278486 327741 319199 328464 329720 334719 341104 309767 342478 772601 808107 584314 480372 295843 290260 339689 336686 344952 351177 348345 350858 386488 387644 688801 713349 41.15 68.8 2
14:24:51 2023-09-26 437388 435416 95629 91694 144062 148349 149678 150102 93738 96280 109970 110967 141287 140186 435230 469021 1137052 1116227 442122 458462 127026 115133 127016 128844 151856 145638 137564 138596 90472 92237 322319 284503 806033 816221 208843 208665 276225 277616 327424 317000 328610 330425 334790 338018 311339 342514 772164 818413 590078 483277 296749 289673 337268 334468 347824 351871 350513 351686 387758 388625 682518 715889 41.15 68.8 2
14:24:52 2023-09-26 431863 433219 95725 91581 144377 148231 150084 149438 94024 96180 110003 110859 141395 139773 437228 465154 1150406 1128279 438349 461572 127841 112178 127654 128652 147916 145399 137956 138142 90780 92140 320089 282479 809837 811467 209971 207655 276949 278078 327750 320197 328036 329720 334790 339574 309183 344902 773357 810576 593109 479749 296749 290573 336818 336489 343506 349847 347852 351460 387745 385810 683761 713349 41.15 68.8 2
14:24:53 2023-09-26 432660 433129 95721 91679 144247 148231 152680 149683 93864 96213 110080 110915 141230 139690 436616 471493 1143704 1122255 439760 458462 127270 114973 127138 128755 149865 145437 137736 138319 90505 91983 318702 282897 804239 816221 210664 207655 275837 278078 325945 317960 329577 329687 336777 340593 307654 342514 772491 813840 581108 481076 296461 290449 337771 337162 347000 352051 346614 351280 387795 387538 682666 712336 41.15 68.8 2
14:24:54 2023-09-26 436167 432836 95989 91548 144645 148615 150294 152165 94279 96345 110275 110763 141363 139523 436497 473263 1134484 1120660 445444 458462 127270 115099 127172 128755 151856 146084 137772 138211 90505 91983 318702 282300 805452 816221 210006 208339 274502 279327 328641 316965 329577 328192 335764 339539 308191 340855 772507 811369 619400 484719 295155 290661 336724 334173 346341 349324 348838 349763 387498 387644 682394 714198 41.15 68.8 2
14:24:55 2023-09-26 432836 435575 93963 91581 144277 148615 152467 152306 93897 96114 110003 110915 141230 139690 435881 469021 1146183 1125737 441665 459503 126884 115167 126719 129216 151574 146007 137321 139017 90472 92364 315599 284430 796202 813373 209824 208339 275802 277190 330076 319316 328049 330469 337038 340216 308050 342334 772638 809454 587300 481658 296116 289638 337777 334468 344505 352015 348728 351105 386160 387573 689327 714549 41.15 68.8 2
14:24:56 2023-09-26 438577 437793 95655 91837 144143 149030 152573 152589 93802 96280 109818 111043 141230 140347 436189 469129 1140390 1116227 440415 459503 127304 114973 127355 128844 151890 145638 137546 138596 90505 91983 318022 284503 808653 816221 208878 208339 276260 277385 327657 317924 328610 329222 335764 338018 309090 345065 772711 818449 574304 481840 296785 289638 336724 334468 345265 348281 347265 351424 387357 386996 678622 712336 41.15 68.8 2
14:24:57 2023-09-26 433815 433133 95829 91489 145018 148373 150294 152059 94342 96114 110376 110763 141461 139523 437187 469021 1141236 1133744 443554 458462 127304 114905 127172 128755 148483 145300 137998 138211 90538 91983 319684 281771 816948 811643 210559 208491 274817 279219 327750 318710 328159 329541 334613 341104 308120 341888 774524 802126 610347 481658 294042 291476 334772 334503 346842 349707 346760 351424 387463 386115 687826 713151 41.15 68.8 2
14:24:58 2023-09-26 432495 435316 95725 91581 144377 148615 152715 150228 93865 96247 110080 110763 141265 139921 436693 474311 1143704 1125526 441040 460881 127304 115007 127349 128844 150001 145640 137862 138709 90538 91983 318522 283298 806184 815066 210153 207690 275802 278078 325910 316965 330044 329724 334754 340628 309401 342248 772164 810540 586073 477634 295239 290555 337242 335736 346620 350407 347323 353877 387722 389848 683862 714327 41.15 68.8 2
14:24:59 2023-09-26 438852 435801 95754 91581 144615 148615 152785 152306 94024 96114 110114 110763 141265 139690 437288 467630 1140427 1130487 441448 458498 127304 112132 127389 128907 150551 146045 137955 138766 90439 92204 320089 282751 808667 811643 209831 208817 274730 278470 325910 318441 328377 330469 334181 339574 309595 341371 772847 811271 583465 485479 294591 290590 335746 334468 346842 351177 348345 349236 388011 386385 689852 716335 41.15 68.8 2
14:25:00 2023-09-26 432944 435674 95758 91614 144406 148301 150084 150052 94151 96280 110003 110859 141381 140186 436570 468863 1146956 1125042 442075 461097 126850 115167 126753 128934 151609 146011 137321 139017 90472 92237 318702 284467 796944 812762 209531 208159 275608 277455 327919 316965 328109 329755 333749 339609 309912 342442 771617 806967 584314 483513 295628 290344 339689 336540 346878 350791 347423 351244 387795 389525 687643 715380 41.15 68.8 2
14:25:01 2023-09-26 439101 443495 95825 91614 144581 148301 150294 149892 93928 94220 110224 110915 141381 139773 438462 468793 1140837 1129032 444908 459719 127378 115304 127457 128831 148120 145873 137825 139356 90538 92110 323330 283498 826234 813767 209462 208305 274958 278078 325910 319308 328026 330522 334790 338018 308191 341371 774870 814023 577629 484340 295391 290555 335746 336253 344923 350407 348838 348954 388011 386385 686816 713188 41.15 68.8 2
14:25:02 2023-09-26 435534 443960 95559 91610 143943 149030 150034 152411 93706 96314 110003 111107 141034 140613 437761 467594 1151252 1128316 439097 459503 127270 114939 127138 128755 152068 145571 137772 138596 90505 92211 318702 284503 803005 811577 209496 207690 276490 276341 325910 318441 327111 329720 337514 341901 310131 342190 774320 806858 619400 481658 296569 291551 337362 337400 345863 351142 347852 350292 386847 387608 689180 713349 41.15 68.8 2
14:25:03 2023-09-26 439312 437079 95589 91900 144611 149204 150832 152694 93897 96214 110003 111043 139203 140151 437297 471783 1140390 1119597 441521 461461 127270 115053 127138 128934 149865 146110 137883 139100 90505 92173 319088 284907 804441 817378 210165 208339 275608 277190 327424 317000 328646 328494 335539 338018 309090 341924 772164 818485 588563 485589 295420 289673 336759 334433 345023 349359 350214 349236 386232 387267 680139 711063 41.15 68.8 2
14:25:04 2023-09-26 433075 434150 95729 91618 144377 148615 148189 152411 93864 96147 110080 110891 141230 140151 437961 467265 1149584 1130760 437783 459863 127480 114939 127172 128576 150005 145437 138109 138709 90538 92339 323330 284101 807089 813337 209907 208061 276435 277524 328177 319299 327196 329577 336727 341661 310204 342334 774907 808678 584314 481500 296785 291212 338728 337639 345899 350372 347852 350292 385653 390138 690868 713349 41.15 68.8 2
14:25:05 2023-09-26 439348 434141 95655 91618 144347 149030 152608 152481 93769 96280 109970 111075 139432 140382 437879 471783 1142892 1115822 441352 459863 127304 115007 127138 128844 151890 145672 137676 138596 90538 92237 318022 284907 809614 817653 210165 207690 275837 276377 326930 317000 328646 328228 335539 339029 309126 341131 772711 818449 594477 485933 295212 289435 336759 333930 345023 349324 349681 348673 386812 386996 681698 715269 41.15 68.8 2
14:25:06 2023-09-26 431803 434141 95692 91614 144615 148615 148599 152376 93864 96147 110003 110891 141265 140151 438120 468325 1148732 1131601 437783 459899 127691 114973 127383 128755 148322 145571 137983 138747 90905 92459 321034 284064 811189 813803 209427 207517 276506 277863 327482 319264 327074 329222 334790 339302 309170 342442 776558 811723 584314 479602 296785 290379 337056 336489 343471 349324 347360 351388 387702 387577 685250 711063 41.15 68.8 2
14:25:07 2023-09-26 432930 434141 95754 91618 144415 148615 152750 152376 93897 96147 110190 110915 141473 140151 437952 472329 1143704 1122329 440085 459899 127304 115133 127383 128844 151960 146186 137806 138596 90505 91983 321867 283699 803518 817040 210159 207297 275837 277616 325910 317035 328646 326709 335799 339031 306261 342442 770559 814745 596140 477562 295986 290114 335746 337089 348847 349823 347562 353915 386360 387943 677515 714364 41.15 68.8 2
14:25:08 2023-09-26 432495 434750 95758 91581 144816 148094 148801 149892 93897 96114 110114 110915 141381 139990 437587 469021 1146142 1133212 439522 459647 127875 112122 127491 128652 148524 145232 138121 138142 90909 92238 319684 282751 817003 814489 209531 206365 275608 278218 324964 318887 327537 328724 334754 339031 308842 342334 774524 807040 588793 479749 295635 291637 334432 337639 343506 349324 346233 351424 388011 385236 683761 712106 41.15 68.8 2
14:25:09 2023-09-26 432863 434790 95725 91585 144381 148615 152785 152376 93897 96114 110190 110891 141310 140116 438002 473765 1146142 1125526 441408 461461 127338 114973 127172 128934 150110 145842 137918 138709 90538 91983 321867 283699 807527 817958 209942 207297 274994 277652 325910 316965 329344 326745 334790 339574 306939 344121 772527 813228 587300 481797 295212 290449 337771 335736 346478 349952 346861 350714 387666 387267 686778 711100 41.15 68.8 2
14:25:10 2023-09-26 439980 434185 95758 91614 144511 148615 148665 152376 93897 96147 110325 111119 139459 140101 439937 468181 1141935 1131957 445347 459755 127555 115190 127457 128844 148220 145672 137998 138596 90872 92271 321034 283699 809669 813337 208843 208712 274396 278078 325419 317035 326250 329791 332747 338559 307931 340340 772847 811723 590078 485823 294491 290613 334772 334468 342955 350127 348838 348184 387722 385306 687826 714235 41.15 68.8 2
14:25:11 2023-09-26 436856 436544 95605 91794 144381 149030 152715 152481 93738 96314 109851 111215 141068 140810 437915 468325 1152106 1129957 441394 459971 127304 115007 127383 128844 151925 145773 137729 138824 90538 91983 321867 285716 803921 813913 208878 207511 275837 276056 328641 318675 326820 331289 334110 340941 309510 341780 773697 809454 604096 481658 295599 288794 336795 334433 343471 351871 347472 349272 385310 386420 689852 714041 41.15 68.8 2
14:25:12 2023-09-26 439248 435440 95597 91761 143947 149030 152750 152587 93769 96181 109927 111075 141265 140613 437915 472784 1143704 1118238 441665 460008 127338 115167 127383 129026 152103 145808 137676 138596 90505 91983 318022 285311 807384 818267 208482 207655 275837 276341 325945 317000 328109 327768 334754 338553 308191 340376 772491 818449 585532 485516 295212 288829 336488 335736 344540 349324 347193 350046 385617 386115 679138 711063 41.15 68.8 2
14:25:13 2023-09-26 433016 436544 95754 91712 144415 148615 152785 152481 93769 96181 110003 110999 141265 140382 438640 468691 1149620 1130797 440769 459971 127603 115042 127383 128755 149795 145842 137763 138713 90538 92234 323330 284998 809429 814993 208773 207551 276118 276975 327714 318710 326395 330351 334450 341120 307154 341852 774357 809454 576947 481391 295807 288978 336217 334468 345509 350231 347546 349236 385274 386961 689779 713856 41.15 68.8 2
14:25:14 2023-09-26 440603 436087 95629 91707 144247 149030 152715 152624 93802 96247 109970 111183 141230 140543 438809 473118 1143704 1119597 442292 459971 127270 115133 127349 129081 147985 146011 137963 138983 90505 92237 321034 285311 802845 818231 208157 207655 275573 276305 325945 316929 328073 327733 334719 339029 308156 340340 772454 818413 587047 485823 294798 289435 336724 335736 344505 349046 349360 350615 387341 387907 684533 716399 41.15 68.8 2
14:25:15 2023-09-26 437161 437465 95658 91920 144143 149030 152715 152659 94087 96180 110190 110891 141363 140312 439156 469129 1152069 1127441 441327 462610 127331 112262 127321 129121 149760 146145 137556 139274 90406 92395 323330 286121 802162 814883 208843 207442 274730 276305 326895 319425 326468 330425 332712 338996 307154 341335 773734 806931 591594 481087 294905 288978 336759 336448 345411 349847 346527 349236 385617 386996 687790 714549 41.15 68.8 2
14:25:16 2023-09-26 440603 435440 95563 91711 144147 148926 152573 152589 93706 96247 110003 110891 141260 140347 438845 473932 1143667 1115786 441593 459971 127270 115133 127138 129295 151925 146011 137772 138886 90472 92173 318022 285716 804527 818538 207977 207655 274923 276305 325945 316929 327573 327697 334216 339029 308156 339754 772417 815996 588563 485874 296848 291830 336618 335664 346878 350634 347386 350725 387867 387943 680438 714162 41.15 68.8 2
14:25:17 2023-09-26 436734 437637 95725 91581 144372 148615 152963 152589 94024 96213 110080 110915 141461 140297 438864 474348 1152566 1128736 444854 459827 126925 112230 127002 129224 147686 146145 137660 139017 90505 92237 323330 285311 800367 816221 208808 207297 274538 277154 329340 318524 327573 330191 332677 339031 306939 340855 772711 806967 613189 481427 294698 288794 337232 335736 343471 350092 346760 349236 385310 386420 689290 713349 41.15 68.8 2
14:25:18 2023-09-26 441467 436047 95629 91736 144347 149030 152715 152516 93802 96280 109970 111043 141230 140347 439193 474304 1143704 1115786 441521 459971 127304 115167 127138 131390 152137 146011 137806 139017 90505 92237 318022 286011 806462 819424 208122 207621 274958 276305 325981 316708 327550 330191 336800 338744 310022 342657 774907 818267 585532 485984 296426 289365 338728 335483 344469 348281 348838 350412 387831 387835 685045 714741 41.15 68.8 2
14:25:19 2023-09-26 437502 436544 95526 91804 144377 149272 150189 148787 93992 94297 109978 111713 141555 140634 439010 468913 1153497 1129883 441521 462737 127182 115167 127138 129168 150005 146115 137737 139017 90505 92364 323330 286121 799072 815109 208808 207263 274538 275882 325981 316929 324703 328724 332677 338524 306904 340340 772711 808144 582821 481803 295807 288899 336252 334433 344923 351871 346515 349236 385003 386420 689290 714549 41.15 68.8 2
14:25:20 2023-09-26 441694 436394 95695 91581 144381 149030 152715 152659 94089 96247 110080 110999 141265 140445 439193 470934 1143667 1115822 441557 459971 127270 115167 127138 128934 147788 145976 137963 138921 90472 92237 321034 285813 804005 820789 210016 208026 274817 276163 328032 316859 327427 328050 334578 338851 310387 340232 774635 817221 591400 486448 294798 289664 336724 336180 344505 348281 348838 350228 387666 386420 685580 714704 41.15 68.8 2
14:25:21 2023-09-26 454222 435972 95783 91485 144662 148353 150303 149892 93865 96080 110190 110839 141582 140173 440131 469093 1142045 1130760 445201 459971 127304 115133 127349 128844 150215 145808 138002 138789 90944 91983 321867 284101 806907 815066 208192 207621 273316 277190 324929 316929 324703 329222 332677 339769 307189 339277 774488 806967 591594 484719 293586 290873 334702 334397 343471 350372 346796 348148 387939 387490 692446 717345 41.15 68.8 2
14:25:22 2023-09-26 441399 436736 95655 91581 144113 149030 152715 152624 93929 96114 109818 110967 141363 140382 439815 471595 1142008 1115822 441475 462646 127270 115133 127138 129031 148153 146041 137914 138879 90406 92331 321034 286477 804591 820863 209424 207482 274361 276040 327873 316451 327074 327432 336800 338411 308085 339241 772440 816032 591400 486659 293970 288794 336217 335469 343471 348246 348591 349879 387393 386420 684607 714198 41.15 68.8 2
14:25:23 2023-09-26 454222 435972 95725 91581 144858 148349 150303 149892 93960 96080 110156 110915 141582 140075 439819 469057 1142045 1128279 444591 459935 127514 115133 127349 128844 150215 145773 137998 138596 90944 91983 321867 284101 811731 815066 208157 207621 274083 277190 324929 316965 324667 329257 332677 338780 307189 339241 774136 807003 582821 484719 293586 290873 337258 336540 346842 350231 346088 350762 387637 386780 689631 715380 41.15 68.8 2
14:25:24 2023-09-26 442690 436767 95754 91581 144415 149030 152785 152376 93897 96147 110156 110915 141461 140116 439897 473730 1140837 1125812 449452 462465 127168 115419 127213 129079 150040 146296 137698 139082 90406 92237 323330 285734 805896 818231 210165 208165 273281 276341 325945 316009 327609 329490 336981 339029 307154 340996 772543 811405 588563 485479 293075 290114 335711 333329 344505 347933 346796 349916 388011 388124 682607 715247 41.15 68.8 2
14:25:25 2023-09-26 440291 436114 95725 91581 144850 148615 153069 152376 93801 96080 110190 110839 141461 140018 441564 473598 1143704 1133212 446826 462646 127624 115007 127560 128844 148187 145638 138190 138824 90538 91983 321034 283900 808691 813913 208662 207297 274277 277616 324667 316965 326613 327733 332212 341865 308493 342266 777036 808308 591594 481658 295586 290485 336781 336686 345863 350881 344624 350292 387745 386580 687266 715380 41.15 68.8 2
14:25:26 2023-09-26 445782 436731 95758 91581 144615 149030 152890 152659 94343 94329 110325 111043 141949 140011 440489 475028 1140948 1125009 448690 462429 127480 115247 127138 131424 149970 146045 138185 139285 90538 92237 323330 284320 809867 820511 208517 207297 273019 277190 325910 315973 328109 326745 333749 339029 306613 339003 775108 816104 600631 483313 293111 290520 334702 335519 345023 348211 346796 348673 388011 385810 683094 715284 41.15 68.8 2
14:25:27 2023-09-26 440603 436593 95763 91573 144867 148353 150303 149892 93897 96080 110190 110763 141896 140092 441288 470898 1143704 1134825 445201 459971 127624 114973 127437 128755 147916 145300 137998 138596 90538 91983 321867 284101 817298 813913 208482 207413 274449 277755 327714 319425 326893 328582 333960 340941 308565 341538 777110 808308 593109 482485 293522 290555 335868 336686 343471 349324 345391 348673 387745 386852 693584 713188 41.15 68.8 2
14:25:28 2023-09-26 443613 440007 93906 91738 144641 148888 150224 150242 93929 96378 110054 111151 141606 140515 440126 472365 1142856 1121731 445484 463955 127270 115167 127138 128934 148289 146145 137772 139017 90505 92237 322319 286048 801808 818231 207473 207476 274083 276111 325945 316009 327074 327203 333445 339029 307619 340754 772579 811369 591594 486204 293558 289673 336217 335251 344505 348246 347569 349273 388011 385845 685233 714741 41.15 68.8 2
14:25:29 2023-09-26 441854 436803 95763 91585 144880 148615 153069 152411 93960 96080 110224 110915 141530 140018 446824 470934 1143704 1134018 446899 462646 127624 115133 127383 128755 148322 145808 138094 138879 90905 92297 323330 284320 810511 814993 208703 207517 274327 277437 327482 317747 326577 328653 331679 338559 307154 341222 775072 808715 619400 485479 293558 290114 336818 333930 343471 349882 347323 347135 387702 387850 690868 715247 41.15 68.7 2
14:25:30 2023-09-26 439046 439153 95493 91900 144343 149239 152750 148482 93738 96180 110037 111043 141363 140480 440438 473263 1152923 1128316 441593 462284 127270 115202 127138 128934 151925 146115 137676 141378 90505 92364 321034 286121 799938 816268 208157 206365 274153 276111 325981 316451 324739 328724 332677 337547 308638 340304 770523 808180 593109 481803 294698 288321 336252 333595 345546 351618 345942 351686 386052 387943 687533 714364 41.15 68.8 2
14:25:31 2023-09-26 441324 436762 95692 91581 144649 148615 153034 152624 93897 96114 110190 110839 141658 140018 447689 471595 1143704 1134018 449586 463664 127807 112164 127389 128865 148590 145907 138086 139510 90813 92204 322858 284430 810744 815643 208482 207297 274277 277755 325384 316929 326577 328192 332142 338559 309510 338254 775108 808180 591594 485442 293522 290114 334702 336211 343160 349847 346515 350412 387745 386852 691358 714741 41.15 68.8 2
14:25:32 2023-09-26 438043 440379 95659 91581 144611 148615 153069 152552 93802 96147 110114 111307 141461 140480 440126 475207 1146293 1128279 441629 464027 127182 115202 127050 128934 151925 146283 137806 139017 90571 92173 321034 285109 811874 817158 208192 206330 273316 276377 325981 315021 327342 327697 332212 338524 306901 340304 773624 811754 585807 483513 294555 289568 338489 333704 346597 351195 345002 352371 385473 386852 682666 714549 41.15 68.7 2
14:25:33 2023-09-26 438134 436798 95758 91614 144884 148615 148706 152341 93864 95914 110224 110935 137683 139871 441578 473677 1143630 1137251 447349 462465 128060 112132 127491 128831 148624 145773 138190 138596 90872 92297 323468 284229 811933 815066 208843 206330 273069 277755 324987 317000 324739 326745 332712 339804 306649 340340 774524 802428 610347 477598 294006 290114 333978 334468 342955 347726 342686 349799 387975 385765 687790 711100 41.15 68.7 2
14:25:34 2023-09-26 436770 439153 95721 91581 144641 148615 152820 152411 93769 96047 110190 110891 141530 140382 438303 476618 1146257 1127478 441557 459647 127338 115007 127383 128755 148322 145709 138094 138921 90505 92173 321034 285109 807810 819626 208662 206330 273351 276341 327714 318299 327818 328559 333888 340461 306793 340232 774357 813949 585807 481113 294824 288794 336580 335736 344505 349224 344407 350184 385617 386852 682666 711063 41.15 68.7 2
14:25:35 2023-09-26 451544 438067 94137 91634 145077 148922 149014 148045 94120 96145 110275 110839 141850 139941 441113 474122 1146956 1138247 446790 463336 127603 115350 127383 128934 150215 145842 138302 138709 90977 92204 321867 284101 809995 815066 208192 206330 272864 277226 324987 316965 324739 328487 332177 340869 306901 339826 774524 802428 587300 477598 295507 290114 335868 335736 344923 348246 344661 349272 385653 385187 683797 711063 41.15 68.7 2
14:25:36 2023-09-26 436425 439843 95589 91581 144645 148926 152820 152446 93738 95947 110037 110859 141333 140347 441909 476618 1144598 1125006 440863 463045 127603 115122 127349 128934 148253 145912 138190 139017 90538 92237 321034 285642 816482 823271 210462 206227 274012 276198 326790 316824 327427 327632 335850 339912 306613 340819 775091 811405 593109 481113 295239 288794 334702 335736 343471 347719 345319 349272 385039 386852 680658 714549 41.15 68.7 2
14:25:37 2023-09-26 435425 438916 95918 91482 144747 148821 148845 148316 93961 96147 110156 110935 141461 140382 442283 473118 1149584 1133212 441665 464027 128142 112187 127594 128755 148895 145808 138190 138596 90571 91983 322319 284302 816185 816221 208012 205688 275575 276341 324951 317960 324667 327238 332712 339029 306901 341371 772265 810540 619400 477598 295635 288356 335868 334468 342947 348281 345744 348184 383085 386580 689327 714041 41.15 68.7 2
14:25:38 2023-09-26 439357 441937 95589 91581 144641 149026 152927 152694 93706 96114 110003 111560 141363 140613 447147 472365 1146142 1120697 442292 464027 127304 115087 127389 129031 150206 146248 138086 139091 90439 92364 323330 286121 808342 823013 209572 206227 274923 275882 324929 316486 324739 329257 336800 337025 306690 339790 772711 819643 588563 484792 295570 288496 335711 333848 343195 349751 347852 349916 384462 385271 684607 713188 41.15 68.7 2
14:25:39 2023-09-26 442763 438067 95721 91581 144649 148615 152855 152446 93833 96080 110037 110915 141530 140151 438992 469129 1143704 1128316 446510 464027 127304 115007 127471 131242 147923 146045 137998 138824 90538 92237 321034 284962 809507 817958 207508 206399 273316 276341 324440 316965 324595 328228 332712 338079 308529 338254 775145 811723 587047 485860 295586 292057 336781 336286 342947 349707 345599 349732 387831 385621 690363 715889 41.15 68.7 2
14:25:40 2023-09-26 441584 438755 95589 91581 144649 149030 152820 152481 93769 96114 110190 111279 141530 140613 438612 478652 1142497 1125812 448764 465524 127168 112164 127247 129258 147883 146115 137825 139177 90505 92173 323330 286121 805572 823271 209572 207297 273246 276341 325910 315973 327051 328559 332712 339029 312998 340235 772811 811369 587300 486204 292325 289673 334772 333848 343541 349787 346233 349631 387975 387577 681661 715284 41.15 68.7 2
14:25:41 2023-09-26 441399 438751 95754 91485 144745 148615 153104 152411 93865 96046 110190 110763 141432 139725 438956 472329 1143704 1136590 448165 464027 127603 115087 127383 131208 148524 145842 138109 138709 90538 92173 321090 284119 814177 816221 208012 206365 272447 277190 323952 316486 324703 327203 333780 340593 306252 340980 776645 807163 590078 481318 295088 290520 335832 336359 345374 347968 342614 349272 387393 385765 687799 713151 41.15 68.7 2
14:25:42 2023-09-26 443211 438442 95655 91518 144649 148926 148845 148451 94216 94361 110215 111355 141752 140207 441688 476474 1140948 1123777 448727 462247 127270 115042 127138 128934 151925 146115 138554 139017 90505 91983 323330 285311 812446 823271 207543 206399 272186 276341 325419 315056 326613 325760 332712 338553 306901 339643 772811 816032 587300 485442 292219 289708 336342 333848 343506 349260 345744 350412 388011 385765 680658 715284 41.15 68.7 2
14:25:43 2023-09-26 453676 438719 95688 91422 144871 148615 148706 152305 93865 95947 110224 110688 141727 140116 439574 472365 1146220 1134225 446826 463700 127603 114973 127505 129026 148020 145842 138302 138906 90538 91983 322858 284101 811116 815643 210165 206158 272999 277560 324951 316859 324595 327097 333960 340701 305391 341575 776645 802428 593109 477598 293800 290114 335832 336431 344923 347691 344661 349236 385617 385044 686444 711063 41.15 68.7 2
14:25:44 2023-09-26 442694 441573 93971 91637 144782 148853 150681 150246 94088 96378 110283 111520 141902 140466 439919 472258 1137052 1129032 443909 463591 128114 114905 127894 128542 149167 145638 138190 138211 90538 91983 321867 284503 820717 820620 207473 206296 273246 276270 324951 317924 324631 325465 333714 337735 306901 341517 774611 811369 588563 483277 293970 288794 335868 334468 342947 347968 347533 349273 386196 386308 689779 714162 41.15 68.7 2
14:25:45 2023-09-26 440971 439046 95592 91804 144457 149133 150312 150312 93898 96380 109970 111248 141389 141099 441872 472450 1156202 1131564 441412 464684 127270 115167 127138 128934 147949 146011 137948 139301 90776 92458 323330 288223 811391 817921 209572 206192 274518 275211 327496 319425 324559 328228 333960 339029 306901 341538 774635 808107 582341 483169 294006 290801 338728 335469 344923 349254 344661 348638 385617 388124 691321 713115 41.15 68.7 2
14:25:46 2023-09-26 451070 439193 96026 91541 144875 148580 148978 152446 94183 94393 110478 111043 141855 140214 441484 472293 1149366 1138061 445224 464684 127725 115133 127594 128755 148928 145739 138551 138789 90821 91983 336858 284101 815133 817958 208482 205940 273246 277154 324951 318451 324631 329221 332177 339744 304676 340304 774451 807003 586073 477562 294006 290466 333978 336448 342947 347691 345428 349200 384121 384610 686780 713349 41.15 68.7 2
14:25:47 2023-09-26 438157 441777 95691 91548 144607 149030 148640 152481 93706 96213 110080 111043 141658 140578 438956 476582 1147882 1124726 442773 464757 127630 112164 127457 129123 148491 146110 138086 138948 90813 92204 323330 286121 808483 822436 207797 205477 273316 275898 326790 315938 324703 326708 333714 338008 306793 340029 772811 817221 587300 477598 294042 288286 336580 333595 344923 347933 347533 350412 383277 386852 682666 713115 41.15 68.7 2
14:25:48 2023-09-26 450092 439337 95695 91548 144615 148615 148971 152589 93833 96080 110080 110891 141658 140445 438813 471783 1142008 1128279 446159 464027 127480 115213 127437 128934 148355 146011 138190 139017 90505 92402 321867 285311 810183 818194 207294 206296 273055 276270 324987 317035 324066 327203 332712 337025 308879 340717 777036 814062 619400 486547 295507 292000 336544 335664 342839 352015 346541 349126 386632 385729 691849 715247 41.15 68.7 2
14:25:49 2023-09-26 442786 438893 95655 91548 144615 148615 151573 152589 93864 94026 110190 111043 137683 140031 442292 477110 1137636 1128451 448690 464501 127521 112241 127423 128831 150180 146045 138302 138999 90505 92297 323330 284907 809977 820693 207439 205940 271856 276305 324894 317480 326577 325690 332677 338553 306901 339606 772738 811405 590078 483240 294047 290114 335868 333848 344727 348912 345184 349879 387048 384574 680102 714470 41.15 68.7 2
14:25:50 2023-09-26 451598 439328 95729 91389 144875 148615 148775 152306 93897 96013 110156 110656 141658 139690 440553 472293 1143704 1136441 446122 463991 127603 111989 127437 128844 150215 145773 138190 138789 90505 91983 321034 284302 816100 816221 207977 206118 272377 277742 324771 318974 324415 328559 333924 340461 305750 341054 777110 807163 588793 481113 295376 290873 333978 335736 342947 350074 342469 350652 383241 385429 686743 712336 41.15 68.7 2
14:25:51 2023-09-26 442998 442910 93967 91638 145521 149064 150574 148316 93928 96245 110088 111043 142048 140403 442943 471602 1142819 1128279 446474 464684 127630 112230 127457 128934 148955 146011 138190 139616 90905 92297 321034 285513 811233 818231 207805 206118 273019 276270 324987 317000 324066 327203 332677 336990 306901 339643 774488 813447 592938 485786 293558 288794 335868 333848 342681 348281 346233 348742 386160 385765 691849 714977 41.15 68.7 2
14:25:52 2023-09-26 440603 441115 95691 91581 144749 149030 153069 152624 93769 96080 110080 110967 141693 140578 439919 475135 1149547 1130760 444827 465341 127026 112194 127016 129430 151856 146283 137737 141609 90505 92237 324104 286787 813169 820789 209720 206192 273140 275935 328214 315838 324523 329257 333581 338922 305571 341238 772711 810540 584314 482483 293764 288759 334702 333776 343471 351767 342650 350698 384427 386852 684607 713349 41.15 68.7 2
14:25:53 2023-09-26 439138 441313 95889 91415 145040 148787 149148 148214 93864 96343 110224 110763 141727 140116 442943 475801 1146956 1134225 446826 464064 127630 115133 127383 128755 148590 145773 138190 138789 90505 91983 321867 284503 816619 816221 207508 205654 272377 276341 324951 317408 324631 325725 333490 339744 304999 341275 773357 802392 594624 477562 292969 289400 333978 335736 344656 350146 342614 348919 385003 383459 683725 710795 41.15 68.7 2
14:25:54 2023-09-26 438180 440400 95691 91548 144607 148611 152998 152481 93738 96046 110003 110827 141658 140578 440265 478071 1150406 1125006 441557 464684 127480 115167 127389 129031 148762 146041 137983 138983 90439 92365 323330 286121 813471 823197 209720 205551 273210 275460 324987 315973 326613 326708 333744 339029 305607 339313 775091 816184 619400 477598 295155 290354 335868 333848 345411 347933 345672 348148 383241 385765 678658 714549 41.15 68.7 2
14:25:55 2023-09-26 440603 441138 95555 91581 144377 149064 150716 148382 93674 96114 110003 111107 141461 140901 439574 472450 1152923 1134018 440827 464684 127304 114973 127349 128755 148921 145842 138302 138999 90538 92110 333577 286121 811402 817958 207329 205654 274118 274582 324987 316965 324030 327203 333960 338553 306865 338254 774357 808751 590078 481840 294042 293800 334702 333848 342465 348211 344661 349879 384427 386852 687826 714198 41.15 68.7 2
14:25:56 2023-09-26 444854 440719 95555 91548 144381 149030 152998 148349 93802 96080 110080 110935 141658 140382 439883 477002 1140799 1125812 448715 464283 127134 112348 127213 129134 150018 146248 138151 139382 90505 92237 323330 286121 803924 823197 208981 206330 272377 276078 325384 315021 324415 328327 333960 338043 306901 338646 773808 811369 590078 485479 293836 288899 336580 333776 343160 348912 344661 348248 386776 386587 681624 714198 41.15 68.7 2
14:25:57 2023-09-26 439357 441593 95691 91548 144858 148744 150303 150102 93833 95947 110003 110915 141526 140465 440265 478071 1147882 1128006 441412 465012 127569 115133 127383 128844 148855 146011 138190 139017 90505 91983 331283 285919 813706 820656 207832 205477 273246 275882 324987 315838 326577 325427 334177 339029 305679 340423 775091 811103 594624 477598 294948 288321 336342 333848 346842 347689 344661 348393 383312 385765 680622 713151 41.15 68.7 2
14:25:58 2023-09-26 442684 440750 95920 91017 145355 148476 149794 150102 94504 94232 110325 110915 141954 140207 444388 477110 1140100 1128736 446365 465341 127691 112021 127594 128755 148624 145670 138814 138596 90913 91983 326095 283699 822577 824804 206862 205975 272828 277547 324494 318226 324703 326708 332712 337061 305571 340125 775072 817221 588563 483277 293558 288759 333942 334433 344923 347933 346233 348742 384462 385500 685735 714704 41.15 68.7 2
14:25:59 2023-09-26 440603 441845 95659 91581 144867 149030 153104 148518 93801 96247 110190 111075 139653 141042 440301 470934 1152923 1134825 443104 465341 127569 115053 127471 128844 148388 145808 138190 138921 90538 92237 323330 286731 810202 817617 209276 206089 274255 275175 324555 316859 324415 327326 333695 338340 306055 340533 773697 808715 590078 483008 294006 293907 337258 335700 342947 348211 342686 349879 384157 386780 687790 712106 41.15 68.7 2
14:26:00 2023-09-26 439687 440395 93967 91448 145107 148475 149009 148045 94088 96144 110393 110763 142053 140081 440957 474168 1146142 1138061 448639 464684 127480 112220 127349 128755 148590 145773 138190 138789 90538 91983 321867 284503 813763 817378 207508 205477 271996 277352 324951 315973 324631 325725 333021 339029 304248 340717 775035 802392 587300 477562 293075 289233 333942 335736 342947 349828 342614 348673 384427 384311 684765 714549 41.15 68.7 2
14:26:01 2023-09-26 439453 441408 95659 91581 144615 148615 153034 152587 93706 95947 110190 110915 137605 140480 440049 478071 1146956 1128959 441557 465341 127480 114973 127349 128844 147916 146389 137983 138892 90714 92297 323330 286121 810206 822908 209572 205517 273105 275282 326790 318524 326540 324870 332453 338518 305464 341575 774907 811369 587300 480105 293970 290390 336507 333848 344887 347445 344334 350449 382703 385765 680176 711100 41.15 68.7 2
14:26:02 2023-09-26 441923 442773 95789 91570 144372 149239 150365 148518 93674 96080 110054 110915 141727 140543 440265 473765 1153423 1131601 444827 465341 127060 112217 127016 129375 151785 146283 137772 141609 90472 94066 325094 287547 803843 818231 207329 205049 272828 275004 325384 315021 324631 326709 332787 338553 305930 340125 773024 809322 587300 481123 293111 288321 334702 333306 344923 347691 342577 347135 384157 386580 685250 711063 41.15 68.7 2
14:26:03 2023-09-26 445488 440714 95659 91548 145030 148822 148673 152552 93706 95946 110114 110915 141530 140347 440193 478035 1137089 1125526 450638 465122 127331 112164 127355 128865 150180 146248 137976 139091 90406 92204 323330 286121 810144 823055 206253 205975 271321 276020 324843 315838 324667 325427 332453 337771 306505 338370 775091 811441 590078 485553 293628 289506 333978 333541 343195 347933 342361 348742 386196 384610 680622 714741 41.15 68.7 2
14:26:04 2023-09-26 439353 441782 93936 91548 144615 148926 153104 152551 93674 96211 110003 110915 141461 140578 440301 476582 1146257 1124726 441210 465341 127304 112031 127172 128934 147923 146287 138094 138921 90505 92137 321034 286121 816234 824804 207150 204838 273246 274617 324987 315497 324595 324870 332712 337025 305607 338289 775091 818449 590078 477634 293970 294188 335868 333848 342947 347933 346515 348742 382703 385765 683635 712647 41.15 68.7 2
14:26:05 2023-09-26 449818 441380 95663 91485 144611 148926 153069 152552 93674 96080 110114 111075 139842 140332 443892 472972 1143556 1131957 448056 466293 127555 112176 127457 128831 150215 146011 138190 138886 90505 92297 321034 286121 815787 818267 207769 205654 272582 275826 324987 316381 323083 327203 331919 336518 306901 339126 772811 811723 581329 485933 292941 287831 333978 333848 342947 348246 342361 348248 385653 384574 691886 714235 41.15 68.7 2
14:26:06 2023-09-26 443035 440359 95729 91012 145118 148373 151140 148242 93706 95914 110080 110763 141530 140515 441615 479294 1137089 1125042 446159 465012 127725 114973 127594 128666 148928 145335 138190 138211 90571 91983 324104 284302 825982 824221 207805 205334 272412 276305 324494 316009 324595 324870 332444 337025 306397 339597 775072 816032 588563 483277 293146 288321 333762 333930 342947 347933 345708 348248 383312 384610 685771 713188 41.15 68.7 2
14:26:07 2023-09-26 439189 441881 95563 91634 144603 149064 150294 148684 93770 96245 110054 111107 141786 140860 443215 474457 1156128 1134018 441484 465122 127480 115293 127457 128934 148355 146011 138190 139163 90505 92204 324104 285770 824404 817653 206253 205482 273316 273742 324987 316451 323574 326709 333490 338043 305930 339643 772711 808180 590078 481840 293558 288757 334702 333848 342947 347726 342650 348449 383312 386580 686780 711100 41.15 68.7 2
14:26:08 2023-09-26 444882 441417 93844 91422 144615 148926 152927 152446 93674 96046 110003 110839 141727 140613 440957 478035 1139545 1125812 450220 465341 127270 115202 127172 129071 147821 146501 137998 139017 90505 92237 324104 286898 810750 826715 208833 206192 271441 275317 326790 315838 324523 327632 333888 336848 305894 337616 771684 811405 588563 485296 293909 288759 333978 333541 342920 348153 344370 348002 386196 384610 680658 714741 41.15 68.7 2
14:26:09 2023-09-26 439549 441926 95723 91482 144713 149397 148945 148687 93929 96080 110156 110891 141530 140662 444203 480703 1148586 1125042 441629 463274 127487 112197 127383 128755 147821 146389 138094 138828 90538 91983 321867 286121 813824 823055 207150 206468 272828 274653 324987 315973 324739 324870 332212 337817 304248 338254 772711 811441 590078 477634 293815 287884 333978 333848 342947 347445 345464 348449 382131 385187 680658 711136 41.15 68.7 2
14:26:10 2023-09-26 444369 442066 95589 91426 144745 148615 152925 148280 93738 95947 110080 110915 141727 140382 441615 473969 1142892 1128316 446863 465341 127514 115167 127383 128762 148795 145903 137983 139481 90439 91950 324341 286121 811445 823271 207805 205551 272271 275388 324987 316965 323083 325725 333924 335835 306865 339126 773977 812872 585532 485530 294253 287919 333978 333848 342464 349787 344697 347719 385039 384034 691886 714741 41.15 68.7 2
14:26:11 2023-09-26 450400 441367 95754 91012 144918 148459 149794 149892 93864 95847 110224 110527 141727 139725 441543 478035 1136247 1125006 446644 465012 127514 114939 127383 128755 148220 145808 138190 138789 90977 91983 321867 284101 818170 824221 207805 205049 271616 276305 324494 315497 324667 324582 331714 336706 305679 339643 773940 816068 588563 482558 294879 288321 333472 333848 342947 347445 344697 348248 383312 382886 683241 713188 41.15 68.7 2
14:26:12 2023-09-26 439668 442102 95489 91519 144411 148449 152927 150488 93643 96014 110003 110915 141333 140810 441268 472899 1155963 1135191 443833 465304 127589 115156 127491 128865 148795 145907 138086 138983 90406 91983 323330 286121 832152 817653 207805 205015 273281 274582 324951 316486 323574 328500 333382 337025 304676 340791 773992 807003 574068 480445 293380 288554 333978 333848 342464 347172 342614 348742 382739 385765 687826 711100 41.15 68.7 2
14:26:13 2023-09-26 443102 441691 95692 91422 144875 148615 149718 150277 93960 95914 110258 110763 141826 140151 444203 474801 1144598 1136717 448483 466219 127514 114893 127505 128755 148657 145808 138190 138789 90571 91983 325094 285109 817687 815923 207150 205015 273599 276305 324951 315973 324559 325199 333021 338553 303521 340513 773940 802392 596140 477598 292254 288974 333978 333848 342947 347933 342614 348148 383027 383459 685771 711063 41.15 68.7 2
14:26:14 2023-09-26 440076 441786 95555 91485 144411 148818 153034 152446 93833 94361 109986 111043 141949 140473 441448 477963 1148586 1127857 444589 465304 127168 115133 127172 128755 148054 145907 138203 139350 90406 91983 323330 286121 812105 824368 209304 204378 272828 274617 324987 315021 324631 324870 331714 337025 304748 338254 772711 816068 586668 477368 294327 294188 333978 333848 342947 346922 345137 348495 380990 385223 681698 711100 41.15 68.7 2
14:26:15 2023-09-26 441955 441881 95527 91359 144649 148615 152855 152659 93611 95914 110003 110688 141530 140515 440957 477362 1149620 1131601 446195 463345 126817 112084 126719 129375 151679 146317 137806 141412 90410 92137 325094 286935 811548 820076 207805 204696 271996 274617 324667 315838 324631 325725 332049 338079 304676 339162 771617 811149 604096 480408 292905 293845 335868 332801 342955 347172 342336 348779 382739 384610 682666 711063 41.15 68.7 2
14:26:16 2023-09-26 444896 441777 93898 91316 145371 148510 148909 148181 94024 96045 110275 110915 139904 140171 441124 478107 1136247 1125526 451388 466550 127480 115133 127383 128755 148456 146045 138224 138906 90505 91983 325094 285109 815316 824221 207805 204696 270719 275918 324951 315838 324667 324870 333695 336518 305035 338646 772811 816068 588563 483044 293836 288961 333707 333848 342983 346958 342325 348248 383008 382278 682666 712647 41.15 68.7 2
14:26:17 2023-09-26 439357 441782 95431 91012 144615 148615 153069 152446 93674 95947 110037 110763 141727 140480 441475 472400 1152923 1134825 441557 463274 127725 114939 127594 128576 148855 145842 138302 138974 90905 92170 336858 286121 819402 820863 207805 206178 273069 275211 324578 318974 323395 325655 332985 336718 304963 341238 774685 810503 588563 479749 293970 288852 333978 335664 342140 348912 342614 348495 380954 385458 689815 712610 41.15 68.7 2
14:26:18 2023-09-26 458095 441854 93877 91286 144966 148475 148809 152589 93642 95979 110080 110915 139604 140081 441435 475135 1146956 1138437 449817 465341 127304 114939 127349 128755 150215 145907 138193 138902 90472 91983 325094 285513 817909 817958 207805 204981 271097 275424 324951 315021 324066 327170 331749 338553 304713 338609 773904 802356 593109 481499 293836 288899 333942 333848 342947 347933 343549 350412 382096 382815 685735 713349 41.15 68.7 2
14:26:19 2023-09-26 440603 441822 95616 91452 144615 148922 153069 152659 93643 96046 109970 110915 141658 140578 441435 478071 1146956 1126855 441557 466477 127541 112164 127389 128728 150636 146147 138155 139074 90373 91950 323330 286935 824283 826559 207805 203778 272412 274546 324771 317516 324559 324870 333960 335976 304249 339350 772491 816953 594477 477598 294327 288852 333978 333776 342659 346922 345428 348248 380954 385151 681661 714178 41.15 68.7 2
14:26:20 2023-09-26 441854 441850 95521 91319 144641 148926 152998 152624 93579 96046 109970 110827 141693 140347 440836 477290 1149547 1129920 446159 465764 126817 115247 126685 129113 149760 146248 137636 139301 90315 92173 325094 287343 808689 820620 207805 204762 271581 274582 326826 315838 324066 325690 331708 337735 304498 339126 772164 809359 591594 480336 294461 288093 335868 332261 344923 347933 341987 350178 382096 383459 680622 713349 41.15 68.7 2
14:26:21 2023-09-26 441660 442034 94147 90946 144918 148476 149011 152341 93865 95780 110190 110580 141826 139871 444922 477819 1140571 1128113 449265 466659 127555 115201 127423 128762 150601 146916 138302 138709 90505 91983 322858 284797 820187 826559 207805 204662 271581 276076 324350 315021 324595 324870 333960 335976 304963 338609 774488 811441 587047 481840 294253 288698 333472 333848 342947 347089 342650 347719 383008 382815 683725 713151 41.15 68.7 2
14:26:22 2023-09-26 445819 441777 93578 91393 144381 149013 151044 148416 93547 96046 109970 110915 141461 140578 441475 477999 1142008 1121494 449546 465341 127026 115133 127016 128934 150001 146147 137857 139100 90628 91983 322319 287547 815480 823055 207221 205477 271546 274126 324987 315838 324331 324546 332751 336435 305930 337030 772711 815900 597554 485823 293799 294013 335868 332261 342947 347409 342577 347191 385003 383388 679621 715210 41.15 68.7 2
14:26:23 2023-09-26 442795 442111 95625 91012 145073 148647 149487 148418 94056 96011 110088 110978 141949 140171 441435 475028 1148512 1137451 449436 464392 127270 115099 127743 128694 150184 145842 138284 138709 90505 91920 322858 285642 818702 818593 207805 204378 270719 275460 324722 315021 323574 326708 332013 338553 303075 338646 773904 802356 593109 477562 293836 288899 333942 333848 342947 346567 341470 349521 380954 382242 686743 712336 41.15 68.7 2
14:26:24 2023-09-26 446268 442102 95551 91389 144645 148615 148673 152624 93643 95914 109970 110763 141530 140480 441435 471631 1143704 1130723 448837 465341 127304 115133 127172 128755 150215 146045 138206 138902 90661 91983 317902 286121 812029 819424 207366 204981 271581 274546 324951 315021 322331 325725 332013 334719 305894 337030 775054 809359 585532 484756 293839 288093 333978 333812 342947 347172 342577 346664 385046 383139 691952 716287 41.15 68.7 2
14:26:25 2023-09-26 442334 444313 95685 91319 144709 148925 148878 148349 93897 96211 110054 111139 141727 140845 441435 478143 1152602 1129883 445492 463274 127270 115099 127247 128755 150215 145842 138206 138906 90472 91983 325094 286121 815958 820789 207805 203778 271961 274582 324951 315394 324595 326708 331744 337061 303146 339126 772164 811723 582821 477598 294253 294428 333942 332531 344923 345489 341506 348742 380954 383459 678658 713349 41.15 68.7 2
14:26:26 2023-09-26 440535 442138 95418 91389 144440 148615 148665 152694 93547 96046 109818 110935 141530 140810 444834 472329 1152923 1134018 441174 466842 127270 114939 127138 128755 150215 145907 138092 138902 90472 91983 325615 286266 811138 818231 207805 204378 272999 272906 324735 315717 322557 325427 332013 336447 304713 338370 772711 802428 588563 481803 294670 287801 336270 333523 341659 348698 342397 347573 384586 385008 689492 713782 41.15 68.7 2
14:26:27 2023-09-26 446931 441922 95492 91360 144381 148926 152998 152624 93738 94328 109970 110915 141727 140480 441435 477963 1140353 1125526 451868 463309 126884 115133 126719 128755 149760 146045 137694 139095 90377 91983 325094 286935 819213 824221 207513 205015 270719 273742 324987 315838 323610 324582 332049 335976 304999 336280 773808 811333 588563 485823 293005 294188 333978 332495 342947 346922 342384 347719 384462 382242 680622 714198 41.15 68.7 2
14:26:28 2023-09-26 440603 442377 95691 90984 144875 148615 148809 152376 93738 96127 110156 110612 141727 140214 441435 475171 1147461 1139534 449265 466815 127664 115121 127491 128618 150219 146045 138159 138833 90406 91950 322858 285311 821325 818231 207805 206178 273213 275424 324001 316191 323311 326708 332463 337723 303075 339126 774136 802392 588793 477526 294253 294433 333707 333848 342947 347933 342577 348779 380350 382815 687790 712336 41.15 68.7 2
14:26:29 2023-09-26 446866 441597 95484 90946 144611 148615 153069 148587 94025 95880 109970 110688 141739 140347 441475 472329 1143704 1131601 450549 463274 127270 114973 127172 128576 150215 145907 138097 138709 90472 91983 324341 286121 812496 818231 207503 204981 271097 274546 324951 314766 322593 325725 330974 336011 304999 336554 772811 806967 587047 484719 293005 294022 333942 333541 342947 347933 344431 346700 384157 382242 687753 711063 41.15 68.7 2
14:26:30 2023-09-26 441854 441593 95489 91012 144377 148615 153034 152624 93643 94361 110291 111043 137683 140529 441435 481455 1150220 1131957 445977 466623 127344 115224 127349 128755 148855 145842 138206 138965 90307 92076 326637 286731 812456 823055 207805 206178 271546 274162 324951 315838 324595 324870 332049 337498 303111 339366 772711 813753 593109 477526 293836 288852 333942 333541 344706 345844 342541 348742 380385 383459 678141 712610 41.15 68.7 2
14:26:31 2023-09-26 441813 442138 95352 91548 144168 149239 152750 148516 93484 96114 109818 110967 139688 141007 441435 473765 1156202 1131601 446863 464649 127304 115133 127138 128934 149970 146045 137883 139003 90315 91983 325615 288161 806389 819424 207659 204344 271581 272906 324987 315838 322629 325725 331462 336754 304498 338609 772164 806967 594056 483513 293836 293827 336342 331794 342947 347933 341987 348248 381828 383424 684121 714549 41.15 68.7 2
14:26:32 2023-09-26 445001 441561 93871 91316 145081 148682 149045 148385 93802 95978 110088 110763 142053 139941 441475 480812 1137089 1125252 450172 467320 127344 115099 127138 128755 148855 145907 138105 138872 90505 91983 325094 285311 816022 824804 207805 204344 269929 275424 324722 315838 324631 324870 333021 335001 304249 337616 772811 815801 588563 481840 293628 288776 333472 333812 342767 345879 342614 346700 382703 381101 682666 715247 41.15 68.7 2
14:26:33 2023-09-26 447154 442142 95390 91485 144632 149030 152927 152729 93706 96080 110003 110915 137777 140613 441435 478035 1143704 1122292 450220 466550 127060 115133 127016 128934 149760 146045 137992 139100 90472 91983 325615 287752 821436 824221 206929 205015 271321 272977 324987 315838 323610 324870 332756 335036 304999 336006 772711 811333 588563 486622 293005 294433 333978 332261 342947 346922 344944 347427 384753 383139 680474 716399 41.15 68.7 2
14:26:34 2023-09-26 442624 441705 95780 91223 145045 148475 149011 152341 93769 95814 110114 110656 141727 139976 441435 477114 1145408 1137525 450227 467320 127603 114939 127349 128576 148590 145842 138302 138709 90505 91856 325088 285311 817986 819461 207805 203744 270719 275460 324037 315694 323311 324870 332553 337771 303075 339643 774524 807003 588793 477526 294084 294392 333707 333848 342681 347445 342541 348779 379782 382278 687790 713768 41.15 68.7 2
14:26:35 2023-09-26 446640 442142 95460 90984 144829 148615 153104 152624 93674 95914 109851 110763 141530 140347 441435 473765 1143704 1134018 450859 463274 127304 114939 127138 128576 150005 145842 138109 141248 90472 91983 325094 286121 813510 818231 207221 204412 270719 274197 324494 315838 322629 325690 330424 336011 304748 336043 772229 802356 588563 485162 293384 288811 333726 333396 342561 347826 340846 347536 383134 381493 687533 713349 41.15 68.7 2
14:26:36 2023-09-26 441228 441777 95451 91012 144611 148371 152998 152624 93579 95814 109818 110688 141786 140151 441475 480848 1146293 1128006 443946 464287 127270 114859 127138 128576 148550 145907 137905 138709 90410 91920 325094 284973 819239 823055 207805 203744 271546 273742 324722 315616 324595 324870 332013 337025 302862 338646 771617 815089 588563 477526 293836 293612 333942 332801 342731 345324 342023 348248 379817 382850 677625 712077 41.15 68.7 2
14:26:37 2023-09-26 441913 442147 95398 90979 144415 148615 153034 148377 93484 95914 109818 110763 141461 140151 445708 476182 1144161 1128736 447386 466659 127589 114893 127491 128405 150601 145741 138194 138319 90439 91920 321716 284090 821712 825540 207221 203744 271132 273742 323055 318524 322940 324510 333490 334427 304534 338376 773940 811297 594477 483277 293628 288852 333713 333848 340878 346922 342650 345613 382131 381958 687826 713188 41.15 68.7 2
[truncated: 151,300 more chars]
