# Supplementary material for: Methods for Estimating the Detection and Quantification Limits of Key Substances in Beer Maturation with Electronic Noses
Source: Sensors (Basel). 2024 May 30;24(11):3520. doi: 10.3390/s24113520 (PMC11175341; doi:10.3390/s24113520)
Supplement: Supplementary file 1 [file sensors-24-03520-s001.zip › Data/2-Phenylethanol/raw data/Day 1/50ppm1.txt]

Time Date R01 R02 R03 R04 R05 R06 R07 R08 R09 R10 R11 R12 R13 R14 R15 R16 R17 R18 R19 R20 R21 R22 R23 R24 R25 R26 R27 R28 R29 R30 R31 R32 R33 R34 R35 R36 R37 R38 R39 R40 R41 R42 R43 R44 R45 R46 R47 R48 R49 R50 R51 R52 R53 R54 R55 R56 R57 R58 R59 R60 R61 R62 T01 H01 Phase
10:30:00 2023-09-26 357335 357841 82907 80933 124248 124113 122551 121652 87666 86524 97505 97031 116857 118202 344837 371637 990514 971205 371560 386771 107017 94376 106573 104403 120456 119183 111098 111412 76461 76830 273713 239172 702014 703169 197737 197815 252568 253785 293573 285557 302371 302343 314813 319406 300443 329412 693100 730391 524802 431362 268270 263518 304321 301250 314682 319845 324990 326509 365069 364152 595672 628415 39.95 68.5 1
10:30:01 2023-09-26 363198 357877 82911 80933 124334 124080 122701 121652 87758 86524 97404 96804 116857 118202 345568 370008 989039 983242 371827 386463 107050 94408 106607 104053 120952 119062 111315 111421 76578 76830 270933 237317 711153 705172 199431 196751 253204 255209 292474 287176 300617 302663 314778 321097 297743 331915 696195 729788 524802 430404 269820 262642 303360 303124 315017 321373 321345 326509 360841 364027 603641 626448 39.95 68.5 1
10:30:02 2023-09-26 359838 356801 82915 80712 124369 123706 122936 121619 87910 86402 97573 96507 117327 117645 345570 370043 984777 976138 373552 385612 107345 94408 106607 104514 120456 119266 114196 111400 76429 77163 269427 238327 700983 703712 197737 197780 251795 254958 292325 286333 300023 303195 314778 320303 301002 328879 695210 727691 532259 430598 267482 263939 303039 304176 315762 321088 322704 327396 364735 361168 602247 625376 39.95 68.5 1
10:30:03 2023-09-26 358737 358665 82995 80937 124041 124285 122251 122049 87726 86561 97404 96836 116890 118202 344837 372300 994772 976138 372322 386483 107475 94568 103978 104657 120787 119490 111285 111497 76420 76997 269427 238664 701839 708102 198980 196991 252603 255139 293253 286177 301724 301039 316241 321346 297455 331341 694682 734595 524802 431197 269548 262677 304071 302167 315942 320294 323146 324564 362791 363517 596856 626801 39.95 68.5 1
10:30:04 2023-09-26 356547 357338 82915 80684 124312 123706 122852 121652 87910 86497 97573 96507 117132 118004 345568 368869 995416 981845 369627 387352 107526 94473 106607 104546 120621 119067 114275 111444 76357 76892 269150 237582 699907 702221 198980 197677 252533 253785 294470 286012 300872 302767 314304 319990 297532 330411 693210 728959 532553 430672 268846 264150 304820 301108 317911 321195 321464 328322 363012 363304 596258 625438 39.95 68.5 1
10:30:05 2023-09-26 362939 357585 82911 81073 124248 124080 122701 121834 87758 86683 97404 96804 116823 118579 345070 372835 986117 975318 372244 386319 107575 94441 104109 104306 120952 118897 111327 114443 76493 76507 270933 236982 710306 706134 198910 197643 252216 254993 290762 287949 301298 301779 315765 321083 298018 330143 697182 729773 530830 430598 268904 263518 303112 301848 314132 319759 321643 324636 362755 361309 604068 626448 39.95 68.5 1
10:30:06 2023-09-26 356547 357594 82915 80937 124213 123995 122668 121750 87758 86556 97404 96804 116857 118235 344837 370008 990514 971205 372988 386499 107017 94440 106425 104546 120456 119101 114196 111433 76439 76861 269427 239682 699736 705208 197737 197884 252181 254566 294227 285459 299157 302576 317720 321061 301271 331031 693064 731750 529030 433035 267268 264150 303893 301531 317469 319845 322356 326509 361093 360986 597914 627337 39.95 68.5 1
10:30:07 2023-09-26 357873 358737 82911 80744 124282 124080 122936 121852 88174 86888 95483 96907 117336 118182 345216 369979 994699 983914 368891 386012 107542 94376 103856 104371 120621 119101 111371 111389 76452 76861 269427 238664 703785 702221 199292 197505 253379 253785 293047 286772 300447 303195 314304 319288 297532 332008 693173 726669 532259 429978 268908 263482 304749 300510 315942 321409 320633 328041 360553 362393 597293 625560 39.95 68.5 1
10:30:08 2023-09-26 360581 357334 82915 80966 124239 124356 122500 121801 87758 86588 97438 96539 117132 118399 345324 368679 987186 980451 375708 386771 107593 94312 106573 104371 120538 119101 114230 111412 76389 76830 269427 237989 701210 702221 199396 197815 254368 255889 293253 286486 301792 302200 315933 321142 299573 331884 697072 725313 529030 428048 268683 264327 302439 303124 315762 320483 322095 328004 360427 362393 604533 627263 39.95 68.5 1
10:30:09 2023-09-26 359073 357881 83116 81030 120939 124356 122837 121867 87966 86642 97572 97003 117079 118298 345179 371810 990441 972586 374117 386771 107475 94439 106505 104514 120456 119183 114196 111465 76461 76892 271956 239342 695290 703061 198807 198470 252181 254958 293665 285459 300718 301991 315033 321382 298471 328879 695210 729994 532259 431808 267446 264362 303360 300896 315192 319845 322357 326545 361129 361239 598836 628933 39.95 68.5 1
10:30:10 2023-09-26 361394 357881 82915 80970 124179 124404 122335 122180 87813 86833 97235 97001 116743 118433 344837 369455 994772 976867 371827 386771 107017 94312 106499 104867 120456 118902 114196 111444 76502 76861 269427 238371 702874 707172 199848 197368 252498 255209 293395 286155 303008 302502 315113 322107 297635 330911 699368 730318 532259 428471 269169 263447 303360 301812 315942 319397 323493 324203 360553 363481 594888 626358 39.95 68.5 1
10:30:11 2023-09-26 361154 358517 82779 81058 120981 123980 122870 121819 87902 86738 97505 96904 116823 118168 345568 368938 988929 977487 374044 385832 107460 94376 103978 104514 120621 119033 114354 111444 76420 76892 271699 238327 705987 702221 198876 197573 252112 255315 293296 286298 301298 303160 316113 319958 298435 329110 697182 725458 530615 430587 268608 264291 302047 302592 315906 320294 320597 328468 361150 361239 600903 625523 39.95 68.5 1
10:30:12 2023-09-26 360907 357836 82878 80933 124170 124456 122335 122082 87694 86770 97336 97164 116790 118365 344765 369973 986965 973277 375860 386155 106985 94343 106539 104514 120621 119392 111336 111671 76578 77164 276282 238327 705985 708212 199257 197677 252882 256390 292432 285423 301973 301812 315253 320753 300347 332502 697182 734559 532259 431197 268810 264115 301450 304013 315906 319362 324032 324600 361164 362866 604496 627190 39.95 68.5 1
10:30:14 2023-09-26 358125 358338 82882 80901 124291 124080 122467 121801 87726 86620 97505 96771 116857 118202 344522 372787 993363 973969 369555 386155 106985 94376 106539 104514 120910 119232 114320 111347 76461 76830 269427 238664 701726 703133 198910 197437 253309 254531 292378 286262 301298 302167 316206 319854 297983 332244 693137 729764 535580 431241 269097 263044 304249 303277 315473 320045 324958 324311 363193 363304 597840 628913 39.95 68.5 1
10:30:15 2023-09-26 360641 356761 82907 80680 124300 123876 122500 121619 87726 86651 97505 96771 116823 118004 345254 368938 986832 982543 374537 386412 107442 94569 103901 104560 120787 119096 111317 111444 76493 77237 269427 237989 701489 702221 199500 197471 251760 255385 292361 286539 301298 302627 315717 320248 297671 332318 697182 726560 532259 427407 268872 264071 301908 303088 315461 319714 322059 326472 360970 363220 604822 626892 39.95 68.5 1
10:30:16 2023-09-26 360871 357201 82911 80648 120896 123872 122135 121834 87694 86524 97370 96507 116790 118004 342789 371933 983435 973969 372353 386110 107567 94376 106607 104053 120787 118868 114388 114375 76565 76611 269324 236647 705265 703097 198910 197938 252357 254923 291719 287176 300617 301286 316206 319759 297532 329412 697182 729922 531902 432961 268397 264009 303146 303834 314431 321159 322441 326799 363158 362181 604313 627337 39.95 68.5 1
10:30:17 2023-09-26 357622 358121 82911 80933 124213 124113 122401 121718 87726 86954 97505 96936 116823 118168 342501 369206 998255 979455 371682 386012 106886 94536 106515 104657 120546 119412 111307 111594 76398 76892 273713 239003 695648 703991 199396 197574 252498 254923 293195 284516 301786 303928 313323 320213 299754 331935 692611 729624 529030 428351 268683 263447 303289 301424 317621 318879 322059 327505 361150 362901 597141 626079 39.95 68.5 1
10:30:18 2023-09-26 362145 356766 82907 80676 124175 123876 122500 121587 87726 86524 97370 96771 116790 118004 342861 369385 987567 982543 371791 386155 107493 94408 104231 104339 120621 118868 114320 111391 76493 76663 271956 237317 700401 702221 199570 196991 252357 255350 292793 286333 301085 301848 314998 321964 297671 334360 696432 729606 524802 427902 269820 263710 302225 302946 315353 320637 322023 327006 361129 363481 604226 627226 39.95 68.5 1
10:30:19 2023-09-26 357610 357585 82907 80933 124265 124080 122401 121718 87726 86888 95483 96939 117440 118592 344656 372217 991883 972401 375067 386555 107328 94568 106505 104690 120423 119266 114128 111738 76452 77258 271109 239682 708656 706208 200765 197677 251550 255421 292361 285423 300734 301956 317720 321204 299428 329448 697182 730264 524802 431197 268683 264291 301485 302484 315942 320070 323601 326873 361129 362901 603141 626764 39.95 68.5 1
10:30:20 2023-09-26 358696 356801 83191 80905 124213 124080 122701 121736 87726 86588 97505 96804 116823 118168 342825 372787 994772 973969 369555 386155 107493 94473 106573 104546 120621 119358 114162 111379 76470 76695 269427 238495 700756 708139 199223 197471 253344 255103 293907 286450 302005 302949 317057 320682 299996 331772 692955 736491 530830 433649 269097 263193 304285 302167 315942 320530 324007 324564 363264 363446 597988 626286 39.95 68.5 1
10:30:21 2023-09-26 360907 357554 82911 80997 120963 124237 122804 122250 87842 86770 97572 96839 117046 118264 344656 369713 989734 983242 374007 385612 107460 94569 104011 104339 120621 119067 114320 111347 76493 76892 271699 237821 702293 702221 199570 197608 251795 255854 292609 286700 301298 302627 314269 320729 297888 330880 697182 725530 537619 427407 269133 264071 302528 303160 315461 320294 322095 327468 360970 363481 603604 626892 39.95 68.5 1
10:30:22 2023-09-26 360799 356766 82915 80937 124205 124047 122668 121768 87726 86620 97404 96507 116823 118381 344801 372229 985565 973969 372915 386155 107674 94312 106631 104053 120787 118752 114456 114375 76483 76507 289814 237149 709346 708139 200623 197677 252429 255209 292913 287270 300302 303535 317902 320905 301453 329377 696195 729163 524802 430901 270251 264045 303289 302556 315461 319759 320597 327591 362614 361274 599135 625560 39.95 68.5 1
10:30:23 2023-09-26 360886 358094 82746 81094 124180 124389 122186 122399 87718 87041 97469 97004 116757 118399 342825 370043 995416 978135 369664 386391 107312 94440 106573 104625 120621 119067 114275 111379 76461 76830 269150 238327 701115 703061 199570 197162 252603 254923 293537 286969 300452 300793 315288 320990 297635 331449 695174 734559 537619 429978 269928 263447 303039 302167 315532 320294 323637 324564 361164 364027 599261 628490 39.95 68.5 1
10:30:24 2023-09-26 357618 356806 82915 80684 124369 123706 122819 121619 87878 86460 97404 96507 116857 117645 344837 368869 993363 981845 368444 386427 107493 94473 106647 104371 120621 119067 111230 111477 76483 76997 269427 238664 716574 702112 199431 197677 253948 254355 293743 286996 300120 303124 314778 322095 297497 332318 692955 727278 524802 429978 268719 263482 304820 301905 315942 321409 320633 328273 360805 362901 599113 626448 39.95 68.5 1
10:30:25 2023-09-26 360799 357120 82750 81058 120871 124251 122135 121918 87726 86588 97336 97072 117021 118250 342825 371672 984169 973667 372207 385576 107493 94344 106573 104339 120621 118902 114354 111432 76461 76861 269427 236982 705283 703097 198945 197780 252533 255350 291719 287176 301116 301250 319441 320753 299573 330411 697182 730354 530830 430163 268683 263851 303324 302767 314132 320744 322620 326277 363009 362358 605426 627485 39.95 68.5 1
10:30:26 2023-09-26 356547 356766 82882 80676 124170 124080 122701 121718 87758 86524 95209 96507 116823 118168 344801 370008 990478 970129 369627 386191 107442 94633 103945 104625 120787 119471 111307 111541 76429 77028 269427 239342 714076 709217 198288 197780 253132 254531 294021 286106 302152 302840 315253 320078 301271 329412 695870 730354 532259 431362 267822 264071 304285 300896 314937 320530 322584 326716 362720 361274 595580 627485 39.95 68.5 1
10:30:27 2023-09-26 359162 356770 82882 80684 124213 124151 122837 121587 87726 86465 97505 96507 116823 118066 344837 369419 990514 979718 368149 385576 107017 94312 106573 104053 120621 118834 114275 114443 76461 76695 269427 237989 705017 702221 198945 197815 253733 254142 292644 287176 300872 303160 314743 322131 299428 331184 693173 726555 532259 430587 268908 262677 305343 302132 315461 319279 320633 327505 361093 362358 597988 625560 39.95 68.5 1
10:30:28 2023-09-26 359784 356801 82915 80680 124179 123995 122434 121736 87758 86524 97370 96539 116823 118463 345324 367543 987522 979492 374354 385469 107394 94376 104022 104482 120787 119047 111252 111412 76452 76642 269427 237989 702242 701229 200765 197780 251760 255350 292644 286987 300617 302839 315933 321472 297082 329412 697182 721341 529030 427443 269185 264327 302403 303088 315684 320744 322095 327505 360970 362901 603604 627337 39.95 68.5 1
10:30:29 2023-09-26 360871 357260 82915 80933 124205 124113 122135 121685 87758 86620 97336 97349 116823 118202 342825 371672 984169 973277 372353 385270 107493 94280 106607 104021 120787 118868 114309 114409 76524 76715 271956 236647 704582 703097 198945 197780 252568 255136 290692 287580 301298 302648 316277 320753 300845 332318 697950 734939 522864 432421 268954 264150 303146 303834 314874 321159 322477 324600 363299 362358 604961 627079 39.95 68.5 1
10:30:30 2023-09-26 358701 357841 82878 80966 124265 124113 122335 121951 87726 86651 95450 97171 116945 118592 344547 369907 994662 979529 371646 385397 106886 94537 103784 104371 120308 119067 114162 114432 76483 76861 271956 238327 696840 703097 199605 197608 253204 254958 294171 286333 302005 301039 315765 322095 298032 331449 694682 730354 532259 428763 269963 263447 303822 302627 315906 320294 324093 324564 361129 364027 597986 626322 39.95 68.5 1
10:30:31 2023-09-26 359073 356770 82915 80684 124451 123876 122701 121536 87758 86374 97404 96507 116857 117678 344837 370231 993363 980451 368444 386155 107664 94408 106573 104053 120621 119101 114354 114477 76493 76695 269427 238327 702005 702221 199431 197815 253913 254353 293764 287329 301079 303798 315933 322107 300566 330804 692991 726460 526211 430477 268954 264031 305178 301250 315942 319982 323162 328090 361093 363156 597141 626003 39.95 68.5 1
10:30:32 2023-09-26 360569 356761 83163 80680 121004 124323 122837 121951 87837 86679 97572 96839 117079 118264 344620 372052 983985 975753 371791 385612 107708 94376 104085 104449 121036 118959 114456 114251 76483 76601 292534 237821 708498 706061 198945 197815 252568 255350 292644 287782 300175 302663 316020 320303 300596 330411 697182 729732 530830 431259 268908 264291 302791 302876 315017 320016 321607 327006 363335 362358 601753 626003 39.95 68.5 1
10:30:33 2023-09-26 356507 356806 82911 80937 124213 124080 122551 121834 87726 86620 97370 96539 116823 118235 342861 369420 990478 971205 374080 386191 106985 94440 106391 104625 120391 119266 114162 111433 77992 76892 269427 239342 697864 706134 199396 198850 254313 255244 293764 286530 304237 302521 315624 321204 301416 331142 695870 728858 529030 430892 267482 265635 303324 301920 315633 319845 322620 327237 364772 361274 599871 626496 39.95 68.5 1
10:30:34 2023-09-26 359874 357555 83165 80947 120939 124014 122903 121736 87934 86583 95385 96839 117160 118191 344837 368576 994772 983727 368336 386735 107534 94376 106607 104403 120787 119047 114196 111347 76327 76715 269427 238327 705088 702221 199257 197815 253379 253785 293573 286857 301085 302803 314778 322036 299428 332244 693137 726592 524802 429978 269097 263887 305178 301250 315209 319724 321607 328041 360939 363191 594170 625878 39.95 68.5 1
10:30:35 2023-09-26 361154 356766 82915 81152 124244 124080 122434 121750 87758 86588 97404 96539 116823 118168 344837 367901 986965 980451 375718 385612 107526 94440 106573 104371 120621 119067 111273 111509 76547 77060 271699 238290 701953 701579 201349 197711 252394 256210 292325 286996 302152 302911 315253 321211 298068 331180 696962 728210 532259 428457 269999 264291 302154 303656 315461 321373 322584 327505 360014 364609 604496 626448 39.95 68.5 1
10:30:36 2023-09-26 358838 356627 82783 80974 120941 124014 122753 121801 88018 86529 97404 96804 117140 118264 344765 368869 989470 971205 373825 386012 106985 94408 106391 104546 120326 119101 114048 114455 76398 76892 269427 239750 695318 705208 198945 198746 252146 255136 293807 285543 300031 302203 316046 319254 300099 328879 695925 730282 524802 430587 267446 265139 303324 302080 315192 319397 322620 327006 361164 361274 597279 628859 39.95 68.5 1
10:30:37 2023-09-26 358701 356837 82825 80966 124058 124113 122444 121900 87455 86802 97201 96969 116596 118399 342393 368318 992659 976138 369627 385576 107017 94549 104011 104592 120787 119062 111285 111477 76461 77070 270755 238327 701498 706208 200058 197642 252533 254958 293090 285494 300980 301671 315861 320248 297707 331484 695174 733784 532553 428726 269584 263482 303360 302203 315906 319397 324358 324311 360588 364027 602610 625402 39.95 68.5 1
10:30:38 2023-09-26 359351 356694 82911 80680 124394 123673 122936 121670 87966 86316 97539 96733 117132 117678 345216 370123 985565 974718 373811 385305 106985 94376 106425 104086 120456 118902 111044 114512 76461 76830 273713 237989 701385 702221 198910 197884 252357 255350 292396 286333 300872 303762 314304 318366 298888 329412 696195 725607 532259 431197 267482 264291 302047 301848 315942 320294 321379 328541 360805 361309 600055 625560 39.95 68.5 1
10:30:39 2023-09-26 359820 357613 82907 80680 124175 124113 122069 121900 87758 86954 97370 96836 116823 118399 342825 369714 989078 975753 375718 386176 106919 94472 103918 104482 120744 119130 111340 111509 76452 76966 273713 237989 698806 703097 199257 197642 251760 256137 293055 285459 300523 301636 316066 321417 297983 331972 696195 730161 532259 430892 268719 264291 301485 303124 315798 319397 323601 326509 361164 362393 601826 626597 39.95 68.5 1
10:30:40 2023-09-26 357472 356516 82915 80648 124282 123673 122734 121438 87842 86279 97438 96475 116890 117611 344837 369458 994772 980451 369071 385612 107593 94344 106539 104371 120621 118902 114162 111336 76461 76861 271109 237547 701158 702221 199431 197780 253372 253785 294470 286333 301298 303621 314778 319768 297567 330411 693173 726596 537619 429978 268908 264106 303714 301250 314717 321409 320669 328541 362903 362937 596258 625560 39.95 68.5 1
10:30:41 2023-09-26 360291 356521 82915 80937 124213 123702 122401 121619 87726 86374 97539 96939 116979 118196 344511 368132 986965 981734 375031 385433 107509 94408 103912 104482 120621 118868 114196 114398 76502 76934 269427 237653 704255 701229 199570 197815 252882 256031 292680 286369 300830 302699 314046 320987 297082 330411 696688 721413 530439 429100 269133 264362 302403 303160 315906 320744 322131 327505 361186 363191 603604 626892 39.95 68.5 1
10:30:42 2023-09-26 360835 356547 82915 80937 124002 124080 122036 121587 87726 86556 97404 96539 116823 118038 342825 371672 983471 973696 371791 385576 107083 94344 106573 104053 120704 118868 114230 114409 76461 76601 271956 236647 711040 703133 199257 197849 252638 255350 291507 287805 302450 302378 316951 321025 298818 331269 698134 729958 530830 433035 268918 264150 303360 303124 314796 318358 322584 326716 363229 362901 605389 627521 39.95 68.5 1
10:30:43 2023-09-26 360130 356806 82915 80970 124175 124356 122687 122483 87837 86888 97572 97069 116723 118331 342717 369943 995368 979529 369664 385576 107442 94312 106573 104592 120538 119067 114162 114421 76429 76684 269427 238664 698162 703097 199605 197471 253064 254993 293332 286333 302470 301286 315985 319768 297238 331484 693210 730427 532259 429674 269999 264102 303822 302203 315942 320294 324129 324636 361164 364027 601187 626801 39.95 68.5 1
10:30:44 2023-09-26 359619 356234 82915 80704 124282 123739 122903 121587 87758 86374 97404 96475 117424 117645 344837 370159 993363 980451 367926 385612 107017 94280 106573 104053 120538 118868 114162 114319 76534 76632 269427 237989 705599 701725 199674 197642 253913 254711 292735 287068 301012 303053 315621 322107 300420 331269 692991 726646 532259 430330 269133 263482 304963 300860 315906 320205 320669 328041 361129 363049 597141 625560 39.95 68.5 1
10:30:45 2023-09-26 362951 356485 83026 81219 124266 124304 122419 122282 87750 86829 95385 97004 117012 118544 342753 371081 986965 973969 373384 385433 107493 94441 106539 104672 120538 119027 111220 114443 76461 76715 269427 236647 703329 703097 199257 197815 252533 256137 292128 287607 300452 301250 316241 321204 299851 330911 696889 730354 532259 432115 268872 264256 303076 304013 315017 320744 323565 324600 362755 362866 604822 627337 39.95 68.5 1
10:30:46 2023-09-26 356476 357582 82878 80905 124170 123961 122368 121768 87726 86556 97471 96771 116757 117971 342825 370008 990441 971168 368999 385576 106985 94473 106505 104514 120456 119067 114162 111347 76483 77332 271109 239305 698115 707710 198806 197711 253593 256950 294220 286521 302580 302946 315915 320753 299377 330411 693100 736515 532553 431848 268234 264036 303856 301673 315942 320294 322584 327432 363299 364116 597104 627337 39.95 68.5 1
10:30:47 2023-09-26 360130 356552 82808 81169 120906 124014 122837 121736 87846 86465 97505 96771 116823 118196 344656 370123 992585 980414 369911 386140 107575 94441 106647 104339 120787 118834 114320 114443 76534 76715 269427 237989 704907 702221 199918 197780 253698 254531 292467 287261 301298 303124 314998 319990 299428 331413 693137 727105 532259 430927 268872 263044 305178 302132 315684 319982 321571 327968 361093 363156 595892 625560 39.95 68.5 1
10:30:48 2023-09-26 360056 356298 82907 80897 124352 123706 122467 121601 87726 86465 97505 96771 116823 118086 342861 367535 986265 977288 374007 385505 107017 94408 103978 104592 120787 119027 111230 111477 76472 76861 270755 237989 704484 701010 199431 198711 252463 255350 293296 286539 299806 303798 315933 320213 298435 329377 696195 725494 532259 429674 268270 264327 302828 303088 315906 320744 322095 328541 361114 361274 602564 625560 39.95 68.5 1
10:30:49 2023-09-26 359110 356552 82874 80897 124179 123876 122594 121867 87934 86556 97471 96804 116823 117971 342465 372087 990478 971168 368444 385576 107017 94428 106505 104514 120456 119033 114162 111412 76398 77070 269427 238495 701271 703097 198910 197780 253344 254566 292976 286333 302836 302663 316206 319854 300420 330911 693100 730066 527971 431241 268683 263482 304963 300896 315942 320744 322620 326679 363335 362901 596258 627337 39.95 68.5 1
10:30:50 2023-09-26 355406 356186 82878 80644 124205 123706 122218 121503 87726 86374 97336 96507 116823 117971 342825 368643 996185 982325 372322 388491 107335 94537 104067 104553 120456 119164 114308 111574 76429 77164 269811 239682 698101 702221 199605 197608 253099 255244 294434 285352 300031 302839 314269 322750 299996 331144 692611 727619 526211 428690 269698 263851 303360 301250 315668 319397 322095 328505 359979 363446 595800 627337 39.95 68.5 1
10:30:51 2023-09-26 358413 356198 83026 80993 124265 123673 122335 121322 87726 86685 97538 96507 116823 117645 342861 370008 984169 975355 371755 385541 107674 94312 106756 104053 120787 118786 114354 114409 76398 76642 269150 237989 705524 704211 198945 197815 252533 255350 293296 287391 300447 303124 315950 319865 299133 330375 696195 729678 532617 431205 268683 264256 302791 302627 315496 320205 320669 327237 363299 361309 599982 628129 39.95 68.5 1
10:30:52 2023-09-26 357983 356766 82874 80680 124145 123876 122434 122142 87726 86497 97336 96804 116790 118196 342501 369582 991067 971020 374464 385433 106886 94536 103817 104625 120456 119130 114059 111444 76470 76861 269427 238664 699247 705208 199535 198712 252112 255171 294577 285245 301760 302203 315253 321382 298435 328879 695174 730318 532259 430587 267446 265324 303289 302132 315192 320070 322656 326970 361129 361239 599304 628859 39.95 68.5 1
10:30:53 2023-09-26 357546 356717 82915 80680 120989 124014 122635 121503 87726 86433 97539 96507 117390 117645 342825 370123 990514 977597 367337 385576 107493 94312 106573 104053 120621 118834 114241 114477 76429 76695 269427 237989 704469 701725 199535 197815 253768 254531 293573 287176 301298 303160 315471 319990 298018 331144 693173 726555 533689 430927 269097 263482 305178 301920 315942 319982 321571 328236 361129 363446 597564 625560 39.95 68.5 1
10:30:54 2023-09-26 358737 357224 82911 80680 124205 123876 122401 121983 87870 86706 95418 96939 116690 117903 342681 367650 986117 980650 374427 385397 106985 94376 106539 104339 120456 118868 111220 111509 76502 76715 266944 237821 700870 702075 199431 198401 252146 255385 293502 287059 300718 304048 314269 320987 299428 329412 696688 726555 527620 428690 268683 264362 302863 303088 315726 320744 322584 328505 361150 362358 603131 625560 39.95 68.5 1
10:30:55 2023-09-26 357586 356229 82874 80897 124175 123995 122284 121619 87726 86433 97370 96507 116823 118004 342789 371116 990478 970479 368999 385576 107409 94377 106539 104371 120423 119067 114128 114602 76534 76695 269427 238664 700817 703133 198910 197849 253877 254531 293395 286298 301043 302663 315950 320303 299377 330411 693137 734559 524802 431241 268270 264067 304749 301673 314937 320294 322584 327505 363335 361309 596258 627337 39.95 68.5 1
10:30:56 2023-09-26 357766 356516 83055 81104 120923 124118 122837 121736 87902 86679 97572 96972 116690 118230 342645 368240 995478 977597 369700 385612 106787 94472 106436 104618 123783 119149 114014 111509 76439 76924 269427 239003 693795 702221 201049 197780 252568 255315 292780 285512 301015 302203 315982 321211 297707 331449 695174 729732 533689 428362 269738 264256 303360 302449 315942 319397 324093 327006 360014 364027 598578 629306 39.95 68.5 1
10:30:57 2023-09-26 361100 356194 82911 80672 124179 123706 122368 121503 87726 86402 95176 96507 116790 117645 342861 370123 987604 983242 368149 385270 107567 94312 106573 104053 120621 118868 114275 114375 76493 76632 269324 237244 703770 703721 199674 197368 253840 255209 292183 287877 301859 302696 315681 322107 297983 332959 696195 728922 532553 430818 269928 262642 304249 303088 315017 322252 322214 327505 361129 364573 599502 625560 39.95 68.5 1
10:30:58 2023-09-26 360897 357416 82812 81090 124387 124214 122569 122016 87842 86920 97471 96804 116823 118283 342789 368869 986928 973277 374802 385576 106985 94461 103990 104371 120391 119067 114128 114512 76502 76695 289814 237653 698099 705208 199396 197849 251795 256993 292784 286333 302684 302203 315985 319733 298471 330911 697182 729994 532259 431197 269097 264327 301731 302839 315942 320070 324358 327006 362212 363162 603604 626764 39.95 68.5 1
10:30:59 2023-09-26 357586 356547 82915 80925 124209 123706 122284 121619 87726 86588 97370 96804 116823 118415 342789 371968 993363 973969 368963 385612 107017 94344 106539 104339 120391 119027 111252 111541 76515 77018 269427 238327 701385 707209 199431 197677 253770 255174 293360 286700 303591 301671 317233 321119 300845 334122 693100 736189 530830 430598 269574 263342 304749 302203 315942 320744 322620 324636 363880 364027 597988 626322 39.95 68.5 1
10:31:00 2023-09-26 361080 358376 82783 80906 120886 123961 122186 121503 87726 86374 95450 96872 116932 117971 342789 367866 986869 983131 374007 385541 107017 94280 106573 104086 120711 118868 114162 114443 76461 76642 268214 237317 701097 701192 199918 197780 252146 256172 292644 286772 302371 302911 314743 321211 298104 332244 697182 725263 537798 427443 269133 264291 301272 303586 315726 320744 322357 327505 359727 363481 603604 624712 39.95 68.5 1
10:31:01 2023-09-26 361871 355659 82911 80901 124179 123876 122251 121569 87726 86524 97370 96507 116823 118004 342861 371116 984169 972586 371827 384422 107731 94441 104031 104242 120952 118732 111241 111393 76515 76684 270933 236982 710383 706208 198945 197815 252603 255350 292099 288282 300933 302627 316941 320753 298471 330875 698629 730318 532259 431241 268719 264291 303396 303160 315017 319982 322584 327006 363335 362901 605426 626448 39.95 68.5 1
10:31:02 2023-09-26 358629 356449 82882 80937 120597 124352 122218 122016 87726 86620 97370 96969 116831 118298 342825 369458 993363 976138 369627 385348 107017 94376 106465 104371 120456 118868 114196 111400 76534 76830 269427 237821 699013 703097 200023 197595 253344 255350 293537 286974 300734 301286 316719 320248 297497 332221 694682 734595 537619 430587 270380 263447 303075 302840 315942 319974 324322 326146 362755 364609 599261 627244 39.95 68.5 1
10:31:03 2023-09-26 357333 356507 83220 80680 124239 123909 122701 121503 87758 86306 97404 96507 116857 117611 342861 369458 996834 982325 370210 385433 107361 94504 103945 104553 120621 119256 111243 111412 76472 76695 266944 238158 716605 701004 199988 197746 253521 254531 294227 287176 300391 304261 315148 320213 298227 331144 693137 725530 526211 429978 269133 264106 305178 301250 314682 319724 321345 328541 361129 363446 594280 625560 39.95 68.5 1
10:31:04 2023-09-26 362182 356966 82878 81044 124032 124318 122251 122670 87662 86588 97302 96804 116823 118004 342789 370008 983471 972586 369700 384999 107017 94312 103790 104053 120621 118834 114196 114364 76461 76632 269427 236647 712496 703097 199570 197849 252603 255421 292143 287176 300031 301956 316684 318366 298471 331144 697182 730427 532259 429957 268908 264291 303360 304048 314796 321337 323565 326509 363045 362901 605156 628859 39.95 68.5 1
10:31:05 2023-09-26 357676 356194 82907 80708 124093 124080 122368 121470 87487 86556 95352 96939 116979 118230 342537 372743 991179 973160 368891 385976 107608 94408 104022 104371 120358 118902 114082 114398 76398 76966 268436 238327 698997 703097 198910 197849 254116 254566 294470 286423 300067 302663 315288 320303 301271 330411 693137 734522 524802 431358 268306 264291 304749 301286 314717 320294 322620 327505 365069 361309 594170 626892 39.95 68.5 1
10:31:06 2023-09-26 358696 355909 82812 80684 124213 123961 122500 121387 87758 86465 95242 96475 116823 117645 342861 370195 990514 979455 367373 385305 107493 94344 106607 104053 120621 118810 114196 114443 76493 76632 269427 237317 705637 704535 199570 197815 254193 254993 293332 287580 301480 303835 315288 320248 298435 332455 695174 727619 526211 430587 269169 263447 305178 302627 315461 321991 321607 328004 361129 364027 598836 626448 39.95 68.5 1
10:31:07 2023-09-26 358999 356521 82911 80929 121015 123947 122870 121885 87837 86738 97504 96970 116723 118182 342645 367650 986928 979529 374044 385576 107017 94344 106357 104750 120456 118834 114128 114443 76502 76715 269427 237989 700643 701229 199396 198746 252357 255421 293537 286857 299192 304120 314269 320248 300311 329412 696395 725494 527620 429978 268306 265139 302899 302876 315942 320744 321607 328541 360014 362358 602136 625560 39.95 68.5 1
10:31:08 2023-09-26 356512 355694 82911 80716 124032 123706 122368 121536 87487 86556 97370 96539 116823 118004 342825 371081 991919 971205 368999 384677 107017 94376 106391 104371 120456 118936 114128 114443 78025 76642 289814 238327 700076 703133 198945 197573 253768 254958 294470 286772 301542 303160 316755 320490 299413 331449 693173 730391 526542 431313 270114 263887 304035 302203 314717 320744 322656 327541 363335 362901 596295 627153 39.95 68.5 1
10:31:09 2023-09-26 357493 356480 83145 80947 120840 123928 122837 121736 87934 86770 95352 96938 116965 117971 342825 368419 995478 980888 369591 385576 106952 94344 106357 104403 120621 119164 114048 111379 77980 76861 268436 239342 693236 701229 199605 197849 252603 255385 294184 285423 303806 304784 314304 320729 298018 331449 693137 727696 534582 428726 269169 264071 304285 301389 316145 319845 322620 328541 360518 363481 596258 627521 39.95 68.5 1
10:31:10 2023-09-26 358161 355878 82915 80684 124161 123668 122668 121438 87758 86311 97404 96475 116823 117611 342789 369973 985565 973990 371864 385305 107050 94376 106573 104053 120456 118868 114162 114443 76534 76642 269427 237821 708855 703712 198980 197884 252638 255385 293886 287674 300193 303870 316241 321382 301085 330446 695210 729824 523392 431367 268908 264327 303396 302876 315942 322063 324266 328250 366213 362653 602062 626337 39.95 68.5 1
10:31:11 2023-09-26 358093 356400 82783 81002 120867 124014 122434 121670 87726 86465 97370 96539 116865 118066 342609 370159 987604 972586 375177 385433 107368 94440 106357 104546 123886 119101 114003 111400 77951 76861 271109 238664 694568 705208 199570 198746 252882 255421 293807 285459 300769 302663 315985 319768 298471 329412 696195 730391 537619 431197 268719 265728 302119 303124 315227 320070 323601 327505 362212 362393 600939 626322 39.95 68.5 1
10:31:12 2023-09-26 357622 356225 82821 80933 123998 124080 121970 121834 87726 86402 97370 96507 116710 118004 342789 370043 993363 976930 368480 384999 107050 94504 103978 104592 120621 119062 114218 111423 76452 76861 269427 238327 700756 706208 200093 197677 253344 255171 294021 286772 301125 301849 317792 322322 297983 332491 694191 737619 524802 429693 269963 263482 304285 302451 315942 320744 323637 324636 362791 364573 598836 626358 39.95 68.5 1
10:31:13 2023-09-26 360733 355619 82911 80716 124093 123706 122569 121703 87782 86465 97471 96507 116743 117678 342681 366761 987112 980451 374080 384458 107017 94312 106425 104339 120456 118868 114082 114409 76470 76715 268436 237720 700756 700202 199570 197884 251795 255456 293289 286772 301116 302947 314304 321246 297567 330411 697182 721647 536547 428048 268944 265139 302863 303820 315942 321373 322620 328541 361222 363191 604822 625560 39.95 68.5 1
10:31:14 2023-09-26 360600 355694 82911 80712 124007 124080 122069 121718 87487 86433 97235 96804 116710 118004 342271 370043 984715 974362 372852 385019 107501 94408 103912 104306 120787 118931 111307 111370 76420 76965 266944 235980 705463 703061 199257 198538 252603 255385 291719 287265 300067 302203 319019 321204 301058 330947 697182 730246 524802 430051 268719 264291 303396 304084 315017 320495 323601 326545 363299 363255 604822 627521 39.95 68.5 1
10:31:15 2023-09-26 359110 357121 82841 81012 124179 123961 122186 121652 87782 86620 97336 96804 116757 118004 342753 367830 995478 977524 369627 385576 106919 94537 106396 104690 120310 119232 114093 111477 76429 76695 271956 237989 692574 704211 200197 197780 253344 255350 293950 287176 301438 302400 316241 320953 297532 332455 695137 730318 525683 428690 270344 263851 304285 303053 315942 320294 324586 326472 361129 364538 599686 627207 39.95 68.5 1
10:31:16 2023-09-26 357550 356436 82878 80901 124179 123673 122401 121554 87846 86653 97471 96907 116945 118162 342537 369799 995639 981625 369161 385055 107509 94344 103978 104274 120955 118602 114241 114375 76493 76663 276282 237989 708057 702184 199535 197815 254123 255174 293296 287265 301298 303160 315253 320213 300063 333974 694154 727314 524802 430587 269097 263044 305178 302592 315690 320205 322059 328004 362177 364211 595892 626712 39.95 68.5 1
10:31:17 2023-09-26 362423 356726 82779 81044 124058 124285 122186 122115 87694 86802 97471 96936 116676 118283 342753 370008 984169 972586 372697 384927 107560 94312 106539 104021 120391 118834 114128 114443 76461 76715 270933 236982 699055 706208 199848 197815 253407 256531 292609 286974 302433 302167 316684 319956 298888 331377 697182 734522 532259 431808 269097 264256 302615 304512 315906 320744 324322 326509 364775 363446 605389 629269 39.95 68.5 1
10:31:18 2023-09-26 357818 355659 82882 80901 124179 124151 122804 122049 87870 86856 97572 96839 116988 118264 342609 373798 992588 973010 368408 385505 106985 94408 106539 104371 120787 119027 114252 111432 76502 76861 269427 239342 700303 703061 199361 197849 253733 254923 293217 286736 301116 302876 319667 320303 301271 331413 693100 729994 535580 432091 269061 263851 305178 301812 315942 320744 322620 328737 364391 362866 597104 627337 39.95 68.5 1
10:31:19 2023-09-26 360255 355940 82907 80901 124213 123876 122368 121587 87694 86402 97336 96507 116823 117971 342789 370123 991939 982543 371755 384963 107017 94280 106573 104021 120456 118868 114320 114409 76534 76684 269427 236982 702924 702221 200232 197608 253132 256137 292609 287814 302371 303124 315253 320694 297671 332959 696860 729678 529030 428763 270797 263851 303360 304013 315906 319724 322584 328004 361164 365670 603925 626807 39.95 68.5 1
10:31:20 2023-09-26 360130 356159 83055 80961 120948 123895 122753 121670 87934 86524 95549 96642 117046 117510 342789 369678 986965 978322 373384 385397 107460 94440 106573 104546 120456 119027 111188 111379 76461 76830 269150 237989 702005 704211 199396 198435 252568 256248 293537 287395 300872 304120 315950 321204 299413 330911 696195 729163 526387 431205 268683 264327 303451 303088 315942 320239 320633 328468 363299 363970 599982 625523 39.95 68.5 1
10:31:21 2023-09-26 358728 355659 82911 80901 123938 124080 122036 121801 87694 86465 97370 96507 116790 117971 342753 370821 993363 976049 369295 385270 107017 94408 106539 104339 120456 118868 114128 114477 76502 76830 270933 237989 697778 703061 200023 197780 253379 255350 293217 287176 300067 302540 317198 320213 298227 332959 694646 730066 529030 431197 270344 263482 304963 302840 314937 320969 324068 326679 364142 365128 597436 629121 39.95 68.5 1
10:31:22 2023-09-26 357039 356003 83159 80915 120971 123980 122870 121703 87846 86803 97539 96475 116823 118162 342645 369458 994772 979681 368999 385868 107435 94344 106465 104371 120456 118868 114207 114477 76441 76861 269427 238664 698838 701192 199709 197849 253344 254531 295091 287189 301298 304548 315253 321893 298435 331413 693137 726560 526211 429978 269548 264291 305178 301250 318099 321373 322095 328541 361093 363481 595341 626116 39.95 68.5 1
10:31:23 2023-09-26 360508 355971 82882 80937 124170 123876 122135 121619 87694 86374 97370 96507 116790 117645 342753 371081 984169 973969 369664 385541 107772 94376 106721 104021 120787 118752 114354 114375 76420 76632 269324 236982 718166 706208 199570 197849 253488 255350 292370 287985 302836 302876 317198 321382 299377 331144 697182 730318 531723 431241 269133 265373 304741 303727 315503 322551 322512 327359 364284 363304 607344 627226 39.95 68.5 1
10:31:24 2023-09-26 357840 356016 82845 80680 124170 123876 122251 121885 87750 86588 97471 96804 116790 118004 342753 369979 989003 970479 372915 385576 106985 94312 106505 104514 120391 119149 114128 111444 76470 76830 269811 239172 700417 704211 199674 199058 252568 255350 295334 286298 301969 303124 316206 320213 299413 329377 695174 730318 541729 430298 268046 265510 304249 302132 315668 320294 323338 327968 362177 362069 599261 629306 39.95 68.5 1
10:31:25 2023-09-26 358946 355659 82911 80905 124386 123673 122602 121554 87758 86465 97437 96507 116823 117645 342789 369718 990514 980414 367373 385576 107460 94344 106573 104053 120538 118868 114162 114409 76441 76663 268436 237821 703125 702221 199848 197849 254158 255136 293886 287782 302371 303513 315288 320248 298888 331915 695870 728922 532259 431014 269368 264115 305536 302662 315906 322551 322441 328359 364993 363446 599686 626448 39.95 68.5 1
10:31:26 2023-09-26 358436 356445 82804 80901 124179 124080 122467 121503 87726 86647 97505 96507 116790 117645 342271 366725 986265 977597 374646 384963 107017 94312 106539 104339 120423 118834 114128 114568 76461 77132 269427 237317 703101 700166 199570 198470 252357 255421 293537 286857 300067 304048 314304 321246 301043 330375 697182 721381 535118 428690 269061 265378 303112 303124 315942 321373 322620 328541 359979 362901 603066 626448 39.95 68.5 1
10:31:27 2023-09-26 360871 356414 82845 80937 124240 124280 122153 121736 87726 86556 97370 96936 117068 118476 342465 372598 982554 972438 371646 385169 107542 94408 103933 104521 120787 118834 114320 111280 76452 76736 269324 236836 703785 706208 199570 197884 253309 256714 292467 287985 301969 302203 316403 319990 302478 331413 699381 730354 530263 430562 269133 264291 303075 304512 315461 321123 324093 327177 363880 363481 605389 627337 39.95 68.5 1
10:31:28 2023-09-26 357622 356507 82870 81035 124179 124080 122120 121718 87634 86954 97336 96804 116790 118283 342753 368938 994772 976830 369664 385576 106985 94376 106431 104514 120546 118868 114162 114477 76452 76861 273713 237821 697613 705208 200267 197815 253379 255385 294192 287059 301015 301956 316941 320729 299428 333230 695174 735921 532259 430587 270606 263851 304285 302876 315834 321409 324622 326472 363045 365121 597693 627207 39.95 68.5 1
10:31:29 2023-09-26 357586 355663 82915 80680 124412 123673 122804 121619 87870 86492 95450 96410 116723 117903 342681 369386 993179 982325 370432 385505 107427 94312 103817 104371 120456 119027 114196 111435 76441 76695 269150 238327 706845 701543 200023 197849 253945 254744 295106 287176 301298 304120 315288 320248 298679 331449 693137 726555 538155 430587 269133 264327 304900 301250 315157 320205 321607 328541 361129 363481 597293 625560 39.95 68.5 1
10:31:30 2023-09-26 360812 355659 82845 80901 124179 124080 121967 121587 87455 86524 97370 96771 116893 117971 342753 370043 984169 972586 371791 385270 107460 94344 106573 104021 120621 118752 114320 111183 76452 76830 269427 236480 705740 703025 199570 197884 253344 255385 292120 287985 301542 302663 316951 322358 300845 331413 697182 729922 524802 431135 269133 264327 304249 302767 315239 320205 323338 328004 364136 363446 604496 627337 39.95 68.5 1
10:31:31 2023-09-26 357440 357992 83026 80993 120934 124009 122368 121768 87782 86583 95242 96839 116932 118264 342573 370123 989003 970092 369627 385433 107361 94441 106505 104371 120291 119174 111188 111412 76429 76861 269427 238664 700362 703097 198945 198746 252603 255136 295126 286333 302005 303160 316206 319288 300288 329448 693210 730282 526211 431205 268270 264362 304713 301708 315192 320495 323601 327736 362212 362358 597988 629343 39.95 68.5 1
10:31:32 2023-09-26 357080 354592 82911 80846 124360 123876 122701 121438 87758 86311 97505 96507 116823 117611 342789 369857 993363 980414 367373 385305 107017 94376 106539 104053 120456 118868 114241 114409 76441 76695 271605 237821 699558 700239 199883 197884 254123 254531 293253 287176 301298 303655 315288 320248 298471 332190 693173 727169 533689 430587 269963 264106 305593 301920 315942 319724 321607 328250 364553 363743 596847 625413 39.95 68.5 1
10:31:33 2023-09-26 358557 355521 82808 80947 120904 123895 122602 121703 87750 86588 97370 96507 116790 118273 342537 366840 986965 979718 374911 385576 107475 94505 106539 104371 120456 118868 114162 114364 76295 76642 271956 237317 700870 700202 199883 198470 252181 256172 293573 287176 300067 303124 314778 323697 298471 330446 698849 725494 529030 428726 269133 265139 303112 304013 315942 319724 323601 328541 362636 363481 603604 626448 39.95 68.5 1
10:31:34 2023-09-26 356253 356444 83134 80937 124093 123961 122138 121652 87487 86524 97370 96804 116823 118004 342789 370123 987604 970129 373816 385612 106985 94408 106322 104371 123817 119174 114093 111412 76439 76830 269427 238664 695201 703991 199570 199127 252533 255421 294149 286097 300769 303160 316241 320248 301271 329448 696195 729372 533689 430892 268306 265767 303750 304176 318592 319761 324069 328090 363158 362760 599686 629084 39.95 68.5 1
10:31:35 2023-09-26 359110 356016 82746 81048 124076 124113 121937 122016 87423 87039 95516 97035 116596 118433 342753 368576 996111 974718 369591 385576 106985 94344 106465 104633 120423 118868 114128 114443 76502 76642 266944 237653 700416 704709 200232 197884 253344 255350 293985 286911 301438 301671 316684 320953 297532 332455 695870 730427 530830 429674 270416 263887 304749 303088 314717 320294 324622 326970 362247 365705 600723 627244 39.95 68.5 1
10:31:36 2023-09-26 358161 355659 82878 80680 124170 123995 122135 121503 87666 86524 97370 96507 116823 118307 342789 366725 986965 977634 374080 385576 107017 94408 106539 104371 120456 118868 114082 114477 76440 76695 270755 237317 702532 700202 199883 198746 252568 256172 293537 286974 300067 302803 315825 323925 298435 332392 698317 726710 531320 428398 268846 265369 303182 303656 315545 321195 323421 329056 363514 363304 603104 625188 39.95 68.5 1
10:31:37 2023-09-26 360545 355089 82878 81359 120817 124080 122087 121685 87455 86647 97302 96872 116690 118202 342753 370008 984169 972586 373607 385576 107493 94376 106607 104371 120621 118834 111241 114409 76534 76715 269427 236313 702055 703061 199766 197884 253344 256531 292199 287176 301755 302663 316976 319768 298924 331413 698812 730391 524802 430298 269133 264291 304036 304512 315239 318392 323314 326509 363335 363481 605426 628859 39.95 68.5 1
10:31:38 2023-09-26 356324 355659 82915 80933 124213 123995 122135 121601 87873 86556 97370 96804 116823 118038 342789 367866 995913 977560 369664 385576 106952 94472 106175 104546 123903 119183 113935 111368 77980 76861 269427 238284 698327 702221 199918 197815 252603 255421 294434 285423 300980 302591 317720 323697 300845 334397 694794 731750 527620 428544 269784 264150 304071 303584 318628 319042 323637 328541 360553 364573 598338 629306 39.95 68.5 1
10:31:39 2023-09-26 359712 355308 82915 80684 120869 124009 122627 121470 87726 86556 97370 96507 116823 117971 342789 370159 987604 983242 368999 384999 107050 94332 106573 104053 120621 118786 114196 114409 76493 76632 269427 236982 702043 702221 200232 197815 253556 256453 293090 287674 301116 303195 315765 320248 299464 333501 697182 729861 524802 429978 270797 263447 304285 304048 315684 320239 322620 327141 362212 365157 602992 626003 39.95 68.5 1
10:31:40 2023-09-26 356547 355659 82878 80937 124136 123995 122069 121536 87455 86497 97302 97031 116823 118038 342753 370195 984740 973969 375438 385576 106985 94376 106391 104371 123852 119067 113969 114477 76398 76715 269427 237989 706647 704211 199605 198435 254313 256679 294184 286253 302738 303655 316579 321560 299236 333485 696542 730210 526211 430892 269097 265546 301800 303160 318142 320259 324428 328004 362755 363481 601826 629121 39.95 68.5 1
10:31:41 2023-09-26 357946 355432 82915 80937 123968 124080 122036 121670 87666 86803 97404 96507 116857 118004 342753 370079 993363 976893 368999 385305 106985 94408 106391 104371 120546 118868 114128 114364 76534 76715 273713 237821 701385 703061 199883 197815 253733 255385 293253 287176 300487 301991 317269 320213 298471 334286 693173 729764 526211 431197 270380 263482 304749 302663 315834 318392 324358 324636 364427 365121 598836 627079 39.95 68.5 1
10:31:42 2023-09-26 356628 355374 83112 80965 120971 123947 122720 121438 87934 86338 97572 96674 117046 117543 342609 368794 994772 980451 367373 384422 107442 94376 104011 104053 120391 118868 114128 114443 76389 76695 268436 237989 696174 700734 199883 197884 253768 254566 295557 287176 301480 304120 315253 320283 298471 331449 693173 725530 533689 429978 269169 264327 305178 301250 315157 319759 321643 328541 361129 363517 597293 626448 39.95 68.5 1
10:31:43 2023-09-26 360581 355914 82911 80937 124007 124076 122003 121768 87487 86524 97235 96804 116743 118004 342753 370008 984169 972586 369700 385035 107050 94312 106607 104053 120456 118752 114162 114251 76420 76684 269324 235980 705055 703061 199605 197884 252603 256137 292644 287176 302042 302239 317933 320025 299133 331413 697182 734559 532259 431012 269169 264327 304285 304548 315017 319279 323865 327006 364142 363743 605133 628526 39.95 68.5 1
10:31:44 2023-09-26 357586 355798 82808 80947 124317 124014 122602 121619 87902 86738 97336 96771 116823 118004 342753 369871 992659 970895 369035 385305 107017 94504 103880 104086 120373 118902 114128 114466 76502 76778 269427 238327 700590 705208 198945 197849 253733 255136 294505 286772 302450 303195 316206 321382 300323 331180 693173 735633 526211 431920 268683 264327 305178 302167 315227 321337 323637 328004 363845 362393 597141 627374 39.95 68.5 1
10:31:45 2023-09-26 358413 354627 82911 80712 124153 123706 122335 121438 87758 86338 97370 96507 116823 117645 342559 369458 989776 980451 367373 385035 107017 94280 106607 104053 120621 118669 114162 114330 76493 76663 269150 237149 705308 702221 199918 197849 254623 255385 293537 287782 299192 304084 315985 320283 299117 332995 694719 727619 532553 430587 269963 264067 305178 302874 315834 322970 323314 328322 362649 365014 599686 625856 39.95 68.5 1
10:31:46 2023-09-26 359418 355512 83121 80919 124386 123639 122668 121239 87487 86311 95581 96939 116790 117645 342825 367313 986117 976867 372952 384728 107017 94312 106391 104053 120423 118868 114162 114319 76502 76642 268436 237317 700643 700202 199570 198919 252603 255456 294021 286974 301116 305048 315030 320283 299413 330411 697182 725807 533689 429693 268306 265360 303396 303160 314682 319245 321643 330085 361129 362901 600939 625560 39.95 68.5 1
10:31:47 2023-09-26 357440 355343 82915 80704 124213 123668 122102 121438 87455 86343 97235 96507 116629 117678 342717 371116 995491 973277 368480 385612 106985 94441 106425 104592 120391 118868 114048 114443 76470 76632 269427 237821 700189 703097 199883 197849 253945 255350 294263 286911 302042 301919 317269 319288 298924 332491 694388 735904 530830 433649 269712 264009 304856 302946 315906 321195 325004 326825 364284 364943 597840 629306 39.95 68.5 1
10:31:48 2023-09-26 355569 355441 82911 80648 121004 123810 122368 121289 87758 86343 97404 96742 116757 117611 342789 367866 995478 977634 369071 385576 107050 94472 106539 104371 123954 118868 113969 114319 76429 76830 269427 238664 698202 700697 199918 198470 253344 254914 295405 286857 299228 305048 315288 320764 300347 331484 693210 727105 533689 429978 269548 264362 305178 301286 315924 319279 321643 328541 361129 363743 592418 625560 39.95 68.5 1
10:31:49 2023-09-26 360056 354627 82911 80937 124002 123995 122120 121503 87519 86460 97235 96865 116629 118004 342476 370043 983471 972586 371524 384458 107017 94280 106607 104053 120456 118786 114149 114217 76452 76518 273713 235980 700965 705208 199570 197884 253344 255421 292404 287782 301760 301883 317022 322036 301271 333551 697987 730246 530830 432421 268990 264186 303218 304154 314329 320205 324298 327006 363370 363481 605133 625438 39.95 68.5 1
10:31:50 2023-09-26 357097 357154 82845 80860 124196 124118 122602 121587 87694 86374 97336 96507 116757 117971 342717 370159 989003 970169 368999 385270 106985 94441 106505 104339 120621 118868 114093 114443 76470 76830 268436 238495 706446 705708 198910 198746 253698 255101 294077 286700 300718 302910 316206 320978 300744 331413 694118 730066 526211 431848 268683 264291 305178 302132 315157 320744 323565 328004 364065 362866 597527 627337 39.95 68.5 1
10:31:51 2023-09-26 358625 354592 82911 80652 124265 123706 122594 121438 87726 86524 97370 96475 116823 117645 342357 369979 989003 981111 367337 384386 107460 94356 106613 104371 120621 118868 114207 114375 76461 77039 269427 236982 704354 702221 199848 197780 254123 255889 293217 287972 301250 303905 316543 322560 300663 333320 694991 728466 526211 430477 270344 263377 304713 303124 315684 322778 323074 327531 362177 365086 599982 625229 39.95 68.5 1
10:31:52 2023-09-26 359110 355370 82911 80615 124334 123469 122701 121274 87878 86274 97505 96442 116790 117577 342789 368938 986265 978322 372353 385254 106985 94280 106539 104339 120423 118868 114128 114443 76482 76715 269427 237317 700416 702221 199535 198780 252603 256137 293217 287176 301298 305012 315729 319992 299448 330911 696688 727687 526211 429957 269662 265103 303396 303124 315942 320205 321571 329472 362720 362866 600018 625523 39.95 68.5 1
10:31:53 2023-09-26 357840 357769 82841 80897 124145 123706 122186 121521 87634 86343 97302 96771 116596 117611 342717 370043 992622 972313 367854 384963 106985 94344 106539 104053 120787 118868 114093 114443 76502 76768 266944 237989 700303 707099 199988 198228 254018 255244 293700 287032 301823 302485 317092 321168 299236 333158 693173 737482 523392 430598 269676 264080 305178 302840 314902 321373 323314 326364 364427 364538 597988 629790 39.95 68.5 1
10:31:54 2023-09-26 355816 354552 82911 80648 124248 123554 122434 121274 87726 86343 97370 96475 116790 117577 342753 367866 994772 980414 368444 385270 106952 94344 106505 104053 120341 118834 114093 114409 76439 76632 269427 237989 699790 700166 199605 197849 253344 254496 294856 286978 301298 304548 315288 320694 298888 331449 693100 726637 532259 430282 269548 264327 305178 301673 315192 320205 321607 329006 361129 364253 597730 626153 39.95 68.5 1
10:31:55 2023-09-26 360886 355481 82779 80919 124421 124218 122368 121619 87810 86615 97503 96739 116757 117645 342753 366432 988225 980414 374007 384386 107442 94312 103901 104306 120423 118868 114093 114375 76429 76684 269427 237317 700530 700166 200197 198435 254313 256172 292780 286974 300487 303799 314778 321694 298435 330411 697182 721377 529030 428048 269097 265657 303324 303124 315942 321409 323110 329472 360553 363446 603604 626448 39.95 68.5 1
10:31:56 2023-09-26 356828 357146 82882 80684 124175 123876 122186 121470 87455 86433 95274 96771 116790 117971 342717 370008 990478 972586 368444 384963 106985 94312 106505 104339 120358 118868 114093 114364 76502 76715 268214 237989 700590 703061 199535 197884 254123 255315 294470 286736 303094 303160 317233 320753 299448 332419 693173 736948 531723 431884 269133 264071 305178 302592 317693 321727 323805 328213 365088 363885 597417 627300 39.95 68.5 1
10:31:57 2023-09-26 357316 355485 83125 80970 120832 123928 122368 121322 87726 86524 97370 96939 117026 117971 342753 367830 996185 980266 369664 385576 106919 94408 106322 104514 120293 119149 114059 111433 76491 76892 267279 239410 696803 701229 200197 198435 253344 255421 295499 285459 302005 304084 315253 321211 298471 332185 693137 728342 527620 428726 269738 264291 304285 302613 316623 320519 323110 329472 361058 364282 599150 628859 39.95 68.5 1
10:31:58 2023-09-26 358999 354552 82911 80648 124145 123673 122368 121405 87726 86338 97336 96475 117161 117611 342753 369679 984169 976893 369664 384422 107493 94216 106682 104021 120621 118505 114162 114296 76534 76715 269427 237317 706259 704211 199535 198435 253132 256102 293395 287990 301298 302874 317933 321382 299448 331449 696688 729182 530830 433354 268846 265227 303963 302981 315870 323149 322441 328054 364213 363268 601988 626892 39.95 68.5 1
10:31:59 2023-09-26 357321 355094 82874 80676 124093 124151 122270 121503 87423 86402 95246 96507 116590 118162 342717 369718 989003 971895 372952 385576 106952 94376 106357 104371 123817 119067 114014 111347 76470 76861 266944 238664 695084 703941 199570 199544 252568 255385 295126 286409 302935 303160 316241 320248 301933 330375 695210 729408 533689 431197 268234 265546 304249 302380 315889 320753 323601 328004 362212 362358 596810 629343 39.95 68.5 1
10:32:00 2023-09-26 359110 355437 82878 80680 124205 123673 122135 121438 87726 86402 97336 96507 116596 117611 342717 368938 989003 980414 367301 384386 107017 94300 106573 104053 120621 118505 114128 114262 76461 76601 269427 236647 704761 702221 199883 197815 254158 256382 293090 287782 301043 303195 315985 322979 301271 333248 694881 729090 533689 430818 270236 263675 304784 303834 315870 322098 322620 328468 362212 365092 599982 626634 39.95 68.5 1
10:32:01 2023-09-26 358527 354521 83250 80652 124447 123469 122870 121289 87758 86157 97539 96442 116823 117552 342789 368938 985565 974681 372353 384422 107017 94344 106505 104021 120358 118752 114093 114330 76472 76663 269427 237317 702304 701725 199396 199058 252568 255385 293182 287176 301298 304154 315288 322000 299448 332244 696195 726637 526211 429957 268683 265139 303396 303088 315690 320205 321571 329472 363038 362866 600018 625962 39.95 68.5 1
10:32:02 2023-09-26 358437 355999 82882 80680 123972 124080 122069 121587 87455 86374 97268 96507 116710 117645 342476 370008 993363 975081 368480 384422 107017 94408 106539 104339 120341 118752 114128 114409 76470 76715 268436 237821 700930 705208 200197 197815 254123 255385 294149 286992 305262 302378 318052 322107 300238 333356 694008 737605 532259 432115 270617 263851 304963 303088 315122 319245 324370 326182 364356 365342 596810 626764 39.95 68.5 1
10:32:03 2023-09-26 356729 355481 82911 80680 124334 123673 122452 121438 87873 86279 97370 96475 116790 117577 342753 368419 994501 979681 367373 384386 107017 94376 106539 104053 120391 118868 113969 114330 76470 76684 269150 237916 700729 700166 199883 197884 253733 254566 294470 287176 301298 304548 315729 320729 300420 331449 695174 726560 532553 430282 269963 264291 305178 301848 314937 320239 322095 329472 362177 363991 596222 626448 39.95 68.5 1
10:32:04 2023-09-26 359748 355370 82882 80966 123968 124080 121919 121736 87726 86524 97336 96507 116596 118004 342440 369714 984169 972586 369627 385473 107017 94280 106539 104053 120423 118752 114128 114341 76502 76632 266944 235980 703101 706098 199988 198642 253700 256605 292396 287711 303008 302485 317092 322523 299236 332275 698170 729994 524802 431197 270531 264856 303360 304154 315684 319279 324322 326970 363993 364027 605389 627337 39.95 68.5 1
10:32:05 2023-09-26 356072 354516 82878 80897 124170 123706 122186 121405 87455 86465 97370 97031 116710 117645 342717 370008 990478 970479 368734 384999 107017 94408 106465 104306 120326 118868 114128 114477 76502 76715 269427 237989 699849 703061 199535 198470 254123 255350 294505 287189 300734 303762 316719 319983 300323 331449 693173 734559 533689 431884 269133 264291 304605 302627 315227 321373 324320 328273 364427 363191 596295 627153 39.95 68.5 1
10:32:06 2023-09-26 361394 355125 82878 80929 124179 123961 122218 121786 87726 86316 97302 96475 116710 117645 342717 369458 987567 981845 369591 384422 107017 94312 103823 104053 120456 118786 114162 114443 76578 76997 269150 237208 702975 702112 200722 197711 253805 256785 293324 287913 302580 303160 316206 320729 297983 335349 697987 729181 532377 429370 270869 264071 303004 304797 315942 319982 322656 328505 362212 365705 603371 626448 39.95 68.5 1
10:32:07 2023-09-26 356538 354556 82915 80901 124300 123914 122467 121239 87726 86247 97370 96442 116823 117577 342753 368869 985565 976930 371791 384386 107527 94344 106539 104053 123748 118868 114128 114443 76398 76684 269427 237317 703858 702221 199570 198470 253584 255421 294021 287580 300157 304084 316241 321417 299448 330911 696195 729865 524802 430901 268908 264825 304036 303088 315942 320720 324727 328250 365625 363198 602247 625413 39.95 68.5 1
10:32:08 2023-09-26 356512 355406 82792 81077 123938 124285 121854 121801 87423 86588 97167 96804 116402 118168 341681 370123 992659 976559 369035 384999 106985 94312 103945 104417 120621 119027 111307 111435 76420 76966 269427 237989 703912 705172 200687 198573 253910 255421 294227 287176 303634 303781 317233 321176 298400 333230 695210 736426 526211 429978 270797 264291 304749 303124 314937 321373 324694 326509 362755 365670 600760 626801 39.95 68.5 1
10:32:09 2023-09-26 357080 354516 82911 80869 124274 123673 122401 121405 87726 86247 97370 96507 116823 117577 342717 368938 992659 977597 367078 384999 107050 94247 104055 104053 120423 118505 114128 114375 76502 76632 269427 237317 700123 700202 199883 198746 254584 254958 295142 287674 302157 304084 315985 320283 300809 332419 693210 727619 533689 430587 269676 264080 305858 302839 315834 322325 322214 328860 362106 364104 596852 625819 39.95 68.5 1
10:32:10 2023-09-26 358962 354596 82882 80716 124175 123706 122153 121852 87758 86556 97302 96507 116710 118004 342465 366289 985565 977560 373515 384422 107475 94376 106539 104339 120456 118752 114082 114409 76429 76768 269150 237317 700303 699672 199883 199058 253099 256172 293395 287176 300523 304548 314743 321246 299377 330679 697182 721377 532259 428763 268683 265728 303324 302874 315942 319245 322620 329975 360841 362901 601826 625560 39.95 68.5 1
10:32:11 2023-09-26 357076 354592 82915 80716 124041 123706 122120 121587 87758 86524 97336 96507 116710 118004 342717 370008 992659 970932 367926 385305 106985 94408 106539 104371 123920 118868 114128 114409 76470 76830 269427 238327 701044 703097 199570 198781 254193 255385 293911 287176 300754 303195 317233 320753 300323 334434 695870 739850 529401 432385 269368 264186 305787 302448 317693 321195 323949 328322 365195 363446 597141 627485 39.95 68.5 1
10:32:12 2023-09-26 356072 357702 83059 80905 124179 123702 122120 121387 87837 86647 97302 96539 116823 117678 342789 367277 996185 977597 369627 384999 106952 94408 106322 104650 123645 119067 113902 111379 77926 76986 270165 238664 692652 701229 200232 198746 253733 256137 295686 285494 302898 303513 315253 321729 298471 332221 693173 731145 535118 428726 269963 264327 303821 302897 316623 319845 323637 328541 361093 364609 596847 627521 39.95 68.5 1
10:32:13 2023-09-26 356547 354060 82915 80652 124032 123673 122153 121289 87487 86279 97404 96475 116823 117577 342717 368576 985565 976930 369700 384386 107017 94344 106539 104339 120456 118868 114048 114364 76429 76830 269150 237317 700781 702221 199605 198781 253344 255421 294434 287985 301116 304511 317650 321774 300638 331808 696578 731228 525154 432155 268954 264962 303820 303160 314243 320755 321607 328541 364689 363375 600018 625560 39.95 68.5 1
10:32:14 2023-09-26 356971 355374 82965 81001 124088 123995 122087 121554 87666 86343 97268 96539 116596 117645 342440 370159 987604 972313 374646 385270 106952 94473 106357 104514 123852 118902 113935 114421 76470 76830 269427 238327 698555 704211 200057 199093 252533 256208 294919 286298 302784 303160 316719 320283 299377 330339 696195 734559 526211 431197 269133 265954 303360 303124 316145 320519 324358 328273 362755 362901 600055 627244 39.95 68.5 1
10:32:15 2023-09-26 356811 354587 82911 80680 124213 123673 122668 121322 87758 86311 97404 96475 116743 117611 342235 368419 993363 980451 366820 384422 107017 94344 106539 104021 120373 118505 113969 114251 76398 77027 269427 237989 699160 700202 200023 198850 254659 255103 294220 287711 301938 304404 316136 322787 301818 332275 692991 727623 533689 429978 269169 264009 305858 302591 314902 320686 322357 329006 362212 364324 597564 625560 39.95 68.5 1
10:32:16 2023-09-26 357622 355379 82915 80716 124205 123702 122153 121322 87758 86311 97336 96507 116912 117645 342753 366396 985565 977597 374044 385312 106985 94344 106539 104053 123920 118669 114093 111270 76502 76663 269427 237317 699450 700166 200232 199093 252568 256208 293985 287261 302005 304084 315933 321246 300809 330446 697182 725530 527620 428084 269097 265546 303360 303586 315942 321123 323601 329719 360588 363481 603103 626003 39.95 68.5 1
10:32:17 2023-09-26 356576 355437 82911 80712 124170 123706 122069 121470 87666 86894 97302 96539 116629 118004 342476 370008 991955 970479 368480 384728 106985 94344 106391 104371 120546 118786 114003 114330 76429 77070 273713 238422 700530 706208 200058 198954 254053 255244 294948 286996 302537 303692 317198 321204 300569 333848 693210 738492 526211 431241 269097 264291 305178 302663 317439 321052 323637 328541 364974 363446 596295 625229 39.95 68.5 1
10:32:18 2023-09-26 355350 354596 82915 80684 124037 123706 122335 121438 87666 86316 97404 96507 116629 118004 342717 366761 994772 977597 369627 384458 106878 94344 103736 104371 123645 118902 113902 114512 77980 76830 269811 238664 693047 700202 200232 197884 253379 255421 294784 285459 300769 304120 315288 321729 298471 332221 693137 729911 536547 428763 269999 264327 304285 301919 316658 320294 323637 329756 364039 364836 597496 627300 39.95 68.5 1
10:32:19 2023-09-26 356320 354308 82911 80716 124213 123673 122368 121405 87666 86279 97370 96507 116893 117611 342235 369385 984169 976967 369736 384458 107312 94344 106499 104449 120787 119027 111275 113319 76452 76924 269427 237821 703125 702112 199779 198954 253628 256137 294227 288079 300690 304120 319448 321655 301911 331413 696688 729218 524802 433342 269169 264362 304321 302732 315942 321237 321869 329582 364427 363481 600854 625560 39.95 68.5 1
10:32:20 2023-09-26 356576 355379 82764 80716 124007 123702 122087 121587 87487 86556 95209 96539 116629 117678 342235 370123 987604 972973 374080 385576 106985 94408 106357 104546 123920 119209 113969 114477 76461 76861 268565 238327 696872 703061 200232 199440 252568 255456 295370 286369 302935 303195 316277 320283 299377 330446 696195 730354 539942 430892 268719 266300 304741 302874 318592 320767 324478 328359 363158 363085 600965 629084 39.95 68.5 1
10:32:21 2023-09-26 357080 354060 82911 80680 124213 123673 122467 121372 87726 86279 97370 96507 116823 117645 342717 368673 990551 980888 369161 384172 107475 94441 103951 104274 120621 118766 114376 111337 76493 76695 269427 237653 703522 701229 200232 198504 255085 257584 293665 288210 299192 304583 315765 323014 299272 332995 694682 726664 529030 430587 269205 263482 305809 302876 315942 320274 322357 328541 362212 363162 597564 625560 39.95 68.5 1
10:32:22 2023-09-26 357873 354312 82915 80680 124088 123673 122036 121322 87455 86252 97235 96507 116629 118101 342717 365661 984169 974754 372988 384116 106985 94312 106391 104053 123920 118669 113969 114251 76470 76663 269427 237317 702304 700202 199605 198850 252603 255456 294021 287176 300067 304798 314778 320990 299448 330446 696468 727852 532259 430367 269934 265404 303253 303692 315906 321195 322477 329866 363782 363191 600903 625560 39.95 68.5 1
10:32:23 2023-09-26 360881 354627 82680 80997 123938 124080 121905 121652 87455 86556 97368 96804 116662 118004 342476 368318 984169 972586 373370 384116 107017 94344 106425 104403 120358 118752 114003 114409 76429 76663 268436 236982 697058 703061 200057 198608 252568 256998 293537 287063 301685 302968 316755 320283 301058 331987 698849 734595 531723 431197 269963 264362 302863 305012 314717 321373 324658 327541 363299 364062 604822 626322 39.95 68.5 1
10:32:24 2023-09-26 355569 357163 82878 80652 124179 123635 122335 121372 87694 86311 97505 96475 116676 117577 342681 367794 994772 977597 369627 384963 106985 94344 106505 104371 120358 118868 114059 114568 76470 76830 269427 239003 700829 700166 200197 198712 253698 255136 295686 286700 301043 304725 318169 323469 301271 332311 692955 727437 526211 429831 269784 264926 304999 301954 316145 322313 322584 329472 361093 364943 596773 626448 39.95 68.5 1
10:32:25 2023-09-26 358377 354836 82919 80997 120944 123876 122317 121619 87634 86374 97336 96507 116676 117645 342163 366689 986965 980414 372879 384386 107409 94312 106505 104053 120358 118718 114093 114500 76461 76715 269427 236982 704027 699141 200232 198746 253064 256747 292976 287176 300944 303160 315288 322178 298435 332149 697182 725567 530439 427709 269963 265471 303289 303691 315942 319724 323601 328505 360553 364573 604459 626448 39.95 68.5 1
10:32:26 2023-09-26 355528 354561 82849 80905 124140 123843 122036 121470 87726 86556 97336 96507 116676 117645 342163 369979 990441 970895 368480 384999 106985 94376 106505 104371 120358 118868 114093 114409 76429 76695 269427 238327 699622 705708 199361 199266 254445 255139 295048 286983 303781 303692 316136 321204 302584 332005 693972 734377 526211 431925 269061 264327 305178 302767 318628 321195 323601 328236 364100 362901 595672 627337 39.95 68.5 1
10:32:27 2023-09-26 357243 354565 82878 80644 124179 123876 121970 121470 87455 86343 97268 96475 116563 117611 342163 366725 996185 977560 369591 384963 106919 94376 106322 104546 123783 119067 113902 111444 77926 77028 268214 238495 690354 702221 200686 198435 253379 255421 294291 286298 303869 303088 316206 322178 298435 332959 695174 728858 529030 428690 270570 264327 304749 302540 315633 320294 324658 328236 361093 365121 599465 629790 39.95 68.5 1
10:32:28 2023-09-26 357299 353993 82915 80648 120828 123554 122701 121241 87726 86125 97505 96278 116790 117219 342440 368938 985565 976930 371827 385312 106985 94280 106539 104053 120293 118752 113935 111270 76439 76653 266944 237953 697426 702998 199744 199322 253239 256031 294049 287526 301225 304618 316543 322024 302124 331413 696688 728648 526211 433035 269097 265032 304036 303124 314937 322725 322059 329180 363299 362901 599502 625523 39.95 68.5 1
10:32:29 2023-09-26 355441 355936 82925 80905 124136 123876 122003 121470 87455 86374 97336 96771 116402 117645 342440 369458 989993 971895 374080 384963 106919 94472 106470 104690 123886 119027 113902 114512 76398 76861 268565 238327 695131 705184 200197 199058 252533 256387 294291 286298 301402 303160 316684 320729 299377 330375 696195 730354 530615 431197 269133 265954 302507 303124 316145 320294 324093 327177 366250 363198 603066 630015 39.95 68.5 1
10:32:30 2023-09-26 357586 354561 82911 80684 124209 123673 122467 121322 87726 86402 97370 96475 116723 117611 342717 368673 991919 977597 366785 384422 107017 94376 106573 104053 120787 118911 111372 111435 76483 76747 269427 237821 704030 699984 200093 198746 254586 257767 293182 288007 302371 304548 315985 322979 301307 332923 694154 727691 529030 430977 270092 263851 306240 303053 315942 320720 322620 329239 362247 363127 597988 625560 39.95 68.5 1
10:32:31 2023-09-26 358982 354543 82878 80680 124145 123673 122153 121438 87726 86402 97268 96507 116629 118149 342717 365625 985565 976830 372915 384422 106985 94344 106539 104371 120408 118669 114093 114409 76420 76715 268436 237317 699450 699635 199883 199092 252568 256352 293985 287176 300734 305012 315253 321437 299413 330911 696688 725458 533689 429978 269698 265546 303963 304190 317693 321991 322967 330406 363782 363304 601644 625339 39.95 68.5 1
10:32:32 2023-09-26 357080 355878 82923 80905 124145 123702 122135 121554 87455 86370 97336 96507 116596 117645 342681 370043 992477 972586 370210 385290 107409 94569 103945 104553 120456 118931 114184 111412 76483 76934 270755 238327 705471 706208 200197 198470 254158 256284 294184 287293 302433 302732 318158 321382 300182 333501 694682 736709 524449 431241 269963 263851 305178 302876 315886 321373 323601 327468 364938 364573 597988 628131 39.95 68.5 1
10:32:33 2023-09-26 355569 354339 82907 80869 124179 123639 122368 121479 87726 86370 97370 96475 116790 117577 342681 366368 994772 980414 369664 384999 106985 94344 103796 104371 120391 119067 114014 114477 76502 76715 269427 238664 698997 699635 200232 199058 253733 255350 296237 287176 301969 305012 315985 321211 299377 334434 693173 728922 532259 429722 270056 264962 305070 302025 316517 321872 323194 329829 364039 364396 595951 626448 39.95 68.5 1
10:32:34 2023-09-26 360019 354308 82878 80684 124020 123706 122153 121554 87423 86374 97336 96507 116516 117965 342357 372036 985416 972438 372210 384279 107468 94376 103978 104274 120621 118732 114128 114500 76452 76632 266944 235980 703770 706208 201049 198919 253344 256172 293395 288689 302371 304084 318156 319733 300288 331449 697182 729182 529937 433576 269133 265103 304013 303160 315942 321203 322620 328505 364938 363517 603103 626448 39.95 68.5 1
10:32:35 2023-09-26 355889 354312 82882 80937 124145 123961 122135 121637 87694 86402 95209 96507 116710 117645 342440 369458 987567 972586 372353 384422 106952 94441 106470 104514 120358 118868 113935 114512 76470 76892 269427 238664 695552 703443 199883 199683 253344 255421 294220 286333 303791 303549 319019 322979 300989 333263 695028 734604 526211 432421 268504 265741 304534 304576 318628 319949 324322 328505 362755 362075 597620 627337 39.95 68.5 1
10:32:36 2023-09-26 357071 354029 82919 80684 124213 123673 122467 121637 87870 86583 95450 96774 116690 117543 342573 368830 993179 981625 369308 384820 107427 94461 106687 104053 120538 118868 111285 111402 76461 76861 269150 237821 699273 702499 200722 199058 254726 255593 293907 287985 299192 304583 316206 321211 299377 332455 694646 727619 532553 430587 269963 264291 306038 302876 315157 321203 322584 329472 362755 364253 597564 626448 39.95 68.5 1
10:32:37 2023-09-26 356583 355401 82915 80901 124170 123876 122186 121470 87455 86402 97302 96507 116629 117645 342717 365661 986265 977560 373443 384136 106985 94376 106573 104053 120423 118786 114093 114409 76429 76642 269427 237149 699563 699635 200197 199266 253488 257074 294149 287769 302432 304869 315624 322336 299307 331269 697109 725349 527620 428690 270495 265989 304285 304084 317693 322551 323601 330516 360841 363481 603177 626153 39.95 68.5 1
10:32:38 2023-09-26 359784 354592 82915 81048 124054 124113 121887 121652 87455 86615 97201 97031 116596 118168 341681 368869 984169 971168 372465 383308 107017 94312 106539 104021 123782 118669 114205 114409 76493 76632 273713 236647 701787 705208 200197 198781 253379 257394 292374 287176 301896 302803 317233 320283 299413 332455 694079 730066 532259 431197 269928 264362 302507 304154 315942 319279 324501 328004 363335 364573 604961 630238 39.95 68.5 1
10:32:39 2023-09-26 355584 354556 82911 80676 124213 123706 122434 121405 87666 86402 97370 96507 116710 117645 342717 367277 996185 980451 369627 384999 106985 94376 103951 104514 123886 118902 113969 114421 76398 76955 268436 239342 701367 701004 200932 198954 254018 256425 297016 286477 303008 304833 316066 322074 300877 332923 693173 727878 527620 429381 270200 265103 304749 302627 317101 320530 323841 330085 361164 364609 595658 627337 39.95 68.5 1
10:32:40 2023-09-26 358701 354308 82915 80937 124179 124080 122171 121503 87666 86316 97370 96507 116823 117645 342717 369458 987567 982543 371755 384386 107560 94376 106573 104339 120456 118868 114162 114443 76452 76861 269324 236982 700469 700202 201353 198470 253654 256962 293537 287782 300523 304084 316719 322213 298400 333501 697182 729829 530615 428423 270869 264327 302543 305012 314682 320239 323637 329006 364556 366226 606733 627116 39.95 68.5 1
10:32:41 2023-09-26 356576 355156 82915 80958 124175 124080 122401 121587 87726 86588 97370 96539 116629 118120 342199 370087 987604 972313 374117 385305 106985 94473 106505 104690 123886 119062 111243 111486 76483 77196 266944 238664 697510 705208 200687 199857 253169 256425 294662 286298 301670 303195 317198 321211 302950 332318 696688 730066 526211 431197 269486 266487 303396 303124 316658 320744 324622 328541 363264 363191 599595 627207 39.95 68.5 1
10:32:42 2023-09-26 356512 354592 82878 81073 123843 124318 121854 121783 87455 86802 97201 96969 116435 118202 341717 368834 993363 974681 368999 384999 107017 94408 106573 104371 120391 118752 114048 114443 76441 76830 269427 237317 699563 704211 200862 197884 254158 256172 294820 287176 301932 302203 317233 321694 298924 333501 696195 735633 526211 429978 270833 264327 304963 303762 317693 322027 324442 327859 363738 365527 601392 629568 39.95 68.5 1
10:32:43 2023-09-26 359311 354587 82911 80929 124213 123995 122186 121470 87758 86374 97336 96507 116823 118004 342753 365661 986265 977634 373780 385290 107475 94536 103933 104521 120621 119047 111275 111326 76452 76830 269150 237281 701385 700130 200232 199093 252568 256567 294184 287769 300944 303762 315471 322248 299377 334122 694115 725458 531320 429708 269774 265954 303396 304084 315157 320205 323637 329975 361093 364027 603604 626448 39.95 68.5 1
10:32:44 2023-09-26 359815 354303 82915 80933 123972 124113 121937 121652 87487 86588 97201 96804 116710 118004 341681 368869 982738 973004 369627 383847 106985 94312 106573 104371 120373 118868 114128 114375 76420 76663 269427 235980 702646 705208 200057 198746 253733 256998 292680 287580 303345 302911 317233 320283 299448 332455 699345 738147 526211 432347 270092 265635 303253 305334 315906 321872 324514 327822 364249 364687 605243 629306 39.95 68.5 1
10:32:45 2023-09-26 356072 354907 82915 80704 124244 123876 122186 121470 87726 86402 97437 96539 116790 118004 342465 367026 998404 979492 369519 384856 107343 94472 106470 104657 120358 119164 114115 111412 76470 76924 267279 238664 695743 702998 200827 198746 254268 256208 295048 285976 305534 303762 315288 322248 299168 332491 693173 729824 535118 428763 270606 265285 304963 303088 316879 320744 324093 329975 361129 365121 597564 628859 39.95 68.5 1
10:32:46 2023-09-26 358665 354020 82915 80933 124170 123876 122153 121470 87487 86343 97370 96507 116710 118004 342717 370087 987604 981845 369627 384422 107017 94408 106607 104371 120456 118786 114003 114375 76389 76663 269427 236647 703735 701229 201283 197884 253768 256962 293537 288079 300980 304120 316987 323925 300093 333356 697950 731228 526211 430243 270761 264962 304106 304833 315906 320239 323601 328541 363045 366806 605029 626153 39.95 68.5 1
10:32:47 2023-09-26 357459 354308 82911 80933 124041 124080 122069 121503 87837 86738 95319 96939 116590 118100 342537 369943 989771 973129 373898 384820 106853 94441 106505 104371 123852 119183 114093 111541 76502 76861 268436 237989 693119 703712 200162 199405 252568 256567 295478 286619 303489 303195 317198 321211 299413 331413 696195 730427 533689 431197 269133 266585 303396 303160 316180 320744 324622 328541 363335 363481 601826 627244 39.95 68.5 1
10:32:48 2023-09-26 357997 354556 82882 81077 123852 124489 121821 121983 87455 86620 97235 96969 116435 118202 342127 368611 993363 974718 368999 384422 106985 94312 106539 104371 123920 118786 114128 114443 76502 77216 269427 237317 700189 704211 200862 197884 254158 256284 293970 287567 304300 304212 318052 321590 301604 333429 695028 729886 527620 430818 270869 264009 305178 303160 315192 322516 326459 327468 363845 365741 599908 627116 39.95 68.5 1
10:32:49 2023-09-26 356583 354339 83192 80993 120939 123947 122804 121587 87662 86524 97503 96872 116690 118148 342573 365482 986965 977597 374044 384458 107017 94536 103933 104339 120391 119027 114003 114364 76515 76997 269427 237149 697258 701004 200232 199127 253167 256998 293700 287674 300980 305048 315288 322213 301271 331449 699381 725567 529030 428763 269548 266024 304285 304084 315192 320239 324129 330626 361093 364318 604391 626892 39.95 68.5 1
10:32:50 2023-09-26 359784 354543 82911 80966 123998 124285 122003 121685 87487 86588 97370 96836 116710 118038 342199 369420 983279 972586 371529 384422 107493 94408 106607 104371 120456 118868 114230 114409 76441 76830 269324 235762 702427 706098 200617 199301 254018 257252 293154 288306 303438 302625 318017 322787 300182 332455 694115 735669 540121 432347 270092 265139 304285 305048 314898 320205 324406 327981 364462 364573 606321 628167 39.95 68.5 1
10:32:51 2023-09-26 356913 354445 82845 81090 124404 124047 122602 121703 87902 86620 97504 96804 116823 118217 342753 366761 999902 979681 369627 384458 106952 94440 103912 104912 123817 119067 113857 111477 78025 77091 268436 238664 690717 702221 200932 198781 254158 256208 294505 286857 302427 303870 316277 324681 300809 333537 696195 730318 529030 428763 270473 264397 304749 303195 316145 320744 324766 328505 362565 365741 599502 627244 39.95 68.5 1
10:32:52 2023-09-26 357830 354064 82919 80716 124213 123706 122368 121456 87758 86374 97370 96932 116790 117645 342753 368938 989740 981845 367920 384422 107526 94247 106607 104053 120621 118829 112739 111282 76610 76966 271699 237317 704240 701579 200757 198919 255370 256390 294049 288391 300067 304439 316684 321246 301728 333356 696195 728648 532553 430892 270606 263966 304855 303835 314243 320979 324356 329509 363045 365705 594852 626448 39.95 68.5 1
10:32:53 2023-09-26 356543 354335 82911 80712 124282 123706 122701 121387 87726 86685 97370 96507 116790 117645 342717 367277 985565 976138 372952 384422 107017 94376 106573 104371 120546 118868 114196 114477 76524 76861 273713 237317 701612 700202 200197 199683 253379 256602 294470 287580 302470 305980 315729 321246 303550 333300 697182 727351 527620 430892 269169 265989 304321 304084 317888 322480 323350 330296 362071 363885 601717 626972 39.95 68.5 1
10:32:54 2023-09-26 357080 354592 82911 80962 124153 123876 122251 121470 87726 86465 97370 96507 116629 117645 342235 370008 993363 972586 367926 384712 107723 94504 103978 104521 120456 118931 114308 111315 76420 76892 269427 237989 697075 706208 200057 198642 254694 255385 294014 287365 302825 302874 318194 319733 300569 333266 695870 736189 530830 431920 270416 264137 305608 303124 316145 319759 324093 328541 365302 364644 597564 629343 39.95 68.5 1
10:32:55 2023-09-26 355067 354029 82915 80684 124205 123673 122251 121438 87758 86343 97302 96507 116629 117645 342440 366761 994772 980451 369664 384422 107017 94344 106465 104546 123852 119101 113969 114353 78058 76892 289814 238664 692751 700239 200617 198919 253768 256172 296237 286454 301015 305084 316017 321988 301293 332995 694191 729824 533689 430780 270318 265484 304498 302733 317031 321195 323985 330136 362071 365235 594938 627337 39.95 68.5 1
10:32:56 2023-09-26 357911 353524 82911 80648 124213 123673 122401 121405 87873 86402 97471 96475 116790 117611 342404 372000 988654 978694 372207 384279 107723 94408 103999 104274 120952 118863 111317 111303 76420 76861 269427 238012 704109 703991 200582 199335 254053 256567 294470 294228 301713 304725 318158 320248 303210 332455 698078 730246 532259 431848 269928 265510 305178 304154 315942 321910 323338 329472 365230 364538 600867 627337 39.95 68.5 1
10:32:57 2023-09-26 356072 355343 82911 81048 124179 124076 122594 121685 87694 86524 97505 96804 116790 118004 342163 369718 989003 971895 374080 385270 106985 94654 106505 104690 120358 119266 114093 111379 76502 76924 269427 238327 698150 704211 200232 199718 252603 256957 295012 287176 303832 304048 317233 323925 302950 333774 696925 729886 526211 432421 269594 266630 304071 303585 319304 321159 324586 328067 363335 363991 599982 629867 39.95 68.5 1
10:32:58 2023-09-26 357080 354286 82878 80676 124291 123673 122434 121322 87726 86492 95450 97001 116912 117801 342537 368830 991772 982475 368889 384784 107542 94441 106687 104339 120538 118868 114354 114409 76515 77133 269427 237821 704712 701192 200686 199231 254940 255350 294470 288485 300067 305154 316684 322417 301271 333194 695174 728648 533689 430587 269963 264291 304855 303088 315157 321203 324092 329975 363299 365413 595892 626448 39.95 68.5 1
10:32:59 2023-09-26 358020 354339 82915 80901 124175 123961 122186 121470 87634 86685 97471 96507 116676 117611 342717 365625 986265 977560 372952 384351 106985 94441 106505 104339 120546 118752 114128 114568 76420 76830 269150 237317 701385 699141 200232 199370 252956 256567 294184 287769 303653 305405 315810 322074 300146 333189 697072 726070 532201 429795 269332 265954 304000 304048 317621 320239 323805 330875 361093 363481 601826 625188 39.95 68.5 1
10:33:00 2023-09-26 357076 354556 82915 81108 120939 124151 122687 121736 87842 86738 97572 96839 116657 118066 342260 372598 995565 971131 367337 384386 107527 94376 103901 104482 120538 118834 114128 114409 76389 77081 269427 237821 695689 705708 200197 199058 255183 255421 294149 287176 300980 304048 318194 319733 300288 333465 695174 734196 530830 431884 270380 264291 306038 302803 315889 320205 324093 328004 365237 365121 597988 629306 39.95 68.5 1
10:33:01 2023-09-26 355067 357199 82915 80684 124295 123668 122467 121289 87726 86370 97336 96475 116790 117611 342199 366725 995478 979718 369627 384422 106985 94408 106505 104514 123886 119067 114093 114477 76429 76934 269427 238664 696823 701004 200932 199440 254303 256031 296130 287068 302537 304582 316762 322039 299307 333284 694646 728133 527620 430927 270092 265448 305142 302592 317066 320205 323601 330875 362755 365121 596258 626892 39.95 68.5 1
10:33:02 2023-09-26 360056 355085 82779 81002 124205 124014 122401 121685 87750 86647 95418 96807 116723 117971 342199 369679 983279 976893 369591 384351 107641 94280 106642 104274 120787 118635 114354 114341 76483 76695 269324 236647 703932 705208 200197 198919 253945 256387 293438 294156 300944 303195 318158 320213 300323 332455 700337 730391 530263 431205 269738 265103 303928 304726 315906 321203 324093 328004 365230 364573 607181 627337 39.95 68.5 1
10:33:03 2023-09-26 355853 354561 82915 80937 124175 124080 122335 121554 87726 86374 97370 96507 116596 117645 342440 369458 989740 968377 369591 384999 107442 94408 106391 104371 120326 118868 111275 111509 76483 77164 269427 238664 698453 705172 200058 199892 256297 255995 295463 287032 302898 304048 317198 320248 301237 334085 695870 730282 533689 431241 268908 265692 305536 302449 316623 322349 324586 329006 363299 363446 597988 627337 39.95 68.5 1
10:33:04 2023-09-26 358843 354379 83239 80919 120808 123980 122467 121405 87694 86247 97336 96774 116912 117869 342404 368419 990441 981533 369161 384422 107017 94376 106647 104339 120621 118993 114128 114296 76452 76695 264190 236982 701427 701004 200232 198435 254940 255421 293985 288391 300031 304548 316684 321246 301271 333573 696688 729163 530615 430892 270797 264256 304891 304262 315942 320979 323338 329239 363045 365741 598217 626448 39.95 68.5 1
10:33:05 2023-09-26 356543 354024 83258 80652 124421 123673 122701 121191 87878 86220 97404 96475 116857 117645 342717 367866 987522 976830 372353 384999 107017 94568 103972 104560 120787 119027 111220 111347 76483 77060 266944 237821 699790 701010 200058 199648 253379 256782 294470 293546 301749 304725 316206 321211 300990 331449 697356 728885 529030 432115 269133 265954 304285 304013 315192 320239 322584 330626 362755 363481 601364 626620 39.95 68.5 1
10:33:06 2023-09-26 357586 354521 82915 80933 124205 123961 122804 121569 87726 86433 97370 96771 116676 118225 342055 370008 993363 973969 368185 384692 107017 94376 106539 104371 120456 118868 114093 114443 76472 76830 269427 237317 697594 705708 200267 198746 254940 256172 295126 287782 300980 302767 318934 322453 299413 335939 695210 736709 532259 431241 270833 264327 305608 303160 317965 320205 324586 328004 366395 365705 598836 627042 39.95 68.5 1
10:33:07 2023-09-26 355569 354272 82915 81008 124205 123554 122635 121274 87758 86157 97370 96475 116790 117611 342717 367277 998404 983727 371718 385290 107394 94440 104022 104482 120456 118897 112368 111315 76493 77112 266944 238327 698825 700202 200955 199440 254018 255315 296237 287265 300523 304725 316579 321694 301271 332959 695174 727619 526211 430317 270380 265139 305823 302167 316145 320944 322297 330553 362755 365121 594170 626892 39.95 68.5 1
10:33:08 2023-09-26 359858 355752 82911 80929 124179 123706 122335 121554 87487 86374 97336 96507 116629 117645 342199 365661 989254 982270 373443 384422 107017 94441 106539 104371 120423 118868 114128 114375 76493 76861 269150 237317 701271 699141 200862 199093 253132 256998 294192 287782 301176 304084 315729 322958 301271 335185 698482 731069 532201 428544 270236 265812 303857 304797 317693 322098 324442 330172 361093 364609 604496 627337 39.95 68.5 1
10:33:09 2023-09-26 356072 357742 82911 80937 124179 123872 122594 121438 87487 86402 95450 96907 116623 118162 342393 372072 991883 973160 368300 384208 106886 94557 103978 104690 120423 119067 113935 114443 76429 77353 271956 238327 700590 705208 199883 199058 254659 256284 294149 287176 302684 304084 317233 319254 303210 332455 693173 730066 530830 431884 269774 264327 305823 302484 316145 319759 324586 328250 365522 364538 597141 628859 39.95 68.5 1
10:33:10 2023-09-26 355067 354339 82890 80684 124179 123639 122251 121438 87634 86311 97268 96475 116710 117611 342681 367277 996185 979681 369591 384677 106952 94344 106357 104546 120326 119067 113935 111347 76439 76955 269811 239003 690963 700166 200267 198815 254158 256172 296237 286450 303653 304474 318394 322821 299272 333356 693027 729017 535118 429831 270459 265333 305178 302876 317136 321896 323601 330260 362578 365085 595122 627337 39.95 68.5 1
10:33:11 2023-09-26 358381 355739 82882 80933 120902 124356 122602 121637 87837 86465 97538 96707 116690 117903 342019 372072 983948 973858 369627 384422 107674 94280 106676 104417 121586 118437 114354 114183 76483 76580 269150 236982 707947 704211 200232 199093 253910 256208 293985 293850 300523 303835 318194 320248 300780 334211 694115 730089 535654 431277 269963 265139 303928 304048 315726 321686 323829 328505 365266 364609 604924 625192 39.95 68.5 1
10:33:12 2023-09-26 355584 354308 82907 80933 124213 123995 122087 121503 87487 86402 97370 96507 116710 117645 342199 369458 989776 968377 369664 384458 107017 94312 106357 104371 123852 118868 114128 114477 76470 76892 268436 238664 693378 703991 200023 200101 254481 256499 296031 287068 303264 304404 317092 322787 301095 331269 695028 730282 526211 431241 268908 266078 305392 303124 316623 319724 324586 328541 365069 363198 599871 626764 39.95 68.5 1
10:33:13 2023-09-26 358604 356003 83199 80943 120959 123928 122635 121438 87902 86433 95418 96410 116690 117577 342163 367866 993363 979492 369161 385030 106985 94408 106539 104339 120456 118931 114128 111402 76470 76663 269427 237821 699332 700202 200267 199496 254940 255385 294149 287985 300487 305513 316719 321694 299448 332995 695174 727696 533689 430587 270416 265139 306074 302307 315227 321203 322656 329719 363299 365413 597564 626448 39.95 68.5 1
10:33:14 2023-09-26 357335 357003 83018 80933 124239 123961 122335 121470 87726 86465 97235 96507 116790 117645 342717 365589 987149 979718 373743 384422 107017 94280 106499 104371 120391 118786 114128 114409 76547 77133 269427 237953 701498 699826 200757 199579 253416 257216 294256 287913 303438 304425 315950 322248 299413 331449 698482 728232 528501 428690 269963 266398 304285 304583 315870 320239 324358 330590 361129 364573 603641 626448 39.95 68.5 1
10:33:15 2023-09-26 356035 354454 82783 81058 120804 124218 122368 121503 87726 86465 97404 96539 116710 118196 342573 370159 989776 971205 368444 384712 107017 94408 103752 104546 120456 118902 114162 114443 76420 76892 271109 237989 697460 705208 200197 199127 254905 255421 295973 287176 301438 304334 317233 320248 301272 332455 695210 734595 533689 432565 269928 265139 304927 303124 316180 319982 324586 329239 365522 363517 597716 629343 39.95 68.5 1
10:33:16 2023-09-26 355926 354308 82907 80966 124213 123876 122434 121387 87726 86588 97336 96507 116710 118004 342681 366725 996369 977597 369627 384999 107198 94537 103957 104768 120393 119062 112056 111574 76502 77143 269427 238664 690163 702075 201178 198954 253842 256602 294470 286772 304337 304644 316976 322213 299082 333537 696195 733784 526211 428763 270797 265692 304963 303621 315889 320294 324730 328541 361164 365705 598253 626322 39.95 68.5 1
10:33:17 2023-09-26 358330 353989 82911 80648 124490 123554 122668 121521 87910 86220 95144 96475 116823 117381 342465 368687 986965 979468 371827 384386 107017 94408 106539 104371 123886 119058 114048 114364 76502 76695 266647 237317 701560 702221 199883 199579 253379 256567 294470 287580 299228 305980 316719 320283 301237 331484 697182 728652 537619 430598 269548 265954 303075 304084 315192 323005 322620 330590 363845 363481 600903 625560 39.95 68.5 1
10:33:18 2023-09-26 357440 357236 82878 80945 124127 124076 122036 121536 87455 86556 97235 96804 116710 118202 342440 369458 988225 975753 374619 385290 107261 94569 106505 104657 120358 119047 114274 111379 76452 76924 269427 237317 697392 704211 200267 198884 253099 257358 294470 287720 303438 303195 317022 323014 299448 331484 698001 734595 529030 431197 269999 265989 303360 304084 316180 321373 324694 328541 363335 364609 603066 627898 39.95 68.5 1
10:33:19 2023-09-26 356072 356008 82812 80897 124412 123706 122434 121274 87726 86306 97370 96475 116823 117715 342199 367830 994067 979755 367337 384458 107017 94376 106539 104086 120423 118786 114048 114285 76295 76861 269427 237821 710703 700202 200302 199093 254762 255385 295370 287985 300487 304654 316976 323925 299448 334248 695210 727619 526211 430892 270380 265174 306505 302663 316397 320979 323110 330590 364164 365705 597141 627444 39.95 68.5 1
10:33:20 2023-09-26 358491 354024 82903 81152 124244 124113 122467 121503 87666 86524 97370 96939 116945 118196 342429 365375 986965 980303 375519 384549 107575 94440 104011 104625 120621 118868 111307 114477 76461 76830 271956 237244 699676 699635 200990 199127 253344 256891 294470 288079 301015 304798 315288 323219 301271 332455 699418 727105 530439 428494 270380 266024 304285 304548 315192 320274 323805 330356 361129 364644 604845 627485 39.95 68.5 1
10:33:21 2023-09-26 356802 353984 83059 81025 124213 123995 122186 121470 87665 86465 97302 96507 116629 117645 342199 368869 991685 971168 368185 384422 107017 94312 106539 104371 123886 118868 113935 114330 76398 76715 269427 238386 697578 705208 199605 199127 254193 255421 295821 287176 302935 304583 317233 319768 300958 332455 696195 730246 526211 432529 269963 265139 306038 302803 316145 319982 324358 329276 365522 364027 597564 627337 39.95 68.5 1
10:33:22 2023-09-26 356072 354810 82911 80680 124041 124266 123068 121768 87837 86738 97402 96839 116690 118100 342055 366289 996111 979529 371978 384386 106952 94428 106249 104650 120491 119198 113868 111444 78001 77258 269811 238664 694146 700697 200862 199093 254158 256567 295146 286333 303653 304798 316241 322248 301058 333266 695174 725787 529030 429370 270606 265174 304963 302839 317136 321373 324622 328910 362212 365670 597564 625402 39.95 68.5 1
10:33:23 2023-09-26 358701 354339 82915 80712 124209 123706 122135 121470 87666 86374 97370 96507 116710 117645 341681 368938 987604 982543 369591 386166 107419 94344 106607 104339 120456 118786 114162 114409 76461 76768 266944 236647 701437 701229 201741 198676 254694 257506 293942 288797 303622 304154 317128 322786 299236 333465 698629 729146 526211 429370 272519 264362 304713 305405 314902 320944 324129 329509 363370 367071 604961 627521 39.95 68.5 1
10:33:24 2023-09-26 357220 357252 83059 81021 124279 124218 122218 121819 87722 86647 97503 96972 116657 118264 341645 369458 987567 973277 374957 385576 106985 94472 106391 104546 120546 119427 111188 114512 76461 76892 268214 237989 694434 705208 200686 199127 253379 257826 293700 287176 302392 303231 317269 321211 300323 333230 694115 734001 526211 431197 270416 265546 303360 304725 315668 319759 324766 328541 364136 365449 604961 627244 39.95 68.5 1
10:33:25 2023-09-26 356934 354029 82915 80937 124213 123961 122335 121470 87487 86402 97302 96507 116629 117678 341681 370008 993363 972586 367926 384422 107050 94280 104055 104371 123954 118868 114162 114512 76429 77133 271956 238253 698401 706208 200757 198988 254834 256425 295865 287913 304052 303619 318934 320213 300358 333537 694682 737532 532617 431884 270797 264327 305823 303195 317729 320239 324622 328541 365594 365705 597716 626322 39.95 68.5 1
10:33:26 2023-09-26 359105 354171 82816 81035 124283 124014 122153 121587 87487 86374 97302 96507 117000 117678 342429 366582 984740 981148 372915 386203 107475 94408 106573 104371 120473 118868 114196 114285 76524 76726 269150 236982 700530 699178 201212 199093 253167 257033 294470 287985 300980 303762 316938 323219 298924 333230 699381 727619 530615 429404 270869 265767 303004 305084 315192 320274 324394 329509 361199 365741 605463 627485 39.95 68.5 1
10:33:27 2023-09-26 359619 354370 82911 80933 124062 123995 122036 121438 87487 86524 97370 96507 116743 117645 342199 369973 984169 976656 369664 384422 107600 94377 106676 104560 120985 118664 111294 111326 76578 76830 269427 236647 704273 706208 200722 199579 254408 256567 294021 293715 302556 304120 318651 323158 300744 332455 694115 734595 524802 433649 270416 265581 304963 304512 315942 321272 324358 328541 365594 364573 605426 627374 39.95 68.5 1
10:33:28 2023-09-26 357766 354379 82845 80901 124136 124113 122120 121652 87805 86888 97437 96904 116596 118365 342163 367722 994736 977524 369591 384963 107590 94408 106539 104514 120456 118868 114093 114477 76452 76924 269427 237317 697101 704211 201142 198746 254588 256531 295091 287985 302356 302876 318158 321953 299117 333537 696688 736709 538155 430587 270833 265657 304605 304013 315889 320205 326567 328200 364391 366770 599502 627207 39.95 68.5 1
10:33:29 2023-09-26 356572 353498 82915 80680 124386 123961 122401 121405 87786 86338 97505 96475 117357 117577 342681 367866 993363 982288 369124 385290 107772 94472 103978 104482 120621 118931 111275 111347 76515 77028 269427 237989 699784 700130 200652 199093 255443 255889 294634 288391 301973 305477 317898 323925 302950 333429 695137 728648 533689 430940 270761 265510 306469 303124 315854 321686 323565 330553 363299 365670 597988 626892 39.95 68.5 1
10:33:30 2023-09-26 359454 353989 82680 81252 124231 124080 122186 121736 87423 86433 97469 96771 116563 117971 341645 369385 986265 972586 369700 384386 107017 94408 106607 104704 120456 118834 114128 114375 76504 76892 269427 235980 703329 705208 200232 199544 254123 257358 293502 293961 301861 303160 318675 321211 303765 333465 698445 736152 530830 430865 270380 265732 305178 305693 315942 320944 324658 328505 365487 365121 605426 630201 39.95 68.5 1
10:33:31 2023-09-26 356072 355130 82911 81040 124205 124080 122186 121619 87694 86588 97505 96804 116912 118162 342429 369835 993964 974549 368891 385397 107435 94719 104022 104625 120621 119096 114059 114477 76429 76892 266944 238628 707096 705208 199848 199718 254513 256382 296094 287265 301685 304548 317233 320248 301942 332419 695174 734522 533689 432606 269133 265546 306038 303088 316844 320205 324586 329239 364903 364182 595892 629306 39.95 68.5 1
10:33:32 2023-09-26 357840 353989 82911 81123 120840 123673 122434 121554 87694 86402 97370 96475 116757 117577 342163 368679 990478 977560 368862 384386 107460 94312 106607 104339 120621 118752 114286 114534 76420 76830 269427 237317 704250 700166 201073 199058 255332 256137 295091 288797 300487 305012 317198 321694 300288 333573 696688 728648 526211 431538 270797 264291 306469 304048 315157 321686 323565 329975 363299 365670 599261 627337 39.95 68.5 1
10:33:33 2023-09-26 357983 355747 82907 80933 124300 123706 122635 121852 87837 86738 95352 96907 116690 117869 342537 366546 986817 980650 373297 384784 106985 94408 106573 104514 120373 119027 111252 111379 76565 76861 269427 237317 697661 699984 200267 200031 253344 256962 294470 287877 301670 305980 315729 321919 302552 331449 698170 729163 533689 431197 269738 266362 304713 304512 315192 320239 323110 330590 362177 364027 602564 626003 39.95 68.5 1
10:33:34 2023-09-26 356072 353489 82915 80933 124352 124047 122270 121587 87726 86588 97505 96507 116790 117971 342487 370008 993363 972586 367373 385270 106985 94441 106539 104442 120258 118868 114128 114477 76461 76924 269427 237653 701962 706208 200546 199093 254694 256137 295370 287580 302935 304512 318863 320213 301011 333465 695174 737751 523392 432493 270570 265152 306038 303124 316145 320205 324622 329239 366365 365377 595965 629306 39.95 68.5 1
10:33:35 2023-09-26 355067 356527 83207 81104 120981 124151 122635 121587 87842 86583 97572 96807 117223 118066 342224 366511 996185 980377 369627 384136 107335 94472 106470 104514 123972 119067 114014 111509 76452 77060 269427 239003 694030 699635 200862 199093 254123 256567 295575 286938 301015 305513 319172 322178 299413 333230 694682 728725 534843 428968 270606 265139 305178 302555 317136 320205 324093 328816 362177 365670 597104 627337 39.95 68.5 1
10:33:36 2023-09-26 358417 353493 82911 80933 124248 123876 122401 121503 87726 86460 97370 96507 116790 117645 342717 369420 986117 974718 369664 384422 107674 94376 106790 104086 120787 118834 114241 114375 76493 76892 269427 237317 708737 704211 200232 199683 253945 256747 294919 288725 300031 304154 318158 320729 303164 332491 699345 730246 526211 432306 270570 265732 305178 304512 315886 322204 323565 329472 365309 365128 602304 628973 39.95 68.5 1
10:33:37 2023-09-26 356788 355232 83036 81086 120923 124218 122602 121885 87842 86738 97471 96771 116710 117971 341681 369497 990441 972586 374080 384963 106985 94568 103880 104722 120358 119266 114059 111412 76429 76986 271109 238495 696118 704211 200827 200031 253344 256643 296237 287180 302356 304548 317269 321729 300323 332154 697182 734559 538155 431197 269928 266807 304591 304048 317101 319724 324694 329472 363845 364282 601244 628131 39.95 68.5 1
10:33:38 2023-09-26 356284 354556 82849 81220 123938 124404 121821 122082 87455 86770 97268 97035 116402 118409 342163 370159 994772 976101 369555 385270 107017 94344 106682 104546 120787 119027 111372 111465 76547 77112 269427 237821 701271 705708 201318 198919 254764 256785 295749 287985 303832 303124 318675 324116 302270 333573 697182 736189 527620 431197 272904 265103 305608 303727 316145 320720 326604 328505 364974 366806 601150 627244 39.95 68.5 1
10:33:39 2023-09-26 359110 356747 82779 81058 124343 124047 122102 121438 87487 86374 95483 96507 116757 117937 342199 365589 986117 983026 374007 384386 106985 94344 106573 104371 120423 118868 114128 114409 76461 76861 269427 237317 701631 699635 200862 199544 253344 257394 294505 288211 301015 303691 315729 323219 299413 332455 700374 726592 530439 428690 270570 266362 304285 304976 315850 320239 324586 330553 361129 365156 607344 629033 39.95 68.5 1
10:33:40 2023-09-26 359459 354016 82911 81132 124209 124285 122087 121876 87487 86497 97370 96804 116676 118004 341681 369799 984169 973969 369700 384712 107698 94473 103989 104592 120952 118848 111317 111315 76641 77028 276282 235871 703266 706208 200652 199405 254158 256962 293537 288820 303255 303799 318899 321211 302124 335312 698977 736152 534315 430991 270380 265546 305178 305442 315942 321203 324622 328505 365522 365121 605854 629269 39.95 68.5 1
10:33:41 2023-09-26 357656 354272 82907 80962 124179 124237 122368 121587 87694 86524 97201 96804 116831 118196 342163 366725 996185 977560 369627 385541 106952 94472 106470 104690 123783 119067 113935 111368 76389 76830 269427 237317 691967 704211 201212 199058 254158 256567 295334 287782 302852 303124 317933 322213 299342 333573 696688 734559 527620 430927 270869 265139 305178 304512 316110 319759 326604 328505 363335 366806 598253 627723 39.95 68.5 1
10:33:42 2023-09-26 358183 353493 82911 80929 124300 123876 122434 121470 87726 86374 97403 96507 116823 117611 342199 368132 995416 983727 369161 384856 107542 94473 104011 104625 120787 118897 111220 111412 76452 76892 270933 237317 703125 701004 201248 199509 255689 256172 295370 294067 303131 305908 317233 322213 301911 333537 696195 728885 527620 431197 270797 264362 306505 303160 315668 321947 323601 330553 363370 365634 597233 627337 39.95 68.5 1
10:33:43 2023-09-26 360291 356012 82911 81077 124058 124247 122270 121918 87666 86651 97336 96539 116596 117971 341681 368834 984169 973277 369664 385270 107017 94461 106573 104339 120456 118752 114162 114375 76420 76642 269427 235980 704141 705208 200267 199127 254123 257967 293985 293813 303401 303195 318675 321211 300780 333465 694151 736709 526211 429993 270606 265918 304749 305693 315942 320274 324694 328541 365266 365349 606751 627207 39.95 68.5 1
10:33:44 2023-09-26 356072 354304 82915 80937 124179 124080 122186 121536 87666 86706 95418 96907 116865 118196 342296 369979 994150 973160 368559 386567 107328 94505 106539 104546 120391 118902 114128 114477 76547 77196 266944 237989 706095 705208 200023 199857 255085 256137 295012 287782 301649 304548 317269 320473 301766 332959 695210 730066 526211 432529 270567 265546 306505 302732 316623 320239 324622 329509 365522 364282 597988 626764 39.95 68.5 1
10:33:45 2023-09-26 357946 355698 82911 80692 124209 123876 121967 121438 87726 86279 97370 96507 116629 117611 342440 367830 990478 980414 367337 384081 107017 94312 106682 104053 120940 118752 114162 114217 76504 76715 269427 236982 706845 702221 200721 198781 255546 256172 294227 293813 302005 305048 317198 321694 299448 333248 696195 729555 533689 431197 270833 264291 306038 304048 315834 321720 323637 330319 363335 366512 599686 624749 39.95 68.5 1
10:33:46 2023-09-26 358437 354024 82911 80993 121002 123947 122837 121605 87902 86620 97572 96707 116965 117869 342537 366546 986854 976101 372915 384422 107017 94408 103909 104592 120423 118834 113969 114443 76420 76861 270933 237916 701271 699672 200267 199752 253733 256962 293921 287985 301015 305980 315985 322213 300990 331951 699345 727178 529030 431197 269738 266585 304749 303727 315889 320979 323637 328848 362755 364318 603371 626448 39.95 68.5 1
10:33:47 2023-09-26 356072 356012 82915 80937 124213 124076 122036 121703 87455 86402 97370 96771 116790 117645 341681 370008 991919 972586 368149 384999 106985 94408 106539 104546 120358 118902 114128 114443 76461 76924 269427 237821 699736 705708 200617 199093 254940 255421 295821 287670 302972 304583 318194 320213 301024 333501 695210 736709 530830 432457 270380 265139 306074 303160 316145 320239 324622 329509 366401 365121 597013 629010 39.95 68.5 1
10:33:48 2023-09-26 355926 355117 83192 81090 120898 124218 122602 121670 87842 86738 95516 96938 116676 117937 342717 366210 999239 982750 369591 384927 106985 94440 106391 104722 120326 119164 113980 111444 76502 77237 268214 238664 691274 702221 201494 199093 254193 256567 294149 287176 303797 304048 317198 323184 299413 333573 696688 730066 527620 429674 270869 265139 305178 303727 316110 321409 326640 329239 363299 366806 599595 628167 39.95 68.5 1
10:33:49 2023-09-26 357586 353498 82915 80704 124412 123706 122533 121289 87666 86374 97370 96507 116710 117645 342487 365661 987149 977560 372652 384422 107017 94376 106573 104371 120391 118868 114128 114443 76441 76830 269427 237317 700303 699672 200232 200031 253877 256962 294113 288079 301473 305980 315985 322213 303323 332221 697182 727105 535118 431197 269963 267366 304499 304512 315192 322970 323841 331271 365069 364467 602918 626337 39.95 68.5 1
10:33:50 2023-09-26 360844 354414 82779 81058 124180 124389 121970 121587 87455 86588 97201 96804 116557 118004 341645 370087 985565 973277 373224 384999 107017 94280 106573 104546 120456 118868 114162 114443 76461 76830 266647 236814 697997 705208 200862 199127 253768 257826 294227 287985 302392 303195 318637 321729 300780 333501 694151 736189 530615 431012 270416 265546 303039 305944 315192 320239 324766 328541 365010 365413 606321 627244 39.95 68.5 1
10:33:51 2023-09-26 356067 353498 82903 80958 124213 124080 122120 121470 87455 86374 97370 96771 116596 117645 342199 370008 991955 973004 367926 384963 107017 94536 104049 104592 120621 119062 114308 111347 76472 77028 269427 237989 700930 706208 200722 199370 255332 256172 295821 287782 303807 304261 318640 320248 301731 333501 695703 738539 529401 432854 270416 265139 306505 303160 316180 320274 324658 329742 365594 364573 597988 626322 39.95 68.5 1
10:33:52 2023-09-26 358093 354299 82915 80937 124239 123706 122771 121405 87726 86370 97370 96507 116710 117998 342235 367901 991919 980451 367337 384999 107526 94408 106642 104403 120621 118868 114162 114330 76524 76892 266647 237149 701602 701229 200862 199127 255443 256567 294505 294265 300734 305084 317198 321953 300518 333573 696688 728648 538155 431197 270833 265692 306361 304048 315192 321237 323601 330319 363370 365705 597804 626448 39.95 68.5 1
10:33:53 2023-09-26 356512 353524 82911 81017 124170 123706 122120 121470 87455 86311 97302 96804 117000 117645 342199 365625 989116 979492 373789 385019 107361 94473 103880 104657 120456 118931 114274 111315 76452 76955 269427 237317 701158 699141 200617 200101 253733 256962 294220 287782 303045 305656 316727 322213 303765 332185 699345 727105 527620 430977 269738 266585 304321 304548 315227 320239 323637 328848 362212 364282 603141 626448 39.95 68.5 1
10:33:54 2023-09-26 357848 356222 82907 80929 124213 123876 122335 121470 87782 86706 97370 96507 116790 117645 341681 369458 992659 971205 369035 384422 107017 94312 106539 104704 120358 118902 114128 114443 76461 76913 268214 238327 694543 704211 199605 199752 254193 255421 296029 287782 301473 304548 317269 320283 301942 332491 697009 734559 538155 432565 269169 265954 304963 303124 316658 319982 324622 329509 364974 364027 597988 625402 39.95 68.5 1
10:33:55 2023-09-26 355749 354024 82911 80962 124093 124080 122036 121587 87487 86465 95516 96972 116945 118196 342429 366582 996111 981775 372243 385397 106886 94719 103918 104657 123852 119067 113935 114477 76441 77081 269427 237317 692125 702221 201353 199058 254729 257654 295334 288007 302852 302803 317269 322248 299377 333573 696195 730427 529030 429674 270869 265139 305809 304048 315668 318392 326604 328541 363335 365384 598253 627244 39.95 68.5 1
10:33:56 2023-09-26 356547 355739 82783 80937 124248 123706 122270 121387 87666 86374 97370 96507 116629 117611 342717 365625 986265 977597 373515 384422 107050 94279 106573 104371 120373 118868 114128 114443 76493 76892 269150 237317 700189 699141 200302 199752 253733 256998 295370 287985 301438 306469 316206 322248 301026 332221 699345 727105 527620 430282 269963 266585 303999 304798 315924 320274 324356 328883 362177 364609 603604 626448 39.95 68.5 1
10:33:57 2023-09-26 358737 354785 82915 80970 120886 124356 122204 121918 87685 86679 97503 97004 116657 118298 341983 369943 985418 972856 372806 384386 107493 94408 106573 104592 122570 118834 114128 114398 76493 76861 269427 237149 702304 706428 200302 199162 254123 257791 293985 287782 303699 303160 318158 321246 299448 333230 694115 736441 527620 429921 270416 265732 303858 305944 315192 319982 326640 328541 365010 365413 605463 627244 39.95 68.5 1
10:33:58 2023-09-26 354812 353524 82911 80933 124213 123706 122251 121438 87726 86343 97370 96507 116629 117645 341681 365661 996369 980451 369627 384999 107335 94473 106391 104514 123886 119067 113935 114421 76470 76955 269427 238664 691268 700202 200897 199127 254659 256602 296058 286777 301720 305764 316277 322248 299483 333501 694682 729824 527620 429674 270833 265728 305178 303124 317172 319759 324093 331132 362247 365705 596038 627190 39.95 68.5 1
10:33:59 2023-09-26 360886 356186 83199 81031 124283 124014 122335 121587 87750 86556 97504 96807 116657 117577 341645 367901 987604 983727 374332 384422 107017 94441 106573 104339 123954 118766 114162 114330 76534 76642 269427 236647 701839 700166 201706 199093 254158 257610 294434 288079 301015 304583 317044 323219 300347 333573 694151 730930 533689 429708 270869 265324 304321 305477 315192 320755 324622 329509 362791 366806 605706 627337 39.95 68.5 1
10:34:00 2023-09-26 355803 354370 82915 80966 124032 123909 122036 121470 87666 86316 97235 96507 116435 117645 341681 368938 989740 971205 372952 384422 107017 94376 106425 104546 123852 119067 113969 111379 76441 76955 269427 238394 697796 702221 200302 200240 253768 256602 295986 287176 303869 304548 317269 321729 301237 331449 696688 730102 526211 431197 269133 266807 305178 303820 317172 320205 324442 329719 364178 364289 599428 629121 39.95 68.5 1
10:34:01 2023-09-26 357297 353918 82779 81127 124171 124389 122054 121783 87423 86802 97201 97001 116435 118592 342559 368938 993363 976101 369555 384279 107017 94441 106573 104371 120391 118868 114082 114443 76461 76830 269427 237317 700817 702221 201388 199093 254481 256602 294149 287985 302888 303160 317971 322248 299188 333609 696688 730066 532259 429674 270869 265763 305178 303513 316145 319279 326640 328541 363335 366806 599502 627723 39.95 68.5 1
10:34:02 2023-09-26 358220 353524 82911 80712 124334 123706 122335 121239 87487 86343 95209 96507 116629 117645 342753 365625 986265 977634 372652 384422 107050 94473 106573 104086 120341 118868 114003 114409 76461 76861 268436 237317 702190 699971 200267 200066 253945 256998 295405 287877 303653 305980 316241 321988 303201 332455 694115 725811 533689 430892 269712 266558 304713 304725 318592 322633 323493 331381 362649 364396 602881 626337 39.95 68.5 1
10:34:03 2023-09-26 359978 353493 82882 80966 124213 124080 122036 121852 87653 86588 97167 96804 116435 118004 341358 369835 987149 973277 373898 384999 107050 94408 106499 104704 120373 118902 114093 114443 76420 76892 269150 236982 699382 705208 200827 199405 253344 257791 294470 287782 302816 303799 318194 321694 300780 333465 700116 734377 538155 432115 270380 265696 303004 304618 316110 319982 326567 328104 364391 365670 605389 627207 39.95 68.5 1
10:34:04 2023-09-26 354779 354304 83258 80684 124421 123706 122701 121405 87726 86316 97505 96475 116757 117577 342440 367241 996332 981808 369627 387574 106985 94440 106539 104546 120456 119033 113935 111347 76493 76892 269811 239003 697525 700130 201142 199405 254158 256137 295915 287782 300980 305944 316941 322891 300323 333284 696860 728456 527620 430477 272062 265776 305966 302946 317920 322551 324177 330838 362720 365670 596258 627337 39.95 68.5 1
10:34:05 2023-09-26 358125 356003 82779 80869 124339 123961 122135 121554 87726 86433 97504 96998 116676 117611 341645 365661 987530 982543 373702 384963 107017 94441 106539 104339 120456 118868 111088 114443 76578 76861 273713 236982 701612 698119 201529 199370 253733 257791 294434 288391 301015 304654 317233 323184 299133 333501 699381 727619 533689 428351 270869 265918 304249 305012 315192 320720 324104 329975 362177 366512 605389 628117 39.95 68.5 1
10:34:06 2023-09-26 358962 355743 82915 80933 124261 124080 122135 121587 87726 86556 97336 96907 116831 118080 342393 372036 984022 973895 369483 384208 107575 94441 103954 104449 121154 118602 114354 114183 76515 76715 269427 236873 704386 704211 200827 199683 254158 257613 294398 288133 300980 304548 318899 321211 303128 333194 700374 734255 532259 431965 270344 265918 305178 305048 315654 322169 324550 328541 365558 365121 604849 627337 39.95 68.5 1
10:34:07 2023-09-26 357321 354552 83079 81090 124145 124285 122003 121801 87455 86802 97234 96804 116402 118202 342127 367830 994067 977524 369591 385270 107017 94376 106573 104371 120391 118868 114128 114443 76420 77300 269427 237317 697085 705208 201353 199093 254940 256962 295821 287985 302852 303124 321034 322213 302448 333609 697182 736709 526211 431197 270869 265103 306038 304476 316145 321920 326604 328505 365266 367574 598217 628167 39.95 68.5 1
10:34:08 2023-09-26 356067 353493 83143 80933 120926 124151 122837 121637 87870 86583 95385 96410 116965 117543 342573 368204 995331 984616 369345 385855 107017 94376 106573 104371 120787 118931 114173 111367 76493 76830 269427 237317 705364 700166 200862 199809 255332 255385 296029 288689 300944 305980 317198 322213 302124 333501 696195 728648 527620 431197 270833 265918 306721 303124 316587 323005 323565 330223 363299 365670 595892 627337 39.95 68.5 1
10:34:09 2023-09-26 359459 354335 82915 81081 124170 124285 121967 121652 87455 86862 97336 96771 116710 117971 342163 369420 985565 973277 369664 384386 107345 94344 106647 104371 120711 118834 114162 114330 76547 76695 273713 235980 703038 705208 200686 199544 254158 257394 293743 288594 303580 303621 318675 321246 300990 335387 694151 736441 533689 430865 270761 265918 304963 305944 315798 320720 324694 328541 365558 365634 606285 627042 39.95 68.5 1
10:34:10 2023-09-26 355853 356035 83079 81196 120934 124014 122452 121703 87782 86679 95352 96906 116690 118032 342681 370159 990478 971168 370210 385290 106952 94441 103752 104371 120456 118868 114308 114409 76429 76924 269427 238327 710214 705208 200232 199579 254940 256172 295442 287782 301896 304583 318194 320248 302190 332959 695174 729994 526211 432565 269963 265732 306505 302767 317101 320239 324622 329509 365558 364573 598565 629306 39.95 68.5 1
10:34:11 2023-09-26 358436 353458 82907 80933 124248 124080 122401 121503 87726 86465 97505 96539 117055 117611 342163 368938 989740 983242 368999 384386 107674 94376 106716 104371 120621 118834 114196 111280 76515 76892 269427 236647 706971 702221 201353 199058 254940 257394 294434 287330 303008 305084 318392 321988 301271 336043 699345 731970 526211 431808 272402 264327 305608 304582 315157 321686 324586 330999 364689 367624 602770 627300 39.95 68.5 1
10:34:12 2023-09-26 358093 356008 83335 80915 120936 123891 122870 121488 87998 86216 95340 96442 116823 117381 342393 368607 986965 980131 371791 384677 107475 94441 106573 104514 120456 119174 114093 114409 76420 76861 269150 237317 700416 702998 200267 199718 254158 256962 295370 287985 302005 306411 317163 321246 301695 332455 697182 728648 530087 430901 269963 265989 304213 304512 316110 322970 322620 328812 364391 364609 601790 626448 39.95 68.5 1
10:34:13 2023-09-26 357080 353989 82907 80933 124213 123995 122251 121470 87726 86588 97370 96804 116596 117645 341369 369713 994067 975355 368408 384422 107017 94344 106613 104403 120423 118868 114128 114409 76441 76861 269427 237317 700076 705208 201177 199058 254975 257255 294184 288007 301685 303160 319193 321694 299448 333645 696195 734341 534139 429957 270869 265227 306527 305658 318592 322516 324550 328322 366222 366305 599613 630015 39.95 68.5 1
10:34:14 2023-09-26 354521 353852 82915 80905 124364 123706 122434 121206 87837 86460 97505 96475 116790 117952 341681 367134 994772 981845 367408 384422 107017 94312 106539 104371 120456 119033 114173 111358 76452 76986 269427 237989 698645 700166 200862 199440 254691 255421 296029 288391 300944 305980 317198 322475 300744 333537 695174 728648 527620 430587 270603 265954 306721 303088 316658 321203 323601 328848 363335 365776 597141 627337 39.95 68.5 1
10:34:15 2023-09-26 358665 353493 82911 81048 124093 124080 121937 121619 87634 86374 97370 96771 116710 117645 341645 368869 983242 973277 369664 384386 107312 94312 106607 104371 120621 118834 114162 114375 76483 76663 266907 235813 701560 704211 200862 199579 254158 256962 293950 293715 301896 304084 319158 322680 301026 333501 700043 738147 532553 433613 270426 265812 305536 306231 317244 323149 326422 328322 365380 365634 606751 627116 39.95 68.5 1
10:34:16 2023-09-26 355820 356012 83055 81192 124386 124076 122003 121354 87726 86674 95418 96539 116629 117645 341681 370123 990478 971205 368739 385576 107017 94344 106539 104371 120456 118868 114093 114602 76534 76892 269427 237989 693891 705208 200197 199718 254905 256172 296138 287580 303401 305048 317233 320283 301729 332959 695703 735633 526211 432565 269963 265918 306505 303160 316844 320239 324658 329509 365558 364573 601187 627207 39.95 68.5 1
10:34:17 2023-09-26 357586 353493 83131 81025 124326 123961 122701 121470 87726 86524 97505 96507 117195 117645 342440 368938 991919 980451 367337 385270 107600 94441 106676 104086 120621 118752 114196 114296 76483 76892 268214 237317 701427 701192 201037 199579 255760 256567 294220 294301 303045 305692 318684 324754 301411 335424 697072 729642 532553 432127 270617 264926 306901 304333 315192 321980 324129 330590 364391 366484 599686 627337 39.95 68.5 1
10:34:18 2023-09-26 358093 353493 82911 80993 120934 123673 122401 121206 87666 86402 97370 96507 116710 117645 342440 365661 986965 977634 372879 384422 107050 94441 106647 104514 120456 118868 114093 114409 76420 76861 289814 237149 702190 700166 200721 200031 254158 257033 295370 288188 304028 306627 316719 322248 301272 332455 699345 728775 529030 431197 269963 266807 304035 304762 315889 320946 323601 329079 363299 364573 601826 626448 39.95 68.5 1
10:34:19 2023-09-26 355807 353989 82911 80937 124334 124080 122102 121420 87666 86374 97404 96539 116710 117645 341681 368869 991919 971205 368185 385270 107017 94472 106573 104514 120456 118868 114128 114409 76493 76955 270755 238327 694988 705208 200232 200066 255264 258720 295986 288463 302285 304869 318757 323158 303841 333356 696012 737084 532553 432529 269963 265546 306672 303976 319268 320944 324622 329975 366622 364182 597013 626728 39.95 68.5 1
10:34:20 2023-09-26 355564 353493 82911 80937 124213 124080 122135 121470 87726 86497 97370 96804 116710 118183 342199 365661 996369 977597 369627 385305 106952 94440 106357 104618 123817 119183 113935 111465 76470 77060 269811 238664 688284 702221 201529 199127 254158 256962 295370 287176 302888 304548 317198 323654 299448 333609 696688 730354 530439 429674 270545 265732 305608 304512 316879 321373 326640 329509 363073 366806 603896 628167 39.95 68.5 1
10:34:21 2023-09-26 358601 355593 83207 80997 121000 124014 122518 121587 87782 86492 95450 97066 116932 118066 342260 368938 990514 981845 368179 384136 107575 94376 106607 104053 120621 118669 111120 111358 76483 76715 273713 236647 701252 701725 200897 198781 255332 256962 294470 294062 301015 305154 317269 322213 302124 336079 697182 728120 535019 431197 270869 264291 304855 305012 315834 321720 324465 330319 364427 367580 602136 627485 39.95 68.5 1
10:34:22 2023-09-26 356547 353989 82907 81073 124179 124285 122087 121685 87487 86620 97370 96969 116710 118283 341681 369458 987149 973969 374007 384422 107017 94408 106573 104618 120423 119101 114128 114636 76420 76966 266944 237149 697864 704709 200897 199718 253379 258224 295235 287176 304516 304120 318194 321729 300780 333537 694115 736709 526211 431197 270797 265989 304036 305048 316180 319759 326640 329472 365017 366226 606924 630837 39.95 68.5 1
10:34:23 2023-09-26 356825 353878 83073 81090 120873 124218 122485 121703 87842 86588 97403 96804 116710 117971 341405 372072 994772 975355 368185 384999 107624 94440 106573 104371 120456 118868 114128 114443 76493 76892 269427 237317 697527 705208 201177 199093 255478 256602 294805 287990 301932 304084 319193 321211 300780 335569 696688 735825 524802 432225 270869 265506 306505 303762 316658 320979 324694 328541 366658 366806 597730 627687 39.95 68.5 1
10:34:24 2023-09-26 358156 353493 82911 80929 124248 124080 122434 121470 87726 86588 95307 96539 116790 117645 342440 366761 987604 984429 372879 384999 107050 94473 106607 104371 120456 119083 114162 114636 76483 76924 269427 236982 703912 700960 201599 199440 254158 257791 294505 293647 303438 305048 317269 323705 300845 333609 694151 729824 533689 428726 270869 265989 304749 305297 318142 323700 324406 329499 363193 367508 605609 629084 39.95 68.5 1
10:34:25 2023-09-26 358742 355629 83150 81062 124295 124080 122434 121438 87726 86706 95417 96972 116790 117611 341681 369973 987522 974718 371827 384963 107708 94344 104064 104353 120704 118505 114388 114217 76483 76695 269150 236982 705857 703712 200862 199752 254193 256998 294541 294374 300980 305048 318899 321211 301272 333266 698977 730354 537798 431920 270416 265954 304427 304762 314717 321980 324358 329509 366401 365449 606911 627337 39.95 68.5 1
10:34:26 2023-09-26 357080 354020 82907 81220 124007 124489 122054 121900 87455 86802 97302 97134 116435 118621 342199 368679 994772 977560 369627 384963 107017 94440 106607 104546 120373 118902 114162 114364 76327 76924 269427 237317 696841 702221 201564 199127 254940 256998 294184 287985 302888 302767 318229 325091 299413 333411 696688 737142 527620 430709 272220 265705 306002 304833 318785 322098 327418 329326 365117 367473 601392 628862 39.95 68.5 1
10:34:27 2023-09-26 356861 353489 82911 81152 121069 124218 122668 121503 87726 86402 97438 96907 116979 117645 342199 368419 993363 981845 369161 384422 107708 94344 106676 104371 120621 118868 111252 114285 76483 76830 269427 237317 715924 700166 201482 199579 255760 256531 295405 293886 300980 305980 317233 322213 300780 333609 696195 729163 526211 430927 270833 264362 306937 304084 315262 322204 323769 331367 364136 365741 597730 627337 39.95 68.5 1
10:34:28 2023-09-26 360061 353493 82911 81077 124213 124113 121854 121619 87845 86620 97370 96936 116823 118038 341681 368318 985294 973277 371610 384386 107050 94312 106607 104371 120456 118868 114162 114330 76483 76861 269150 236568 705185 705208 200862 199579 254193 257826 293985 293741 301968 303195 318910 323925 301482 333284 700838 736564 532553 433035 270689 265812 304534 306410 317693 321955 326604 329006 365594 365741 608315 629662 39.95 68.5 1
10:34:29 2023-09-26 356072 355116 82911 80966 124239 124047 122898 121470 87726 86556 97370 96539 116790 117645 341681 369420 992622 971895 367890 384999 107017 94525 106573 104403 120391 118902 114082 114477 76420 76924 269427 237989 699598 703061 200267 199752 255332 256208 296029 287985 303616 305048 318934 320283 301411 333501 696688 737751 533689 432565 270833 265581 306721 303799 316658 320274 324694 330319 366401 366542 597988 626322 39.95 68.5 1
10:34:30 2023-09-26 358125 353529 82907 80933 124347 123909 122135 121470 87758 86374 97370 97031 116823 117678 341681 368419 989039 983242 369664 384422 107493 94408 106607 104371 120456 118669 114196 114443 76493 76830 284521 236313 701612 700734 201846 199093 254193 258120 294220 288761 303869 305749 318052 323565 299307 335934 700153 731746 525683 429831 272402 265510 304463 305944 315192 323460 324406 329975 364391 367580 604961 628896 39.95 68.5 1
10:34:31 2023-09-26 358110 352465 82911 80708 124421 123909 122401 121354 87758 86279 97404 96475 116823 117611 341958 368576 986117 974718 369700 384422 107493 94408 106607 104086 120538 118669 114128 114443 76461 76830 268436 237317 702360 702221 200267 199752 254158 256998 295405 288761 304237 304654 318229 320729 300989 332995 698317 730282 524802 432319 270380 265989 305178 304548 315921 322239 323374 330319 365594 365156 601281 626322 39.95 68.5 1
10:34:32 2023-09-26 357080 356227 82878 81081 123886 124314 121788 121834 87455 86651 97201 97001 116435 118738 341681 370123 994772 976867 369295 384422 107493 94408 106607 104371 120456 118902 114196 114443 76327 76892 266944 237953 699866 705098 201917 199509 254834 256891 295886 288594 304658 303552 319016 324803 300146 335532 696688 736189 526211 430709 272220 265510 305823 304120 318101 320274 327078 328395 365331 367322 599135 628899 39.95 68.5 1
10:34:33 2023-09-26 356072 354339 82915 81077 124369 123909 122467 121438 87758 86370 97370 96507 116823 117645 342199 367866 993363 980451 369124 384422 107526 94408 106573 104371 120538 118834 114128 114409 76420 76861 269427 237317 703194 700202 201283 199613 255760 255421 294841 293813 300980 305764 317269 322248 301026 333573 696195 728739 535118 429693 270869 265581 306937 303160 316180 321720 324093 328387 363880 366226 597730 627153 39.95 68.5 1
10:34:34 2023-09-26 360056 354060 82915 80970 124002 124285 121970 121652 87666 86588 97302 96836 116629 118004 341681 368869 984169 973969 369664 384458 107050 94441 103999 104339 120456 118993 111372 111347 76578 76997 269427 235907 704484 705208 201107 199857 254586 258010 294927 294062 302356 303231 319158 321281 302908 333320 698078 736709 533689 430109 270833 266114 305178 305944 314937 321237 324766 328541 365594 365741 605720 627244 39.95 68.5 1
10:34:35 2023-09-26 356160 353529 82911 80933 124213 123909 121970 121470 87666 86343 97269 96539 116823 117645 341717 368869 991955 971205 368221 384999 107475 94408 106607 104650 120456 119101 114128 114477 76452 76955 268565 238327 695855 703097 200267 199752 255443 256208 295850 287985 301968 305048 318194 321211 302685 333537 696195 734269 532553 432601 270380 266358 306505 303835 319304 322778 324442 330186 366479 364943 598726 630015 39.95 68.5 1
10:34:36 2023-09-26 356815 354375 83121 81058 120888 124047 122335 121536 87694 86524 97471 96939 116860 117937 342404 366432 996185 981588 369700 385541 106952 94536 106470 104657 123783 119266 113902 111585 76429 77321 269427 238327 693053 703215 201529 199544 254940 256962 296237 287985 303740 304048 318357 323444 301271 333609 697182 734522 527620 429978 270869 265732 305608 304512 316145 320205 327369 329412 363335 367580 599099 628611 39.95 68.5 1
10:34:37 2023-09-26 357586 354299 82915 81044 124447 123876 122401 121503 87726 86556 97370 96771 116757 117971 342199 365589 988929 977597 374007 384657 107460 94376 106647 104514 120456 118868 114128 114432 76452 76924 269150 237317 701158 699105 200862 200206 253945 257755 295334 286828 301896 306411 316684 322958 301237 332455 696889 727619 531672 430977 270473 267308 304319 304869 318628 323149 324478 331344 365288 365199 603849 627065 39.95 68.5 1
10:34:38 2023-09-26 358629 353984 82911 81077 120869 124356 122054 121768 87423 86588 97437 96936 116657 118182 341609 369161 986265 973969 372697 384422 107017 94473 106573 104339 120456 118868 114128 114443 76420 76892 269427 236647 701090 704211 200862 199718 254158 258230 293985 288391 304300 304048 318899 321919 301026 333307 694151 736709 530830 430901 270797 265954 305343 306375 315192 320686 326604 329239 365558 366512 606751 628167 39.95 68.5 1
10:34:39 2023-09-26 355045 353458 82903 80933 124248 124080 122218 121438 87726 86316 97370 96507 116596 117611 342199 365625 999202 980414 369627 385576 106985 94472 106539 104722 120423 119266 114059 111400 76493 77175 270933 238664 692419 700202 201494 199683 254548 256998 296094 287176 301932 305785 316719 323947 300989 333320 695866 731746 529030 429868 270689 265812 305930 303870 317955 322098 324428 331528 362755 366512 595928 629867 39.95 68.5 1
10:34:40 2023-09-26 359578 353458 82907 80933 124213 123961 122738 121786 87726 86922 97505 96804 116790 118004 342163 368679 989003 983242 369627 384386 107460 94441 106642 104514 120456 118868 114162 114409 76515 76924 269427 236647 701220 701229 201811 199093 254726 257755 294434 294026 301896 305048 318158 324453 301271 336316 694115 729732 527620 429674 272402 265510 305178 305944 318099 321686 324622 330553 364391 367839 604822 627079 39.95 68.5 1
10:34:41 2023-09-26 356828 354304 82907 81077 124265 124080 122153 121554 87726 86524 97370 96804 116757 117971 341681 369198 987567 973969 374080 385541 107442 94504 106470 104618 123886 119067 114093 111379 76389 76986 269427 237989 694718 705208 201177 199752 255393 258405 295048 288211 303988 304403 318792 322108 301750 333393 700650 737605 533689 433035 270653 267330 304285 306375 316145 320239 327309 329866 365195 366512 606779 628611 39.95 68.5 1
10:34:42 2023-09-26 356898 353847 82907 81044 124334 124080 122335 121685 87758 86429 97505 96804 117195 117971 342440 370008 994772 973969 367337 384963 107017 94408 106607 104371 120456 118868 114128 114443 76452 76986 269427 237821 711577 706208 200862 199718 255725 256531 295048 288079 302392 305048 320348 320729 303238 333573 695703 738272 523392 435501 270833 265546 306721 304048 316623 320720 324658 329509 367174 365705 596810 627207 39.95 68.5 1
10:34:43 2023-09-26 360295 353529 82915 80933 124213 124080 122335 121470 87726 86556 97370 96771 116790 117971 342163 368679 991919 983242 369627 384386 107567 94344 106721 104704 120456 118752 114162 114443 76515 76861 268436 236647 701715 702998 202377 199753 255050 258046 294327 288532 303469 305298 318017 323044 300146 336135 698408 729732 526211 429978 272797 265670 305178 305908 315192 321237 324658 330728 364796 367982 604496 627337 39.95 68.5 1
10:34:44 2023-09-26 357333 353458 83246 80933 124455 123876 122218 121405 87878 86279 97539 96475 116823 117577 341717 369979 989956 974681 369700 384963 107050 94697 106647 104546 120456 118868 114128 114432 76515 76986 269427 237317 698025 702221 200827 200206 254548 257868 294805 294265 300734 306411 318194 321694 302190 332995 698170 727833 529030 432189 270606 266398 305558 304940 316180 323688 323338 328351 365487 364253 604391 627079 39.95 68.5 1
10:34:45 2023-09-26 356072 354335 82915 81244 124239 124080 122368 121619 87726 86374 97370 96507 116790 117971 342440 369973 993363 973277 369087 384386 107312 94440 106539 104442 120358 118834 111220 111389 76578 77227 269427 238327 696372 706208 201108 199892 255584 256785 296094 288355 303479 305012 319863 320283 301095 335242 697182 738272 530830 432408 270833 265324 306901 304048 316844 320720 324694 329509 366658 365705 597988 627207 39.95 68.5 1
10:34:46 2023-09-26 354816 353493 82903 80937 124360 123876 122368 121470 87758 86316 97505 96771 116710 117645 342163 365661 998493 981572 369664 385270 107017 94376 106539 104690 123886 118902 114014 114546 76429 77091 269427 238664 693308 699672 201318 199718 254548 256998 295915 287176 302625 305980 316941 323184 300780 333573 695174 727864 529030 430587 270869 265954 305608 303124 318097 322743 324370 331234 365069 366663 597840 629121 39.95 68.5 1
10:34:47 2023-09-26 357676 352439 82907 81040 124334 123995 122368 121438 87758 86465 97505 96507 116790 117645 342476 368834 986265 974681 369700 384422 107969 94472 104031 104592 120952 118732 111252 111271 76515 77227 270933 237785 703056 704101 201037 199996 254694 257358 295048 288133 303438 305800 318899 321694 301942 333501 696962 733563 532259 432633 270797 266545 305608 304976 315668 322204 323637 330553 365558 365413 602136 626448 39.95 68.5 1
10:34:48 2023-09-26 355712 353493 82907 81077 124300 124080 122087 121503 87726 86620 97370 96771 116860 118004 341645 368938 989740 972586 374080 384963 107017 94440 106539 104722 123886 119067 113969 111508 76420 77143 268565 238327 700029 704211 201212 200380 253733 257394 296237 287176 304300 305012 318874 322213 303210 332455 699308 734377 532553 432311 270509 267343 304891 304403 317955 322098 326459 330838 365309 365199 605082 630463 39.95 68.5 1
10:34:49 2023-09-26 354202 353772 82915 80937 124282 123876 122668 121438 87878 86338 97573 96475 116857 117645 342717 367866 998870 983727 370885 385397 107542 94440 103901 104992 120621 119013 111243 111477 76547 76955 269427 238327 699052 700202 201847 200101 254905 256137 295977 293741 301015 306735 320565 322248 300780 333573 698001 728739 529030 430892 270869 265954 306505 302696 317136 321237 324093 328848 363299 366770 597141 627337 39.95 68.5 1
10:34:50 2023-09-26 357586 353453 82911 80933 124205 124080 122120 121470 87726 86524 97437 96804 116710 117645 342163 367049 987604 983242 372879 384963 107493 94473 106647 104371 120456 118868 114162 114443 76556 76924 269080 236982 701612 699635 201987 199718 254158 258405 295370 294021 301932 304689 318194 324193 302270 337358 701073 729496 527620 428581 270761 266443 304748 306195 318367 323868 324514 330553 363299 367946 605463 629306 39.95 68.5 1
10:34:51 2023-09-26 358451 354998 83258 81077 124244 124486 122584 121703 87842 86465 97370 96507 116823 117611 341681 369385 985565 974718 369664 384422 107674 94408 106824 104371 120787 118868 114275 114251 76327 76892 269427 237317 705418 703215 200862 200031 254193 256998 295821 288133 300734 305513 318934 322453 301482 333465 699345 730246 532259 432342 270797 266398 305608 304547 315192 322204 324093 330590 366659 365705 602136 627337 39.95 68.5 1
10:34:52 2023-09-26 357080 355500 82911 81216 124058 124489 121821 121801 87455 86433 97201 96804 116629 117971 341405 368904 994772 975866 368703 384422 107017 94441 106607 104546 120391 118868 114162 114443 76452 76924 269427 237317 700930 705208 201494 199127 255367 256962 295327 288689 304280 304261 319912 322108 300849 336171 696578 738539 526211 433035 272293 265555 306469 304548 316658 321203 324730 329289 366587 367322 599908 628167 39.95 68.5 1
10:34:53 2023-09-26 355067 355574 83245 80937 124369 123702 122500 121289 87726 86247 97404 96507 116823 117611 341681 367313 996185 981845 367408 384999 107460 94343 106573 104403 120391 118984 114128 114409 76452 76892 287143 238327 702304 699672 201353 199718 254905 256172 296591 287985 302935 306411 317198 322283 300990 333537 695210 728739 527620 431197 270869 265954 305930 303088 317136 321203 324093 329310 363880 366806 598836 628859 39.95 68.5 1
10:34:54 2023-09-26 359110 353453 82911 81017 124239 124080 122368 121503 87758 86402 97404 96507 116790 117645 341681 369385 985565 975393 369664 384422 107674 94312 106710 104053 120787 118471 114388 114183 76515 76830 266944 236647 706589 704028 202764 200136 254694 257506 295048 288797 302323 306771 318754 322039 302507 333320 699161 731892 533689 434883 270380 266897 305751 304940 316180 322204 323601 329079 365380 365670 601826 627337 39.95 68.5 1
10:34:55 2023-09-26 357080 354024 82911 81081 124209 124080 122186 121470 87455 86524 95274 96804 116710 118004 341405 368938 984740 976930 374044 384963 106985 94440 106391 104546 123852 119067 113935 114443 76493 76986 269427 237317 697510 703712 201037 199718 252603 257610 295048 287176 303262 304548 318675 322213 301237 333266 698170 736948 526211 431808 270833 267218 304036 305012 317136 319984 326640 330085 364974 365741 603641 630389 39.95 68.5 1
10:34:56 2023-09-26 354811 353493 83287 80901 124490 123706 122804 121438 87758 86189 97404 96475 116790 117577 342199 366761 996369 981148 368516 384458 107017 94461 106499 104546 120391 118868 113969 111444 76547 77227 269427 238966 700249 700021 201388 199927 254799 257031 297000 288034 304052 306411 317198 322283 302699 333573 695902 729167 529030 430587 270833 265954 306505 303053 317172 321237 324358 329114 363335 366226 595589 627485 39.95 68.5 1
10:34:57 2023-09-26 357586 356154 82911 80966 124248 124076 122135 121587 87726 86497 97370 96507 116629 117645 341645 365661 987567 983242 372879 386751 107050 94473 106647 104546 120456 118868 114128 114330 76483 76924 269150 236647 700756 699672 201987 199440 254193 258188 295126 294228 303653 305084 318158 323969 299413 333609 694187 729824 540121 428763 272519 265989 304963 305944 315668 323005 324442 330260 366286 367624 606174 629121 39.95 68.5 1
10:34:58 2023-09-26 356072 354335 82911 81113 124213 124080 121970 121619 87487 86685 97302 96804 116629 117645 341681 368938 989039 972586 374117 384422 106985 94568 103945 104912 120711 119062 114342 111444 76547 77290 276282 238495 695835 705172 201388 200241 253344 257791 295499 287580 304769 304761 318899 322213 301272 334323 694115 737999 535019 431808 270869 267253 304321 304225 319494 320205 326604 329975 364974 365705 602751 629010 39.95 68.5 1
10:34:59 2023-09-26 355853 353493 82907 80962 124037 124080 122003 121768 87694 86311 97302 96771 116629 117645 341405 369679 994772 974681 368444 384999 107345 94473 103933 104403 120423 118868 114162 114568 76493 76924 269427 237317 701962 705208 201529 199127 255760 256962 296390 293534 301932 302874 319677 321729 300358 335605 696195 737751 532259 430937 270653 265484 306577 304654 319042 323185 324586 328395 366773 367178 600692 630463 39.95 68.5 1
10:35:00 2023-09-26 357072 352456 82911 80933 124213 124080 122153 121438 87487 86279 97302 96507 116665 117645 341681 365625 986869 983727 374636 384406 107509 94440 103901 104657 120621 118965 111307 111432 76515 77227 269150 237149 701271 698119 201564 199718 253948 258010 294883 293813 303653 305048 316987 324053 301271 333573 694151 727623 538155 428726 270869 265989 303111 304658 316110 321203 324658 328585 362247 366806 605426 628859 39.95 68.5 1
10:35:01 2023-09-26 359110 355509 82911 80933 124248 124109 122153 121470 87487 86402 95242 96539 116710 117645 341645 368904 984169 975753 369627 384422 107600 94312 106676 104053 120538 118776 114196 114183 76515 76653 269427 236313 704062 705263 200897 199752 254762 257033 294470 287120 302470 304798 319158 321211 301095 333537 701073 735904 532259 433649 270689 266220 305536 304224 315906 324794 324478 328727 366479 365670 604496 627521 39.95 68.5 1
10:35:02 2023-09-26 357080 353529 82907 81105 124037 124080 122240 121652 87455 86588 97201 97001 116557 118592 341394 368687 995404 979529 372052 385433 107361 94590 103978 104553 120538 118868 114128 114364 76452 76924 266944 237880 697192 703712 201846 199440 254940 257641 295950 293741 302923 304048 318229 322958 299448 335569 697182 736189 527620 429978 270869 265581 306074 305012 316401 320239 327600 327872 364427 367359 598290 628240 39.95 68.5 1
10:35:03 2023-09-26 355889 353498 82915 80933 124330 123706 122434 121289 87726 86279 97336 96475 116629 117611 341681 367866 993363 981845 366820 385290 107600 94377 106607 104371 120456 118868 114162 114330 76493 76861 269427 237317 703482 700202 200897 200101 255581 255456 295821 294067 303438 306159 317946 325019 302871 333465 696578 729642 527620 431160 270459 265590 306901 304013 316145 322204 324129 328848 364213 366663 596015 626892 39.95 68.5 1
10:35:04 2023-09-26 357749 353493 82911 81086 120873 123909 122186 121503 87666 86402 97235 96507 116596 117645 341681 364564 984740 980451 374080 384458 107050 94376 106642 104546 120538 118868 114082 114409 76420 76830 269150 237317 701044 698119 201353 200066 253379 257791 295613 293606 301932 306145 316241 323705 300780 332995 694115 726592 531672 428763 270833 266843 304535 305728 315924 320755 324658 328848 362212 365705 604961 627337 39.95 68.5 1
10:35:05 2023-09-26 355067 354348 82911 81109 124248 124076 122467 121536 87519 86257 97370 96804 116823 117645 341681 369857 990514 971205 369627 384999 107017 94408 106607 104546 120423 118902 114003 114512 76493 76955 271628 238327 696705 702221 200267 200765 254694 257654 296152 288165 304405 304869 318017 322074 302684 332779 696505 736129 529030 431205 269892 266772 306204 305257 318061 320651 324658 329975 364647 363891 598468 627651 39.95 68.5 1
10:35:06 2023-09-26 357080 354304 82911 81192 124175 124285 122120 121834 87634 86651 97336 96936 116563 118579 341609 367830 994772 977524 369555 384963 107460 94376 106647 104546 120456 119033 114173 114443 76524 76955 269427 237317 700076 703215 201811 199683 254940 256962 295993 288391 302888 302839 318640 323412 299448 335532 697182 735633 533689 430587 272904 265954 306038 304976 316623 320274 327600 329472 364938 367839 599558 629056 39.95 68.5 1
10:35:07 2023-09-26 357910 355739 82903 81044 124347 124080 122368 121470 87726 86374 97336 96475 116676 117611 341645 365589 986965 982543 373971 384386 107017 94376 106607 104546 120629 118868 114252 114568 76452 76924 271699 237675 702469 701004 201670 200206 253983 258046 295191 288797 302214 304833 317022 324158 300252 335275 700908 728379 532316 428544 270797 266736 303678 305657 318592 323640 324658 330553 362212 366477 605389 626524 39.95 68.5 1
10:35:08 2023-09-26 359710 352434 82911 81044 124179 124080 122087 121470 87634 86311 97336 96771 116710 117645 341369 370195 985565 973969 369627 384081 107493 94409 106710 104339 120787 118635 114320 114534 76515 76715 270933 235980 705968 704211 200862 199752 254726 256962 294541 287923 303470 304976 319158 321694 301272 333501 694115 729994 532259 432189 270797 265954 305178 304976 315942 322204 324658 329472 366372 365420 607785 628490 39.95 68.5 1
10:35:09 2023-09-26 357080 356008 82882 81048 124304 124280 122036 121801 87455 86620 97336 96969 116490 118283 341369 368643 994772 977524 369035 385276 106985 94376 106573 104618 120704 119027 111307 111585 76578 77060 266944 237821 701044 704101 201987 199544 255156 257181 295957 288391 304732 303160 318357 323912 301307 333573 697182 734559 527620 429722 272329 265546 306038 304976 316587 321920 327600 329180 364427 367839 599099 628131 39.95 68.5 1
10:35:10 2023-09-26 356072 353206 83258 80933 124213 123706 122270 121438 87694 86247 97505 96475 116757 117577 341645 367535 993363 981845 367337 384386 107493 94376 106642 104371 120538 118834 114207 114534 76524 76955 269427 237317 706787 700166 201353 200031 255760 256531 296237 294469 301015 306577 317233 322248 303128 333573 696688 729824 527092 431197 270869 265546 306829 304225 319042 324372 324334 331344 364249 366627 596663 627190 39.95 68.5 1
10:35:11 2023-09-26 359546 353462 82915 81136 124175 124285 122186 121736 87694 86497 97370 96804 116596 117971 340362 369385 985565 975355 372852 384712 107805 94440 104189 104553 120787 118897 111372 111370 76610 76966 269427 236204 702685 705208 201177 199718 254905 257471 295478 287923 303580 304548 319193 321694 301905 333429 698078 736152 526211 431848 270833 266362 305823 305405 315157 322169 324658 329509 366622 366219 606910 629306 39.95 68.5 1
10:35:12 2023-09-26 355260 353453 82911 81044 124386 124080 122153 121470 87726 86497 97505 96804 116757 117971 341129 368938 990478 972586 369627 384999 107560 94440 106607 104618 120341 119033 114093 111467 76524 76986 268436 238664 694882 704211 201353 200380 254588 257755 296058 287670 302888 305012 318675 322213 303668 332455 698170 738142 526211 432961 270545 268011 305035 304833 317955 322098 326422 330333 365344 365491 602992 628648 39.95 68.5 1
10:35:13 2023-09-26 354770 352439 83258 80937 124421 123673 122668 121438 87726 86370 97370 96475 116823 117611 341875 366991 998404 983131 368336 384856 107361 94537 103978 104657 120621 119013 111243 111402 76483 76955 266944 238664 698825 699984 201318 199718 254905 256531 296928 288797 303918 306411 317233 323184 301026 333609 696195 731929 527620 431197 270869 266772 306721 303124 318132 321237 324622 329381 363845 367322 597988 629343 39.95 68.5 1
10:35:14 2023-09-26 357586 354304 82907 81132 124334 124080 122401 121619 87726 86620 97437 96804 116823 118004 341922 366761 989003 983242 372843 384963 107460 94408 106721 104546 120538 118868 114162 114568 76483 76892 269427 236982 701210 700202 202163 199718 254940 258188 295271 287085 301932 305944 318874 324627 302699 336300 700650 732874 527620 429868 273136 265812 305715 305655 318142 321910 324658 331059 364974 367839 607933 629269 39.95 68.5 1
10:35:15 2023-09-26 355406 353493 82878 80929 124205 124080 122036 121503 87805 86888 95418 96939 117088 118066 341501 368794 989771 973821 374692 384820 107361 94440 106505 104579 120358 119033 111188 111574 76420 77143 266944 237317 694394 704211 201353 199718 254158 258405 293700 288391 304732 304120 319319 322178 301272 333537 694187 734232 532259 431931 270797 265954 304285 306375 315633 320239 326640 329239 365230 365705 606751 627244 39.95 68.5 1
10:35:16 2023-09-26 355853 353422 82923 80937 124386 124047 122401 121503 87726 86374 95274 96771 116823 117971 341129 369420 992659 972936 367373 384422 107017 94376 106539 104371 120358 119049 114093 111315 76420 76955 269427 237821 695903 702831 200862 199752 255478 257074 295664 288689 304116 304905 319983 323158 303841 333393 696542 736236 527971 433052 270797 265732 306937 303655 319042 323435 324550 330553 367174 365705 598836 630912 39.95 68.5 1
10:35:17 2023-09-26 357586 353458 83203 81160 120971 124151 122804 121554 87842 86524 95385 96707 116657 117835 342019 368463 993326 980451 367337 384422 107805 94472 103966 104371 120621 118669 114162 114375 76578 76924 269427 236982 699950 701192 201353 199752 255760 256643 295785 287085 302684 306411 318158 322248 301237 335265 696688 729678 527620 431197 270869 265546 306672 304048 316145 322169 324322 331367 364391 365741 598836 627337 39.95 68.5 1
10:35:18 2023-09-26 357840 355739 82915 80937 124205 124080 122368 121470 87726 86316 97336 96507 116710 118149 341681 365041 986965 980377 373479 384386 106985 94344 106573 104403 120456 118868 114128 114568 76524 76861 266944 237171 701385 701004 201741 200276 254018 258010 294042 288797 302674 306015 317022 324282 301201 333429 694115 727691 530439 429041 272098 266772 305178 304654 316145 321203 324550 329345 362212 365705 604496 627337 39.95 68.5 1
10:35:19 2023-09-26 358125 352434 82907 81073 124058 124251 121854 121619 87423 86402 97268 96771 116402 117645 341129 370123 984169 973969 369664 384116 107493 94280 106607 104371 120456 118669 114128 114375 76452 76830 266944 235980 702469 704211 200897 200031 254548 257791 293985 294228 302356 304175 319193 321729 304411 333537 698114 736709 529030 431241 270797 265989 305823 305944 315157 321203 326336 329239 365558 365420 606457 629457 39.95 68.5 1
10:35:20 2023-09-26 357224 353493 82907 80962 124179 124080 122069 121992 87455 86374 97268 96771 116596 118168 341645 365340 996185 976830 369627 384386 106952 94472 103758 104722 123886 119062 111307 111553 76641 77279 268214 237653 696269 704174 201846 199857 255191 257361 295543 288391 302888 303195 319158 323184 300742 335569 697182 734196 527620 430587 272402 265812 306038 304225 316623 320274 327600 328541 365266 367839 599750 628203 39.95 68.5 1
10:35:21 2023-09-26 356303 352465 82915 80933 124248 123995 122284 121354 87726 86247 97370 96475 116790 117611 341681 367535 994772 981845 366491 384963 107772 94408 106607 104546 120456 118786 114207 114409 76452 76892 268436 237653 698767 700202 201212 199752 255513 256137 295048 294228 301015 305369 317269 322248 301237 333537 696195 729678 527620 431197 270869 266545 306937 303762 319042 323916 324334 331271 364284 366627 597840 627263 39.95 68.5 1
10:35:22 2023-09-26 359110 355254 82911 80937 124213 124076 122120 121554 87455 86311 95242 96475 116596 117611 341645 368869 985565 975753 369664 384677 107805 94440 104064 104592 120787 118708 111197 111305 76673 76966 269324 236611 705902 707131 201142 200031 254762 257358 294220 290431 302898 304976 319158 321246 301942 333284 701036 730391 537619 432529 270833 266398 304927 305012 315157 324372 324658 329509 366658 365705 604924 628822 39.95 68.5 1
10:35:23 2023-09-26 354202 353772 82907 81077 124300 124080 122153 121554 87455 86402 97268 96804 116596 117645 341681 368938 992551 971895 372952 384963 107017 94504 106539 104722 120391 119067 114093 114477 76461 76986 269427 238664 706468 703215 201212 200415 254193 257394 296863 293546 304300 305048 318675 322213 301942 332455 699032 734559 529030 432311 270092 267379 305070 303905 317955 322098 324622 330099 365088 365199 601819 627862 39.95 68.5 1
10:35:24 2023-09-26 354776 352434 82907 80937 124330 123673 122335 121372 87726 86311 97437 96475 116823 117789 341681 367543 997544 983727 367782 385126 107542 94472 103978 104657 120456 118931 111275 111379 76504 76955 266944 237989 699730 701004 201741 200031 255511 256172 296237 294228 303255 306663 317269 322961 301237 333537 696195 728648 529030 430892 272134 265989 306937 303124 317136 321686 323865 329114 364136 366806 597564 627337 39.95 68.5 1
10:35:25 2023-09-26 358437 352469 82911 80933 124179 124080 122102 121438 87694 86311 97370 96507 116596 117645 341681 365368 984740 982543 373479 384422 107017 94344 106607 104546 120456 118868 114162 114568 76452 76892 268436 236982 700930 699141 201564 199752 254123 257826 295370 294049 301932 306361 317233 324436 301691 333320 700043 728575 534582 428544 270725 266594 304570 305764 318628 323149 324586 330553 362212 366806 605683 629047 39.95 68.5 1
10:35:26 2023-09-26 355067 355756 82911 80937 124179 124076 122135 121536 87423 86706 95418 96939 116590 118080 341501 368535 992774 974549 372207 384784 106886 94440 106505 104546 123886 118868 114128 111574 76547 77060 269427 238495 693914 703215 201283 200870 254726 256998 297045 287782 304084 305084 318675 322248 302154 332455 697182 730427 527620 431197 269169 267405 305178 303835 317172 320239 324766 330553 364974 364865 600018 627244 39.95 68.5 1
10:35:27 2023-09-26 356828 354020 82915 81113 124088 124489 121821 121801 87423 86651 97268 97001 116402 118283 340613 368419 993363 977524 369555 384422 107442 94312 106499 104371 120373 119067 114048 114477 76420 76966 269427 237317 697645 703215 201564 199405 255443 257506 295248 288689 303525 303798 319016 323079 300638 335424 697035 734051 533689 431124 272402 265692 306038 304190 316623 323005 327346 328505 365230 367580 598253 628611 39.95 68.5 1
10:35:28 2023-09-26 357983 352474 82915 81196 120934 124237 122687 121885 87782 86556 97538 96707 116690 118066 341983 365447 989069 982270 373479 384116 107017 94569 104043 104371 120358 118834 114093 114409 76493 77028 269427 237149 703570 699178 201564 200380 254158 258224 295821 293850 302589 305764 317233 324228 301933 333573 694151 729861 531848 428763 270869 266807 304963 305944 316145 321237 324658 330590 362755 366806 606114 625438 39.95 68.5 1
10:35:29 2023-09-26 359747 352474 82907 80962 124213 124080 122401 121554 87726 86316 97336 96507 116629 117971 341405 368869 985565 976930 369664 384386 107708 94376 106676 104021 120621 118471 114309 114217 76547 76715 269150 236647 704858 705025 201283 200136 255048 257648 295127 288290 301790 305334 319723 322074 302047 333501 698078 730391 532438 432565 270545 266078 304855 304976 315192 322274 324622 330406 366658 365741 605426 627337 39.95 68.5 1
10:35:30 2023-09-26 356954 355250 82812 81090 122434 124210 122218 121736 87750 86433 97503 96972 116596 117645 341165 369714 995416 976930 368149 385254 107017 94408 106539 104625 120456 118868 114128 114364 76472 76924 266944 237821 696890 703025 201353 199927 255760 256962 296237 288485 302392 304834 319936 321246 300953 335569 696195 738272 532259 432665 270603 265360 306505 304548 316623 320979 324694 329239 367210 366806 596810 627244 39.95 68.5 1
10:35:31 2023-09-26 354565 354335 82911 80933 124360 123706 122335 121289 87455 86311 97370 96507 116710 117611 341681 365661 993856 980451 369664 384999 106985 94408 106391 104722 123920 119067 111275 111594 76547 77447 271109 239342 692169 700021 201424 200206 255191 257613 297491 287913 302356 306577 317233 323254 303765 333356 695064 731374 533786 429978 270869 265705 305535 304084 318132 320239 324730 329345 363335 366806 597988 626764 39.95 68.5 1
10:35:32 2023-09-26 357550 353316 83154 81011 120917 123980 122467 121206 87726 86279 97404 96610 116979 117381 341645 368938 987112 976595 371682 384458 107017 94408 104011 104371 120456 119067 114128 114443 76493 76892 269427 237317 696958 701229 200862 200415 254228 257429 295686 288391 300769 306627 317269 321729 302225 333266 699345 729770 527620 431241 270606 266807 305178 305012 316623 321720 323601 329381 365010 365156 601594 626892 39.95 68.5 1
10:35:33 2023-09-26 358220 352469 82911 81077 124179 124080 121887 121503 87455 86338 97201 96804 116402 118004 341129 368938 989993 973969 374007 384422 107723 94568 104011 104768 120538 119130 114342 111456 76578 77196 270933 237281 695370 706208 201529 200066 255085 258405 293807 288761 302781 304548 319641 322248 301272 333573 701295 736709 530615 430937 270869 266545 303963 306375 315192 321237 326604 329239 365629 365741 607181 627244 39.95 68.5 1
10:35:34 2023-09-26 355807 352500 82911 81132 124248 124080 122335 121438 87455 86311 97302 96507 116629 117645 341681 370123 991955 971205 368444 385035 107050 94344 106573 104403 123834 118902 113969 114477 76493 76924 269427 237989 697792 704211 200267 200066 255332 256208 296237 287985 303901 305084 318708 321246 302685 333501 696195 735633 533689 434641 270092 266487 306829 303941 317031 323185 324586 330406 365416 364978 598726 630015 39.95 68.5 1
10:35:35 2023-09-26 356306 355236 82915 80937 124360 123706 122434 121322 87905 86311 97438 96507 116823 117577 342199 367313 998166 984429 369161 384856 107468 94408 104011 104657 120787 118897 114342 111347 76515 76955 269150 238394 699219 700166 201600 199752 255725 256172 296237 293850 301015 306771 317269 322283 301272 333573 696418 728648 530087 431197 270869 265989 306865 303727 316879 323532 324129 329114 364136 366806 595543 627521 39.95 68.5 1
10:35:36 2023-09-26 356547 352469 82907 81081 124248 124113 122561 121438 87487 86311 97235 96507 116629 117611 341322 365368 986171 981845 374044 384999 107345 94461 106573 104371 120341 118669 114128 114443 76493 76830 269427 236982 700303 698155 201529 200066 254158 258224 295370 293813 303616 305048 317233 324193 301941 333320 700043 727364 527451 428581 270725 266665 304570 305764 318403 323640 324550 329106 362247 366771 605389 627116 39.95 68.5 1
10:35:37 2023-09-26 354812 352505 82911 81203 124213 124080 122036 121536 87487 86247 95516 96841 116590 118114 341911 368535 994224 971057 373916 385090 107468 94440 103978 104546 120456 118902 111275 114432 76578 77290 269427 238327 693449 703712 201517 200765 254799 257033 297072 287787 302852 305513 318675 322248 302190 332491 699381 734631 535118 430334 269999 267664 305178 304548 317207 320274 324370 330590 365010 364900 599539 627280 39.95 68.5 1
10:35:38 2023-09-26 357321 354994 82907 81249 123972 124404 121788 121750 87423 86620 97167 97001 116402 118202 340649 368938 993363 976595 368999 383308 107017 94376 106539 104403 123748 118786 114162 114602 76452 76892 269427 237317 695572 704211 201599 199440 255367 256998 295986 288797 304223 303798 318910 323079 302088 335460 697109 738199 527620 431160 272329 265510 306038 304762 316658 320309 327346 328395 364974 367322 599465 628203 39.95 68.5 1
10:35:39 2023-09-26 357586 354051 82903 80970 120963 124151 122983 121670 87777 86647 97470 96839 116690 117903 341501 365190 989069 982543 373443 384422 107050 94461 104076 104592 120423 118834 114128 114330 76452 76861 269427 236982 701962 699178 201423 200066 253980 257826 295405 293606 303653 305084 317011 324193 302124 333573 698151 727619 531848 428763 270869 267218 304749 305728 316145 321237 324694 328848 362791 368271 605463 626322 39.95 68.5 1
10:35:40 2023-09-26 358089 352469 82915 80966 120730 124080 122069 121470 87487 86311 97269 96539 116743 117678 341201 368869 984169 973969 369700 384172 107633 94248 106642 104053 120538 118471 114196 114217 76515 76642 266944 235980 709609 705062 201318 200893 255085 257648 293800 288290 301825 304905 319759 322074 302012 333393 694115 729958 526211 431920 270833 266523 305679 304368 315157 322239 324622 328213 366515 365741 604961 628896 39.95 68.5 1
10:35:41 2023-09-26 357383 355500 83026 81090 124214 124423 122021 121918 87598 86861 97469 97004 116590 118365 340649 368938 993927 979417 372052 384315 106985 94312 106687 104514 120704 118993 114059 114409 76483 76830 270933 237317 700206 703712 201811 199718 255332 256998 295785 288653 306403 302736 319158 323184 301271 336043 697182 736709 526211 430892 272402 265732 306038 304976 316876 320720 327600 328541 364974 367839 599428 630501 39.95 68.5 1
10:35:42 2023-09-26 355528 352430 82911 80680 124455 123876 122452 121405 87455 86184 97403 96475 116676 117543 341645 368119 993363 982543 367337 384422 107493 94376 106647 104514 120456 118834 114207 111412 76569 77332 271345 238253 701324 699984 201424 200206 255584 256570 296094 288797 304016 305548 318123 323184 301237 335301 696395 729683 532025 431197 270869 266362 306563 304369 317136 322169 324093 329079 364391 366806 597988 627337 39.95 68.5 1
10:35:43 2023-09-26 359073 354126 83035 81202 120865 124185 122237 121470 87694 86402 97471 96771 116596 117801 341466 370159 985565 973969 371792 384243 107493 94312 106756 104021 120621 118437 114320 114228 76515 76715 269427 236313 708463 704211 201248 200066 254905 257574 294113 287923 301438 305012 319193 321694 302154 333537 698078 729958 532259 432300 270833 266362 305823 304976 315157 322239 324586 329975 366658 365705 604459 627337 39.95 68.5 1
10:35:44 2023-09-26 355067 352443 82911 81077 124239 124080 122120 121470 87455 86374 97268 96507 116596 117645 341369 368938 989703 972313 372915 384963 106985 94440 104011 104840 120621 119193 111243 111477 76452 77258 269427 238664 692796 702075 201353 200835 254123 256998 297072 287782 302625 304725 318357 322663 302119 332491 697182 738142 535118 431808 270380 267629 305178 304512 318061 320239 326337 330553 364974 365121 599099 627244 39.95 68.5 1
10:35:45 2023-09-26 355438 352364 82911 80901 124421 123706 122218 121637 87837 86247 97437 96475 116710 117577 342152 367579 994772 981845 367337 384963 107698 94408 106647 104514 120506 118834 114241 114602 76515 76892 268214 237989 703373 700166 201494 200031 255478 256172 296058 293813 301614 306627 318158 323184 301237 333573 696688 729938 532025 431197 270869 266545 306937 303124 317101 321945 324322 329345 364427 366770 597988 627337 39.95 68.5 1
10:35:46 2023-09-26 357031 352434 83254 81077 124334 124047 122335 121387 87634 86402 97336 96771 116732 117645 341609 365333 987567 985131 375476 385290 107475 94440 104088 104657 120621 119013 111252 111508 76578 77227 269427 237317 701385 698119 201987 200031 254694 258408 295334 294228 303869 305728 318357 324088 301271 333573 698078 728652 526211 428690 270869 266736 304963 305297 316145 321686 324694 329082 363299 367839 605389 629343 39.95 68.5 1
10:35:47 2023-09-26 354202 355487 82787 81048 124352 124080 122003 121619 87423 86674 95417 96771 116596 117645 341645 368938 991572 972586 373780 384999 106985 94375 106505 104722 120326 119067 113902 111379 76461 76955 269427 238327 694381 703712 201494 200415 254158 257755 296654 293546 302852 304475 318899 322283 301272 332959 700066 735633 529030 429921 270797 267629 305178 304976 317172 320239 326604 330553 364974 365670 601826 628342 39.95 68.5 1
10:35:48 2023-09-26 356828 353418 82911 81077 124136 124489 121788 121801 87455 86402 97268 96771 116831 118196 341358 371805 996111 978135 370210 384820 107401 94537 103945 104625 120538 118834 114093 114375 76420 76955 266944 237989 700703 705208 201529 199683 255367 257619 295886 293854 302392 304548 320161 322213 302552 336322 697182 738272 533689 430679 270869 265139 306672 304762 316623 321203 326567 328541 367210 367322 597693 629056 39.95 68.5 1
10:35:49 2023-09-26 351713 352439 83258 80925 124416 123673 122467 121274 87726 86216 97370 96442 116823 118299 341645 366689 996185 981845 368185 385541 106985 94441 106607 104722 120441 118868 114093 114409 76472 76986 268565 238664 701393 699635 201494 199752 254975 256567 297072 288391 303869 306626 317911 323689 301447 333465 696085 729606 531496 431124 272446 266594 305714 303512 318319 321203 324622 329381 364136 366663 597527 628674 39.95 68.5 1
10:35:50 2023-09-26 356828 352095 83139 80933 124213 123706 122804 121736 87837 86826 95385 96674 116690 117510 341537 369943 986891 978098 371646 385234 107534 94344 106647 104371 120473 118993 114128 111358 76547 76892 266944 237317 704815 701929 200862 200380 254940 257610 294805 287085 300980 306411 318675 321694 302650 333537 699345 727833 533689 432225 270797 266772 304819 305012 319042 322239 325648 331602 365558 365670 601790 626153 39.95 68.5 1
10:35:51 2023-09-26 356072 355756 82915 81081 124209 124076 122135 121670 87455 86402 97268 96771 116402 117971 341405 368938 987604 973969 374044 385035 106985 94376 106505 104618 123817 119149 113902 114477 76389 76892 287143 237653 693784 704211 201353 200136 254481 258337 295248 288689 304732 304404 319051 322108 301765 333393 700650 735270 532377 432421 270833 265989 303714 306325 318592 320686 327527 329509 365558 366548 608203 629092 39.95 68.5 1
10:35:52 2023-09-26 353775 355505 83207 81137 121029 124014 122635 121703 87782 86615 97504 96906 116921 118066 342260 365625 999239 980414 369591 384712 106886 94472 106470 104722 123783 119067 113868 111488 76502 77060 269427 238664 690232 702221 201564 199718 254940 257033 295821 287270 305603 304548 318392 323705 301697 333609 697182 730354 529030 429674 270869 265954 305608 304118 316879 319982 327600 328585 363335 367580 599502 628167 39.95 68.5 1
10:35:53 2023-09-26 358093 352434 82915 80933 124291 123995 122135 121405 87455 86220 95340 96507 116629 117611 341405 367830 990478 979455 366749 384081 107526 94344 106642 104339 120538 118810 114162 114217 76483 76830 268214 237208 703429 702959 201424 199613 256406 256856 294941 288797 304484 306231 318463 322698 301237 335569 697182 729788 533258 432311 270833 265068 306973 304976 315668 324421 324406 331095 364427 367322 598253 627337 39.95 68.5 1
10:35:54 2023-09-26 359881 353352 82812 81123 120858 124423 122237 121983 87750 86556 97336 96804 116596 118004 341405 369605 986265 973969 369627 384386 107017 94408 104011 104403 120456 119033 114128 114409 76452 76861 269427 235980 705006 704709 201247 200066 254975 258230 293217 287085 302816 304548 319193 322213 301731 333343 698114 734196 526211 432150 270869 266585 306672 306375 315192 321720 326604 329509 366658 365705 607181 627244 39.95 68.5 1
10:35:55 2023-09-26 355053 352434 82915 81077 124334 124080 122153 121587 87634 86433 97370 96507 116596 118183 341645 368938 991919 971205 369035 384422 107050 94473 106539 104618 120621 119027 111307 111541 76610 77227 266944 238664 704511 705135 200722 200591 255370 256820 296863 288391 302604 305513 318675 324344 302613 332959 697182 730391 527620 434574 270351 266807 306505 304048 317172 320720 324730 330590 365266 365121 599261 628131 39.95 68.5 1
10:35:56 2023-09-26 356755 354157 83261 81016 124412 124080 122434 121438 87726 86858 97404 96442 116676 117577 341681 367830 995416 981845 367301 384963 107493 94344 106642 104371 120877 118868 114162 114443 76452 76892 268565 237653 703921 700202 202022 200206 255795 256567 296237 287085 301685 306627 318194 323219 301308 333645 696688 731141 532025 431197 270869 266362 306937 304048 319079 322204 324586 329381 364462 366806 597988 627337 39.95 68.5 1
10:35:57 2023-09-26 356512 352469 82907 81073 124248 124080 122251 121470 87694 86402 97336 96507 116596 117645 341645 364529 987567 982543 374281 385290 107698 94536 105414 104625 120456 118965 114286 111412 76578 77081 269427 237317 701385 698119 202022 200066 254158 258337 296807 287051 303832 305728 317233 324228 303023 333356 694151 728648 527620 428763 270869 266772 305178 305944 316145 321237 324694 331095 363335 367322 606910 629343 39.95 68.5 1
10:35:58 2023-09-26 355807 352434 82911 81252 120873 124080 122186 121587 87487 86374 97370 97004 116676 117645 341405 368938 990478 973277 374646 384999 106985 94440 106357 104690 123886 119183 114093 111379 76420 77017 269427 238327 694264 703712 201529 200415 254123 257791 297072 287782 302888 304225 318932 322248 301272 333230 694115 736709 526211 431012 270869 267629 304749 305012 317172 320239 326640 330590 365266 365741 601863 628167 39.95 68.5 1
10:35:59 2023-09-26 356072 352434 82907 81073 124041 124285 121854 121703 87455 86279 95177 96507 116629 117998 341358 369907 998404 978543 368891 384856 107361 94472 103945 104657 120621 119277 114207 111379 76472 77122 266944 237989 702304 702831 201811 199683 255760 256998 296237 288888 303869 304120 320125 321953 303201 335605 696688 738272 524802 431997 270869 265546 306290 303655 317101 322970 324730 328395 366916 367580 597657 627244 39.95 68.5 1
10:36:00 2023-09-26 357586 352439 82915 80933 120996 124047 122186 121470 87634 86402 97302 96507 116790 117645 341645 367866 989039 983242 371755 384422 107017 94461 106642 104371 120538 118786 114162 114443 76515 76892 269427 236647 702128 701229 202163 199718 254975 258654 294470 287085 303401 305980 318452 323219 299448 336316 698114 730282 535118 429978 272402 265918 305178 306375 315889 322204 324694 331132 364974 367552 604533 629306 39.95 68.5 1
10:36:01 2023-09-26 357080 352434 82911 80724 124369 123961 122467 121637 87870 86460 95450 96610 116723 117681 342296 369943 986928 978832 369519 384243 106985 94344 106573 104546 120391 118834 111285 114443 76390 76924 269427 237317 697125 702112 201529 200415 254762 257826 295048 293813 300980 306271 318229 323925 302685 335902 694079 731502 526211 431884 270797 266807 305823 305442 319066 322204 323637 329345 366101 365670 601826 628131 39.95 68.5 1
10:36:02 2023-09-26 356563 354493 82907 81073 124248 123995 122186 121470 87455 86343 97370 96507 116710 117678 341405 369455 993363 973696 367373 384386 107017 94312 106573 104371 120423 118834 114003 114477 76524 76986 269427 237317 695903 705208 201212 200066 255760 256998 296237 294067 302660 305764 319936 321246 302190 333645 696195 737109 521983 432705 270869 265954 306937 304512 317136 321203 324730 330663 367210 365741 596810 627244 39.95 68.5 1
10:36:03 2023-09-26 355300 355496 83203 81108 121004 124151 122270 121503 87961 86556 97538 96839 116623 117903 341983 365482 998930 980451 369627 384963 107335 94408 106539 104722 123783 119183 113935 111518 76452 77206 268565 238695 689679 702221 202022 199787 255367 257394 295048 287985 303811 304798 318194 323966 302781 335569 694187 730066 529030 429978 272402 265989 306074 304689 317101 320239 327637 330590 364427 367839 599595 628203 39.95 68.5 1
10:36:04 2023-09-26 357586 355236 83254 80966 124360 124080 122687 121405 87487 86279 97404 96475 116596 117611 341405 367571 992659 980451 366749 384422 107600 94396 106607 104371 120456 118868 114162 114409 76504 76892 289814 237244 701478 702499 201917 200241 256406 257822 296130 289428 301790 306267 318052 323044 301237 335532 697182 729163 527620 432004 270689 265546 306793 304048 316180 323916 324370 328848 364427 366484 598836 627337 39.95 68.5 1
10:36:05 2023-09-26 360130 353321 82816 81119 124352 124304 122087 121768 87630 86642 97336 96998 116402 117645 341165 369871 985565 973969 369434 384386 107526 94504 104076 104053 120538 118669 114196 114217 76515 76861 269324 235980 702106 704211 201388 200240 254975 257574 294434 287792 301896 304725 319677 322979 301978 333537 698114 734595 525154 432225 270869 266398 305823 305944 314972 322239 326336 329509 366694 365741 605426 629306 39.95 68.5 1
10:36:06 2023-09-26 354525 352434 82907 81077 124248 123995 122153 121521 87455 86653 97201 96507 116435 117611 340649 368419 990478 970479 369664 384999 107017 94312 106539 104546 123852 119027 111243 111412 76483 77227 269811 238664 696426 703142 201037 200870 254799 256820 296504 287990 304300 305513 318711 323925 303004 332959 697182 730427 527620 431901 270236 267629 304855 304084 318295 320274 324442 330590 365266 364865 598154 628973 39.95 68.5 1
10:36:07 2023-09-26 355962 352320 83306 81058 124421 124047 122251 121470 87726 86279 95286 96507 116757 117611 341933 367571 994708 983242 367337 384422 107493 94408 106607 104403 120291 118868 114128 114364 76461 76892 269427 237317 698200 699672 201529 200066 255478 256172 296237 294228 301051 305620 318194 322283 301469 333609 696688 727608 527620 431197 270869 267178 306937 303799 317101 321720 324093 329114 364427 366806 597988 627337 39.95 68.5 1
10:36:08 2023-09-26 356261 354735 82915 80966 124239 124080 122087 121438 87487 86374 97370 96539 117000 117645 341681 365112 986171 981845 374044 385019 107475 94504 104076 104657 120538 118931 114184 111282 76515 77028 269427 237317 701385 698119 201811 200380 254158 258224 295535 294026 302392 305728 317009 324228 301924 333465 698114 728648 531848 430317 270869 266807 304963 305944 316658 321237 324694 330663 363045 367322 606114 625402 39.95 68.5 1
10:36:09 2023-09-26 355067 352469 82907 80962 121004 124356 122054 121470 87487 86343 97302 96939 116657 117678 341405 368419 990478 972586 372952 384422 106985 94472 106539 104618 123852 118868 113935 114466 76452 76955 269427 238327 692841 703215 201529 200870 254158 257791 296627 287782 304760 305513 318934 322283 301731 332995 694151 735669 524802 429957 270642 267664 305178 305012 317207 320239 326640 330590 364974 365413 603678 628203 39.95 68.5 1
10:36:10 2023-09-26 355889 352430 82911 81156 123972 124318 121788 121652 87455 86306 97235 96804 116435 117645 341128 369871 995416 976558 368336 384315 107501 94473 106618 104625 120456 119013 114342 111358 76420 76830 266944 237317 695806 705062 201987 199405 255443 257033 295084 293399 304916 304084 320161 322248 301011 336627 696688 735306 526211 430244 272402 266581 306074 304762 317136 321237 326640 328541 366694 367982 597730 628203 39.95 68.5 1
10:36:11 2023-09-26 358093 352434 82911 80962 124213 124356 122434 121405 87487 86279 95274 96507 116629 117645 341681 365732 987604 982481 372915 384422 107050 94344 106607 104403 120456 118902 114162 114285 76452 76861 266944 236647 699790 699141 202198 199752 254228 258259 295370 294058 304644 305980 318675 324228 301271 335605 694187 729496 527620 429370 272402 265989 305178 306375 316180 321982 324730 328351 364462 368795 605697 626322 39.95 68.5 1
10:36:12 2023-09-26 356811 354735 82911 80970 124360 123876 122368 121438 87873 86492 95385 96774 116945 117801 341573 369979 986693 978135 369555 384856 107575 94472 106756 104546 120538 118902 114162 111444 76547 76924 269150 237610 701460 702221 201283 200276 254940 257826 296237 287722 301015 306411 318934 321764 303146 333573 693921 729732 532553 431920 270833 266807 305823 305620 316623 323916 324129 329114 365594 365705 601790 626892 39.95 68.5 1
10:36:13 2023-09-26 355962 353418 82911 81077 124326 124080 122335 121587 87694 86370 97336 96771 116676 117912 341609 370159 992622 971168 367337 384692 106985 94376 106613 104546 120456 119033 114093 111347 76483 77112 266944 237989 694474 705208 200827 200345 255689 256567 296863 288485 302604 305944 318640 323660 303111 333501 696195 736673 527620 432647 270020 266362 306937 304013 317136 321237 324694 331059 366910 365634 596773 627207 39.95 68.5 1
10:36:14 2023-09-26 355889 353993 83174 81363 120867 124323 122654 121852 87630 86738 97503 97232 116657 118230 341466 366546 996185 977560 369398 384386 106952 94697 106539 104690 120326 119033 114092 114534 76641 77196 269150 237317 693778 703712 202163 199718 255332 257358 295463 294021 303776 304583 319193 323635 300780 336590 697182 734196 527620 431197 272402 265954 305750 304976 317101 321461 328040 329239 365558 367839 598253 628899 39.95 68.5 1
10:36:15 2023-09-26 357291 352439 82915 81048 124386 124080 122186 121470 87694 86370 97336 96771 116676 117645 341369 365625 989003 983242 373406 384386 107567 94472 104043 104482 120456 118868 114128 114409 76515 76997 269427 236982 700870 699635 202481 200031 254940 258587 295973 287932 302816 305944 318675 324681 301271 335569 698078 728156 535118 429978 272786 265989 305178 306807 316110 322169 324694 331330 364427 368732 608020 628936 39.95 68.5 1
10:36:16 2023-09-26 357435 353321 83306 81086 120936 124014 122720 121587 87750 86460 95385 96475 116757 117577 341897 369718 986780 979790 371755 385270 107567 94376 104031 104657 120456 118868 114093 114409 76524 77112 266647 237317 699780 702221 201177 200380 254980 257755 296237 287923 300980 306843 318640 322178 302848 333501 699841 729182 532553 432225 270797 267401 305823 305012 316844 322204 324057 329310 365558 365670 603103 627337 39.95 68.5 1
10:36:17 2023-09-26 356072 353458 83139 81044 124360 124080 122335 121685 87726 86524 97505 96804 116596 117645 340613 369420 994772 975081 367337 384422 107017 94440 106573 104514 120523 119033 114128 114602 76504 77091 266944 237821 711694 705708 201494 200031 255795 256962 295463 288797 302625 305980 320161 321435 302650 335532 696688 737981 535580 432565 270869 265732 306937 303691 319494 323460 326314 330765 367619 366627 598726 629568 39.95 68.5 1
10:36:18 2023-09-26 354885 353312 83269 81058 120917 124080 122218 121554 87726 86465 97505 96907 116690 117611 341609 365589 999202 981660 369591 384386 106985 94472 106505 104722 123817 119149 113902 111444 76502 77237 269811 238664 692931 702221 202163 200031 255511 257574 295950 287985 305820 305012 318640 324193 300744 335569 698170 730102 523977 429978 270869 265954 306038 305679 317101 320239 328100 330516 364136 367839 601671 628167 39.95 68.5 1
10:36:19 2023-09-26 357910 352439 82915 81044 124334 123995 122434 121438 87726 86402 97437 96507 116676 117611 342451 367866 993363 981845 367301 384963 107805 94440 103987 104592 120870 118931 111252 111337 76547 77060 269427 237821 707175 700974 201494 200310 256230 256962 295048 290226 303411 306411 318158 323184 301892 335532 697072 729678 527620 431808 270869 266919 306937 304762 316623 322239 324622 329310 364938 367322 597804 627337 39.95 68.5 1
10:36:20 2023-09-26 359105 352434 83372 81192 124213 124356 122434 121554 87694 86374 97370 96507 116710 117869 341369 369420 986265 976930 369700 384386 107674 94376 106824 104339 120787 118635 114354 114262 76578 76695 269427 236647 703932 704211 201494 200206 254975 257755 295126 288395 301896 305355 319641 321953 302190 333573 698114 730354 531723 432529 270869 266807 306038 305477 315192 322949 324658 330590 367210 365741 603604 628822 39.95 68.5 1
10:36:21 2023-09-26 355067 354299 82911 80929 124205 124080 122401 121554 87634 86803 97336 96804 116596 117645 341129 368651 992551 975057 373789 385397 106886 94472 104022 104657 120711 119096 111254 111509 76547 77091 273713 238327 696000 702998 201705 200975 254123 257791 296863 288079 304769 305334 319158 322248 303668 334248 699308 735885 535118 431808 270797 267664 305178 305012 320209 320274 326640 330590 365522 365705 603029 628899 39.95 68.5 1
10:36:22 2023-09-26 351677 352403 83258 81048 124416 123876 122837 121438 87726 86306 97505 96507 116790 117577 341645 366432 998493 981845 369331 385270 107560 94440 106573 104618 120423 118984 114128 114512 76420 76955 269427 238664 694988 700166 201529 200240 255443 256962 296892 288391 303910 306843 317233 323219 301237 333609 696688 731965 529030 430892 270869 266919 306038 304048 318837 321237 324658 329381 364391 367322 597988 629343 39.95 68.5 1
10:36:23 2023-09-26 359566 352434 82911 81073 124421 124113 122368 121503 87694 86765 95450 96939 116945 118162 342019 367170 991883 985304 372697 384820 107542 94472 106756 104690 120538 118902 114162 114432 76641 77028 270933 237149 700583 701229 202481 199892 254975 258587 294149 287120 302356 305980 318896 323670 300323 337103 698114 728890 527620 430927 272786 265954 305178 306807 316110 322204 324694 331095 365266 369019 605389 629306 39.95 68.5 1
10:36:24 2023-09-26 356861 355971 82915 81136 124213 124076 122054 121619 87455 86524 97370 96936 116402 118004 341681 368938 989003 973969 373971 384963 107017 94472 106539 104881 120423 119183 114128 111435 76452 76924 269427 237317 698099 705208 201529 200380 254193 258658 295821 293666 305783 305012 319193 322283 301907 333609 700539 737751 533689 430679 270869 266772 305178 306807 316623 321168 327600 329975 365558 366806 606546 628167 39.95 68.5 1
10:36:25 2023-09-26 355569 353237 82915 81044 120930 124356 122569 121736 87837 86615 97538 96938 116657 117903 341466 369979 994625 973969 367337 384999 107017 94633 103933 104657 120423 118868 114093 114443 76524 77028 271109 237989 711272 705208 201318 200345 255760 257244 296237 293813 302392 305944 320125 321246 302650 335532 697182 738272 524273 432565 270833 265954 306937 304976 317136 321203 324730 330590 367762 365384 597988 627244 39.95 68.5 1
10:36:26 2023-09-26 357983 352469 82911 81160 124244 124080 122335 121387 87726 86343 97370 96771 116710 117611 341681 367830 989740 983242 370136 384422 107674 94312 106790 104546 120787 118669 111230 114375 76515 76830 269427 236313 703671 701725 202081 199405 255795 257791 294149 287958 301896 305980 318934 322248 301272 336590 699345 732061 527620 432150 272402 265139 306721 304689 315889 322204 324298 328848 365522 367946 603066 627153 39.95 68.5 1
10:36:27 2023-09-26 357456 354452 83465 80951 120969 123639 122903 121405 87902 86306 95483 96410 116690 117577 341681 366139 986965 979180 372316 384927 107017 94505 106607 104546 120621 119130 114128 114477 76452 76892 270933 237317 697125 699635 201212 200870 254940 257791 296029 294228 302377 306554 317233 323219 302650 333501 694151 731965 533689 431197 270797 267405 305608 305477 316879 321237 324622 330112 363335 365705 604068 627337 39.95 68.5 1
10:36:28 2023-09-26 356072 355505 82911 81081 124334 124280 122594 121503 87726 86460 97370 96804 116629 117645 340806 370123 992659 972586 368480 385270 107050 94461 106573 104618 120358 118868 114162 114636 76420 77017 268214 238158 701962 705208 200862 200415 255725 256962 297108 288391 304300 305728 318675 321729 302790 333501 697182 735633 538155 432565 270380 266807 306757 304512 317172 323460 326350 331271 366336 366399 599187 630015 39.95 68.5 1
10:36:29 2023-09-26 357044 354126 83040 81090 122780 124304 122135 121768 87455 86524 97370 96804 116590 118264 341609 365625 996185 977597 371978 387393 107017 94441 106539 104546 120308 119067 114128 114443 76515 76955 269427 237317 707027 703712 202163 200101 255511 257610 296237 294228 302923 303300 319193 323219 300358 336316 697182 736709 530830 431197 272904 265954 306505 305012 317136 321237 328100 329472 365594 368536 598253 629092 39.95 68.5 1
10:36:30 2023-09-26 357983 352439 82915 81068 124244 123961 122153 121438 87487 86621 97370 96539 116676 117611 341645 365076 987567 983242 373743 384692 107419 94344 106642 104546 120456 119067 114128 114398 76483 77175 266647 236982 702893 699141 202163 200066 254158 258587 295821 293850 302392 305980 317269 325019 300288 333645 698078 728648 532025 428763 270653 267308 304640 306123 319188 322065 324586 331109 363193 367731 605243 630712 39.95 68.5 1
10:36:31 2023-09-26 358507 352394 82915 81077 124213 124080 122687 121876 87423 86402 97336 96507 116596 117611 341501 369835 985565 976930 369664 384999 107674 94344 104040 104371 120621 118505 114264 114296 76641 76778 268436 236480 714754 704211 201529 200066 254940 257791 295557 287958 303045 305513 319901 321988 302190 333537 698114 730354 532259 432565 270869 266772 306038 305693 315192 322949 324658 330553 367210 365705 605119 627337 39.95 68.5 1
10:36:32 2023-09-26 356576 355756 82882 81136 123972 124399 121821 121834 87423 86556 97167 96969 116402 118283 341405 368938 993363 976867 368999 384963 107017 94473 106642 104546 120373 118868 114128 114443 76483 76892 269427 237317 700189 704211 201882 199752 255725 257394 296237 293813 304732 304548 319899 323219 303201 336537 696962 737496 526211 432763 272786 265812 306685 304833 316960 324167 327918 329362 365558 367839 599558 629129 39.95 68.5 1
10:36:33 2023-09-26 355853 353206 83250 81044 124282 123876 122701 121470 87934 86247 97539 96507 116823 117611 342163 367571 996185 982968 367337 384999 107493 94344 106647 104579 120538 118868 114128 114443 76452 76924 269427 237989 697636 700166 201564 200206 255795 256782 297072 294478 302377 306843 318640 323219 303201 333645 696688 728156 527620 431197 270869 266398 306937 303835 317172 322204 324586 329381 364427 366806 595928 628859 39.95 68.5 1
10:36:34 2023-09-26 356512 352469 82911 81077 124274 124080 122186 121470 87455 86284 97370 96907 116557 117801 341634 365482 989069 982432 373634 384820 107542 94472 104043 104657 120456 118834 114128 114443 76578 77196 269150 237317 700416 698155 202163 200380 255050 258480 295722 293886 302640 305980 317269 324263 300780 333609 698114 728648 531273 429370 270869 267629 305178 306375 316623 321237 324766 328848 363370 367580 607181 630275 39.95 68.5 1
10:36:35 2023-09-26 355009 353458 83188 81073 124421 124080 122135 121536 87726 86588 97404 96804 116710 117645 341405 368419 991919 973277 373515 385035 107017 94505 106573 104690 123886 119101 113969 111379 76461 77049 268436 238327 692679 703215 201565 201080 254548 257862 296403 287985 302923 305513 319415 323184 302154 333266 694115 730066 532259 431012 270833 267664 305608 304439 318132 320274 326676 330626 365558 365705 601364 629092 39.95 68.5 1
10:36:36 2023-09-26 356726 353445 82911 81220 124007 124766 122270 122366 87685 86856 97436 97037 116690 118264 340949 369943 996111 979254 369259 384999 107050 94376 106573 104768 120621 118931 114173 114568 76452 76986 269427 237916 712400 704211 202163 199752 255760 257394 296237 293886 303724 303549 320907 322958 301272 336627 697182 740315 532259 430598 272402 265954 306505 305012 317136 321947 327600 329509 367468 367839 598253 628648 39.95 68.5 1
10:36:38 2023-09-26 356583 353237 82911 81081 124239 124080 122594 121587 87455 86343 97370 96507 116629 117645 341082 365661 989039 983242 372879 384422 107419 94461 106642 104403 120456 118868 114162 114409 76515 76924 269324 236982 701271 699672 202517 200066 254584 258622 295821 293886 302604 305980 318934 324228 301271 335569 698114 730894 530087 428763 272402 266585 304641 306591 316180 321720 324766 328848 364136 367006 605463 628526 40.05 68.5 1
10:36:39 2023-09-26 357330 355003 83194 81094 120970 124185 122635 121587 87782 86460 95352 96839 116690 117611 341369 370123 986265 978731 369519 387393 107708 94376 106750 104086 120787 118829 111252 114251 76452 76955 269427 237317 704579 702221 201494 200788 255332 258007 296237 288395 302972 306411 319901 321729 302898 333573 694151 730318 526211 432565 270869 267218 305823 305944 315924 323210 324394 329953 367210 365705 601364 627521 40.05 68.5 1
10:36:40 2023-09-26 356628 352469 82911 81224 124179 124404 121821 121783 87455 86524 97201 96804 116516 117971 340613 370123 994001 976138 369295 384422 107017 94408 106573 104546 120423 118868 114048 114443 76420 76955 270933 237317 700320 704211 202163 199752 255760 257394 296237 288725 302852 303691 320161 322958 300780 336353 697182 741646 527620 429921 272402 265767 306505 305012 316912 321237 327346 329253 366408 368177 600965 630086 39.95 68.5 1
10:36:41 2023-09-26 354917 352328 83241 81058 121072 124014 122720 121289 87726 86189 97336 96475 116710 117442 340362 367529 994772 981845 367373 384856 107050 94473 106573 104546 120441 118703 114128 114409 76452 76924 269427 237989 699165 699672 201529 200380 255760 256428 296654 294067 301473 306843 318194 323219 301731 335338 696195 729829 535118 431197 270869 266398 305999 304048 317172 322239 324622 329381 364427 366806 595928 627521 39.95 68.5 1
10:36:42 2023-09-26 358377 353241 82907 80966 124248 124113 122087 121503 87487 86311 97302 96507 116629 117645 341405 368576 985565 974006 369627 384422 107600 94376 106676 104371 120621 118505 114196 114330 76547 76830 269427 235980 715891 704211 201494 200380 255153 257826 295162 287958 303832 306145 320161 322213 302225 333609 699137 735669 524273 432565 270617 266933 306361 306123 317693 323070 324586 330172 367619 366627 605243 629121 39.95 68.5 1
10:36:43 2023-09-26 354921 354016 82911 81077 124248 124113 122135 121885 87726 86653 97370 96804 116629 117678 341394 368794 991955 972586 371864 385576 107050 94408 106573 104579 123920 119101 113969 114421 76472 77091 269427 238495 695391 702221 201212 201080 255010 257574 296403 288391 302888 305980 319193 323219 303146 333501 698849 730030 535118 431241 270606 267700 304891 303727 318812 321237 324514 328351 365558 365705 598253 628973 39.95 68.5 1
10:36:44 2023-09-26 356339 352434 82911 80970 124282 124080 122434 121470 87726 86247 97404 96507 116629 117611 341165 366761 994772 981845 367078 384728 107849 94344 106642 104618 120456 118505 114003 114285 76452 76892 268436 237821 705499 700202 201564 200240 256399 256602 296237 288133 301473 305656 318229 323254 301024 335279 696962 729460 527620 432115 270797 266665 306937 304369 317031 323035 324478 331851 367028 367322 596847 627337 39.95 68.5 1
10:36:45 2023-09-26 356253 355254 83203 81081 124334 124080 122036 121503 87837 86433 97370 96539 116893 117645 341681 364529 990030 981845 374044 384458 107050 94376 106607 104546 120423 118902 114196 111432 76483 77049 269150 237317 702304 698155 201881 200415 254193 258259 296029 293715 303869 305980 317911 324263 300953 333573 698114 727623 538543 429674 270869 267629 304463 304654 316658 321720 324766 330116 362791 366806 605426 625402 39.95 68.5 1
10:36:46 2023-09-26 353739 352253 82915 81081 124278 124080 122120 121536 87455 86257 97336 96539 116629 117678 341165 368419 994001 971205 369591 384999 107017 94408 106607 104625 123886 118902 114082 114477 76420 76924 269427 238158 699715 703712 200862 200450 255367 256818 295986 293546 306838 305692 318910 324754 303039 333393 697852 729886 527620 432421 270426 267040 306901 304013 318097 321203 326604 328387 366115 365527 598836 627280 39.95 68.5 1
10:36:47 2023-09-26 356828 353493 83112 81119 124239 124113 121970 121503 87455 86497 97235 96836 116629 118038 340685 367049 996185 977634 369627 385612 107050 94440 106499 104546 123748 118902 114003 114443 76452 76924 269427 237317 695533 704211 202198 199752 255760 257610 296237 293850 303598 303655 319901 323740 300815 337420 698849 738940 530263 431197 272786 266024 306563 305048 317136 321272 328173 329509 365594 369091 599171 629129 39.95 68.5 1
10:36:48 2023-09-26 358437 352430 82911 81296 124213 124080 122186 121554 87726 86402 97471 96507 116676 117645 341369 365297 986832 981845 373716 384692 107493 94441 106642 104546 120621 118868 111285 114568 76483 76892 268436 237317 700416 699105 202293 201186 254694 258337 295212 288797 302709 306231 317092 324768 301729 333393 701147 729108 531848 430621 270869 267629 305178 306518 316960 322135 324334 329310 363299 366806 606138 629306 39.95 68.5 1
10:36:49 2023-09-26 359615 353893 82911 81136 124265 124285 122135 121703 87694 86402 97471 96804 116676 117611 341129 368834 986265 975081 369664 384351 107567 94408 106790 104618 120621 118834 114320 114409 76610 76955 269427 235980 706674 704211 201529 200345 255511 257791 294883 288395 302625 305012 320610 322248 302190 333609 699137 736454 532259 432493 270869 266772 306505 306375 315889 322239 326567 330553 367468 366806 607181 627207 39.95 68.5 1
10:36:50 2023-09-26 354776 355825 83174 81252 121011 124419 122635 121918 87782 86770 97538 96906 116657 118032 341501 368643 992622 972586 369664 385397 107509 94472 106687 104546 120506 118868 111307 111477 76452 77112 269427 238495 695786 703712 200897 201010 255511 257358 297500 288485 304732 305944 319158 322248 303111 333465 697182 730102 527620 432306 270570 267629 306721 304748 318543 321237 326604 331565 365522 365670 599502 628167 39.95 68.5 1
10:36:51 2023-09-26 357080 352399 82915 81077 124360 124080 122668 121470 87726 86279 97539 96507 116974 117611 340613 367535 993363 980414 367043 384386 107493 94408 106676 104371 120538 118669 114207 111270 76578 76986 269427 237317 704359 701192 201811 200206 256548 256998 296237 287923 303365 306627 318874 323184 301376 336043 697182 731929 535196 431808 270869 265732 306937 304118 316145 322239 324622 332014 365273 367552 599502 627300 39.95 68.5 1
10:36:52 2023-09-26 357330 353316 83302 81094 120950 124423 122837 121768 87750 86433 95274 96771 116790 117645 341875 365589 986965 980851 372915 384386 107542 94441 106607 104514 120506 119291 114286 114443 76524 76892 269427 237317 701044 701688 201529 200835 254548 258188 295137 293922 302852 306843 317198 323931 302154 333465 698078 727691 530439 430587 270833 267629 305178 304654 316844 323688 324694 329381 363264 365705 604496 627337 39.95 68.5 1
10:36:53 2023-09-26 355569 352364 82907 81044 124265 124047 122218 121470 87694 86429 97471 96507 116596 117645 341369 369125 992622 972586 367890 384999 106985 94441 106573 104546 120423 118868 114128 114443 76452 76892 269427 237821 698453 705208 201353 200345 255760 257219 296863 288485 302888 305944 319641 321694 302329 335301 697182 736454 529401 432687 270869 265670 308370 304689 319494 323688 326459 330875 367619 366627 597546 630015 39.95 68.5 1
10:36:54 2023-09-26 354921 355935 82911 81100 124386 123872 121967 121470 87837 86433 97471 96475 116676 118149 341645 365375 995967 981845 369591 384963 106985 94504 106539 104722 123852 119266 114014 111444 76420 77206 268565 238664 691791 699672 201846 200066 255332 257791 297491 287985 304732 306627 317269 323969 301095 333645 696195 729182 529734 429978 272519 266772 305607 304762 319060 320239 324766 329345 363880 367322 597988 627687 39.95 68.5 1
10:36:55 2023-09-26 357080 353202 83250 80933 124421 123961 122452 121438 87726 86653 97539 96507 116790 117577 341645 369979 986832 976830 371791 384963 107017 94505 106607 104546 120794 118868 114128 114568 76578 76924 271191 237317 703361 702221 201353 200380 254975 257972 295048 287923 301438 306843 319158 322213 303111 336066 700043 733036 533689 434883 270725 267075 306469 305764 319457 323035 324406 331344 366995 366770 601790 626116 39.95 68.5 1
10:36:56 2023-09-26 355816 352474 83174 81081 124382 124251 122153 121619 87694 86824 97538 96804 116596 118004 341405 368938 989039 973969 374080 385541 107017 94472 104198 104722 120326 119149 114093 111456 76493 77091 269427 237989 695530 704211 201529 200380 254123 258370 297680 287985 303776 305728 319193 323184 301942 333537 694151 736709 527620 429957 270869 267664 305178 305944 318061 320979 327600 331095 365558 366806 604226 628167 39.95 68.5 1
10:36:57 2023-09-26 354106 352394 83254 81077 124490 123961 122602 121438 87726 86189 97539 96507 117088 117611 341645 366689 998493 982543 368185 384963 107312 94408 106607 104546 120456 118868 114128 111432 76483 77153 268214 238327 697186 699635 201846 200380 255725 256747 297072 294228 303438 306663 320844 323947 303626 335387 697072 729647 532201 432078 270725 266594 306901 303517 317136 322204 324550 330616 364974 367071 597196 627337 39.95 68.5 1
10:36:58 2023-09-26 358093 355007 82907 81160 120873 124076 122317 121470 87455 86370 95307 96804 116596 117645 341369 365076 987604 984429 373443 384422 107460 94472 106607 104514 120456 119174 114128 114409 76483 76924 269427 237149 714902 700967 201987 200380 254158 258587 296029 287085 303869 305980 317233 324944 300990 333573 699667 729824 534667 429674 270869 267405 305178 306375 316623 323916 324766 328812 363299 367580 606751 627207 39.95 68.5 1
10:36:59 2023-09-26 355067 352430 82915 81077 124412 124404 122335 121587 87726 86370 97370 96539 116629 117971 341405 368673 991919 971205 369591 385270 107017 94408 106573 104722 120423 118868 114128 114477 76452 77206 269427 238327 697628 703712 200862 201362 255478 257835 297556 288689 302781 305261 319016 323044 303429 333127 697072 734377 531848 432493 270380 267218 306672 304225 318436 321203 327065 328848 365558 365670 598893 628648 39.95 68.5 1
10:37:00 2023-09-26 355889 353493 82915 81165 124244 124285 122036 121569 87455 86374 97302 96969 116402 118183 341645 366725 995478 977560 369591 384999 107050 94440 106573 104618 120423 118868 114128 114409 76556 77017 269427 237317 696590 703712 202481 199718 255760 257791 296237 294228 304732 304548 320125 323934 300780 336590 698170 737751 535118 431197 273290 265954 306505 305012 317101 321237 328136 329472 365594 367839 599135 629092 40.05 68.5 1
10:37:01 2023-09-26 357316 352434 82911 81081 124248 124080 122153 121652 87726 86311 97370 96804 116596 117611 341681 364493 987522 980451 373479 384422 107050 94473 106647 104546 120423 118868 114128 114568 76493 76955 269427 237171 699806 701004 201881 200870 254621 258444 296094 289018 302709 306374 317092 324839 303594 333537 698151 728648 531848 430587 270869 267629 305608 305944 319225 322100 327369 330112 363299 366512 605389 627116 40.05 68.5 1
10:37:02 2023-09-26 358413 352439 82915 81224 124213 124370 122120 121801 87726 86556 97302 96804 116596 117971 341165 370123 986265 973969 371791 384422 107600 94408 106607 104546 120456 118868 114196 114443 76515 76924 269427 235980 702860 703025 201846 200380 255546 258622 295199 288133 302888 304369 320161 322248 301905 333609 698151 734232 533689 431353 270869 267218 306074 306541 315192 321720 327369 329975 366959 367035 609543 630874 39.95 68.5 1
10:37:03 2023-09-26 355459 354157 83044 81090 120898 124389 122602 121867 87750 86647 97370 96804 116710 117971 342451 369835 994772 972586 368480 384963 107017 94697 104043 104722 120391 119101 114162 111391 76504 77290 270755 238495 696304 705708 200897 200415 255443 256998 296367 293813 302888 305980 319158 321953 303807 333573 697182 736709 530087 432638 270833 268001 306793 304512 317172 321237 326604 331330 367210 365705 597804 628167 39.95 68.5 1
10:37:04 2023-09-26 356828 352434 82907 81109 124369 124113 122335 121354 87455 86279 95274 96507 116596 117611 341681 367571 993363 982325 366491 384116 107567 94376 106642 104371 120621 119083 114162 114443 76515 76986 269427 237317 708440 701952 201564 200380 256943 257033 296237 288133 303653 306411 318675 323219 301411 336554 699345 728084 527620 430029 270869 265954 306937 304831 318592 324721 324442 330779 365416 367473 598893 629121 39.95 68.5 1
10:37:05 2023-09-26 357763 353847 83245 81086 124386 124080 122251 121652 87487 86674 97538 96507 116596 117645 341681 365333 991003 980451 373479 384963 107600 94473 106682 104546 120456 118902 114162 114477 76515 76955 269150 237317 702822 698119 201529 200415 254762 258117 296237 288581 302640 306843 317233 323740 302650 333537 698114 728648 530263 431197 270869 267664 304927 305944 316876 321980 324730 330112 363335 365741 605683 626496 39.95 68.5 1
10:37:06 2023-09-26 355062 352434 82911 81105 124334 124080 122368 121536 87487 86406 97370 96804 116629 118081 340685 368904 993363 973277 367373 384422 107017 94408 106573 104546 120326 118868 114128 114443 76441 76924 269427 237821 706914 705208 201353 200380 255795 256998 295950 293850 302852 305980 320125 321956 303146 335532 696688 737205 529401 435810 272566 266523 306901 304869 317955 321840 326422 331344 367583 366591 599261 630201 39.95 68.5 1
10:37:07 2023-09-26 354565 355236 82915 81137 120902 124080 122237 121387 87455 86343 97370 96872 116710 117645 341405 365625 996004 981845 369591 384999 107017 94440 106539 104722 123886 118868 113935 111444 76441 77258 269811 238664 691396 701725 202163 200101 255546 257791 296237 288210 306038 305656 318675 326808 300780 335569 697182 730391 538543 429978 270869 266585 305607 305477 318097 320239 328368 328351 363880 367580 599631 628167 39.95 68.5 1
10:37:08 2023-09-26 356072 351871 83364 80680 124490 123673 122903 121274 87758 86189 97438 96475 116790 117381 341681 366725 984777 977560 372915 385270 107017 94441 106573 104722 120456 118868 114128 114568 76483 77060 269427 237317 700930 700166 201494 200905 254975 258188 296383 294228 301896 306843 318427 323686 303785 333320 701147 729715 527620 433342 270689 267450 306002 305728 317031 322169 324586 330379 364974 365741 605096 627263 39.95 68.5 1
10:37:09 2023-09-26 357583 353498 82915 81165 124209 124423 122335 121750 87455 86588 97268 96836 116402 118004 340649 368938 987149 973969 374007 384422 107442 94376 106607 104722 120341 118868 114128 114477 76483 76924 269427 237149 697981 704211 201564 200380 254694 258658 295048 293741 303847 305084 319677 322958 302190 333645 698151 737751 527620 430598 270869 267366 305178 306266 317136 320944 328136 330663 366658 367322 607181 629092 39.95 68.5 1
10:37:10 2023-09-26 354024 352505 82915 80937 124455 123876 122467 121470 87758 86311 97404 96507 116629 117645 341681 365661 996709 982968 369664 385576 107017 94440 106573 104722 120391 119067 114048 114546 76483 77175 268565 238664 694498 700166 202022 200380 255546 258120 297802 288283 304223 306807 318052 324088 302047 335424 697072 733826 532201 431160 270869 266807 306505 304548 319096 323005 324550 330076 364136 367322 597988 630111 39.95 68.5 1
10:37:11 2023-09-26 359110 355007 82911 80966 124248 124076 122335 121503 87487 86311 97370 96804 116596 117611 341645 367901 990478 983242 371791 384999 107493 94441 106607 104546 120456 118786 114162 114409 76515 77091 289814 236647 701210 700239 202658 199752 255760 258622 295478 287923 303869 305980 319193 324193 300323 336590 698114 730318 526211 429978 272786 266585 304891 306807 316180 322204 324730 329079 365558 369055 607181 626322 39.95 68.5 1
10:37:12 2023-09-26 355569 352439 82907 81105 124209 124080 121967 121652 87487 86402 97235 96804 116435 117645 340649 368679 990441 973969 374646 384422 106985 94472 106539 104618 123852 119067 114093 114477 76472 77091 266944 238290 699841 704028 202235 200765 254053 258263 297072 288391 303668 305011 319721 323530 302472 333465 694151 736709 527620 433341 270797 268417 305178 305944 318097 320944 327809 330406 365558 366548 603214 628167 39.95 68.5 1
10:37:13 2023-09-26 355853 352439 82915 81081 124175 124285 121821 121619 87455 86311 97370 96507 116596 117611 340613 368869 994772 977288 368480 384458 107526 94440 106607 104722 123954 118868 114128 114409 76483 77060 269427 237317 700076 704211 202022 199752 255795 257610 296237 293854 302660 304798 320646 322283 303201 336627 697182 737145 533689 430715 272402 265954 306721 305477 317172 321720 327637 329509 367798 368732 599244 630874 39.95 68.5 1
10:37:14 2023-09-26 358441 352469 82911 80970 124248 124080 122726 121485 87726 86370 97438 96507 116629 117611 342116 367901 990514 986229 369627 384422 107493 94473 106642 104403 120538 119027 111252 111379 76527 77616 269427 236647 703215 702112 202694 200171 255584 258444 295191 287923 302604 305405 318357 323705 303951 337232 694151 730282 527620 430587 272979 266256 306505 306591 316145 324588 324730 329345 365558 366459 605389 626322 40.05 68.5 1
10:37:15 2023-09-26 356705 352439 82915 81025 120992 123673 122701 121322 87758 86247 97404 96475 116710 117415 341681 368938 984777 976138 371791 385312 107050 94440 106607 104546 120423 118902 114162 111215 76483 76955 269427 237317 700076 701725 201212 201419 255367 258188 296237 294437 301685 305350 318899 322248 302825 333609 694187 729732 527620 432342 270869 267441 306074 304725 319530 324421 324370 331991 366515 366112 602918 627300 39.95 68.5 1
10:37:16 2023-09-26 356072 352430 82915 81077 124239 124113 122335 121503 87455 86311 97404 96804 116629 117645 341165 369420 994708 976930 368185 384712 107475 94536 104109 104768 120621 119164 114376 111412 76578 77258 269427 237989 697601 706208 201846 200066 256548 257791 296654 288473 304547 305118 320646 321729 302650 336554 697109 736036 535372 432565 270869 265954 306937 305048 317871 321980 326640 330626 367834 367580 598836 628860 39.95 68.5 1
10:37:17 2023-09-26 352037 352439 82915 80970 124438 124080 122467 121470 87487 86274 97404 96507 116743 117645 341681 366204 993856 981845 369627 384999 106985 94505 106425 104579 123886 119101 113969 114432 76493 77122 269427 238664 697275 699672 202022 200415 255367 257903 296892 288210 302888 306843 317269 324228 301731 335569 696195 725787 536547 431014 272220 266558 306635 304619 318989 321546 324586 332396 364249 366892 597877 627207 39.95 68.5 1
10:37:18 2023-09-26 359747 352469 82911 80970 121004 124337 122368 121619 87666 86370 97404 96539 116690 118273 341441 367866 990514 981053 371755 384999 107526 94376 106710 104514 120538 118868 114162 114409 76547 76986 268436 236647 701839 701229 202658 199927 255367 258622 295405 287958 302640 306411 319193 323969 300780 337139 698151 730354 535118 429978 273676 265989 306074 306591 316145 322204 324694 328848 365558 366682 605426 625438 39.95 68.5 1
10:37:19 2023-09-26 356072 355003 82911 81113 124248 124195 122069 121619 87455 86343 97302 96539 116435 117678 341165 368938 988929 971885 374080 384999 106985 94505 106499 104650 123852 119067 113969 114636 76420 77017 269150 237317 695039 704211 201564 200380 254228 258658 294841 288689 303811 305084 319229 323460 302400 335315 701110 735161 527620 433035 270761 266665 305070 306771 317694 323185 328100 330553 366401 366806 606321 633796 39.95 68.5 1
10:37:20 2023-09-26 356072 353732 82911 81105 124274 124113 122485 121837 87487 86257 97370 96507 116629 117645 341441 368869 994772 973969 368185 384422 107050 94375 103850 104579 123868 118902 114003 114477 76483 76955 269427 237821 696539 703025 201529 200066 256548 257033 296654 293813 302888 305980 320196 321764 303146 335242 697182 740546 530830 432638 270869 266024 306937 304762 317207 321720 326604 328422 368388 366806 599414 627244 39.95 68.5 1
10:37:21 2023-09-26 359073 352439 82915 81109 124244 124080 122251 121554 87726 86402 97336 96539 116629 117645 341681 368419 990514 985528 369591 384422 107633 94441 106676 104546 120621 118902 114196 114568 76578 76924 269324 236647 701036 702221 202481 199718 255725 258301 295499 290431 304732 306590 319497 323530 301131 337434 701147 733301 532025 433070 273558 265918 307406 306591 316145 322239 326386 329345 365522 369055 604496 629343 39.95 68.5 1
10:37:22 2023-09-26 357456 352421 83369 80966 124437 123995 122903 121438 87910 86247 97573 96475 116857 117381 342163 367866 987567 977325 372353 384999 107493 94440 106607 104618 120538 118868 114162 114602 76547 77091 263577 237317 698453 701229 201177 200835 254940 258405 296237 287051 304277 305812 318640 322248 303146 333573 697586 730246 535118 431884 270869 267629 306074 305944 317136 322204 324622 330379 365522 365741 605008 627485 39.95 68.5 1
10:37:23 2023-09-26 355820 355003 82915 81132 124300 124076 122561 121503 87666 86497 97235 96836 116790 117645 341405 369385 993363 973969 367337 384422 107017 94590 106607 104618 120456 118834 114128 114477 76452 76986 266944 237821 698570 706098 201741 200730 256406 258217 297036 288797 304658 305476 320468 322039 302968 336518 697182 738794 530830 432638 270617 266407 306937 304940 318097 321945 327101 331741 367655 366448 598836 627687 39.95 68.5 1
10:37:24 2023-09-26 354565 353241 82907 81132 124334 124080 122401 121503 87726 86497 97370 96804 116790 117645 341681 365661 999202 980414 369664 386714 106985 94472 106539 104722 123817 119300 114093 111421 76493 77290 269427 238495 689075 702221 202517 200345 255760 258188 296654 293813 304525 305728 319122 324947 304196 336554 699308 734595 530439 430587 273290 266772 306505 305693 317136 320720 328637 331095 364974 368795 603103 632709 40.05 68.5 1
10:37:25 2023-09-26 357586 353202 83258 81216 124447 124113 122368 121768 87487 86685 97370 96539 116629 117645 341681 365333 987567 980451 374044 384422 107493 94376 106607 104546 120711 119067 111306 111477 76580 77332 276282 237317 701726 700010 202023 200905 255191 258444 296094 288797 302852 306302 317269 324944 302154 336226 700043 729410 530439 430282 270869 267664 306002 306375 319268 322204 326604 330379 363845 366806 605463 626597 40.05 68.5 1
10:37:26 2023-09-26 359747 352430 82911 81216 124093 124489 122135 121783 87455 86374 97370 96804 116629 118004 341681 368834 985565 973969 369664 384422 107708 94473 104031 104514 120621 118834 114241 114330 76641 76955 268436 235980 703671 705208 201987 200415 255760 258587 295973 288939 302888 305084 320646 322248 301976 335569 699667 734269 533689 432346 270869 267218 306505 306807 318142 323416 327309 330260 368029 367214 608002 630015 40.05 68.5 1
10:37:27 2023-09-26 356828 355756 82923 81224 124179 124485 122003 121983 87455 86679 97268 96969 116435 118399 341645 367901 995478 977597 369555 384422 107698 94697 104025 104840 120787 119130 111220 111444 76578 77258 269427 237989 703456 704137 202694 200031 255760 258188 296654 293958 305704 304761 320312 324158 301026 337103 696925 736345 535118 430636 272786 266398 306937 305477 317172 321720 328637 330085 366658 366682 600018 629165 40.05 68.5 1
10:37:28 2023-09-26 355569 352218 83254 81113 124304 124080 122819 121587 87758 86279 97539 96507 116790 117611 341681 367866 996332 982968 367373 384999 107493 94376 106756 104722 120621 118902 114162 114512 76578 77153 269427 237989 700530 700166 202163 200380 255795 256962 295986 287120 302377 306843 318934 323705 302190 335569 697182 727864 529030 432311 272184 267308 306901 304797 317990 322810 324550 332470 365380 367731 598726 629121 39.95 68.5 1
10:37:29 2023-09-26 357257 352399 82903 81165 124278 124080 122434 121587 87818 86374 97539 96507 116710 117611 341645 368834 986744 979455 372852 384279 108069 94344 104052 104553 120952 118732 111285 111379 76547 76924 266944 237317 709342 702221 201741 200870 255478 258370 296058 288939 303905 306807 320161 322248 303146 333645 698114 730391 532259 432701 270869 267401 306290 305190 316879 323697 324622 329381 367798 366548 603131 625402 39.95 68.5 1
10:37:30 2023-09-26 355620 352465 82911 81160 124248 124285 122003 121619 87634 86524 97336 96804 116596 117645 341405 368679 989740 973969 374117 384422 106985 94408 106573 104722 123852 119067 114048 111412 76452 76955 271109 237989 704949 703712 201987 201045 254193 258405 297072 287985 303562 304797 319899 323219 302648 333284 700043 737496 532025 433377 270761 268310 305035 305764 318660 322778 327455 331256 365594 366548 603604 630352 40.05 68.5 1
10:37:31 2023-09-26 353993 355003 83254 81085 124403 123905 122734 121470 87726 86184 95450 96774 116945 117476 341875 366582 996148 981734 369151 384820 107542 94504 104097 104690 120456 119067 114128 114443 76517 77258 289814 238664 695572 699672 201846 200765 255619 256998 297536 294228 303869 306843 318194 323705 301978 335569 697182 729911 529030 431197 270869 266807 306793 303513 318872 321720 324658 330112 364974 367322 599599 626322 39.95 68.5 1
10:37:32 2023-09-26 356547 353241 82915 81081 124282 123995 122270 121637 87487 86279 97336 96507 116596 117645 340649 365368 987604 983242 372879 384386 107624 94473 106573 104650 120423 118868 114162 114409 76483 76955 269427 236982 700756 698119 202517 200380 255264 258622 295257 288797 306838 305871 318910 324803 301060 335934 700650 729678 527620 429491 272750 267366 305608 306375 316623 321980 326314 331381 364100 369019 607181 627244 40.05 68.5 1
10:37:33 2023-09-26 358093 352328 83335 81128 124360 124113 122467 121569 87487 86370 97404 96804 116710 117611 341645 370195 985565 974718 369700 384386 107708 94344 104064 104546 120787 118669 114309 114375 76578 76924 269427 236982 707616 703712 201917 200450 255760 258405 296237 288939 301685 306411 320646 322213 302400 333645 698151 730391 526211 432516 270869 267253 306074 305944 316145 323245 324694 328883 367504 366806 603029 625402 39.95 68.5 1
10:37:34 2023-09-26 356555 353489 82915 81220 124007 124489 121887 121834 87455 86524 97235 96804 116435 117971 341129 368576 996185 976830 368444 384422 107017 94408 106607 104579 120423 119067 114162 114636 76483 76986 268436 237317 698924 706098 202589 200136 256300 258081 296901 289059 304773 304905 320990 323044 301553 337195 697182 740023 533689 430937 272786 266523 306793 305908 317136 321980 328136 330319 367655 369055 600479 629129 40.05 68.5 1
10:37:35 2023-09-26 353929 352469 83311 81077 124403 124080 122819 121405 87758 86279 97404 96475 116823 117611 342127 367313 993856 983242 368480 384422 107050 94375 106607 104722 120423 118902 114162 114512 76483 77437 266944 238495 700590 699672 202163 200415 255760 256998 296892 293886 302392 306843 318229 324193 302350 335605 696688 729947 529030 431197 270869 266487 306937 304048 318132 322204 324694 330379 364974 367322 597730 629010 40.05 68.5 1
10:37:36 2023-09-26 357840 352253 83253 81077 124369 124080 122701 121503 87666 86370 97404 96507 116629 117645 341681 368576 986265 976138 369664 384116 107708 94344 106745 104546 120787 118993 114275 111347 76517 77363 269427 237916 703672 704998 201740 200870 255584 258444 295915 289018 302214 306843 320161 322248 303182 335569 701147 730354 533689 432714 270869 267476 306829 305800 316623 323245 324658 329114 367798 366806 603066 625438 40.05 68.5 1
10:37:37 2023-09-26 355569 352469 82915 81113 124274 124489 122401 121619 87487 86497 97370 96804 116629 118004 341681 368938 991067 976235 374117 385576 107017 94504 106425 104755 123920 119067 114003 111444 76452 77080 271109 238327 697802 703712 202128 201045 254193 258622 297072 288617 303811 304654 319677 323705 302190 333537 694151 736709 532201 430598 270869 268265 305178 305944 319541 323005 327845 331741 366408 366555 603495 631732 40.05 68.5 1
10:37:38 2023-09-26 354507 352469 83311 80962 124437 124080 122903 121470 87726 86311 97438 96539 116823 117986 342199 366761 993893 983242 369664 385305 107017 94568 103966 104912 120787 119062 114342 111444 76578 77290 270933 239342 698997 699984 202341 200415 255725 257429 297320 293813 303312 306843 318640 323969 302190 335605 696688 729751 529030 431197 272904 266843 306721 303727 319096 321755 324730 330379 364938 367322 597988 627244 40.05 68.5 1
10:37:39 2023-09-26 356583 352469 82911 81081 124282 124113 122401 121619 87487 86343 97336 96539 116596 117645 341165 366761 989039 986266 372879 384999 107526 94441 106642 104722 120538 118902 114196 114443 76483 77080 269427 236814 704141 700239 202871 200380 255402 259239 296029 287993 302888 306361 319229 325206 300815 337378 699667 730246 529030 430587 273715 266933 305894 306626 316995 322135 326956 331455 365451 368875 606567 630015 40.05 68.5 1
10:37:40 2023-09-26 355569 353768 82911 81165 124274 124318 122186 122085 87455 86402 97235 96771 116629 117678 341441 368938 992551 975170 374354 385290 107361 94568 103811 104905 120456 119164 114274 111509 76556 77311 268565 237989 694498 703215 202022 201222 254656 258587 297072 288391 303811 305980 319723 323219 302225 335939 694151 736709 530087 429993 270869 267700 304427 305944 318132 320755 327673 328387 365594 366548 604263 629129 40.05 68.5 1
10:37:41 2023-09-26 356072 352469 82911 81109 124205 124647 121887 121736 87487 86279 97235 96507 116629 117611 340613 370195 994772 976138 369035 384999 107593 94344 106607 104650 120391 118902 114162 114477 76452 76924 269427 237317 700703 703061 202517 200066 256399 257791 296654 293886 304543 305084 320907 323219 301024 337325 697987 738612 526211 433035 272979 265883 306901 305549 317031 322065 327491 329362 366630 365624 599135 629129 39.95 68.5 1
10:37:42 2023-09-26 359619 352434 82915 81021 124282 124080 122251 121470 87726 86402 95307 96939 116865 117965 341394 367722 991179 986539 372470 384820 107575 94504 104076 104657 120556 119331 114162 114398 76547 77311 268565 236982 700243 700960 202871 200101 255478 258515 295821 287958 305534 306411 319193 324717 302781 336663 698151 730318 529734 429978 273172 266807 304927 306483 316623 324974 324766 330728 365045 366426 606321 626322 40.05 68.5 1
10:37:43 2023-09-26 356628 352430 82915 80933 124282 124080 122668 121503 87666 86247 97438 96539 116629 117611 341681 370159 986905 976138 371565 384999 107708 94376 106716 104704 120621 118786 114196 114285 76452 76924 266944 237317 700823 702221 201529 201045 255546 258224 296237 290779 303396 306663 319912 324525 303039 333501 699895 730210 532259 432439 270725 267227 306937 305908 316180 323210 324622 330296 367655 366806 601790 628413 39.95 68.5 1
10:37:44 2023-09-26 356828 354264 82878 81220 124175 124733 122537 122450 87805 86888 97503 97037 116623 118601 340913 369907 996074 979529 369223 384963 107460 94440 106607 104840 120621 118999 114252 114477 76547 77206 269427 237989 702304 705208 202623 200031 255795 258153 296654 287085 303776 304976 321132 323934 301237 337103 698665 738794 533689 429921 273676 266549 306937 305908 317136 322169 328332 329975 367174 369055 599099 630501 39.95 68.5 1
10:37:45 2023-09-26 355030 352434 83303 81132 120954 124080 122903 121470 87878 86338 97539 96998 116823 117611 341645 367794 995967 983242 368770 385541 107567 94440 106790 104618 120704 119149 111120 111347 76578 77017 273713 238327 697749 700130 202377 200730 256265 257471 297910 288892 302709 306482 318757 324018 303841 336098 697035 729678 529030 432115 272402 267218 306469 304797 318989 322239 326336 330344 365487 367731 595928 629306 40.05 68.5 1
10:37:46 2023-09-26 359452 354989 83317 81248 121004 124389 122837 121885 87782 86583 95385 96873 116657 118032 341057 368834 985565 978322 371646 384386 107930 94441 104085 104339 120787 118732 114388 114341 76673 76924 270933 236647 710461 704211 202128 200415 255725 258587 296807 288834 303795 306411 321097 322213 303111 333645 698114 729994 532259 432565 270869 267405 306469 306159 316145 323662 324694 328812 367762 367322 606443 629306 40.05 68.5 1
10:37:47 2023-09-26 355062 352425 83143 81220 124334 124370 122368 121652 87726 86556 97505 96804 116790 118004 341369 368383 991919 973969 373479 385270 107527 94504 106573 104722 120456 119232 114128 111444 76600 77447 269427 238591 701997 704174 202341 201537 255147 258408 297131 288797 304310 306195 319830 323444 303111 333537 698445 734087 527620 432421 270833 268453 306038 305337 319096 321651 327600 329079 365237 366255 600903 629092 39.95 68.5 1
10:37:48 2023-09-26 357080 355756 82915 81368 124295 124519 122054 122115 87423 86738 97268 97134 116402 118399 341645 369718 996185 977597 369591 385270 107493 94472 106682 104690 120538 118868 114241 114512 76610 77122 269427 237821 701044 704709 202623 200066 255795 258153 297072 287085 305783 304154 320869 323931 301272 337103 694115 738940 535118 431315 272979 266772 306937 305693 317136 322169 328345 330223 367217 368768 601392 632932 40.05 68.5 1
10:37:49 2023-09-26 357840 352430 83254 81136 124326 124285 122135 121652 87726 86374 97370 96804 116790 117971 341645 365041 987567 983242 374007 385270 107600 94472 104064 104944 120787 119275 111327 111444 76548 77258 269150 237317 703329 701004 202659 201151 255297 259168 296591 287923 302888 306699 318899 325171 301237 335569 699667 728944 528667 429978 272402 267664 304891 306807 317101 322204 326604 329345 364391 367839 608475 627207 40.05 68.5 1
10:37:50 2023-09-26 358889 352399 82911 81224 124451 124285 122500 121652 87726 86556 97404 96804 116790 117645 341645 368869 986965 976101 371791 384386 107805 94473 103954 104371 120870 118669 114309 114375 76527 76892 269427 236647 719675 705208 201846 200415 255513 258587 295048 288834 303919 306411 320646 322248 303146 336043 700125 734559 526211 432601 270581 267904 306829 305871 319042 324009 324586 331109 367619 367143 605169 629084 39.95 68.5 1
10:37:51 2023-09-26 356811 352403 83224 81224 124248 124456 122584 121587 87726 86370 97370 96804 116676 117645 340613 369420 996185 978893 370173 385290 107805 94697 103966 104833 120621 119455 111372 111477 76517 77395 268214 237821 696674 705025 202198 200206 256875 258373 297072 287722 303562 305728 320847 323079 302650 337341 698170 737109 530087 432565 272786 266362 306973 305908 318097 322204 326640 330553 368611 369019 601651 629092 39.95 68.5 1
10:37:52 2023-09-26 354024 352434 83369 81081 124558 124080 122903 121470 87758 86370 97539 96507 116823 117645 342163 365661 1002832 983242 369664 385576 107493 94568 106790 104912 120456 119266 114128 111477 76515 77290 269811 239342 693657 700202 202198 201010 255760 258188 295932 286828 304732 306843 318640 324717 302190 336263 698734 732709 529030 431050 272750 267450 306901 304833 319626 324132 326422 332470 364796 367839 598836 627244 40.05 68.5 1
10:37:53 2023-09-26 357080 352399 83254 81128 124620 124080 122668 121536 87726 86338 97404 96475 116945 118137 341875 369799 989069 979529 369555 384820 107690 94568 103889 104872 120787 119067 114162 114432 76453 77017 271956 237821 704673 702221 201987 201045 255760 258480 297072 288597 301896 306518 319677 324947 303821 333645 698114 730282 533689 432601 270869 267629 306721 305944 319687 323210 324622 329381 367534 366806 601826 629162 40.05 68.5 1
10:37:54 2023-09-26 356072 352474 82915 81255 124321 124285 122485 121867 87726 86588 97370 96804 116596 118004 341369 368938 989740 976930 375415 385541 107017 94504 106682 104755 120456 119183 112368 111412 76483 77237 269427 237989 697392 704211 202329 201010 254905 259022 297072 294072 304488 306159 320361 323912 304635 333465 701147 738199 535118 433377 272293 268274 305070 306375 318507 321237 327273 329079 366923 367839 606138 629092 40.05 68.5 1
10:37:55 2023-09-26 354794 352434 83254 80933 124490 124080 122837 121670 88081 86433 95385 96674 116690 117543 342019 367098 1000165 983093 369483 385541 107345 94472 106607 104722 120787 119130 114252 111379 76515 77290 269427 239305 697058 699672 202163 200415 255760 257394 295897 287085 304300 306843 318675 324193 301834 336316 694115 731933 536547 431808 272402 267182 306937 304618 319060 321945 324694 330379 364974 367839 597988 626764 40.05 68.5 1
10:37:56 2023-09-26 356547 355003 82907 81077 124369 124280 122627 121619 87726 86402 97370 96539 116596 117971 341165 365076 989740 983242 373443 384999 107567 94460 106642 104722 120538 119067 114162 111347 76578 77363 266944 236982 700643 699141 202589 200765 255085 259135 295456 288797 304695 306771 319051 325520 302552 336372 701147 731997 527620 429978 272402 267405 304927 306374 317136 322204 326604 330186 364136 368986 607034 627280 39.95 68.5 1
10:37:57 2023-09-26 354812 355505 83203 81272 121065 124423 122602 121801 87842 86583 97538 97133 116657 118032 341501 368643 991919 972586 373511 385326 107624 94472 106573 104722 120456 119266 111088 111509 76610 77290 268714 238495 706848 702221 201564 201678 255367 258007 297527 293868 303776 306087 319677 323705 302861 333537 694115 735633 535196 431344 270797 268453 306505 305048 319060 321651 327540 329114 366658 365670 599502 628899 40.05 68.5 1
10:37:58 2023-09-26 355853 355241 82915 81188 124209 124523 122135 122115 87455 86802 97268 97068 116402 118283 341129 368419 996185 977597 369591 384999 107493 94440 106710 104755 120940 119266 114196 114512 76578 77500 270755 238253 715922 704028 202730 200276 255689 258444 297000 288797 304595 304869 320693 324193 301308 336716 694151 738343 539585 432421 273172 266807 306865 306375 320289 322100 328637 330590 366658 366682 600055 630763 40.05 68.5 1
10:37:59 2023-09-26 358070 352328 83302 81123 120954 124389 122720 121801 87842 86524 97539 96804 116710 117645 343929 365447 987530 983242 374007 384386 107575 94536 106790 104722 120621 119067 114162 114568 76610 77437 269427 237317 699159 699672 202481 200870 254940 258658 295463 287722 302888 306627 318452 325241 302562 333645 698114 729254 531848 429978 270869 267272 305608 306807 317136 322239 326640 329417 364391 367982 606751 627244 40.05 68.5 1
10:38:00 2023-09-26 359619 355003 83258 81169 120623 124485 122467 121801 87726 86460 97438 96771 116845 118004 341405 368834 986265 975393 369700 385312 107600 94344 106710 104768 121036 118993 111371 111585 76559 77060 269427 236444 704240 706208 201987 200835 255619 258551 295334 288834 304516 305980 320597 323079 302790 335569 699667 736709 524498 432457 272329 267664 306721 306807 316145 324372 327333 330999 367798 367580 607181 627244 40.05 68.5 1
10:38:01 2023-09-26 355067 353772 83253 81165 124282 124113 122434 121685 87634 86524 97404 96902 116710 117645 341405 368419 993363 973277 369664 385576 107493 94504 106642 104755 120456 119149 114128 114466 76547 77290 269427 238664 695757 703997 201494 201361 255760 257791 297946 294482 302923 306577 319641 323219 303821 333537 699345 735669 527092 432705 270869 267664 306865 304725 318847 323916 327455 331381 366222 366369 598856 630912 40.05 68.5 1
10:38:02 2023-09-26 356072 352399 83254 81017 124481 124080 122734 121470 87487 86247 97539 96507 116823 117577 341681 367571 996185 983727 370210 385290 107838 94697 104117 104690 120787 119013 111340 111477 76464 77258 292534 238327 701726 700202 202198 200450 256583 257506 297680 287923 301932 306843 319158 323966 302507 335569 697182 728120 535118 429957 272402 267218 307010 304762 317172 323210 324658 330379 365558 367982 599636 625402 40.05 68.5 1
10:38:03 2023-09-26 358437 352430 83254 81077 124369 124318 122668 121736 87666 86374 97370 96804 116710 117645 341645 365041 987604 983242 374044 385270 107816 94440 106607 104618 120456 119067 114162 114364 76547 76924 268436 237317 700530 699672 202481 201010 255218 258658 296237 288133 306403 306843 317269 325206 301731 333645 701110 729496 531848 430330 272184 267522 306002 306735 317066 322100 327187 332433 365994 367731 606570 626764 40.05 68.5 1
10:38:04 2023-09-26 355067 355003 83258 81224 124334 124280 122467 121834 87666 86374 95176 96804 116596 118162 341634 369763 995416 974212 369447 385433 107427 94601 103966 104905 120621 119437 114207 111379 76515 77237 266944 238591 701734 703097 201318 201361 255795 257610 297131 289383 304732 306627 319677 322248 304106 333609 697182 737230 535118 432764 270833 267441 306937 304976 318578 323688 327138 329345 367210 365705 599871 628648 40.05 68.5 1
10:38:05 2023-09-26 355853 353737 82915 81224 124364 124285 122434 121783 87726 86556 97370 96836 116435 117971 341405 365661 998157 980414 369664 385576 106985 94536 106505 105057 123886 119266 113935 111444 76547 77237 269427 237317 695488 702221 202658 200415 255795 258224 296863 287954 304739 304761 319876 324925 303219 337325 699991 736564 529030 431197 273172 266630 306901 305764 317172 321203 328637 330626 365558 369287 602136 629092 40.05 68.5 1
10:38:06 2023-09-26 357080 352403 83143 81113 124481 123909 122668 121801 87837 86674 95450 96939 116657 118239 341501 365190 989069 979529 373297 384820 107493 94440 106607 104546 120621 118902 111197 111606 76484 77175 266944 237317 697142 701047 202022 201361 255367 258658 296237 287120 304732 306554 318194 324663 303111 333248 699173 729861 529030 431197 270869 268453 306074 306375 320047 322239 326640 330880 365295 366806 605389 627263 40.05 68.5 1
10:38:07 2023-09-26 359821 353458 82911 81328 124282 124489 122368 121867 87487 86620 97471 96969 116596 118283 341405 370123 987149 973969 373384 384386 107600 94472 106750 104722 120621 118868 111045 114602 76578 76986 270933 236480 698232 705208 202258 200450 255548 259536 294869 288797 304131 305370 320504 323565 303004 335898 702642 737532 527620 431619 270869 267218 305608 306843 319042 322065 327273 330590 367174 367322 607822 629129 40.05 68.5 1
10:38:08 2023-09-26 354816 355825 83355 81229 121026 124352 122870 121768 87662 86556 97437 97004 116657 118264 341501 365625 996709 981845 369664 385290 107361 94568 106539 104970 123748 119300 114048 111574 76483 77384 269427 238664 697099 701229 202481 200415 255760 258441 297572 288079 304275 306843 318452 324752 301482 336590 697182 730102 530439 430587 272402 267218 306721 306109 319096 320979 327637 330112 364462 369055 599576 628648 40.05 68.5 1
10:38:09 2023-09-26 357586 353237 83197 81077 124360 124113 122135 121503 87726 86311 97404 96539 116710 117611 342487 367901 990514 986229 369555 384422 107708 94440 106710 104722 120787 118868 114230 114636 76610 77122 269324 236836 703089 701929 202624 199927 256124 258480 296094 288693 302745 306771 321555 324053 301011 337653 698114 730318 532438 431808 273172 266741 306433 306807 316658 323556 327138 329381 365594 366682 604822 625402 40.05 68.5 1
10:38:10 2023-09-26 355780 353356 83192 81127 120836 124423 122635 121983 87750 86738 95176 96804 116516 118038 341681 368687 990441 978694 374911 384422 107017 94568 106573 104755 123920 119448 114048 111412 76452 77321 266944 237989 692733 703097 201881 200415 254762 259457 296237 293854 304310 305549 320125 323254 301905 335569 698151 738940 535118 431344 270869 267218 304963 306015 317136 323460 328637 329953 366658 367580 606695 628648 40.05 68.5 1
10:38:11 2023-09-26 355816 352434 82911 81077 124213 123995 122186 121470 87455 86311 97370 96539 116596 117645 340613 368904 995416 976967 367373 384422 107017 94440 106642 104618 120787 119062 111209 111453 76527 77290 269150 238158 701044 706208 202023 200206 256406 258046 297072 288540 302888 305764 321132 325019 302684 337103 698001 737145 526916 432601 272786 265989 306973 305728 317172 321980 327369 330626 368647 369055 598253 628860 40.05 68.5 1
10:38:12 2023-09-26 359105 352293 83335 81127 124455 124113 122434 121685 87487 86706 97606 96771 116790 118183 341405 365696 990331 983242 372879 384422 107526 94440 106716 104546 120456 118902 114196 114443 76515 77091 269427 236982 701726 700202 202871 200415 255402 258658 295048 288360 302852 306627 319229 325472 300780 336627 698151 727321 535118 429978 273676 267218 305608 306807 316623 322239 326640 329345 364427 366682 607181 627280 40.05 68.5 1
10:38:13 2023-09-26 357550 353237 83139 80962 124274 123995 122251 121470 87487 86247 97370 96507 116629 117611 341405 368834 987112 976138 371573 385290 108020 94536 104183 104482 120952 118766 111405 111337 76673 77112 271956 237317 707837 704211 201846 200450 255795 258587 295879 289607 301932 306577 320646 322248 302861 335424 699173 734559 517027 432601 270869 267629 306505 305944 316145 323245 324694 328653 367798 366806 604496 629306 40.05 68.5 1
10:38:14 2023-09-26 355853 352509 82915 81388 124417 124489 122120 121932 87455 86620 97235 97037 116402 118038 340649 367901 994772 977597 369295 384999 107493 94408 106642 104722 120456 118902 114162 114398 76515 77206 269150 237317 712518 702221 202835 200380 255795 258188 296627 293922 304525 305048 319901 324752 301272 337139 694151 736709 532201 430892 272979 266843 306937 305944 317207 321237 328637 331403 365594 366682 601863 629165 40.05 68.5 1
10:38:15 2023-09-26 356555 352434 82911 81077 124403 124080 122668 121536 87726 86465 97573 96507 116790 117645 341394 367615 995416 983168 368899 384856 107995 94472 103987 104625 120952 118965 111209 114443 76610 76986 268436 237317 717453 700057 202481 200870 257091 257574 296058 288763 303869 306843 319193 324002 302225 336590 699381 728156 529030 429993 272402 266991 306437 305477 317207 323697 324766 330147 365594 368500 598217 626801 40.05 68.5 1
10:38:16 2023-09-26 357316 352469 83254 81165 124369 124285 122551 121652 87758 86588 97438 96836 116927 117678 341681 365076 986869 981845 374044 384422 107600 94537 106642 104722 120621 119018 114196 111432 76547 77258 269427 237317 697477 699178 202198 201045 254975 259057 295769 287958 304953 306843 320880 325450 303841 333393 701295 729186 531848 430550 270797 268310 306002 305916 317031 322239 327101 331153 364171 367322 606457 627244 39.95 68.5 1
10:38:17 2023-09-26 354776 353277 82944 81224 124282 124080 122335 121587 87870 86674 95417 96939 116912 118066 341501 368794 993215 975207 369411 385361 107435 94439 106682 105025 120423 119067 111350 111553 76401 77321 266944 238664 696974 703955 201388 201361 255760 257755 297946 287932 303562 306627 319865 323184 302825 333573 698078 736152 535118 432678 270797 267664 306937 304332 318801 321720 327333 330655 366329 365705 598638 629092 40.05 68.5 1
10:38:18 2023-09-26 356576 353458 83258 81220 124326 124370 122621 121801 87694 86802 97336 96804 116563 118168 341609 366432 996185 979681 369627 384927 107493 94719 106676 104690 120456 119067 114207 111391 76610 77153 269150 237653 698915 704211 202800 200345 255513 258950 296569 288761 304488 304869 320729 324053 301800 337397 699087 736164 527620 432421 273172 266549 306937 304654 318097 322810 329066 330406 366658 368696 600018 633834 40.05 68.5 1
10:38:19 2023-09-26 357676 352390 83375 81244 120969 124356 122771 121703 87842 86583 97606 96938 116657 118032 341466 365155 987530 983242 374044 384963 107805 94568 103933 104690 120538 119067 114162 114477 76673 77258 270933 237317 700303 699937 202481 201010 254905 259204 296237 288133 302888 306577 318194 325206 303846 333645 699631 729678 525366 429978 272402 267664 306038 306807 317136 322239 327101 330076 363845 367839 606546 627244 40.05 68.5 1
10:38:20 2023-09-26 359114 352399 82915 81169 124386 124489 122401 121736 87726 86588 97370 96804 116790 117971 341129 368834 986819 976930 369627 384351 107674 94376 103921 104514 120787 118834 114354 114375 76569 76955 269324 236836 712968 705561 202377 200870 255654 258408 295642 291628 303384 305440 320954 323530 304925 335532 700198 735415 539942 435501 272293 267370 305786 306807 316363 323662 327455 328848 368316 367580 607181 628823 40.05 68.5 1
10:38:21 2023-09-26 356934 353878 83245 81382 120969 124456 122602 122516 87630 86920 95385 97102 116596 118613 341129 367866 996111 977560 369555 384999 107526 94472 103999 104690 120538 119033 114241 111347 76641 77175 269427 237989 701158 704211 202835 200101 255795 258405 296403 287923 304739 305048 320610 324947 301272 337378 694115 735880 535118 431197 273676 266772 306937 306375 318061 321720 328637 330553 366622 366682 600903 629129 40.05 68.5 1
10:38:22 2023-09-26 356072 352403 83250 81073 124442 124080 122701 121470 87758 86370 97539 96998 116790 117611 341645 367830 995478 983242 368143 384422 107567 94376 106716 104618 120621 119027 112739 111444 76590 77363 273713 237989 701088 701047 202341 200835 257162 257577 297455 288360 302356 306590 319158 324193 302825 336554 697182 731965 533689 429921 272184 266665 306937 304976 317136 323175 326046 329417 365558 367839 599686 629476 40.05 68.5 1
10:38:23 2023-09-26 359747 355755 83269 81341 120906 124456 122135 121736 87455 86556 95352 97004 116563 118134 341165 370123 986965 976707 369664 384386 107674 94439 104037 104690 120704 118834 114275 114409 76673 77122 269324 235980 703671 704211 202198 200730 255760 258622 295650 288799 303776 305728 321132 323670 303146 336079 700161 738272 540121 432529 272402 267629 306721 306807 316110 322274 327637 330590 367798 367839 610823 628611 40.05 68.5 1
10:38:24 2023-09-26 355296 352399 83254 81128 124334 124285 122533 121619 87694 86465 97505 96804 116629 117645 341609 368938 993363 972586 369555 385290 107475 94568 103999 104944 120621 119130 111307 111541 76464 77669 269427 238664 699212 706208 201318 201045 255760 257791 297802 288797 304732 306627 320125 322248 304447 335242 699124 734377 527620 432638 270833 267308 306937 304976 318578 322204 327600 329345 367174 366512 599908 628611 40.05 68.5 1
10:38:25 2023-09-26 356072 353272 83258 81021 120997 124218 122870 121503 87726 86247 97539 96804 116690 117577 341645 367830 995478 983242 367301 384999 107674 94504 103999 104722 120621 119067 114207 111358 76578 77258 266647 237989 700809 700661 202163 200695 256943 256998 297108 288597 302392 306016 319158 324193 302365 336316 699381 728120 532025 429957 272402 266807 306793 305012 317874 323175 324694 330379 365558 367839 599686 629306 40.05 68.5 1
10:38:26 2023-09-26 357586 353232 82911 81165 124360 124285 122186 121652 87726 86803 97505 96804 116676 117645 341645 365340 988921 984429 373898 384856 107575 94601 103933 104657 121038 119096 111285 111412 76641 77153 273713 237317 701498 701004 202517 201010 255297 259204 296237 287923 304547 306843 318194 325696 302154 333284 698151 729410 531848 429978 270869 268453 306038 306807 319494 322204 327101 330379 364391 367839 605426 627079 40.05 68.5 1
10:38:27 2023-09-26 356169 352430 82907 81077 124369 124285 122500 121801 87694 86556 97370 96936 116710 117645 341165 368419 992622 973277 372389 385576 107624 94569 106647 104722 120506 119149 114128 111444 76483 77321 268565 238664 694893 703712 202022 201678 255478 258188 296892 293813 304061 306411 320125 323966 303146 333537 694115 736709 532201 431241 270833 268756 306505 305944 319096 321686 327637 329345 366658 365741 600018 629092 40.05 68.5 1
10:38:28 2023-09-26 356563 352430 82911 81220 124213 124489 121887 122082 87455 87039 95450 97404 116557 118592 341501 368830 996111 981663 369447 384820 107575 94568 106756 104690 120456 119067 114162 114512 76580 77447 266944 237317 698401 703712 202518 200276 255795 258224 297072 287687 306473 305048 320905 324228 303164 337616 694079 737751 527620 430650 272979 266772 306937 305656 317207 321720 328637 330626 366658 367194 600018 630019 40.05 68.5 1
10:38:29 2023-09-26 357713 353591 83139 81040 124274 124080 122434 121652 87873 86370 97505 96804 116629 117611 341681 364493 987334 981845 373743 385576 107493 94537 106716 104722 120704 119067 114275 114602 76547 77175 269427 237574 698115 699141 202163 201010 254975 258622 296654 287958 302888 306590 318194 325206 302650 333645 700956 729824 530439 429978 270869 268453 306290 306554 317172 323988 327369 330844 364427 367322 606321 627244 39.95 68.5 1
10:38:30 2023-09-26 358413 352469 82911 81280 120971 124389 122898 122450 87782 86647 97538 97037 116690 118230 341501 369979 986891 975355 369627 384386 107600 94525 104058 104625 120621 118868 114241 114443 76610 76986 269427 236444 703215 704211 202163 200450 255760 259558 295370 288535 303811 305513 321132 323219 302329 336316 700161 737751 533689 432010 270869 267218 306074 306807 316145 322239 328136 330626 367762 366133 608465 628167 39.95 68.5 1
10:38:31 2023-09-26 353739 352469 82915 81077 124330 124113 122401 121685 87726 86433 97370 96836 116629 117645 341129 370087 993326 973277 368480 384677 107493 94472 106607 104722 120456 119149 114128 114636 76547 77290 269150 238327 695222 706098 201882 201117 256660 258046 297910 288797 303668 306735 319983 322821 304605 335387 697182 738272 524672 432638 272134 267450 306973 304976 318578 321945 327138 331741 367619 366806 599261 628167 40.05 68.5 1
10:38:32 2023-09-26 357749 354998 83306 81082 120871 124218 122753 121885 87902 86862 95385 97004 116790 117971 341165 367830 993363 983131 367007 384963 107674 94441 103999 104650 120787 118868 114275 114443 76610 77060 269427 237317 701962 701725 202198 200450 257374 257791 296237 288939 302852 306843 319677 324983 302307 337616 700374 729182 533689 430069 272402 266585 306472 305944 319261 323245 324730 329417 365594 369055 599465 628490 40.05 68.5 1
10:38:33 2023-09-26 357076 352439 83143 81224 124455 124285 122584 121685 87726 86402 97539 96804 116710 117678 341645 364493 987567 980451 373479 384999 107493 94537 106676 104722 120621 119067 114162 111421 76559 77500 271699 237880 702987 699490 202376 201537 255584 258480 296937 288797 305635 306843 318194 324979 302577 333284 701147 729678 531672 431197 270869 268265 305571 306735 318097 322239 326640 330880 364427 366806 607181 629343 40.05 68.5 1
10:38:34 2023-09-26 355496 352293 83306 81294 121029 124389 122551 121736 87726 86374 97336 96804 116912 117678 341609 369979 993363 973969 368336 385576 107050 94472 106676 104722 120538 119183 114196 111477 76547 77258 269427 237989 697293 703025 201529 201045 256943 257791 296892 287085 303562 306843 320834 322248 304534 335569 699345 736345 535118 434926 270869 266843 306937 305012 318613 322204 327369 329381 367798 366806 599908 628167 40.05 68.5 1
10:38:35 2023-09-26 355569 352430 83254 81105 124447 124113 122401 121652 87666 86465 97302 96804 116629 117645 341609 365625 996709 981572 369627 385305 106952 94762 104022 105265 120423 119427 114150 111541 76578 77395 289814 238664 694880 702075 202694 200380 255760 258622 296863 294228 307504 307131 320090 325206 301308 337103 694151 737921 530087 430587 272786 266807 306649 305944 317172 321464 328637 328848 365522 366682 601364 629129 39.95 68.5 1
10:38:36 2023-09-26 357827 352399 83254 81113 121102 124080 122837 121768 87846 86588 97404 96804 116629 117645 342019 365076 986869 980414 373479 384999 107526 94665 106642 104722 120621 119067 114162 114443 76578 77122 269427 237317 699042 699672 202163 201326 255546 258882 295950 286990 302888 306239 318194 324263 303182 333573 698151 729902 529030 431808 270869 268265 306672 306375 317172 322239 324766 330916 364427 365898 604533 625402 40.05 68.5 1
10:38:37 2023-09-26 358408 352474 82915 81257 124248 124489 122186 121900 87487 86588 97370 96969 116596 118545 341405 369458 989116 977995 375133 384983 107468 94536 104076 104690 120621 119130 111220 111477 76600 77258 266944 236982 699631 705208 202163 201081 255760 259786 295084 287958 304310 305980 320504 324004 302650 336079 700198 738940 527620 431884 272904 267441 305823 305777 317136 321980 328637 328387 367762 367982 607181 629165 40.05 68.5 1
10:38:38 2023-09-26 354561 354725 83306 81188 124447 124285 122401 121536 87777 86890 97404 96836 116629 117645 341681 365625 996709 981845 369664 385541 107017 94536 106573 104755 120546 119300 114128 111444 76578 77352 268565 238664 694029 700202 202658 200450 255795 258405 295932 287985 303811 306843 318675 325206 302190 336590 697182 730053 532201 430892 272402 267441 306937 305513 319779 321237 327369 330379 365010 369055 599908 629978 40.05 68.5 1
10:38:39 2023-09-26 357622 352434 83135 81113 124394 124489 122500 121652 87487 86370 95417 96939 116945 118080 341394 368240 994894 986043 372057 384820 107608 94472 104085 104657 120621 119183 114196 114443 76464 77395 269427 236982 704598 701229 202871 200240 256300 259243 296390 288395 304732 306627 319901 324228 301237 337689 699667 730354 535118 430587 273172 266807 306074 306807 316879 322949 327101 329381 366658 367194 606910 627244 40.05 68.5 1
10:38:40 2023-09-26 355528 352399 83192 81109 124334 124370 122251 121619 87487 86465 97404 96771 116699 117611 340649 368679 990514 976235 374646 385576 107017 94472 106607 104722 120358 119183 113969 111508 76452 77290 269427 238327 697510 703712 202163 201396 254548 258622 297527 293813 303490 305369 320326 323966 301870 333537 698114 735415 535118 431452 270869 268453 306074 304654 319096 321237 328136 329848 366658 366806 601863 629129 39.95 68.5 1
10:38:41 2023-09-26 356072 355007 82915 81257 120871 124762 122138 122483 87566 86738 94786 97037 116576 118298 341225 369907 996148 981344 369259 385035 107050 94439 106642 104944 120538 119140 114207 114443 76515 77175 269427 237821 700817 703061 202835 200415 255830 258441 297072 288133 306255 305084 320907 324193 300989 337653 694151 738940 535118 430020 273172 266807 306937 306375 318132 324372 328637 330626 367504 367264 600817 630538 39.95 68.5 1
10:38:42 2023-09-26 355976 352469 83250 81220 124447 124285 122368 121503 87726 86402 97404 96804 116629 117611 341681 365362 987604 982543 374080 384458 107493 94505 106642 104722 120538 119183 114196 114477 76578 77206 269080 237317 698350 699178 202481 201045 254975 258694 296237 286876 304760 306843 318194 325732 302190 335011 698151 729824 530439 429978 270869 268265 305822 306375 317172 322204 327138 330379 363880 367580 606321 629010 40.05 68.5 1
10:38:43 2023-09-26 359288 354994 83211 81326 120869 124711 122401 122049 87630 86770 97572 97037 116657 118004 340613 370159 986265 975753 369591 384386 107826 94344 106710 104579 120952 118965 114230 114443 76527 77060 269427 235980 702987 704211 202163 200870 256287 259057 294184 288395 303811 305764 321168 323705 303146 336353 700161 736418 535118 432529 270869 267629 306505 309014 316180 322274 328405 330663 367800 367839 608043 629129 40.05 68.5 1
10:38:44 2023-09-26 355062 353993 82907 81165 124248 124080 122135 121587 87487 86370 97370 96836 116629 118004 341441 365368 996709 982270 369700 385612 106985 94504 106425 105074 123886 119300 113935 111509 76420 77321 269427 238327 693335 702221 202835 200415 255760 258224 296863 293813 304974 305980 319229 324752 301308 337103 694151 737230 530439 430587 272786 267218 306937 306375 318097 321237 329385 331778 365309 369287 601680 629019 40.05 68.5 1
10:38:45 2023-09-26 357818 352293 83369 81094 120969 124304 122837 121619 88057 86311 97539 96804 116823 118080 341537 367830 993091 983242 367373 385433 107741 94408 104064 104546 120787 118902 114309 114636 76641 77122 269427 237720 701942 701725 202517 201045 257410 258405 295499 288869 302852 306843 319712 324228 303146 337653 697883 727833 527620 430901 272402 266024 306258 306338 317136 324974 326640 330379 366658 369055 599558 626358 40.05 68.5 1
10:38:46 2023-09-26 356828 353312 83250 81160 124451 124285 122965 121470 87666 86465 97404 96836 116823 117678 341681 365041 986869 980451 373479 384422 107526 94590 103954 104840 120787 119344 111197 111324 76641 77290 266944 237821 699513 699984 202023 201362 255332 258658 296654 287923 302923 306735 317946 324944 302754 333609 699137 729496 529030 431197 270869 268265 306074 306375 317207 322274 324766 330916 364462 367682 605426 625402 40.05 68.5 1
10:38:47 2023-09-26 354667 352439 83258 81224 124278 124318 122434 121951 87666 86524 97370 96507 116743 117678 341911 369979 994772 974118 368480 385648 107526 94569 106642 104755 120456 119135 114196 114512 76578 77321 266647 237989 705157 703061 202022 201045 256583 257791 297527 287923 303811 306397 321132 322283 304606 336079 699345 737145 532025 432710 270869 267253 306901 305728 318613 322239 327405 329381 368611 367322 599261 629092 40.05 68.5 1
10:38:48 2023-09-26 354544 352491 83250 81169 124421 124489 122551 121619 87726 86894 97404 96836 116823 117678 341681 365625 996745 983727 372322 385326 107475 94697 103912 105009 120326 119198 114308 111638 76547 77531 270933 238327 694060 702221 202871 200171 255689 258405 297072 293813 304775 305980 319652 325101 301308 337139 694151 736441 529030 430587 272979 267253 306937 306375 319982 320979 328637 328883 365302 366682 601401 630800 40.05 68.5 1
10:38:49 2023-09-26 357076 354998 83355 81253 124524 123995 122635 121420 87837 86524 97404 96836 116629 117645 341969 365076 986869 980451 373479 384999 107526 94537 106676 104722 120621 119101 114196 114512 76547 77175 269150 237317 697125 700166 202198 201396 255478 258658 296654 287958 302923 306239 318194 324752 303879 333609 699173 731411 532201 429957 270869 273755 306290 306591 317207 322274 326640 331148 364462 366806 604822 626322 40.05 68.5 1
10:38:50 2023-09-26 358161 354051 82911 81197 124239 124489 122284 121867 87487 86433 97269 97238 117156 118196 341394 369835 986965 976744 373151 384820 107542 94568 103999 104872 120787 118999 114162 114636 76610 77143 269427 236778 704220 705208 202163 200835 255760 259643 296237 287923 306218 305693 320869 323444 302862 336518 700161 739986 535118 432300 272402 267182 306038 306807 317101 322169 328600 331059 367468 367839 608043 629092 40.05 68.5 1
10:38:51 2023-09-26 354029 352434 83412 81094 124447 124080 122434 121470 87726 86402 97437 96771 116596 117645 341609 365625 996709 983242 369627 385270 107017 94568 106539 104898 120408 119300 114128 111497 76452 77321 267279 238664 690525 702221 202800 200415 255760 258370 296857 288391 304416 306411 319158 325206 301695 337103 699345 730102 532201 430587 272402 267182 306937 306325 318578 320944 328637 329381 364427 369055 603066 629092 40.05 68.5 1
10:38:52 2023-09-26 357946 352368 83319 81136 124455 124323 122837 121885 87837 86674 95352 96839 116690 117543 342271 368240 995565 985969 369161 384927 107674 94408 103999 104650 120952 119013 114354 111358 76496 77206 269427 236647 703899 702221 202446 200206 256660 258405 296029 288834 304732 306843 319901 324193 302635 337653 700871 730282 535118 430865 273172 266919 306937 306807 316623 323662 326604 329381 366622 367194 603103 630275 40.05 68.5 1
10:38:53 2023-09-26 357582 352434 83372 81196 124213 124489 122135 122016 87455 86620 97370 96969 116596 118168 341609 369458 987567 976087 374044 384386 107493 94472 106607 104722 120456 119067 114162 111379 76610 77206 269427 237317 698335 705708 202163 200870 254940 260005 296237 294228 304275 305857 320871 323705 302650 335569 699137 738794 527092 431241 272402 267593 305608 306807 317172 321461 328637 329079 367210 367839 607612 629092 40.05 68.5 1
10:38:54 2023-09-26 355889 355743 83207 81248 121033 124423 122635 121768 87630 86890 97572 96972 116690 117869 341466 369644 996185 977625 368444 385397 107493 94504 106642 104722 120827 119067 111252 111456 76610 77290 273713 237821 703570 705708 202163 200415 256978 257826 297072 288133 303562 306411 321168 322213 302400 337341 697182 737918 524802 432710 272402 266585 306937 305012 320172 322204 327101 331095 368907 367839 598542 628899 40.05 68.5 1
10:38:55 2023-09-26 358093 352364 83254 81169 124485 124318 122668 121652 87694 86402 97505 96771 116757 117645 341405 366761 990441 984641 372579 384422 107772 94505 106682 104722 120621 119067 114207 114409 76610 77175 287143 236982 700643 699635 202871 200380 255478 259386 295255 288360 304760 306843 319901 325434 301237 337341 699631 729732 535118 429978 273172 267366 304963 306807 317101 322239 326640 332249 365309 369844 606924 630015 40.05 68.5 1
10:38:56 2023-09-26 357166 355221 83302 81202 121037 124304 122837 121703 87694 86402 97539 96507 116790 117611 341358 369943 986965 976830 369700 384136 107938 94344 104097 104514 120952 118635 114275 114375 76610 77237 270933 237821 708869 704211 202163 201045 255760 258370 295950 288869 305271 306843 320905 322958 304035 335569 698114 729994 530830 434890 270869 267629 306937 306591 317101 323958 324694 329345 368316 367322 603568 629790 40.05 68.5 1
10:38:57 2023-09-26 355492 355003 82915 81257 124179 124519 121905 122049 87423 86679 97268 96969 116402 118365 340613 368938 999276 977560 369555 384999 107493 94408 106647 104848 120538 118868 114162 114432 76515 76986 269427 237317 698688 703215 202835 200415 255795 258188 296863 288211 304775 305048 320871 324228 303668 337616 697950 737751 529030 431197 273172 266933 306829 306087 320435 323916 329495 330406 366479 369395 601105 632259 40.05 68.5 1
10:38:58 2023-09-26 355638 353025 83311 81155 124481 124080 122467 121438 87870 86492 97539 96507 116790 117611 341129 367543 995478 981845 367043 385270 107567 94590 106750 104722 120787 118868 114275 114443 76610 77175 269150 237317 716605 701192 202481 201010 257339 257967 297072 288834 302392 306843 319158 323966 302190 336554 697182 730857 524845 429957 272402 266398 306937 305477 317101 323210 324694 329381 365558 367588 601614 629306 40.05 68.5 1
10:38:59 2023-09-26 359036 352434 82923 81332 124175 124404 121970 121900 87423 86556 97370 96936 116596 118004 340613 369458 986965 973969 373384 384386 107600 94344 106790 104690 120621 118868 111077 114443 76578 77175 269427 236647 714548 704709 202293 201010 255795 259421 295012 287958 304275 305728 320871 323705 303111 336079 703104 737205 527620 434610 272750 267486 306469 306518 316995 322065 327590 330875 367289 367839 608043 629092 40.05 68.5 1
10:39:00 2023-09-26 355511 353893 83317 81132 124421 124251 122218 121587 87455 86674 97470 96804 116596 117645 341645 368869 994772 973696 367373 384963 107493 94472 106607 104722 120423 119149 114162 111500 76578 77206 268436 237989 695290 703061 201811 200870 256943 257791 297072 294301 303548 305620 321132 322213 304071 336554 697182 744543 529401 432601 270869 266807 306937 305012 318097 322169 327600 329381 368907 367839 599908 628167 40.05 68.5 1
10:39:01 2023-09-26 354798 352434 83250 81109 124455 124080 122401 121536 87905 86370 97370 96771 116596 117965 341394 365340 1000054 983131 369555 385433 107468 94633 103978 104977 120373 119495 114093 111509 76515 77352 269811 239461 706897 700661 202623 200415 255795 258587 297910 288680 304275 306843 318675 325206 301941 336590 699073 730246 530439 430587 272786 267629 306937 305584 319096 322408 327637 330379 364427 368795 597693 628167 40.05 68.5 1
10:39:02 2023-09-26 356072 352183 83283 81248 121191 124080 122434 121322 87726 86216 97370 96475 116790 117577 341129 370087 986171 976138 369664 384989 107567 94505 106716 104722 120621 118868 114128 114477 76515 76924 269427 237317 716464 702221 201846 201104 255725 258622 296654 288834 303616 306843 320161 322958 303821 335532 698114 730354 533689 432601 270869 267629 306505 305944 317136 323697 324658 331160 367798 367322 601863 630238 40.05 68.5 1
10:39:03 2023-09-26 355067 352430 83139 81220 124421 124285 122153 122151 87837 86856 95450 97199 116690 118264 341537 368830 992588 973858 374761 385090 107017 94536 106573 104722 120326 119392 114184 111412 76610 77321 266944 238495 694596 705208 202481 201045 254975 259457 296863 294022 304739 305620 320646 323931 302400 336353 699137 738940 527620 431335 272402 268453 305608 306807 318578 321237 329042 328848 366658 367982 606546 630763 40.05 68.5 1
10:39:04 2023-09-26 353363 352386 83258 80970 124472 123876 122668 121405 87726 86157 97539 96475 116710 117611 341129 365661 996004 983242 369295 384963 107050 94408 106647 104722 120391 118868 114093 114432 76515 77122 265985 238664 700362 699672 202198 200870 255795 257033 297608 293922 304337 305990 319158 324193 302190 336554 697182 727356 529030 431197 272402 267218 306937 304748 319060 322239 324730 330415 365522 367946 598578 626764 40.05 68.5 1
10:39:05 2023-09-26 356494 355003 83203 81396 120986 124356 122602 121703 87662 86460 97572 96906 116690 117869 344115 365041 989039 984678 373743 385290 107575 94569 106756 104690 120704 118902 114241 111477 76496 77331 269427 236982 697426 699141 202835 201010 254975 259421 295707 287958 302888 306843 318934 325696 301679 336590 700161 729984 527620 429978 272402 267308 305823 306807 317136 322239 327369 329381 364427 369055 606751 627244 40.05 68.5 1
10:39:06 2023-09-26 354029 352218 83253 81220 124248 124113 122251 121536 87455 86370 97302 96771 116596 117645 341645 368383 993363 973277 369700 385576 107017 94536 106647 104970 120423 119392 114048 114512 76452 77206 269427 238495 696923 703997 201529 201361 255795 257826 297946 294062 303811 306411 320125 323219 304035 333537 697182 734595 527620 432669 270833 267700 306937 305012 319060 321945 327637 329381 366372 366484 599207 630874 40.05 68.5 1
10:39:07 2023-09-26 356503 352328 83159 81127 120965 124423 122087 121867 87630 86588 97268 96804 116435 118004 341405 366475 996834 977560 369591 384422 107017 94601 106607 104722 120423 118868 114162 114602 76547 77017 269150 237317 702126 702221 202835 200380 255795 258188 295915 287085 304775 305048 320646 324228 301272 337616 699878 734269 535118 431197 273172 266807 306253 305944 320209 321461 328418 330553 366365 366682 600018 630837 40.05 68.5 1
10:39:08 2023-09-26 357097 352364 82911 81105 124334 124080 122135 121554 87455 86279 97370 96507 116596 117645 341405 364493 989993 980451 373479 384963 107560 94472 106642 104690 120621 118902 114196 114443 76578 77122 268436 237317 696841 699178 202198 201502 255253 258658 296863 288133 304806 306843 318194 324717 303111 333645 699667 729824 530439 431197 270869 268453 306325 306590 320435 325082 327078 331274 366290 367214 606560 629121 40.05 68.5 1
10:39:09 2023-09-26 359178 352293 83245 81257 124300 124523 122054 121783 87455 86888 97503 96936 116699 118168 340685 370159 986965 976930 372135 384386 107050 94376 106716 104722 120538 118902 114162 111432 76641 77290 269150 236647 708401 705208 202198 201045 255795 259457 295370 287958 305820 305728 320847 323705 302542 336590 701224 737496 532201 432804 270869 267629 306074 306518 316879 322239 328637 329118 367762 367839 608043 629092 40.05 68.5 1
10:39:10 2023-09-26 354812 353772 83258 81224 124282 124404 122401 121652 87758 86651 97404 96836 116790 118004 341645 365661 998901 980451 369664 385612 106952 94504 106391 105057 123817 119266 113969 111444 76515 77258 269427 237821 697213 703712 202871 200870 256583 258622 296863 288356 304775 305513 320161 324944 301060 337378 698482 737496 521718 431050 273485 267263 306901 306267 317955 321616 328956 330875 365416 369395 601244 629129 40.05 68.5 1
10:39:11 2023-09-26 356072 352117 83360 81284 120961 124080 122368 121322 87455 86306 97404 96839 116596 117611 341645 368414 993363 982543 366785 384422 107674 94408 106710 104514 120787 118786 114196 114375 76547 76924 268799 237149 703785 700202 202517 200870 257374 257791 296237 288834 302392 306302 319677 324228 301941 337898 694115 728120 531320 430901 272402 266398 308806 305693 317136 323210 324730 329381 365594 367839 598253 626322 40.05 68.5 1
10:39:12 2023-09-26 359821 352430 82911 81296 124213 124489 122186 121801 87455 86524 97370 96804 116435 118038 340649 369458 989327 975355 374182 384422 107493 94408 106642 104546 120538 118902 111220 114443 76547 76986 263577 236647 698832 704211 202329 201045 255795 259457 294805 287923 303847 305084 320883 323947 302897 336300 703326 736273 535118 433377 272329 267450 306002 306410 316995 322169 327772 328351 367762 367839 609183 629129 40.05 68.5 1
10:39:13 2023-09-26 355062 353961 82911 81077 121037 124423 122135 121470 87423 86306 97302 96507 116435 117645 340613 368834 993363 973696 367337 384422 107017 94408 106607 104579 120423 118868 114128 114477 76483 77143 269427 237653 695524 705208 201846 200450 256978 257791 297072 293922 303584 305656 321168 322248 303182 336627 699345 738658 530830 432674 270869 266807 306937 305477 317874 321980 327138 329114 368907 367580 599686 627244 40.05 68.5 1
10:39:14 2023-09-26 357084 353237 82911 81109 124274 124285 122401 121587 87487 86338 97370 96507 116596 117645 341380 367866 989740 986229 369591 384422 107633 94408 106642 104722 120538 118868 114196 114432 76578 76986 266647 236647 703735 701229 202871 200415 257571 259135 295986 290431 303988 306771 319983 325065 301538 337470 701147 736088 531848 431197 273558 268190 305607 306807 319268 323451 326604 329381 366401 367229 605683 629568 40.05 68.5 1
10:39:15 2023-09-26 356072 352117 83143 81109 124278 124113 122500 121438 87758 86216 97336 96507 117081 117611 341165 369718 984777 976138 371791 384999 107600 94473 106642 104546 120538 118868 114162 114443 76483 76924 266944 237317 699215 702221 201564 201045 255760 258622 296863 288834 303905 306843 320548 322248 304106 335569 698114 730102 526211 434883 270869 267629 306505 305944 316915 323732 324658 329154 367798 366806 601863 625402 40.05 68.5 1
10:39:16 2023-09-26 356555 352434 82911 81253 124093 124523 121821 121900 87455 86374 97235 96804 116402 118168 340613 369458 996834 976867 368480 384422 107493 94408 106607 104722 120456 118868 114162 114477 76547 77017 268436 237916 701044 705598 202624 200276 256442 258480 297036 288505 304345 304546 320990 324053 301942 337616 696925 738977 529030 433342 272979 266772 306937 305944 317207 322274 328528 330626 367798 367194 600018 629786 40.05 68.5 1
10:39:17 2023-09-26 354561 352117 83283 80966 124403 123961 122500 121322 87487 86157 97370 96507 116710 117577 341129 366761 996369 981845 367373 384999 107050 94536 106607 104546 120456 118902 114162 114398 76515 77049 269427 237989 699730 700202 202517 200730 256943 257506 297527 288535 302640 305777 319193 324228 302685 336316 698849 728192 536547 430033 272402 267629 306248 304762 318132 322949 324694 330147 365558 367301 597436 629457 40.05 68.5 1
10:39:18 2023-09-26 357983 354930 83221 81090 120939 124214 122401 121587 87630 86433 97336 96804 116435 117986 340649 364238 989660 983242 373780 384422 107050 94376 104011 104690 120506 118868 114128 114330 76547 76986 269150 237317 699337 699141 202517 201045 254975 258658 296237 287958 304732 306627 318194 325963 302225 333645 698151 728648 531273 429978 272711 267700 304963 306591 317136 322239 327138 330344 364136 367580 605463 626322 40.05 68.5 1
10:39:19 2023-09-26 354816 352214 83283 81109 124282 124113 122251 121438 87487 86621 97302 96507 116435 117611 340649 370087 993363 972586 368739 384458 107050 94408 106642 104722 120423 119067 113969 114443 76483 77060 269427 237989 710709 705208 201529 201045 256548 257429 296612 293922 303598 306627 319229 322248 304570 335569 697182 735270 535118 432638 270869 267253 306757 304438 321307 324516 329305 331778 367619 366663 599686 629719 40.05 68.5 1
10:39:20 2023-09-26 355168 353321 83192 81294 124330 124404 122153 121819 87455 86279 95385 96839 116402 117645 340613 365076 996004 982325 369627 384422 106985 94472 103802 104755 123783 119183 113902 111412 76493 77206 269427 237989 691396 702221 202835 200415 255830 258224 297680 293813 304739 305084 319677 324979 301308 337139 694115 735669 531144 430587 272979 266807 306937 305944 318097 320979 328637 328848 365594 366682 601521 629129 40.05 68.5 1
10:39:21 2023-09-26 355753 352403 83201 81113 124248 124080 122368 121503 87487 86311 97302 96507 116435 117611 341681 364529 984777 980451 373479 384422 107050 94440 106607 104618 123920 118868 114196 114409 76547 76986 269427 237317 696723 699141 201881 201361 254975 258622 295950 287958 302923 306025 318450 324228 303146 333573 698151 729897 529030 433377 270617 268167 306469 305512 317955 322135 324586 331274 364284 366591 605169 627337 40.05 68.5 1
10:39:22 2023-09-26 357510 352359 82911 81136 120906 124423 122087 121885 87423 86402 95274 96804 116543 118004 340577 368938 986965 978322 372697 383272 107460 94376 106607 104618 120456 118834 114173 114534 76547 76955 266944 236647 696489 704938 202163 200835 255332 259786 295255 287120 304488 304698 319805 323184 302650 336043 699137 737995 533689 431205 270869 267405 305608 306807 317101 321982 328600 330553 367174 367839 606546 629056 40.05 68.5 1
10:39:23 2023-09-26 353993 352399 83258 81044 124585 124080 122627 121322 87455 86279 97302 96475 116563 117577 342717 365297 995227 982543 369591 385270 107017 94590 106573 104722 120391 119067 114059 111379 76483 77290 268565 239003 693216 699599 202163 200835 255725 257791 297946 288797 302816 306843 318640 324925 303841 336300 696925 731746 538719 431160 272714 267415 306145 304761 319366 324588 324694 330844 364938 366936 597693 630015 40.05 68.5 1
10:39:24 2023-09-26 358093 352364 82911 81104 124330 124113 122602 121322 87455 86279 97336 96507 116482 117645 341369 366725 989003 983242 372280 385473 107493 94505 106642 104690 120456 118868 114162 114568 76547 76986 269427 236982 701612 699141 202871 200626 255725 259421 296237 288395 304732 306843 319901 325893 300990 337341 699137 729218 535118 430282 273676 267405 306038 306807 317101 322239 327333 329381 365522 367194 606321 627207 40.05 68.5 1
10:39:25 2023-09-26 355062 352399 82915 81192 124213 124080 122069 121587 87423 86621 97302 96475 116402 117971 340613 367866 990478 973969 374080 384963 106985 94472 106613 104722 123852 119067 114093 111412 76515 77258 269427 238327 694970 703712 202163 201502 254940 258882 297766 288689 304452 306087 319723 324803 302932 333429 700116 736454 527620 433649 270869 268831 306469 305908 319516 323688 328077 329310 366587 366512 601364 630837 40.05 68.5 1
10:39:26 2023-09-26 355999 355003 82882 81257 124179 124519 121937 121932 87423 86588 97335 96870 116402 118168 340613 369458 996185 977560 369295 384386 107460 94440 104031 104690 120456 118868 114128 114602 76515 77091 269427 237317 700703 704211 202835 200380 256548 258224 297009 288211 306218 305048 320871 324228 303833 337653 699345 737569 535118 432115 273172 266585 306937 306325 318061 322204 328637 330553 366658 366682 602284 629129 40.05 68.5 1
10:39:27 2023-09-26 357080 352399 82911 81132 124326 124080 122186 121470 87455 86343 97336 96771 116665 117611 341609 364493 986134 981845 373443 384386 107017 94408 106682 104690 120456 118868 114162 111280 76578 77290 266944 237317 700156 701004 202553 201362 255370 259061 296791 288797 304695 306735 320880 325520 303841 333573 699631 728648 530439 430587 272184 268453 306038 305943 317172 322204 327333 332014 364391 367839 606285 629790 40.05 68.5 1
10:39:28 2023-09-26 358999 352399 82911 81224 124295 124404 122069 121736 87455 86433 95209 96936 116596 118004 340613 370159 986265 975753 369627 384386 107493 94440 106790 104514 120704 119140 114241 114375 76610 76955 269427 235980 703443 703061 202163 201010 255795 258622 294184 288799 303776 305944 321132 323219 303111 335605 700161 735825 526211 432529 272402 267629 306937 306518 316145 324974 328100 330626 367762 367588 607785 630874 40.05 68.5 1
10:39:29 2023-09-26 356311 352394 82911 81216 124265 124489 121905 121768 87455 86679 97336 96969 116369 118168 340577 368119 995478 977560 369555 384999 107017 94472 106607 104722 120456 119067 111252 111477 76548 77363 271956 237989 697880 703639 202730 200835 256406 258159 297000 288797 306728 305048 320161 324717 301731 337808 700153 737751 533689 431197 273172 267120 306635 306375 317838 321203 328637 330553 365558 369575 600018 629092 40.05 68.5 1
10:39:30 2023-09-26 356072 352364 83340 81073 124455 124080 122401 121405 87726 86343 97404 96475 116790 118034 340613 366725 993363 981845 366749 384422 107567 94344 106745 104546 120456 118752 114162 114375 76547 77017 269427 237317 704140 700166 202481 200415 257339 257791 295950 288834 302356 306843 319641 323969 302614 337066 698665 727833 527620 430928 272904 266398 306223 304654 319530 323939 324442 332286 366372 367803 600965 629121 40.05 68.5 1
10:39:31 2023-09-26 357007 353591 83302 81249 120902 124251 122218 121470 87694 86460 97370 96907 116710 117611 341609 364493 990697 982395 373597 384386 107493 94537 106682 104690 120456 118868 114241 114602 76483 77153 269427 237317 702190 699635 202198 201361 255332 258622 296863 287923 302923 306397 318640 325206 303111 333609 699631 729163 524662 430892 270869 268453 306505 306807 317172 322239 327831 330880 364427 367580 605426 627244 40.05 68.5 1
10:39:32 2023-09-26 353703 352403 82915 81077 124295 124080 122251 121503 87694 86306 97370 96539 116402 117611 340649 369718 993363 973277 368185 384999 107017 94472 103850 104722 120373 119067 114128 114477 76578 77290 269150 238327 698622 705208 201529 200870 256548 257394 297680 287085 302923 306411 319641 322213 304534 335569 697182 738272 532025 436120 270617 267343 306541 305298 318695 322100 327455 331851 368137 366591 599378 630463 40.05 68.5 1
10:39:33 2023-09-26 355584 352434 83139 81220 124421 124389 122335 121619 87694 86460 97336 96936 116596 118066 341369 365041 996709 980414 369591 385541 107198 94472 106357 104722 123783 119232 113935 111477 76483 77321 268436 237989 695656 702221 202835 200415 255478 258370 297072 287085 304775 304654 319901 324944 301928 337103 700337 736709 529030 431197 273172 268001 306937 306375 318097 321686 329335 328848 365558 366682 601392 629129 40.05 68.5 1
10:39:34 2023-09-26 356819 352368 83258 80970 124334 124080 122153 121354 87455 86274 97336 96507 116596 117611 341129 364493 984740 978683 373479 384386 107312 94504 106682 104690 120456 118993 114003 114443 76547 76986 266647 237317 698924 700507 202022 201502 255332 258622 296654 287923 302888 306735 318194 323947 302897 333356 701110 730107 531672 431808 270761 268310 305679 306663 317920 323000 326422 330844 363880 367322 604496 628043 40.05 68.5 1
10:39:35 2023-09-26 359110 353060 82911 81220 124119 124285 121970 122151 87685 86402 97302 96804 116402 118004 340613 369198 988225 973969 372470 384116 107050 94376 106607 104618 120456 118868 114162 114534 76578 76986 271956 236647 699448 704211 202163 201010 255760 259822 296029 288610 305783 305084 320646 323219 302898 336316 700006 738272 529030 431884 270869 267629 305859 306807 316623 321945 328368 331095 367210 367839 607612 628860 40.05 68.5 1
10:39:36 2023-09-26 354065 352430 83254 81077 124412 124080 122153 121470 87455 86279 97370 96771 116435 117946 340613 365333 996709 981845 369627 384422 106952 94472 106573 104755 123817 119300 113902 111444 76358 77405 267279 238664 695974 702221 202835 200870 255830 258622 297347 288725 305454 306374 319876 327782 302047 337195 699161 734414 532025 431124 273558 267182 306865 306375 318097 321168 329079 331741 365010 369019 600903 629129 40.05 68.5 1
10:39:37 2023-09-26 357367 352297 83201 81300 124334 123961 122368 121470 87694 86306 97370 96507 116596 117611 341129 367277 992659 983242 369124 384386 107674 94344 106716 104371 120621 118834 114354 114375 76578 76955 269427 236982 702118 701192 202553 200415 257339 258405 296237 288834 304337 306843 319193 324228 303111 337616 700374 728156 529030 431012 272402 265989 306472 306375 316879 323697 326373 330112 366365 369055 599595 626322 40.05 68.5 1
10:39:38 2023-09-26 358436 352399 82915 81257 124213 124523 122036 121801 87633 86429 97370 96836 116435 118004 340613 369458 986877 973969 371573 384422 107493 94376 106642 104546 120538 119067 114162 114443 76578 77091 269427 236698 702532 706098 202553 201222 256265 259643 295642 288492 304131 305800 320918 323791 302790 336135 701947 738272 527620 432225 270869 267379 306901 306626 316623 323952 328368 328351 367476 367580 608043 628648 40.05 68.5 1
10:39:39 2023-09-26 355067 353202 82911 81165 124274 124113 122594 121470 87455 86343 97302 96507 116435 117611 340291 369979 993363 973277 368185 384422 107386 94590 106607 104579 120456 118868 114128 114512 76452 77122 269427 237989 695222 705208 201529 201045 256583 257791 297527 294469 303562 306627 320161 322248 303677 335569 697182 737751 527620 432750 270869 267441 306937 305012 318578 322239 327600 331124 367798 367029 598321 630837 40.05 68.5 1
10:39:40 2023-09-26 356072 351871 83287 80970 124455 124080 122434 121354 87726 86184 97404 96700 116596 117611 340649 366761 993363 982543 366785 384422 107674 94408 106756 104514 120506 118868 114196 111423 76527 77395 271956 237953 701891 701047 202517 200905 257232 258010 297036 288597 302674 306590 319193 324839 302650 337103 699161 731929 527620 429957 272402 266585 306577 305656 317136 323210 326870 329417 365594 367839 599871 625402 40.05 68.5 1
10:39:41 2023-09-26 357476 352179 83246 81077 124248 124285 122087 121438 87455 86653 97370 96507 116596 117611 340649 364529 987567 980451 372988 384422 107017 94408 106573 104546 120391 118669 114128 114330 76547 77028 266944 237149 696612 698155 202198 201361 255367 258622 296654 288133 302923 306843 318194 325091 303111 333609 698151 728648 529030 430892 270869 267700 306074 306375 319261 324745 327078 333267 364178 367473 605178 630825 40.05 68.5 1
10:39:42 2023-09-26 355067 352394 82911 81109 124248 124080 122186 121503 87455 86247 97336 96507 116435 117611 341933 368576 994067 973969 367926 384422 107017 94697 103999 104840 120787 119027 114184 111412 76610 77258 269427 238327 698570 706208 202023 201010 256624 257791 297527 294301 305487 306771 320610 322213 304770 335569 697182 738794 527620 432674 270869 267009 306937 305012 318578 322204 327637 329381 367834 366806 602182 628167 40.05 68.5 1
10:39:43 2023-09-26 354565 354735 82915 81124 124369 124113 122153 121554 87487 86374 97370 96804 117000 117611 341165 365076 996709 980414 369591 384422 106985 94536 106391 104898 123783 119266 113778 111488 76420 77258 269427 238327 690874 702221 202835 200415 255795 258405 296863 293860 305957 305980 319617 325206 300953 337616 694115 735669 536547 430587 273256 267120 306829 305763 318472 321581 329495 332235 365380 368875 601133 630912 40.05 68.5 1
10:39:44 2023-09-26 355816 352399 83311 80933 124511 123673 122819 121274 87487 86157 97370 96507 116629 117577 341681 365625 991003 980888 373224 384712 107575 94536 103933 104657 120621 119013 111307 111391 76496 77258 269427 237317 701289 699672 201881 201714 255654 258622 296863 286990 304732 306274 318534 324974 304071 333645 698151 730894 529030 429993 270869 268453 305786 305944 319982 322239 324370 330916 365522 366806 604496 627116 40.05 68.5 1
10:39:45 2023-09-26 357983 353961 82915 81257 124209 124489 121970 122071 87455 86588 97370 96969 116435 118004 340613 369198 986965 973969 373634 383847 107017 94376 103888 104546 120326 118868 113969 114443 76515 77060 269427 236647 699736 704211 202517 201045 255581 259858 295442 287120 304739 305980 320682 323705 302613 336300 702106 737241 527620 433649 272402 267486 305787 306446 317920 322065 328491 330875 367432 367580 607771 629129 40.05 68.5 1
10:39:46 2023-09-26 356677 352328 82907 81132 124334 124113 122153 121470 87662 86220 97370 96507 116435 117611 341165 369458 992659 972586 368480 384422 107590 94440 106607 104546 120358 118868 113969 114477 76515 77122 266647 237989 701236 704709 201529 201080 256265 257429 296892 287085 306838 306843 320125 322283 304570 333645 697182 737751 532201 432674 270869 267437 306937 305048 318578 322204 327637 329381 367798 366806 599261 628167 40.05 68.5 1
10:39:47 2023-09-26 356072 352394 83250 81105 124490 124113 122434 121405 87666 86306 95340 96507 116710 117577 341405 367277 994772 984790 366269 384422 107708 94344 106676 104371 120621 118669 114196 114443 76578 77143 269427 237317 706183 700697 202658 201045 257374 257610 298699 290937 304998 306699 319652 324436 304635 336921 698665 733038 529030 433035 272329 266630 306937 305442 317136 323926 324730 332286 366372 367839 597693 629343 40.05 68.5 1
10:39:48 2023-09-26 356811 354735 83192 81077 124360 124285 122186 121470 87633 86338 97302 96539 116435 117611 341405 363982 987297 980451 373515 384422 107526 94408 106607 104618 120423 118834 114162 114409 76547 77017 269150 237610 696507 699141 202234 201361 255189 258694 296654 287923 303811 306843 318675 325206 303146 333645 700956 728648 532201 430587 270869 268453 306505 306590 317172 323988 327138 331113 364427 367322 605463 629343 40.05 68.5 1
10:39:49 2023-09-26 354816 352434 83279 81220 120878 124285 122153 121503 87455 86279 97370 96539 116435 117611 340649 370123 992659 972586 367408 384983 107050 94408 106607 104722 120423 118902 114048 114477 76515 77206 266944 237989 700362 704211 201917 201561 256300 257939 296812 288797 303704 306771 319983 323009 304605 335387 698097 736345 527620 432638 270869 267253 306901 304591 318578 321910 327405 330223 367834 366520 599908 627280 40.05 68.5 1
10:39:50 2023-09-26 355387 352469 83258 81077 124248 124113 122186 121503 87455 86247 97370 96539 116435 117611 341165 365076 995967 980414 369664 384458 106985 94472 106357 104755 123783 119183 113778 111488 76420 77321 269427 237989 695488 702221 202835 200415 255795 258441 296654 293813 304775 306361 319677 325206 301308 337139 694151 734631 532201 430587 272979 266843 306937 305944 317207 321237 328637 329114 365266 366716 600055 632259 40.05 68.5 1
10:39:51 2023-09-26 356072 352399 83254 81109 124524 123876 122434 121239 87726 86284 97269 96507 116710 117645 341681 365398 984777 977634 372652 384458 107567 94440 106642 104722 120456 118902 114162 114512 76673 77395 269427 237543 701271 698996 202376 201537 255654 258992 295843 289023 303419 308579 318417 324193 303608 333609 698114 729751 536547 430562 270869 268453 306456 305835 318330 322239 324766 330916 364974 365384 604961 625438 40.05 68.5 1
10:39:52 2023-09-26 356547 354752 82907 81249 124239 124485 121937 121619 87455 86374 97201 96836 116435 118217 340374 368938 986965 973969 372770 384422 107050 94440 106607 104650 123954 118868 114082 114409 76547 76955 266944 236647 709499 704211 202198 201045 255010 259457 296237 287120 304310 304689 320646 323969 302685 336115 698187 738940 535118 431241 272904 267253 305178 305315 317136 321755 329116 331307 367511 367659 607071 629019 40.05 68.5 1
10:39:53 2023-09-26 352037 352209 83254 81077 124274 124080 122135 121372 87455 86530 97302 96475 116435 117415 341165 365076 993856 981845 369664 384999 107017 94408 104043 104944 120538 119096 111243 111379 76547 77426 271109 239172 695839 699984 202659 200870 255760 257826 295932 293813 302959 306735 318792 324944 302190 336590 696688 729218 532025 430892 272402 267629 306433 305048 319779 321980 326192 330880 364462 368018 597988 628936 40.05 68.5 1
10:39:54 2023-09-26 357983 352403 82911 81113 124330 124113 122069 121754 87455 86311 97235 96475 116629 117611 341165 367901 990478 986266 371791 384422 107493 94473 103844 104546 120456 118868 114162 114443 76515 76955 266944 236647 700870 700202 202906 200450 255581 259457 295973 287993 304760 306843 319936 325206 301272 337653 699173 730282 535118 429978 273172 267085 306577 306663 319530 323070 326993 332234 365487 369395 606763 629568 40.05 68.5 2
10:39:55 2023-09-26 356815 354259 83369 81512 121150 125106 122969 122901 88030 86952 97743 97433 117331 118399 342753 370123 996185 979455 377162 387646 108169 95217 104268 106009 122024 120771 111836 113524 76801 78144 271956 240022 697712 708183 204117 203021 257451 261693 298598 290118 306315 307883 323745 327526 305105 338131 706350 744459 530439 436353 274721 270250 308332 309780 324006 326144 330473 333311 372294 369429 609072 638552 40.05 68.5 2
10:39:56 2023-09-26 360835 359107 86000 82448 123002 127339 125421 125505 88553 87861 95989 98838 118951 120348 345766 372229 1011713 997392 376264 392078 109725 96550 106449 107645 125034 125196 114714 115421 77599 79180 274060 241599 715935 717029 206638 204161 259623 262409 302141 295651 311993 311020 324995 330894 306577 342262 717657 755762 536076 440754 279165 272893 314954 313760 327718 331453 336198 338431 373923 377598 617250 647798 40.05 68.5 2
10:39:57 2023-09-26 373043 370038 87590 85857 128474 134308 133885 133206 89511 88263 98516 101240 120996 123534 358944 387172 1026756 1016831 389809 402649 111160 99224 110819 113823 133029 126677 119982 119969 80184 81119 283030 246259 736942 733711 208157 207297 265351 269141 310007 303213 315654 316947 333490 335036 313926 347788 731192 765725 538786 450809 283863 277486 320295 319577 330947 339020 338316 342447 380990 382151 632856 657978 40.05 68.5 2
10:39:58 2023-09-26 374829 373062 85799 86286 129954 131433 131188 130581 89760 88845 99807 103967 121988 123052 360129 389611 1042284 1023238 387547 405601 111418 99699 111978 111316 129958 128467 123093 123680 80643 81760 282085 248888 730122 737387 208878 207690 268219 269151 311715 302928 318751 319623 333852 336480 315218 349764 729419 775186 554792 453697 286015 279743 323379 320286 333933 339020 339924 342591 383205 382815 627346 659810 40.05 68.5 2
10:39:59 2023-09-26 378934 377683 85948 86458 133839 133176 133906 132726 90028 88897 100945 101644 123229 123633 364951 393878 1042967 1033971 395416 408361 112440 100074 115620 112883 133243 130000 120932 121131 81249 82502 285735 250306 748448 740495 210188 209026 268596 270743 313138 306644 318555 320557 332712 337569 315915 348884 736486 773034 555879 453251 284898 280065 323559 322831 333704 339565 340474 345088 384157 383459 639157 663945 40.05 68.5 2
10:40:00 2023-09-26 381686 379051 85912 86593 133936 133562 133981 133595 89666 88658 100873 101685 123295 124480 364062 396461 1053457 1034157 392312 409222 111909 100633 115700 113310 133294 130866 121098 122459 81249 82616 285735 249389 735563 744684 210930 209400 270040 270117 313948 305854 320136 320250 335850 336848 314996 350509 735947 775351 554430 454248 285802 281922 324929 322305 335859 338279 342023 342555 383099 387785 634276 667238 40.05 68.4 2
10:40:01 2023-09-26 383338 378769 85916 86537 133750 133595 134647 133721 89666 88295 101079 101717 123328 124156 365193 394057 1050425 1042063 393424 411772 112216 100417 116080 113421 133771 131049 122069 122492 81426 82502 285735 248234 760628 741571 210699 208712 269199 270743 312188 306825 319042 320878 333725 338079 313449 348251 734083 770781 554772 450170 286714 280030 323068 323848 333933 338550 340439 345566 378685 383495 642017 663959 40.05 68.4 2
10:40:02 2023-09-26 383978 381043 85870 86496 133746 133780 134652 134259 89511 88537 101183 101876 123871 124805 366327 395903 1057366 1038877 394576 409904 111909 100556 116115 113987 133981 134117 122471 123573 81598 82697 288493 251376 744095 746919 211437 208886 269281 270707 313435 306523 320435 318352 331714 337569 311988 349085 737032 778703 546135 450557 286512 279604 324255 322723 333969 337538 341542 342555 379817 383495 636566 664543 40.05 68.4 2
10:40:03 2023-09-26 386400 381074 85910 86471 129984 133998 134681 134263 89604 88295 101320 102047 124075 124805 366879 394370 1051135 1044358 398515 410551 112216 100625 116207 114065 134204 134147 122705 123502 81626 82730 288493 249389 744085 742695 211578 208991 267843 271935 312188 306393 319042 319872 333021 338553 310788 348811 736523 766373 550841 450489 286714 279834 322578 323848 333175 340309 341602 345042 382723 384181 640932 666069 40.05 68.4 2
10:40:04 2023-09-26 385211 384547 85893 86690 130234 134910 135207 135071 89698 88812 101810 102372 124398 125631 369094 396378 1060724 1038670 395337 412394 113098 101012 113381 114773 135123 135067 123534 124456 81874 84926 288493 251537 744151 751324 211578 209026 269388 270743 314163 306644 321344 319610 334105 338553 311514 348811 738105 775423 553164 451942 287427 280723 324929 323585 333652 340189 342300 342555 381595 384646 637243 669481 40.05 68.4 2
10:40:05 2023-09-26 389880 385164 86022 86719 130860 134910 135812 135576 89977 88845 102052 102505 124960 125838 369758 397560 1057384 1052819 396596 414283 113229 101385 113614 115314 135300 134992 124126 124556 82297 84908 288493 250762 747889 749920 212242 209026 269388 270760 313871 306033 319530 320914 333490 338043 311514 349948 741705 775259 552270 453760 288319 281333 324821 324762 333933 342072 340367 346482 382561 385621 644650 668461 40.05 68.4 2
10:40:06 2023-09-26 387912 388060 86235 87129 131971 136275 136420 136539 90261 89186 102545 103445 125406 126672 374140 400920 1069807 1051022 399686 418235 113917 102018 114266 115990 136275 132152 124846 125872 82589 85305 287751 252571 752876 756324 212944 210455 270528 271174 315938 305829 323393 320392 332712 340198 312498 349985 741969 781572 553700 454284 288847 282673 324965 324834 334763 339057 342614 346899 381025 385765 640135 673437 40.05 68.5 2
10:40:07 2023-09-26 394870 387622 86655 85214 132444 136565 137316 136539 90479 89402 102722 103586 125853 127092 373509 398782 1062241 1054021 404853 418576 114205 102222 114496 116157 136764 132428 125306 125861 82688 85514 290502 254073 753780 754071 212944 211031 270148 272871 315938 307220 319117 322377 333816 340905 312687 349085 747136 777455 561679 454460 288743 284081 324929 327596 337762 341467 342541 348779 382131 385494 649392 672298 40.05 68.5 2
10:40:08 2023-09-26 394764 391724 87018 85430 133310 137464 138488 138154 90846 89923 103547 104504 126834 128079 378367 403467 1079090 1058462 404780 419888 114644 104751 115228 117276 137376 133885 125700 127242 83274 84190 291303 257000 747348 758525 213507 211763 269929 272871 317167 306791 320642 324377 332712 339066 315613 350270 742691 779846 563129 457038 288861 284764 327402 324834 338824 341678 342023 349383 384498 387577 643957 673646 40.05 68.5 2
10:40:09 2023-09-26 396936 392381 87353 85405 134183 137594 139130 137922 91011 89840 105806 104666 127314 128216 378664 406363 1069185 1057146 404931 420102 115032 104784 116031 117242 138246 134011 126357 127215 83613 86040 292342 256273 762026 757215 212924 212875 272442 273914 319074 309847 322898 324834 334389 339983 315807 349195 746989 783084 557988 463738 288788 286257 326029 326674 338028 343630 342541 348779 388011 386580 651192 678163 40.05 68.5 2
10:40:10 2023-09-26 400409 396790 87896 85700 135289 138686 139713 139147 91136 90087 106321 105274 127776 128751 380806 406034 1076107 1068212 409204 422329 115940 105143 116996 117945 138955 134797 127404 128222 83902 86258 293305 257000 766811 761535 214996 212726 270719 275038 319257 310131 322104 324870 333749 341139 315879 349948 752189 783267 568929 459676 291215 287135 327473 327768 338824 343771 342650 349308 388011 385002 652879 678649 40.05 68.6 2
10:40:11 2023-09-26 396250 397070 87877 85673 135232 139239 142816 142324 93294 90218 106379 105371 128123 129102 382714 413808 1081316 1062168 404041 423917 115734 105245 117083 118571 141824 135575 127826 128695 84293 84536 293305 259197 761875 772495 214179 212953 273140 274055 318985 310895 322486 324798 336635 338744 315915 348741 749988 796756 550981 459570 293215 286365 329457 327733 339981 343841 347606 347171 385689 387031 647370 680723 40.05 68.6 2
10:40:12 2023-09-26 401652 397070 88025 85759 135436 139413 143250 142565 93294 90186 106487 105677 128472 129351 383256 408217 1077634 1069653 412349 424025 116153 105351 117509 118803 142242 135716 128105 128874 85990 84536 293305 257435 766272 767117 214996 213923 271581 275460 318609 310789 322629 327559 333784 340663 315915 348179 756725 791214 562586 465081 292177 287634 329493 329222 337803 345915 347277 349622 387831 387943 658236 684561 40.05 68.6 2
10:40:13 2023-09-26 404617 398840 88247 86039 136042 143037 143721 143337 93520 90657 106699 106115 131279 130247 384444 415192 1080551 1068090 413974 427063 116573 103207 118406 119526 138815 136626 128997 129592 86346 84690 296162 259197 767035 774967 215494 214073 272999 277226 318609 312055 324415 324690 336813 339609 315915 349057 753565 797922 566025 467206 292177 293809 331027 328458 342464 345324 346869 349272 392208 387679 653114 685762 40.05 68.6 2
10:40:14 2023-09-26 403932 402726 88731 86008 136526 143132 144062 143337 93649 90690 106956 106391 131746 130247 385321 415047 1088384 1078943 408936 425755 116996 105707 118480 119531 138848 136642 129425 132017 86427 84653 295268 257903 774510 772888 215601 213024 274573 276341 319127 313122 323347 328059 336305 340628 314930 351456 756913 784400 563169 463938 293836 288842 329778 330647 340806 346258 345599 351316 390206 388087 658738 683715 40.05 68.7 2
10:40:15 2023-09-26 405545 404617 88824 86320 136970 143442 140659 143577 93746 90785 107133 106537 131814 130932 387389 417876 1088405 1075518 414635 430092 117218 103301 119022 120363 139990 137568 129966 132925 86546 84979 298117 260486 772387 778071 215601 212891 273351 276412 321101 313670 323239 327238 336305 340628 318455 349303 760279 797975 566029 467868 293836 288685 330992 332837 340638 346958 348838 349236 390423 387608 658419 687817 40.05 68.7 2
10:40:16 2023-09-26 404424 404914 88979 86592 137428 143943 140551 140114 93779 90880 107128 106863 132031 131114 387749 415192 1100910 1079017 410253 428788 117386 103216 119109 122476 139990 137935 132636 132900 86732 84921 298117 261585 768882 776246 216747 212267 274766 275918 323055 313993 323874 329490 336564 342432 315735 352543 760459 793381 567479 467060 295298 288626 333364 331614 340878 347933 347559 350364 388011 390881 664152 685762 40.05 68.7 2
10:40:17 2023-09-26 410142 406083 89284 86929 137913 144482 141881 140955 94229 91249 104780 107125 128599 131446 391082 417985 1093031 1082109 418704 430926 117697 103475 119591 122748 140959 139014 132973 129447 86859 85126 302568 261549 777622 778625 216209 213552 274153 278705 322076 314507 324667 327768 335799 341721 315978 348251 761356 797939 571361 468182 292700 287753 333003 332567 340914 347206 348838 349272 388656 388837 666374 691386 40.05 68.7 2
10:40:18 2023-09-26 410478 406990 89166 87144 137939 144491 141462 141545 93876 91482 104629 107323 128545 134780 391228 416473 1103688 1085239 413932 431641 117697 103431 119640 123106 140933 139042 132913 129803 86799 85358 299075 264478 768371 779367 216494 215128 275360 277827 323929 312897 324595 327591 336409 342573 315807 352728 756767 793491 575775 468261 293146 288761 333870 331220 342947 349653 346541 350894 390924 392061 663578 689880 40.05 68.7 2
10:40:19 2023-09-26 415316 410704 89656 87286 138683 140303 142543 141903 94361 91349 105022 107667 129036 132059 394224 420281 1100128 1090657 419551 432930 118205 103856 120346 120025 142203 139271 129371 129803 87052 85358 301021 263138 778801 779664 216819 213552 274573 279238 322565 315616 324703 326780 336341 343779 315627 348741 762944 793342 601553 468656 293146 288864 333707 332837 342947 347726 347852 350364 389853 389382 667524 695016 40.05 68.7 2
10:40:20 2023-09-26 411640 408875 89480 87144 138401 140566 142413 142004 94072 91356 104845 107356 129224 134721 391824 423762 1103688 1085239 414624 432967 118008 103856 120179 123465 141716 139778 129816 130877 85485 85828 301021 263809 776039 785821 216819 213449 276118 278326 322625 313993 327646 325760 337674 343263 315663 350252 759130 793414 577246 468925 294077 288978 333978 331292 342947 347241 347068 351177 387533 391166 664552 691876 40.05 68.7 2
10:40:21 2023-09-26 414876 409877 89508 87322 138401 140763 142610 142365 94136 91608 104878 107833 128892 134721 391860 426641 1096048 1078980 421781 433133 118239 103856 120547 123500 142280 140064 129468 130787 87206 85531 301021 264291 776522 788718 216819 213552 274609 279757 323581 314950 327646 325760 337901 341686 315915 347202 761356 802607 575775 472416 293146 288829 333870 332010 345070 348244 348655 350220 389746 391023 660250 695324 40.05 68.7 2
10:40:22 2023-09-26 412336 412625 89820 87410 139245 141319 142908 142728 94169 91515 105081 108048 130038 134980 393070 424205 1106824 1091322 418816 436538 118561 104141 120849 120315 142371 140512 130210 131765 85412 86072 301021 265227 777365 787601 216819 213221 276435 279075 324037 314728 327682 325760 337366 343674 315915 349303 760888 793414 577246 467852 294113 288592 333978 331830 342947 347726 347559 351424 388384 391201 666580 694522 40.05 68.7 2
10:40:23 2023-09-26 418321 412993 89783 87601 139382 141386 143338 142959 94202 91674 105252 108196 129353 135238 394248 425335 1100947 1083697 423278 436140 118634 103999 120986 120315 142669 140449 130431 131683 87366 86167 301967 265040 782885 791033 216819 214249 275029 279363 324987 314876 326323 326745 337865 341686 315978 350150 762179 805304 610347 473382 293935 289603 335832 332621 344887 348876 349296 350220 389853 391751 663284 694941 40.05 68.7 2
10:40:24 2023-09-26 414548 414481 90038 87717 142393 141679 144071 143423 94365 91548 105698 108328 130360 133417 398157 427429 1111549 1091434 419973 437420 118861 104284 121508 120480 143069 140867 131029 131897 85525 86552 303982 265979 794594 791033 217778 215431 276613 279363 324951 314950 327646 327274 336341 343263 315915 349267 762436 797975 575775 468620 295155 288592 333731 333342 342947 348281 348138 351460 387533 391201 669564 692941 40.05 68.7 2
10:40:25 2023-09-26 420854 415101 90005 87749 142195 142304 143803 143789 94365 91712 105455 108778 129970 135731 396097 427281 1104163 1086783 423878 435276 119065 104141 121801 120646 143397 143567 131087 132203 87500 86348 302568 265415 787802 795066 216819 214215 275029 279576 324807 315370 327622 328559 338233 341581 317702 349516 765194 807163 577246 475573 293800 290114 333978 332837 342955 348805 348655 349272 388691 391201 666337 697764 40.05 68.8 2
10:40:26 2023-09-26 415025 414957 89903 88110 139952 142664 144068 144287 94461 91860 105698 108945 130689 131884 396547 426570 1114461 1094511 419624 438134 118643 104721 121324 120977 143507 144009 131070 133026 85519 86679 301967 267492 777611 791033 216819 213552 276296 278773 324987 315394 324739 327803 336080 341721 315434 348215 761567 799175 577246 468620 295420 288356 333978 333848 342706 347761 348125 350364 388011 388872 671025 691853 40.05 68.8 2
10:40:27 2023-09-26 418335 414998 90033 87749 142466 143130 144572 144232 94365 91961 105698 108811 130410 135921 396763 427872 1106824 1084468 421482 436642 119031 104317 121801 120977 144202 144009 131786 132793 85525 86852 308521 268443 786532 797739 216666 213517 276648 278398 324951 315284 326431 327591 337688 339574 315915 349303 763297 809454 559501 468512 295879 289268 333978 333848 344778 347862 346985 351496 390423 389690 661838 692904 40.05 68.8 2
10:40:28 2023-09-26 418440 418044 90463 88173 143255 143170 145175 144255 94561 91834 106107 108844 131129 131884 399963 427872 1106411 1100614 424222 441277 119395 104284 124452 120977 144598 144109 132340 132793 85594 86679 304908 266545 794131 792188 216819 214066 275644 279757 324037 314801 324775 328267 334825 342748 315915 348921 765502 798011 575775 474270 294077 290387 333978 333848 342983 348281 346869 350364 389817 388801 672968 696491 40.05 68.8 2
10:40:29 2023-09-26 419287 416486 90165 87781 142890 142667 145114 144423 94463 91770 106253 109112 130945 131793 399999 431141 1115252 1094511 421781 436713 119556 104969 122342 122343 144494 144407 132456 133127 85690 86948 302929 267682 785372 796683 216819 213221 276755 278970 324987 315172 327196 327768 334860 341756 314954 347238 765304 800341 577246 473191 295427 288899 334234 333582 342947 348281 347852 350930 388191 391166 673446 694941 40.05 68.8 2
10:40:30 2023-09-26 421964 417767 90099 88022 142791 142833 144807 144892 94365 92057 106180 109263 130949 132199 400920 431141 1110156 1085043 423710 437763 119645 104962 124366 122012 144330 144399 132374 133733 85690 86921 303982 267179 783178 797758 216514 214581 276332 278970 323952 315838 326685 326745 336848 342383 315915 348317 763218 802464 585807 476743 296348 290599 336818 333396 345618 348876 348802 352408 391473 389751 664115 698963 40.05 68.8 2
10:40:31 2023-09-26 422746 418977 90380 88026 143168 143626 145377 144833 94528 91960 106465 109338 131343 131917 401196 431497 1119485 1099156 423204 439140 119492 105106 122342 122577 144662 140712 132739 133595 85754 86980 305516 268252 789051 799583 216819 213552 276720 279757 324987 315730 327378 327697 334825 341721 314661 349948 764874 800268 577246 472379 295427 290873 334702 332477 342983 348246 346833 351141 391011 390856 671824 695925 40.05 68.8 2
10:40:32 2023-09-26 423822 421933 90417 88174 143159 143560 145278 145228 94658 92024 106498 109414 131343 132233 402633 433165 1106824 1092920 427348 440557 119643 105139 124695 122498 144833 144821 132806 133662 85754 87012 304908 267107 788277 801291 216819 214215 275131 279757 324951 315838 327801 328559 337309 342866 315289 347888 769141 809213 577246 476141 295507 291757 335832 333126 343436 349055 348345 349799 392417 390536 667062 700029 40.05 68.8 2
10:40:33 2023-09-26 422048 420890 90227 88323 143090 143990 145510 146036 92818 92335 106465 109868 131310 132716 403122 431229 1122643 1100759 424480 439924 119395 105421 124660 122919 145133 140879 132739 134521 85690 87282 302929 269974 784460 799017 216819 213552 276720 278970 324405 315573 324703 327768 334790 341651 313962 349415 765539 801473 577246 472786 295239 289435 334737 333848 342947 348281 347852 350894 390387 390034 673446 696948 40.05 68.8 2
10:40:34 2023-09-26 426365 422126 90413 88299 143368 143960 145579 145461 94626 92121 106972 109918 131376 132675 404282 436322 1109585 1091331 427989 441214 119829 105493 124904 122784 145169 144892 132806 134318 85674 87282 305516 268568 789667 804705 216819 214708 276185 279219 324591 315838 326965 328559 336671 340964 315699 347568 763721 810540 576850 477036 296774 290344 337056 333776 344923 349582 348345 350366 392235 389655 665529 701096 40.05 68.8 2
10:40:35 2023-09-26 424632 422675 90629 88263 139129 144058 146087 146173 92788 92211 107340 109884 131409 132424 402008 433075 1124763 1100540 423493 441944 119643 105526 123027 123353 145303 141101 133206 134572 85786 87585 307000 270002 785587 798921 216819 213369 276720 278114 324632 315838 324703 327768 334754 341139 313091 348527 766029 802039 577246 473491 295879 288899 334737 333559 342947 348281 347606 350328 388011 389964 673188 697021 40.05 68.8 2
10:40:36 2023-09-26 427643 423446 90380 88323 143364 143727 146005 146345 94561 92248 106972 112186 131409 132750 402947 434128 1112809 1091331 428328 441237 119888 105526 125113 123018 145467 141269 133474 135059 85865 87521 307000 269478 791746 804056 216666 214444 276611 278522 324987 315838 324739 325796 335799 341901 315554 346659 764837 809359 577246 477036 294798 289708 334467 333812 344923 347933 347852 348745 390693 389382 666544 701096 40.05 68.8 2
10:40:37 2023-09-26 426334 426184 90695 88295 143743 143964 146289 145967 93664 92121 107185 112230 132200 132767 403211 437925 1122039 1102179 423601 441944 119863 105703 125113 123084 145675 141972 133549 135139 85738 87617 304908 271628 787077 801291 216819 213552 276490 278150 324807 315838 324667 327768 334754 340628 312937 348280 764605 802039 577246 474197 295427 288829 334737 333582 342947 348281 346833 350328 388011 389690 673863 699037 40.05 68.8 2
10:40:38 2023-09-26 429646 424115 90446 88359 143634 144424 146259 146583 94725 92375 107185 112297 132018 133067 403815 435454 1113056 1096111 431941 441692 119976 105783 125602 122985 145673 142101 133885 135063 86083 87700 305880 270038 788823 804771 216209 216038 275975 278934 324987 315838 326613 325796 338450 341614 313962 345644 765451 807040 577246 477712 293792 290387 336342 333577 344923 347933 347852 349272 388691 388801 666544 701096 40.05 68.8 2
10:40:39 2023-09-26 427920 426229 90570 88295 143629 144285 146528 146615 92586 92311 107440 112220 132233 133159 404420 434163 1124992 1103784 423673 444553 120264 105776 125391 123084 146285 142300 133675 135233 85860 87617 311584 271500 806229 802497 216666 213221 276720 278078 326717 315838 324631 327768 334754 339644 312023 347788 765992 802607 577246 474197 295879 288794 334467 333848 342947 348003 346833 349799 387702 388801 673899 698046 40.05 68.8 2
10:40:40 2023-09-26 431399 426514 90446 88363 143634 144641 146633 146856 92788 92530 107414 110325 132498 133628 404918 436535 1115933 1094549 430722 444408 120059 105881 125391 123117 146149 142202 133986 135251 86318 87617 305880 270455 790891 807053 216101 215886 275873 278506 324987 315838 324739 325760 334790 340558 313890 345364 765451 807040 575775 478390 294077 289708 335868 333577 344923 347933 347606 348219 388620 388766 667524 701096 40.05 68.8 2
10:40:41 2023-09-26 429838 424115 90699 88447 143769 143824 146804 146411 94888 92121 107547 112186 132233 132875 405669 434092 1116044 1106928 430294 444553 122404 105526 125496 123084 146523 141871 134145 134639 85902 87585 307907 269432 798760 802461 216057 213552 275553 279075 324735 315730 324487 330622 336780 340941 312830 345463 770235 802424 568385 477712 293792 290387 333978 333848 342803 348246 346233 348709 391011 387031 677209 701096 40.05 68.8 2
10:40:42 2023-09-26 431984 427310 90530 88472 139865 144560 146666 146752 94919 92503 107448 110460 132440 133847 405403 436785 1116044 1094511 430344 444009 120106 105776 125426 123660 146010 141979 134534 135564 85870 87617 304908 270563 803370 807053 215601 213403 276492 278078 324987 315838 324703 325725 334754 337547 313009 346170 765451 814169 578343 477712 295212 288829 335868 333812 342983 347933 348345 349953 387273 387679 667524 701096 40.05 68.8 2
10:40:43 2023-09-26 430825 427686 90603 88271 139614 144160 146666 146719 94791 92311 107547 110228 132449 133067 405741 434128 1116044 1106141 430601 445532 122608 105881 125741 123117 146796 142202 134550 135360 86201 87728 308521 270202 807583 803986 215869 213449 275695 278790 324879 315838 323466 328462 333749 338524 312498 345608 770049 807053 571361 478051 294733 290149 333978 333776 342464 349224 347852 347939 388011 386455 672704 701096 40.05 68.8 2
10:40:44 2023-09-26 432660 428931 90596 88267 139773 144424 146770 146925 94692 92375 107547 110554 132498 134091 405741 439082 1121068 1097676 430649 445847 122628 105881 125688 123863 146830 142466 134550 135522 86142 87921 304908 272130 800529 806858 215601 213221 275873 278078 324987 315622 324667 325760 334286 338815 312937 342623 765650 809967 575775 478390 294077 289673 334234 333342 342983 347933 346515 347135 387273 387644 668543 701096 40.05 68.8 2
10:40:45 2023-09-26 431431 426584 90607 88327 140073 144194 147625 146890 94758 92121 107911 110414 132665 133260 405777 435489 1119402 1109518 431247 445719 120560 105928 122437 124072 147135 142559 134517 135369 86083 87792 310729 270120 803189 805775 215601 212891 275029 278970 324494 315730 323958 327468 333247 338052 312023 342334 770049 802464 579836 477712 295155 289708 333978 333848 341946 349505 346869 350486 388011 385306 674718 701096 40.05 68.8 2
10:40:46 2023-09-26 433581 427631 90446 88472 139983 144628 147248 147369 94791 92375 107744 110477 132540 133696 408109 440737 1116044 1099379 432472 445556 120474 105914 125706 123863 146485 143435 134681 135816 85966 87769 307907 270527 793991 809213 215601 213221 275611 278114 324987 315616 324667 325234 333784 338052 312023 342550 764910 811149 580985 478390 293970 288829 335868 332837 342947 347689 345744 348779 387203 386455 667016 702591 40.05 68.8 2
10:40:47 2023-09-26 432393 427258 90666 88327 140073 144194 147762 146925 94955 92375 107911 112562 132698 133779 409045 439140 1120697 1110085 432398 445774 120496 105816 122437 123967 147340 142500 135025 135522 86025 87769 308521 270274 806062 805849 215601 212891 275029 278970 324278 315838 324595 327242 332444 338559 311550 342586 768309 802320 579836 478390 294077 289708 333978 333848 341982 348662 345744 349916 388011 385306 674718 701096 40.05 68.8 2
10:40:48 2023-09-26 433889 430761 90662 88359 140487 144658 147916 147403 94955 92542 107911 112553 132881 133293 407819 441728 1113671 1099796 433085 444823 122438 105881 125688 124238 146864 142928 134618 136435 86025 88100 307907 272093 795173 811577 215601 212891 274994 278078 324987 315394 324667 324745 333515 340162 311221 342478 766065 809395 584314 477455 293914 292255 333978 332837 342983 347445 345744 347903 388011 386455 667524 703275 40.05 68.8 2
10:40:49 2023-09-26 433090 429165 90632 88267 140850 144492 147966 147332 92757 92503 108176 112764 133031 133503 410095 440557 1121605 1111438 433871 444164 122506 105703 122606 124276 147306 142500 135466 135744 86201 87861 308018 270419 820874 805911 215800 212267 274801 278541 324037 314546 324102 325796 334213 338288 311042 342478 768309 802607 582821 478051 293594 289787 333978 333848 342464 347206 345149 348889 388011 386996 674681 701096 40.05 68.8 2
10:40:50 2023-09-26 430215 431101 90666 88331 140168 144462 147797 147403 94921 92375 107878 112520 132698 133570 409987 441908 1125264 1105355 428025 446574 122319 105914 125706 124271 146485 143733 134715 136381 85966 87889 308889 272021 795855 811606 216065 214152 274923 277971 324951 314519 323994 328095 333960 340701 309453 342586 763794 802607 584314 474234 296139 290114 335868 331794 344656 347933 342397 350689 385617 387886 668507 700327 40.05 68.8 2
10:40:51 2023-09-26 430410 429657 90662 88267 141009 144526 148312 147196 92852 92469 107911 112409 133319 133260 410604 440449 1122403 1112228 432558 444199 122591 106034 122774 123896 147339 142928 135467 135932 86142 87649 306511 270527 807684 807053 215725 213623 274153 278970 324037 314546 323610 325199 334177 338559 309630 341960 768853 801473 582821 477036 293146 289708 333978 333848 342464 347933 342325 350026 387702 385765 673446 700599 40.05 68.8 2
10:40:52 2023-09-26 430215 430576 90603 88327 140282 144765 147931 147434 94955 92509 107911 112631 132977 133771 410604 442680 1124466 1106141 428667 445519 122676 105914 122437 124481 147801 143291 135297 136139 86201 87977 308889 272021 807034 811643 216021 213587 274887 277847 324722 314728 324667 324709 333816 340354 308120 342550 763757 802162 585807 472640 294113 288829 333978 331560 342767 346400 342614 348184 385653 387032 668507 699791 40.05 68.8 2
10:40:53 2023-09-26 429801 431427 90765 88327 141123 144528 148416 147572 92788 92375 108168 112520 133131 133477 411548 440234 1122076 1113056 430259 445256 122710 105881 122521 123863 147684 142500 135501 135921 86201 87649 306779 270491 806298 802284 215601 213024 273387 278541 323091 315838 322665 324483 333816 338052 309839 341443 769434 800305 610347 474912 292290 289708 333472 333613 341982 346958 342059 347171 386847 385765 673655 700599 40.05 68.8 2
10:40:54 2023-09-26 430820 430549 90446 88267 140365 144662 148210 147814 94988 92542 108320 112665 133006 133729 411185 443061 1127204 1111719 430254 449011 120766 105994 122606 124172 147650 143291 135615 136241 86260 87977 308889 272130 802270 811613 215601 213445 274710 277421 324037 314728 324437 324870 333960 340198 307689 342586 763794 802500 586073 472452 293835 288146 333942 331830 342983 345637 342614 348184 385075 386308 667524 699791 40.05 68.8 2
10:40:55 2023-09-26 430715 432867 90761 88359 140975 144462 148624 147712 95021 92375 107944 112631 133164 133696 413118 441741 1123668 1113056 428667 448115 122676 105881 122774 124305 147476 143698 135948 136139 86201 87861 309768 270527 809176 808642 215601 213211 273387 278114 322601 315838 322629 323803 331749 340198 306296 342586 769434 802039 583131 471380 293629 289506 333003 333848 341982 347445 342686 348762 385075 384681 673446 700066 40.05 68.8 2
10:40:56 2023-09-26 431170 432488 90479 88359 140625 144696 148210 147814 92788 92563 108366 110800 133331 134099 412642 447924 1123521 1105755 428485 449794 120900 105881 122606 124305 147785 143392 135929 136491 86319 87921 302568 272816 807031 813373 215422 212875 275029 277226 323809 314950 324631 324641 331749 339029 306296 342550 766029 808556 578717 472082 293970 288356 333978 332567 342417 344841 342650 347207 384192 385765 665565 699791 40.05 68.8 2
10:40:57 2023-09-26 430820 433205 90690 88327 141614 144765 148208 147537 95021 92542 107978 112698 133202 133956 410910 442088 1125264 1113056 427046 447245 122914 105881 122859 124271 150979 143160 135978 136239 86260 87861 309768 270599 810403 811577 215450 212428 274766 277883 322601 314546 322593 324256 332769 338079 306296 342586 769434 802392 582821 471416 294113 288794 333003 333848 341430 346958 342686 346908 383043 384681 676543 699110 40.05 68.8 2
10:40:58 2023-09-26 432601 432872 90596 88505 141009 145064 148624 148434 92725 92630 108209 113099 133340 134505 410838 444299 1123668 1102726 429560 449329 122846 105914 122774 124595 147958 143722 135740 136445 86201 87953 311956 273394 822226 816221 215298 212428 274801 276412 324037 315394 323610 323920 332747 337842 308710 342514 766029 811454 584314 472786 294077 287954 333942 332837 341659 344876 344697 348889 382775 386724 665602 702977 40.05 68.8 2
10:40:59 2023-09-26 433016 440968 90699 88359 140844 144628 148624 148018 94857 92576 107978 112888 133164 134133 410910 439104 1117170 1109518 433269 446880 122914 105914 123264 124305 148131 143392 135978 136445 86496 88065 311097 273140 814066 813840 214179 212989 274047 277047 321933 317625 322450 324870 332677 336518 307940 343632 773654 808071 581329 477036 293146 288356 332751 333776 339885 346471 345220 347510 385382 385494 673692 701096 40.05 68.8 2
10:41:00 2023-09-26 438900 432980 90939 88569 140782 145467 148416 151461 94988 94658 108309 112888 133582 134835 411488 445701 1118790 1099864 435861 448210 122540 106271 122521 124595 148028 143972 135756 136893 86260 88074 309768 273781 815527 816074 214357 213623 273316 277031 324494 314728 323119 324870 334141 337605 308965 338361 766065 809395 582821 478390 293628 288829 333978 331525 342947 345631 342650 348285 386575 385223 667052 703275 40.05 68.8 2
10:41:01 2023-09-26 433617 433219 90798 88271 141907 144824 148414 147537 95054 92542 108309 112665 133649 133771 411849 442335 1123668 1118003 433663 449329 120728 106107 123113 124514 148303 143557 135842 136343 86437 88130 310739 272380 807807 811643 214622 212726 273316 278114 323091 315694 324202 324870 332085 338791 308855 340376 771309 800341 582821 474197 292254 289506 332769 333023 341430 346436 340510 349989 383348 383495 672710 699110 40.05 68.8 2
10:41:02 2023-09-26 435538 433232 90595 88641 140884 145167 148345 147949 94988 92798 108276 113065 133847 134142 412719 442088 1120994 1106928 433613 447473 123119 105881 123198 124238 151224 143358 136843 136377 86496 88009 311097 272166 815838 816221 213914 212726 273316 277190 321101 315292 322557 324546 332177 335976 307154 340304 769397 809395 577629 476698 293111 288321 331995 333848 340842 345324 342686 346700 383312 384646 673446 702591 40.05 68.8 2
10:41:03 2023-09-26 446316 435670 90728 88359 140682 145167 148380 148328 95021 92895 108243 113078 133193 134886 415283 441800 1132339 1113253 428521 447330 123119 106140 123113 124581 148163 143989 136137 136730 86319 88074 308889 273950 812208 811540 214064 211763 274994 276305 322648 315749 321318 324870 332787 336990 308855 341888 767208 802607 581329 473491 294077 294188 333003 333541 339813 346643 342264 347756 381560 385765 674681 700066 40.05 68.8 2
10:41:04 2023-09-26 439791 433219 90596 88472 140682 144765 148449 147984 95021 92670 108276 112854 133830 134142 412174 442088 1120376 1106603 434440 448174 122846 106206 122774 124562 150944 143625 136201 136825 86260 87921 306779 273781 804886 812762 213294 212726 273246 276377 323055 315394 320121 324870 332049 335036 307189 339277 766029 805027 585532 478797 293836 288321 333003 332297 339849 347445 342325 346138 385003 383459 676630 702591 40.05 68.8 2
10:41:05 2023-09-26 432980 436402 90603 88327 140682 145570 148862 148223 92852 92755 108542 113065 133733 134142 414989 448558 1128353 1110085 432472 448174 122472 106239 122539 125098 147939 144326 135501 137342 86142 88226 310739 275189 795401 813337 213949 211763 273316 275460 324494 314471 321318 324870 331511 337025 306901 339826 763182 802338 582821 474197 292700 287081 333978 330719 340627 346922 341470 346700 382703 385187 670989 701788 40.05 68.8 2
10:41:06 2023-09-26 432872 435670 90728 88235 142034 145126 148864 147984 95054 92375 108492 112820 133628 134200 413408 444306 1123668 1115433 436084 449647 122880 105914 122944 124681 150979 143858 136167 136859 86319 88074 309768 272972 811586 811577 213649 212074 272447 276412 322565 315394 321580 324870 330777 337817 306901 338254 768272 799740 581329 474234 293566 288794 332769 331794 340638 345602 340163 346826 383277 382601 673225 701788 40.05 68.8 2
10:41:07 2023-09-26 435118 436897 90977 88295 142005 145368 148724 148362 92852 92630 108542 113010 133599 134572 413991 450358 1128810 1107017 429918 448210 122846 106239 123173 125098 148131 144121 136167 137308 86437 88134 305880 274363 805987 818391 214286 211545 273351 275882 323055 314950 322593 322902 333021 336518 306901 340376 764874 809359 584314 472749 293146 287011 333003 331758 340914 343489 342300 347719 380954 384610 665565 700599 40.05 68.8 2
10:41:08 2023-09-26 440021 434181 90761 88359 141114 145201 152114 151461 92714 92832 108492 113078 133565 134201 414318 442088 1120105 1110309 431862 449193 123119 105947 123283 124714 149134 144155 136632 137299 86673 88162 308889 275065 814541 818538 213251 212216 273175 276163 321611 315838 323206 323884 333490 334966 308456 341296 769360 809359 579836 477036 294739 289343 331995 333812 338860 345324 342614 345649 383277 383495 674412 701096 40.05 68.8 2
10:41:09 2023-09-26 455502 438079 90629 88540 140979 145403 149249 151848 92852 92887 108276 113234 133565 134793 413991 449011 1122002 1100614 432385 450215 122880 106451 122944 124748 148164 144326 136658 137759 86437 88226 311584 275336 815606 817653 212242 211799 273281 275038 323809 314029 321580 324053 332049 334462 306725 340271 764874 811149 573864 478390 293914 288761 333942 330755 340914 344805 342239 344565 384498 384610 668507 703090 40.05 68.8 2
10:41:10 2023-09-26 439980 437633 90761 88327 141397 145197 152362 151461 95185 92832 108459 112888 133599 134167 414318 444341 1122292 1116434 437414 450703 121064 106498 123442 124614 148510 144223 136288 137171 86496 88130 306511 273781 809424 813913 212760 212393 272617 276127 322529 315128 320606 324870 329724 335964 306901 339753 768919 801436 579836 478051 293498 288321 332769 331794 340638 346643 340439 346138 384192 382886 674645 701096 40.05 68.8 2
10:41:11 2023-09-26 439065 436477 90761 88174 141570 145032 152467 148536 92947 92509 108709 112854 134445 134133 414718 449653 1116044 1106141 434638 449510 123119 106239 123113 124714 151259 144092 136458 137213 86437 88074 312162 272587 813960 818267 212995 211545 271616 276995 322076 313993 322104 322902 332049 334966 306901 338254 768236 810576 564579 476428 293083 288794 331726 331525 340949 343735 343734 346138 381828 381172 668507 701096 40.05 68.8 2
10:41:12 2023-09-26 435203 437848 90761 88359 141503 145167 152362 151637 95121 92853 108842 110619 134019 134750 414430 447255 1130068 1116153 430759 450035 119955 106319 123864 124714 151505 144326 136872 137213 86972 88097 309311 273394 823058 816221 213649 210890 273281 276341 321101 314698 320642 324377 331045 335741 304999 339826 768272 802607 581329 471380 293146 287884 331762 332801 340649 345360 341026 347473 378720 382349 674645 700327 40.05 68.8 2
10:41:13 2023-09-26 441628 436114 90761 88327 141614 145167 152043 151742 95054 94658 108459 113078 133632 134201 414682 441836 1120413 1108998 432615 450215 122948 106271 123113 125006 151470 144360 136777 137861 86437 88259 309311 274557 812594 815887 212242 211397 272447 275495 321137 315838 320897 324377 331762 333960 306541 339753 768272 802428 585532 476779 293706 287046 332535 332801 337803 345602 342300 344565 382167 382886 676151 702591 40.05 68.8 2
10:41:14 2023-09-26 438079 439284 90563 88780 140976 146144 149039 152379 92788 92887 108542 110391 133616 135354 414502 447109 1132838 1112783 431153 450280 121167 106531 123113 125126 149084 144394 137034 138333 86555 88259 311584 276509 804478 815066 212909 211066 273316 274162 323091 314950 319672 324870 330081 334462 305966 340271 763721 801771 579836 475614 293706 287945 333942 331292 338539 345879 340474 345613 380990 383495 675361 702940 40.05 68.8 2
10:41:15 2023-09-26 439791 436767 90761 88327 141562 145403 152432 151742 92725 94723 108676 113033 133909 134572 414754 447023 1124466 1118800 437055 450728 122948 106418 123457 125126 151470 144394 136777 137709 86437 88226 314708 274169 813989 815066 212611 211539 271616 275918 322076 314728 320642 324870 329778 336047 305930 338646 768853 800305 581329 476698 292668 287884 332031 331292 339813 343841 341602 347194 385078 380888 673335 699918 40.05 68.8 2
10:41:16 2023-09-26 436970 440305 90662 88295 141657 145502 149456 149265 92757 94788 109014 113145 134002 134911 417028 451102 1127123 1110376 433885 452205 122914 106271 123113 124748 148718 144360 136458 137567 86496 88226 309311 274946 810612 817076 212944 210884 272864 275460 322076 312784 322140 322867 330009 335776 304999 340549 763794 802198 584314 472786 293914 294188 332067 329791 340591 343219 339447 346700 379853 382313 665529 699791 40.05 68.8 2
10:41:17 2023-09-26 435502 436847 90699 88327 141533 145455 152325 151777 92820 94756 108676 113111 133783 134878 414754 445349 1127958 1115433 431247 450215 123153 106239 123760 124781 151574 144326 137130 137342 86555 88074 309311 273781 817985 816221 212909 209986 272447 275495 320579 314950 319636 323621 330045 334706 304071 338325 767149 804458 588563 473884 294895 288685 330741 332153 338717 343665 340331 346190 381105 380994 677283 698890 40.05 68.8 2
10:41:18 2023-09-26 438964 438099 90856 88359 141114 145872 149247 152024 92694 94822 108676 113145 134204 135192 414754 449329 1127810 1100647 433921 453390 122914 106271 123113 125073 148441 145493 136573 137896 86437 88226 312814 276117 809849 823197 211614 210701 273281 274197 322112 313737 320381 322902 332049 331923 306433 339403 763757 811723 576850 477036 292254 287836 333003 330719 339849 344522 342059 342555 380990 383459 669527 702591 40.05 68.8 2
10:41:19 2023-09-26 441620 437800 90699 88331 141533 145437 152432 151777 92761 94723 108709 113078 134035 134606 417173 446756 1125600 1113216 438260 452232 123239 106352 123627 125198 148751 145098 137040 137729 86437 88226 310739 275336 809212 819045 211578 211031 272221 274653 322826 314950 321344 324870 330009 332957 306901 337616 766029 806204 576850 478390 293005 293819 332031 330790 337803 345915 340510 342555 382167 381101 676433 701096 40.05 68.8 2
10:41:20 2023-09-26 456472 438103 90794 88327 141623 145403 152502 151812 95121 94723 108709 113188 134069 134793 417799 451102 1117961 1105355 437820 450561 122863 106451 123113 125332 148475 145034 136858 137926 86437 88259 312814 275336 808598 820863 211614 211101 271167 275266 323055 313004 320642 322867 330009 333960 305035 337378 766065 809395 579836 478390 292177 287290 332769 329755 340914 342903 339960 344565 382703 380567 665602 702591 40.05 68.8 2
10:41:21 2023-09-26 438852 440539 90794 88331 141995 145398 152785 149265 93010 92725 109026 110295 134339 134759 418280 448877 1130068 1119410 437103 453712 123119 106271 123931 125126 148925 145437 137183 137875 86614 88259 310739 274760 817162 817958 212760 210407 271167 275918 320519 314029 320121 322938 328498 336011 304071 338646 768583 799139 582821 474079 292803 288093 331027 332032 338860 343806 338387 346700 379853 380567 675176 701096 40.05 68.8 2
10:41:22 2023-09-26 440535 440499 90761 88363 141566 145538 152467 152024 92757 94756 108709 110239 134069 135047 418462 447688 1120450 1106603 432651 453390 123221 105947 124202 124714 149342 144532 137466 137436 86614 87953 312814 273781 823305 820693 211578 210372 271616 275073 320130 314950 320121 322638 331045 332957 305035 338167 768309 809431 580769 476698 293005 288445 330027 332333 338824 342740 340990 342627 380421 380602 673446 702868 40.05 68.8 2
10:41:23 2023-09-26 441458 440431 90596 88327 141699 145874 149631 152414 92789 92887 108909 110369 133935 135047 418390 445698 1134484 1116434 430991 452995 123119 106271 123964 125297 149176 145337 137224 137896 86496 88259 309768 275726 816485 815887 211614 209750 273281 274389 321101 314950 319153 323656 330009 333960 304963 340271 768272 804458 579836 473527 292664 287634 332031 331507 337803 344841 339960 344602 378720 382886 674718 700102 40.05 68.8 2
10:41:24 2023-09-26 441881 439476 90794 88540 141537 145437 152608 152059 95154 94788 108709 113145 134069 134826 418462 449794 1125264 1113056 439485 450597 123068 106524 123727 125366 149173 144934 137312 137900 86496 88259 312814 275336 814976 815887 211247 210884 271392 274653 321137 314029 318670 323561 328021 332992 305070 336865 766102 801473 585532 478390 292177 294026 331171 330755 338575 345354 341330 342339 382025 380425 677283 702517 40.05 68.7 2
10:41:25 2023-09-26 440181 440580 90662 88295 141690 145673 152573 152094 92757 92895 109102 110369 134035 135450 418462 451853 1132182 1113216 432651 453618 122914 106597 123457 125539 148441 145034 137229 138223 86555 88259 312814 275336 808364 818303 211614 210008 271616 274617 323091 311471 320121 323393 328516 334030 304071 338406 763218 805027 584874 474234 293005 288039 332769 328760 340399 343771 338352 345332 378720 381136 667524 700102 40.05 68.7 2
10:41:26 2023-09-26 439039 440440 90794 88331 142024 145201 152785 152024 92820 94756 108968 113145 134512 134640 419683 448390 1127958 1115859 434477 451030 123221 106271 124050 125126 149342 145034 137488 137913 86555 88259 311711 274557 815960 817076 212435 209534 271392 275460 320130 314029 319153 322902 329546 334498 302650 338682 767827 802682 585807 473884 293836 288852 330580 331614 338444 343630 341455 345467 378925 379822 677506 699569 40.05 68.8 2
10:41:27 2023-09-26 439357 441174 91004 88780 141562 145707 152502 152235 95154 94790 109026 110369 134035 135396 419720 451066 1127159 1106141 431254 450669 122982 106418 123964 125332 149558 145098 137454 138127 86437 88259 312814 276117 814209 823055 211614 209096 271651 274162 321172 313516 319672 320653 330081 332457 303111 339403 763794 810307 581329 472822 293836 287634 332031 329791 338610 341713 340510 342591 379177 381136 667052 703275 40.05 68.8 2
10:41:28 2023-09-26 449149 440791 90794 88359 141570 145673 152608 152094 92820 94822 108893 113335 134457 135320 420355 447838 1121929 1111667 436329 454930 123393 106432 124102 125438 149237 145034 137458 138127 86496 88259 310739 276509 827436 820693 210952 210372 271581 276666 320698 314950 318670 322413 330081 330998 304784 337103 768309 802464 585532 477036 292591 293399 331529 332333 336786 343806 340510 342519 380421 380556 674718 704850 40.05 68.8 2
10:41:29 2023-09-26 445551 441430 90633 88392 141570 145707 152502 152411 95187 94920 108962 113369 134035 135047 419720 453799 1122076 1106178 438786 454295 122982 106663 123542 125606 149134 145437 137229 138323 86437 88323 309768 276902 813916 820729 210223 210225 271167 272977 322828 312126 320415 321924 329049 331958 305070 335569 763794 810003 579836 476817 292177 288039 332769 329257 338860 342740 338459 342206 381025 380567 667524 700956 40.05 68.8 2
10:41:30 2023-09-26 441850 449256 90794 88626 142312 146041 150471 149472 92915 92887 108976 113357 134372 135260 419537 451563 1125190 1119597 439755 450705 123153 106451 124675 125438 149381 145236 137479 138223 86762 88291 314186 275726 816185 815887 210917 210043 270530 274653 321065 313516 319153 323884 327032 333726 303182 335789 768309 800341 579836 477036 292177 293607 330706 330522 338586 343806 337332 342591 380421 378901 673446 701096 40.05 68.8 2
10:41:31 2023-09-26 443072 441444 90827 88271 142386 145235 152962 152059 92820 94756 109077 113179 134507 134826 420314 454834 1118827 1106639 435171 450669 123187 106524 124202 125366 149134 145746 137713 138127 86730 88226 311711 273781 823643 825540 210917 209750 270565 275495 320094 313296 320157 320950 329511 331958 303182 337139 767729 809431 587047 475687 292177 293819 329493 330790 338895 342857 339960 342483 381877 380319 675213 702905 40.05 68.8 2
10:41:32 2023-09-26 442647 441786 90662 88573 142087 146209 149874 147943 92820 93015 108709 113447 134069 135490 419720 448139 1137325 1116264 430612 454616 123221 106498 124359 125399 151785 144863 137625 138115 86496 88291 312814 276902 814752 818303 210917 209026 272447 272977 320130 314507 321109 322675 328056 332457 303182 338406 765833 802039 579089 474687 293841 287135 331529 332302 336786 343806 338423 342591 379177 381172 678247 700599 40.05 68.8 2
10:41:33 2023-09-26 444204 441881 90794 88505 141799 145707 152785 152270 92820 94756 108968 113335 134414 135047 420611 449725 1125264 1116413 441081 453654 123187 106630 124202 125366 151750 144863 137763 138478 86555 88291 312814 275921 820224 818303 210293 209750 270754 273778 321065 313296 321109 322616 327032 331958 304106 335569 767186 802039 612810 478390 292177 288649 332401 330504 338575 344699 340605 342339 380848 378724 678247 702517 40.05 68.8 2
10:41:34 2023-09-26 442948 441782 90765 88359 141799 145742 150084 149716 92852 94887 109044 113447 134473 135490 420611 454042 1131601 1112265 435171 450669 122982 106630 123793 125606 151469 145335 137225 138211 86614 88291 312814 276117 806533 820729 210917 209096 271202 273778 322601 311863 319672 322902 327067 332992 302225 336627 763334 802607 578717 474270 292591 287742 332031 328263 339921 342775 339890 342627 378120 378901 667052 700102 40.05 68.8 2
10:41:35 2023-09-26 440387 441466 90761 88327 142357 145639 151044 152341 92915 94822 109044 113302 134462 135047 421505 451066 1127921 1118238 432579 454295 123358 106524 124202 125332 151890 144829 137806 137985 86789 88226 312814 275141 819715 819461 211296 208810 269929 274546 320059 313516 321300 321627 328219 332922 301623 337288 770049 802534 578717 473040 293005 288757 329778 330576 337590 342529 339304 344493 378694 378265 677506 701288 40.05 68.8 2
10:41:36 2023-09-26 441950 441710 90732 88363 141766 146011 152750 150102 92852 94920 108860 113369 134380 135456 421505 450705 1127921 1109481 432543 454295 123153 106597 124050 125572 151680 145165 137355 138211 86555 88259 312814 276509 812861 824804 211212 208630 271546 272942 321030 311769 319601 319908 329013 333382 301907 337653 763757 809395 579836 472786 293215 287135 331457 329720 338561 341130 339137 342519 378997 379963 667016 700824 40.05 68.8 2
10:41:37 2023-09-26 441588 442138 90765 88327 141995 145910 152963 150635 92852 93015 109211 110465 134888 135631 421767 449545 1126551 1113253 437255 454781 120153 106808 124578 125332 147686 145376 137806 138009 86940 88259 313795 276509 821923 824221 210636 209505 270719 273901 319091 314950 321564 320878 329013 330894 303111 335532 767171 807003 577969 477036 292177 287540 329956 331758 336479 342430 339411 341929 378685 378605 674645 704238 40.05 68.8 2
10:41:38 2023-09-26 446090 444127 90666 88392 141562 146147 152750 152587 92820 95085 109044 113447 134347 135900 420909 452523 1125264 1105081 438016 455580 123153 106630 124168 125779 149745 145335 137546 138596 86555 88565 312814 278084 808691 825389 209531 209061 271167 272871 322040 312090 318670 320914 327985 330628 304071 333573 763182 811454 580985 479069 292177 287135 332031 328760 338266 342465 338387 341340 380421 379999 669491 703368 40.05 68.8 2
10:41:39 2023-09-26 448005 441890 91066 88626 142551 146010 148537 150052 92915 93015 109278 110455 134744 135354 422066 453400 1125264 1115786 440415 456077 123393 106597 124168 125539 151960 145300 137852 138423 86614 88259 312319 276117 813883 818231 209859 209061 269929 273742 320579 313004 321300 322472 326012 331888 303111 335301 766029 800305 579276 478051 291765 287945 331498 329720 337768 343771 339670 342206 379853 378857 674645 701096 40.05 68.8 2
10:41:40 2023-09-26 441367 442138 90798 88327 142455 145673 148706 152589 92884 94822 109593 113302 134693 135013 422921 454575 1118790 1109823 440269 454937 123187 106597 124202 125539 151890 145300 137806 138211 86666 88259 312814 275726 818835 825389 210223 208845 269671 274617 321030 312055 320379 320843 327985 330928 302154 333645 766029 811149 578716 476361 291353 288554 329992 328760 338860 343001 341323 342230 380960 378930 671354 703016 40.05 68.8 2
10:41:41 2023-09-26 441854 444607 90662 88263 142149 146010 148775 147977 92789 95019 109195 113369 134711 135730 423184 452426 1134484 1116227 434625 454937 123427 106524 124809 125539 148118 145064 138094 138211 86944 88259 310851 275726 820815 820693 210664 207690 271167 273742 319127 312754 321072 321888 327526 331888 302552 337325 767892 805027 587047 472416 293420 287540 329404 331256 336751 342704 338079 342447 378428 378865 676666 701096 40.05 68.8 2
10:41:42 2023-09-26 454926 442147 91143 88359 142024 146113 148606 152481 92820 94954 109228 113403 134693 135456 420402 451071 1130290 1114804 439755 455580 123273 106630 124235 125572 149656 145787 137810 138211 86730 88259 315920 276509 818390 824221 209531 208991 269929 272942 320094 313444 319304 322604 326996 329902 302506 333501 766029 806204 582501 478922 292068 287747 330813 329577 336102 344439 340635 341713 382219 378654 679213 703090 40.05 68.8 2
10:41:43 2023-09-26 441922 445446 90761 88359 141886 146243 152750 152624 92884 94954 109044 110529 134592 135490 422286 453763 1134484 1113056 436670 455902 123119 106663 124403 125900 151574 145571 137355 138824 86437 88533 314083 277720 806512 820693 210188 208339 269929 272038 321101 312019 319530 322640 326012 330928 303164 333284 765871 800305 578343 474234 291975 286056 332031 328458 336751 343255 339430 342170 378997 379963 673446 701096 40.05 68.8 2
10:41:44 2023-09-26 454416 444385 90951 88359 142054 145910 148537 152516 92884 94986 109228 113414 134727 135362 420438 455082 1126288 1121416 441665 456371 123393 106597 124202 125572 151890 145651 137806 138211 86673 88259 312814 276705 825515 820729 209859 209026 269671 272942 319870 312090 320435 322580 328819 333996 303337 333393 766967 798994 579836 476889 291280 287873 329813 329541 337732 343193 337753 342483 378720 378930 675841 701096 40.05 68.8 2
10:41:45 2023-09-26 444059 443008 90794 88768 142858 146147 150294 152446 92852 95019 109044 113403 134507 135490 420438 458275 1133679 1113056 436094 456407 123273 106630 124202 125606 151785 145335 137806 138211 86673 88291 312814 277811 826482 823055 210188 208159 269929 272871 320259 310819 319601 320878 327709 331923 302124 333609 761263 805064 579836 474819 292177 287135 330027 328959 338860 341678 338710 342483 378997 378265 668887 700599 40.05 68.8 2
10:41:46 2023-09-26 440845 444648 90790 88331 142455 145944 148706 152411 92852 94855 109262 110184 134820 135490 421102 450778 1131233 1119069 432651 453255 123461 106597 124235 125452 147746 145095 138190 138211 87008 88259 313795 275726 831327 825034 210966 208096 270910 274440 318985 313337 320399 320807 327084 332479 301125 336372 767656 801473 587300 472416 292797 287729 329457 330219 337223 342857 340372 341893 377414 378865 676151 700066 40.05 68.8 2
10:41:47 2023-09-26 446200 445090 90761 88666 142418 146340 150189 150453 92884 95085 109044 113594 134773 136079 420438 453194 1130420 1107077 432732 454042 123221 106696 124202 126046 151890 145335 137806 138596 86555 88565 312814 276868 811381 826153 209496 208125 271356 272454 320130 312090 320435 320878 328021 328880 301308 333609 764959 811149 584016 476361 292798 286257 330992 328991 337259 341678 339137 340860 378997 378901 674965 702868 40.05 68.8 2
10:41:48 2023-09-26 449546 445141 90695 88299 142791 146178 150877 150312 92947 93079 109278 110433 134870 135678 423154 451066 1128007 1116621 440131 456407 123221 106663 124202 125886 147686 145780 137806 138211 86789 88714 312814 275791 818500 823055 208913 208665 269894 272906 320094 313737 319304 322413 327490 329868 302598 333465 765992 802356 584016 477830 291765 286884 329992 330388 335702 343771 338352 340344 378650 377701 677661 702591 40.05 68.8 2
10:41:49 2023-09-26 448426 446159 90827 88359 142812 145975 150294 149892 92820 95019 109337 113437 134790 135490 421066 455890 1122039 1106603 442389 457090 123068 106630 124168 125900 147705 145808 137806 138631 86555 88533 315920 277492 811390 825389 209566 208700 269448 272871 321101 310855 318635 319943 326996 330628 301026 332185 763794 806736 585532 478390 290531 287135 330706 328440 340607 342149 339230 341785 381949 379074 669437 705806 40.05 68.8 2
10:41:50 2023-09-26 445994 444900 91070 88331 142791 146036 150857 148375 92978 93079 109262 113335 134866 135234 421102 454828 1132219 1119069 441136 457126 123393 106630 124235 125606 147821 145335 137998 138211 86821 88259 312319 276509 819382 820113 209678 208339 269073 272942 319127 312090 319530 320072 325030 331923 299448 333307 766065 797975 581329 474905 291353 287945 329764 329257 336786 341713 337753 342447 378997 378216 673446 701096 40.05 68.8 2
10:41:51 2023-09-26 446574 444462 90794 88359 142768 145975 150303 149892 92852 94954 109365 113437 134583 135490 422027 454220 1123668 1113056 438868 453369 123427 106630 124817 125539 148353 145099 138190 138211 87132 88259 312554 275336 827791 826153 208913 207690 269894 272942 318127 312126 319339 318941 327490 329902 300358 333248 770049 814210 585532 476214 291971 287028 327861 329648 337117 340480 340152 341232 378961 376507 672491 701096 40.05 68.8 2
10:41:52 2023-09-26 443109 458891 90728 88327 142418 145975 150294 150243 92947 95116 109044 113403 134595 135712 421102 450705 1133679 1115822 432692 456407 123393 106630 124809 125399 147916 145234 138190 138211 86853 88259 314186 276509 820889 822473 209531 206399 269929 272680 318163 313040 319530 320428 326012 330363 299377 335242 765451 802607 585532 471344 292177 286696 328711 329755 336208 341713 339190 341893 376425 376577 674681 699037 40.05 68.8 2
10:41:53 2023-09-26 448097 445396 90699 88363 142427 145874 150294 149892 92789 94986 109077 113403 134785 135490 421102 451102 1125264 1109936 439211 454361 123393 106663 124235 125866 147686 146041 137998 138631 86725 88565 311711 276902 821080 827527 208878 208049 269859 272680 318879 313706 318751 320629 327384 331045 301131 333086 769688 807163 578343 477602 291544 286660 329493 329791 334693 343073 340042 340237 378997 377367 676666 703090 40.05 68.8 2
10:41:54 2023-09-26 448141 446840 90794 88359 142054 146177 148468 148247 92978 95019 109077 113437 134820 135712 421102 453229 1137895 1115433 437783 454432 123017 106663 124202 126021 151819 145842 137806 141644 86496 88751 314708 279794 806770 823055 209350 207690 269894 271244 320780 311109 319304 321627 326749 330432 299448 333501 762375 800341 587047 475205 291425 286293 331529 328427 336751 342704 337753 341376 378464 378265 675929 701096 40.05 68.8 2
10:41:55 2023-09-26 444530 445421 90794 88359 142485 146046 148840 152481 92852 94855 109262 110227 134947 135490 422360 453229 1127958 1120735 441352 454396 123393 106630 124235 125606 147788 145369 138190 138596 86730 88291 312162 276902 819492 823271 209796 207876 270719 272801 318985 311912 319421 320475 324854 331749 299377 332221 766065 793450 581329 475321 290599 287540 328960 328724 336244 342605 337461 342206 376725 375946 675546 699073 40.05 68.8 2
10:41:56 2023-09-26 443931 444359 90761 88392 142029 146182 148706 152443 92884 95019 109077 113470 134727 135934 421137 457317 1132072 1106639 435171 454396 123187 106630 124202 125980 149795 145842 138109 138713 86555 88323 312814 277689 827177 824988 209385 207043 269483 272038 319610 311800 318635 318682 326996 329902 300420 333609 764910 807040 581329 472046 291765 285561 329992 328901 337531 339600 338710 342194 376439 378930 669148 699955 40.05 68.8 2
10:41:57 2023-09-26 448353 447159 90662 88299 142384 146485 148909 148449 93010 95085 109111 113594 134853 136397 423178 453436 1125264 1111475 439755 456225 122254 106451 124990 125366 148355 145300 138302 138319 86885 88259 321672 274947 843368 824988 208843 207511 270644 272871 318127 312126 319530 318905 327032 328915 299483 332959 766065 809431 589861 476361 291353 286400 327967 329791 335702 340619 337841 340344 378709 376542 675546 701096 40.05 68.8 2
10:41:58 2023-09-26 449453 445680 90640 88392 142020 146658 152925 148480 92789 93614 109077 113504 134507 136572 422360 455285 1128810 1105355 436166 456152 123393 106663 124235 126021 149795 145640 138109 138713 86614 88291 315920 277755 817162 827394 208552 207078 269929 271209 319610 311863 319530 319908 326996 330116 300358 335461 762756 810576 584016 475358 292104 285231 330706 328475 336644 341025 340635 341653 378248 380986 671317 702480 40.05 68.8 2
10:41:59 2023-09-26 458627 444983 90761 88359 142357 145838 151089 150418 92884 94986 109111 113437 134853 135764 424503 451102 1124695 1113056 440415 456115 123221 106663 124235 125572 149795 145437 138109 138328 86673 88625 315920 276020 818831 824221 208192 207366 269073 272038 319127 313004 317621 320653 326012 331027 301185 331484 766029 806204 580985 476889 291147 285936 329493 330154 334693 342226 339890 339281 378997 376542 676666 701096 40.05 68.8 2
10:42:00 2023-09-26 451048 459654 90694 88359 142024 146419 150541 148449 92789 95019 109228 113504 134947 135968 422694 457281 1125264 1106331 440027 454468 123153 106696 124202 126021 148312 146045 137918 141503 86555 88658 312814 277755 810951 824952 208192 207725 269073 271209 320579 310637 319530 319424 328819 330974 301024 333848 765576 808945 585532 478390 291074 285356 330813 327555 339403 341130 338710 339317 381090 377139 670391 702868 40.05 68.8 2
10:42:01 2023-09-26 450781 445644 90794 88327 142657 146244 150927 148510 92915 94954 109337 113437 134947 135712 423028 457518 1127159 1115896 440899 456798 123341 106663 124235 125606 149795 145741 138109 138323 86673 88291 312319 276020 816290 820729 208192 207655 270148 272038 318903 311109 318628 320593 324018 329408 300323 331722 765487 799139 584016 477712 290531 286414 329693 327768 336244 341748 337753 339830 378997 376515 675673 701096 40.05 68.8 2
10:42:02 2023-09-26 449066 445054 90794 88327 142455 145742 149009 152446 92978 94888 109483 113403 134980 135490 423028 458714 1122076 1109860 442920 457230 123187 106630 124235 126021 149795 145907 137918 141507 86555 88291 313795 275984 818588 826737 208261 207482 270076 272660 320330 310024 321074 319282 325871 331045 299272 331269 765687 808642 585532 477712 288861 286817 329724 329221 337625 340109 338470 339866 378997 377418 670100 703479 40.05 68.8 2
10:42:03 2023-09-26 445509 445715 90798 88359 142382 146046 149142 148723 92915 94855 109447 113403 134947 135528 423028 456188 1127994 1121531 441665 454432 123375 106696 124612 125813 148118 145640 138302 138713 86730 88291 312319 275211 822324 821891 208843 207009 269768 272074 318868 311581 319304 319424 323983 330928 301790 334397 766065 797975 587047 474197 288897 287019 328711 328724 335737 340654 336690 341929 377895 377742 673446 700838 40.05 68.8 2
10:42:04 2023-09-26 448878 445715 90640 88359 142350 145944 149415 148147 92884 95019 109262 113538 134980 135840 423696 456602 1122076 1113056 439755 454468 123495 106630 124817 125606 148895 146152 138306 138776 87160 88371 314777 276705 826350 830440 208412 206940 270910 272765 317062 311403 320209 318388 326012 328651 299377 333885 768956 809395 585532 475650 290531 286817 327331 328724 336786 340824 339927 339795 378464 376016 675583 701096 40.05 68.8 2
10:42:05 2023-09-26 446272 449070 90636 88396 142087 146415 150471 148480 92789 95118 109077 110443 134727 135968 423326 454513 1136284 1115822 432651 454468 123290 106630 124612 125813 148016 145403 138190 138631 86673 88291 315920 278479 819490 823055 208226 206365 269929 271244 318127 312126 318106 319908 326785 328880 298924 333501 764641 801473 585153 473029 291769 285183 328003 329564 337249 343037 337461 342514 377572 377596 677023 700986 40.05 68.8 2
10:42:06 2023-09-26 451393 446862 90662 88569 141957 146520 148435 148718 92820 95086 109077 110591 135118 135934 423358 457317 1125528 1107716 441040 455782 119911 106729 124235 126054 147719 145842 137998 141545 86555 88598 315084 278610 817508 827394 207185 207043 269637 270760 319870 310131 319304 318976 324995 329653 301711 330947 761531 809431 579470 478390 290767 284547 330063 327203 336279 339670 338710 338258 377860 377139 669527 704349 40.05 68.8 2
10:42:07 2023-09-26 456737 446727 90699 88359 142062 146318 149042 148516 92884 95019 109296 113504 134980 135934 423326 458678 1134484 1114640 440103 455426 122982 106696 124202 126639 151854 146352 137806 141742 86555 88598 315920 278876 807842 824221 208226 206399 268851 271244 320615 309661 319079 320392 327764 329673 300443 331987 762375 802682 587047 473905 291134 285240 330580 329074 336644 341502 336985 341196 377643 378930 670831 700562 40.05 68.8 2
10:42:08 2023-09-26 449379 445680 91129 88593 142451 146351 149381 148416 92978 95019 109346 113560 134980 135490 423430 461720 1122002 1108998 444095 455711 119941 106630 124612 125953 147983 145773 138094 138789 86762 88291 315920 277689 813649 828564 208482 206974 270191 272003 319799 311298 319530 318905 325450 331224 300772 330875 763684 807003 585532 477036 288788 287135 328960 326709 337495 339600 338470 340034 378673 376802 667451 702591 40.05 68.8 2
10:42:09 2023-09-26 445788 447050 90761 88359 142447 146182 148975 148953 92978 93546 109337 110443 134947 136203 423660 460918 1132032 1111438 437092 455747 123358 106663 124612 125987 148184 146045 138190 138824 86673 88291 312814 277258 817462 827357 208662 206330 269073 271209 318832 311399 320216 320122 328173 331672 299383 333050 766323 809601 577629 472604 291655 285205 329279 327662 336715 339022 337716 340824 375274 376472 665529 700599 40.05 68.7 2
10:42:10 2023-09-26 449766 447005 90695 88359 142489 146385 149794 148480 92978 95118 109447 110497 134980 135934 423732 454503 1125264 1113056 440415 455747 120181 106597 125023 125606 149234 146084 138609 138211 86880 88560 315920 275791 826330 827357 207832 206365 270528 272003 317167 312090 318817 318388 326012 329885 301682 331449 768236 808787 585532 476214 290531 285900 327437 330857 334693 339635 339430 339281 377859 378007 673655 703090 40.05 68.8 2
10:42:11 2023-09-26 450510 449436 90728 88634 142020 146658 148773 149292 92852 95283 109337 110603 134947 136380 423660 457281 1127921 1108379 439339 456423 123393 106696 124612 125953 148855 146045 138190 141575 86555 88565 316911 278574 816072 831853 209424 207089 270910 272659 319692 310931 318897 319694 325765 329280 301551 331377 765328 811454 580985 478390 291134 285374 329956 327397 337487 339635 338417 340669 378730 376542 669491 700801 40.05 68.8 2
10:42:12 2023-09-26 454061 447670 90761 88327 142489 146385 149076 149152 92947 95085 109447 110378 134947 135900 423696 455793 1127123 1118800 441210 455782 123393 106663 124578 125953 148624 145808 138190 138824 86762 88291 312319 276832 821238 825389 207185 206365 270148 271209 318127 310819 315762 320392 323983 330116 301234 332046 763757 802039 582501 478051 289077 285383 330287 327697 334423 341678 337716 338258 378997 377684 679213 702868 40.05 68.8 2
10:42:13 2023-09-26 459924 447005 90922 88267 142489 146182 148906 148380 92978 95019 109447 110497 134980 135806 423732 461673 1123668 1111959 442985 457408 123427 106663 124578 125779 151587 146532 138052 138913 87095 88557 313795 276902 817811 834036 209424 206227 269353 272278 318127 309626 318714 317942 324018 329902 300275 330411 764874 807040 585532 475468 288824 287184 327932 328523 336751 341616 338470 339281 376690 376272 671464 701096 40.05 68.8 2
10:42:14 2023-09-26 446927 448021 90603 88351 142451 146147 149109 148480 92903 95085 109337 110410 134980 135934 423768 454539 1138430 1118238 436130 455747 123547 106663 125023 125813 148962 145571 138224 138596 86853 88291 312162 277029 823700 825389 208192 205083 268851 271174 319525 311546 315401 318905 324053 330116 299790 332455 763757 802607 588323 468656 291421 285098 329586 329435 337249 342857 337296 341690 375417 378930 680814 699881 40.05 68.8 2
10:42:15 2023-09-26 450863 447674 90728 88359 142480 146385 149042 148480 92978 95019 109413 110344 135010 135934 423768 453194 1128810 1119626 442809 458124 120019 106630 124750 126094 150211 146248 138237 139285 86944 88589 313795 277063 816947 825540 207185 207089 270112 271174 318573 311073 315762 320651 326966 329653 302692 329412 764922 802607 573864 478051 288861 285485 328003 327662 333687 341642 337716 338258 378694 376802 676666 702591 40.05 68.8 2
10:42:16 2023-09-26 449191 448021 90761 88327 142455 146182 149109 148649 93010 95053 109337 110529 134947 135968 423696 458678 1137858 1116227 440415 458852 123119 106729 124050 126437 149551 146248 137918 141906 86496 88719 315920 280193 815476 825389 207543 206152 270148 270382 319550 309626 318069 319908 324803 328880 300420 333537 765267 802534 579836 475051 290422 285343 329885 327258 336067 340990 336235 340034 376389 378007 671824 699791 40.05 68.8 2
10:42:17 2023-09-26 451992 447670 90728 88178 142485 146147 149551 148751 93010 94954 109447 113437 134980 135490 423732 460116 1122039 1109786 441629 457444 123311 106663 124578 126021 150005 146248 138302 141713 87004 88291 314777 278084 817146 828564 207508 206365 268974 271174 319127 309626 319042 317942 324018 328906 297983 329377 762643 802428 584016 477712 288513 285517 328729 325725 336244 339329 337441 339246 378731 376236 665565 701096 40.05 68.8 2
10:42:18 2023-09-26 448549 448372 90636 88359 142455 146385 148942 148480 92852 95085 109413 113504 134980 135934 423768 460116 1132875 1113056 437820 458527 123221 106663 124645 126188 150391 146110 138302 141606 86614 88323 315920 278876 822768 827357 208012 205688 270456 273045 320467 309883 319275 317765 326966 331045 297888 331269 765415 806021 584016 472379 290531 284596 327967 329650 337726 340860 337716 339759 374400 378007 666877 700949 40.05 68.8 2
10:42:19 2023-09-26 450188 448056 90603 88327 142029 146385 149076 148987 92915 95184 109413 113594 134980 135934 427212 453194 1125264 1113056 441040 456459 120229 106630 124990 125606 149201 145369 138609 138631 86730 88291 315920 276868 826368 827394 207364 206009 270456 270760 318174 312055 317584 317017 324995 328960 298227 330411 766029 802428 579462 476361 288861 284911 326943 328724 334154 339329 338231 338258 376367 376802 675361 701096 40.05 68.7 2
10:42:20 2023-09-26 452218 449039 90607 88392 142029 146658 148740 149292 92820 93549 109228 110571 134853 136585 423732 458678 1128810 1106928 439133 457137 123358 106663 124612 125987 147814 146045 138190 141609 86555 88678 318274 280069 816071 832444 207805 205906 270910 272275 318914 311141 317888 318728 327927 327897 298471 330411 765306 811754 578902 477036 290531 283609 328960 325760 337249 342626 336965 339721 377895 378043 668507 701096 40.05 68.7 2
10:42:21 2023-09-26 452329 448372 90794 88327 142455 146419 149521 148549 92978 95085 109447 113594 135014 135934 423768 457554 1127921 1115822 441593 455782 123307 106663 124612 125987 148118 146084 138190 141511 86730 88714 315920 277294 822538 824804 206253 206330 269388 270760 317167 310166 315762 319648 323817 329653 300809 329110 763757 799102 582501 477036 288824 284791 327932 327203 334657 340654 336126 340428 377572 375986 677283 700949 40.05 68.8 2
10:42:22 2023-09-26 450974 449123 90761 88327 142480 146381 149655 148449 93041 95085 109447 113549 135014 135806 423804 460116 1122076 1109035 443886 457137 123273 107152 124856 126167 150762 146076 138422 138983 86698 88589 316911 278479 816896 830083 208981 206296 268596 270347 318609 310419 318751 318423 323721 329191 297671 330365 762643 808573 584016 477036 287873 285383 329586 325690 338443 338585 337203 338258 377859 375444 665565 705351 40.05 68.7 2
10:42:23 2023-09-26 447859 448407 90794 88255 142831 146182 149484 148416 92915 95019 109480 113549 135018 135490 423804 457052 1127958 1120735 442888 456744 123341 106972 124612 125779 148353 145672 138224 138824 86614 88291 315920 276056 821880 824221 207364 205688 269010 273549 317167 310095 317584 317942 324934 328915 297635 329412 765576 793414 585532 473905 288500 285936 329353 327555 336809 339496 333528 340201 376510 375301 673298 701060 40.05 68.8 2
10:42:24 2023-09-26 449258 449886 90794 88319 142951 145944 149688 152551 93010 95019 109447 113504 135014 135712 426550 461314 1125600 1115637 442218 456994 120019 106597 124923 126026 149167 145907 138768 139017 86880 88259 316911 275175 825771 832444 208981 205654 269388 271623 316910 311629 318897 316947 324018 329191 297707 329412 765451 807040 581329 475650 289081 285419 325994 327432 336489 338044 337203 338223 375596 374654 669527 700824 40.05 68.8 2
10:42:25 2023-09-26 446527 448443 90732 88327 142522 146182 149209 148649 92947 95184 109447 113538 135014 135968 426840 457608 1134484 1119069 437092 457173 123461 106498 125023 125606 148962 145808 138224 138824 86880 88259 315920 276056 825840 826559 207543 204696 269768 271779 316689 311073 315798 320349 324911 329938 297383 334397 767416 801364 575357 468512 290386 284769 328423 328281 334657 339565 336690 339795 373279 376286 677283 699037 40.05 68.8 2
10:42:26 2023-09-26 449771 452406 90666 88359 142635 146382 149351 149089 92978 95217 109480 110571 135372 136380 426202 458319 1131233 1106603 437783 457173 123307 106696 124612 126021 148286 145842 138190 141609 86555 88291 315920 277791 819382 831608 207150 204873 268255 269559 318163 310095 318069 316947 325226 328729 297671 330911 764785 809395 584016 473593 290941 284042 328463 326709 334728 338550 337388 338258 374400 377777 669564 701096 40.05 68.8 2
10:42:27 2023-09-26 449771 450057 90446 88392 142020 146722 148673 149872 92852 95317 109077 110612 135178 136604 426202 454610 1137126 1115822 437856 457173 123427 107269 124492 125987 148220 146115 138190 141816 86555 88323 313795 279504 816730 825389 208981 205517 270874 270599 318021 310931 315582 319282 324947 329778 299283 332119 764564 799102 584016 474234 290330 283393 329208 328523 333969 340585 335705 338258 375297 377864 674168 700599 40.05 68.7 2
10:42:28 2023-09-26 454832 449743 90603 88315 141932 146692 150893 149159 92915 95152 109262 110539 135297 136380 426238 460116 1125264 1104997 441773 457173 123187 106696 124202 126021 147781 146181 138190 141644 86555 88323 315920 279432 821333 829809 207769 205511 269388 270743 318868 311078 317584 317906 323463 327968 299887 330622 763636 808216 576439 478119 288824 283644 328995 325725 334693 339057 335342 339130 377859 377742 669914 702905 40.05 68.7 2
10:42:29 2023-09-26 449505 449779 90636 88319 142455 146521 149109 149425 92947 95118 109447 113571 135014 135934 426238 462537 1134484 1118003 440415 457173 123221 106696 124235 125987 147848 146045 138052 139371 87063 88678 315390 279273 813081 828906 208981 204946 269353 272275 318949 310017 318294 318423 324633 330259 297599 332768 764143 802039 576850 472822 289072 285259 331188 325164 336244 339092 333708 339281 374435 376272 667016 700102 40.05 68.7 2
10:42:30 2023-09-26 449487 449743 90798 88174 142581 146182 149688 148347 93041 94954 109480 113403 135422 135512 427178 462719 1122039 1109860 445127 458380 123393 106663 124645 126021 148319 146045 138224 141609 86730 88259 315920 276638 822501 829845 206253 206468 268408 270984 317167 309157 318628 316982 323721 329391 297671 329145 763794 807076 584016 474941 288523 285454 326979 328523 338479 340381 336948 340464 375417 374475 670842 700986 40.05 68.7 2
10:42:31 2023-09-26 455554 449779 90794 88319 142254 146419 149042 149292 93105 95118 109337 113538 134980 135934 426238 460116 1128648 1106639 445127 460807 120020 107185 124803 126302 150180 146313 138263 139488 86730 88743 315084 280993 812972 829150 207513 205723 269388 270671 320658 309157 317584 317017 324839 328729 300420 329985 761263 802392 582501 476706 288752 283733 328729 326449 334763 338821 335942 339480 377593 376537 669877 703275 40.05 68.7 2
10:42:32 2023-09-26 450823 452718 90761 88331 142489 146216 150062 148615 92947 95118 109447 113504 135014 135934 428530 458678 1127994 1120735 441701 457137 120051 106663 124612 125987 148422 145842 138306 141601 86614 88291 319088 277294 834003 825389 206253 205688 268981 270347 317167 309878 315798 318905 323577 329653 298068 330351 767282 800260 584016 476779 288166 284902 327331 326568 336571 342036 333492 341690 377110 374547 673446 699073 40.05 68.7 2
10:42:33 2023-09-26 450895 450510 90636 88359 142489 146454 149251 148953 92915 93451 109447 110431 135500 136433 427225 458166 1127662 1112945 442292 457709 120281 106597 124956 125886 148590 145881 138224 141511 86614 88291 316911 278182 826592 829222 207805 205049 269199 272275 316176 311471 315690 317017 324018 327738 297707 328879 765992 802428 569423 476361 288824 283644 326943 328228 333969 339092 337716 339721 375560 375708 674681 701096 40.05 68.7 2
10:42:34 2023-09-26 458121 451120 90591 88392 142024 146727 148706 149635 92789 95317 109262 110623 134980 136733 426274 457554 1137199 1115859 437856 458534 123427 107195 124612 126021 148488 146114 138228 141644 86614 88323 315920 279468 818692 825389 206253 204873 270148 269267 317203 312108 315437 319363 324839 329084 297527 331994 765232 797830 584016 474051 288680 282567 327967 326674 332685 339635 333744 340464 374471 378311 673692 700599 40.05 68.7 2
10:42:35 2023-09-26 453595 452264 90596 88359 142501 146551 149042 149292 93010 95086 109447 110443 135372 135968 426876 460116 1126325 1105781 441593 458175 123221 106729 124202 126195 147848 146215 138461 141841 86496 88598 315920 279468 814866 829845 207221 205369 269199 270743 318868 308292 317621 317017 323463 328233 297743 329774 763701 807003 582501 478458 288793 283410 328499 325655 334189 338550 333420 338651 376725 376272 667561 703275 40.05 68.8 2
10:42:36 2023-09-26 449134 450899 90603 88327 142382 146216 149448 148987 93010 95152 109447 113571 135014 136380 427516 463881 1134484 1116413 440415 457853 123427 106974 124612 126021 148286 145912 138224 141765 86555 88291 316911 279273 818011 830083 207805 206468 269353 270743 318467 308081 317476 317765 323961 330045 297599 329377 763665 802607 578343 474221 288536 283821 327402 324709 334798 338585 333564 339317 373874 375480 665602 699073 40.05 68.7 2
10:42:37 2023-09-26 450669 449779 90827 88046 142928 145944 149962 148314 93041 94954 109514 113403 135456 135490 428194 462719 1122076 1111475 444180 457173 123461 106663 124645 125900 148624 145842 138224 141754 86555 88291 315920 276056 823120 831020 207805 204446 267843 270795 316211 310126 315437 316469 324839 328233 297599 328418 763794 807040 582501 473869 287904 285419 325959 325725 334728 340189 336453 337722 374186 374297 672233 700838 40.05 68.7 2
10:42:38 2023-09-26 450895 451120 90479 88359 142594 146280 150963 149838 92852 95317 109371 110507 135073 136698 426876 459791 1130431 1104997 438567 458211 123393 106696 124235 126167 148998 146145 138567 139371 86614 88622 315390 279360 819713 832087 207805 204344 270112 270743 317203 308940 315726 316982 324947 326258 297888 331501 761356 808253 586784 475321 289072 282709 329586 325690 335750 338314 337514 338614 373874 376537 669564 701096 40.05 68.7 2
10:42:39 2023-09-26 453595 449456 90603 88327 142817 146239 149251 148790 92947 95118 109480 113571 135077 136442 427553 454646 1127123 1118041 441156 459466 123427 106663 124612 126021 148151 145877 138224 141511 86555 88291 315920 277755 821666 826773 207221 207120 268596 269559 316689 310131 314694 317977 322074 326294 296874 329541 763794 802607 588323 477036 289162 284192 328655 328523 333789 340242 336307 338212 376017 375265 678730 700986 40.05 68.7 2
10:42:40 2023-09-26 454795 450974 90570 88267 142867 146382 151210 150910 93073 95085 109447 110410 135460 136079 427443 462719 1125563 1109973 446810 459719 123478 107218 124545 126268 150215 146179 138121 139468 86639 88650 314777 278574 814867 829809 207805 205517 268596 270743 318865 308186 315762 319443 324803 328198 297888 329002 764601 802392 582501 477036 286952 284042 327932 325164 334693 340667 335632 339611 374435 373986 667255 701096 40.05 68.8 2
10:42:41 2023-09-26 448499 450800 90728 88174 142776 146104 149791 148549 92978 95085 109447 110346 135388 135934 428763 458678 1132875 1122329 441003 458462 119907 106630 125023 125866 149201 145808 138851 139017 87160 88259 315065 276638 827899 826559 206862 203778 268596 270347 316140 309626 315690 316947 324489 329084 296690 331810 767790 797794 582821 472538 288712 284334 328191 327255 335822 340932 335596 339611 372720 375708 674608 699791 40.05 68.7 2
10:42:42 2023-09-26 455878 450899 90724 88295 142485 146385 149518 149292 93294 93144 109581 110603 135466 136501 427334 455782 1130871 1116116 443864 458318 120086 106630 124750 125987 150215 146045 138302 139436 87095 88500 316911 279670 821159 827321 207513 204412 268596 270743 316653 310566 314658 317871 325127 326223 297888 329774 764605 802607 580985 477036 288310 283697 326943 329184 333933 339600 336416 338614 375560 374618 677172 701096 40.05 68.7 2
10:42:43 2023-09-26 454859 451125 90446 88327 142029 146658 149581 149292 93010 95118 109413 110443 135422 136380 427480 458714 1136247 1117022 442292 460480 123358 106696 124235 126195 150110 146313 138302 141889 86496 88868 315920 279504 815525 827145 207805 204378 269209 270527 318843 309812 315509 318763 323961 328552 297225 330870 762866 801544 584016 474267 288752 283254 328694 326418 335750 340860 333564 340444 373279 374582 669400 698890 40.05 68.7 2
10:42:44 2023-09-26 449004 454186 90563 88198 142748 146485 150102 149089 93010 95281 109312 110539 135534 136243 428241 458925 1134484 1120697 439060 460987 120164 106630 124990 125953 149706 145705 139529 139838 87068 88259 327202 276868 829301 827357 207805 203744 268596 269524 315223 311298 315654 316947 324033 328198 295541 329448 763721 800341 582501 468620 289032 283857 325923 326709 333895 338550 333672 340759 371570 374582 674645 698765 40.05 68.7 2
10:42:45 2023-09-26 449487 451156 90570 88327 142348 146658 149109 149259 92978 95250 109413 110507 135294 136604 428121 459850 1131233 1106603 439097 459180 123393 107152 124612 126021 148319 146045 138190 141609 86940 88646 316911 280069 823627 832087 207805 205888 269353 270189 319110 311225 315509 317643 323460 326223 296654 329377 762982 811178 578343 472010 288824 282709 326908 327255 336261 340153 336654 337584 373803 375386 669491 701096 40.05 68.7 2
10:42:46 2023-09-26 454873 452481 90446 88235 142791 146178 149688 150488 92978 95184 109447 110529 135069 136448 428460 456567 1127921 1116227 441412 459633 123393 106663 124817 125987 148590 146045 138190 139406 86555 88291 315920 278378 821773 826737 207075 204412 268219 270743 316875 309843 314622 318388 323517 326258 297888 329504 763182 802607 579470 477036 287868 283573 325994 327450 333933 341376 333384 339879 375838 374297 677283 700452 40.05 68.7 2
10:42:48 2023-09-26 450859 451120 90761 88202 142719 146113 150065 149391 93041 94920 109480 113560 135014 135678 428799 463882 1122039 1111438 445444 458534 120084 107119 124889 126167 148624 146179 138190 139177 86848 88589 315065 278479 837609 831425 207366 203778 267056 269524 316618 310309 317294 316398 324718 327703 297678 329481 765687 802464 582501 474197 287023 284512 328655 324745 334693 339020 335632 338614 373314 372344 668507 701096 40.05 68.7 2
10:42:49 2023-09-26 448499 451120 90603 88327 142375 146147 149551 148549 92947 95085 109413 110410 135014 136369 428799 458319 1134484 1119865 438750 460117 123461 106663 125023 125866 149034 145842 138696 138906 86794 88259 315920 276868 832992 826737 207805 205275 268596 269524 315223 309661 315618 316912 324033 328198 296107 329377 763757 800341 582501 472538 288536 284050 328191 327290 333933 340452 333492 338894 374367 375493 677283 698468 40.05 68.7 2
10:42:50 2023-09-26 450669 452523 90603 88174 143014 145975 149928 148953 93093 95085 109447 113594 135485 136079 428508 461498 1132975 1122180 445188 458390 120068 106597 124923 126060 148895 146179 138540 139017 86673 88259 316911 278309 825040 826153 207513 203778 267843 270743 319074 309595 317692 316947 322596 329191 296978 328573 765070 793378 585532 473826 286952 284042 325923 325690 333969 338044 332554 340517 373839 373128 673174 699037 40.05 68.7 2
10:42:51 2023-09-26 449453 450687 90570 88331 142867 146382 149521 148856 92978 95118 109413 110443 135473 136448 428530 463091 1134484 1113056 440502 458498 119892 106630 124612 125779 148286 145842 138190 139017 86496 88259 315920 278574 821559 828600 207805 203602 269124 270743 316176 307255 317584 318244 323553 328676 295821 330292 761246 802534 578343 468548 288130 283162 328423 326672 334657 338782 333672 339721 374185 374297 667062 699000 40.05 68.7 2
10:42:52 2023-09-26 450823 451156 90413 88323 141766 146658 149112 149878 92946 93666 109244 110688 134845 136949 428617 457209 1141309 1119410 439572 461208 123427 106663 124612 125987 150211 146248 138237 141704 86496 88533 316911 279540 827378 824952 207221 203778 269388 269981 316653 309617 314179 316982 323122 327703 297014 329541 764217 793450 582501 473491 288752 281900 327437 325690 333933 338550 333636 339130 373279 375708 677506 699037 40.05 68.7 2
10:42:53 2023-09-26 464032 451161 90446 88327 142024 146623 148942 149326 92884 95184 109262 110475 134980 136380 428157 460116 1130290 1109481 441593 458534 123358 106941 124202 126195 149795 146147 138302 141897 86555 88291 318274 279504 814545 832197 206495 206178 268606 269730 317062 308081 315509 318542 323697 326012 297527 328318 762289 802428 583707 477036 287868 281997 329586 324654 333969 339497 333672 338614 375560 374141 665529 701096 40.05 68.7 2
10:42:54 2023-09-26 457509 454514 90563 88263 142618 146485 149621 149259 93136 95380 109346 110571 135474 136346 428836 463882 1131270 1114010 440030 459180 123427 106663 124817 126108 150180 146181 138228 141644 86555 88291 319088 279039 820664 832197 207513 208618 268596 270552 316211 310090 315762 315856 322039 327968 295297 328879 763517 802392 584016 471344 288987 282713 325994 325690 334397 338070 336453 338614 372162 374654 669527 700824 40.05 68.7 2
10:42:55 2023-09-26 454910 451156 90450 88295 142693 146178 149176 149292 92978 95118 109413 110486 135473 136079 428836 456602 1125264 1114640 441412 458534 123427 107088 124645 125987 148386 146593 138664 139336 86848 88585 316911 278895 841324 830083 206638 205310 267736 270477 317761 309954 316074 316947 324033 325696 297888 328979 765687 802607 589861 476361 287427 283126 328386 325760 333463 338550 335632 337621 374137 374319 675673 701096 40.05 68.7 2
10:42:56 2023-09-26 452181 450827 90355 88327 142276 146382 150303 149604 92852 95317 109262 110626 135344 136685 428460 458319 1136247 1119671 440516 459539 123221 106696 124235 125987 147983 146181 138190 141806 86555 88533 315084 279540 814538 824952 206931 209058 268596 269791 317167 308292 314401 316982 323312 327703 296560 329504 762436 793486 582501 473965 288106 281580 327473 327024 333753 340896 333347 339354 372875 374404 669344 698853 40.05 68.7 2
10:42:57 2023-09-26 448878 451156 90703 88331 142451 146419 149688 149331 92978 95152 109447 110378 135294 136380 429747 460628 1134484 1120697 439151 461024 120214 107152 125095 125886 150632 146248 138880 139091 86880 88403 317531 277381 827619 827357 207659 208401 268408 270635 317725 309878 315101 316469 323122 327209 294847 331119 762643 800341 582501 468620 288969 283229 327691 325725 333933 337538 333636 339130 369942 373426 673655 698541 40.05 68.7 2
10:42:58 2023-09-26 450546 452248 90446 88267 142058 146419 149042 149326 92947 95152 109337 110507 135388 136833 428836 460116 1131233 1110309 439755 459611 123393 106663 124612 126195 148590 146296 138306 141700 86437 88259 315920 279271 817388 833375 206929 205047 268596 269981 316176 308222 315173 315039 322748 325696 296769 330585 762756 809454 584016 474558 288644 281848 328423 326672 333933 338985 335487 337110 373137 375672 669454 701096 40.05 68.7 2
10:42:59 2023-09-26 451898 453450 90699 88267 142480 146419 149721 149292 93073 95152 109447 110388 135594 136622 428544 466000 1137673 1116190 442218 459719 120019 107071 124923 126060 150215 146045 138224 141609 86496 88259 313795 280868 835865 828564 207221 208472 267843 270707 316689 307005 315726 315956 321786 328233 295302 329541 762165 801473 576850 472464 287868 281883 325923 324450 334189 338545 333329 339684 371015 374021 666877 699037 40.05 68.7 2
10:43:00 2023-09-26 454707 451156 90450 88058 142850 146178 149688 149292 92978 95152 109447 113661 135489 136070 429781 460080 1128611 1113056 441101 459216 120269 106630 125023 125606 149267 145571 138802 138824 86821 88074 315920 276868 843608 832197 206929 203461 267894 270743 315974 309812 317392 317535 324538 326117 296870 328892 765687 807163 579470 475234 287688 282963 324965 325760 333933 338545 335668 337329 375929 373426 677024 701096 40.05 68.7 2
10:43:01 2023-09-26 456307 451156 90434 88198 142091 146451 149315 149878 93010 95314 109346 110571 135253 136596 428617 462610 1130382 1106928 440899 459216 123187 106696 124683 126133 148253 146045 138190 141841 86437 88291 317895 279540 816072 832197 205913 208543 267843 269602 316211 307720 315395 315956 323122 325206 297888 328036 764217 807040 585245 477036 287724 281812 326943 324447 333969 339020 333600 337107 374471 373461 665565 701096 40.05 68.7 2
10:43:02 2023-09-26 462533 451156 90479 88042 142455 146147 150062 148953 92947 95053 109480 113549 135422 135968 429443 460116 1127994 1119106 446301 460154 123427 106663 124612 125866 148355 146110 138306 141601 86555 88439 316911 277755 824271 827035 206821 205743 266878 270707 317761 308116 314993 318992 321929 327561 296735 327500 763757 793342 582501 475877 286701 284014 325397 326694 333969 339878 331583 339574 372162 372309 672968 699073 40.05 68.7 2
10:43:03 2023-09-26 454769 453341 90633 88170 142610 146485 149861 149568 93010 93346 109413 110443 135422 136380 429747 459392 1128810 1113056 441593 459216 123427 107152 124889 126021 149021 145877 138224 141708 86555 88259 317336 278610 827924 829809 206348 208654 267655 270362 314713 311692 314179 315514 324033 325206 295785 328573 765033 805064 579470 475314 287194 282511 324978 326674 333667 340189 333672 336595 373839 372902 675673 700824 40.05 68.7 2
10:43:04 2023-09-26 450859 450863 90446 88054 142398 146442 148875 149331 92884 95152 109296 113504 135477 136070 428836 460080 1137089 1118837 440791 459971 123102 107269 124202 126228 148624 146110 138052 139663 86555 88622 318274 281049 815635 827732 206638 205166 267664 269572 317132 307971 313738 316947 322143 327067 295677 328537 760777 793486 582501 473680 287868 281848 327014 324834 333933 338550 332590 338614 372162 375180 672491 699037 40.05 68.7 2
10:43:05 2023-09-26 450682 454023 90603 88022 142719 145742 149962 149192 93104 95247 109447 110465 135456 135968 430051 459935 1132875 1122329 442292 459576 123495 106663 125023 126021 149500 145842 138609 141609 86762 88259 315065 277294 826437 824988 207221 208365 267056 270743 314968 308257 315173 315956 323122 328233 294305 329541 763757 793450 581329 468656 287729 283609 324942 325690 332927 340189 333636 338614 369942 373461 674681 699831 40.05 68.7 2
10:43:06 2023-09-26 451007 453713 90351 88174 142054 146556 149381 149326 92947 95283 109296 110475 135039 136414 429747 460116 1130760 1111997 442883 459683 123496 107202 124750 126181 148657 146179 138190 139405 86555 88436 310990 279540 827019 833375 205913 205310 267629 270096 316176 307720 314694 315039 322835 325030 297468 327537 761356 807040 579659 476698 286987 280990 325994 324834 333969 339163 333600 337382 374471 374319 665565 701096 40.05 68.7 2
10:43:07 2023-09-26 454195 451156 90471 88018 142769 146147 149688 148987 92946 95053 109480 113627 135526 135968 430051 460116 1127994 1120735 444236 459935 123427 106663 124612 125987 148723 146079 138224 141412 86496 88259 315920 278182 822844 825389 206493 203744 266611 270362 315258 309980 314694 316690 321879 327209 295605 327246 765157 797922 582501 475944 286369 283034 327496 327133 333933 338949 331404 339611 371570 371456 672491 697021 40.05 68.7 2
10:43:08 2023-09-26 454978 451156 90446 88050 142357 146419 149551 149156 92947 93144 109581 110539 135500 136433 429637 457173 1125227 1112982 442920 459359 120086 107202 124578 125987 148624 145842 138190 141511 86698 88291 315065 279003 838560 829809 206348 205022 267655 270287 315974 309192 313702 315004 323805 324979 296143 328036 763794 801190 588323 475314 287086 281883 324942 325725 332994 339020 333636 336595 373314 373199 674718 701096 40.05 68.7 2
10:43:09 2023-09-26 450935 451161 90384 88050 142274 146658 149109 149668 92946 95152 109480 110443 135560 136002 428836 460116 1136284 1115822 440899 460807 123187 106696 124202 126195 150357 146313 138109 141906 86437 88323 317263 281158 813226 826773 206638 208547 267843 269279 319562 309871 314406 316841 322225 326117 295720 328427 761210 799127 573864 473782 287391 281949 326979 324834 333933 340860 332050 338614 371570 372902 665602 698795 40.05 68.7 2
10:43:10 2023-09-26 449771 454172 90530 88198 142641 146451 149861 149938 93073 95314 109346 110527 135287 136691 429905 460862 1134484 1118275 439060 460117 120099 106564 124903 125572 149201 145842 138609 141999 86673 88226 315920 277329 833901 827394 206638 204161 267843 270333 315974 310346 313738 315039 322632 325732 293778 329541 765418 799740 589861 468584 287904 281848 324965 325690 333463 338782 332590 337621 369871 373736 673692 697021 40.05 68.7 2
10:43:11 2023-09-26 456307 450832 90347 88054 142398 146340 148945 149365 92820 95152 109111 110443 135056 136702 428836 462719 1129630 1107114 441141 459742 123221 106663 124235 125779 147788 145842 138190 139308 86437 88259 318274 279324 823198 834813 205951 204735 268560 269043 317725 307579 317802 317419 322656 324193 296107 328036 761356 807090 572371 475614 287832 280955 325695 324546 333753 338806 333094 336839 373314 373497 665602 701096 40.05 68.7 2
10:43:12 2023-09-26 452329 453708 90504 88230 142388 146485 149861 149465 93010 95118 109262 113504 135048 135968 430623 463488 1134484 1116376 443104 463691 123222 106696 124604 126021 147713 146593 138224 141648 86555 88259 315065 279396 813187 828564 206348 208329 267467 269791 316875 306292 314658 315604 321132 326223 294269 328208 760242 797975 582501 471344 287010 281812 328619 324834 333969 338782 331511 338614 369907 372309 667247 696985 40.05 68.7 2
10:43:13 2023-09-26 461396 451156 90446 87749 142677 145673 150065 148314 92978 94888 109447 113369 135422 135889 430051 462766 1121207 1110612 444143 460770 123393 106498 124889 125959 150460 146248 138683 139091 86614 88162 316911 278084 826071 833229 206421 204415 266131 270743 315974 307220 315618 315640 322907 325893 295584 327537 761531 807090 580985 473491 286723 283229 324965 324639 333969 337052 333600 337071 371866 371752 672491 700599 40.05 68.7 2
10:43:14 2023-09-26 466412 453708 90343 88174 141991 146451 149588 149772 92935 95152 109337 110443 135014 136725 430051 461722 1126852 1108691 441629 459899 123187 106663 124235 125987 150286 146181 138190 141841 86437 88259 315920 281360 816182 832197 205300 208729 267843 269151 318806 307220 314658 315856 322596 324717 295785 326540 761356 802464 582168 477036 286714 281401 325994 324834 333933 338545 332824 337584 373839 372309 667255 701096 40.05 68.7 2
10:43:15 2023-09-26 450859 451156 90450 88022 142791 145975 150032 148966 92946 95053 109447 113515 135690 136079 431183 462175 1131564 1125009 445518 459395 122032 106597 124836 126060 149134 146593 138768 139371 86614 88226 316911 278378 823379 827621 207221 204735 267169 270552 315188 308186 316264 315921 321132 327703 294233 327537 762643 793342 584016 468656 286074 283140 324965 324709 333933 338782 334425 339130 371968 371716 675361 696985 40.05 68.7 2
10:43:16 2023-09-26 457244 453708 90446 88174 142455 146383 149688 148987 92915 93580 109447 110410 135422 136478 430051 458678 1128810 1116227 444200 460807 123307 106663 124612 125866 148455 146045 138306 141601 86437 88259 315920 278610 825126 828564 205480 208365 267021 269981 315188 310040 312714 316947 321881 325206 296560 326540 763517 799139 586784 476698 286477 281940 324978 324639 332994 338009 332554 336559 373279 372273 674681 700102 40.05 68.7 2
10:43:17 2023-09-26 453256 453708 90417 88174 142451 146147 149551 149638 93105 93144 109581 110635 135508 136278 429905 464684 1134373 1116153 442920 461461 123085 107394 124168 126228 149656 146925 138224 142104 86378 88613 317902 279468 816100 830083 206058 204161 267021 269187 316211 306327 314179 315956 320871 326223 294847 327537 761356 793450 582501 472082 286512 281936 325994 324834 333933 338782 331010 338614 369942 372605 667284 697021 40.05 68.7 2
10:43:18 2023-09-26 454602 453495 90603 87749 142942 145669 150169 148549 92978 94954 109480 113369 135821 135900 431454 463452 1122039 1112265 444811 459863 123461 106630 124817 125866 148962 145808 138224 141378 86555 88226 316327 276868 826565 832197 205592 204664 265954 270563 315865 307579 315251 315784 322750 325293 295441 327818 765687 808308 587994 473965 286956 283105 324965 327292 333753 337016 333564 336595 371866 372309 673335 701096 40.05 68.7 2
10:43:19 2023-09-26 457996 456323 90530 88198 142867 146378 151148 151192 93041 95281 109346 110507 135546 136741 430051 463882 1125264 1106603 448252 459827 123239 106663 124604 126195 148016 146110 138155 141841 86378 88259 317336 279504 814762 832197 205480 208436 266611 269187 316176 306791 314622 315856 322107 325206 296107 324343 761356 805027 580985 476698 285842 281418 328154 324834 333933 338070 332590 337071 372162 370087 667758 700599 40.05 68.7 2
10:43:20 2023-09-26 451935 453708 90574 88022 142715 145944 149962 148649 92978 95019 109447 113560 135422 136275 430051 460116 1130431 1122329 444996 460444 123427 106630 124612 125813 148286 145537 138224 139107 86698 88097 312162 279273 825129 827732 206638 203842 266024 270635 315938 308045 314257 315856 321168 327707 293373 328036 765687 793342 573864 468620 286602 282673 326767 326672 333463 338545 332320 338374 372330 371752 673655 697021 40.05 68.7 2
10:43:21 2023-09-26 465733 454313 90563 87953 142388 146247 149551 148987 92978 95053 109413 110571 135474 136243 430051 460116 1132182 1119336 445238 459216 123221 106663 124612 126133 148488 145808 138228 141511 86437 88226 319088 278574 823841 826559 205480 208547 265980 269223 315974 307220 313702 316433 320125 325696 293948 324631 763334 793342 589861 474234 285200 281856 324965 324834 333463 339020 330509 338614 371015 370087 671538 696985 40.05 68.7 2
10:43:22 2023-09-26 460577 455246 90169 88022 142693 146178 149854 149292 92947 95118 109262 113504 135056 136453 430051 464899 1131196 1113056 441449 459611 120053 106498 124683 126046 148624 146389 138190 138983 86496 88584 316911 279288 822094 829663 206348 203875 266985 269187 315793 308561 315618 315856 320290 326223 293948 327708 761246 801473 584016 468620 286512 281530 326803 324834 333969 336780 332590 337621 369319 372309 667758 698046 40.05 68.7 2
10:43:23 2023-09-26 455380 455210 90099 88198 141827 146658 148909 149805 92820 95217 109365 110612 135473 136604 430051 460080 1137089 1115786 440899 461461 123153 106663 124235 125987 150005 146045 138302 141897 86437 88291 319088 281791 816842 826737 205913 204018 267021 267535 315699 307255 312925 315921 321132 325241 294269 327038 760817 793450 586784 472786 286512 280205 325994 324834 332760 339020 331010 337107 369942 371716 667524 696985 40.05 68.7 2
10:43:24 2023-09-26 466882 448453 90479 87749 142447 146010 149688 148723 93010 95019 109447 113437 135422 136175 430440 465013 1124800 1110085 447349 459755 123427 106597 125001 126060 150180 146179 138190 141609 86496 88226 317336 280069 831951 833375 205913 204161 265351 269981 317544 306327 314658 315856 321881 325171 294305 324307 763019 802356 580985 474234 284729 281887 326731 324834 333969 337052 332554 336559 369942 370052 665565 699073 40.05 68.7 2
10:43:25 2023-09-26 464037 452854 90293 88230 142423 146280 150928 149532 92820 95184 109337 110623 135081 136918 430051 460716 1127994 1107077 441136 460770 123187 106663 124202 125779 150286 145912 138190 141511 86319 88226 315920 279540 817056 834220 205156 203875 267431 268359 315223 306327 316074 315856 322632 323219 295169 326540 759704 802464 586784 474234 286512 280109 324978 324834 333698 336733 332284 333577 372162 372344 665529 700102 40.05 68.7 2
10:43:26 2023-09-26 457494 453708 90289 87749 142071 146382 151457 149535 93136 93144 109346 110378 135287 136278 430282 460008 1131675 1119410 445492 459899 123307 106630 124202 125959 148862 146394 138190 141575 86437 88259 315065 280868 824163 826153 205300 204161 265758 269602 315974 306791 312749 315956 320125 324263 295133 324559 761263 793378 579470 475687 285276 281848 324965 326259 333463 339020 329546 337584 371050 370052 671346 697021 40.05 68.7 2
10:43:27 2023-09-26 458789 452541 90260 88022 142024 146182 149381 149292 92915 95053 109262 113594 134980 136002 432174 464863 1132875 1113056 442292 459971 121643 106630 124202 125606 148054 145842 138302 141503 86378 88106 316911 279039 824056 832444 206169 203841 266822 269008 315938 306825 314550 315748 320432 326012 293607 327087 760242 800341 584874 468620 286713 281676 326803 324569 333933 336544 331511 337584 369551 371575 664226 696985 40.05 68.7 2
10:43:28 2023-09-26 462075 455629 90281 88259 141692 146520 148906 149738 92915 95380 109278 110612 134947 136638 430051 459865 1140720 1117817 439755 459899 123187 106630 124612 125852 148082 145842 138190 141412 86319 88226 319088 279540 821951 826190 205480 203590 267655 267535 315974 308924 311801 315004 320907 325055 293536 327233 761356 793378 580985 471344 287176 279874 326803 324834 332729 338545 331045 336321 369942 372344 672968 698765 40.05 68.7 2
10:43:29 2023-09-26 458285 454349 90169 87961 142398 145975 150928 148953 92884 95085 109077 113403 135073 136070 430051 462766 1125264 1106639 443946 459935 122982 106908 123964 125606 151783 146593 138017 139375 86378 88371 315084 279396 818280 831462 204332 204161 265989 268743 317725 305829 315850 315856 321168 323740 295262 324595 760817 805027 579470 476361 286898 280814 325432 324377 333698 337087 331547 336084 372162 370935 667284 700102 40.05 68.7 2
10:43:30 2023-09-26 452324 454992 90281 87957 141995 146182 148942 149259 92852 93144 109830 110529 135388 136346 430051 463488 1131601 1111992 440415 461461 123187 106630 124202 125606 150427 145842 138302 141507 86378 88106 315920 279468 818708 831020 205913 203021 266202 268773 315974 306362 314436 313975 321168 325206 292445 327038 760279 804794 575357 468620 286311 280828 324965 324834 333410 335063 332590 336321 372367 371752 664589 697764 40.05 68.7 2
10:43:31 2023-09-26 468203 452889 90289 87961 142024 146182 149655 149535 92915 95053 109262 113470 135014 136002 430051 460264 1125264 1113216 444811 459683 120118 106531 124545 125679 150180 145705 138198 138983 86437 88130 312319 279091 826888 829845 205120 203590 265793 268864 314833 308186 312678 315634 322143 323219 294162 326334 761531 802607 579091 473527 285428 280959 324857 324709 331986 337087 332590 333577 371050 370123 674645 700102 40.05 68.7 2
10:43:32 2023-09-26 464684 454841 90347 87749 142817 145975 149448 149156 92915 93144 109346 110248 135090 136079 430051 463523 1122076 1106639 445274 459935 122982 106630 124168 125813 149795 145842 138190 141644 86201 88074 315920 279468 816221 832197 205156 204161 264573 268359 314968 305368 315850 315591 320907 324002 293821 324030 760199 802607 579470 475650 284059 281007 324965 323884 333933 336780 331511 335537 369942 368948 667284 697021 40.05 68.7 2
10:43:33 2023-09-26 451605 453708 90256 87749 142464 145673 149487 148347 92915 94954 109337 110497 135594 135798 431087 459935 1131123 1125234 443864 459395 119988 106531 124717 125732 148184 146186 138465 138828 86378 88097 315065 279670 828115 824988 205480 203021 265068 269648 315493 306327 312714 315856 319581 325960 292445 324631 761263 791038 582501 470011 285272 281848 324965 324415 332490 337052 331278 337107 369984 370052 673188 694941 40.05 68.7 2
10:43:34 2023-09-26 457494 454996 90165 87785 142029 146080 149009 148953 92915 95118 109262 110463 135014 135968 431454 459396 1128648 1113056 441665 459935 123136 106524 124202 125572 148082 146084 138190 138828 86319 88106 319088 279039 823119 829845 204797 203590 265793 268773 315493 307720 311510 315591 321204 322958 294305 324595 762949 801473 579470 474270 285165 280562 324965 324834 330947 338070 331547 333577 371345 370087 673692 699073 40.05 68.7 2
10:43:35 2023-09-26 463089 452545 90165 88041 142316 146382 149931 149638 93010 93346 109312 110443 135474 136433 430514 463991 1137700 1116227 444049 459935 123085 107152 124102 126100 149760 146147 137998 141841 86201 88403 320508 281122 811302 827321 205444 203590 265758 267464 315188 306008 312423 315856 319865 324228 293124 324595 760777 797614 580985 471344 285200 280104 325660 323812 332724 338034 329475 337035 372294 370087 665492 695925 40.05 68.7 2
10:43:36 2023-09-26 458482 454670 90318 87917 142221 146011 149688 148516 92884 95085 109228 113560 135310 135900 430660 460116 1132838 1120660 440379 459863 123393 106524 124578 125539 150427 145335 138190 138596 86437 88074 315065 277684 837898 827321 205159 202950 265351 269151 315493 306755 312458 315856 320869 325171 292134 326504 762976 793306 588563 468282 285263 281348 324700 324834 331986 337016 331010 336011 369695 373206 675176 697764 40.05 68.7 2
10:43:37 2023-09-26 454091 455957 90281 88110 141928 146451 149621 151906 93010 93346 109517 110410 135237 136380 430051 464574 1129557 1106654 440415 461461 123187 106531 124168 125572 150005 145842 138206 139003 86201 88074 315920 279468 821880 834557 205085 202985 266575 267499 315974 306257 312714 314674 322107 323184 293302 326504 759130 802162 579470 468620 286477 280131 324965 324834 331628 336038 332554 333505 369907 371977 667488 699754 40.05 68.7 2
10:43:38 2023-09-26 469538 452858 90132 88022 142020 146147 149076 148889 92852 94986 109337 113470 134980 135934 430660 460264 1125264 1113056 444163 459935 123324 106597 124168 125752 150109 145905 138030 138913 86437 88130 315390 278895 822415 830083 204584 203734 265581 268288 315938 307220 311475 315856 320811 323184 294233 323933 761356 800268 576439 474759 285152 280701 324821 324834 330947 338070 330509 333541 371015 369758 675361 698505 40.05 68.7 2
10:43:39 2023-09-26 462732 454992 90409 87657 142817 145570 149688 150171 93073 94919 109413 110270 135694 135900 431050 467908 1120376 1109035 445165 460770 123324 106630 124235 125572 150110 145709 138190 138921 86319 88041 315920 277720 824960 833627 204797 203590 264503 269151 315938 306825 316074 314932 320871 323705 293302 324523 762436 805027 579470 472713 284259 281812 324965 324341 333933 334710 331511 333577 369577 368913 666507 698010 40.05 68.7 2
10:43:40 2023-09-26 452246 453171 90256 87717 142071 145673 149117 148649 92852 94954 109228 113560 135354 135934 431417 460080 1136516 1123057 440122 459647 120020 106531 124836 125438 149167 146389 138768 138794 86496 88097 318022 279273 833882 829772 205480 202668 265475 269079 315049 307005 311765 315856 322640 324193 291964 327269 763246 793378 579470 468902 286097 280955 324471 324450 331986 337016 330509 333613 369984 370087 673188 695433 40.05 68.7 2
10:43:41 2023-09-26 458071 454992 90099 87932 142029 145838 149109 150312 92947 94954 109262 113560 135388 135968 430660 461609 1130253 1118800 446242 459899 123393 106630 124168 125606 147746 146186 138190 139022 86319 88074 315920 279003 825596 827357 204117 203875 264573 268324 315938 306644 311694 317462 319641 324839 294233 323994 761356 793342 584395 475277 284259 280688 324965 324834 331681 338545 329247 335537 371050 368913 672931 698010 40.05 68.7 2
10:43:42 2023-09-26 460083 453216 90244 87925 142024 146113 149518 148920 92852 93309 109244 110527 135466 136961 431234 464720 1133648 1116621 442846 459755 123393 106531 124168 125572 150005 145808 138190 139107 86378 88194 316911 279199 824145 829809 205159 202844 265537 268288 315974 305536 313189 315856 319158 324681 292303 324595 759659 797975 580985 468620 285200 280496 324965 323357 333933 336745 329510 336285 369984 370052 664226 695925 40.05 68.7 2
10:43:43 2023-09-26 461073 453216 90099 87989 141762 146182 149042 149292 92820 95184 109044 110497 135182 136346 430965 460044 1137895 1115786 439133 459935 123221 106451 124202 125539 148488 145369 138190 138824 86319 88134 315065 279468 828463 827357 204441 202666 266202 267499 315049 307220 311729 315856 320384 323670 293096 327002 761356 793342 579470 468354 286589 280043 324965 324834 330983 337052 330473 335501 369284 371752 673446 696985 40.05 68.7 2
10:43:44 2023-09-26 458934 456207 90340 88166 141861 146382 148975 149601 92884 95281 109635 110571 135253 136467 430892 462730 1125264 1106654 441665 462626 123358 106597 124135 125572 149656 146045 138109 139095 86201 88226 315920 280923 818941 832786 203796 203021 265944 267276 315974 305794 312714 315412 320386 322248 294269 324223 759130 802126 580630 475614 285129 279306 324965 323848 331395 336509 331010 333541 371570 370052 667247 699791 40.05 68.7 2
10:43:45 2023-09-26 452214 453879 90289 87869 141995 146147 149381 149259 92884 95118 109262 113470 135388 136404 431454 465553 1130395 1111475 441352 462922 123153 106524 124168 125572 147821 146084 138190 138828 86201 88134 315920 279039 822967 832197 205120 202633 265758 267535 315493 306825 313666 313975 320125 324228 292098 324631 760242 800341 573864 468584 285200 280065 324965 324798 333933 334957 334499 337046 369731 370913 666588 699479 40.05 68.7 2
10:43:46 2023-09-26 464698 455957 90286 87925 142817 146178 151139 150910 92852 95019 109228 110312 135048 136527 432065 460008 1125264 1112228 441412 461351 123427 106418 124578 125366 148723 145095 138190 138596 86201 88074 319088 278646 830135 832444 204188 203021 265351 268099 314163 307255 314099 314896 321204 322248 293302 324523 764785 802607 577955 472786 284929 280065 324015 324834 331717 335684 331547 333505 369907 370017 677024 700066 40.05 68.7 2
10:43:47 2023-09-26 455869 454202 90005 88022 141679 146385 150294 149326 92820 95283 108893 110475 134913 136604 430660 460116 1137126 1116227 441352 459935 123153 106531 124359 125925 148491 146593 138121 139274 86378 88162 318274 282880 823412 829494 204619 202950 266166 266643 315938 306292 314136 315856 319158 323670 292855 324523 760547 795739 579470 471380 285263 279179 324965 324280 330947 338070 329510 335501 369984 370087 667899 695962 40.05 68.7 2
10:43:48 2023-09-26 451462 453211 90289 87661 142259 146144 149691 151057 92947 94920 109337 113335 135790 135832 432102 462719 1127958 1120697 443679 459935 123273 106451 124168 125539 147821 145983 138190 138596 86319 87953 319088 277755 830791 824952 205159 202985 264318 268737 315049 306043 311765 315412 319158 325171 291485 324559 762436 793491 579470 468318 284259 280955 324471 324834 331951 336509 331837 336559 369427 368913 672968 694904 40.05 68.7 2
10:43:49 2023-09-26 460111 456207 90099 87869 141893 146046 148740 149123 92915 95085 109153 113594 134947 136380 431417 465045 1131601 1111165 441688 459827 123358 106564 124135 125819 150340 145873 138121 138983 86201 88102 318274 279504 821666 835593 204761 202631 266131 267276 315715 305368 315514 314752 321168 321729 292445 324595 759130 802090 577955 468656 285838 279214 324965 323848 331628 336003 331547 332964 369871 370123 665565 699293 40.05 68.7 2
10:43:50 2023-09-26 450935 453884 90099 87749 141987 146044 149142 148987 92820 95085 109228 113481 134980 136369 430965 464863 1133679 1113056 441557 459683 122948 106630 123760 125746 149373 146045 137918 141704 86201 88041 319088 279468 817573 829772 204618 202668 264573 267499 315974 306393 312714 315856 318640 324193 292374 324559 758593 793414 579470 468656 284964 280161 324965 322568 332994 336745 329208 333325 369984 369499 664226 694941 40.05 68.7 2
10:43:51 2023-09-26 454823 452536 90320 87569 142686 145538 149928 148618 93041 93144 109581 110412 135474 135738 431270 464720 1122403 1111770 444180 459791 123393 106418 124612 125332 148657 145651 138795 138836 86437 87889 316911 277329 840921 836980 204011 202985 265351 268737 314128 306292 312714 313939 320907 322248 292303 324487 763517 805027 577955 472416 284729 280492 324015 324510 331986 334746 331583 335518 369319 369464 673446 698010 40.05 68.7 2
10:43:52 2023-09-26 458934 454878 90132 87749 142029 146147 151303 148987 92915 95118 109262 113470 134980 135968 429426 463452 1123668 1106639 445420 460008 121438 106663 123694 125779 147686 146079 137998 141708 86260 88226 317895 279540 821725 832197 203831 203590 265719 267276 315974 306825 311801 314932 319901 322318 293373 322521 759167 801473 579470 475650 283507 279834 324965 322867 332490 336003 332073 333577 373056 368362 664226 699791 40.05 68.7 2
10:43:53 2023-09-26 453615 456243 90497 88108 142384 146010 149861 148920 93073 93150 109346 110369 135474 135832 432102 459827 1127994 1121531 446439 459899 123358 106630 124202 125572 148082 145842 138206 138713 86319 87921 319088 278378 835356 824952 204833 202631 264098 268359 314606 306043 311729 315302 318194 324263 291485 323994 762436 793491 574797 468620 284069 281078 324471 324834 331951 336509 329546 336321 369463 368397 672491 694904 40.05 68.7 2
10:43:54 2023-09-26 458289 453884 90132 87749 141987 145944 149821 148854 92852 95085 109262 113403 135014 135968 430404 458714 1125264 1113056 444200 460008 123187 106630 124202 125572 147814 145571 138094 138921 86260 88253 319088 279468 825704 831020 203974 203021 264573 267499 315493 308415 310749 315856 320646 321988 294626 323994 762439 799740 585245 474991 284294 282630 324965 324053 329662 337785 332382 333289 373657 369359 676321 698853 40.05 68.7 2
10:43:55 2023-09-26 453445 456280 90281 87957 142594 146382 151246 149123 92915 95085 109262 110420 135771 136075 430965 463523 1134484 1114640 443966 460044 122914 106663 123694 125987 151714 146079 137806 141644 86201 88166 315920 279432 812407 829222 204152 202666 264538 267499 314713 306393 314026 315856 318673 324193 291964 324030 756985 793342 579470 471113 284729 280065 324965 322604 332994 336509 328977 335573 369984 368948 664226 694941 40.05 68.7 2
10:43:56 2023-09-26 450935 453919 90099 87749 141570 146182 148909 149089 92852 95085 109077 113437 134980 135968 432102 460008 1134484 1118800 439792 459971 123221 106288 124202 125332 150005 145437 138302 138323 86201 87889 319088 278610 825666 827357 203831 201713 265351 268284 313907 306327 311256 314968 319193 322283 291520 324631 760199 797922 577955 470455 286226 281326 324435 324762 330804 336367 332567 336124 369911 373320 673446 695962 40.05 68.7 2
10:43:57 2023-09-26 472140 454242 90038 88106 142005 146147 148773 149326 92820 95118 108968 110443 134980 136380 431490 462082 1128648 1105355 441629 459742 122948 106597 123964 125606 147719 145808 138190 139308 86201 88074 315920 281194 827743 834557 203475 203021 265386 266643 315715 306825 311765 314710 318910 321211 293337 323502 758112 802356 587361 473832 284964 278401 324965 322508 331986 336003 330241 333275 369942 369464 667284 699073 40.05 68.7 2
10:43:58 2023-09-26 457600 454883 90132 87601 142029 145707 149351 148682 92947 95019 109298 113403 135014 136209 431735 463918 1129957 1122755 448210 459827 123222 106531 124135 125732 147883 145670 138190 141511 86201 87921 320089 280069 824485 827321 203796 203021 264098 267535 315277 306825 311538 315856 317269 323219 292356 322557 761356 795922 579470 474197 283391 280100 324471 324341 331484 337016 328250 335573 369984 367812 669527 695962 40.05 68.7 2
10:43:59 2023-09-26 456266 453251 90132 87685 142029 145707 148975 148682 92852 94954 109077 113403 135111 136146 431454 460116 1123668 1111475 441629 461424 123427 106304 124612 125159 148690 145476 138224 138211 86319 87921 318022 278610 828925 832786 203831 202491 264573 267499 313871 306362 311729 313719 320646 321991 292445 323538 763665 802607 577955 472786 284573 279639 323104 324834 329983 334992 331278 333198 368803 368913 673446 697021 40.05 68.7 2
10:44:00 2023-09-26 454951 453915 89914 87961 141139 146416 148809 149911 92884 93402 108943 110623 134845 136725 431234 459935 1137673 1116116 441040 461424 122982 106451 123727 125752 149970 145741 138109 138906 86083 88074 318274 281718 818293 827584 204152 202348 265758 266234 315493 306078 310749 315412 318711 322958 291964 324030 758593 795958 575407 468728 285165 278470 324965 323884 329983 336226 328977 333577 369984 370087 667561 695962 40.05 68.7 2
10:44:01 2023-09-26 450863 453207 90132 87717 141987 145673 149928 148314 92978 94855 109262 113369 135328 135840 429426 463845 1129594 1120735 444495 460008 119878 106418 124202 125452 148049 145369 138190 141412 86319 87921 315920 277755 824467 827357 204833 202171 264362 268324 314163 305829 311765 314710 318934 323966 290723 324523 761356 793636 575357 468182 284059 280135 323559 324605 330714 335028 331059 333577 368288 368397 673225 697268 40.05 68.7 2
10:44:02 2023-09-26 455554 456280 90001 87908 142398 146178 150716 150945 92947 93248 109094 110410 135044 136070 431490 461398 1128810 1109481 441182 459971 123034 106304 123964 125472 150146 145369 138354 141412 86260 87953 320549 279540 821987 834557 203831 201748 265351 267053 315049 306073 313877 313176 320646 322907 291556 324559 756985 805100 561445 468548 284964 278401 324965 322902 330983 334758 331355 332423 369984 370052 665602 696985 40.05 68.7 2
10:44:03 2023-09-26 453627 454242 90132 87597 141799 145707 149384 148516 92852 94987 109077 113437 135014 135968 431454 464537 1132875 1113056 441557 460044 122744 106630 123542 125606 149342 145842 137918 141507 85966 88100 315920 279468 811201 828564 203831 202171 264538 266643 315938 305962 311292 315412 317269 322993 291900 323538 756913 792189 579470 470419 284095 281326 324857 323817 331700 336261 330393 333469 369319 368807 664115 695819 40.05 68.7 2
10:44:04 2023-09-26 456091 456280 90314 87418 142024 145437 149688 148247 92978 92887 109346 113302 135649 135490 429691 464899 1121605 1106676 446246 459971 122982 106271 124202 125366 149795 145369 138190 138246 86201 87921 319088 277720 822138 833375 203833 202171 262887 268135 314827 305962 312275 313022 318934 321988 291520 323239 760817 802607 579091 471149 282994 280135 323787 322902 332526 333986 331874 333469 369984 366716 665602 696491 40.05 68.7 2
10:44:05 2023-09-26 458939 453884 89820 87753 142034 145975 150294 149259 95154 94954 108893 113437 135035 136466 431454 462082 1126288 1103784 439861 460008 122948 106321 123760 125452 151854 145369 137998 138824 86083 87921 319088 279576 819713 833966 202871 202065 264609 266826 315049 306393 313654 314011 319677 320283 292445 323502 759033 806482 576439 473236 284822 279743 324929 322723 330804 334851 331911 333593 372077 371741 667321 696985 40.05 68.7 2
10:44:06 2023-09-26 466493 456243 90099 87565 142073 145673 148975 152799 92947 93021 109145 113369 134947 135840 428750 460224 1124695 1115031 446231 460008 123017 106451 123964 125366 147686 145369 138190 141389 86201 88074 315065 279235 822308 826153 202871 202701 263729 267053 314163 306825 311588 315412 317022 322023 292161 322259 760279 795922 576439 476173 283264 279639 324015 323429 330018 337052 330218 333311 370164 367264 669527 695962 40.05 68.7 2
10:44:07 2023-09-26 450971 453915 90099 87717 141791 145707 148942 148449 92789 94954 109077 110529 135151 136209 431124 466172 1131123 1112671 442920 459791 123393 106531 124135 125438 150427 145437 138109 138713 86142 88033 316911 279468 819190 829845 203974 201713 264432 266678 315049 305102 311836 313975 317269 323254 290599 323538 756949 798907 589861 468584 284095 279297 324507 322115 331664 334489 329012 333613 368943 368397 663284 695176 40.05 68.7 2
10:44:08 2023-09-26 454018 454486 89943 87749 141566 146438 148673 149292 92757 95152 109044 113470 134980 136622 428750 460116 1133837 1114204 439133 460008 122948 106271 124050 125193 147686 145369 137998 138631 86142 87921 319088 279576 837371 827394 203510 201397 265386 266420 314163 306292 309878 314489 318229 322026 291485 324523 759167 792747 577955 468620 285610 278331 324015 324377 329448 335063 328515 333469 369984 369793 672491 694977 40.05 68.7 2
10:44:09 2023-09-26 458934 453888 90175 87797 142398 146178 150645 150945 92820 95149 109127 110497 134951 136243 431270 466879 1125116 1107055 446583 460008 122744 106498 123897 125712 147483 146041 137998 139017 86142 88097 321146 279468 814205 833627 203475 202950 263439 267017 315938 305962 311729 313903 318899 321953 291894 321473 759668 801436 577955 474905 284265 279569 324929 321853 331951 334640 329475 333433 369984 369575 664226 696948 40.05 68.7 2
10:44:10 2023-09-26 453634 454561 90067 87685 141537 145673 148773 148582 92789 95052 109044 113447 134913 135968 429728 465231 1127958 1106141 440640 459935 119830 106418 123897 125332 147686 145476 137998 138789 86142 87889 319088 279504 820044 833375 203760 201502 265869 266607 314827 306825 311256 312950 320161 321694 290635 324523 756913 805027 580038 468512 285129 278366 324471 322508 330947 333951 332346 332153 369479 372009 667936 699293 40.05 68.7 2
10:44:11 2023-09-26 458829 456284 90187 87863 141815 145975 149348 149159 92884 93015 109044 113369 134980 135934 432065 461024 1125264 1113056 444910 459971 121236 106531 123964 125332 147781 145335 137970 138631 86201 87889 320549 279432 822415 829772 202800 202313 264063 267017 314606 306681 309772 314608 318675 320953 292303 322486 762694 793414 575113 473491 283356 279214 324471 323812 328915 336509 329212 332423 372258 367742 673446 696948 40.05 68.7 2
10:44:12 2023-09-26 465171 453211 90099 87414 141432 145201 149821 148214 92915 94788 109337 113268 135388 135456 429577 465517 1118790 1106603 447217 459899 122982 106418 123964 125299 147748 145537 137998 138596 86201 87859 315065 277684 824617 833966 202871 201678 262852 267499 314163 305962 311801 312950 318945 321694 292126 323466 761356 802607 577955 471344 283453 282338 323763 323034 332436 334547 330366 333289 369875 369655 669914 699977 40.05 68.7 2
10:44:13 2023-09-26 453611 454557 90067 87721 141766 145707 149142 149501 92789 95117 109119 113515 135310 135968 432691 464020 1134484 1116227 440415 461535 123358 106271 124202 125332 150391 145502 138302 138323 86201 87889 315920 279432 826340 829150 203157 201045 264573 266830 313650 305794 310531 313975 318861 322178 290635 324523 760242 793342 577955 468246 285165 278475 323787 324605 329911 335028 328941 333433 369984 370017 673446 695925 40.05 68.7 2
10:44:14 2023-09-26 450935 453844 90099 87533 142594 145570 151352 150453 92852 94822 109228 113302 135052 135456 432372 464209 1127086 1119069 444908 459935 123153 106288 124016 125332 147788 145300 137998 138211 86142 87921 319088 278147 827683 824915 203796 201678 262852 267237 313650 306825 312582 313719 316976 323219 292155 323706 763093 795153 576850 469862 285476 280201 322889 323669 329769 334816 331441 334692 367504 369614 672968 695139 40.05 68.7 2
10:44:15 2023-09-26 465834 454561 89972 87621 141903 145673 148673 149226 92852 94986 108968 113481 134913 135934 432102 462766 1126288 1103784 441040 459742 123085 106271 123897 125332 149551 145502 137918 138948 86083 87921 319088 279576 819823 834557 202871 201502 264573 265825 314827 306393 311221 313462 319876 320283 291520 323994 756913 806167 577955 471867 284929 278470 324965 322508 330947 334992 330741 332933 370164 369758 665529 696985 40.05 68.7 2
10:44:16 2023-09-26 450971 454552 90067 87717 141757 145673 148773 148413 92852 95019 109044 113403 134980 136237 432409 466244 1132875 1113056 444401 459971 123034 106451 124365 125159 147686 145335 137998 138596 86201 87829 320549 279235 824966 829809 203475 201643 263851 266768 315277 305136 315029 313796 317092 324730 290670 325902 757952 797995 580985 470529 283789 278984 324219 321853 332490 334710 331441 333541 368575 368620 663284 696809 40.05 68.7 2
10:44:17 2023-09-26 456307 456025 90038 87565 142398 145630 150857 150524 92820 95052 109044 113369 135018 136442 430029 462766 1124466 1111475 441466 461424 123307 106271 124578 125332 148353 145165 138190 138211 86260 87617 319088 277755 850364 833375 202871 201362 264098 267464 313138 305333 311475 312766 319193 321437 290670 322976 761356 802607 585245 471344 283996 279179 322841 324834 330679 333986 329546 332423 369984 367812 672968 696948 40.05 68.7 2
10:44:18 2023-09-26 455953 457568 90266 87893 141436 146382 148706 149259 92852 95281 109094 110452 134778 136691 432151 459935 1136902 1114767 440415 459611 121236 106564 123931 125539 151783 145804 137806 139152 86201 87889 315065 280923 824496 828796 202871 201713 264609 265754 314163 305333 309807 314674 318194 321953 290635 323239 758557 795885 577955 468656 284782 277486 324965 323585 328951 336038 328480 333469 369463 369464 669017 694904 40.05 68.7 2
10:44:19 2023-09-26 452338 454557 90099 87657 142029 145538 149109 148247 92915 94954 109228 113335 135388 135712 431691 464209 1130431 1120697 443864 459971 121609 106418 124168 125332 147686 145199 138094 138211 86201 87769 315920 277755 828762 827394 204439 201502 263961 267464 313650 306825 310749 313719 317269 323184 289717 323502 760842 793491 587616 467816 283427 280065 323068 323848 329947 334992 331404 333253 369230 369880 673372 695819 40.05 68.7 2
10:44:20 2023-09-26 456125 456816 89993 87867 141797 146010 151786 150945 92852 95053 108968 113515 135516 137346 432372 462695 1127958 1103784 440597 459863 123119 106418 123931 125539 151925 145335 137763 138824 86083 87889 315920 279540 819043 834557 202835 201326 264503 265790 314163 305136 310784 312736 319641 320248 291485 325347 756393 805027 582168 468656 284729 278331 323393 322831 330947 334992 331247 331417 370164 368948 665529 698010 40.05 68.7 2
10:44:21 2023-09-26 453513 454597 90099 87653 141799 145707 149554 148751 92789 94986 109077 113369 135014 135968 429353 467630 1131270 1113056 440863 460008 123034 106271 123897 125332 151960 145779 137806 138211 86083 88100 315065 279504 822967 832197 203510 201502 263693 266607 314163 305102 312458 312986 320360 323184 292775 323502 756341 797939 580985 470455 285881 279455 324255 322198 331843 333775 331206 333397 367583 370024 663100 696809 40.05 68.7 2
10:44:22 2023-09-26 457604 454588 90034 87717 141889 145907 150506 148751 92852 94954 109044 113369 135310 135866 430132 463518 1124466 1110649 441593 461572 123256 106166 124235 125040 148153 145300 138302 138323 86260 87617 319088 278182 832576 833966 202553 201678 264098 266643 313138 305829 310749 312986 319863 321211 291485 322521 761356 802039 585245 472518 283427 278470 322578 324834 329680 334454 330241 332423 369984 367777 673446 697021 40.05 68.7 2
10:44:23 2023-09-26 458253 454233 90009 87414 141623 145673 148840 149080 92915 94954 109077 113369 135014 135934 429993 467365 1118790 1106603 446899 462561 122829 106418 123442 125419 151750 145335 137806 138596 86025 87649 319088 279235 826792 833375 202835 202313 262852 266916 315049 304743 311729 313022 318651 323697 291689 323824 760703 801327 577955 473680 284265 279925 324363 321674 331807 333951 328941 332423 369427 367588 665457 697801 40.05 68.8 2
10:44:24 2023-09-26 450895 456353 90038 87414 142398 145630 150927 150317 92820 94855 109044 113302 135069 135806 430065 463518 1129594 1119069 441762 459778 123153 106239 124135 125126 147686 145300 138190 138658 86201 87769 319088 277755 825753 828564 203796 201045 263290 267089 313138 306609 310278 313683 316916 322213 289682 323538 760817 793491 585532 468864 283427 279179 322614 322580 329680 334723 328480 333239 366658 367777 672968 692868 40.05 68.8 2
10:44:25 2023-09-26 459585 454633 89943 87446 141570 145437 148773 148347 92789 94920 109044 113369 134980 135712 429758 460116 1125264 1114640 445529 463032 122948 106271 124035 125159 149656 145502 137918 138323 85966 87889 319088 279235 820705 827357 202163 201855 263228 266358 314054 306321 311514 314752 317057 323158 291823 321818 758984 796829 582168 473862 282528 278479 323787 322580 329680 335967 329568 332459 369984 366391 672035 694904 40.05 68.7 2
10:44:26 2023-09-26 453541 454628 89910 87569 141537 146093 148706 148382 92757 94920 109044 113369 134947 135934 429353 467774 1130431 1112265 441521 459971 123034 106239 123694 125159 147483 145300 137998 138211 86200 87769 319088 279468 821208 829809 202835 201045 263693 266234 314827 304601 310820 312593 316241 324947 290158 324963 755807 793342 579849 468548 285274 278331 324015 320878 331986 333986 327489 333541 368346 367812 662307 694682 40.05 68.7 2
10:44:27 2023-09-26 457380 457572 90183 87589 142256 145536 149588 148416 92884 93248 109278 110280 134845 136243 429993 463488 1121244 1109860 445090 460876 123290 106133 124168 125006 151783 145095 138121 138211 86201 87617 316911 277329 830212 834220 202694 201326 263290 267276 312224 305208 311256 312001 318675 320987 290670 322521 760814 802607 585245 468692 282959 279179 322054 323585 329983 333987 329475 331453 369427 367229 669527 695962 40.05 68.7 2
10:44:28 2023-09-26 454533 454633 89910 87561 141147 145707 148865 148920 92757 94954 108743 113369 134980 135968 429586 464175 1124466 1103784 444236 460044 122914 106418 123357 125366 151750 145335 137615 138824 85902 88100 321146 281194 816183 833375 201846 201678 263658 265382 314163 305531 310749 312986 319693 319768 292161 321021 756341 802039 580630 473862 283039 279402 324471 321853 329983 334710 331132 332676 369839 369655 664115 696838 40.05 68.7 2
10:44:29 2023-09-26 456129 456284 90125 87565 141792 145502 148942 148178 92789 94855 109077 110455 135703 135819 430114 462117 1128685 1119777 447668 460008 122982 106271 123727 125126 149342 145502 138109 138709 86083 87649 319088 278610 821636 824952 202553 201678 262852 266678 313650 306393 310278 313939 315982 322248 290564 321508 760279 791810 577955 472518 284064 279301 323104 322640 329715 333986 329568 333541 367798 369055 669527 692904 40.05 68.7 2
10:44:30 2023-09-26 457641 454588 89787 87414 141533 145437 148909 148774 92820 94855 108893 113369 134980 135934 429691 459850 1123668 1109860 441629 461424 123119 105914 123931 124748 151995 144829 137998 138211 85993 87617 319088 278646 840634 829845 202163 201045 262887 266096 311969 306861 309807 312037 318194 320248 290670 321508 760888 801965 576439 473210 285072 279743 321720 323705 328809 332843 331441 331274 369283 369107 673446 695889 40.05 68.7 2
10:44:31 2023-09-26 455626 456998 89508 87625 142005 146239 150189 148823 95121 95118 108676 110539 134778 136487 429389 460116 1134484 1114640 440516 462415 122948 106271 123357 125159 151750 145335 137806 138658 85988 87649 319088 281231 819263 827357 202517 201045 264538 264940 313686 306825 311991 313975 316881 321211 290396 321997 756913 793491 585245 468620 283825 278564 324015 321531 328419 335028 330218 333203 368647 367848 669017 692904 40.05 68.7 2
[truncated: 149,785 more chars]
