# Supplementary material for: Methods for Estimating the Detection and Quantification Limits of Key Substances in Beer Maturation with Electronic Noses
Source: Sensors (Basel). 2024 May 30;24(11):3520. doi: 10.3390/s24113520 (PMC11175341; doi:10.3390/s24113520)
Supplement: Supplementary file 1 [file sensors-24-03520-s001.zip › Data/2-Phenylethanol/raw data/Day 1/50ppm2.txt]

Time Date R01 R02 R03 R04 R05 R06 R07 R08 R09 R10 R11 R12 R13 R14 R15 R16 R17 R18 R19 R20 R21 R22 R23 R24 R25 R26 R27 R28 R29 R30 R31 R32 R33 R34 R35 R36 R37 R38 R39 R40 R41 R42 R43 R44 R45 R46 R47 R48 R49 R50 R51 R52 R53 R54 R55 R56 R57 R58 R59 R60 R61 R62 T01 H01 Phase
10:50:00 2023-09-26 356811 353241 82147 80015 120663 121801 124343 123740 87330 85881 96594 95463 115280 116406 341645 367313 983898 970479 366035 381485 106201 96197 105388 102383 122586 116605 110512 113023 77416 75875 269427 237712 694942 694083 197675 194107 250756 252005 290231 281515 295883 299146 311781 316931 293984 327573 687040 718528 529401 423696 264146 259415 299135 297613 312228 315490 318619 322980 356681 359526 589519 620645 40.05 68.5 1
10:50:01 2023-09-26 356828 352434 82118 79842 120541 125376 124551 123500 87272 85754 96561 95202 115247 116414 340649 365625 974975 965524 369627 380950 106096 96264 105281 102485 122433 116605 110640 111113 76078 76031 271109 237317 695084 697040 197675 195051 249946 252716 289018 281711 296717 298413 311055 317198 295169 327246 685101 717478 524802 423552 264111 261716 299573 299441 309949 315235 319521 322490 356382 359019 597141 618597 40.05 68.5 1
10:50:02 2023-09-26 357622 352469 81969 80188 120157 121968 124274 123946 87121 85913 96494 95625 115214 116795 340649 370159 974975 963327 370700 380915 106234 96197 105422 102345 122586 116444 110716 112990 77449 75833 269427 235980 702304 701229 198246 194680 250756 251181 288089 283031 295847 297961 313717 315499 296107 327074 690188 721233 523040 429708 264075 259957 299573 297510 310020 317119 319266 324593 359667 358876 595195 619875 40.05 68.5 1
10:50:03 2023-09-26 355926 352469 81993 80047 120157 121885 124482 123774 87272 85966 96594 95625 115280 116600 340649 368904 984169 963327 365135 382056 106037 94280 103461 102646 120303 116732 110478 111113 77551 75958 269811 237653 693378 701543 197953 194680 251109 252182 291389 281034 297302 298205 313169 314988 297050 327537 686746 728368 527971 429978 263302 259380 299379 297009 311938 315235 319521 321965 359919 358371 590347 619100 40.05 68.5 1
10:50:04 2023-09-26 355807 352505 82001 80043 120157 121885 120922 123774 87153 85971 96561 95691 115247 116762 340770 365554 985565 968267 366749 381752 105812 94043 103164 102716 120003 117156 110402 113370 77436 76113 269427 237317 688444 699141 198232 194073 251462 252378 288562 281620 296883 297267 314159 315940 295133 329504 687527 727619 527971 428398 267089 261275 301307 299865 311505 315791 320353 323213 359992 360650 592146 622524 40.05 68.5 1
10:50:05 2023-09-26 358596 352403 82053 80019 120324 121885 124447 123792 87240 85908 96593 95716 115214 116567 340613 367794 980377 975753 369901 384383 106428 94248 103633 102646 120337 116699 110772 111036 76411 75937 271109 236313 702304 694083 198232 196398 251286 252005 288965 281936 295812 299111 312112 317374 294811 327768 686032 719544 527971 426093 264111 259380 299589 297793 310855 316408 318705 322490 357685 359778 589726 620023 40.05 68.5 1
10:50:06 2023-09-26 357080 355003 81969 80015 120320 121880 124447 123792 87089 86030 96561 95625 115214 116567 340577 364202 977051 972586 369627 381717 106168 96329 105320 102485 120204 116799 110478 113146 77436 75927 268565 237149 706499 695561 198232 194073 250017 252128 287460 281852 296919 298205 311644 317410 293991 329248 689783 722516 520574 423444 265595 261347 299609 300567 310526 316929 320163 322275 357685 358978 595928 617681 40.05 68.5 1
10:50:07 2023-09-26 356628 355492 82109 79983 120404 121717 124447 123671 87472 86120 96627 95463 115247 116406 340613 369458 976780 966070 368444 381449 106201 96196 105393 102409 120288 116685 110478 113146 77436 75968 266944 237647 695893 694156 197397 194680 250017 251181 289421 281423 295812 299320 311746 315940 296524 326504 684835 718492 523040 427407 265204 260173 299573 300288 311175 316122 318285 323207 357720 358371 595341 618117 40.05 68.5 1
10:50:08 2023-09-26 354779 352399 81965 80015 120153 121885 124413 123757 87089 85871 96493 95463 115181 116769 340577 368938 979118 959121 365941 381449 105957 96230 105213 102447 120121 116799 110478 113146 77383 75906 269811 237989 694146 700166 197120 195288 250017 250622 289439 281386 297302 300361 312919 319325 296589 326359 687904 721197 527971 427189 265433 260865 300457 296990 312851 314945 320426 321929 358284 358516 590892 619502 40.05 68.5 1
10:50:09 2023-09-26 355816 352434 81964 80361 120070 122220 124205 123946 86998 86093 96426 96043 115181 117185 340302 367866 983435 969009 367072 381752 106096 96363 105247 102441 120288 116605 110721 113146 77629 75875 273823 237149 693703 699672 198232 199438 251462 252360 288763 281423 296533 298205 314159 314953 296107 328500 686032 727069 517755 429978 264075 259311 299589 297232 310989 315455 320170 321929 360716 359524 590467 619064 40.05 68.5 1
10:50:10 2023-09-26 357603 352394 81973 79983 120157 121768 124447 123706 87121 85849 96527 95463 115214 116373 340099 367277 978425 968341 366553 380879 106201 96196 105461 102421 122722 116410 110665 110840 77523 75833 268565 236647 700130 697040 197603 196398 250966 252571 292068 281567 296609 299250 311858 317233 295190 328086 685579 718347 529401 423660 264111 259741 298646 299633 311979 315420 318997 323207 356645 356909 590415 617208 40.05 68.5 1
10:50:11 2023-09-26 357861 352364 81961 80011 120324 121885 121021 123792 87121 86030 96561 95625 115214 116567 342437 365333 980710 972586 369555 380879 106063 94171 105320 102447 120204 116766 110512 113146 77416 76062 268565 236647 705564 696546 198791 199227 249459 252414 288089 282837 296300 298449 312291 316895 294847 329504 687040 720053 527971 426129 264111 258555 299589 297510 310233 316444 319295 322454 357756 360286 588971 620097 40.05 68.5 1
10:50:12 2023-09-26 358592 352368 81940 79987 120157 121885 124240 123706 87089 85998 96527 95625 115214 116406 340577 370087 973557 964011 367337 380879 106168 96162 105393 102433 122722 116056 110512 110499 77523 75927 269427 236168 700062 701004 197675 194916 250720 252716 290567 283211 295632 301138 312848 316424 296524 327537 688014 722787 524273 429978 265580 260139 299996 297510 310268 316781 318765 322418 359665 358623 594006 617421 40.05 68.5 1
10:50:13 2023-09-26 355569 355200 81965 80019 120153 121885 124274 123792 87089 85998 96527 95756 115214 116762 340338 367866 980747 963327 371827 382056 105812 96363 105213 102544 119981 116766 110173 113180 77383 75937 272390 237317 688470 700202 197953 194680 250933 252128 287216 281887 297469 297510 314159 316196 296071 328000 685137 727619 530473 428690 264111 259741 299573 299076 309763 315525 320616 321406 359631 359490 599465 621565 40.05 68.5 1
10:50:14 2023-09-26 356576 352439 81851 80051 120153 122220 124205 123981 87030 86093 96426 95820 115181 117152 340817 367830 981310 969774 366234 380879 106063 96363 105247 102485 120269 116632 110606 111079 76524 76070 269811 237317 706850 699454 198651 196122 251781 252716 288965 281423 297207 299441 314159 315659 295856 328000 685995 727582 531230 429978 266144 259345 301094 297232 311719 314980 319521 322228 360462 357719 590688 618153 40.05 68.5 1
10:50:15 2023-09-26 352001 352399 81932 80015 120386 121801 124240 123671 87089 85849 96527 95463 115214 116406 340613 364422 984169 968341 366785 384074 105522 96297 105106 102544 119671 116799 110173 113180 77297 75927 269811 238158 696436 696546 198093 196086 251109 250622 288124 281849 297734 297613 313682 318145 294269 328573 687040 725494 523392 423660 267576 259380 300457 299901 311399 315210 321680 323250 358404 361010 594016 623559 40.05 68.5 1
10:50:16 2023-09-26 357403 354735 81969 80019 120320 121968 124447 123740 87089 85881 96527 95463 115214 116600 340338 364529 977745 971205 371755 383260 106329 94248 103461 102506 120483 116699 110444 110959 77604 75968 269427 236945 696470 696053 198512 199262 251462 251006 288897 283367 296116 298449 312291 316931 295376 329898 687527 721496 527971 426768 265293 258950 299135 298378 310233 317179 319521 322454 358547 358477 591800 617681 40.05 68.5 1
10:50:17 2023-09-26 356645 352117 82227 79874 120491 125411 124603 123671 87121 85881 96593 95625 115247 116440 341369 365041 976359 966894 369627 380915 105990 96363 105354 102479 120038 116799 110512 113102 77416 75978 269427 236982 700539 696053 197953 194984 250017 252163 290531 281980 296506 298449 311746 318406 294002 327768 685101 719702 533689 426242 267089 261716 299609 298990 311033 315816 320090 322311 356467 360394 600208 618991 40.05 68.5 1
10:50:18 2023-09-26 355803 352434 81961 80019 120324 121968 124240 123740 87121 85966 96527 95625 115214 116681 340842 367543 977560 965685 371682 383965 106070 94313 103174 102646 119969 117055 110444 113146 77403 75906 267279 237317 689903 701004 198232 194646 250756 251952 287460 281887 297374 297302 314159 316576 296107 328537 685101 725571 527971 428690 266333 259957 298194 300325 309510 315525 320426 320540 360196 359524 598836 619100 40.05 68.5 1
10:50:19 2023-09-26 354020 352403 81973 80019 120157 121885 124274 123706 87089 85913 96527 95749 115214 116440 340338 367830 979884 959121 366521 381520 106023 96397 105213 102479 120038 116605 110466 113023 77416 75927 273713 237989 689834 699635 197120 195288 250053 250622 289035 280763 297662 299514 312949 316871 296798 327830 687794 726379 532259 426924 265580 260865 299428 299478 312964 314804 320617 321929 358547 357868 592913 622489 40.05 68.5 1
10:50:20 2023-09-26 354065 355003 81969 79940 120324 125407 124274 123706 87121 86120 94860 95628 115558 116627 340470 364898 986154 970204 369161 382485 106037 94313 103308 102544 119671 116799 110173 111422 77604 76031 267279 238664 684944 694120 198512 196398 251286 251006 288667 281423 297207 297060 314107 316161 295620 329504 686770 727691 526542 428726 264922 258950 299135 300088 311683 315490 320200 320504 360462 357942 585694 619976 40.05 68.5 1
10:50:21 2023-09-26 354101 354752 81969 79961 120153 121843 120990 123706 87089 85881 96460 95495 115214 116406 340613 364202 985565 968341 367043 380915 105812 93882 103270 102517 119920 116799 109868 113135 77383 76000 268565 237989 697640 696053 198093 194511 250756 253878 290649 281373 297518 299937 312077 318229 294162 328427 686894 723628 523392 423408 266710 259345 298438 297649 311938 313593 321262 323066 356610 360214 592255 619538 40.05 68.5 1
10:50:22 2023-09-26 357080 352183 81965 80105 120350 122220 121149 121644 87295 85998 96692 95561 115148 116694 340434 363805 976941 970442 369591 380915 106023 96196 103461 102415 120170 116571 110512 112990 77416 76000 289814 236647 698673 695069 198093 199509 251109 251426 287190 282196 296508 300361 313205 316684 294305 330007 688014 722276 522512 423732 265550 258589 300208 298378 310015 316187 319252 322192 357756 358512 595341 617681 40.05 68.5 1
10:50:23 2023-09-26 356072 354234 82114 79874 120316 125342 124482 123466 87272 85754 96627 95171 115280 115986 340099 366725 974975 967631 368444 380612 105990 96230 105213 102453 120418 116444 110402 112990 77436 75844 267279 236982 693353 698449 197918 197227 250401 252058 288933 281781 297063 298343 311568 318229 294990 327318 690151 718768 532377 423516 264887 261716 297888 298831 311211 315490 320200 322454 356503 357977 598836 618153 40.05 68.5 1
10:50:24 2023-09-26 358093 352399 81969 80015 120457 121885 124240 123671 87153 85998 96561 95625 115214 116406 340099 369979 973594 963327 367373 380879 106201 96063 103677 102389 122637 116377 110512 110686 77589 75823 269427 235980 699611 700166 197675 194984 250756 251391 290879 282748 295847 300361 313205 315464 297014 327537 688014 721728 519164 429674 264075 260173 298194 298170 311211 316922 318546 322490 359665 358876 596796 617933 40.15 68.5 1
10:50:25 2023-09-26 353739 352399 81965 80043 120157 121684 124240 123706 87030 85849 96527 95463 115506 116406 340099 366761 979884 959158 366269 380915 105845 96264 105247 102511 120410 116799 110359 111113 76556 76082 269811 238591 692419 700010 197675 195254 250544 252716 289739 280818 297302 298170 313359 316966 295441 326540 687794 721801 529401 427069 263706 261005 297742 297577 312193 316032 321327 322262 358799 358623 593622 619538 40.05 68.5 1
10:50:26 2023-09-26 355547 352399 82013 80043 119824 122220 123998 123946 87030 85998 96426 95625 115181 116728 339585 368938 982738 964697 368336 380915 105845 96363 105213 102421 120003 116605 110359 112990 77416 75875 268436 236982 694381 699937 198512 194073 251462 250622 288798 281936 297207 301717 314159 314988 295297 329038 686032 727619 529236 428763 264887 258984 299379 297685 311211 315174 320243 323103 360717 359779 590563 620756 40.05 68.5 1
10:50:27 2023-09-26 357840 351871 81912 79874 120157 121735 124240 123671 87030 85871 96460 95463 115214 116406 339585 366725 975624 971895 367073 380577 106023 94248 103461 102441 120303 116632 110478 110806 77584 75916 266944 235871 700476 698028 198512 194578 251462 252538 290531 282187 295673 300786 311863 317117 296036 329271 687040 718238 524273 426165 264146 258589 301094 297287 310268 316922 319295 322454 358259 357657 592035 620060 40.05 68.5 1
10:50:28 2023-09-26 356072 354465 82001 80015 120241 121680 124274 123671 87062 85871 96460 95463 115214 116406 341416 363437 974975 966931 369591 380915 106023 96163 105247 102415 120038 116605 110359 112956 77363 75813 269427 236647 691937 695069 197675 194680 250053 252163 288124 281655 296506 299865 312291 318888 295843 328073 685101 718021 527620 423552 267089 262784 299573 300962 311399 315826 320390 322347 356503 360141 597840 620756 40.05 68.5 1
10:50:29 2023-09-26 355067 352403 81744 80051 120145 121801 124067 123706 87030 85939 94939 95495 115214 116440 339585 367277 977745 965237 372057 383297 106004 96395 103311 102479 120170 116982 110478 110959 77604 75989 267279 236647 704034 701004 197953 194680 251178 254145 287216 281923 296466 297060 312955 316649 296107 328073 685137 725530 525112 428084 264111 260139 299996 298902 309329 315490 321100 320504 359919 359813 597988 618190 40.05 68.5 1
10:50:30 2023-09-26 352001 352364 81993 80019 120153 121801 124102 123706 87121 85881 96527 95495 115247 116600 340099 367830 981849 959158 365941 380915 105990 96163 105140 102485 120038 116605 110325 113023 77383 75978 269811 237821 690962 698119 197397 195322 250053 251391 289035 280748 297698 298205 313241 316966 295749 324379 687757 726710 527971 427116 265580 261482 298506 299478 313145 315280 321107 322311 358620 358623 590692 621602 40.05 68.5 1
10:50:31 2023-09-26 351677 351871 81961 79878 120153 121735 124188 123671 87153 85881 96561 95495 115558 116627 340362 364792 986191 970353 369161 381913 106230 94280 103174 102646 119969 116799 110173 113180 77277 75927 267279 238591 689884 695069 198232 194680 250756 252716 290941 280139 297554 299405 312291 318406 295843 328573 687040 720402 530087 423588 264922 261450 300244 298413 312193 314286 319144 322454 356681 357977 592710 620013 40.05 68.5 1
10:50:32 2023-09-26 357376 351383 81969 79932 120157 125306 124188 123534 87121 85876 96494 95463 115539 116406 340613 365696 978462 970479 365776 380648 106201 96097 105388 102357 122552 116638 110512 110967 77416 75854 287143 236480 697354 694083 198093 194714 251462 252005 288798 281887 296326 301029 313145 317198 295641 328427 686408 718383 529401 423552 266333 261716 299518 297577 311648 316922 319070 323997 357506 359815 589639 620060 40.05 68.5 1
10:50:33 2023-09-26 356072 351344 82114 79906 120157 125376 121099 121475 87263 85998 96826 95561 115181 116339 340195 368240 975975 965995 369948 380879 106136 96230 105247 102389 120038 116632 110529 110917 77383 75916 266944 236982 696454 699018 197675 195288 250756 251742 288159 281570 296544 299426 312000 316966 296237 327305 690188 718528 529401 427407 263671 260753 298194 297961 311965 315525 319070 323999 357720 359019 594170 618153 40.05 68.5 1
10:50:34 2023-09-26 355976 354502 81711 80047 119824 121964 124153 123774 87030 85971 96359 95756 115181 116762 339550 368673 974284 961959 369519 380310 105845 96230 105174 102421 119920 116410 110173 112990 77416 75864 267980 235980 694849 700202 197953 196950 251391 252716 290531 283453 295740 298343 314015 316050 296093 328026 689930 723628 526542 429370 264111 260139 299609 300325 310020 317401 318887 322001 360462 359019 595625 620060 40.05 68.5 1
10:50:35 2023-09-26 354565 354744 82034 80110 120266 122220 124482 123912 87144 86030 96658 95660 115605 116466 340398 369278 979775 959121 367777 382916 106103 94280 103379 102441 120003 116685 110402 111079 76524 76009 268565 237317 694264 700130 197675 195322 250756 252716 289677 281191 297662 301560 313536 316895 297642 326504 687004 721350 527971 427647 265204 260571 298611 297577 312851 315200 320426 322226 358764 358371 589153 619502 40.05 68.5 1
10:50:36 2023-09-26 355532 352333 81903 80019 120065 122220 124171 123878 86939 86003 94804 95788 115148 116795 339550 365661 982701 969288 366749 380915 106023 96329 105286 102473 120003 116773 110325 113180 77383 75937 269811 237135 700417 702226 198791 196260 251994 252716 289475 281711 297482 300361 314015 315288 296942 328500 686032 727678 525112 430330 266710 259311 299589 297577 311902 315836 320353 321965 360970 360031 590467 618153 40.05 68.5 1
10:50:37 2023-09-26 351641 352010 82096 79887 120453 121786 124690 121344 87263 85966 96725 95139 115181 116019 339550 364458 986819 970405 366234 380879 105990 96363 103351 102646 120003 116571 110325 113146 77383 75937 268565 238664 693795 696053 198232 194680 251109 251356 290749 280104 297734 298657 312000 318370 295169 328537 686032 722787 527971 423588 264887 260139 298646 299369 313107 314435 320426 322490 356574 357942 590928 619027 40.15 68.5 1
10:50:38 2023-09-26 358093 351831 81969 79983 120149 121801 124326 123671 87089 85849 96527 95431 115181 116293 340313 366139 980747 971205 367073 380612 106168 96196 105281 102421 120204 116632 110529 110857 76588 76020 266944 235871 702190 698523 198651 195186 252171 252716 290567 282713 296089 300288 313169 317410 296663 329971 687004 719544 529937 426731 264887 261270 301307 297475 311175 316922 319521 323207 358547 357942 589153 620060 40.05 68.5 1
10:50:39 2023-09-26 357101 353997 82206 80166 120339 121852 124413 123637 87121 85876 94860 95596 115115 116019 339550 368938 974247 966809 367854 380310 105990 96329 105320 102453 120003 116685 110173 110840 77383 75978 267279 236647 697392 695797 197675 195322 250404 252128 288562 281887 296982 301377 311273 317410 296107 327002 690114 717442 521455 423660 264075 260970 297742 298378 311211 315490 319521 323699 356610 358876 596222 618265 40.05 68.5 1
10:50:40 2023-09-26 356507 351309 81679 80015 119824 122052 123998 123792 86820 85939 96359 95625 115069 116567 339275 367866 975357 961922 369161 382646 106037 94216 103461 102646 120254 116504 110478 110806 77604 75906 269811 234472 695860 699948 198093 195119 251109 251776 287251 283400 296888 297961 314601 315183 295964 328500 690946 721341 519164 429674 264111 260139 298646 298378 310411 317401 319521 321513 360462 360067 597104 619690 40.05 68.5 1
10:50:41 2023-09-26 351965 352364 82081 80051 120157 121885 124240 123706 87089 85913 96527 95463 115181 116406 339514 366689 978389 959121 368480 380915 105812 96329 105106 102479 120003 116685 110173 113146 77350 75989 267279 237989 690816 698119 198232 194984 250017 252163 291353 281056 297554 297545 313682 316931 295749 327804 688990 726773 527971 427418 267089 263196 299573 298954 312014 315315 321335 322275 359197 360394 599353 620854 40.05 68.5 1
10:50:42 2023-09-26 355067 352112 81940 80019 120397 121885 124205 123671 87089 85881 96527 95691 115181 116681 340063 364756 987522 968674 369948 382223 105747 94280 103174 102646 119603 116699 110444 111265 77604 75947 267279 236982 691391 698083 198791 196687 251816 252716 289000 281975 297662 300179 315044 315464 295785 328573 686069 727619 529780 429978 264661 259741 299624 297475 311505 315490 320426 322454 360970 360067 590568 619027 40.05 68.5 1
10:50:43 2023-09-26 352001 352117 81932 79987 120153 121819 124205 123671 87089 85908 96560 95625 115181 116406 340099 363947 985565 967617 367337 380915 105522 96430 103236 102544 119671 116799 109868 113258 77350 76040 268565 237317 688853 694120 198791 194511 251462 251391 289000 281967 297698 299597 315044 317374 295605 330255 687757 727364 523392 427902 265630 261532 301271 299901 311979 316012 321520 320504 360970 359048 588971 621565 40.05 68.5 1
10:50:44 2023-09-26 357586 351313 81969 80015 120153 121885 124240 123671 87121 85881 94894 95660 115558 116627 340327 366546 980525 971710 367817 383297 106395 96295 103611 102453 120288 116410 110512 110763 77490 75937 269427 235980 698315 694047 198232 194984 252135 250622 291147 282748 295673 299355 313205 317410 296071 328573 687040 718528 515290 426129 264146 259380 301307 297252 311211 316922 319521 322944 358259 357692 590245 620060 40.05 68.5 1
10:50:45 2023-09-26 355853 351836 81969 79987 120153 121735 124205 123671 87089 85881 96460 95463 115214 116406 340385 363111 976359 970479 369627 380915 105957 96196 105247 102389 120003 116410 110325 110840 77490 75916 269427 236647 695248 695069 198512 194680 250580 252198 288124 282897 297162 300070 313651 318711 295628 329394 689967 720489 527971 425636 265630 261306 297742 299320 310739 316444 320200 325166 358080 359048 597988 618117 40.05 68.5 1
10:50:46 2023-09-26 357897 352359 82046 80015 120119 122304 122225 120951 87172 86120 96625 95724 115115 116728 340159 367686 976967 963621 370210 380577 105957 96230 105247 102716 120003 116954 110402 110840 77383 75844 269427 235871 694882 699974 198093 195288 250756 251391 288562 283180 295632 299166 314159 315940 296517 328000 688014 720181 524576 429674 264075 260571 298438 297961 310739 317401 318583 322454 360462 359524 592747 619620 40.05 68.5 1
10:50:47 2023-09-26 354061 351836 81973 80019 120157 121885 124205 123671 87121 85939 96460 95625 115214 116567 338561 366725 978210 961922 369627 381449 105812 96397 105213 102549 119671 116766 110173 113180 77350 75927 267279 237317 690013 701004 198651 196950 251355 254145 288897 283273 296818 299296 314751 316719 297252 328391 690946 721305 526542 429674 264146 260208 301094 300143 309985 317401 318894 321929 360716 359490 597527 617896 40.05 68.5 1
10:50:48 2023-09-26 355063 354211 82026 80247 120251 122048 124482 123912 87176 86120 96759 95692 115148 116694 338526 370123 981310 961922 366926 380879 106296 96363 105213 102389 119920 116699 110173 113023 77383 75844 267630 237317 697171 700166 198232 195119 251673 252716 289000 281716 297662 298413 314159 315464 297333 328304 686069 727105 527971 429978 264111 260747 299589 297475 312157 315490 320426 322454 360716 359055 590568 619064 40.15 68.5 1
10:50:49 2023-09-26 352037 352214 81969 79983 120153 121885 124205 123637 87089 85971 96493 95625 115579 116600 339550 363437 984867 965524 366234 380915 105489 96430 105034 102506 119671 116799 110173 113180 76556 76062 271109 237208 690473 699514 198791 194881 251994 252716 289299 281839 297342 299514 314793 316931 295297 330585 687040 728393 524802 428351 265736 259345 299589 299260 313766 315966 320426 322190 360970 359013 588971 620013 40.05 68.5 1
10:50:50 2023-09-26 357257 352010 82128 80170 120247 121902 124534 123878 87240 85881 96527 95463 115214 116627 340327 365625 979604 971205 366035 383260 106508 96230 105427 102421 122518 116377 110402 110763 77523 75854 266944 235980 698670 694011 198232 194984 251994 252538 289000 282862 295847 299355 312949 317445 296769 328573 686554 718528 523040 426129 264922 260139 301307 297232 311645 316922 319521 323207 358259 357942 590467 617933 40.05 68.5 1
10:50:51 2023-09-26 356072 351840 81973 80019 120153 122088 124274 121697 87030 85817 96460 95463 115181 116052 339550 364512 974975 968341 369627 380310 105957 96230 103351 102576 120269 116632 110342 111079 77604 75958 269811 236814 693703 694996 198791 195186 251073 252163 288777 281923 297207 300361 313395 318088 294233 329504 690151 720708 527971 425636 265772 260173 297777 299355 310957 316444 320200 322526 358583 359048 598565 617717 40.05 68.5 1
10:50:52 2023-09-26 358335 353997 81903 80015 120157 121968 124205 123706 87112 86030 96493 95756 115181 116762 338561 367543 974975 961922 369519 379778 105812 96196 105247 102383 119920 116571 110325 110840 77383 75885 269811 235980 695648 699635 198093 194984 251109 252128 287112 282033 297662 297510 315661 316452 295785 328537 685137 725494 527971 428435 264146 260571 298646 299355 309763 316479 321327 321477 360462 357692 597233 618153 40.05 68.5 1
10:50:53 2023-09-26 351961 351313 81973 79932 120157 125411 124240 123706 87121 85881 94907 95463 115181 116406 339311 366175 978425 962404 371264 383297 106037 94345 103174 102576 119969 117063 110291 111113 77571 76020 270165 238327 690350 698908 198232 194984 250017 254684 289000 281489 297771 298205 314159 317128 296230 328573 685101 726555 527971 427407 264922 260970 297257 299111 312157 314980 319628 322454 359412 357977 596015 620013 40.15 68.5 1
10:50:54 2023-09-26 355067 353625 82030 80105 120153 122052 124119 123706 87030 85939 96559 95625 115214 116600 338561 364231 984169 965487 366198 380310 105739 96363 105106 102517 119920 116571 110173 112990 77436 75896 269427 236647 695869 698119 197051 194680 251462 251391 289000 281852 297662 297829 314159 317480 295412 328616 687527 726555 528149 426129 265807 259415 301065 298205 312193 316444 319628 321441 359954 359048 590964 620013 40.15 68.5 1
10:50:55 2023-09-26 351929 351866 82166 80047 120153 121806 124482 123586 87240 85817 96527 95171 115214 116272 340051 365048 985416 970204 366517 383026 106543 94184 103598 102549 120254 116665 110478 110840 77678 75875 267279 237171 693538 695069 198232 194984 251552 251181 290551 282222 297243 300786 312255 317480 296071 328573 686032 719544 521983 423624 264922 260173 300420 297267 313619 315235 320426 323507 357434 357977 589629 618153 40.05 68.5 1
10:50:56 2023-09-26 357080 351309 81997 80015 120320 121768 124274 123586 87121 85881 96561 95463 115214 116373 339550 365661 980051 971205 367857 380044 106096 96264 105247 102351 120121 116410 110435 112990 77383 75833 269427 234652 711272 694047 198791 194646 250189 251776 288124 282784 296257 301211 313644 317163 296582 330760 687941 720526 521983 428275 265595 261347 299483 298935 310704 317108 319521 322526 358835 360902 590792 620023 40.05 68.5 1
10:50:57 2023-09-26 357910 351309 81973 80015 120157 121885 124240 121475 87231 86057 94894 95628 115148 116500 339407 368794 974044 963178 368899 382755 106201 96295 105427 102357 120204 116410 110716 110704 77596 75854 269150 236045 698709 698996 198093 195288 250756 251426 290531 282748 295847 299146 314159 316452 297468 328036 687744 721728 520574 429674 264111 260571 298438 300481 311683 317401 318619 322526 359919 359019 595592 620097 40.05 68.5 1
10:50:58 2023-09-26 355305 351344 81936 80019 120157 121885 120891 123706 87089 85998 96393 95463 115181 116600 341040 366725 977745 963327 369664 380577 105990 94011 105140 102441 119671 116766 110173 113180 77277 75875 267279 236982 687649 699141 198232 195288 251391 254738 289009 283365 297158 299514 314751 317233 296870 329125 690946 725381 527971 428690 264887 260173 302073 300749 310891 317260 321107 321929 360462 359743 598836 620682 40.05 68.5 1
10:50:59 2023-09-26 354488 351902 82030 80247 120236 122220 124482 123912 87176 86003 96692 95815 115115 116500 339407 369871 981273 961239 364872 380915 106037 94248 105213 102453 120038 116444 110500 112990 77670 75906 271254 237317 691239 700202 198232 195322 251462 251006 289915 281852 297698 299514 313717 316452 297888 327173 687040 721309 528149 429978 265580 260571 300881 297475 313143 315490 320918 322490 359376 359055 585838 619727 40.05 68.5 1
10:51:00 2023-09-26 355317 354234 81969 80019 119824 121880 124205 123706 87030 86030 96359 95723 115214 116634 339311 365076 981347 967382 366198 380346 105990 96230 105247 102415 120038 116605 110325 112990 77416 75875 267279 236967 697678 699018 198791 194612 251816 252716 289334 282572 297108 297541 315008 317269 296071 330585 687040 728885 527971 427757 265772 259923 299554 297961 311938 316662 321321 321477 360462 359048 590928 620013 40.05 68.5 1
10:51:01 2023-09-26 357975 352006 81987 79955 120123 121885 122220 123792 87295 85998 96692 95463 115247 116052 339585 365625 981845 968341 366553 380612 106201 93850 103461 102581 122518 116056 110512 112833 77469 75833 266944 235980 697073 694011 198232 195288 250189 251135 289070 281958 296257 299426 312985 317445 296769 328573 686069 718528 521983 423732 264146 260173 299659 297025 312228 316922 319521 324944 358295 360564 589629 616337 40.05 68.5 1
10:51:02 2023-09-26 356072 351032 81965 80047 120153 121801 124274 123706 87121 85849 96393 95463 115214 116574 339550 362857 976359 970479 369555 379742 106063 96163 105247 102485 120038 116665 110529 111002 76263 76009 266944 236444 696847 695069 198791 194881 251427 252798 288933 282019 297417 298519 313277 318088 295244 330438 691167 719132 529401 423624 266403 260467 298682 299355 309985 316444 320200 322490 359689 359621 595928 617859 40.05 68.5 1
10:51:03 2023-09-26 358381 351717 81954 80174 120021 121885 124033 123826 87030 86030 96393 95954 115115 116762 338561 367866 974284 964720 371186 380879 106096 96264 105281 102415 120038 116410 110359 113023 77363 75844 269427 234652 695883 699708 198372 195288 251109 251811 287888 283256 297505 298205 315044 316966 297050 328573 685137 726592 524273 429674 264146 260208 300457 298449 310268 317471 320426 322228 360970 357692 596038 617245 40.05 68.5 1
10:51:04 2023-09-26 353802 351344 81969 80015 120157 121684 124153 123671 87060 85849 96393 95495 115181 116406 339585 365661 979614 959158 368185 380648 106037 94248 103139 102646 119901 116732 110291 111036 77497 75937 269811 238239 690583 698523 198232 195322 250053 252198 289070 281640 297374 299441 314159 317445 295856 328036 691436 725494 527971 426768 264922 261039 297499 300325 312923 315235 319144 322490 359665 357727 596295 620013 40.15 68.5 1
10:51:05 2023-09-26 354065 354002 82001 80047 120153 122216 124482 123757 87121 86030 96527 95625 115181 116533 339585 363401 984169 966209 366234 382069 105489 96297 104961 102581 119671 116799 109868 113180 77416 75916 266944 236647 692394 694192 197359 194984 251462 251776 289000 282033 299528 297302 314159 318662 294847 330585 687527 725530 529401 423696 266996 259992 299589 298205 312157 315525 320112 321477 359412 359621 590220 620049 40.15 68.5 1
10:51:06 2023-09-26 354029 351616 82110 80019 120575 125306 124309 123500 87272 85881 96594 95463 115214 116052 339311 364792 986117 972973 365852 383297 106136 96363 103633 102441 120337 116699 110478 110959 77637 75978 268565 237317 692100 695069 198791 195254 251286 251356 290285 281862 296955 302670 312919 317163 296143 329271 686069 720708 523392 423696 264957 260208 298717 297613 313875 315525 320830 323999 357720 358012 590651 618190 40.05 68.5 1
10:51:07 2023-09-26 355711 350752 82207 79928 120571 125342 124361 123706 87295 85754 96594 95171 115280 116052 339585 366468 974975 967668 367373 380915 106023 96264 105247 102409 122382 116410 110359 113023 77416 75916 269427 236647 705905 694011 197675 195933 251109 252163 291183 282187 296919 301211 312291 318441 297050 328036 685101 717514 529401 423696 264146 261039 298194 298851 311719 316444 321136 324263 356681 359560 595965 616374 40.15 68.5 1
10:51:08 2023-09-26 358020 351068 81940 80051 119824 121885 124033 123740 87002 85971 94828 95888 115082 116661 340098 367722 976310 961811 369161 382755 106103 96328 103526 102389 120038 116410 110435 112990 76588 75968 266944 234652 693611 698155 198232 195288 251427 252163 287321 283543 296506 298032 314601 316488 297124 328573 685137 721566 526542 429370 264146 261450 298646 298413 310268 317471 319521 322228 360970 356944 594170 616374 40.05 68.5 1
10:51:09 2023-09-26 353984 351898 82001 80007 120157 121801 124205 123637 87089 85849 96493 95593 115181 116373 338526 368938 982701 963327 366813 380844 105957 96329 105213 102383 120003 116571 110325 110840 77436 75844 267279 236982 693398 699141 198232 195254 251994 251181 289439 282064 297662 300998 314601 318427 297216 329271 686032 727582 523040 429978 264111 259957 301307 297475 312193 316152 319070 322944 360970 360067 590467 619027 40.15 68.5 1
10:51:10 2023-09-26 351925 351278 81936 80019 120320 122052 122051 121475 87231 86226 96592 95692 115115 116500 339371 363224 986266 970204 369382 380310 105489 96363 103236 102786 119671 116766 110173 113180 77317 76020 266944 237807 685408 694047 198791 194646 251462 251776 288965 281887 297698 297475 314601 317445 295620 329605 687527 727355 524273 426093 265736 259380 300420 298135 311836 315966 319556 321441 360462 359048 590474 620093 40.15 68.5 1
10:51:11 2023-09-26 351893 351866 81936 79878 120153 125372 124240 123431 87121 85871 96493 95139 115181 116019 339275 364493 982701 968341 365517 380310 106063 96130 105286 102447 120003 116377 110325 110840 77350 75927 269811 237149 695721 695378 198791 197227 252135 254145 292177 281247 297626 302414 312991 318934 295892 329358 686587 722750 524978 423588 265293 260173 301058 300299 313804 314910 318661 323435 356645 360830 590282 619027 40.05 68.5 1
10:51:12 2023-09-26 355900 353739 81997 80110 120328 121885 124361 123758 87144 85998 96725 95660 115082 116500 338526 362278 976359 968377 372057 382809 106063 96295 105320 102529 120003 116632 110478 113034 77383 75896 266944 236480 697623 694577 197016 197456 251109 252198 289421 281923 297417 300325 313938 318888 295133 330585 689478 719674 521983 423552 266701 260139 298194 299320 311175 316887 320426 323171 358835 359586 597988 617681 40.05 68.5 1
10:51:13 2023-09-26 355030 352222 81973 79932 120153 125411 124378 123517 87121 85754 96493 95139 115214 116019 338561 367535 975666 964697 367337 379742 105990 96162 105247 102453 120003 116410 110325 110840 76556 76020 269811 236836 695247 698028 198232 196103 251427 254145 289501 282572 297092 302651 312219 317480 297468 328232 685101 721823 523392 427334 264111 260970 298682 301175 311907 316408 320157 324455 357972 359778 596258 620097 40.15 68.5 1
10:51:14 2023-09-26 351785 352006 82043 80138 120331 121968 124448 123878 87089 85939 96493 95625 115181 116406 339407 366396 982104 959121 367373 383260 106004 96363 103423 102441 120003 116799 110325 113224 77383 75968 266068 237821 702304 694120 198512 195322 250580 252198 290299 281387 297771 299441 314159 317445 297014 328304 690151 726628 527971 427407 264922 261586 297707 300352 313143 315455 319628 322490 359919 357977 597716 619976 40.05 68.5 1
10:51:15 2023-09-26 354703 351313 81973 80019 120157 121786 124240 123671 87089 85849 96460 95463 115181 116406 338490 369458 983435 964011 366553 380879 106256 96230 103461 102646 120117 116632 110342 110959 77584 76040 269811 237281 705905 701004 198791 195220 251955 251356 289880 281852 297698 298902 314829 316277 297622 329504 687040 727619 524273 430330 264922 263038 301307 298170 312887 316408 321555 323207 360970 357657 590476 619502 40.05 68.5 1
10:51:16 2023-09-26 351713 352006 82085 79983 120491 125376 124274 123466 87263 85934 96660 95463 115214 116052 339550 364351 984169 968377 365099 380310 106096 96363 105247 102441 120003 116766 110173 113146 77383 75989 269811 237989 690645 695069 198651 195288 251462 252128 290321 280994 297734 301405 312949 319335 295964 329271 685547 722276 521718 423624 265293 260536 299554 298170 313619 315200 319330 323471 357720 358512 585838 619027 40.15 68.5 1
10:51:17 2023-09-26 357076 350262 81973 79983 120157 121786 124205 123671 87089 86008 96527 95463 115181 116406 338561 365589 980014 974362 367447 382646 106329 94216 103526 102491 120254 116585 110478 110806 77744 75937 266944 235871 707359 694047 197462 194646 252135 254145 288054 283233 297626 298902 313938 319186 295605 331399 688014 722787 529401 427069 266554 259345 299554 299320 311390 317144 320426 323471 358871 359621 594097 619690 40.15 68.5 1
10:51:18 2023-09-26 357840 351032 82147 80389 120157 122220 124205 123757 87121 86211 94894 95593 115181 116600 338597 368419 972142 962642 366785 379778 106477 96063 105461 102485 120204 116410 110402 110499 77556 75916 269427 234616 702076 699635 198512 195356 251319 252163 289035 283613 296717 299426 314823 316931 297802 329271 691167 721233 524273 429978 264146 263632 300457 298831 311683 317436 319521 323471 360970 357657 595341 617208 40.05 68.5 1
10:51:19 2023-09-26 354029 351274 81997 80043 120153 121885 124119 123706 87089 86030 96460 95625 115181 116822 339777 366439 979604 963178 372582 383297 105997 94280 103174 102716 119852 116699 110173 113180 77383 75968 267279 237098 688284 698083 198791 195322 251462 252198 288933 283180 297342 297961 315272 317374 296481 329504 685101 725494 523040 428690 264922 260753 300457 301175 310268 317401 318661 322942 360970 358477 598836 618153 40.05 68.5 1
10:51:20 2023-09-26 354739 351032 81716 80047 120089 122220 124119 123878 87121 85966 96527 95463 115181 116406 338561 368679 983242 964697 366813 380612 106023 96329 105213 102517 120003 116605 110325 110840 77416 75875 269811 236647 695413 700202 197325 194984 249493 251776 289035 283453 297734 298205 313323 317152 295785 328879 686597 727619 523392 428763 265736 259380 299624 299369 312193 316444 318626 322192 361186 359083 585658 619744 40.05 68.5 1
10:51:21 2023-09-26 351663 351032 82118 80019 120408 121717 124447 121137 87263 85998 96893 95628 115148 116339 339407 363805 984683 970204 369161 383297 105957 94313 105213 102549 119920 116766 110308 113180 77436 75958 268565 238327 689569 696053 197016 195322 251462 254237 290594 281817 297734 299426 313241 318888 295964 329541 687040 720672 530087 423624 265329 260173 300457 297510 314096 315490 321327 324455 358295 360830 590688 619064 40.05 68.5 1
10:51:22 2023-09-26 355030 351708 81973 80015 120487 125324 124413 123551 87121 85908 96460 95781 115214 116406 339550 362822 974975 965524 368444 380310 106096 96196 105213 102447 120038 116571 110325 110840 77383 75927 269427 236480 694029 695069 198512 195322 250756 252938 288763 282952 297128 301211 312326 318534 296071 329271 685065 718528 527620 423552 265329 261005 299609 299320 311683 316444 319365 323243 356681 359048 597988 618153 40.05 68.5 1
10:51:23 2023-09-26 357080 353408 82147 80251 120350 122220 124396 123878 87295 86088 96692 95692 115082 116500 338383 368499 972105 963738 366785 382106 106362 96361 105427 102389 122518 116056 110512 110704 76443 75823 266944 234652 697309 698119 198372 195322 251109 252163 289035 283269 296618 299426 314159 317188 297144 328573 688014 720344 520574 429674 264111 260935 300208 298413 312157 318136 319521 323507 360716 356909 592423 619620 40.05 68.5 1
10:51:24 2023-09-26 351893 350293 82114 80015 120320 121885 122051 123671 87089 85849 96460 95463 115214 116293 338526 366432 978425 959121 365135 380915 105990 93946 105247 102485 120003 116605 110249 112990 77416 75927 268565 237317 691558 697590 197675 196512 250756 253878 289950 281423 297734 298449 314159 317480 297678 327537 688014 721435 534843 427105 264111 261804 298646 297685 313619 315490 319109 322980 359631 359456 594676 623009 40.05 68.5 1
10:51:25 2023-09-26 354634 352010 81871 80202 119714 122250 124206 124119 86994 86211 96392 95788 115102 117166 338490 366475 984169 964697 367073 380310 105845 94280 103461 102377 119920 116410 110173 110763 77383 75844 267279 236647 690731 698119 197359 194984 251462 251952 289035 281923 297771 297685 314823 318885 296107 331362 687527 727619 529401 426768 268336 260173 299589 298413 312193 316187 320076 321477 360462 359083 590928 619976 40.05 68.5 1
10:51:26 2023-09-26 353789 350262 82118 79874 120324 125342 124274 123517 87121 85754 96561 95431 115214 116052 339550 363401 984169 968341 366234 380346 105845 96196 105213 102549 119671 116632 110342 111079 76564 76062 267279 238327 691441 695069 198791 195220 251427 254145 290215 280999 297807 301368 312326 319370 296690 329898 687040 720725 529030 423624 267468 261716 299135 298413 313840 315235 319365 323507 357756 359048 590583 619064 40.05 68.5 1
10:51:27 2023-09-26 354917 352006 82059 80166 120157 121717 124240 121137 87030 85849 94894 95561 115148 116293 338561 361230 974975 968823 368999 379742 105990 96163 103351 102357 119671 116410 110325 110686 77436 75916 267279 236647 698204 694577 198651 195356 250756 252761 288777 282819 297734 298937 312985 319406 295297 328573 685137 718528 527620 423588 265736 261005 297777 301950 311938 316922 318626 323207 357756 359048 597422 618190 40.05 68.5 1
10:51:28 2023-09-26 357080 351902 81969 80019 120074 121797 124153 123671 87030 85849 96460 95463 115214 116052 338526 367866 972179 963327 368821 382682 106589 94248 103605 102441 120337 116310 110708 110729 77703 75844 268565 235907 706404 700010 198372 195356 251355 252163 289070 283365 296955 299426 314159 316931 297802 328573 689930 719195 520574 429978 264146 261546 299135 300135 312193 317471 319521 323963 360462 356909 592564 616337 40.05 68.5 1
10:51:29 2023-09-26 354029 350258 81936 80015 120320 122220 124205 123637 87030 85849 94939 95463 115115 116052 338526 368419 980578 960804 366035 380612 105990 96230 105174 102453 120038 116807 110173 110840 77383 75896 267279 236982 695659 702221 198232 196205 251462 251391 289950 281887 297771 300113 314159 317445 297888 328000 687040 721341 534843 428763 264075 261005 299589 297510 313619 316127 318661 323207 359412 360067 589189 619064 40.05 68.5 1
10:51:30 2023-09-26 353915 350253 81711 80189 119820 122052 123998 123740 86852 86280 96359 95625 115023 116406 338526 367615 985416 968596 367073 383479 106103 96429 103311 102511 120136 116585 110444 110959 77436 75947 269811 236647 696759 701004 198791 195254 250537 251391 289070 281887 297374 300107 316149 316452 297468 329175 686069 728379 526542 429978 265329 259811 299624 297545 311907 316444 318626 322490 359441 358512 585838 619801 40.15 68.5 1
10:51:31 2023-09-26 357133 350253 82081 80007 120157 121819 122260 121475 87089 85817 96494 95463 115214 116086 339073 365625 975624 972586 367854 379778 106477 96163 105388 102453 122433 116377 110512 110686 77449 75864 269150 234652 701910 694047 197634 194984 252225 252198 288124 283017 297662 299146 314159 318406 296107 328879 690151 719384 529206 427105 266403 259380 300457 299320 311211 317436 321327 323507 358513 360159 595378 617681 40.05 68.5 1
10:51:32 2023-09-26 353982 352006 82114 79870 120697 125167 124516 123346 87272 85966 96927 95335 115884 115919 339407 364642 976248 967445 369948 382755 106070 96362 105213 102453 120038 116605 110325 110862 76492 76031 269811 236647 697688 695561 198232 196375 251391 252198 289035 282748 297698 301220 311970 319406 296798 328573 685137 717514 523392 423588 264181 261039 298229 300325 312193 316479 318626 324334 357469 357977 597564 618153 40.15 68.5 1
10:51:33 2023-09-26 351605 353408 82034 80039 120153 121885 124240 123534 87121 85939 96527 95463 115214 116600 338561 365661 979848 961959 369627 380915 105845 96397 105174 102689 119671 116799 110173 113023 77383 75968 269811 237317 693668 694192 197325 196376 250756 252198 289880 281423 297843 298902 314159 317480 297050 328073 687757 725639 529401 427443 264957 261804 297742 299865 313619 315490 319628 322526 360208 357977 594280 620049 40.05 68.5 1
10:51:34 2023-09-26 354529 351063 81997 80043 120149 122217 121935 121783 87231 85939 96692 95692 115148 116533 338419 368794 986303 964697 366553 380879 106023 94313 103461 102646 120003 116410 110325 112990 77416 75927 269811 237040 690456 699178 197051 195288 250572 254237 289070 281923 297734 299532 313323 317188 297259 328879 687040 727619 534843 429674 265772 259776 299659 298205 312228 316444 319109 322454 361222 360866 589225 620013 40.05 68.5 1
10:51:35 2023-09-26 355780 350262 82159 80051 120153 121852 124274 123500 87121 85849 96561 95684 115247 116052 338561 365625 978462 971168 365765 379778 106201 96063 105427 102357 122433 116377 112865 110686 77502 75854 273713 235980 696398 695069 198651 195322 250746 251006 289035 282899 296753 301211 313938 318406 295821 329774 687040 718528 521983 426768 265329 260571 300992 297510 311582 317436 319718 323999 358871 358512 590743 619727 40.05 68.5 1
10:51:36 2023-09-26 356954 351573 82026 80060 120123 121885 124361 123912 87025 85881 96692 95594 115148 116373 338561 363182 977966 972697 370136 380310 105990 96097 105247 102377 120038 116699 110478 112911 77416 75875 266944 235980 699552 694577 197668 195288 251286 252973 288667 282788 297505 299355 314159 319406 295655 330622 685137 719280 529401 423588 266403 260571 298438 301175 311683 316957 318626 323507 358871 359907 596038 618190 40.05 68.5 1
10:51:37 2023-09-26 356063 350297 81716 80019 120074 121968 120974 123792 86852 85998 96359 95691 115181 116762 340074 366468 974975 961959 369591 379778 105845 94301 105174 102479 119671 116444 110325 112990 77310 76000 266944 235980 693444 699178 197016 195322 250756 253361 288159 281887 297482 298449 315188 317445 296481 329541 685101 727623 529401 427443 265364 260970 297742 299391 311719 315966 322933 324260 360174 360384 599224 619867 40.05 68.5 1
10:51:38 2023-09-26 351821 351794 82039 80115 120251 122048 124448 123637 87089 85881 96460 95463 115181 116661 340593 368938 981347 959194 366035 383114 106023 96163 105174 102377 120038 116410 110173 112878 77416 75875 267279 236647 696835 698155 198232 195933 251462 251391 289915 282002 297771 298484 314159 317185 297399 328304 686554 721305 521983 429978 266062 261005 299624 297510 313143 315966 320844 323243 359954 359849 585658 619100 40.05 68.5 1
10:51:39 2023-09-26 350831 351587 82001 79874 120236 125236 124188 123466 87121 85812 96460 95463 115214 116019 338597 363147 984169 968105 366234 380612 105990 96230 105247 102415 119950 116444 110173 112990 77277 75906 268565 237989 690000 693105 197051 195322 249459 251776 290391 281458 297505 299461 313241 319147 296805 329504 686069 720708 524273 423624 265329 261716 300912 299828 313773 315791 320390 324275 358080 360902 589937 621269 40.15 68.5 1
10:51:40 2023-09-26 356682 351970 81899 79979 120149 121819 124171 121137 87199 85908 96459 95431 115181 116052 338490 364096 977745 971131 370095 382974 105990 96162 105359 102357 120003 116377 110173 110652 77436 75854 267279 234652 698101 694577 197634 195254 251109 252726 290674 282713 297302 299076 314159 319335 295133 330475 688990 720708 521983 423552 266554 260536 298194 299320 311175 316887 320426 323435 358799 360089 599261 618117 40.15 68.5 1
10:51:41 2023-09-26 354924 351510 82053 79928 120320 125307 124447 123363 87089 85695 96527 95139 115214 115633 339250 365297 974975 969326 369648 383224 106329 96395 103174 102479 120003 116665 110224 110806 77624 75989 269811 236647 691848 695069 198232 196205 251355 252198 288965 281887 297302 301211 312291 318711 297405 328268 688990 717478 524802 426057 264111 264264 301859 298866 312157 316444 320426 324492 357720 357907 596185 618117 40.15 68.5 1
10:51:42 2023-09-26 351668 351898 82140 80211 120074 121885 124085 123603 87030 86088 94860 95463 115148 116373 338490 365625 977697 959732 368999 380275 105812 96363 103236 102479 119920 116766 109868 111198 77350 75958 267279 237317 689262 698119 198651 195322 251462 252938 288089 282748 297414 300730 315044 317445 297678 330007 689013 727619 523392 428048 264922 260935 298438 301175 311648 316444 320335 322454 360716 358477 598836 619940 40.05 68.5 1
10:51:43 2023-09-26 351663 352006 81973 80019 120157 121819 124205 123551 87089 86067 96493 95463 115637 116627 340556 368096 982617 960878 366480 382755 106037 94248 103174 102506 120170 116571 110173 110840 77436 75906 267279 237748 691311 699069 198232 196478 251462 251742 290657 281958 297734 299111 314159 317445 297318 327513 686069 721039 529401 428726 264075 261586 299344 297510 313261 315931 319592 323207 359919 360031 585658 620682 40.15 68.5 1
10:51:44 2023-09-26 351893 350528 81969 80215 120350 121786 124240 123637 87121 85849 96527 95431 115181 116052 338526 364458 981273 968341 364964 380275 106329 96162 105320 102383 120170 116410 110402 110763 77523 75875 267279 236647 694270 696053 198791 195899 251355 251356 291044 281887 297417 301851 313682 318852 297622 330007 686032 718528 527971 426093 265293 261546 299624 297475 314096 316922 319973 324492 358835 358762 590048 618117 40.15 68.5 1
10:51:45 2023-09-26 356072 352222 81936 80019 120157 121786 122136 121137 87231 86083 94860 95594 115605 116306 339132 362970 977634 973123 370136 382215 105957 96196 105286 102497 119920 116632 110410 110959 77563 75906 266944 235980 699148 694996 197703 195322 251286 252938 288798 282828 297734 299355 314558 319406 294847 330622 685101 720745 529401 423430 266554 260970 298403 299391 311648 317366 321555 323471 358511 360159 595928 618153 40.15 68.5 1
10:51:46 2023-09-26 354936 352258 81940 80051 120070 121968 124033 123757 86820 85971 96325 95593 115069 116600 338217 365625 974975 961959 369555 380310 105812 96163 105068 102485 119671 116410 110173 110729 77403 75978 266944 236698 696052 698119 198651 195322 251462 252938 288089 282748 297771 299405 315044 317445 297678 329541 688782 727105 531723 428690 265293 260753 300420 300896 311175 316303 319628 322418 360970 358512 599261 619064 40.15 68.5 1
10:51:47 2023-09-26 351677 351862 82240 80219 120320 122220 122221 123878 87176 86030 96692 95660 115115 116339 339335 367758 978425 959084 366035 383260 106037 93882 103308 102479 119671 116410 110173 110959 77383 75875 269811 237149 696124 698119 198093 196512 251462 253878 290321 281870 297734 300325 314159 318370 297888 328036 687040 721341 526542 428351 264075 261039 299589 297510 314060 315931 319109 323435 359629 358625 591001 619976 40.15 68.5 1
10:51:48 2023-09-26 350831 352006 82081 79870 120324 125342 124447 123431 87240 85754 96527 95171 115181 116019 338526 363401 984169 968341 366553 380275 105812 96230 105213 102415 119920 116571 110173 110840 77350 75906 269811 237653 697067 694577 197325 195865 251462 251356 290692 281887 297662 301024 313682 318852 297014 330007 686032 719544 528865 426093 265736 260571 299624 297613 314096 316444 320200 324455 358513 360902 589827 620608 40.15 68.5 1
10:51:49 2023-09-26 355926 351420 82043 79951 120369 121885 124413 121310 87025 85881 96493 95463 115102 116212 339275 363953 978907 971131 370395 379742 105990 96327 105320 102421 119920 116377 110173 110499 77383 75813 266944 235980 695721 693105 197703 195288 251109 252938 288562 283258 297698 300361 314159 319406 295620 330585 690151 720708 529401 423552 266367 260935 298646 299391 312731 316922 318661 323471 358799 360159 597988 619233 40.15 68.5 1
10:51:50 2023-09-26 355030 352001 81965 80015 120070 121885 124085 123671 87089 85913 96426 95593 115148 116406 338252 365625 974975 961885 369519 379742 106119 96230 105213 102421 119671 116410 110096 110840 77383 75875 267279 236313 689679 698119 198791 195899 251462 252163 287888 283648 296883 298449 315044 317152 297802 329504 685101 721575 527971 428726 264887 262929 299100 301175 310708 318079 321188 322347 360898 361046 597840 619838 40.15 68.5 1
10:51:51 2023-09-26 351713 351965 82059 80170 120153 121768 124119 123586 87089 86030 96625 95431 115439 116373 338526 365076 980377 959084 366198 380310 105812 96196 103270 102415 119671 116410 109868 111093 77350 75968 267279 237653 692741 694083 198512 196342 250756 252198 289915 281739 299280 298484 313872 317445 296654 328537 688014 725494 521983 427069 264887 261804 298403 298866 313583 315490 319628 323865 359919 357977 593713 619976 40.15 68.5 1
10:51:52 2023-09-26 352636 351758 81965 79928 120157 125342 124205 123431 87089 86040 96493 95431 115181 116373 338490 362822 984169 967617 368895 379778 105779 96230 103236 102485 119671 116410 109868 110840 77264 75916 267279 237989 689141 693105 197325 195322 251462 252163 290798 280994 297734 300998 313205 318017 296978 329774 686032 719835 523392 426848 267468 261716 299483 299260 314321 315315 321335 324347 358080 360902 590393 620608 40.15 68.5 1
10:51:53 2023-09-26 356811 351758 81973 80110 120089 121801 124171 121389 87089 85817 96393 95628 115049 116373 338252 366209 977745 971205 368115 379742 105990 96196 103351 102319 120038 116377 110325 110763 77523 75844 266944 234652 707318 695561 197703 194984 251462 252938 288540 282863 297698 299355 314159 318852 294883 329377 685101 719132 527971 423624 266590 260173 298682 299391 311211 317401 321555 323471 359919 360124 595621 617681 40.15 68.5 1
10:51:54 2023-09-26 356828 351564 81940 80015 119820 121885 123964 123792 86852 85998 96359 95756 114806 116681 338490 366725 973557 961202 369948 378645 105845 96196 105213 102491 119671 116410 110173 110763 77490 75844 269427 234652 710251 698119 197016 195763 251462 253326 288124 282748 297554 299441 315530 318088 297318 330021 691326 726923 520574 428241 265409 260865 300457 301815 311033 316746 320076 323206 360970 358512 601755 621639 40.15 68.5 1
10:51:55 2023-09-26 351857 352006 81973 80015 120157 122220 121966 123637 87030 85871 94939 95463 115181 116052 338526 367794 978425 960767 365776 379707 105812 96196 105140 102421 119920 116740 110173 110840 77244 75947 266944 236982 693561 701192 198232 196512 251462 251776 290356 281887 297374 299146 314159 317480 298032 328036 688014 721305 529401 428653 264075 261586 299589 297510 313875 316092 319109 323471 359954 356909 590094 619976 40.15 68.5 1
10:51:56 2023-09-26 350867 351965 81969 80027 120320 121885 124240 121137 87121 85881 96527 95463 115181 116406 338526 362278 984169 968304 366234 379778 105489 96397 103173 102511 119671 116685 109868 113146 77297 76031 267279 237821 689455 694047 197668 195322 251462 254684 290291 281742 300157 300107 314051 319264 295605 330438 687904 721197 523392 423480 265736 260536 299589 298866 312667 315906 320526 322944 358835 360159 592149 620013 40.15 68.5 1
10:51:57 2023-09-26 355937 351758 82166 80047 120324 121786 124447 123431 87240 85754 96561 95171 115214 115986 339286 363437 983435 968377 366035 379742 106063 96230 105281 102485 120038 116605 110173 110763 77416 75927 267279 237317 691848 694577 197634 195899 251922 251356 290488 282726 297698 300336 313717 318852 297622 330351 687040 719544 523392 426129 265736 263705 300535 297613 314096 317179 321063 324492 358871 359048 590057 617681 40.15 68.5 1
10:51:58 2023-09-26 356815 352037 81969 80110 120236 122220 121796 121137 87236 85939 96592 95692 115115 116500 339132 362970 977671 971168 369161 379742 106096 94216 103311 102517 120003 116410 110325 110686 77436 75978 270732 235980 693703 694086 198791 194984 250189 252938 288518 283613 297401 299426 315883 318888 296805 329377 690151 719132 536190 427116 266590 260139 300881 299355 311683 317436 318661 323963 359919 360159 593823 618117 40.15 68.5 1
10:51:59 2023-09-26 357399 351758 81884 80019 119824 121885 124033 123586 86970 85881 96426 95463 115181 116293 338252 367571 974284 961959 366198 382396 106168 96130 105320 102549 120493 116377 110325 110499 77416 75916 269427 234616 698806 698119 198791 196205 251462 252198 289114 284019 296257 299391 315044 316931 297888 329504 688769 721233 527971 429978 264922 260970 299344 298866 311719 318397 319521 323507 360970 358477 595523 619727 40.15 68.5 1
10:52:00 2023-09-26 351677 351348 82087 80119 120085 121885 124327 123878 87144 86030 96658 95692 115181 116373 338015 365076 977745 961774 369591 379707 105812 94011 105179 102646 119749 116605 109868 112990 77383 75906 267279 237149 688349 698119 197051 195933 250756 254026 289000 282002 299346 298449 314601 317480 296690 330007 685137 727619 534843 428048 265329 260788 297777 299426 312193 315525 320597 322490 360716 360794 596002 620013 40.15 68.5 1
10:52:01 2023-09-26 354029 350288 81936 80157 120153 121885 124033 123740 87089 86030 96359 95880 114990 116795 338490 364493 981310 969047 365970 379742 105990 96197 105247 102377 119920 116410 110355 110763 77502 75875 271254 236647 690529 694120 197703 195322 249493 252163 289475 281923 299987 299901 314601 318888 296143 328879 687527 725530 529401 423696 266367 260173 299589 298449 312228 316198 322669 325129 360174 360054 595322 621379 40.15 68.5 1
10:52:02 2023-09-26 351749 351384 82100 79919 120331 121852 124205 123397 87121 85754 96393 95465 115115 115952 338490 363947 981310 968377 364746 379742 106168 96130 105247 102357 120300 116410 110173 110499 77383 75906 269811 236982 693485 695069 197496 195899 250781 250657 289915 283079 297243 300336 314159 318888 296446 330351 686069 719784 530830 426165 265329 260753 300571 297267 311801 317401 319521 324227 359629 359013 590149 617681 40.15 68.5 1
10:52:03 2023-09-26 355300 351510 82005 79928 120157 125342 124296 123346 87153 85754 96561 95139 115247 115906 341708 365625 975666 966906 366785 379707 105957 96230 105247 102453 119671 116410 110325 110686 77416 75967 269811 236313 692892 696053 198512 196512 251286 252233 289035 281958 297698 300582 313205 318888 297707 328573 685101 717478 524978 427116 266899 261960 300699 301175 312086 316816 320426 324419 357829 360781 596075 619838 40.15 68.5 1
10:52:04 2023-09-26 356072 352010 81880 80047 120018 121885 121796 123912 86939 85998 96359 95463 114990 116627 338383 366725 972142 961959 369161 382377 105990 96196 105247 102351 120003 116410 110173 110686 77416 75844 266944 234652 695014 698119 197085 196122 251462 253326 288124 282784 297446 298413 315704 317445 297468 329774 685137 726519 529401 428726 265364 261005 298682 299426 311211 316922 319628 324169 360970 358762 599261 619976 40.15 68.5 1
10:52:05 2023-09-26 351965 351089 81683 80051 119824 122052 123826 123740 86820 86439 96325 95723 114990 116795 337505 365661 982738 967631 366553 379742 106023 96230 105247 102447 122454 116410 110359 112956 77416 75978 268565 236647 697857 698119 197668 195288 249493 252163 289915 282748 297590 297997 313323 318406 296596 331340 687307 727364 532259 427262 266447 260467 301271 298935 313154 316746 321761 322311 360970 360159 590928 621565 40.15 68.5 1
10:52:06 2023-09-26 352659 351898 82081 79983 120149 125307 124067 123346 87176 85908 96393 95171 115181 116052 338526 362314 984169 968341 365941 380310 105812 96230 103207 102409 119671 116605 109868 112990 77383 75906 267279 237989 692506 694086 197634 195899 251462 252198 290643 281423 297734 301211 313938 319406 297050 330622 686069 718120 524802 423696 265772 260970 299379 298413 314132 315455 319144 324227 358583 359083 588921 619538 40.15 68.5 1
10:52:07 2023-09-26 354507 351515 82203 79874 120324 125220 124274 123226 87121 85605 96561 94977 115214 115666 338526 364493 974975 967631 367337 380044 105877 96097 105136 102453 119920 116297 110173 110533 77383 75896 266068 236313 690066 694577 198512 196512 251109 252973 289070 283398 297518 300720 313357 320054 297780 329161 690946 717369 532259 426130 266899 262030 298541 300749 312228 316957 318661 324334 358009 360902 597988 618190 40.05 68.5 1
10:52:08 2023-09-26 357316 352222 82144 80251 119824 122052 123998 123706 87089 85939 96393 95463 115102 116406 338015 367277 972179 960767 366234 379778 106023 96097 105320 102313 120038 116437 110435 110533 77449 75823 266944 234652 700703 698908 197051 195899 251462 252198 288124 283684 297698 300167 313323 317445 297216 329541 689050 721413 527971 429674 264922 261005 299170 299320 310993 317507 319109 322490 361186 359048 597988 618153 40.05 68.5 1
10:52:09 2023-09-26 352001 351528 81973 80019 120157 121852 124153 123586 87030 85812 96393 95463 115214 116052 338015 368414 981347 961959 366035 380310 105877 96230 105247 102453 119671 116410 110173 110840 77416 75896 267279 236647 691515 698155 198791 196205 252704 254145 290348 281918 297662 301211 315488 317011 297527 330636 686894 727619 529401 430587 265143 260606 300940 299931 313368 316922 319592 323507 361114 360322 590434 620342 40.15 68.5 1
10:52:10 2023-09-26 351681 350039 81973 80015 120153 121890 124067 123500 86970 85817 96359 95431 114990 116293 338288 362278 984169 965524 366234 379742 105763 96297 104961 102441 119505 116605 109868 113102 77277 75927 268565 236647 688656 694083 197703 195322 252313 252198 289475 281958 300023 297580 314159 319147 296107 328418 687040 721490 529401 423660 266145 260713 300881 299828 312228 315525 320633 322490 359954 360159 591836 620013 40.15 68.5 1
10:52:11 2023-09-26 355820 351515 81965 79989 120070 125236 124033 123500 87030 85849 96527 95463 115102 116052 338252 363982 977929 972586 368637 378645 106023 96097 105208 102357 119954 116410 110325 112878 77416 75989 269811 235762 700829 696546 198495 195220 251994 253610 288895 283471 299043 299285 315044 319370 296107 329377 685137 723655 521983 423624 266590 260571 298717 299426 311689 317853 319109 323507 359954 360698 597988 618153 40.05 68.5 1
10:52:12 2023-09-26 354507 351016 82005 79906 120157 125342 124274 123380 87121 85754 96393 95139 115214 115826 338526 365625 977051 964697 366785 379742 105812 96097 105213 102549 119671 116410 110173 110763 77383 75844 267279 236313 691748 694047 198512 196547 251286 252233 289035 282894 297771 300793 312985 318923 297189 328573 689294 718021 523392 426129 264181 261621 302073 299355 312228 317179 318661 324311 358296 360830 595672 619875 40.15 68.5 1
10:52:13 2023-09-26 357060 352006 81950 80170 120021 122052 124292 124050 87144 86030 96392 95593 115148 116567 340556 366582 973484 961922 368600 383010 106070 94011 105247 102383 120003 116571 110402 110840 77523 75875 266068 234580 694287 698083 197462 195899 251462 254024 288527 283379 297401 298413 316113 317445 297888 329971 685101 725458 530473 428690 265293 260935 300891 299355 310704 317144 319592 322418 360970 360794 598836 619027 40.15 68.5 1
10:52:14 2023-09-26 353952 352006 81683 80179 119790 122052 123843 123878 86788 86030 96325 95979 114957 116762 338217 366396 981273 964697 366035 379707 105812 96196 105213 102389 119920 116571 110173 110840 77436 75927 267279 236313 691748 694156 197668 195288 250572 252163 289633 282832 297771 300361 313323 317057 295785 329377 687040 727619 521983 428048 266554 261716 302161 300962 312821 317119 321200 322311 360934 360522 593506 622524 40.05 68.5 1
10:52:15 2023-09-26 350616 351424 82142 79979 120320 125307 124205 123397 87231 85876 96560 95139 115148 115906 338490 363366 986117 968105 366035 380275 105990 96363 105320 102441 119833 116410 110173 113146 77383 75906 268565 237653 692302 694577 197599 195899 251816 251391 290798 281887 297698 300301 313682 319335 297678 330585 685547 720293 530087 426093 265736 260970 301307 297475 314574 316887 320653 324492 358835 359048 589629 617681 40.05 68.5 1
10:52:16 2023-09-26 353920 351258 82081 79983 120320 121753 124205 123397 87121 85754 96527 95139 115148 116019 338490 365589 974975 964697 368560 378645 106223 96162 105140 102421 119920 116377 110096 110652 77383 75916 267279 236480 708734 696053 198651 196512 251319 252903 289439 282024 297734 302065 313241 318406 297369 328573 689294 719702 521983 427720 267089 264046 299203 299179 312708 317189 320317 324383 358656 358442 594097 620060 40.15 68.5 1
10:52:17 2023-09-26 356645 352006 81993 80202 119824 121885 124136 123671 87030 85971 96525 95660 115036 116440 338217 365589 972142 959158 369948 381137 105990 96196 105247 102389 119671 116056 110173 110686 77436 75813 268565 234616 695296 698046 197325 195899 251462 253503 288527 282713 297807 298449 313066 317445 297678 330585 685101 726519 523040 429708 265329 260753 299573 301175 311211 316444 320597 322490 360970 358727 598836 619502 40.15 68.5 1
10:52:18 2023-09-26 354229 351510 81936 80015 119824 121885 123998 123671 87028 85971 96325 95691 114799 116600 338217 364202 981039 966070 367073 382433 105812 96162 105213 102453 119671 116410 110173 110840 77383 75875 267279 236800 691268 694083 197703 195322 250537 252163 289439 282815 299987 300361 315272 319051 296492 331884 688645 725349 523392 423552 266822 260830 299448 301102 312157 316057 320597 322454 360462 362944 592997 619976 40.15 68.5 1
10:52:19 2023-09-26 352909 351794 82081 79874 120453 121716 122259 123397 87089 85754 96527 95171 115181 116019 338252 362822 984169 968304 364843 379742 105812 94171 105213 102479 119671 116719 110173 113034 77383 76062 267279 237653 690466 694577 197634 195899 251462 251391 290692 281852 297662 300301 313902 318888 296690 330007 686032 719544 523392 423660 265701 260935 299589 297649 314574 316444 320880 326534 358835 360564 589629 617681 40.15 68.5 1
10:52:20 2023-09-26 353956 351016 82085 79928 120320 125098 124413 123192 87272 85637 96561 95326 115214 115826 338526 363401 974975 967594 368179 379742 105990 96196 105213 102453 119671 116377 110092 110763 77469 75947 271254 236313 691195 694577 198651 196512 251355 254864 291389 283131 297590 301102 312807 319712 297288 328026 689930 717333 526211 423552 264922 261804 298646 299320 313692 317401 321188 324419 357720 358477 597988 619727 40.15 68.5 1
10:52:21 2023-09-26 356828 351785 81707 80015 119820 121717 123998 123671 86820 85881 96392 95463 114990 116373 337470 367277 972105 963053 368115 382396 106168 96162 105427 102357 120200 116377 110325 110499 77416 75833 269427 234616 697976 694120 198791 195899 251462 252198 289000 283648 297090 299391 313288 317410 297888 329504 690640 721341 520574 430282 264922 260970 299344 298866 311211 318362 320200 323507 360970 358477 594006 620060 40.05 68.5 1
10:52:22 2023-09-26 351605 351020 81969 80019 119824 125411 124205 123466 87030 85817 96493 95431 115069 116019 338263 367830 979848 959121 365001 382396 105990 96230 105213 102453 119920 116410 110173 110840 77383 75844 268565 237098 703046 701004 198791 196444 251994 252716 290692 281795 297626 299250 314972 318194 299583 328537 687040 721368 529401 429685 266333 263196 299624 299333 314096 316127 322210 323507 360462 357657 590166 619064 40.15 68.5 1
10:52:23 2023-09-26 354803 351749 81711 80019 120067 121885 124050 123637 86820 85939 96325 95756 114990 116681 337470 363947 981273 966070 367073 382341 105990 96130 105213 102389 120003 116410 109868 110840 77383 75927 267279 236313 691268 694083 197703 196088 249493 252198 289475 282748 299987 299405 315668 319370 296524 329110 687040 721377 527971 423660 266554 260536 299589 298413 313107 316187 320633 324058 359631 362944 593831 623410 40.15 68.5 1
10:52:24 2023-09-26 354779 351528 81940 80015 120153 121768 124033 123603 87089 85817 96426 95171 115069 116019 338252 361195 975393 968377 370922 382396 105990 96130 105213 102447 120038 116632 110308 110857 76588 76031 268565 235835 703572 694504 199916 195661 252171 253575 289475 283727 297662 301211 314601 319370 296302 329412 691130 719208 506171 423624 267161 260865 299135 301175 311930 317401 318661 323471 360426 360951 597988 618795 40.15 68.5 1
10:52:25 2023-09-26 353956 351744 82118 79878 120311 125167 124153 120883 87089 85695 96493 95171 115181 115633 338015 367394 975666 964697 366749 378645 106063 96196 103423 102529 119920 116410 110173 110763 77383 75947 267279 236480 693281 695069 198651 196512 251462 252938 290096 282982 297771 300793 313205 319406 297888 329271 685101 718528 517201 423660 264922 261804 299996 301175 312821 317119 321717 324311 358116 360648 597569 619497 40.05 68.5 1
10:52:26 2023-09-26 351362 351016 81940 80019 120070 121753 123998 123551 87030 85849 96359 95463 115102 116052 337505 364493 977697 957724 367850 382106 106004 94184 103174 102544 119886 116504 110105 110959 77551 76000 267279 237244 693444 694047 198791 196512 251462 252938 290586 281870 299528 300786 315403 318406 297108 328281 685065 725494 529401 428457 264887 261804 298682 298866 314096 315966 320076 323507 360462 357942 593293 619976 40.15 68.5 1
10:52:27 2023-09-26 354568 351510 81965 80015 120157 125446 124033 123551 87089 85876 94907 95431 115102 116052 337979 367866 981310 962642 365517 379742 105845 96196 105213 102453 119671 116410 110173 110686 77383 75864 267279 236647 689487 699898 197325 195899 250956 251776 289880 282753 297482 299391 314757 317410 298068 331127 687040 728258 525112 430977 267658 261716 301308 299931 313440 317960 321791 324047 363012 360902 590434 619027 40.15 68.5 1
10:52:28 2023-09-26 351339 352037 81969 80019 120236 121801 124171 123517 87030 85871 96392 95463 115082 116052 338252 362278 986265 966931 368038 379742 105489 96264 103093 102830 119505 116605 109868 113068 77350 75989 267279 236778 687807 694047 197668 195899 249493 252163 289677 282955 299697 300010 314601 319406 296769 329377 686747 721377 529206 423660 266367 260753 300881 298866 312667 316187 320633 322454 359919 360159 591800 620013 40.15 68.5 1
10:52:29 2023-09-26 354029 351866 81961 79961 120153 125372 123998 123500 86970 85817 96325 95463 115181 116581 337979 361230 974975 968341 369035 378645 105990 96063 105174 102421 119837 116377 110173 110686 77383 75916 267864 235813 704272 693105 197668 195933 251109 252938 289070 282784 297662 299391 313717 320762 296726 330292 691326 719435 526211 423408 268484 262065 300529 301065 311979 317225 319592 323963 358295 359083 595928 620756 40.15 68.5 1
10:52:30 2023-09-26 355999 351744 81940 80019 120157 122052 124240 123466 86998 85871 96359 95171 115181 116052 337979 367535 972142 963327 368858 378645 106201 96030 105461 102465 122552 116023 110512 110423 77556 75813 267279 234652 696174 694156 197325 196512 249459 252903 289035 284516 296991 300249 316149 317445 298104 330007 685101 721269 530830 429978 265329 261039 299589 299111 311683 318397 318364 323963 361150 358512 594426 617681 40.15 68.5 1
10:52:31 2023-09-26 351362 351510 81908 80015 120153 121819 124033 123466 87089 85849 96359 95171 115102 116052 337979 365625 977733 959121 365776 379707 105845 96230 103248 102389 119671 116410 109868 110763 77383 75906 267279 236982 691951 694120 198232 196547 251462 254145 293420 282466 297302 301211 314751 318711 297852 328391 687904 721390 520574 427225 266333 262205 299135 298607 314096 315931 320384 323927 359883 357907 594179 619976 40.15 68.6 1
10:52:32 2023-09-26 353915 351263 81908 80015 119820 125482 123998 123466 86820 85754 96426 95171 114990 116052 340285 367830 981310 963327 365517 378645 105812 96196 105213 102319 119671 116410 110173 110686 77416 75864 267630 236480 702637 698119 197496 195356 250956 252163 289880 282841 297771 300361 315952 317445 297599 329377 686069 727619 520574 429674 265736 260173 302668 298413 312887 316816 319368 322490 359727 360403 585658 620013 40.15 68.5 1
10:52:33 2023-09-26 353898 351016 81969 79874 120074 125202 123998 123346 87089 85812 96426 95171 114990 115939 337470 363401 978425 965524 364449 378645 106201 96130 105281 102345 120038 116056 110173 110499 77469 75885 268565 235980 695111 695870 198791 196205 252846 252716 290559 283039 297518 302651 314015 319193 297743 330402 686032 718528 523392 426129 265550 263011 302803 297613 313143 317436 318364 324528 359342 359083 589629 617245 40.15 68.5 1
10:52:34 2023-09-26 355264 351016 81973 79965 120157 125236 124119 123466 86820 85976 96359 95171 114957 116019 337979 361230 974975 968377 369035 382433 105990 96097 105247 102453 119837 116056 110173 110686 77416 75896 267279 235980 693355 693105 197703 195933 251109 253361 289035 282784 297771 300998 314159 320303 295964 331164 685137 718528 527971 423588 266145 261039 300032 299426 312601 317401 320697 323999 358547 360159 598615 622044 40.05 68.5 1
10:52:35 2023-09-26 350867 350004 81940 79961 120070 125376 123912 123431 86820 85849 96359 95202 114990 116052 337505 364493 980784 959158 368444 378645 106004 96264 105174 102409 119671 116410 109868 111079 77637 76062 268565 237470 690233 697040 198791 196273 250787 253575 290285 281746 300447 298902 315044 318406 297622 329285 689967 726619 521983 428048 265736 262383 298541 301184 313619 315966 320337 322980 360716 359048 595085 620013 40.15 68.5 1
10:52:36 2023-09-26 351893 351016 81940 80015 120070 125376 124119 123466 87030 85817 96460 95171 115070 116052 337505 367830 981347 961959 365001 378680 105990 96163 105174 102529 119671 116444 110096 110686 77449 75864 267279 236647 689760 698119 197325 195356 250781 252163 289739 282748 297807 300786 314775 317410 297888 328879 686069 727619 531230 429685 265736 260173 300535 298413 313143 317154 321982 323219 360862 359732 591725 621787 40.15 68.5 1
10:52:37 2023-09-26 355260 350769 81973 80019 120157 125376 124033 123466 87121 85871 96527 95202 115102 116052 337979 364493 977597 968377 364706 382433 106128 94248 103461 102786 120269 116243 110368 110499 77637 75947 266944 234508 704923 695032 198791 195899 250990 251391 289475 283699 297158 302639 314159 318629 296446 330622 686069 718419 521983 426165 265515 260606 300992 297510 312193 317471 319973 323999 359629 359048 590149 616106 40.15 68.5 1
10:52:38 2023-09-26 354803 351016 81932 79957 119824 125307 123947 123466 86852 85754 96359 95171 115023 116019 338015 361195 974284 966931 368480 378645 105812 96063 105102 102357 119920 116090 110173 110499 77383 75833 263616 235980 691864 693105 197359 196512 251109 254956 289035 281958 297771 299426 313241 319854 297468 329271 685101 716466 524802 425636 267089 262178 300275 299179 312086 317038 321335 324383 357577 360686 596112 620382 40.15 68.5 1
10:52:39 2023-09-26 350867 351335 81860 79953 119824 125372 123912 123466 86998 85754 96293 95423 114990 116052 338015 364493 980377 960841 368889 382106 105892 96395 103102 102506 119920 116504 110071 110959 77571 76103 267279 237317 690117 694120 197496 197299 251781 252198 290833 282006 297662 301997 315044 318052 297635 328573 688014 721377 530830 427407 264146 262240 300881 298449 314132 316444 320406 323507 360462 357977 590692 620049 40.15 68.5 1
10:52:40 2023-09-26 351965 351564 81683 80047 119820 121968 123792 123706 86788 85998 96192 95691 114799 116600 337233 365661 981310 967357 366294 379742 106023 96230 105247 102453 120038 116377 110173 110533 77416 75864 266068 236480 692302 694192 197703 195356 250956 252198 289915 283216 299967 298449 314269 319147 297180 332082 687794 729496 522688 427939 266857 260683 301734 299214 312964 317260 323118 322801 361186 360194 590511 620013 40.15 68.5 1
10:52:41 2023-09-26 355569 350769 81884 80015 120149 125411 124188 123466 86852 85812 96393 95562 115049 116272 339036 364934 977745 971020 366480 381639 106103 96361 103667 102549 120003 116410 110435 110533 77556 75968 289814 234652 696678 696053 197668 195322 252882 254864 288763 283777 297554 299461 315188 319147 297369 329448 689662 718851 529401 427443 266590 261450 302929 299391 311683 318397 318661 323999 360462 360698 592418 617245 40.15 68.5 1
10:52:42 2023-09-26 353971 351515 82203 79874 120706 125133 124274 123055 87121 85695 96527 95171 115214 115906 338252 363401 974975 967668 367337 381530 106023 96097 105247 102517 119671 116410 110173 110763 77469 75916 268565 236313 691355 693105 197634 196444 249459 252938 289475 283166 297342 301002 313651 319264 297852 329431 689967 718383 524802 427225 265369 262065 300457 299320 312923 317436 318661 324347 358692 358477 596258 616337 40.15 68.5 1
10:52:43 2023-09-26 356067 352222 81983 80047 119824 121885 123964 123671 86852 85881 96359 95463 115023 116406 337505 366468 972179 961959 368637 378645 105845 96097 105247 102497 119954 116410 110173 110533 77416 75864 266944 234616 691544 698449 197668 196240 249493 253750 288124 283648 297482 298677 313358 318406 297888 330695 689086 726596 521455 428726 265772 261005 299624 300336 311246 317401 320148 322526 361150 359048 598836 619538 40.15 68.5 1
10:52:44 2023-09-26 351965 350808 81711 80276 119820 122220 123792 121952 86852 86061 96293 95625 115023 116567 337505 366468 981347 966943 366553 378680 106023 96131 103351 102485 119920 116444 110173 110840 77416 75906 268565 236480 693678 694192 199916 196069 252882 254504 291246 283074 297698 299320 315933 317269 297888 331413 687380 728739 527971 430587 265772 260571 302803 300179 313619 317144 319628 323507 360553 360902 590696 618663 40.15 68.5 1
10:52:45 2023-09-26 349809 351510 82005 80007 120157 125376 124153 123431 87121 85881 96393 95171 115023 116052 338015 361230 984169 968377 365135 379742 106119 96264 105140 102511 119671 116719 109868 113180 77383 76000 267279 237821 683682 694047 197737 195933 252668 252761 289739 281923 300447 298937 314601 320078 297050 329145 688014 721377 537619 423660 266590 260782 301094 299111 313178 315966 320669 323435 359919 360698 592674 623410 40.15 68.5 1
10:52:46 2023-09-26 354239 351020 81936 80015 120157 121684 124085 123603 86998 85966 96426 95463 115181 116293 338217 361195 974975 968069 370395 381137 105990 96295 105213 102485 119920 116377 110173 110686 76556 76062 267279 236298 708722 694504 199916 196273 252171 253610 289704 283546 299713 300124 314823 320303 295749 329377 685065 724800 524802 423588 266964 260935 299344 301175 311907 317401 319368 324419 360462 361203 596773 618153 40.15 68.5 1
10:52:47 2023-09-26 353971 351020 81969 79874 120157 121753 124119 123431 87089 85817 96493 95139 115181 116019 338454 365625 974975 964697 369382 379707 106136 96329 105247 102485 119920 116377 110173 110763 77469 75906 268565 236480 692537 696053 198791 196547 251462 252938 292214 283145 297401 301215 313682 319076 297888 329504 689967 718492 530830 427407 264146 261804 299344 300906 313107 317401 320961 324347 359053 360830 597923 619435 40.15 68.5 1
10:52:48 2023-09-26 351945 351510 82110 80011 120268 121768 124085 123431 87089 85871 96426 95431 115069 116052 337979 364493 978425 959121 366198 382341 105812 96196 103139 102716 120033 116632 110122 111036 77551 76000 267279 237953 690233 697040 198791 198480 251427 253715 289439 281923 299951 298866 315566 319109 297426 330475 685137 727069 533610 428059 266737 260970 300042 300722 312887 316444 320633 323207 360970 359013 598836 619976 40.15 68.5 1
10:52:49 2023-09-26 351889 351753 81969 80015 120157 121852 124085 123637 87089 85817 96325 95999 115148 116052 337470 367277 979848 959121 364964 379707 105812 96196 105213 102383 119671 116410 110173 110840 77416 75947 267279 236647 692302 698119 197325 196205 250956 252163 290356 282961 297374 301851 313358 316579 300348 331091 687040 727619 525112 430587 265329 263011 303018 300749 313773 317119 321164 324311 360970 360902 590430 621639 40.15 68.5 1
10:52:50 2023-09-26 351821 351016 82000 79987 120153 125376 124119 123431 87089 85871 96493 95139 115148 116019 337470 363111 981273 970167 364709 382069 106329 94280 103598 102549 120170 116504 110368 110959 77690 76031 268565 236909 699256 695069 197668 196512 252882 252716 290291 283613 297698 300757 314159 319087 297527 331362 688014 720053 530087 427069 266145 261769 300884 298378 313840 318362 321555 324528 360462 359837 590021 618117 40.15 68.5 1
10:52:51 2023-09-26 355067 351016 82077 80011 120153 121753 124119 123637 87089 85876 96393 95431 115181 116052 338217 361230 977051 971168 368963 378645 106296 96130 105354 102453 119920 116410 110173 110686 77490 75896 266944 235980 694779 693105 197737 196205 252135 253326 288755 283180 297410 301389 314159 320303 296560 331325 690836 719326 523392 426242 266447 262208 298959 300160 312050 317225 322019 324275 358656 360628 597988 618153 40.15 68.5 1
10:52:52 2023-09-26 356320 351510 81932 80051 120157 121968 123998 123671 87089 85998 96426 95593 115069 116627 340074 366403 974006 963808 368453 381945 106103 94280 103564 102581 119969 116585 110325 110533 77556 75875 266944 234328 700595 698376 197599 196205 250189 253680 290644 284087 299528 299095 313358 318370 297888 330585 689013 727687 527435 428690 265736 261005 299344 301815 311211 317436 320337 322980 360970 359048 598836 619502 40.15 68.5 1
10:52:53 2023-09-26 351591 351016 81940 80015 120157 125376 124119 123466 87089 85849 96493 95463 115181 116052 337979 365261 979604 959121 366553 379742 105845 96196 105140 102485 119671 116410 110173 110763 77383 75906 267279 236982 690772 694120 198232 196581 251462 252233 290833 281605 299528 301211 314865 319051 297707 328892 687941 721233 523569 427225 266899 262466 301271 298935 315196 316408 320112 323963 360970 360576 594485 621769 40.15 68.5 1
10:52:54 2023-09-26 350549 350925 82162 79965 120320 125376 124240 121137 87231 85966 94860 95465 115115 115952 338383 363224 986266 970204 365371 382215 106119 96196 105247 102453 119671 116632 110257 110729 77490 75978 268941 236982 690182 692850 197668 195933 252581 251391 290559 283180 297662 300757 314159 319370 297888 330585 687040 719544 523392 426129 265772 261546 300992 297649 314096 317436 321327 324528 359919 359083 590048 618153 40.15 68.5 1
10:52:55 2023-09-26 355067 351016 81965 80011 120070 121819 124240 123551 87121 85908 96426 95463 115181 116019 337470 361195 977051 968377 369161 382126 105845 96162 105213 102421 119837 116056 110173 110652 77383 75833 266944 234652 694662 693105 197737 196341 251781 253930 291801 283365 297590 301138 314743 320682 296589 330907 689893 718891 529401 423358 266367 261005 298646 301175 312050 317366 322276 323963 358835 360159 597436 619064 40.15 68.5 1
10:52:56 2023-09-26 352408 351821 82030 80361 120232 122133 124240 123826 87176 86061 96592 95692 115082 116694 338312 365554 976359 961922 369259 382069 105747 96295 105179 102549 119671 116571 110173 110959 77436 75906 266944 235980 692077 698083 197634 196512 250537 253750 290941 283309 299238 300361 314269 318406 297599 330622 689013 726791 521983 428726 265772 261005 299379 300918 311683 317436 320633 323243 360970 359083 599465 619976 40.15 68.5 1
10:52:57 2023-09-26 352909 351011 81969 80019 120074 121801 124033 123551 86998 85849 96460 95463 114990 116019 340285 364458 980747 959121 366749 378680 105885 96363 105068 102409 119671 116410 110173 110840 77383 76018 267279 237843 695161 697955 198791 196888 251427 253610 290418 282647 300302 299285 314392 318934 297635 329541 685101 725494 529401 427902 266109 262353 298646 299391 313840 317566 323162 323507 360970 359900 595048 620013 40.15 68.5 1
10:52:58 2023-09-26 351555 351438 81987 80166 120055 121885 124379 123844 87236 86030 96459 95463 114990 116052 337944 364034 985565 969009 367073 382126 105457 94313 103105 102511 119588 116799 109868 113068 77383 75989 267279 236574 684183 694011 197737 195899 250572 252761 289915 282748 300447 300942 315632 320303 297014 329377 688014 721413 524449 423660 266590 260970 301307 299320 313143 315525 321343 324787 360462 360698 591836 621570 40.15 68.5 1
10:52:59 2023-09-26 351934 350034 81969 79961 120157 125376 124205 123431 87089 85949 96460 95171 115181 116052 337979 363401 979848 967617 364706 381857 106063 96096 105427 102421 120234 116404 110342 110704 76556 75958 269811 236241 694398 695032 198791 196273 252171 252716 290551 283145 297698 302712 314159 318828 297816 329341 686032 719544 530830 426129 266038 261039 302161 298135 313809 317436 319944 324564 359629 359083 589629 617896 40.15 68.5 1
10:53:00 2023-09-26 354529 350732 81940 79983 120153 125337 124033 123466 86820 85871 96359 95139 115102 116019 337470 361195 975666 968377 368444 381137 105812 96096 103423 102447 119920 116377 110173 110533 77436 75844 267279 234652 693867 693105 198288 196205 251462 253715 289620 283291 297662 299426 314159 320753 295785 328843 685137 719544 530830 423588 266554 261039 298646 300685 314062 317189 322476 324239 358692 360558 597275 620756 40.15 68.5 1
10:53:01 2023-09-26 350867 351011 81973 80019 119820 121735 124171 123551 86970 85934 96359 95431 114990 116019 337505 364529 977745 959121 368444 382069 106004 94313 103139 102716 119637 116699 109767 110959 77518 76062 269811 237171 698578 694047 199916 196512 251286 253750 292214 281781 300411 300786 313101 318888 297888 330292 685137 727105 529401 429404 265772 261804 298229 299391 313619 316408 320633 323507 360970 359656 597988 620013 40.15 68.5 1
10:53:02 2023-09-26 351893 351016 81973 80007 120153 121753 124033 123637 87089 85822 96393 95171 115023 116019 337470 367830 981347 963738 365001 379742 105990 96230 105247 102421 119920 116410 110173 110763 77436 75947 267279 236647 698111 698155 197634 195933 250990 252163 290321 283106 300179 299461 314269 317445 297635 328879 686554 728908 526542 430672 267848 261716 301061 298970 312790 317260 322431 323819 363012 361119 591799 619027 40.15 68.5 1
10:53:03 2023-09-26 351668 350522 81965 79870 120157 125376 120857 123431 87089 85754 96527 95171 115181 115986 339299 363153 983279 970129 364267 382215 106103 94075 103633 102614 120337 116504 110334 110806 77523 75906 268565 236480 694099 694849 199916 196478 250537 251975 290692 282748 297626 301250 314159 319854 297888 328843 687040 720053 530830 426129 266180 261039 300500 299405 315017 317401 318661 324203 359665 362677 590467 618153 40.15 68.5 1
10:53:04 2023-09-26 355559 351510 81973 80019 120157 121768 124033 123466 87030 85871 96393 95463 115023 116052 338015 363147 980014 971205 369161 381494 106096 96163 105247 102453 120003 116410 110173 110533 77416 75947 269427 234652 698942 695069 198599 197720 250956 252938 289035 284330 297734 299461 315044 320016 297635 332318 688806 722093 530651 427902 269100 260432 302589 300545 312014 318702 319332 324492 360716 360698 592382 621306 40.15 68.5 1
10:53:05 2023-09-26 355532 351492 81969 80047 119824 121968 124033 123706 86970 86152 94694 95660 115016 116661 337873 365482 971995 963495 369050 382178 106103 96395 105427 102517 120234 116410 110173 110891 77670 75875 266944 234652 692402 694156 198791 196819 250572 252938 289421 284641 299260 299426 314234 318406 297635 330659 685137 727105 527971 429978 265772 261039 299624 299355 311902 319397 319628 323507 360014 359083 595892 618153 40.15 68.5 1
10:53:06 2023-09-26 350831 351016 81973 80019 120145 121786 124033 123500 87030 85849 96393 95463 115135 116052 337505 364493 977005 959158 367373 379742 105845 96197 105140 102517 119671 116605 109868 111044 77350 75906 268565 237317 689767 694047 197668 197128 251462 254864 293566 282501 299945 300053 315488 319229 297888 329394 689441 725313 523569 427866 265108 262572 300881 298866 314796 316162 320491 325902 360970 358477 594920 621086 40.15 68.5 1
10:53:07 2023-09-26 350910 350522 82085 80110 120316 121885 121935 121137 87025 85817 96625 95529 115446 115986 338347 362137 983985 968304 368299 378680 105812 94216 103174 102473 119671 116410 109868 112990 77383 76000 267279 237317 690900 693105 197703 196376 250189 252233 290551 281958 299316 300336 315403 320078 296690 328382 686069 722312 524802 426848 265807 261039 299624 298413 314796 316408 319628 324564 358835 359621 590771 619064 40.15 68.5 1
10:53:08 2023-09-26 355584 351016 82021 80011 120157 121819 124119 123466 87089 85871 96743 95463 114990 116019 338252 364493 975624 973969 367073 378645 106168 96097 105320 102357 120003 116056 110173 110533 77556 75844 268565 234616 697412 696659 200340 196069 252042 252833 289880 284374 297342 300862 314972 319229 297527 330411 688014 720708 523392 427105 267848 260432 301203 300713 312193 318560 318626 326855 360970 360159 590892 617245 40.15 68.5 1
10:53:09 2023-09-26 355921 351294 81875 80202 120089 122052 124240 123964 87025 86030 96592 95692 115148 116406 337505 365661 972179 961774 367593 381137 106096 94075 105281 102576 120269 116056 110325 110499 77449 75885 266944 234616 694591 698119 197634 196547 250223 255317 288798 284565 297807 301986 314269 318406 297599 331164 685173 725494 529401 429674 265736 261039 299624 299426 311683 318914 320112 323507 360014 360902 596847 618190 40.15 68.5 1
10:53:10 2023-09-26 350584 349969 81973 80015 120153 125411 124119 123500 87030 85876 96426 95463 115102 116581 337742 365041 975624 959158 366269 379742 105812 96230 105174 102576 119671 116605 110266 111079 76524 76196 268565 237244 690423 699018 198791 196478 251781 254178 289739 283145 300084 299111 313323 319592 297635 329985 690946 727069 523392 428084 267576 261005 299238 301004 312228 316479 320669 323207 360970 359083 597366 620013 40.15 68.5 1
10:53:11 2023-09-26 351785 350544 81838 80202 120046 122052 123998 123671 86820 85971 96226 95888 115082 116694 337470 363147 981310 965216 366926 378645 105845 96163 105174 102453 119671 116410 110173 110967 77416 75896 267279 236647 691908 694083 198323 195933 250781 252903 290356 283216 301029 300361 313358 320303 297468 330411 688014 728648 523392 426129 267035 260970 299695 299146 313178 316957 321571 322526 360970 360698 591836 620049 40.15 68.5 1
10:53:12 2023-09-26 351908 351016 82110 79957 120153 125254 124188 123431 87089 85754 96527 95171 115181 116019 337979 362314 984169 968341 367814 378645 106037 94152 103317 102646 119867 116618 110105 110883 77530 76000 267279 238225 690350 694996 198791 196205 250606 252973 290551 281852 300193 301211 314159 320303 297468 328879 687257 724104 524802 423624 266180 261005 299624 300040 314796 315455 320633 324492 358871 360159 593831 620049 40.15 68.5 1
10:53:13 2023-09-26 355998 351016 82005 80019 120101 125236 121935 123466 87057 85881 96393 95202 115102 116019 339593 360654 974975 968377 368480 382069 105845 96097 105247 102313 119671 116056 109868 110686 77416 75875 267279 235980 694146 693105 197703 196702 251286 253538 289475 283414 297807 299426 313938 320303 297678 330659 685137 718528 527620 423588 266180 261804 298682 301175 313143 317436 319628 323903 358547 359872 597988 618190 40.15 68.5 1
10:53:14 2023-09-26 355564 350522 81917 80047 120074 121852 124033 123466 86820 85754 96359 95463 114990 116019 337470 366468 974044 963621 368005 381530 106282 96228 105579 102421 120337 116277 110478 110465 77670 75896 266944 234652 697298 696893 198791 197059 250537 252938 289950 284117 297698 301409 315789 317480 297707 330351 685065 722276 533610 429674 265364 261039 300881 299355 313178 318879 320200 324528 361114 358512 594499 620097 40.15 68.5 1
10:53:15 2023-09-26 351925 351011 81912 80015 119991 121819 123792 123466 86970 85881 96359 95463 114990 116052 336997 364529 976087 961922 368480 378645 105522 96230 103270 102447 119588 116444 109868 110840 77277 75958 267279 236480 688085 694156 197668 196240 249493 253785 289114 282862 300023 300361 313323 318923 297707 330797 691853 730513 521983 428241 265666 260935 298994 300827 313176 317003 321428 323819 360970 359083 599409 622319 40.15 68.5 1
10:53:16 2023-09-26 351929 350004 81711 80295 119816 122217 123792 123740 86820 85998 96293 95660 115016 116594 339593 366439 983316 964586 366444 382178 106345 94216 103174 102576 119920 116377 110173 110652 77490 75927 269811 236945 695296 694156 198288 195899 252617 252833 290321 283256 299491 298866 314743 319076 297108 330339 688014 729163 526542 428726 266928 260747 301947 299320 313583 317401 320562 322944 359979 360663 589026 619976 40.15 68.5 1
10:53:17 2023-09-26 349738 351020 82081 79987 120320 125289 124413 123311 87089 85754 96593 95139 115181 115986 337944 362278 984132 968304 367256 379707 105812 96162 105320 102485 119671 116685 110173 110840 77436 75937 266068 237317 694052 693105 197703 196512 250572 252128 290551 283349 297482 301848 315265 320019 297816 331376 686894 720526 524449 428674 266412 261995 302124 298343 315017 317366 319073 324564 359595 360628 590048 618117 40.15 68.5 1
10:53:18 2023-09-26 351375 350769 82170 79961 120408 121852 122051 121137 87263 85998 94928 95367 115115 116112 338074 365411 980206 965958 368637 381945 105957 96196 105286 102453 120033 116585 110224 110729 77563 75906 268436 235980 699813 696546 197325 196547 251816 252938 289880 284653 297626 301215 315044 318370 297497 330007 690212 720672 523392 429978 265293 261804 299624 300962 313107 318397 320426 324528 360970 359013 594426 617376 40.15 68.5 1
10:53:19 2023-09-26 351889 351020 81936 80015 120074 121801 124085 123637 87057 85849 96325 95593 115069 116373 337434 364493 976359 963327 369555 382396 105812 96363 105286 102511 119671 116571 109868 110840 77436 75906 267279 236480 689869 694120 197703 196956 252668 256200 291353 283507 300054 299250 315933 318970 297635 331575 691927 727437 523569 428690 265772 261005 301678 301600 311399 317401 320597 323471 362973 359586 598468 619976 40.15 68.5 1
10:53:20 2023-09-26 351641 351240 81964 80389 119914 122220 121630 124033 86994 86242 94665 95692 115049 116661 340258 365589 981310 964697 366553 381763 106004 96295 105286 102383 119671 116377 110308 111045 77469 75978 269811 236647 690615 694120 198288 195899 250956 252198 290356 283287 299528 299131 314269 319335 296690 330143 687527 727619 521455 427407 267000 260753 300535 299320 312821 317401 320597 322490 361150 360663 590220 620013 40.15 68.5 1
10:53:21 2023-09-26 349738 351497 82114 79983 120316 125342 124240 123311 87030 85854 96493 95139 115148 115826 337470 362822 983435 968304 365001 382396 105812 96196 105213 102485 120016 116377 110173 110652 77436 75906 268565 237135 691748 695232 199916 196444 252526 253221 291507 281746 297401 301073 313980 320268 297888 330182 687040 722517 530830 423480 266332 260970 299624 299828 314730 316746 319592 324528 359629 360159 590467 620719 40.15 68.5 1
10:53:22 2023-09-26 353915 350908 82063 79951 120414 121786 124413 121137 86994 85871 96459 95171 114990 116052 337979 363520 974938 967445 369161 381137 106004 96361 105359 102485 119920 116377 110173 110499 77457 75906 267279 235980 691631 693105 197634 196991 252135 252973 289739 283180 297410 301215 314159 319854 297888 329504 685137 718528 532259 426093 265293 262383 299589 299391 313071 317436 319368 324564 358799 359013 597104 617208 40.15 68.5 1
10:53:23 2023-09-26 355780 350769 81940 80051 119824 121885 123964 123671 86820 85934 96359 95691 114990 116406 337470 365625 972142 961922 368821 382090 106168 96130 105320 102389 120067 116598 110308 110670 76588 75958 266944 234400 704333 699018 198791 196717 252526 253221 288720 284614 297734 299426 314960 318088 297680 331054 685137 721305 520574 430635 266189 261769 299624 299355 311902 319362 319332 324191 360518 359586 595012 618117 40.15 68.5 1
10:53:24 2023-09-26 354139 351402 82096 80166 120324 121885 124171 123551 87231 86030 96625 95431 115148 116052 337470 366175 981074 959158 365517 379707 105990 96230 105320 102760 119671 116410 110173 110840 77416 75937 266068 237317 688832 698083 197325 197128 250956 252198 290833 282748 299491 299426 316113 317480 297707 330007 688739 721341 530651 430587 264922 261769 301947 298413 314096 317401 320076 324492 360970 358512 589153 619940 40.15 68.5 1
10:53:25 2023-09-26 351889 351016 81936 80019 119824 121885 123998 123637 86939 85881 96392 95593 114990 116600 337470 361265 981273 967594 367447 382069 106037 94410 103461 102581 119969 116665 110257 110806 77604 76020 267279 236538 694229 694120 198564 195899 250956 254864 290551 283963 300163 300076 314269 319370 297888 330736 688014 727860 529401 427407 267187 260935 301893 299320 313619 317436 320633 322980 360014 360951 590928 620049 40.15 68.5 1
10:53:26 2023-09-26 354493 350773 81880 80105 120085 121786 124050 123431 86970 85812 96426 95751 115016 116019 337470 361265 977745 971168 369161 381137 105845 96063 105213 102453 119671 116056 110173 110499 77523 75875 266068 234616 698673 693105 198910 196205 251462 253750 289475 283648 297807 300705 315632 320753 296805 329377 685101 722860 524449 423588 267035 261005 300881 300266 312667 317436 319850 324492 360462 361239 597988 618117 40.15 68.5 1
10:53:27 2023-09-26 351929 350508 82081 80011 120236 121753 124085 123311 87089 85944 96393 95139 115069 116019 340074 366439 976818 966683 368637 382215 106070 96361 103389 102506 120136 116585 110071 110806 77563 75927 267279 235980 695174 697040 197634 196957 250572 252973 289880 284232 297302 301004 316149 318406 297532 330622 690640 719132 534130 429978 265550 261804 301307 299355 313517 319326 319936 324564 360970 359048 594463 617859 40.15 68.5 1
10:53:28 2023-09-26 352636 351016 81965 80015 120157 122052 121796 123466 86939 85849 96359 95431 114990 116019 336961 363401 980747 958404 367043 378680 105972 96230 103270 102485 119671 116410 109868 110840 77350 75937 267279 237317 687230 694083 197703 196547 251319 253715 290321 282011 300447 299391 316149 319370 297369 330585 685101 726555 529401 428048 265772 263188 298438 299391 314060 316444 320597 323507 360970 359872 595470 620013 40.15 68.5 1
10:53:29 2023-09-26 351704 350769 81932 80011 120157 125376 123998 123431 87231 86030 94760 95628 115016 116306 337328 367098 984864 965146 364818 382215 106070 96363 105359 102377 119671 116410 110173 110857 77469 75906 268565 236647 690066 698119 198791 197025 250990 252163 290692 282784 299528 299426 315523 317445 297567 331091 688014 726623 523392 430294 265329 261804 301238 300347 314574 317436 320562 324298 361186 358477 589153 619538 40.15 68.5 1
10:53:30 2023-09-26 351920 351016 81940 80019 120074 121885 124050 123586 86998 85849 94939 95463 114957 116406 337944 361265 982738 969326 367073 382126 105845 96363 105213 102453 119671 116780 110173 112990 77383 76031 267279 236647 694735 698119 198737 196171 250956 255225 290551 283798 300157 299250 315933 319229 297426 332539 687904 728502 529937 427262 267187 260935 301307 300962 313178 318536 321464 324445 363229 360951 590964 620013 40.15 68.5 1
10:53:31 2023-09-26 351893 350486 82199 80105 120354 121964 121966 123672 87057 85971 96692 95529 115082 115952 338312 364025 981919 967580 364412 382126 106201 95055 103633 102313 120003 116344 110173 110499 77523 75906 272390 235980 694440 694086 197703 196547 251726 254596 289915 284317 297338 300793 315044 319406 297888 329377 687040 719544 523392 426768 266367 260935 301450 298866 312887 319362 318626 324528 360462 360902 592368 617681 40.15 68.5 1
10:53:32 2023-09-26 351929 350755 82062 80019 120070 121786 123998 123551 87089 85754 96359 95171 115069 116548 337470 360619 974975 967617 368444 378645 106023 96196 105213 102389 119671 116023 109868 110499 77383 75864 264794 235813 691079 694738 199916 196375 251994 254035 289536 283600 297662 300124 315452 320905 296510 329377 685137 719544 530830 423588 269100 261664 300420 300230 312157 317401 319592 324347 359739 361274 595928 618153 40.15 68.5 1
10:53:33 2023-09-26 351641 351271 81983 80115 120050 121717 124240 121344 87144 85939 96491 95692 114799 116052 337470 364238 978907 963327 368963 381137 105812 96329 105106 102576 119776 116410 109868 110686 77350 75927 267279 236647 687256 694120 197703 196547 249493 253785 289070 283180 300604 300361 313358 318888 297888 328418 689013 728648 527971 428084 265772 261005 298473 300301 312887 317179 320633 323507 360970 359083 598836 620013 40.15 68.5 1
10:53:34 2023-09-26 352909 350522 81973 79965 119824 125411 124119 123466 86820 85754 96359 95431 114832 116052 337470 363401 978462 959121 367256 379742 105845 96230 105140 102453 119671 116410 110046 110780 77591 76031 267279 237515 694003 697040 198791 197333 251427 253610 293005 282572 299951 301211 313323 319147 297888 329285 689696 725458 529401 427746 265108 262642 299238 302547 314574 316922 320597 324227 360970 358547 596371 620013 40.15 68.5 1
10:53:35 2023-09-26 349590 350912 82096 80115 120457 121720 124205 123226 87121 85754 96426 95303 115115 115952 337434 361230 983435 968377 366703 380883 105845 96196 105213 102529 119671 116410 109868 110763 77416 76009 266068 237317 689816 693105 197703 196547 250572 252938 290692 281852 300235 300336 314159 320490 297216 329377 687040 719253 526211 423660 268447 261039 299624 300749 315017 316187 320372 324564 359376 360159 590094 619538 40.15 68.5 1
10:53:36 2023-09-26 355523 350522 82010 80019 120157 125411 124033 123431 86852 85754 96393 95171 114990 115986 337198 363401 975588 968377 366035 381137 106362 94151 103533 102511 120269 116344 110291 110499 77637 75947 266944 234472 696285 696053 198791 196512 251760 252198 289915 284530 297374 302885 314823 318534 297888 329377 687527 720344 529206 427407 265772 260753 301201 298866 313143 318879 319330 324528 360462 359621 585838 616337 40.15 68.5 1
10:53:37 2023-09-26 354957 350522 81716 80015 119820 122220 124119 123603 86820 85849 96359 95431 114799 116226 336489 365661 971454 961239 368038 381137 106201 96196 103461 102389 120003 116056 110325 110346 77523 75854 266944 234580 697638 694120 197668 196547 250781 252973 289620 284552 297807 299391 314304 318406 298104 331399 689050 725562 527971 429978 265772 261586 299624 301175 311683 318879 319852 323471 360014 359083 598565 617681 40.15 68.5 1
10:53:38 2023-09-26 349809 351011 81969 80015 120157 125376 123998 123380 86852 85817 96426 95463 114832 116212 336489 363437 980377 960841 368600 382215 106378 96395 103174 102646 119852 116699 110071 110806 77571 75937 267279 237317 687078 694083 199916 196751 251462 254140 289677 282748 300266 299214 315933 319370 297274 328879 685137 727182 529401 428387 265772 262103 298646 302639 313143 316479 320669 323507 360970 359621 598836 620013 40.15 68.5 1
10:53:39 2023-09-26 352562 351434 82110 80015 119824 121801 123947 123500 86966 85881 96325 95463 114799 116406 337470 362857 981273 965487 367073 382199 105845 96097 105174 102471 119671 116377 109868 110499 77383 75947 267279 235980 693103 694156 198288 195933 250956 252938 290356 283653 300235 300730 314269 319406 297678 330411 688014 727619 528865 427443 267410 261005 300571 299320 313583 317471 321345 322980 360014 361274 591001 620927 40.15 68.5 1
10:53:40 2023-09-26 351101 350522 82143 80043 120324 125376 124274 123311 87089 85976 94860 95465 115016 115885 339593 362715 983324 970204 365998 382215 106070 96262 103317 102377 119920 116410 110096 110686 77416 76113 267630 237317 692302 693105 197703 196547 252526 252163 290868 282872 297771 301250 314601 319016 297599 329377 687040 719544 524802 426129 266367 261804 303573 298170 314501 317471 318661 324600 359954 360159 588895 619727 40.15 68.5 1
10:53:41 2023-09-26 351893 350503 82147 79965 120153 125342 124153 123260 87089 85754 96393 95171 114990 115792 337233 365333 974975 964011 365684 378645 106371 96264 105247 102421 119671 116410 110173 110533 77416 75896 267279 235980 692926 695069 197668 196581 252581 252973 290356 283684 297128 301250 313323 318664 297567 330622 685065 719132 523392 429978 265364 261804 301307 299355 313619 318879 318626 324600 360717 359048 595378 616374 40.15 68.5 1
10:53:42 2023-09-26 351965 351020 81969 80047 120149 122220 121796 121137 87112 85998 96458 95626 115082 116339 339739 364351 976211 961774 369519 378645 105522 96230 105140 102646 119671 116377 109868 110933 77416 75947 267279 236023 688382 694156 198791 196547 250572 252973 289114 284317 297482 299391 315030 318923 303522 328879 689050 725494 521983 429722 265772 261586 299659 300266 311719 318432 320337 323471 360014 359872 597988 618627 40.15 68.5 1
10:53:43 2023-09-26 352909 350769 81965 80047 119820 121786 124033 123466 86970 85754 96359 95463 115069 116052 336489 367313 980340 961239 365001 382163 105845 96196 105174 102453 119671 116410 110096 110533 77330 75896 267279 235980 689369 698119 197668 196376 251025 252198 290488 283294 297843 301211 314304 317480 297082 329377 687040 728739 526542 430587 265772 260970 301238 300288 314531 317471 319663 323999 360518 359586 590651 623410 40.15 68.5 1
10:53:44 2023-09-26 350762 350800 81997 80251 120050 121819 124119 123813 86966 86030 96491 95692 115049 116500 337434 363766 981347 964803 367854 382396 105812 96230 104922 102453 119588 116504 109868 110763 77383 75844 267980 236313 691472 694120 198599 196240 250990 252938 289880 283414 300447 300361 313393 319854 297468 332281 687527 726664 523392 426165 267035 261005 299659 300749 313619 317436 322901 322980 361186 361239 591001 620049 40.15 68.5 1
10:53:45 2023-09-26 352408 350517 82114 80047 120157 121837 124033 123260 86852 85637 96460 95171 115181 115906 337979 361265 984169 968377 367073 378645 106119 96197 105247 102511 119671 116410 109868 111044 76596 76093 268565 237843 688679 695069 198495 196478 252846 253221 290692 281746 300727 300616 314159 320303 297888 329412 687040 724837 524498 423624 266590 261546 300535 300743 314802 316222 320633 324528 359376 360698 591001 620013 40.15 68.5 1
10:53:46 2023-09-26 351853 350414 82124 79919 120457 121720 124448 120801 86939 85754 96293 95171 114990 116272 337363 360907 974938 964532 369382 380955 106037 96097 105213 102383 119671 116090 109868 110499 77383 75916 267279 235980 689950 693105 197703 197162 249459 253326 289950 283525 300179 301250 313938 319854 297671 330351 685137 719544 524802 426129 265329 262240 299170 299391 313143 317471 318697 324600 358871 359048 595048 617245 40.15 68.5 1
10:53:47 2023-09-26 355569 350732 81711 80019 119824 121880 123792 123500 86820 85871 96293 95463 114799 116052 336489 365368 972142 959194 368078 378993 105990 96097 103461 102506 120067 116632 110342 110806 77530 76040 266068 234472 696637 699018 198791 196751 252526 252938 291389 284987 297554 300786 314893 318888 299790 328382 685173 725050 524802 430587 265807 261804 299659 300915 311719 319173 321298 323999 360553 359118 597693 618153 40.15 68.5 1
10:53:48 2023-09-26 351713 350872 81675 80047 119737 121801 123757 121475 86757 86030 96325 95625 114806 116600 336961 364387 981383 964697 366035 381318 105845 96097 105247 102529 119671 116297 109868 110533 77416 75875 267279 235980 693912 694083 198599 195933 250746 252761 289950 283317 300447 298484 315631 319406 296690 329911 687527 727314 523392 425839 267035 260788 299659 299355 313178 317471 321607 323242 360970 361274 589803 620049 40.15 68.5 1
10:53:49 2023-09-26 351658 350034 81997 79902 120153 125376 124033 123226 86970 85754 94839 95139 115214 115826 337505 361265 984169 971874 367000 382142 106004 96295 103174 102473 119920 116706 110257 110883 77497 76031 269811 237989 689229 694321 197737 196547 252882 253221 290833 281984 300447 300336 314601 321204 297527 329412 688014 721305 517549 423696 266590 261804 299695 299391 314796 315650 320633 324564 359412 360734 588971 620013 40.15 68.5 1
10:53:50 2023-09-26 353657 349671 82128 80083 120491 125238 124292 123277 87057 85817 94725 95171 115036 115906 337434 362018 974938 966070 369382 382396 105990 96295 105286 102485 119671 116377 110173 110499 77436 75864 267279 235980 694544 693105 197668 197128 251816 255225 289880 283578 297446 301250 314159 319854 298032 330278 691167 718492 532259 426093 265515 262388 300239 302805 313840 317401 319368 324600 359376 359013 596222 620060 40.15 68.5 1
10:53:51 2023-09-26 354739 351016 81932 80043 119790 121968 123930 123637 86788 85966 96292 95463 114983 116796 339593 365340 977004 960878 368751 381028 106070 96361 103317 102549 119935 116377 110173 110499 76199 75896 266944 234364 696803 694083 197668 196512 250537 253750 291059 283613 300199 300361 314234 319051 297888 330182 689013 726610 523392 428690 265772 261769 299344 302037 311327 317436 320633 323471 360546 359550 599261 619616 40.15 68.5 1
10:53:52 2023-09-26 351821 350759 81932 80357 119914 121885 123930 123637 86820 85881 96325 95625 114766 116681 336418 363366 981273 969009 366553 381137 105957 96196 105213 102383 119920 116377 109868 110499 77436 75896 267279 236313 694192 694011 198703 196342 250921 252761 290321 283180 300737 298866 313393 320303 297888 330375 688014 727741 521983 426129 267000 260970 300500 299320 314060 317176 321607 323471 360970 361239 591800 621366 40.15 68.5 1
10:53:53 2023-09-26 351591 350025 82114 79983 120324 121753 121796 121137 87231 85998 94825 95367 115082 115919 337837 362680 983316 970204 363716 381137 105957 96196 105247 102421 119920 116598 110173 110499 77596 75875 266944 236866 693485 694996 197703 196547 250990 252128 290692 283648 297734 301250 313800 320303 297888 329110 687744 719544 523392 427033 266554 261804 301450 300730 314132 318843 318626 324564 360462 360124 589864 617681 40.15 68.5 1
10:53:54 2023-09-26 353915 350522 82223 79928 120629 125342 124326 123277 87089 85817 96493 95431 115181 116581 337979 361195 974975 965487 369161 379707 105845 96230 105286 102485 119671 116377 110173 110652 77469 75978 267279 235980 691398 693105 197703 197230 250189 253715 290356 283653 299491 301250 314159 320715 297888 330241 685137 718528 524802 423660 266327 262607 299589 299355 313583 317436 320112 326472 358835 359083 596038 617681 40.15 68.5 1
10:53:55 2023-09-26 356311 350764 81997 80385 119952 122052 124033 123878 87025 85998 94665 95594 115049 116466 339739 365554 972105 961922 367073 380919 106103 96295 105359 102421 119671 116023 110173 110465 77416 75844 269427 234508 694755 694120 197668 196547 250572 253715 288763 284610 299951 300040 314269 319111 297635 331597 685137 725530 527435 429674 266109 261734 299624 303664 312121 318397 320562 323927 360553 359872 596856 619064 40.15 68.5 1
10:53:56 2023-09-26 351821 350395 81679 80015 119816 121968 123843 123671 86820 85871 96493 95463 115069 116019 337162 365625 981273 964697 365776 382090 105990 96063 103426 102517 119671 116410 109868 110763 77383 75947 267279 236313 688908 694156 197737 196205 251340 252938 290608 283414 299491 300786 314998 319147 297888 330375 687040 727619 527971 428726 266777 260571 300957 299320 313840 317436 320597 323435 363452 363859 593794 623410 40.15 68.5 1
10:53:57 2023-09-26 349558 350378 82100 79923 120419 121819 124413 121053 87144 85871 96459 95139 115148 115826 337434 364034 984132 968267 366737 382396 106119 94184 105068 102415 119671 116410 109868 110840 77436 75978 267279 237317 688948 693105 197703 196512 252581 252163 292128 283269 297807 301250 314823 320078 297563 329341 687040 719544 520088 426093 266332 261586 300464 298170 315017 317401 319592 324600 359053 360663 590149 618117 40.15 68.5 1
10:53:58 2023-09-26 351569 349993 81997 79979 120157 125376 124205 123431 87089 85754 96493 95139 115214 115792 337434 365041 975666 964423 367593 381137 105990 96196 105247 102479 119920 116410 110173 110763 77490 75906 267279 235980 689718 695069 197668 197128 250572 253538 290356 283613 297144 301708 316149 318852 297532 330585 690677 719168 529401 429978 265515 261987 302161 300053 313773 319042 320697 324455 360898 361046 594353 619361 40.15 68.5 1
10:53:59 2023-09-26 353544 350589 82096 80019 120074 121852 123878 123466 86998 86179 96493 95593 114878 116052 336454 363401 974828 959158 370358 378993 105812 96196 103071 102485 119671 116377 109868 110840 77383 75978 267279 235944 689141 694156 197703 196547 250746 254140 291532 283529 300411 299320 313358 319111 297599 328879 685137 727337 529401 428726 266145 261039 298682 300757 312193 317436 320633 323471 361150 359837 598578 619100 40.15 68.5 1
10:54:00 2023-09-26 349769 350029 81884 80007 119824 121819 124085 123431 86970 85871 96426 95431 114990 116019 337717 365625 978389 959121 364746 381494 105972 94280 103389 102473 119886 116310 110071 110806 77604 76031 268565 237317 691558 698046 197634 197128 250990 254145 290727 283145 297554 299426 313358 318370 300789 330760 687040 725535 531723 430892 265329 262103 302375 298866 314132 317401 320112 324492 359979 358762 585838 619502 40.15 68.5 1
10:54:01 2023-09-26 350795 350759 82085 80105 120365 121854 124205 123346 87089 85754 94973 95107 115102 115826 337505 362822 981310 969364 365001 382126 106063 96196 105320 102485 119671 116579 110173 110686 77416 75906 267279 236982 703300 694729 197737 196547 250990 252163 290833 283710 297771 301250 315044 319854 297599 329377 687040 719544 524802 426731 266367 261804 301520 299901 314796 318525 319332 324239 360462 360159 589731 617245 40.15 68.5 1
10:54:02 2023-09-26 353666 350522 81969 80015 120153 125271 124171 123431 86939 85812 96359 95463 115069 116019 339593 363520 981150 973854 369087 381100 106070 96395 103389 102689 119969 116310 110334 110499 77490 75875 268565 234652 690963 693976 198876 196512 251816 253750 289880 284404 299238 300336 313323 321417 297468 329412 690799 720708 524449 423624 267187 261804 300881 300301 313143 317471 320112 324492 359954 361239 598836 619233 40.15 68.5 1
10:54:03 2023-09-26 352636 350769 81969 80011 119824 122220 121711 123637 86820 85881 96392 95463 114799 116541 336961 364493 974975 961922 370395 381137 105990 96196 105286 102485 119671 116377 110173 110840 76159 75916 266944 234652 696568 694156 197703 196547 250189 254353 289035 283702 300872 299355 314050 319051 297635 328879 689013 727619 529401 428690 266554 261769 298682 301215 313107 317436 321607 323471 360524 360124 597270 620013 40.15 68.5 1
10:54:04 2023-09-26 351096 350522 81973 80155 120157 121819 123998 123431 87231 85998 94760 95628 115016 115986 339776 365482 981222 960878 364563 382178 105892 96329 105252 102485 119671 116410 109868 110704 77584 75937 268565 236647 688948 694120 198647 197608 250746 252233 290692 282748 299987 299461 314011 319370 297983 329504 687527 721408 530830 429308 264922 262607 300289 300076 314796 317179 320372 324492 360970 358762 590058 619976 40.15 68.5 1
10:54:05 2023-09-26 352636 350486 82170 79961 120329 125337 124240 123260 87330 85754 96527 95171 115181 115906 339075 361230 985294 968341 367073 379707 105812 96230 105213 102549 119671 116410 109868 110840 77469 75937 269811 238180 694992 693105 198288 196547 250921 252938 291719 282713 297482 301286 314823 320303 297707 329377 688014 721765 532259 426129 266590 261769 299659 300537 315017 317401 320372 326472 360462 360628 590651 619064 40.15 68.5 1
10:54:06 2023-09-26 355067 350755 82289 80251 120316 122052 121980 121310 87025 85966 96592 95529 115082 116306 339776 363769 981444 971168 368115 381137 106136 94043 103633 102447 119920 116056 110173 110686 77523 75958 269811 234652 692867 695069 198910 196205 250956 254094 289070 284317 299280 300336 313358 320078 297678 331144 685137 719222 523392 426129 267446 260970 299659 301815 312193 318397 319628 324528 360970 362640 596258 618117 40.15 68.5 1
10:54:07 2023-09-26 354957 350522 81965 80047 120153 121852 124085 123466 87030 85871 96426 95554 114990 116019 337198 365661 972142 962642 365677 378993 106234 96096 105427 102433 122518 116023 110512 110346 77695 75833 267279 234652 698428 694120 197703 196991 250781 253326 289439 285170 297771 301108 314304 318017 297497 328843 685137 721305 527971 430587 265772 261804 301307 299391 312193 319397 320335 324492 360553 360902 597221 620645 40.15 68.5 1
10:54:08 2023-09-26 352010 351740 82039 80174 120085 121968 124206 121310 86994 86162 96558 95463 114957 116019 337470 364493 976818 963845 368927 382163 105779 96230 105106 102581 119844 116377 109868 110533 77416 75978 271254 235944 689538 694120 197737 196581 250781 254496 289035 283648 300447 300786 314050 319147 298068 330145 685137 727351 529401 428726 266367 261804 299589 301215 311907 317436 321571 323507 360014 360159 598836 621602 40.15 68.5 1
10:54:09 2023-09-26 353138 350764 82114 80015 120157 121801 121796 123466 86970 85871 96426 95171 115069 116019 337198 366725 981310 959194 365001 378645 106023 93946 105247 102441 119671 116377 110173 110686 77383 75978 267279 236647 688676 694192 197703 196854 251726 254956 290798 283671 297482 300301 314304 317480 297567 329377 687527 728133 525112 430587 265772 261005 301450 300325 313809 317189 323162 324275 363745 360758 590430 621787 40.15 68.5 1
10:54:10 2023-09-26 350144 350872 82096 80174 120256 121885 124050 123466 86970 85876 96393 95628 115115 116306 337434 360907 984169 966931 366890 380919 105489 96230 103198 102544 119588 116605 109868 113023 77297 76000 267279 237317 682586 696053 198737 196341 250956 253326 290356 282868 301085 299391 313323 321155 296690 330143 688014 721413 523392 423696 267971 261005 300535 299355 313619 316444 322095 323963 360970 361274 590637 620049 40.15 68.5 1
10:54:11 2023-09-26 351965 351254 81969 80019 120153 121786 124033 123431 86939 86008 96359 95171 114990 116019 337434 360115 974975 968341 368480 381137 105845 96230 105247 102447 122505 116377 110173 110533 77502 75906 271254 234652 696395 693105 198634 197128 249493 253750 290356 283648 297482 300336 314159 321382 297888 329145 685173 718528 529030 426545 266973 262431 301366 302456 313666 318220 321953 324383 359197 361062 597657 620460 40.15 68.5 1
10:54:12 2023-09-26 354921 349751 82001 80047 120070 122220 124188 121137 87089 85791 96460 95463 115102 116226 336489 366432 972179 961959 368336 381318 106201 96196 103632 102357 122467 116023 110435 110499 77556 75854 267279 234652 697129 694083 197703 196957 250956 253361 289691 285187 297771 300301 314304 318441 297567 329145 685137 721413 534843 430587 265772 261839 300500 300971 312228 319397 319592 324492 360553 359118 596870 617681 40.15 68.5 1
10:54:13 2023-09-26 351908 351011 81969 80015 122880 125376 124067 123380 87030 85817 96460 95431 114983 116052 337198 363401 977733 959121 365170 379783 105917 96264 105213 102409 119671 116410 109868 110862 77416 75937 266068 237317 689505 694083 197737 197560 251462 253750 290692 281923 300447 301211 313393 319854 299464 330292 690836 728959 530830 428205 266483 263307 299448 301102 314874 318892 321464 326948 360970 360124 596295 620013 40.15 68.5 1
10:54:14 2023-09-26 353877 350908 81932 80015 120074 125411 123998 123431 87057 85754 96359 95463 115102 116019 336489 366725 980578 959158 364412 381820 105845 96163 105174 102453 119671 116410 109868 110686 77416 75927 268565 236647 688792 694156 197703 196854 251760 252198 290868 283662 299564 301024 314304 318406 297567 329341 687527 728133 531723 431197 265772 261039 301485 298902 314132 317471 320633 324564 361093 359083 589334 619538 40.15 68.5 1
10:54:15 2023-09-26 351101 351016 81973 80047 120157 121753 123998 123380 87089 85754 94694 95628 115016 116433 339593 363189 985207 967445 367000 381908 105714 94280 103030 102786 119505 116799 109868 113068 77383 76113 267279 236574 687398 694083 198772 196547 251446 253361 290594 283258 302733 300573 313358 320753 297888 330411 690151 725494 530830 423696 267223 261005 300992 299391 314752 316922 322095 323507 360970 361274 592291 622760 40.15 68.5 1
10:54:16 2023-09-26 351965 350395 82064 80015 120153 121819 123998 123466 87030 85817 96359 95431 115023 116548 337470 360115 974975 968377 367890 381282 105990 96163 105247 102409 119920 116410 110173 110533 77469 75896 268565 234652 693912 693105 198599 196854 249459 253785 289915 283684 299528 300301 314601 319769 297888 329377 685173 718528 531496 423624 267219 262205 300669 300722 313619 318432 320372 324528 359665 361239 600475 618153 40.15 68.5 1
10:54:17 2023-09-26 354707 350029 81973 80019 120350 122220 121796 121137 87112 85871 96559 95399 115082 115986 339776 366289 974044 963178 368299 381857 106201 96063 105496 102479 120337 116023 110478 110423 77556 75864 267279 235944 705229 694120 197703 197128 250990 253750 289950 284987 297410 301409 314304 318888 297532 328879 685137 721305 527451 430587 265772 261804 300535 299391 313143 319397 319330 324564 360553 359083 594463 618153 40.15 68.5 1
10:54:18 2023-09-26 349774 350025 81969 80051 120153 121801 123998 121137 86820 85871 96426 95463 115023 116052 336454 364238 978425 959121 366996 378645 105845 96097 103351 102485 119671 116410 109868 110533 77416 75906 267279 236647 696933 694083 197634 197471 250606 252233 290692 282784 299564 300336 313323 319406 297983 329175 687527 721431 523392 429978 264957 262240 300535 300076 314796 317436 320372 324528 360970 359013 590243 622967 40.15 68.5 1
10:54:19 2023-09-26 354359 350800 82030 80389 119972 122217 124033 123912 87025 85998 96525 95529 115049 116306 336454 365661 981310 964697 365962 382396 106265 96097 105247 102441 119671 116504 110173 110686 77449 75927 268565 236480 702521 694156 198772 196240 252617 252973 290798 283648 300023 299391 315033 319406 298068 330446 688014 729163 530473 429978 267035 261005 300673 300749 314096 317507 320372 323471 362867 361239 590511 620013 40.15 68.5 1
10:54:20 2023-09-26 354488 350020 81969 80019 120157 125411 124033 123346 86970 85871 94870 95463 114990 116052 337470 363401 979318 972586 366740 381318 106023 96097 105281 102453 119954 116056 110173 110533 77449 75844 269427 234652 693029 695783 198910 196240 251025 253785 289677 284552 299697 300580 314829 320078 297888 330947 685137 720307 530830 427105 267482 260970 300571 302248 312887 319808 322704 324311 360790 362075 595085 620756 40.15 68.5 1
10:54:21 2023-09-26 353580 351465 82161 80028 120487 121753 124482 120801 87449 85632 96561 95139 115181 115885 338015 362497 974704 967668 366785 381675 105845 96163 105281 102453 119671 116056 109868 110686 77416 75906 266944 236161 689834 693105 197668 197197 250572 253715 290356 283648 299564 301744 313836 319854 297567 330622 688818 718528 532259 427443 265772 262642 301307 300670 313875 318432 319628 327006 359919 359083 595085 617681 40.15 68.5 1
10:54:22 2023-09-26 350910 350769 82001 80047 120153 125306 123861 123500 87030 85871 96359 95463 115023 116581 337470 363437 975661 959194 367926 378680 105812 96230 105068 102511 119671 116410 109868 112990 77383 75875 267279 236982 687256 694120 197737 196581 249459 254566 290391 283322 301085 299426 313393 320041 297671 329412 685173 728648 520574 428763 266898 262396 301094 301424 313845 317295 322214 324347 360970 360593 597583 624559 40.15 68.5 1
10:54:23 2023-09-26 352909 350625 81973 80051 120153 121768 124033 121137 87057 85876 96392 95521 115023 116052 336489 365190 978462 959121 365776 378645 105845 96231 105247 102415 119671 116410 109868 110763 77449 75906 267279 236982 690583 694156 197634 197197 250990 252973 290762 283455 300235 301002 313393 318604 298435 330622 687527 721472 523392 430587 265364 262423 301027 300325 315017 317471 321082 324528 361150 358798 589225 620013 40.15 68.5 1
10:54:24 2023-09-26 349514 350034 82005 80019 120545 125202 124188 123226 87089 85871 96493 95171 115181 115986 337470 361230 984169 968341 367073 382433 106063 96363 103426 102479 119671 116605 110096 112990 77490 76000 267279 237821 693788 694577 198703 197128 250956 253326 293034 282748 299201 301708 315044 320753 297635 329412 687757 722458 524802 426441 267080 262065 300815 299214 315906 317225 323384 326788 360246 361203 590206 620013 40.15 68.5 1
10:54:25 2023-09-26 354739 350025 82256 80170 120157 121885 124085 123517 87089 85998 94825 95463 115148 116019 337208 363366 980014 972586 366813 381137 106063 96329 105461 102485 120121 116377 110325 110652 77523 75875 269427 234580 698997 695069 198876 196205 252846 253715 289677 284516 299528 303701 313323 320078 299312 331144 690640 720244 523392 428387 267446 261511 300992 301610 312887 319138 320076 324528 360970 361309 593823 618117 40.15 68.5 1
10:54:26 2023-09-26 355569 350029 81707 80047 119820 121885 123792 123637 86820 85998 94607 95463 114799 116373 337198 365333 973557 960804 368041 381137 105957 96329 105247 102453 119920 116552 110173 110763 77416 76000 266944 234580 694732 697851 198288 197128 250956 254318 289035 283790 299870 300053 317496 319570 297455 332465 691927 727473 523392 428544 266412 262248 300358 302456 312121 318525 321571 325393 360826 360558 597620 619940 40.15 68.5 1
10:54:27 2023-09-26 351658 350522 82085 80202 120153 125411 123998 123431 86970 85871 96359 95463 115069 116052 336961 363401 979604 959121 366234 378645 105845 96230 105174 102511 119671 116410 109868 110840 77350 76000 267279 237317 691090 694047 197703 197780 250572 252973 290692 283294 300411 301261 313358 320078 297532 330585 690151 721494 523392 428048 265329 262642 299659 300537 315676 317401 320597 324492 360970 358798 592710 621842 40.15 68.5 1
10:54:28 2023-09-26 349509 350029 82118 79987 120241 121908 124205 123346 87121 85754 96527 95139 115148 115826 337198 361265 984169 968341 365776 382469 105812 96230 105247 102453 119671 116410 110173 110763 76127 75896 269150 237317 697247 693105 198288 196990 252882 254684 292325 283586 299346 302025 315008 319841 297491 331884 687380 720453 523392 426731 266590 261804 302161 300962 315461 317436 319556 326472 360452 360951 589933 618153 40.15 68.5 1
10:54:29 2023-09-26 354020 350029 81973 80051 120157 121768 123998 123431 87121 85871 96493 95431 115037 116019 336961 361195 977745 971205 369161 382126 106023 96230 105427 102389 119920 116056 110173 110499 77416 75896 266068 235980 697355 693105 198945 196547 250572 254140 289880 284082 299528 300793 314011 320978 296726 330411 685137 719168 530087 425862 267446 261586 301094 300968 312887 318397 320337 324528 360970 361309 598412 618153 40.15 68.5 1
10:54:30 2023-09-26 351677 351038 82199 80105 120350 121885 124361 120969 87176 85871 96658 95367 115082 115952 339112 365589 974975 965796 367593 380955 105957 96196 105286 102421 119671 116056 110156 110891 77416 75937 267279 235980 696526 696053 197668 197162 250956 253538 290356 284516 297180 301286 313358 318888 298192 328879 690188 721233 530830 429978 265772 262170 301307 299391 314096 319362 318626 324600 360014 359083 594463 616337 40.15 68.5 1
10:54:31 2023-09-26 350549 350029 81973 80007 120157 121885 123998 123466 87089 85817 96359 95171 114990 116019 337717 366725 978462 959121 365001 378645 106023 96196 105213 102453 119671 116410 110173 110763 77469 75937 268565 236647 693444 694156 197668 197162 251726 252198 290833 283414 299238 300336 314269 318406 299117 329377 687040 727823 532617 431197 265772 261772 300955 299111 315017 317471 320597 324275 362939 360902 590319 621639 40.15 68.5 1
10:54:32 2023-09-26 352663 350944 81842 80198 120050 122220 121630 123844 86875 85998 96459 95756 114773 116440 336454 365247 979848 966757 366035 381857 105812 96361 105247 102453 119671 116056 109868 112998 77436 75968 267279 236313 693124 694047 198945 196512 250990 253326 290356 283648 300266 300361 315861 320303 297498 330911 688014 725530 527971 426129 267410 261039 300535 301175 314096 317436 322095 324226 360970 361274 591836 620927 40.15 68.5 1
10:54:33 2023-09-26 354803 350025 82081 80051 120157 121801 124033 123466 87121 85871 96527 95202 114990 116052 337198 361230 977514 971168 368637 378993 105990 96130 105320 102351 119837 116377 110173 110499 77523 75947 266944 234652 692841 693105 198945 196547 250572 254531 289880 284404 299528 300793 313358 321382 296798 330411 685137 719258 530830 423624 267482 261769 301307 302383 313333 318560 322483 324419 360898 362216 597877 621366 40.15 68.5 1
10:54:34 2023-09-26 351708 349814 82096 79987 120157 125376 124033 123397 87121 85998 96625 95171 115069 115906 336961 365297 976818 964697 368299 378993 106168 96097 105320 102345 119920 116056 109868 110499 77383 75978 267279 235980 695429 696053 197703 197162 250781 255804 290356 284743 297734 300967 314269 318888 301623 328879 685065 720689 523392 430587 265772 262205 300731 299391 313875 319397 320807 324600 360266 360758 594499 617245 40.15 68.5 1
10:54:35 2023-09-26 350795 350029 81969 80160 120145 121801 123998 123431 86820 85759 96460 95463 114832 116052 336489 365661 980578 959158 364673 382163 106023 96230 105281 102485 119920 116410 110088 110763 77416 75927 267279 236647 691558 694156 199931 197162 250990 252233 290903 283300 300447 300301 316294 318888 299464 331127 687527 726710 526542 431733 267468 262100 301308 299179 314874 317330 320491 324383 360898 361046 585712 619538 40.15 68.5 1
10:54:36 2023-09-26 351893 349675 81936 80302 120115 121801 123964 123466 86852 85849 94694 95628 114799 116259 336489 361195 982738 965253 366553 382126 105739 96230 105140 102517 119588 116377 109868 110533 77416 75916 268565 235980 687331 694047 198910 196547 250990 253361 290692 283613 300847 299111 314304 320303 297888 330911 688014 728258 530830 426165 267446 261039 300535 300962 314096 318172 321607 323735 361150 361309 592710 621366 40.15 68.5 1
10:54:37 2023-09-26 351339 350034 81969 80015 120157 121819 120874 123346 87030 85754 96359 95171 114990 116019 337198 360115 974975 968377 368444 378610 106023 94107 105247 102473 120038 116444 110173 110763 77469 75968 268436 234652 690413 693105 198737 197128 249493 253785 289950 283786 299987 300793 315344 321774 297392 331810 690946 719472 527620 423480 267045 262501 299448 301037 313660 318397 320597 324347 359412 363884 597436 619940 40.15 68.5 1
10:54:38 2023-09-26 353884 349993 81965 80047 119991 121885 124240 123466 86852 85817 96527 95463 114990 116019 336961 365661 972142 963327 368038 380919 106201 96030 105461 102401 122518 116023 110325 110346 77695 75844 268565 234652 697354 694120 197737 196922 250956 253538 289915 285423 297807 300582 314778 319144 297567 329074 689086 721345 531723 430587 267183 261839 301734 299426 312228 319397 319628 324528 361093 359872 596222 618153 40.15 68.5 1
10:54:39 2023-09-26 349809 349903 81969 80015 120320 121768 123998 123294 86852 85871 96426 95463 114990 116019 336961 365625 978462 958886 365001 378645 105845 96230 105213 102377 119671 116056 109868 110686 77449 75937 267279 236982 688948 694156 197668 197162 251550 254864 291472 283400 300306 300862 315933 318746 298783 331413 687867 729053 523392 431160 265736 261804 301485 298866 314796 318326 320669 324528 360518 359048 589153 621602 40.15 68.5 1
10:54:40 2023-09-26 350759 350522 82005 80039 120157 121819 123947 123500 86852 85849 96426 95463 114990 116086 337233 361195 984169 965524 366553 378645 105522 96397 105034 102544 119588 116605 109868 110840 77416 75875 269811 235980 689049 694083 198945 196547 251025 253361 290586 283764 300266 299355 314269 320753 297144 330911 688014 726796 523392 426165 267482 261039 300992 299166 314096 317471 321678 323507 361114 361309 593831 620086 40.15 68.5 1
10:54:41 2023-09-26 351605 350029 82118 80051 120153 125411 124033 123431 87121 85849 96393 95202 115037 116052 337505 360150 976359 968414 368149 381318 105845 96163 105247 102485 119671 116056 110173 110533 77469 75906 264506 234652 706021 692850 200481 196990 252704 254817 290215 284410 299238 302493 315451 321204 297780 330875 689086 720442 530830 426242 268020 261960 299624 301179 313619 318432 320597 324226 360970 361309 598836 619100 40.15 68.5 1
10:54:42 2023-09-26 354063 350029 82264 80019 120663 125167 124274 123055 87121 85637 96777 95107 115214 115633 337470 362314 974975 966374 366749 381857 106023 96163 105247 102415 119671 116418 110173 110499 77449 75947 269811 235980 690890 695306 197703 197471 250781 253538 290391 283662 297410 301991 312852 319406 297567 331164 685101 719544 524802 428763 265772 262642 299659 299426 314096 318079 318661 327006 360970 360902 596038 619764 40.15 68.5 1
10:54:43 2023-09-26 349805 350522 82005 80047 120157 125340 124033 123380 86970 85849 96359 95463 114832 116052 336489 363437 978425 959158 367293 378645 105845 96163 105174 102479 119671 116444 110156 111002 76556 76093 268565 237281 691601 697040 198791 197677 252171 255586 291507 283003 300660 300336 314050 319854 297707 330995 689893 725571 524802 428084 266180 263236 300483 301175 315017 317179 321345 324564 359979 359907 596295 621403 40.15 68.5 1
10:54:44 2023-09-26 351853 350764 81912 80244 119824 122052 123792 123620 86970 85754 96359 95463 114832 116581 336489 365696 981347 964011 365001 381137 106023 96230 105247 102447 119671 116410 110173 112833 77416 75937 267279 236313 689644 694156 198634 196341 251795 253361 290833 283648 300235 300786 315288 319816 303558 331180 689137 729163 529401 429674 268419 261039 301485 299391 314544 318596 323162 324239 364039 361168 594016 621696 40.15 68.5 1
10:54:45 2023-09-26 349067 351182 82128 80170 120487 121717 124205 123346 87121 85754 96561 95497 115115 115792 337505 361265 984169 972280 367520 382433 105845 96264 105247 102511 119671 116410 109868 112911 77416 76000 267279 237821 689959 693105 198599 196991 251025 252938 292164 283317 299600 302648 315224 320753 297635 329448 687040 720745 524273 426165 267000 261839 301947 298866 315461 317507 320112 326545 360462 361274 585658 619100 40.15 68.5 1
10:54:46 2023-09-26 351929 350025 82147 80015 120575 125411 124067 123226 87121 85754 96427 95171 115181 116019 336961 364529 976359 966943 368299 381893 105990 96230 105281 102447 119671 116410 110173 110686 77449 75937 267279 235980 693678 695069 197703 197505 250990 253750 291176 284516 297446 302203 313393 319406 300602 328879 685173 722823 523392 430367 267848 262982 300744 300195 313989 319255 321335 326861 360934 359983 597417 619875 40.15 68.5 1
10:54:47 2023-09-26 351411 350029 82114 80079 120157 122220 124240 123637 86852 85939 96393 95593 114990 116339 337233 363982 974975 961959 368444 378645 106004 96230 105174 102517 119671 116444 110096 112956 77416 75937 265985 235980 690909 694192 197737 197162 252846 254531 289035 284211 300447 299426 314778 319854 299160 329448 689086 727619 530830 428763 266590 262785 299659 301250 312193 318432 321607 323999 360049 360194 597730 620013 40.15 68.5 1
10:54:48 2023-09-26 351816 350769 82126 80212 119790 121968 123930 123843 86820 86093 96292 95756 114766 116762 336418 363401 981310 966757 366553 382396 105990 96363 105320 102511 119837 116484 110173 110652 77523 75968 267279 236313 702405 696893 198910 196512 251515 253715 290798 283648 301298 301211 315183 320753 297707 333774 689783 728908 527971 427262 268091 261664 301272 300089 313917 318666 322405 323927 359979 361309 591800 623373 40.15 68.5 1
10:54:49 2023-09-26 350369 350216 82194 79987 120491 121753 124205 121137 87231 85754 96660 95171 115181 115986 337470 362822 985565 968341 364670 382126 106168 96363 105393 102830 120003 116410 110173 110729 77523 75968 267279 237317 689603 693105 198737 197437 251340 252903 291719 283733 299491 302167 315891 320303 297635 329412 686747 720562 524802 427371 267000 262205 302120 298866 314544 319102 320076 326970 360970 361239 590563 619027 40.15 68.5 1
10:54:50 2023-09-26 351857 349993 82166 80011 120320 121768 124171 123397 87089 85849 96527 95171 115181 116153 337434 365625 974975 964697 367854 382126 106201 96196 105501 102377 120003 116377 110325 110763 77556 76000 267279 235980 695308 696053 197703 197471 250956 253750 290586 285334 297302 302378 315861 320159 300991 331376 690946 723628 521983 431124 268336 262572 300957 300266 314096 319810 321680 326327 363229 360089 595341 618117 40.15 68.5 1
10:54:51 2023-09-26 352909 350481 82147 80203 120153 121968 123964 123757 86939 85998 96426 95880 114990 116373 336454 364785 974247 961959 370649 382126 106168 96230 105393 102581 119671 116377 110173 110652 77556 75906 287143 234580 693912 694120 198599 197128 250956 254923 289880 284392 301085 301851 314743 319016 297635 330107 690059 728648 523392 429674 266590 262205 303143 301215 313107 318620 322320 324419 361058 360951 598578 621366 40.15 68.5 1
10:54:52 2023-09-26 351591 350522 81940 80189 119824 122052 123757 123637 86788 86030 96292 95788 114799 116567 336454 363947 981273 964697 366035 381137 106063 96196 103392 102479 119920 116377 110173 110652 77436 75906 267279 236480 703978 698982 200907 196956 252882 253610 293394 284339 300266 300160 318314 319158 299573 333485 688014 729678 531009 430587 267410 263196 303018 299355 314096 318362 320597 324455 364002 362181 592674 620890 40.15 68.5 1
10:54:53 2023-09-26 349170 349680 82175 80015 120324 125342 124205 123363 87089 85754 96493 95139 115181 115986 337717 361195 984169 968341 367073 382126 105812 96329 105320 102544 119671 116410 110173 110840 77436 76000 269811 237317 689105 694086 198772 197128 252846 252973 291960 283379 299201 301920 315044 320753 297238 330107 687527 722787 532259 426093 267000 262969 300992 298866 315906 317436 320337 326509 360462 360698 590278 621565 40.15 68.5 1
10:54:54 2023-09-26 351857 350513 82231 79983 120487 125342 124240 123192 87089 85754 96493 95171 115069 115826 337198 360907 974975 965216 368637 381137 105990 96329 105247 102447 119671 116330 110173 110857 76443 76165 268565 236095 691631 692959 198495 197677 252882 254391 290692 284538 300671 302167 314601 320753 297532 331325 691817 721823 524978 427334 265736 262642 301307 300827 314096 318620 320112 327201 359919 359586 597988 617681 40.15 68.5 1
10:54:55 2023-09-26 355030 349998 81969 80157 120070 122052 123964 123671 87030 85998 96392 95625 114990 116373 336926 365297 973557 961922 368041 381137 106136 96196 103426 102485 120003 116297 110173 110652 77523 75906 269427 234580 697796 694120 198564 197162 251340 254531 290299 284552 300120 299426 315253 320078 297532 329412 689050 728648 529401 429978 266590 262170 300535 301250 312193 319042 324727 324239 364002 363566 601119 623596 40.15 68.5 1
10:54:56 2023-09-26 352659 350029 82118 80216 120320 121885 124119 123466 87089 85876 96527 95463 115360 116019 336926 365625 979848 959121 364964 382090 106136 96264 103461 102716 120033 116632 110308 113366 77637 76113 267279 237281 691049 700010 199916 197711 250956 253361 292164 283414 299967 302848 315825 320303 298400 330585 688014 721377 530830 429978 265736 262642 300957 301950 315461 318362 321571 326241 361150 359048 590928 620013 40.15 68.5 1
10:54:57 2023-09-26 352909 349993 81940 80216 119824 122052 123757 123466 86820 85817 96426 95463 114990 116052 336418 366725 982738 964697 364964 381137 106023 96329 105320 102409 119671 116410 110173 110763 77523 75906 267279 236480 689487 697881 198737 196547 251726 253715 290833 284162 300199 300040 315253 319406 297671 331144 688014 728648 521455 429978 267948 263196 301660 300018 314508 318702 321428 324311 364441 362146 593085 624484 40.15 68.5 1
10:54:58 2023-09-26 354493 349998 82114 80047 120157 121768 124171 123466 86998 85871 96493 95431 115069 116019 337198 363175 977929 974362 368379 380955 106362 96361 103633 102511 120003 116310 110224 110695 77703 76020 266944 234616 702989 694577 199223 196375 252882 256310 289844 284481 297482 301215 315861 321061 297888 331184 689050 721233 523392 423696 268234 261769 301188 301179 313143 319102 320597 324564 361150 362358 598412 619064 40.15 68.5 1
10:54:59 2023-09-26 351857 349375 82175 80019 120324 121735 124240 123431 87089 85754 96527 95139 115069 116126 336961 364493 974975 964697 367854 381137 105990 96130 105320 102485 120003 116410 110173 110763 77523 75906 267279 235980 696952 696053 197703 197539 250921 253750 290692 284481 297734 302167 314015 319816 298435 331266 690309 721947 523392 430477 268447 262501 300394 301992 313917 319184 321335 326291 363229 359837 595341 617681 40.15 68.5 1
10:55:00 2023-09-26 351929 350235 82026 80043 120153 121885 123998 123637 86939 85998 96392 95593 114990 116293 336926 363401 976359 961959 368963 381820 105845 96363 105140 102581 119671 116605 109868 110652 77490 75968 264794 235980 687745 694083 198288 197162 250990 254531 289880 284082 300872 301795 314743 320078 297289 329412 690059 728648 533689 428763 266590 261839 301307 301250 313143 318397 322356 324455 360553 360663 599871 620013 40.15 68.5 1
10:55:01 2023-09-26 349451 350025 81969 80193 120153 121885 124050 121137 86852 85871 96426 95431 114799 116052 336454 360619 984169 965487 367073 378993 105489 96363 103207 102576 119505 116605 109834 113146 77350 76000 262354 236611 685029 696053 198945 197128 251550 253750 291494 283529 301578 301029 315897 321061 297455 331269 689967 725385 535372 425948 267831 262065 301237 299391 314060 317436 322584 324455 360790 362358 592113 621806 40.15 68.5 1
10:55:02 2023-09-26 352909 349461 82260 80170 120324 121735 124240 123311 87089 85754 96527 95171 115148 115826 337434 361230 984169 968341 365001 378645 106329 96363 105247 102511 119671 116410 110173 110686 77416 75937 267279 236982 696214 693105 198564 197162 252882 252198 291507 283653 297843 301286 315891 320303 297888 329412 686069 719544 529401 427069 266590 262348 301485 300352 315017 319102 319592 326472 360970 360698 590057 617681 40.15 68.5 1
10:55:03 2023-09-26 351857 349470 82081 80043 120157 125411 124033 123431 86852 85871 96810 95431 114990 116019 337198 365333 972179 964996 367777 380868 106201 96063 105569 102357 120204 116358 110325 110423 77556 75937 267279 234652 701404 693854 199916 197608 252846 254107 290586 284339 297302 302061 315933 319229 300845 331376 690456 722056 523392 429978 265772 262388 299659 300474 313953 318972 318661 324636 361150 360902 596371 620097 40.15 68.5 1
10:55:04 2023-09-26 351908 349639 81969 80047 119816 121880 123878 123637 86820 85881 96325 95463 114799 116406 336454 364493 973932 961239 369161 378993 105812 96196 105320 102453 119671 116056 110325 110652 77416 75958 267279 234652 692931 694120 197703 196991 250956 253715 289035 284875 299201 299426 315218 319406 297497 329377 689013 726555 534130 429978 266554 262170 300535 300967 312879 319362 320633 323999 360588 360663 599686 620621 40.15 68.5 1
10:55:05 2023-09-26 350831 350755 82114 80157 120157 122220 124033 123431 86970 85876 96426 95431 114832 116019 336454 365661 980578 961959 365001 381137 106119 96196 105320 102485 119837 116297 110173 110499 77416 76113 269811 236633 698977 700507 198806 197059 254009 253645 290762 284339 300266 300616 315589 319335 297532 330911 688014 728429 524802 431197 267375 261005 301485 300971 314287 318596 320633 324227 363966 361274 590021 620013 40.15 68.5 1
10:55:06 2023-09-26 348684 349998 82114 80015 120316 121702 124205 123311 87121 85754 96527 95171 115069 115906 337233 361159 984169 968377 366557 378645 105845 96329 105174 102479 119671 116410 109868 113023 77436 75968 267279 237317 688175 693105 200198 197128 250990 253750 290551 281923 301298 300757 314011 319288 297888 330107 688014 721305 532553 428287 267000 261804 301947 299391 315017 316444 321607 324275 360174 364189 594676 621220 40.15 68.5 1
10:55:07 2023-09-26 353138 349466 82001 80051 120153 121801 124085 123466 87028 85754 96527 95463 115069 116019 337470 360115 974704 968377 370432 378993 105990 96163 105247 102517 120033 116632 110342 110704 76588 75989 267279 236088 695891 692923 199118 197642 252526 254426 290551 284414 300235 301004 313836 322107 297491 329377 688818 718528 532259 426848 267080 262642 299589 301550 313840 318879 320633 324600 359665 360986 596015 619064 40.15 68.5 1
10:55:08 2023-09-26 354972 349470 81969 80015 120074 121852 121969 123551 86852 85871 96493 95463 114990 116019 336454 365625 972142 961959 367073 378993 106201 94107 105427 102389 120038 116056 110512 110423 77589 75864 266647 234616 701158 694047 198288 197162 250990 254272 289677 285423 299491 300336 315218 319406 297532 329377 689050 725730 524273 429978 266554 261839 302552 300931 312601 319821 323162 324383 363782 360794 597840 622195 40.15 68.5 1
10:55:09 2023-09-26 351357 349747 82106 80047 120157 121819 124033 123346 86998 85812 96359 95463 114990 116019 336489 366432 981310 963327 364709 381799 106329 94313 103461 102506 120003 116504 110291 110806 77637 76031 267279 236371 693912 698083 198599 196991 252146 254864 290727 284148 300411 300741 315288 319370 299210 333263 687527 729678 526006 431197 267000 261005 301944 299355 314574 318879 320633 324492 361164 361239 585658 620013 40.15 68.5 1
10:55:10 2023-09-26 348720 350755 82264 80193 120629 121885 124067 123551 87089 85647 96460 95463 114990 116019 337198 360654 984169 968341 366813 382433 105845 96397 105213 102544 119864 116799 109868 113068 77383 76062 268565 237317 695910 693105 198945 197162 250990 253750 292164 282748 300660 301286 313070 321382 298140 331773 687527 723284 524802 426477 267161 262283 302161 299285 315582 317260 320491 326291 360572 361133 589189 620571 40.15 68.5 1
10:55:11 2023-09-26 351929 349707 82260 80023 123145 125342 124274 123140 87240 85695 96627 95139 115102 115919 339593 364034 976818 967445 368899 381945 106296 94313 103526 102544 119969 116585 110173 110840 77556 76000 266944 236313 693119 693976 197703 197643 252882 253785 290692 284232 299564 302203 315668 320303 297983 329145 689050 719544 529401 428048 265772 263223 299659 301184 314132 318879 319628 327006 360716 359872 597141 617245 40.15 68.5 1
10:55:12 2023-09-26 354972 350034 81969 80212 119824 121885 123912 123637 86820 85881 96359 95625 114990 116406 336147 364493 972179 961239 368899 381137 106168 96196 105281 102511 119920 116410 110173 110686 77502 75958 265985 234616 693912 694156 198599 197162 250990 254531 289677 284552 300872 301029 317901 320054 299924 332318 694080 729090 530830 430927 266822 262466 300358 301742 312964 318620 321607 324492 360553 360902 599686 620013 40.15 68.5 1
10:55:13 2023-09-26 351609 350450 82001 80051 120157 121880 123998 121475 87231 86179 94694 95628 115082 116339 339258 361124 983316 968134 366444 381100 105990 96329 105354 102517 119920 116605 110342 112990 77556 75968 268565 235980 695860 699018 199466 196547 251760 253538 292234 283684 300266 299391 315288 320303 298658 331180 688014 728743 523392 428084 267482 261039 301485 300915 314132 318397 322095 323999 360841 362358 593831 620049 40.15 68.5 1
10:55:14 2023-09-26 348684 350513 82114 80015 120316 125342 124153 123346 87121 85754 96561 95171 115102 115826 337752 361265 984169 968377 365001 381857 105990 96230 105247 102485 119920 116410 109868 112956 77416 75937 267279 237149 691951 693105 198634 197437 252882 254864 292396 284196 299024 302921 315933 320942 300759 332465 687904 720526 524802 427371 266964 262103 301485 298902 315503 318256 320076 327006 360970 360986 590688 620682 40.15 68.5 1
10:55:15 2023-09-26 352408 349184 82321 80105 120665 121885 124517 120969 87327 85754 95068 95302 115148 115759 337837 362680 975666 966374 368299 381857 106256 96395 105247 102473 119920 116740 109868 110763 77563 75906 267279 235980 691165 696053 197737 197780 250956 253785 290692 284516 299564 302239 313323 320303 298435 328879 685137 719544 523392 428690 265772 262677 300535 301175 314132 318560 319628 327505 360970 359872 596258 618153 40.15 68.5 1
10:55:16 2023-09-26 354739 350029 81977 80193 120074 122052 123998 123500 86820 86030 96393 95625 114832 116406 336489 365041 975430 961959 368637 378645 106168 96230 105281 102549 120038 116571 110325 111001 77535 75958 266944 234400 697746 700010 200765 197677 251656 254391 289809 285958 300054 302065 315589 319936 298227 329412 690583 727105 531723 431050 266750 262572 302161 300301 313868 320294 320526 324564 361164 360734 596883 620013 40.15 68.5 1
10:55:17 2023-09-26 350607 350034 82114 80047 120157 121885 124067 123466 87121 85849 96426 95463 115023 116406 336454 364814 977770 959158 367078 382469 105845 96297 105174 102544 119671 116605 110096 113023 77416 76031 267279 237317 691367 694083 198599 197815 250956 255405 291755 283180 299908 300757 314085 320303 297532 328616 685137 725567 523392 428387 265807 263447 300977 299391 315017 317401 321345 324564 361150 360902 597407 623410 40.15 68.5 1
10:55:18 2023-09-26 348720 349446 82203 79983 120320 125271 124240 123346 87121 85754 96427 95171 115181 115826 337198 362278 984169 968377 365001 378680 105990 96197 105247 102549 119671 116632 110156 110968 76588 76093 267279 237653 691558 694541 198841 197333 251621 253398 292467 283648 300023 302576 313323 319288 299500 330768 688014 718626 535372 427105 267196 262396 301450 298902 315942 318397 320370 327273 360716 361274 585838 619976 40.15 68.5 1
10:55:19 2023-09-26 353956 350467 82151 80047 120157 121819 124067 123466 87121 85817 96393 95463 114990 115939 336489 361300 975624 971205 368115 381857 105990 96163 105281 102485 120016 116410 110173 110533 77502 75875 269427 234652 694612 694086 199605 196854 250990 254353 289950 284658 300235 301039 314050 321382 297354 331449 689086 721039 523392 423732 268306 261804 299695 301848 313333 319113 323162 324383 360970 362760 595855 621197 40.15 68.5 1
10:55:20 2023-09-26 351713 350034 81965 80043 120074 121885 123998 123500 86852 85876 96359 95723 114990 116293 336489 364529 974975 961959 369161 380955 106345 94313 103605 102716 120003 116699 110291 110806 77670 76031 267279 235835 696097 694120 198599 197197 252882 254601 290375 283940 300545 299461 314743 320078 297567 330804 690096 728648 530830 428763 266625 262418 299589 301286 313875 317507 322357 324564 360553 361274 598615 621403 40.15 68.5 1
10:55:21 2023-09-26 351636 350034 82147 80047 120157 121885 124067 123466 87030 85817 96393 95463 115023 116052 336489 365661 980615 959158 365001 382163 106023 96264 105247 102441 119671 116410 110173 110763 77449 75968 267279 236647 689918 694192 197737 197471 251760 252973 291303 283684 300447 301250 314520 319406 298959 329412 688014 726710 523392 433033 267848 262982 302261 301199 315425 318514 321500 324455 363012 359983 592987 620013 40.15 68.5 1
10:55:22 2023-09-26 350910 349747 82054 79989 120236 125232 124153 123346 86970 85812 96460 95171 114990 116019 338596 363777 988929 972242 367557 382215 106070 94280 103174 102971 119935 116699 110113 110959 77596 76031 267279 237317 688050 696893 198945 197094 251691 253750 290833 283785 302152 300757 314829 320213 297888 330875 690703 721341 524802 426057 267410 262170 302161 300230 315017 317401 322584 324528 360970 361274 592674 623173 40.15 68.5 1
10:55:23 2023-09-26 351857 349375 82170 80015 120320 121819 124205 123431 86939 85876 96560 95593 114990 116019 336926 362822 978425 968304 363275 381137 106168 94216 105466 102415 120204 116297 110325 110499 77523 75906 269427 235813 698657 695069 198876 197162 252533 255317 290559 285352 297446 301250 314234 321025 299500 333263 687794 720489 523392 427866 267080 261629 302650 300089 313404 319892 320301 324600 360970 363493 590293 620756 40.15 68.5 1
10:55:24 2023-09-26 354994 349953 81969 80125 120157 121968 123964 123603 86998 86120 94825 95882 115016 116433 338632 365447 974044 963621 367557 381028 106322 94151 105466 102453 120003 116377 110173 110670 76443 75896 266944 234580 704862 694083 200198 197573 250990 253750 290321 285423 297771 301621 314963 319370 298400 329377 689013 721269 529579 430587 266367 262388 302161 300266 313363 320070 319814 324564 361093 360159 594463 618081 40.15 68.5 1
10:55:25 2023-09-26 350910 350508 81932 80047 120153 121885 123998 123551 86939 86098 96493 95593 114799 116373 336926 363401 975666 961922 370395 381137 105812 96363 105213 102549 119671 116410 109868 110729 77490 75937 267630 235944 695564 694120 198599 197437 251994 255068 290586 283798 301116 301668 316077 320196 299996 332502 691927 729569 523392 428544 267045 262607 302073 301215 314730 317119 324275 324528 360518 361239 599261 622449 40.15 68.5 1
10:55:26 2023-09-26 351668 350773 81969 80353 120320 122217 121796 121475 87025 86061 96592 95692 115049 116661 339112 362680 983316 967482 366813 382126 106329 94345 103461 102646 119920 116410 110173 110763 77416 76165 269811 235980 690424 694047 199361 197128 252882 253750 290692 283648 301298 299426 314304 321204 297888 331144 691130 727178 530830 426129 267446 261947 301203 301175 314796 317436 322620 324455 360970 362322 592674 621806 40.15 68.5 1
10:55:27 2023-09-26 351276 349953 82081 80015 120324 121687 124033 123431 87089 85754 96460 95171 115037 115906 337434 362278 983435 968304 363861 382396 106168 96230 105427 102441 120038 116410 110402 110840 77629 75968 267279 236647 696453 692813 200623 197573 252882 253221 292502 283904 300054 302449 315415 321132 299573 332465 688014 720708 517722 428064 267161 262466 302589 299285 315906 318362 320112 327408 360754 361239 590467 619064 40.15 68.5 1
10:55:28 2023-09-26 354092 351038 82274 79919 120483 121687 124482 120801 87295 85871 96658 95367 115148 115792 337434 361159 976359 967445 368115 381137 105990 96329 105286 102619 119969 116056 110173 110652 77469 75937 267279 235980 694029 693105 197737 197780 250956 253750 290798 283764 299987 302167 315044 320303 299428 331362 690547 718528 524802 428048 265736 262642 301307 301601 314096 318397 319592 326182 360462 359837 595012 617681 40.15 68.5 1
10:55:29 2023-09-26 354029 349998 81973 80161 120157 121885 121796 123637 86820 85939 96325 95463 114799 116373 337198 364493 974247 961922 369161 381137 106136 93915 105354 102441 119671 116377 110325 110857 76411 76113 268565 234328 693119 699018 198806 197642 252882 255735 290180 284339 300508 299426 314998 320303 297497 331266 691927 728611 532259 429674 266590 262205 301312 303529 313143 318397 322322 324492 360805 362944 599871 621806 40.15 68.5 1
10:55:30 2023-09-26 353138 350378 82011 80284 120021 122220 121800 123809 86788 85971 96325 96008 114983 116728 337162 362822 981310 966070 366630 378645 105990 96196 105320 102511 119671 116410 110096 110652 77523 75937 267279 236313 689487 694083 199396 197128 251726 253538 290833 284401 301298 302406 314778 321382 297608 331413 689625 728648 523392 427069 268046 261769 301450 301175 314574 318432 323073 324455 360014 362358 590673 621842 40.15 68.5 1
10:55:31 2023-09-26 350530 350029 82085 80019 120324 121819 124119 123431 87089 85795 96527 95171 114990 115826 336454 362278 981310 968341 363861 381137 106168 94313 103533 102646 120151 116632 110257 110806 77670 76051 268565 237113 692272 692923 198806 197128 252077 252938 291719 284734 299238 302061 316113 319948 297707 330143 688014 720526 531320 427407 267000 262388 301871 299320 314944 319362 319628 326509 360970 361203 590651 620608 40.15 68.5 1
10:55:32 2023-09-26 351925 349989 81969 79987 120157 121852 124119 123517 87089 85817 96359 95366 114832 116019 336454 360080 976359 971168 370432 381137 106023 96230 105320 102511 119920 116056 110173 110499 77523 75906 266944 234652 690456 693105 198945 197162 250572 254531 290326 284481 299238 301004 313323 320213 297888 330375 689086 720708 530830 423624 267760 262947 301947 301621 313696 318961 321464 324455 360282 362181 600637 621639 40.15 68.5 1
10:55:33 2023-09-26 349210 349747 81936 80011 120149 121717 123998 123431 87030 85871 96392 95463 114806 116019 336418 363366 977560 962211 370210 382069 105925 94248 103174 102646 119886 116665 110037 111033 77571 76144 267279 237149 692785 694011 198599 198193 252313 253715 291924 283180 300872 302065 315681 320303 297497 331127 685101 726555 530830 428351 265736 263044 299659 299355 315461 317436 321571 324045 359979 359872 594499 620927 40.15 68.5 1
10:55:34 2023-09-26 351912 349993 81965 80011 120149 121768 123998 123431 86852 85849 96426 95554 114878 116052 336418 366432 981310 963327 364964 381137 105990 96329 105320 102517 119671 116377 110173 110499 77469 75958 267279 236313 691282 694156 198599 196581 251760 253326 290833 283684 299756 301024 315253 319111 297532 333774 687831 729460 526006 430855 267268 261664 301343 299250 314395 318220 321428 324347 361129 361239 589189 619976 40.15 68.5 1
10:55:35 2023-09-26 353663 349747 82118 80019 120408 125411 124205 123226 87089 85664 96460 95465 115016 115885 339593 364034 982591 970204 364303 381603 106070 94184 103460 102506 119671 116377 110173 110686 77490 75906 267279 236909 691593 693105 198910 197162 251760 252833 292347 284610 299528 301956 313358 320753 297671 329448 688014 720562 524802 427407 267000 262205 302403 298866 315017 319362 319592 326509 360970 361239 585392 618153 40.15 68.5 1
10:55:37 2023-09-26 353766 350034 82021 80007 120157 121735 123998 123397 87030 85817 96493 95463 114990 116019 337434 360115 977051 971168 369161 381137 106265 96363 105393 102447 119920 116377 110173 110763 77523 75927 266068 234652 693795 693105 199257 197162 252846 254566 290348 284232 300617 301883 315825 322489 297852 333012 691927 720489 524449 423480 267303 263416 301271 301179 314132 319102 320633 324600 360681 362075 599686 619502 40.15 68.5 1
10:55:38 2023-09-26 349738 350149 81969 80051 120153 122220 121796 121137 87112 86030 94933 95692 115082 116306 339776 363769 980525 962479 368963 381137 105845 96397 105213 102549 119833 117063 109868 110806 77523 75937 267279 235980 693128 697918 198599 197162 250990 255136 289915 284317 300604 299461 314778 320078 297497 329412 690059 728648 530830 429370 267000 262205 302714 301673 313583 318397 322095 324492 360049 360986 599261 620049 40.15 68.5 1
10:55:39 2023-09-26 350302 350508 82081 80051 120153 121684 124033 123431 86852 85812 96359 95431 114990 116019 336454 365625 980377 959158 364706 378645 105990 96230 105213 102485 119837 116410 110173 110763 77383 76000 267279 236647 689918 694156 200198 197642 252882 255225 293090 284190 300302 301073 315933 319936 300627 331142 688916 721341 523392 429978 265736 262642 301660 299250 315906 318362 321607 324600 360014 360902 593469 621573 40.15 68.5 1
10:55:40 2023-09-26 352909 349706 82232 80247 120483 121974 124448 121107 87144 85871 96658 95594 115082 115839 337434 361195 984169 968377 365816 382215 106338 96363 105247 102479 119671 116377 110105 110840 77523 75948 267279 237317 693444 693105 198945 197162 252617 252973 292262 284082 299564 301812 313358 321346 297289 330375 688014 722276 532259 427407 267223 262205 301944 299320 315684 318843 320112 327505 360391 361274 590651 619100 40.15 68.5 1
10:55:41 2023-09-26 351605 349747 82114 80047 120404 121801 124171 123466 86820 85871 96460 95463 115181 116019 337198 361230 977745 971205 369345 381137 106096 96230 105281 102485 119920 116410 110173 110499 77523 76062 269811 235560 691732 694541 201049 196444 252007 254426 290171 285245 299515 302921 315030 320753 298068 331951 685137 723554 542444 427720 268198 261586 301027 301215 313440 319362 320633 324600 359979 362358 597564 618153 40.15 68.5 1
10:55:42 2023-09-26 356356 349604 82133 80206 120374 122220 124327 123758 87236 85871 96460 95463 114990 116019 339352 365625 974006 964697 368336 381857 106640 96097 105569 102389 122552 116023 110512 110346 77695 75864 266944 234652 701158 694083 198599 197608 251550 253785 290285 286710 299528 301250 315288 319854 298471 329448 689783 721417 523392 430892 266625 262642 301238 301601 313178 320294 320112 324600 361093 360698 596222 618795 40.15 68.5 1
10:55:43 2023-09-26 349769 350029 82118 80051 120324 121885 124033 123431 87089 85881 96460 95495 115181 116293 336454 363401 977005 959194 368444 382163 105990 96430 105213 102786 119833 116632 110156 111079 77637 76062 267279 237040 686989 699018 198806 197642 252349 254923 290798 283648 301298 301211 315933 321168 297707 330916 689086 728648 524978 428581 267000 262642 301705 301215 314796 317471 322584 324528 360014 361239 599871 621366 40.15 68.5 1
10:55:44 2023-09-26 349594 351146 82096 80302 120153 121801 124119 123380 87172 85998 96560 95593 115181 116052 337198 363007 986965 968341 366853 378645 105812 96264 105140 102576 119505 116799 109868 113135 77383 76093 267279 237149 685782 694047 200907 197025 252112 253785 290551 284317 300120 299391 315982 321121 299790 331449 685065 729824 527971 428398 267858 261804 301908 300301 314796 319138 322584 324492 361093 362901 592710 621842 40.15 68.5 1
10:55:45 2023-09-26 349456 349501 82264 80051 120663 121735 124274 123431 87153 85754 96561 95463 115214 115633 336961 362314 984169 971205 364782 382069 106329 94280 103561 102581 120003 116538 110105 110806 77604 76082 267279 237281 691108 693105 198910 197471 251726 255225 292396 284445 300604 302203 313358 321382 299573 330411 687527 720271 524802 427407 267223 262423 302155 300343 315461 319138 319628 327006 360970 361239 591984 619064 40.15 68.5 1
10:55:46 2023-09-26 352909 348970 82289 80110 120487 125342 124188 123311 87121 85664 96659 95139 115214 115633 337480 363401 974975 967631 368115 381857 106023 96264 105247 102383 119671 116410 110173 110499 77469 75927 267279 235980 693164 694086 197737 197643 252846 253785 290833 284117 297482 302699 314050 320303 299117 329377 685137 722276 523392 429978 265807 263627 300992 300301 314574 319397 319628 327541 359727 359872 594243 617681 40.15 68.5 1
10:55:47 2023-09-26 351411 350029 81969 80075 120074 121885 124033 123586 86852 85871 96393 95625 115070 116547 339593 364244 976818 963178 370210 381675 105925 94280 103317 102786 119969 116585 110173 110729 77556 76000 268436 235980 697825 694120 198876 197505 250572 254958 290692 283997 301298 299496 317229 320078 297532 329448 689050 727696 523392 428362 267000 262607 299624 301002 314796 317471 322131 324334 360518 361274 599871 621842 40.15 68.5 1
10:55:48 2023-09-26 350683 350002 81969 80051 120157 121786 124033 123466 86852 85754 96442 95463 114990 116019 336454 365661 981310 960841 365001 378645 106023 96264 105281 102549 119671 116384 110173 110686 77416 75937 267279 236647 688908 700010 198599 197162 252146 253361 290868 283684 300447 302935 318169 319122 300845 333300 688953 729647 527971 431197 267268 261664 302225 300124 315017 318079 321345 324564 361164 361027 589125 619976 40.15 68.5 1
10:55:49 2023-09-26 350302 349446 82001 80015 120320 125358 124119 121137 87263 86030 96758 95562 115115 115952 337363 362426 986303 970204 364267 381945 106168 96363 105427 102517 119671 116056 110342 110533 77469 76000 264506 236647 695609 695032 198910 197197 252181 255044 291719 284641 299564 302203 313358 320753 297743 330446 688014 720745 521718 427443 267223 262458 303097 299355 313881 319397 319888 327006 360970 362944 585712 618190 40.15 68.5 1
10:55:50 2023-09-26 351929 349769 81969 80015 120153 122142 124067 123500 87089 85817 96494 95463 115069 116052 337470 360619 977051 971168 368444 382163 106350 96264 105461 102473 120038 116090 110325 110686 76443 76000 268565 234652 693635 693105 199396 197471 252617 255103 290586 284902 300302 301108 315933 322107 297852 332465 691927 720489 524449 423624 267446 262642 301307 301215 313845 319138 320633 324564 360174 361309 598689 623047 40.15 68.5 1
10:55:51 2023-09-26 351605 349742 82147 80385 120350 122304 124275 123912 87057 85913 94968 95692 115082 116533 337801 364351 976359 964697 369555 378645 106004 96297 105247 102581 119671 116444 110173 111079 76443 76000 269427 235944 690545 693926 198772 197471 251340 254958 289739 284587 301116 301211 316316 320303 298227 330411 691108 728848 523392 429674 267035 262607 300535 301286 313143 319583 322095 324492 361093 360986 599077 620049 40.15 68.5 1
10:55:52 2023-09-26 350638 350029 82005 80051 120157 121801 124033 123466 86852 85871 96426 95463 115023 116019 336454 362857 981187 959121 365941 378645 105845 96264 105247 102581 119671 116444 109868 111044 77416 75937 267279 237098 690233 696966 200481 197711 252349 254461 291578 283792 300684 301108 315933 320682 297532 328843 685137 727619 524802 428471 267161 263412 299624 300336 315676 317471 322250 324564 359727 360194 596295 623445 40.15 68.5 1
10:55:53 2023-09-26 349299 349845 82161 80151 120408 121968 124361 123706 87025 86030 96593 95463 114990 116467 336961 360654 984756 968304 366813 378645 105522 96397 103174 102576 119671 116605 109868 113102 77277 76031 263616 237317 684527 695069 199257 197162 251375 253750 290692 283216 299192 300336 313393 321772 298140 330947 685101 721499 533962 423732 267536 262205 301450 301175 314796 317436 322620 324564 360848 361344 593622 621403 40.15 68.5 1
10:55:54 2023-09-26 351893 348979 82001 80047 120324 121735 124119 123466 87030 85754 96427 95455 115023 116019 336454 362857 978462 968341 364438 378993 106201 96063 105427 102351 120410 116243 110602 110704 76506 76020 273713 234544 699395 694541 198841 197368 252463 253645 290692 285387 299564 301671 314304 321382 299924 332318 690114 722312 530830 428084 267196 261594 301836 300301 313434 319397 320406 324636 359979 361309 590964 618153 40.15 68.5 1
10:55:55 2023-09-26 354885 349841 81987 80316 120016 122052 123964 123843 86939 85971 94825 95922 115148 116373 336454 365041 973557 964996 367854 381137 106201 96329 103605 102549 120003 116377 110173 110806 77662 75968 268565 234544 700949 694047 198876 197471 251515 254531 290538 284916 300872 300266 315218 320303 297983 330339 690023 728648 524802 429978 266964 262388 302161 302096 313107 319326 322059 324419 361129 361203 597950 619976 40.15 68.5 1
10:55:56 2023-09-26 349738 349430 82077 80043 120153 121885 124085 123603 87089 85849 96493 95431 114957 115986 336418 364970 978425 959084 365001 382069 106312 94119 103461 102646 119969 116504 110224 110806 77744 76031 269811 237208 691049 699514 197668 197746 252882 252938 291551 284832 299902 301179 314269 319335 302050 331229 687757 726519 524802 431197 265772 262383 302332 299320 315017 318362 321571 324564 361058 359837 589189 620013 40.15 68.5 1
10:55:57 2023-09-26 352636 349430 82223 80015 120605 121885 124292 123397 87057 85695 96527 95171 115082 115633 336454 361195 984169 968377 365001 382126 105990 96363 105320 102581 119920 116571 110173 110840 77523 76031 267279 237317 693444 693105 198910 197162 251340 252938 292120 283648 299852 302627 313323 320978 297497 330375 688014 722849 524802 427371 267375 262607 302332 300325 315684 319136 320076 327237 360970 361203 590467 619027 40.15 68.5 1
10:55:58 2023-09-26 354873 349466 82166 80011 120157 121885 124085 123466 86820 85871 96459 95431 114990 115986 336454 365210 981808 975057 366926 381639 106428 94248 103633 102760 120219 116504 110410 110806 77629 75958 268565 234616 694498 694849 199744 196957 251691 254531 290321 285574 300302 301250 314269 321204 297888 331449 691289 721233 537619 426129 268270 261769 301947 301215 314060 319397 320633 324600 359979 362901 598412 619027 40.15 68.5 1
10:55:59 2023-09-26 351929 350395 81992 80157 120153 121885 124240 123637 86820 85998 96493 95625 114832 116574 336454 364202 976359 963327 370922 381137 105812 96363 105320 102511 119671 116571 109868 110763 76159 75958 266944 235980 688973 694120 198772 197437 251515 254923 289880 284627 300617 299426 315253 319983 299392 330411 691071 728648 523392 429978 267187 262240 300535 301885 312565 319138 322548 324492 360904 361239 598542 621526 40.15 68.5 1
10:56:00 2023-09-26 349774 350759 82114 80184 120320 121885 124205 123551 86998 85998 94825 95660 114983 116272 338632 365447 981919 960878 365374 382178 106070 94248 105286 102544 119671 116410 110173 110652 76411 76165 268565 236982 690932 694120 200198 197746 250990 253538 291987 283613 300872 300793 314740 320303 298435 331091 688014 721463 523392 430927 265736 262677 302161 300971 315461 317436 320633 324564 360970 359083 590928 619976 40.15 68.5 1
10:56:01 2023-09-26 350795 349993 81936 80015 120149 121968 123964 123671 86788 85849 96325 95691 114766 116406 336418 361265 981310 965216 366553 381137 105990 96329 105213 102453 119671 116377 110173 110499 77383 75906 267279 235980 699538 696053 199361 197128 251726 253750 291436 283997 302236 301882 315933 321881 297852 331269 689893 727437 524802 425912 268055 262170 301203 300266 314574 317401 323314 324383 360970 362322 592674 621366 40.15 68.5 1
10:56:02 2023-09-26 353663 349430 82118 80243 120350 122052 121796 121137 87025 85966 96559 95399 115049 116112 339139 361089 977671 971131 368115 381282 105990 96230 103461 102421 120003 116377 110173 110499 77502 76070 266944 234652 694896 693105 199570 197128 250990 254566 290321 284641 300447 301215 315458 320213 297671 331144 689050 719168 524802 423660 268046 262205 299624 301250 314060 318489 320633 324600 360970 363220 597261 619502 40.15 68.5 1
10:56:03 2023-09-26 353138 349425 82292 79987 120605 125307 124413 123277 87089 85722 96527 95107 115214 115600 336454 362822 975666 966070 366198 381494 106063 96363 105393 102506 119671 116410 110325 110840 77523 75937 269811 235980 689802 694849 200340 198607 252882 254426 290692 284485 300514 302521 315416 321168 299292 331376 689013 720053 524802 427069 266737 263974 302161 300897 314096 319102 320597 327505 360318 360159 595470 618117 40.15 68.5 1
10:56:04 2023-09-26 350910 349702 82289 80206 120374 121968 124361 123758 87025 86221 96558 95626 115049 116019 336454 363366 978425 963584 366234 382396 105990 96363 105213 102511 119833 116504 110173 110840 77436 75989 267279 237317 693372 696053 197737 197815 250956 253750 292368 283648 300872 301430 314304 320753 298888 328879 690114 725499 523392 429637 265772 263447 302161 299391 315762 318362 323126 324600 360518 359837 591800 622487 40.15 68.5 1
10:56:05 2023-09-26 351362 350167 81940 80216 119824 122216 123792 123671 86820 86030 96325 95788 114799 116681 336454 363401 983435 965487 366035 382090 106201 96397 103570 102447 119671 116410 110173 110891 76411 76165 269811 236465 694192 698028 199744 197333 252042 254178 292170 284441 301043 299391 315253 321382 297635 331449 689783 729678 523392 427407 268234 261804 301201 300580 315017 318879 322620 324492 360553 362901 592149 621842 40.15 68.5 1
10:56:06 2023-09-26 351785 349818 82092 80174 120251 122052 124327 123517 86970 85876 96493 95431 115016 116239 336418 360045 976359 971168 370136 381639 106096 96230 105427 102479 119671 116410 110173 110499 77523 75927 266944 235980 692080 693105 199396 197437 250956 254566 290798 284516 299629 301250 314046 320248 297888 330375 690059 720708 530830 426463 267446 262607 299624 301215 314132 319362 320633 324600 360716 362322 599261 619538 40.15 68.5 1
10:56:07 2023-09-26 353915 349466 82143 80047 120320 121717 124205 123397 87121 85754 96527 95171 114990 115792 336961 364493 977051 965216 365941 381137 106096 94280 103461 102646 120067 116632 110368 110806 77670 76062 269811 236574 693286 696017 198806 197711 251726 254531 290868 285081 299392 304428 314743 320303 300447 329412 685137 725828 524802 430587 266554 262642 300992 300301 314796 320070 319628 327468 360518 360698 594170 618117 40.15 68.5 1
10:56:08 2023-09-26 351451 349430 82061 80216 120157 121801 122259 121137 87172 85849 96493 95463 114990 116019 338230 365447 979154 959121 365001 382433 106063 93979 105247 102646 119671 116410 110173 112990 77523 76093 267279 236647 690233 694120 197703 197780 251760 253326 292164 284082 300872 300967 314778 319370 300845 329377 688014 727619 523392 431197 266180 262607 301908 302591 315239 318432 321607 324203 361093 362677 590058 620013 40.15 68.5 1
10:56:09 2023-09-26 351357 350029 82106 80185 120157 121885 123998 123637 87030 85881 96426 95625 114957 116052 336454 361195 985416 968674 366890 381815 105997 94087 103489 102646 119637 116665 110334 110959 77723 76062 267279 236444 689532 694083 199570 197573 254313 254140 291684 284516 300830 299461 317720 321618 299790 331484 685101 729683 530830 428048 269473 262170 301908 300301 315017 319362 322620 324492 361093 363446 592674 623238 40.15 68.5 1
10:56:10 2023-09-26 351929 351033 82231 80019 120316 121885 124153 123466 87231 86194 96460 95495 115102 116052 336961 361195 980784 971205 369161 382433 106096 96264 105354 102517 119981 116410 110173 110763 77556 75958 269427 235980 690761 693105 199570 197162 250990 254958 290798 284951 300447 300967 314778 320248 297888 332281 690583 720459 530830 423696 268270 262607 300535 301673 313773 319397 320633 324636 361186 362901 598836 620682 40.15 68.5 1
10:56:11 2023-09-26 351857 349470 82260 80047 120399 121885 124119 123346 87121 85871 96561 95562 115016 115919 339593 365375 974865 965995 368115 381064 106395 94184 103611 102576 120003 116377 110173 110763 77556 76000 267279 236465 695862 696053 198599 197780 251550 254782 293982 285494 297807 302203 314778 319854 300443 329412 689050 721269 530830 431197 266964 263044 301203 300722 314796 320294 319628 327006 361058 360698 595928 618153 40.15 68.5 1
10:56:12 2023-09-26 350910 349993 82114 80202 120324 121885 124033 123466 86970 85822 96426 95463 115280 116052 336454 363111 978425 959194 365170 379742 106023 96397 105320 102614 119671 116571 110096 110840 77523 76062 266068 237317 687987 694083 198945 197815 250572 254531 291303 283613 301116 301004 317496 321346 299573 329412 689050 728739 530830 428763 267410 263447 299624 300649 315461 317436 322584 326241 360553 361274 597988 621842 40.15 68.5 1
10:56:13 2023-09-26 352636 350025 82256 80051 120324 121885 121796 121137 87263 86030 94860 95692 115115 116339 339813 366546 983316 962934 364818 382396 106096 96397 105427 102646 120033 116665 110368 110840 77662 76062 268565 236982 696240 698376 198599 197471 252357 253715 292164 284481 302519 301694 315253 319406 299413 330411 690151 729678 540478 431197 266625 262240 301871 301175 315461 318879 321607 324600 361129 360159 589189 620013 40.15 68.5 1
10:56:14 2023-09-26 350226 348939 82203 80015 120408 121801 124153 123431 87121 85817 96561 95171 115181 116019 337198 363140 982738 968377 363898 378645 106201 96264 105354 102517 120003 116377 110173 110763 77502 75968 267279 236647 697355 693105 198910 197643 252322 254684 290736 285063 299528 302663 314269 321346 299428 331148 688014 722276 524802 428048 267446 262642 303986 299320 315017 319845 320112 327237 359727 361274 585658 618153 40.15 68.5 1
10:56:15 2023-09-26 351677 350709 82293 80306 120384 121968 124448 123758 87057 85998 96658 95529 115049 116803 337162 360619 977745 971205 369574 381494 106322 96363 105427 102511 119920 116410 110308 110891 77556 75968 268565 235980 691848 693105 199257 197539 250956 254958 290833 284552 300447 301286 313323 320731 298104 330411 690059 720745 523392 423660 268644 262642 301307 301250 314132 319397 321607 326472 360716 362358 599261 619976 40.15 68.5 1
10:56:16 2023-09-26 349774 349993 82110 80221 120153 121885 124033 123500 87089 86067 96460 95463 114990 116293 336454 363401 975624 961959 368480 378645 105845 96430 105213 102576 119671 116410 109868 110840 77416 76000 267279 236982 687579 694120 198910 197780 250921 255350 290798 283786 306208 300757 315253 319983 299428 330911 690583 729163 530830 429370 267410 262607 301307 302132 314766 318655 324585 324311 363745 362110 599244 623705 40.15 68.5 1
10:56:17 2023-09-26 351908 349850 82161 80340 120449 122220 124482 123878 87204 85881 96460 95625 115181 116052 339593 364493 981237 959158 366035 379742 106362 94184 103494 102614 119671 116571 110325 112990 77556 76051 267279 237317 691951 694120 198599 197849 251760 253715 292135 284082 301085 301321 314743 320303 299413 329377 690677 725612 523392 430587 266180 263263 301485 301184 315906 318397 321643 324636 360553 360159 592441 621842 40.15 68.5 1
10:56:18 2023-09-26 353132 349989 81969 80299 120074 122220 123878 123792 86852 85908 96393 95593 115023 116019 336454 365333 984169 967631 365776 382163 106329 96397 105427 102856 120067 116632 110342 110891 77723 76113 268565 236982 696356 700010 199744 197505 254672 253750 291551 284552 300872 300301 319252 320539 297532 331915 690151 731411 523569 431160 268270 262165 302155 300301 315017 319138 322095 324492 361199 362393 591836 621842 40.15 68.5 1
10:56:19 2023-09-26 353843 348765 82133 80216 120157 121885 124033 123517 87112 85998 94733 95431 115069 116019 336454 362822 979829 972936 366035 381318 106201 96230 105388 102485 120038 116585 110325 110686 77535 76020 266944 234616 703282 693709 198980 196547 251760 254353 290356 285526 299238 301286 314304 320753 297671 331951 685137 720725 523392 428387 268270 261005 301485 301215 313583 319783 320633 326509 360014 362937 594170 618153 40.15 68.5 1
10:56:20 2023-09-26 352909 349639 82001 80051 120236 125336 123998 123466 87030 85849 96393 95463 114832 116019 336454 359828 976359 966931 369050 381530 106183 94280 103561 102830 119886 116504 110105 110806 77670 76062 267630 236204 690340 693105 198945 197849 250956 255103 290692 284516 299981 302203 315668 319733 301027 329377 691853 719544 533689 426165 266625 263447 303358 302676 314574 319397 320669 327105 360462 360734 597988 618153 40.15 68.5 1
10:56:21 2023-09-26 349492 350034 82232 80389 120316 121885 124119 123466 87030 85812 96592 95463 114990 116300 336454 363947 979848 959158 366996 378645 105845 96131 105281 102549 119671 116444 109868 110763 76231 75968 269811 236982 690466 694156 197703 197849 251760 253573 292609 284202 301085 300931 314778 320054 300809 330958 685065 725530 527971 431197 265772 262677 301944 299355 314694 318879 322095 324636 360904 359907 589026 621744 40.15 68.5 1
10:56:22 2023-09-26 351908 350034 81965 80436 119816 122220 123792 123740 86820 85939 96359 95756 114799 116627 338596 365083 985416 966720 366224 381945 106103 94248 103526 102646 120170 116504 110173 110840 77502 76000 267279 236313 695542 694120 201049 197162 252146 253750 291960 284796 300872 300372 316017 319406 299428 331413 690151 730894 527971 429805 267446 261804 302191 299426 314796 319138 320704 324492 361164 361309 588971 620049 40.15 68.5 1
10:56:23 2023-09-26 353352 349501 82256 80015 120640 121968 124067 123311 87121 85754 96460 95171 115102 115939 336961 361230 985416 968377 364485 378645 106128 96297 105281 102409 119671 116410 110173 112911 77502 76000 264794 236982 693089 693105 198945 197780 251936 252973 291916 285196 300023 302911 314269 321905 297567 330911 686747 722312 516159 428084 267410 262642 302403 300749 315906 319397 320372 327541 361186 361309 589334 619269 40.15 68.5 1
10:56:24 2023-09-26 354298 349747 82203 80051 120157 121717 124067 121137 87231 86030 96758 95660 115115 116339 337328 361089 977745 974586 369087 382215 106322 94248 105461 102511 120038 116444 110342 110891 77662 76040 266944 234652 694961 692886 199953 197505 251025 254879 290798 285423 300660 301286 314778 320283 298068 331449 691108 719204 524802 423660 268306 262607 300571 301920 314132 319845 321381 326509 358974 363198 599871 620013 40.15 68.5 1
10:56:25 2023-09-26 350867 350185 81973 80079 120241 121968 124067 123586 87030 85881 96527 95625 115023 116052 336454 363437 977745 962642 368480 382126 105845 96430 105174 102576 119671 116605 109868 111078 77449 76000 268565 236647 693066 694120 198945 197643 250572 254601 291719 283684 299157 301518 314778 321382 297983 329448 689086 728648 523040 428763 267446 263482 301307 301250 315461 318397 322656 324600 360588 361309 597988 622760 40.15 68.5 1
10:56:26 2023-09-26 350795 350683 82133 80206 120491 121968 124327 123672 87176 86189 96692 95463 115181 116052 336454 366725 984715 963216 364964 378645 105990 96230 105281 102576 120438 116444 110359 112911 77535 76051 271254 236480 692491 698155 198945 197197 252568 253750 291719 284552 299908 301286 315765 319406 298471 331951 689662 728156 527971 431197 267446 262205 302047 300301 315503 319138 323162 324600 362247 361344 590511 621602 40.15 68.5 1
10:56:27 2023-09-26 354239 349747 82147 80047 120545 121885 124067 123500 87062 85871 96460 95202 115102 116019 336961 362857 978462 972586 366553 378610 106477 96230 105461 102409 120038 116410 110173 110686 77589 75906 266944 234652 694776 693523 199396 196991 254313 254566 290145 285477 300447 300967 314778 321417 297082 332455 689050 721269 523392 428726 268683 261581 302155 301250 313619 320070 320669 326545 360826 363233 596883 621602 40.15 68.5 1
10:56:28 2023-09-26 353548 349532 82420 80166 120743 121885 121116 120969 87295 85871 96660 95107 115181 115633 337434 364034 977745 967445 369382 381137 106168 94216 103598 102576 120003 116571 110325 110729 77629 75968 267279 235980 696007 694086 200198 197815 251305 254531 290551 284516 300120 302592 314450 320248 298400 329377 691035 720053 526211 428287 266964 263632 300921 301215 315017 319362 321607 327968 360970 361239 597804 619064 40.15 68.5 1
10:56:29 2023-09-26 351408 349675 82227 80248 120157 121964 124136 123517 86939 85876 96493 95593 114990 116019 336418 363366 979848 961922 368444 382703 105990 96397 105320 102830 119671 116766 110096 110993 77523 76031 268565 237149 688656 694083 198945 197746 250746 255315 290692 285125 302371 301004 315218 320753 298400 330875 690762 728739 523392 429978 267410 263193 299624 303492 315209 318114 324967 326182 363525 362181 599686 622784 40.15 68.5 1
10:56:30 2023-09-26 350616 350652 82298 80312 120399 121968 124119 123517 87089 85934 94860 95594 115036 116373 336454 366396 982701 965221 364928 382360 105990 96363 105393 102544 119920 116410 110173 110840 77556 76000 269811 236647 690541 698083 198910 197608 252533 256529 291719 284738 301085 301920 316206 319854 302050 331377 688990 731929 523392 431808 267375 261839 303062 300266 315461 319102 321607 326472 362212 362944 590474 620013 40.15 68.5 1
10:56:31 2023-09-26 351821 349466 82170 80192 120404 121968 124326 123551 87089 85849 96527 95463 115069 116052 336454 362278 980578 968304 364085 381137 106420 96363 105608 102453 120288 116377 110461 110499 77662 75968 266944 234652 700667 694086 199696 197608 252568 253715 290692 285423 300199 302167 314269 321382 298192 331449 690114 720708 524802 428129 267984 262361 302933 301992 314431 320673 322594 326788 362976 362146 593831 618117 40.15 68.5 1
10:56:32 2023-09-26 353640 349711 82114 80157 120354 122217 124171 123483 86998 85817 96493 95463 115082 116019 336418 359793 977051 972313 368408 382396 106168 96397 105427 102581 120003 116410 110173 110840 77556 76000 268565 235980 691398 693105 199535 197608 250956 254923 290833 284951 301029 301286 313358 320248 299790 330411 690023 719132 538543 423696 267482 263228 301307 301673 314574 319362 321571 326472 360970 362358 599686 619940 40.15 68.5 1
10:56:33 2023-09-26 354694 349466 82227 80240 120324 121885 124205 123551 87298 85881 96460 95431 115148 116019 336454 366403 976544 966374 368376 381639 106428 96328 105725 102549 120337 116277 110708 110431 77769 75958 266944 235495 698315 698982 200907 197815 251726 254531 291480 285387 299660 304222 314998 320303 300845 330143 691071 721233 529401 430892 266590 263009 301450 301353 315017 320294 320076 327505 361093 360663 596222 618153 40.15 68.5 1
10:56:34 2023-09-26 350266 349639 82227 80157 120487 121964 124396 123637 87089 85998 96561 95691 115181 116052 336926 365625 981273 961202 365001 380883 106063 96397 105427 102576 119920 116410 110173 110840 77469 76000 269811 236982 690932 698083 198599 197539 252498 253715 291782 284516 300193 301708 315218 320490 299413 330375 688990 728720 523392 431808 267183 262607 302367 301175 315461 318879 321833 324636 361164 360663 590928 621366 40.15 68.5 1
10:56:35 2023-09-26 350867 350508 82231 80216 120320 122052 124171 123671 86970 86179 94860 95660 115016 116627 339112 363959 985418 969513 367036 382215 106037 94377 103414 102646 119671 116766 110173 110993 76411 76062 267279 236277 691905 697040 199570 197642 251760 253750 291719 284516 299157 300705 315253 320213 300772 331951 685101 728648 531902 427371 268270 262205 301095 300757 315017 318879 323336 324492 360553 363156 593585 622723 40.15 68.5 1
10:56:36 2023-09-26 351677 349425 82175 80335 120391 122052 124240 121137 87089 85849 96527 95625 115069 116293 336418 360080 977745 971858 369948 378645 106201 96397 103494 102614 120038 116410 110325 110840 77662 76072 267279 235980 694961 693105 199848 197780 250990 255350 291317 285187 300872 301744 314269 320694 298104 331144 691596 719231 530830 423660 267482 262642 300500 300967 314796 319397 321345 326472 360970 362358 599599 619976 40.15 68.5 1
10:56:37 2023-09-26 354798 349425 82256 80357 120724 121968 122310 121137 87236 85871 96726 95367 115082 115919 339739 364316 976904 966757 368895 382090 106329 96397 103461 102856 120003 116652 110325 112990 77556 76248 268565 236313 699638 695069 198737 197780 252882 254566 290736 285387 299528 302663 314743 320303 299342 329448 689013 721233 524802 431197 266590 263188 302161 302603 315017 320294 319592 327468 361058 360663 596258 618117 40.15 68.5 1
10:56:38 2023-09-26 349206 349993 82175 80189 120324 121885 124205 123637 86998 85876 96777 95593 114990 116019 338559 363076 979848 960804 367293 378680 106096 96397 105320 102576 119671 116975 110249 113180 77556 76093 267279 237317 691484 693854 197737 197849 251726 253715 292644 284082 300175 301250 314743 320753 301058 329377 685065 726596 530830 430587 265772 263412 301908 299391 315906 318746 322095 326472 361058 360159 593831 624298 40.15 68.5 1
10:56:39 2023-09-26 353589 352028 82124 80202 120369 122052 124448 121310 87144 85998 96692 95660 115036 116019 336383 366725 984867 965685 364928 382974 106168 96363 105388 102689 119969 116410 110173 110840 77556 76000 267279 236480 692419 698083 198910 197608 252533 253750 291719 284724 300084 301250 316206 319854 298471 331449 687757 731929 527971 431197 267446 261804 302403 300266 315017 319362 321571 324600 362755 362322 590474 621806 40.15 68.5 1
10:56:40 2023-09-26 351857 349774 82231 80189 120404 121885 124240 123466 87089 85817 96527 95463 115102 116400 336961 363366 978425 971131 364155 382396 106234 96196 105608 102447 120038 116023 110512 110499 77662 75958 266068 234652 699110 695069 198945 196922 252568 253750 290798 286061 300199 301708 314304 319478 298227 331951 685137 720181 524802 428726 268981 261039 302403 300968 314096 320530 323162 327177 362939 363304 592564 621639 40.15 68.5 1
10:56:41 2023-09-26 351749 349783 82387 80202 120738 121885 124378 123431 86970 85876 96527 95684 115049 116306 337162 361124 977745 966931 370164 381945 106096 96264 105427 102473 120038 116410 110466 110763 77695 76000 271191 235980 690108 693105 198910 197849 250990 254566 290868 284552 300120 302803 313323 319990 298435 329412 690059 720562 523392 427407 266590 263447 300992 300757 315017 319362 323809 328273 360970 361203 597988 620272 40.15 68.5 1
10:56:42 2023-09-26 350638 349466 82110 80079 120324 121885 123998 123466 87089 85871 96460 95463 114990 116019 336961 363401 978425 959158 366234 382396 105990 96430 105247 102646 119920 116605 110173 112990 77502 76031 268565 237552 693788 694047 198737 197884 251375 253785 292361 283648 302733 301250 315218 321382 298888 330723 685101 726778 530651 429333 267848 264009 302981 301649 315906 318702 322441 326364 363012 360775 595374 621660 40.15 68.5 1
10:56:43 2023-09-26 351451 349430 82114 80299 120157 122049 122224 123912 87057 86061 96527 95788 114957 116762 339409 363947 982738 965524 366553 378645 106168 96397 105427 102646 120003 116410 110173 110840 77556 76173 267279 236313 689528 694083 199570 197162 252146 254140 291684 284951 301079 300301 316614 321346 300105 331951 685101 729824 530830 428084 268683 262205 302155 300301 315017 318784 323601 324564 361129 364020 593585 622760 40.15 68.5 1
10:56:44 2023-09-26 353956 349867 82170 80248 120320 121885 124240 123517 87089 85871 96460 95463 115148 116019 337198 363401 978425 973969 367593 381137 106168 96397 105427 102576 120003 116410 110325 110763 77662 76000 268565 234652 696235 695069 199883 197162 251795 254958 290798 285423 300872 302436 314963 319990 299579 333212 691890 724617 523569 426020 268990 262501 302589 301990 313917 320152 321952 326788 363229 363481 598836 619976 40.15 68.5 1
10:56:45 2023-09-26 352909 350216 82424 80015 120826 121753 124274 123311 87231 85871 96527 95398 115181 116019 337505 361195 975666 965524 367337 378645 106168 96230 105427 102544 119981 116410 110325 110840 77695 76000 269811 236313 691122 693105 198945 197849 251550 254566 291719 284987 301085 303124 313358 319733 298888 330884 690059 721496 530830 428048 266590 263447 300992 300968 314730 319362 320633 328004 360970 360663 597988 619324 40.15 68.5 1
10:56:46 2023-09-26 350910 349716 82114 80075 120236 121968 124033 123466 87089 85849 96460 95463 115102 116052 336961 363401 980578 961239 365135 378645 106329 96264 105354 102576 119671 116605 110173 111044 77449 76000 267279 237317 688987 694083 198945 197849 250956 254531 292164 284330 300933 301883 317720 321061 300856 332465 691927 728793 523392 428581 267268 264789 302161 301179 315906 318397 322584 324311 363709 361133 595892 622760 40.15 68.5 1
10:56:47 2023-09-26 352158 349461 82256 80348 120404 121885 124240 123671 87089 85908 96561 95625 115360 116212 336454 366432 984169 963327 365001 378645 106096 96397 105354 102473 120038 116605 110249 113076 77556 76093 267279 236647 690034 698119 198945 197780 252568 253750 290692 284516 300266 301744 318619 319406 300420 331377 690188 731502 527971 431197 267410 262240 303112 301175 315461 319397 321607 327736 362212 361274 590058 620013 40.15 68.5 1
10:56:48 2023-09-26 350638 350025 82232 80212 120157 122133 121966 121644 87112 86120 96625 95692 115082 116339 339499 361089 986266 969513 367036 381675 105845 96397 105247 102576 119867 116826 110257 110840 77629 76000 268565 236480 692417 694120 199570 197471 252146 254318 290692 284556 302371 300989 315288 322060 297082 331951 685065 728725 531723 427443 268306 262205 301520 301815 315017 319138 323110 324528 360553 362937 592674 622319 40.15 68.5 1
10:56:49 2023-09-26 351889 349752 82170 80240 120324 121885 124119 123637 87030 85817 96494 95431 115023 116019 336961 360395 976359 971205 370132 382126 106096 96230 105354 102576 119671 116410 110173 110686 77449 75906 266944 235813 691282 693105 199570 197780 250990 255068 290833 285081 300872 301956 313323 320283 297671 330683 691071 719544 529030 423696 267446 263263 301224 301215 314574 319397 321607 326472 360716 361309 597657 620013 40.15 68.5 1
10:56:50 2023-09-26 353703 350180 82180 80357 120487 122220 124240 123672 87025 85998 96592 95529 115049 116447 336418 365625 973557 963327 367447 380955 106322 96329 105461 102453 120038 116023 110529 110652 77589 75896 266647 234616 695572 694120 198910 197264 251585 253820 289915 286298 300660 300372 315985 321083 298471 330411 691071 727105 522688 430587 268042 262642 301027 301215 313143 320294 321607 324528 362177 361274 599261 619976 40.15 68.5 1
10:56:51 2023-09-26 351362 350034 82114 80331 120153 122052 123998 123706 86852 86194 96359 95691 114799 116406 336418 362314 982738 965487 366035 381857 106096 96230 105281 102511 119920 116410 110173 110763 77535 76051 266944 235980 697243 694047 199570 197608 251795 254175 291578 284787 300067 300301 315033 321061 297289 331484 685065 727178 524802 426804 268306 262423 301520 302639 314980 318397 323601 324311 362903 363233 595523 624224 40.15 68.5 1
10:56:52 2023-09-26 352334 349595 82161 80206 120487 122052 124569 121034 87089 85754 96527 95171 115023 115633 339593 363520 984132 970479 365001 379742 106282 94280 103598 102581 119671 116410 110173 110840 77556 76000 266068 236982 695028 693105 199396 197780 251760 253361 293275 284516 300235 302663 313358 319288 297983 330875 688014 719132 522688 427443 267446 262607 302403 299355 315684 319397 320372 328004 361150 361274 589790 619064 40.15 68.5 1
10:56:53 2023-09-26 351627 348975 82264 80047 123085 121768 124240 123346 87240 85754 96561 95171 115049 115826 337198 364493 977051 964119 368115 379482 105877 96264 105281 102447 119671 116410 110173 110828 77556 75968 266944 235980 689445 695069 198599 197849 251585 254353 291515 285072 300023 303124 315897 320303 301058 330143 689086 720217 524802 430892 266625 263570 301237 300967 315245 320210 323154 328067 363012 361133 594902 621639 40.15 68.5 1
10:56:54 2023-09-26 351744 349814 82243 80303 120157 122052 124033 123586 87112 86088 96493 95756 114990 116406 336454 363437 977634 963327 369259 382126 105845 96430 105281 102576 119671 116605 110096 110840 77535 76031 268565 235980 689505 694156 198980 197815 251795 255385 290285 285187 302121 301060 315765 321382 298471 330446 691071 728739 522864 429978 267446 262642 300571 302167 314132 319397 322620 324564 361164 361309 598253 621842 40.15 68.5 1
10:56:55 2023-09-26 351398 349769 82118 80244 120157 121968 124033 121612 86970 85849 96460 95625 114990 116406 336454 362971 985565 966931 366813 378645 105812 96430 103351 102646 119671 116766 110173 110840 77695 76000 271254 236313 687457 694083 199570 197471 251795 254140 290868 284552 301120 299461 315288 319733 297047 333300 689820 728981 530830 427793 268810 262501 301802 301073 314945 318702 323457 324383 363012 363014 594193 622797 40.15 68.5 1
10:56:56 2023-09-26 350795 349466 82284 80302 120487 121852 124153 123346 87089 85754 96692 95171 115102 115826 336489 362314 982775 970479 363898 378645 106477 96197 105461 102441 120003 116410 110173 110533 77502 75968 267279 236313 693209 693105 199570 197815 253099 253361 291507 285423 299987 302663 314304 319733 298018 331180 689137 718716 524802 428084 267446 262820 303324 301175 314796 320070 320337 327237 360014 361309 589225 618190 40.15 68.5 1
10:56:57 2023-09-26 353663 348975 82288 80047 123012 121819 124188 123346 87121 85695 96627 95171 115214 115633 336961 363401 977929 965561 366234 382163 106128 96297 105354 102544 119671 116410 110173 112990 77535 75968 269427 235980 690224 695069 198599 197849 251585 254566 291755 284987 299888 304653 315933 321025 301271 332318 691927 723766 530830 430855 266857 263710 301308 301037 315017 320032 320076 328273 360553 363638 596199 619064 40.15 68.5 1
10:56:58 2023-09-26 351375 350029 82147 80240 120408 122052 124033 123500 86939 85881 96393 95788 115023 116440 336489 363437 977929 963327 370922 378645 106023 96297 105281 102830 119671 116605 110173 110840 77449 76000 267279 234652 689592 694156 198945 197849 251760 255350 290356 285423 300617 300828 315729 320303 298471 330911 693895 729824 530830 430282 267482 262642 301485 302167 313655 319845 322620 324564 361129 361309 594852 621403 40.15 68.5 1
10:56:59 2023-09-26 351362 350149 82114 80189 120320 122052 123947 123500 86852 85881 96393 95625 114799 116615 336454 361230 983471 965524 366553 378645 106096 96264 105315 102544 119954 116410 110173 110763 77535 75896 267279 236480 701447 694156 199570 197643 254313 254711 292156 285379 301856 300651 316357 322296 301410 332815 690946 730675 531723 428690 268888 262388 302367 300722 315467 319927 323266 324492 361164 363156 592674 622540 40.15 68.5 1
10:57:00 2023-09-26 349702 349738 82256 80212 120487 121717 124413 123431 87121 85754 96527 95554 115181 115826 336926 362243 985565 968377 365001 379707 106168 96397 105427 102646 119920 116571 110249 110993 77556 76031 267279 237317 696473 693105 199396 197780 252112 253715 293019 284721 299201 303478 314234 321132 298400 331144 688014 722787 526211 428048 267446 262607 302012 299355 315906 319362 321307 327968 361150 362322 589153 619064 40.15 68.5 1
10:57:01 2023-09-26 352158 349430 82256 80047 120487 121819 124361 123311 87121 85695 96660 95139 115214 115792 337399 362786 976359 969009 368115 381820 106168 96363 103632 102646 120003 116571 110173 110840 77662 76000 268565 236465 693515 694849 200765 198573 251972 254995 293204 285846 301189 302946 315897 322560 298400 329412 691035 720562 523392 427720 267232 263816 300992 303105 315017 318560 321952 327968 360970 361203 599686 619064 40.15 68.5 1
10:57:02 2023-09-26 354703 349711 82114 80299 120157 122220 123998 123671 87030 85939 96459 95756 114957 116373 336383 365297 973557 963327 367593 381137 106581 96363 105501 102511 120003 116410 110478 110840 77662 76000 266944 234544 694612 694120 198945 197746 252882 255315 290145 285423 301298 302065 316206 320753 298435 330875 692085 729678 535580 430892 267410 263188 301485 302132 313583 320070 322584 324564 364811 362075 600706 623410 40.15 68.5 1
10:57:03 2023-09-26 350427 349814 82120 80308 120457 122052 124448 121344 87144 85998 96560 95659 115069 116293 336454 366245 981273 959084 366035 381137 105990 94248 103633 102506 119671 116410 110173 110840 77629 76000 267279 237149 690816 694083 199916 198435 251515 254496 292370 283648 300830 301250 315947 321382 299098 329341 685101 727069 523392 428362 266367 264071 301203 300266 315942 318843 322095 324600 360518 360124 592674 621806 40.15 68.5 1
10:57:04 2023-09-26 352408 349639 82260 80015 120491 121880 124240 123397 87089 85695 96527 95171 115148 115986 336418 361195 986965 968341 366035 379707 105990 96397 105320 102760 119920 116571 110325 110840 77629 76062 268565 237317 694583 693105 199223 197815 251760 253538 293055 284516 299981 302876 314269 322322 298192 330911 688769 722823 537619 427407 267446 262642 302047 300439 315798 319078 323162 328177 360934 362216 591725 621639 40.15 68.5 1
10:57:05 2023-09-26 353811 350087 82204 80312 120320 121885 124205 123431 87089 85871 94860 95463 115036 115986 336454 360654 979604 973969 368899 381137 106168 94280 105393 102517 120003 116377 110325 110763 77556 75968 266944 234616 692053 693105 200057 197746 251550 255593 290798 285387 299972 301708 315218 320729 299543 331413 691071 719168 524802 423696 268270 262607 300500 301885 314096 320070 321571 326472 361114 363162 598836 619976 40.15 68.5 1
10:57:06 2023-09-26 350661 349993 82106 80408 120320 121968 124205 123637 86998 85876 96460 95593 114990 116052 335912 363366 977745 963327 370626 381137 105990 96397 105320 102646 119671 116605 110122 113068 77523 76062 268565 236647 689020 694120 201049 197780 251760 254923 290321 285512 301085 300336 315982 320303 299851 330446 690547 728648 530830 431697 267760 263201 301343 302449 313660 320152 322477 324383 364296 362146 599281 620854 40.15 68.5 1
10:57:07 2023-09-26 350412 349711 82170 80240 120346 122217 124171 123603 87089 85876 96460 95625 115082 116052 336418 363366 978389 961922 366785 382396 105845 96397 105320 102646 119671 116685 110096 110840 77523 76113 267279 237317 704297 694047 198910 198712 251515 254496 292325 284082 301699 301708 315253 321382 299133 329377 685101 727741 524802 429674 266590 264256 301450 301175 315906 319136 322095 326472 360805 360159 592710 621842 40.15 68.5 1
10:57:08 2023-09-26 349205 348939 82227 80015 120663 121786 124205 123226 87089 85695 96527 95171 114990 115826 336454 361159 985565 968341 367256 378645 106063 94011 105320 102614 119920 116605 110325 110840 77469 76000 267279 237317 693209 693105 199396 197780 251760 254026 293296 284516 299972 303088 314015 322036 300384 333300 687794 722604 526211 427902 267903 263272 302190 299250 315906 319184 320597 328468 361114 364925 589153 622487 40.15 68.5 1
10:57:09 2023-09-26 353848 349394 82227 80153 120629 122052 124413 123758 87089 85998 96527 95463 115148 116414 336418 361195 980747 972586 369161 382126 106168 96230 105574 102511 120003 116571 110173 110686 77662 76040 266944 235813 691384 693105 200023 197608 251025 255315 290692 285387 300872 301708 314998 320955 298068 331449 690059 720271 530830 426093 269662 262607 300535 302132 314574 320070 321571 326509 361186 363446 599686 620013 40.15 68.5 1
10:57:10 2023-09-26 351929 349938 82110 80299 120153 122220 124085 123671 86970 85998 96426 95593 114799 116406 336418 364202 976359 963053 370395 382433 106136 96363 105354 102511 120033 116571 110173 110763 77556 76031 266944 235980 689869 694120 198945 197780 251760 255315 290551 285138 301772 301919 316066 321168 299201 331269 695029 731709 530830 430477 267268 262642 301450 302592 313840 319397 323314 324419 361129 361274 598217 621366 40.15 68.5 1
10:57:11 2023-09-26 350910 349572 82175 80161 120320 121968 124119 123637 87089 85871 96494 95463 115181 116019 336926 363366 979848 961239 365170 382126 106063 96397 105247 102576 119671 116605 110173 110840 77523 76062 267630 237317 690000 696546 198910 198435 251726 253750 293196 283684 300581 301250 314998 321382 299377 329377 685101 726555 530830 430587 266332 263851 301308 299391 315942 318879 322357 326509 360553 360698 592710 621842 40.15 68.5 1
10:57:12 2023-09-26 352636 349711 82288 80047 120629 121717 124413 123397 87089 85754 96561 95171 115070 115906 336961 361230 984867 970442 365001 382396 106168 96397 105427 102506 119671 116605 110173 110840 77556 76031 268565 237317 693561 694358 199640 197642 252882 253610 292913 285245 300338 302981 315451 322107 300420 331269 688014 722787 532259 427043 267984 263605 303253 301175 315942 319845 320597 327944 360826 361309 592404 619064 40.15 68.5 1
10:57:13 2023-09-26 353730 349466 82342 80047 120324 121885 124119 123466 87030 85871 96527 95625 114990 116019 336926 360654 980014 970092 369161 379707 106168 96397 105461 102576 120003 116632 110173 110763 77589 76031 266944 234652 698334 693751 199883 197780 250990 255350 290833 285152 300120 302167 314304 320987 297635 331449 691108 718626 524802 423696 268270 262642 300535 301920 314574 319845 321607 326509 361078 363446 600817 623410 40.15 68.5 1
10:57:14 2023-09-26 349492 350513 82114 80185 120316 121885 124119 123551 86852 85849 96460 95463 114799 116019 336489 363366 978425 961239 366785 379742 105990 94313 105247 102544 119671 116605 109868 111113 76443 76196 267279 237434 687408 698523 199466 197711 252882 257548 292680 284561 302580 301250 315253 321417 298435 329412 691890 728648 524802 429674 267446 263851 302068 301108 315684 318397 322620 324636 360805 363859 598836 622760 40.15 68.5 1
10:57:15 2023-09-26 350831 349470 82227 80299 120153 122073 124205 123586 87089 85881 96527 95691 115069 116433 336418 366689 984169 964697 365001 382163 106168 96397 105393 102506 119671 116410 110173 110840 76222 76031 269811 236313 689487 698119 199396 197471 252568 254353 292164 284552 300157 301250 316241 320054 298435 331951 690151 728120 529401 431197 268234 262205 302828 300757 314436 320010 322369 324311 363916 363268 593409 622264 40.15 68.5 1
10:57:16 2023-09-26 352408 348939 82256 80047 120659 121786 124240 123346 87121 85754 96527 95171 115102 115826 336489 362278 984169 970932 365001 382433 106168 94313 103605 102786 120151 116518 110291 110806 77843 76093 267279 237281 690688 694467 199431 197815 252533 253361 292609 285294 300349 304644 314708 322358 300014 331413 685065 723628 523108 428084 267446 262642 303324 299355 315684 320294 320597 328004 360014 362358 585658 619538 40.15 68.5 1
10:57:17 2023-09-26 353915 349993 82256 80299 120324 121885 124205 123671 87121 85849 96527 95463 115181 116019 336454 362822 977005 972586 368115 382126 106201 96363 105427 102473 120003 116410 110325 110686 77621 76031 266944 235712 691732 695069 200197 197471 251795 255315 292234 285423 300266 301744 314998 320248 299827 332455 690583 721395 532259 426768 268882 262982 301201 303922 314652 320448 321952 327323 363012 363849 601711 621639 40.15 68.5 1
10:57:18 2023-09-26 351487 349711 82264 80051 120697 121885 120973 121137 87263 85754 96593 95431 115181 115826 338746 364351 977051 965487 368115 378645 106168 94171 105461 102646 120003 116605 110173 112990 77556 76196 267279 235980 696199 696053 198910 197849 251760 254566 292128 285423 299987 302626 315218 320753 301271 330375 689086 721233 523392 430892 267000 263447 301485 301179 315017 320294 320337 327141 361093 363884 596258 618153 40.15 68.5 1
10:57:19 2023-09-26 349774 349639 82292 80244 120324 121880 124067 123586 87121 85881 96561 95880 115023 116052 336454 366175 981347 961922 365765 378680 106096 96397 105354 102576 119671 116605 110415 110763 77662 76040 271254 236647 688792 698119 198876 197815 252568 253750 291987 284951 300830 301848 315729 319854 299413 333300 689820 729542 523392 432421 267268 262904 302400 301778 315870 319220 323156 326788 362177 361239 590058 621366 40.15 68.5 1
10:57:20 2023-09-26 350910 350714 82118 80270 120157 122052 123998 123671 87080 86120 96359 95625 114832 116406 336454 361265 982738 966659 367073 378645 106201 96363 105281 102506 120038 116410 110173 110840 77556 76051 268565 236647 693212 694156 199883 197471 252181 254353 291507 284951 300683 300336 316277 319733 297532 332455 685101 727864 530830 428763 268908 262205 302367 302676 315461 319397 323110 324564 361164 363481 592710 622760 40.15 68.5 1
10:57:21 2023-09-26 351929 349501 82118 80051 120316 121885 123998 123431 86970 85812 96426 95463 114990 116019 336454 360080 980051 972586 368999 378645 106362 96197 105461 102473 120003 116377 110173 110686 77502 75968 266944 234652 690963 693105 199605 197780 252882 255171 290736 285508 300778 302378 315897 323014 297563 331269 690926 720562 529030 425948 268091 263855 300394 301885 314796 319397 321643 326509 360754 362075 597693 619538 40.15 68.5 1
10:57:22 2023-09-26 353898 348970 82289 80312 120157 121885 124067 123466 86970 85871 96460 95463 115069 116052 336454 365625 974975 964011 365170 381857 106453 96230 105642 102485 122467 116023 110435 110499 77761 75896 266647 234652 699106 694083 198945 197815 251760 254531 290594 286333 300447 301286 316460 320303 298924 330911 691108 727619 523040 430636 267410 262677 301485 301215 314096 320744 321345 324600 362212 361274 599261 620013 40.15 68.5 1
10:57:23 2023-09-26 351362 349711 82001 80363 120083 122216 123792 123826 86820 86030 96293 95820 114799 116795 336454 364238 984169 965524 366294 378645 106096 96430 105354 102506 119671 116605 110173 110763 77589 76000 267279 236313 696190 694120 199988 197608 254313 254355 294227 284809 301896 300616 316101 321881 299996 332311 690946 729254 523392 427443 268719 262240 303662 302346 315461 319362 323637 324528 361093 363743 595470 623238 40.15 68.5 1
10:57:24 2023-09-26 350759 349769 82260 80083 120693 121885 124326 123466 87121 85812 96561 95202 115181 115986 337208 362314 984169 970479 364449 378610 106201 96264 105461 102544 120003 116377 110173 110763 77589 76093 267279 236814 695776 693105 199570 197815 254313 253538 292404 285423 300447 302307 314778 319768 298664 331180 690151 719132 532259 428726 267446 263592 303324 299355 315017 320294 320597 327773 360014 362358 585694 620682 40.15 68.5 1
10:57:25 2023-09-26 353630 348975 82143 80299 120153 121885 124033 123586 86852 85876 96460 95463 114832 116052 336454 365661 974975 964697 368075 381137 106234 96197 105461 102506 120038 116056 110435 110533 76393 76062 268214 234364 697477 699514 199431 197746 252218 254817 290692 286155 300701 301566 316206 320753 298506 330911 691596 728590 533610 431197 267375 263079 300920 301708 313476 319025 321643 324564 362212 361274 599908 620013 40.15 68.5 1
10:57:26 2023-09-26 350638 349466 81993 80221 120157 121885 124033 123500 86820 85817 96460 95463 114990 116052 336454 363366 982624 961959 368480 382126 105845 96264 105208 102506 119671 116605 109868 110840 77449 76062 267279 237317 689053 694120 199257 197815 250956 255350 291719 284435 299192 301250 315288 318401 298471 330446 690583 729163 524626 429978 267482 263482 301307 301708 315676 318879 323338 326218 364039 362110 599428 623299 40.15 68.5 1
10:57:27 2023-09-26 348680 349501 82288 80240 120697 121885 124309 123466 87030 85812 96527 95463 115102 116581 336454 360654 986265 970479 367073 378645 106023 96430 105281 102856 119867 116632 110156 111079 77637 76196 269811 237989 689767 692996 199709 197711 252394 254531 292396 284082 301943 302699 315861 320990 297948 331413 688014 721332 531848 427262 268833 262642 301944 301175 315942 318432 321607 328004 360970 361344 585685 620013 40.15 68.5 1
10:57:28 2023-09-26 351929 349339 82203 80244 120579 121885 124067 123551 86970 85871 96460 95495 115023 116019 336454 362857 977733 972586 367593 378645 106168 96230 105354 102409 119920 116090 110325 110499 77695 76000 266944 234616 692912 694577 199918 197471 251795 255136 290833 285459 300872 302576 315253 320283 303594 332995 690583 721341 534843 426804 269133 262798 301237 302591 314287 320081 322212 327323 363012 364176 599613 623559 40.15 68.5 1
10:57:29 2023-09-26 350584 348975 82151 80189 120320 121968 124033 123500 86820 85817 96359 95463 114990 116373 336454 363401 975588 966374 370700 381530 106004 94152 103494 102646 119637 116699 110105 111036 77670 76196 268565 236945 691467 694156 199257 197815 252882 255925 291725 284516 299192 300828 315288 321025 298818 330911 690583 729906 530830 429978 267446 262677 299695 301883 314796 318914 323374 324636 361129 361309 599327 621879 40.15 68.5 1
10:57:30 2023-09-26 350910 349466 81997 80047 120153 121885 124067 123500 86852 85871 96393 95463 114990 116019 337208 364493 979884 959194 365001 378680 106023 96363 105247 102511 119671 116444 110173 110840 77482 76000 266068 236982 690583 694156 198599 197849 252882 253538 292404 284587 301298 301779 315253 320303 300062 330411 688806 728393 524626 432347 266857 263890 302948 300160 315906 319184 321988 326788 362071 360411 590094 620049 40.15 68.5 1
10:57:31 2023-09-26 351668 349466 82338 80043 120697 121801 124102 123466 87089 85754 96494 95332 115102 116272 339112 365247 984715 971217 364267 381675 106428 94087 105725 102646 120337 116531 110325 110686 77589 76031 264506 236502 694216 695949 199535 197849 253344 253785 292057 286195 300447 302699 314813 319768 300347 331484 685101 719168 532259 428763 267482 262205 303360 300301 314796 321373 320669 327541 360049 361309 589803 620013 40.15 68.5 1
10:57:32 2023-09-26 351925 350025 82260 80276 120495 121885 124188 123500 87089 85817 96460 95495 115023 116052 336961 360080 978210 968377 368444 378645 106096 96264 105461 102646 120038 116605 110325 112990 77621 76062 268565 235980 707487 693105 199570 197884 251025 254958 290736 285833 301085 302839 315861 323014 300420 330303 691706 719980 532553 425984 267303 264115 302161 301990 315017 319397 322095 328004 360716 362110 597620 619707 40.15 68.5 1
10:57:33 2023-09-26 354493 350266 82005 80189 120286 121885 123998 123586 86852 85849 96393 95495 114832 116406 336454 365076 974284 961959 367073 378993 106201 96230 105388 102415 120038 116056 110173 110533 77535 75958 266944 234580 693587 694120 198980 197815 251760 254843 290356 285459 300157 300828 316020 320303 298471 330446 691108 727619 530830 429978 267446 262642 301520 302167 313619 319845 322620 324600 361199 364116 598253 620049 40.15 68.5 1
10:57:34 2023-09-26 350338 349962 82194 80403 120316 121885 124171 123603 86939 85849 96493 95593 114957 116019 336418 360584 985565 966894 366853 382396 105779 96397 105213 102646 119671 116799 109936 113068 77490 76165 267279 236574 690613 697040 199988 197608 254313 255068 292361 284667 302580 302493 315589 322560 299996 332275 690909 727437 532553 427707 268872 262607 301908 300931 315467 318326 323529 324564 361150 363410 594316 622723 40.15 68.5 1
10:57:35 2023-09-26 352909 348939 82223 80015 120491 121819 124413 123397 87089 85754 96660 95171 115148 115792 336961 361195 984169 970932 364412 381137 106136 96230 105466 102506 120003 116377 110173 110652 77662 76062 267279 236647 691208 693105 199535 197780 252568 253680 292573 285392 301029 303088 314743 322322 298400 331144 688990 721197 524802 428690 267446 262642 303324 299355 315461 320744 320562 327505 363229 361309 591001 619064 40.15 68.5 1
10:57:36 2023-09-26 355026 348908 82227 80157 120408 121885 122189 123637 87089 85817 96527 95463 114990 115986 336383 365589 974975 964697 367854 381137 106526 93882 105642 102523 120288 116023 110478 110499 77695 75937 269811 236335 704641 698945 199744 197746 252183 256766 290692 286557 300229 302449 316508 321204 299342 330875 690547 725535 527268 432421 267375 263193 301450 302242 314060 321195 321309 326472 362212 364116 597988 619027 40.15 68.5 1
10:57:37 2023-09-26 349210 349375 82114 80266 120153 121885 123998 123637 87057 85966 96426 95593 114957 116019 336418 363076 978425 961922 366749 381763 105990 96397 105320 102646 119671 116685 110173 110840 77523 76062 267279 237317 687987 694083 199535 197539 250956 255315 292368 284082 301079 301286 315253 319735 298435 329412 685137 728648 530087 429674 268608 264036 301307 301215 315906 318397 322620 326472 364002 362110 598578 625188 40.15 68.5 1
10:57:38 2023-09-26 348403 349729 82292 80157 120697 121885 124447 123397 87272 85944 96527 95366 115181 115906 336454 361195 985565 968377 366035 378645 106168 96397 105354 102646 120384 116632 110308 111045 76434 76093 271254 237821 689371 694504 199883 197711 252394 254000 292325 284880 300872 303160 314269 322525 300202 332915 688990 719983 532259 428351 268127 262677 302828 301175 315762 319845 320597 328236 363229 362358 592331 620682 40.15 68.5 1
10:57:39 2023-09-26 353663 349466 82166 80075 120404 121968 124119 123517 87030 85817 96527 95463 114957 116019 336418 362278 980710 972586 367000 381137 106168 96397 105535 102511 120003 116377 110402 110806 77662 76000 268565 234616 699264 694577 200023 197471 251760 255136 291140 285423 300872 302167 315218 320213 298068 332455 691071 721269 524978 426129 269097 262607 302161 302767 314508 320045 324081 327287 363012 363304 601392 622524 40.15 68.5 1
10:57:40 2023-09-26 351740 349711 82166 80295 120157 122052 124085 123637 86970 85908 96493 95625 115037 116406 336454 363401 977745 963327 370926 381763 106329 94152 103461 102786 119969 116699 110291 110959 77670 76196 269811 236574 695767 694083 199396 197815 250956 255385 292325 284472 300031 301215 315947 321869 300099 333996 690547 728648 524802 430927 268046 263851 300500 301812 315461 318843 323338 324600 361093 361309 597657 621842 40.15 68.5 1
10:57:41 2023-09-26 350755 349989 82114 80157 120629 121885 124205 123551 86970 85881 96777 95593 115102 116019 336454 365625 984169 966070 364964 382433 106168 96397 105427 102646 120003 116571 110173 110840 77695 76031 268565 236647 689834 698837 199570 197780 252568 254531 291960 285187 301755 301250 318394 320528 298506 332455 685137 732295 515985 432311 268810 262396 303878 301073 315870 320896 322441 324419 363193 363268 590673 622246 40.15 68.5 1
10:57:42 2023-09-26 353993 349993 82170 80299 120659 122052 122224 123603 87089 85871 96527 95593 115069 116052 339593 364034 981111 973858 369124 381945 106428 94107 103705 102646 120254 116665 110444 110840 77662 76082 264506 235980 697510 694358 200232 197780 251726 255912 290692 286400 300897 302627 315253 321211 297497 332185 692048 720271 524802 426129 268872 263228 300992 302167 314796 320294 322584 327505 359979 364858 600723 620013 40.15 68.5 1
10:57:43 2023-09-26 351677 348903 82260 80299 120483 121885 124153 123466 87089 85754 96527 95431 114990 116019 336454 365554 974975 964697 367593 378704 106559 96363 105715 102485 122552 116023 110402 110499 77695 76000 267279 235980 702689 694047 199257 197608 252146 254923 290868 286736 300199 302203 318619 320762 301271 333263 694043 721197 521983 432421 268276 263272 301731 301460 313917 320969 320597 326472 362720 361274 598578 619976 40.15 68.5 1
10:57:44 2023-09-26 351596 349711 82256 80299 120324 122052 124240 123551 87231 86390 94860 95856 115016 116306 338632 366546 982591 965872 364818 381908 106322 96363 105393 102506 119920 116410 110173 110968 76361 76031 269811 236982 698290 698119 199466 197780 252603 254140 292368 285067 301298 301600 316241 320303 300596 332185 685101 729182 527971 431808 268234 262388 303324 300757 315676 319397 322095 324600 363299 362866 589803 623716 40.15 68.5 1
10:57:45 2023-09-26 348644 349466 82260 80157 120491 121852 124240 123346 87089 85871 96527 95431 114957 116019 336454 360970 985565 968377 367073 381137 106096 96397 105281 102646 119671 116571 110173 110840 77523 76062 267980 237989 690699 693105 199535 197780 252112 254320 293253 284267 301116 302660 315933 322107 300566 332046 689405 722604 532377 427866 268234 262642 302457 299391 315942 319078 324303 328432 360970 362358 589189 622934 40.15 68.5 1
10:57:46 2023-09-26 351893 348903 82280 80393 120635 122250 122310 123878 87176 85998 96625 95529 115082 115952 339112 365482 974938 964697 367593 381137 106453 94216 105833 102485 120371 116056 110512 110499 76425 76062 266944 234652 702304 694120 199223 197849 252146 254958 290692 286736 300447 301956 316460 320303 299342 330911 691071 725589 529401 430940 267446 263447 301908 301215 314096 320969 321571 324636 362720 361309 599261 619976 40.15 68.5 1
10:57:47 2023-09-26 349210 349993 82260 80244 120316 121968 124205 123671 87121 85881 96527 95463 115181 116373 336489 363366 979848 963053 366785 379742 106023 96397 105320 102646 120003 116719 110173 112990 77556 76165 265141 237843 689626 698449 199674 198677 252882 255209 293154 284339 302518 302921 316031 321655 301416 329412 690059 728775 529937 429674 267984 264186 302161 301215 315942 319136 323110 327128 361093 361239 597141 622760 40.15 68.5 1
10:57:48 2023-09-26 352636 349501 82199 80189 120491 122052 124033 123551 86970 85876 96561 95463 115102 116052 336418 366175 984678 963327 364964 378645 106168 96397 105427 102544 120003 116605 110173 110840 77662 76031 267279 236647 689255 698119 199396 197780 252603 254353 292609 286039 301298 301002 316941 320303 299133 332455 687757 729182 523392 431808 268234 262205 302828 300722 315461 319397 322095 324600 363299 363198 593836 624468 40.15 68.5 1
10:57:49 2023-09-26 351925 349180 82260 80212 120324 121885 124205 123466 87030 85871 96426 95463 115023 116300 336454 362822 979884 971168 363898 381318 106201 96196 105535 102485 120038 116056 110606 110704 76196 76144 269427 234508 705977 696053 199466 197642 253169 254782 290657 286222 300660 301812 315253 322000 299432 334026 689013 721237 524802 428763 269061 262361 302261 301215 313225 320294 321607 326970 360904 363481 594170 619653 40.15 68.5 1
10:57:50 2023-09-26 350795 349112 82260 80200 120663 125407 124447 123192 87121 85605 96728 95139 115214 115520 336454 362314 976359 969084 368490 381137 106201 96264 105501 102506 120003 116410 110308 110763 77589 76031 268565 236313 705322 694577 200638 197849 251375 254923 291507 285423 301298 303160 313358 319768 299133 329448 689050 721765 532259 429708 267000 263851 301450 301250 315245 320045 323162 328213 360970 361133 597877 621197 40.15 68.5 1
10:57:51 2023-09-26 349738 349466 82114 80189 120316 121885 124067 123637 86852 85871 96527 95463 114832 116019 336454 365589 980578 961239 365001 382126 106216 94313 103605 102786 119867 116699 110257 110806 77670 76165 267279 236909 690382 700010 198876 197815 252568 253785 292750 285036 300824 301920 315950 319854 299413 331144 689967 729678 530830 431808 267410 262642 303112 300301 315684 319397 322095 327006 362212 361274 592255 620013 40.15 68.5 1
10:57:52 2023-09-26 348720 349466 82260 80161 120320 121885 124205 123603 87121 85849 96527 95593 114990 116052 337208 360115 985565 968377 367073 378680 105845 96297 105320 102646 119671 116799 110096 112990 77523 76093 267630 237317 688050 695069 199570 197780 252146 254531 292164 283764 301755 301286 314304 320953 300170 331449 685101 721616 527620 427116 268810 265168 302154 301108 315906 318256 323457 327323 360898 363304 592309 622136 40.15 68.5 1
10:57:53 2023-09-26 351663 349501 82309 80083 120697 121786 124240 123346 87089 85871 96527 95463 114799 116052 336961 360080 978210 970129 369050 382215 106136 94087 103739 102786 120136 116921 110444 110959 77777 76031 267279 236313 694826 694244 199361 198608 251726 255101 291755 285423 300872 304653 315933 320213 299377 330375 691071 721728 532259 428763 267410 264071 301485 301250 315239 319845 320669 328541 361150 361239 597988 619064 40.15 68.5 1
10:57:54 2023-09-26 354024 349466 82203 80327 120157 122220 123998 123706 86852 85913 96393 95788 114990 116406 336454 364493 976124 963327 369161 381857 106168 96264 105354 102544 120038 116410 110325 110763 77556 76031 266944 234652 695061 694156 198980 197849 251585 255421 290621 284875 300031 301250 315985 318401 300350 333537 693895 729496 530830 430514 268127 263307 300850 302910 315353 319184 323457 326436 361093 362358 599077 623409 40.15 68.5 1
10:57:55 2023-09-26 349774 349769 82207 80303 120320 121885 124153 123500 87089 85849 94860 95660 115016 116769 339112 360965 985492 970204 367073 382215 105892 94345 103174 102786 119671 116685 109868 113180 77416 76300 267279 237317 689760 696053 199883 197815 252429 254531 292164 284082 300067 301250 314778 320955 297532 331951 685101 725530 532553 426768 269283 262642 301131 301004 315461 318174 323637 326509 360014 363446 594463 622760 40.15 68.5 1
10:57:56 2023-09-26 351929 349501 82203 80157 120659 121885 124240 123260 87030 85791 96527 95716 114990 115906 336418 362857 979884 971205 364695 381282 106201 96163 105535 102447 120204 116410 110653 110686 77728 75937 271191 234652 699736 695069 199257 197643 253344 254531 290833 286450 299902 304428 317720 321204 298992 333356 691436 724140 524802 429491 268918 262466 302863 301250 314132 321373 324685 327677 361129 363446 594883 619176 40.15 68.5 1
10:57:57 2023-09-26 351411 349506 82207 80327 120324 122451 121796 121783 87172 86179 96625 95724 115082 116533 339112 364351 976941 963178 369948 378993 106023 96363 105354 102786 120087 116665 110325 110840 77695 76010 268436 236298 691009 698119 199431 197849 252146 255385 290551 285459 301116 300793 316241 321346 298924 331144 691144 729386 524626 430587 267482 263228 301450 302897 314132 320070 323146 324636 362212 361309 601281 621806 40.15 68.5 1
10:57:58 2023-09-26 350571 349506 82147 80079 120545 121885 124331 123466 87121 85871 96561 95463 115181 116019 339112 365589 981310 961239 365001 378680 106096 96264 105388 102646 119920 116571 110173 110763 77535 76173 267279 236982 689412 698155 200765 198884 254313 254711 293395 284410 301724 303713 315810 321168 302516 332465 690946 726519 529401 431197 266590 263851 302827 301175 315942 318560 322584 327006 361129 360908 592255 621879 40.15 68.5 1
10:57:59 2023-09-26 351658 351030 82431 80389 120487 122052 124309 123672 87057 85998 96625 95914 115082 116226 336454 360654 985565 969790 367447 382215 105957 96430 105247 102576 119671 116605 110105 113102 77449 76093 267279 237317 685391 695069 199744 197815 252568 254566 292164 283684 300102 301883 314778 320764 297567 332221 685173 725535 526211 427407 268719 262677 302403 301250 315942 318397 324068 327006 359476 362937 594499 623373 40.15 68.5 1
10:58:00 2023-09-26 351965 349411 82264 80079 120324 121880 124067 123586 87121 85871 96460 95495 115069 116019 336489 362314 979191 972313 364706 381282 106234 96131 105496 102485 122467 116090 110512 110686 77695 76093 269427 235762 698315 696053 199779 197677 253239 254852 291578 286454 301413 302733 315253 319956 300347 333465 689086 725681 525154 429674 268872 261839 302863 301250 313594 321373 321571 328004 361093 364027 592418 620013 40.15 68.5 1
10:58:01 2023-09-26 353884 349854 82161 80454 120453 122388 124327 123999 86970 86030 96393 95625 114799 116440 339352 364387 976359 964011 370922 378645 106475 96297 105354 102544 120038 116444 110325 112911 77695 76031 269427 235980 695061 694192 199570 197849 252882 255421 290551 284587 301792 301250 315985 319288 298924 331449 691108 729861 530830 429978 268082 263258 300535 302663 315017 319138 323601 324636 361164 362358 603157 622797 40.15 68.5 1
10:58:02 2023-09-26 350910 349466 82288 80244 120320 122052 124033 123500 87121 85849 96494 95463 114832 116052 336489 364529 980615 959194 365001 378645 105990 96264 105354 102786 120067 116873 110266 111079 77617 76196 267279 237317 691908 699018 198806 198297 252463 253750 292644 285103 302121 301991 318126 319570 301271 330875 685065 728648 523392 433377 267187 262677 303112 300557 315942 319397 322131 327006 362247 361239 589026 620086 40.15 68.5 1
10:58:03 2023-09-26 350910 349506 81997 80244 120157 122220 123998 123671 86820 85939 96426 95723 114832 116406 336454 361230 981347 968341 366553 378645 106168 96197 105281 102581 119671 116410 109868 110763 77662 76031 266944 236313 691490 693890 199883 197643 252533 254388 291551 285107 302470 300793 318169 319990 299428 332995 685137 731032 523392 428726 269133 263166 302827 301636 315726 320789 323985 324419 361058 363375 592309 622613 40.15 68.5 1
10:58:04 2023-09-26 353798 349466 82203 80244 120697 121885 124153 123706 87089 85817 96460 95463 115023 116019 336489 361195 978462 975057 369013 382106 106362 94248 105579 102646 120170 116618 110478 110959 76443 76093 266944 235871 703572 694086 200267 197849 251795 257766 291366 285668 301298 301954 315765 321246 297635 332455 691108 721305 529030 426165 269133 262677 301259 302663 315017 320294 322095 327273 360014 363127 601224 621366 40.15 68.5 1
10:58:05 2023-09-26 351853 349501 82297 80083 123012 121885 124274 123500 87089 85871 96494 95463 115023 116387 336489 365333 976359 964803 365941 378645 106267 96163 105496 102421 122518 116410 110512 110533 77695 76031 266944 236313 698712 694083 198980 197884 252181 254566 292199 286857 300447 302239 316206 321119 301271 330947 693402 726710 529401 432311 269867 263377 301802 304223 314688 321195 321428 327092 362868 362287 594133 619538 40.15 68.5 1
10:58:06 2023-09-26 350831 350513 82001 80327 120065 122133 123826 123740 86852 86130 96393 95691 114832 116627 339112 365083 986117 967445 366480 381675 106103 94280 103846 102786 120335 116699 110402 112911 77621 76093 271191 236502 697520 694156 200162 197815 252603 254566 292502 285459 301043 300828 316976 319768 297602 334836 685137 727891 523392 429370 268908 262423 302439 301039 315726 319845 323601 324600 362247 363481 591581 623522 40.15 68.5 1
10:58:07 2023-09-26 348684 348975 82305 80051 123004 121885 124188 123431 87121 85754 96528 95171 115181 115826 336489 361265 984169 971205 364743 378645 106201 96297 103677 102581 120038 116410 110173 112833 77589 76062 267630 236814 707720 693105 199570 197884 252603 253573 293616 285423 300447 303513 315897 322453 301271 331305 689405 722604 529189 428508 268091 263307 303182 301065 315906 320744 320597 328505 360518 363162 593529 619465 40.15 68.5 1
10:58:08 2023-09-26 351632 348908 82260 80266 123290 121968 124447 121137 87263 85998 96927 95628 115584 115952 339776 365155 977634 967371 368600 381910 106168 96397 105574 102576 120003 116632 110444 111033 77736 76051 267279 236313 694768 697040 198945 197849 252112 254923 292128 286262 297482 303124 317720 320753 301271 331108 689050 721341 529401 431808 267446 263412 301908 301215 315017 321373 320597 327908 362212 361239 595800 619502 40.15 68.5 1
10:58:09 2023-09-26 350905 349957 82338 80303 120324 122220 124205 123792 87030 85939 96493 95756 114990 116406 336418 363401 977051 963327 370922 381137 106096 96397 105393 102646 119920 116766 110173 110840 77662 76062 267279 235980 695965 696856 199570 198504 252882 256679 292077 285196 302794 301763 316101 321881 300839 332239 695029 729606 515637 430282 268234 263447 300535 301883 315726 319326 324057 326472 361129 362901 599207 623679 40.15 68.5 1
10:58:10 2023-09-26 348403 349446 82406 80389 120758 122220 124482 121319 87204 85939 96759 95692 115082 116306 339352 362899 986965 971168 367073 381799 106103 96430 103494 102716 119671 116766 110173 111113 77662 76196 267279 237989 688535 696053 200197 197780 252533 254923 292999 284082 300487 301812 314778 321176 297983 332185 685101 721413 533689 427069 268647 263044 302367 301215 315942 318326 323565 327468 361150 363446 595071 622760 40.15 68.5 1
10:58:11 2023-09-26 353920 349716 82227 80299 120483 122052 124326 123466 87089 85871 96627 95463 115148 116019 336418 362822 979154 972586 364964 381137 106510 96397 105535 102485 120204 116377 110402 110763 77695 76000 269427 234400 696606 695870 200058 197642 255393 255174 290551 286231 301152 302697 317865 320213 299851 333465 689013 721336 524802 429831 269061 262348 302828 301885 314096 321159 322095 327468 361058 363991 595012 619976 40.15 68.5 1
10:58:12 2023-09-26 355937 349322 82157 80344 120491 122217 124327 123930 87295 86030 96626 95593 115148 116052 336418 366146 976359 966070 368299 382396 106526 94248 105759 102506 122603 116023 110512 110499 77728 75968 269150 234652 698993 694120 199570 198435 252322 254923 290833 286777 300774 301956 316941 320753 299377 331413 692611 727741 530473 431197 268046 263447 302615 301673 314132 319949 322095 326509 363299 361274 598578 620890 40.15 68.5 1
10:58:13 2023-09-26 350638 350025 82260 80303 120324 122220 124205 123671 86939 86030 96527 95593 114990 116373 336418 363366 979848 964011 368999 379742 106063 96430 105354 102971 119950 116826 110232 111079 76474 76196 267279 237040 689937 699018 199744 198573 252882 255960 291888 285125 300487 301250 315729 321774 301271 331377 691817 729678 522864 429978 268091 263447 302161 302840 315461 319138 323601 326436 361164 362612 599871 623201 40.15 68.5 1
10:58:14 2023-09-26 349916 349496 82298 80422 120399 122048 124205 123586 87089 86120 96625 95529 115036 116380 336418 360080 986117 967617 367073 379707 105812 96430 105140 102786 119671 116799 109868 113214 76191 76165 266944 237317 686536 696546 200197 197780 252533 254923 292368 284814 301969 301215 315253 322716 297497 332419 685137 727619 524802 427371 268683 262642 302367 301215 314571 318397 324093 326472 360833 363446 594463 622892 40.15 68.5 1
10:58:15 2023-09-26 351857 349339 82264 80262 120491 121885 124240 123431 87089 85849 96561 95463 115148 116019 336454 362278 979884 971131 363534 382069 106508 94280 103749 102716 120337 116504 110478 110729 77736 76062 266944 235835 697581 695069 199918 197780 253344 254496 291987 287058 301085 302663 315253 319956 298924 333320 689013 721300 532259 429708 268270 262022 303324 300931 313989 320744 321345 327505 361093 363446 594006 619976 40.15 68.5 1
10:58:16 2023-09-26 353993 349430 82110 80331 120350 122217 124136 123843 86820 85913 96426 95922 115049 116373 335912 363911 974975 963327 369161 381137 106168 96363 105427 102581 119920 116571 110173 110840 77556 76000 269427 235813 690924 694156 199535 197849 252498 255315 290586 286097 300794 301250 316719 321346 299133 331413 692611 729386 521983 431197 268234 263447 302403 302861 314060 320294 323110 326472 362212 362322 601318 621842 40.15 68.5 1
10:58:17 2023-09-26 350661 349747 82199 80299 120404 122052 124205 123637 87089 86030 96493 95625 115069 116052 339285 363663 982506 964996 369345 382215 106103 94216 103633 102856 119969 116699 110224 111113 77662 76392 267279 237317 688712 700010 199883 198677 251515 255350 292609 284516 301882 301956 315950 319990 301344 330411 690547 729824 524802 429978 268046 264256 300957 301673 315906 319326 323601 327237 361093 363220 597988 622760 40.15 68.5 1
10:58:18 2023-09-26 351908 349466 82264 80299 120659 122052 124205 123551 87089 85849 96527 95625 115102 116052 336454 366725 983435 963327 364670 381494 106168 96397 105427 102576 119920 116605 110325 110840 77695 76062 269811 236647 694310 698119 199431 198504 253344 254353 292609 285503 301298 302203 316684 320539 301015 334397 689820 731228 526542 432728 268312 263052 303146 301037 315870 320152 322548 327468 363299 362322 592543 624298 40.15 68.5 1
10:58:19 2023-09-26 351632 349466 82256 80208 120663 121968 124240 123431 87121 86030 94894 95628 115049 116272 338632 362137 985207 974549 364230 381872 106428 94248 105574 102614 120003 116377 110325 110968 77757 76062 268565 236647 700165 694577 199988 198504 253344 253750 292609 286012 300447 302524 315253 320248 298888 331449 685065 720181 532259 428726 268046 263044 304249 301834 315676 320969 320633 328236 361058 362866 590474 621842 40.15 68.5 1
10:58:20 2023-09-26 351857 349470 82260 80266 120663 122052 124205 123671 87121 85939 96561 95593 114990 116373 337198 360899 977745 971895 368444 382469 106201 96430 105496 102646 120038 116605 110512 110840 77695 76062 269080 235980 700078 693105 199883 198435 251760 255889 292361 285775 300824 303781 315933 321814 300420 332082 694043 722056 527620 426550 268647 264036 301609 302132 315017 320045 323086 327468 360970 362901 601614 621366 40.15 68.5 1
10:58:21 2023-09-26 348684 349733 82199 80527 120384 122217 122140 121475 87176 85966 96592 95626 115082 116306 339112 363260 981919 961202 368564 379742 106096 94120 103667 102786 119920 116605 110173 113146 77556 76196 270787 237317 701457 694083 199640 198919 252146 254531 293502 284317 299157 301636 315288 319733 299413 329412 685137 727619 529189 430621 266590 264291 301908 300301 315942 319362 322620 327237 361093 360698 592747 621842 40.15 68.5 1
10:58:22 2023-09-26 350795 348577 82025 80335 120162 122304 123998 123740 86788 86030 96359 95788 114799 116681 336418 363111 983471 966659 366553 382433 106168 96363 105388 102646 119920 116444 110325 110840 77556 76062 266944 236480 692214 699018 200617 198228 252993 254995 292502 285361 301492 301073 316101 322107 299283 332923 685101 729218 524802 428387 269225 262642 302367 301179 315461 319397 323601 324419 361129 363517 592382 623679 40.15 68.5 1
10:58:23 2023-09-26 354649 349671 82270 80202 120491 122220 124448 123758 87176 85939 96692 95594 115148 116019 337208 362857 979681 973969 366553 381137 106201 96264 105496 102646 120254 116410 110402 110686 77728 76000 268565 234652 696353 695561 200057 197471 254313 255136 290833 286298 301298 302203 315253 320213 298176 333501 690583 721305 524802 428763 269133 262969 302367 302167 314132 320294 321833 327505 360841 364027 595928 619976 40.15 68.5 1
10:58:24 2023-09-26 351632 348939 82292 80043 123239 121885 124482 123431 87363 85754 96728 95171 115684 115633 336961 362822 976359 965524 369120 378420 106168 96363 105427 102576 120003 116410 110308 111119 76506 76196 269811 236574 691864 695032 199292 198884 252394 255209 292432 285280 299624 304084 315933 319288 301271 333300 694080 722787 524802 430587 267223 264009 302013 301250 315461 320294 320633 328873 360518 361274 597988 619100 40.15 68.5 1
10:58:25 2023-09-26 349630 350252 82245 80367 120453 122220 124205 123637 87030 85849 96527 95660 115082 116019 336383 364202 982506 960841 366370 382396 106201 96430 105354 102576 119671 116571 110173 112990 77662 76062 268565 237317 691441 694156 198910 198470 252568 254531 293537 286070 299157 302239 315288 321382 300323 330411 688733 727069 524802 431808 267000 263851 302863 300722 315942 319845 322620 328004 361129 361239 590746 622490 40.15 68.5 1
10:58:26 2023-09-26 351609 349998 82170 80331 120320 122220 124033 123671 87030 85971 96493 95788 114990 116406 336454 362314 984169 968341 366813 378680 106362 94248 103749 102856 120151 116618 110478 110959 77843 76144 267279 236538 690920 698028 200093 197780 252568 255068 292609 285445 302177 302921 315288 320729 297532 332455 690836 729659 529189 427443 269133 262677 302849 301215 315461 319362 324129 324600 361093 363162 594499 623679 40.15 68.5 1
10:58:27 2023-09-26 352909 349466 82264 80248 120659 122217 122051 123603 86998 85849 96393 95716 114990 116306 336454 361230 977005 973969 368899 378645 106168 96297 105461 102576 120038 116410 110325 112911 77728 76031 268565 234652 694612 693105 200267 197849 252181 255385 291719 286097 301298 302968 315288 321211 297289 332455 691108 721341 524273 426165 269169 263044 301450 302627 315017 320294 322095 327505 360588 364282 599908 620013 40.15 68.5 1
10:58:28 2023-09-26 353612 348970 82438 80047 123183 121768 124274 123311 87272 85881 96661 95171 115214 115713 337233 362278 979790 967985 369124 382215 106355 96496 103846 102786 120170 116699 110444 110959 77810 76062 267279 236480 698629 693105 199361 198781 251760 255315 292404 285637 300872 304644 315218 320954 299413 330411 691071 719132 532259 429978 267410 264106 302191 301708 315496 320294 321571 328541 360553 361274 597988 621565 40.15 68.5 1
10:58:29 2023-09-26 349626 349430 82264 80323 120697 122052 124153 123740 87089 85871 96460 95463 114990 116052 336936 365005 981310 961959 365001 378680 106096 96430 105427 102646 119671 116605 110173 112990 77728 76082 268565 236982 691441 694156 198945 198470 254313 253785 293332 285187 299157 301954 315288 321382 300518 330911 685101 728133 532259 429957 267187 264102 303324 300301 315942 319397 322620 327505 361129 361239 591800 621842 40.15 68.5 1
10:58:30 2023-09-26 351290 350513 82264 80331 120659 122220 124153 123671 87030 85939 94894 95856 115049 116661 339352 361089 984022 970204 367557 382215 106249 94313 103846 102646 120204 116605 110359 112990 77695 76300 266944 236814 694880 698155 200232 197815 253027 254923 292680 285459 300067 302712 317650 320248 298435 332995 685137 727356 530830 429649 269169 262642 303324 301250 315906 320294 323601 326241 363335 364027 593622 623716 40.15 68.5 1
10:58:31 2023-09-26 353703 349179 82326 80248 120404 122052 124326 123706 87030 85849 96561 95463 115023 116052 336961 362349 977560 972586 368637 381857 106201 96397 105461 102576 120038 116605 110359 112878 77695 76062 268565 234652 696877 695069 200267 197780 252568 255385 290621 286012 301298 301848 315288 320987 297567 333501 691108 721341 532617 427443 269548 262642 301944 302627 315196 320294 322131 327505 361093 364062 599261 622760 40.15 68.5 1
10:58:32 2023-09-26 352663 349466 82329 80047 120922 122052 121300 121596 87231 85908 96726 95561 115115 115952 339112 363584 976211 969513 368899 378645 106168 96264 105388 102786 120003 116410 110249 110763 77695 76062 266928 236574 698513 693105 198980 198746 251795 254958 291755 285423 300872 303835 314269 321097 299413 332318 691071 718626 532729 428763 267223 264291 301095 301286 315461 320294 323162 328541 359979 361309 597988 619538 40.15 68.5 1
10:58:33 2023-09-26 354471 350029 82114 80240 120157 122391 124033 123706 86852 85881 96393 95691 114832 116406 336454 364493 974975 963327 369161 378993 106543 96430 105496 102581 120326 116410 110359 110686 76393 76062 268436 234616 694381 699018 199988 198677 253230 256284 290692 285410 302152 301144 316579 322107 300876 332041 691939 729683 530830 430892 268046 263447 301871 303124 314574 320070 325203 324636 365069 362653 599502 622797 40.15 68.5 1
10:58:34 2023-09-26 352905 349425 82321 80389 120491 122220 124361 123912 87176 86030 95034 95594 115082 116306 336454 365696 984169 967668 364709 382215 106168 96430 105427 102646 120204 116665 110325 112990 77621 76062 268565 236647 695296 698874 199570 197780 253167 254566 291960 285423 301542 301286 318619 320303 298924 332491 685101 729496 530473 429957 268306 262423 302543 301215 315942 321146 322584 326472 363335 362937 590256 621842 40.15 68.5 1
10:58:35 2023-09-26 348982 349446 82325 80047 123004 121885 124274 123466 87298 85871 96561 95463 115181 116019 336961 360654 985993 971205 367073 378645 106023 96430 105281 102646 119671 116799 110173 113023 76474 76300 267279 238438 687592 696053 200127 197746 252463 255209 292502 284104 302323 303575 314963 321211 299573 331987 689086 728368 524498 427069 268683 263044 302403 301600 315906 318397 323601 327541 359979 363446 594499 622797 40.15 68.5 1
10:58:36 2023-09-26 351749 349572 82424 80198 120822 121885 124604 123672 87057 85817 96494 95625 114990 116380 339352 360654 977051 966931 367373 381282 106362 94119 105388 102646 119920 116410 110325 112911 77568 76062 268565 235980 692428 693105 199570 198781 251795 255171 292164 285494 301298 303870 314269 322750 299377 330446 692121 720745 538155 428423 267161 264327 300920 302167 315684 320294 322131 328541 359720 361309 598836 619574 40.15 68.5 1
10:58:37 2023-09-26 353703 349747 82151 80335 120153 122220 123912 123706 86820 85998 96393 95945 114990 116406 336418 364529 974975 964011 368627 378645 106234 96397 105496 102786 120269 116632 110841 110891 77802 76093 273713 234472 698268 697937 199779 198608 252429 255350 290833 285494 301079 300931 316987 320800 299133 333263 692158 729861 523392 431014 268306 263447 302439 302627 314132 320116 323840 324600 362247 362358 598253 622858 40.15 68.5 1
10:58:38 2023-09-26 351487 349845 82292 80331 123012 122052 124153 123534 87231 85998 96561 95691 115181 116293 336454 366475 985455 964697 365001 379742 106234 96430 103605 102544 119920 116605 110325 112956 77621 76010 267279 236647 690731 698191 199605 197815 253344 254566 292785 285459 299157 301779 317198 320753 299377 332527 685101 727833 527971 429957 268494 262642 303360 301077 315942 320070 322357 324636 363335 363226 592441 621879 40.15 68.5 1
10:58:39 2023-09-26 347670 349506 82292 80079 123012 121768 124309 123414 87121 85817 96494 95463 115023 116019 336971 360654 986965 972973 367744 382106 106329 94216 103595 102786 120003 116732 110139 111113 77670 76196 267279 237953 685664 695561 200232 197884 252568 255139 292396 284082 302580 302203 315253 321246 299082 332455 685137 725571 532553 427443 268719 263749 302651 301250 315942 318879 323601 327273 360014 363481 592455 623238 40.15 68.5 1
10:58:40 2023-09-26 351326 349769 82476 80083 123179 121786 124309 123260 87089 86030 94968 95495 115102 116052 336961 360115 975666 968711 369345 378645 106128 96297 105349 102511 120038 116894 110173 112911 77589 76093 266944 236480 691981 694308 198980 198781 251760 254993 290692 285459 300903 303195 314269 320283 300845 330411 691108 718183 526211 428690 267187 264256 301908 300931 315684 320457 321571 328541 360970 361274 598836 619064 40.15 68.5 1
10:58:41 2023-09-26 354703 349430 82227 80408 120149 122220 123998 123671 87049 85939 96426 95756 114957 116627 339315 364756 978210 963141 369050 381064 106428 94280 103742 102900 120254 116665 110325 110763 77662 76000 266944 234364 694615 698046 199535 197849 252498 256102 291436 285316 302152 302890 316684 322358 298924 331413 693858 731374 530830 430587 268234 263447 301485 303088 314574 320294 323565 326436 362720 362866 598253 622723 40.15 68.5 1
10:58:42 2023-09-26 352408 349461 82081 80445 120055 122217 123964 123792 86820 85966 96493 95593 114766 116702 336418 365041 984169 969009 365776 381137 106168 96397 105427 102544 119920 116410 110173 110840 77662 76031 269811 236647 690382 694156 200023 197746 252568 254531 292164 285499 302334 301215 316719 321701 299428 333465 685101 728084 523392 429978 268775 262607 302863 301215 315906 320070 323601 324564 362748 364282 591927 623238 40.15 68.5 1
10:58:43 2023-09-26 349478 349430 82256 80185 120899 121885 124447 121137 87263 85939 95026 95588 115115 115952 339499 362137 985381 974511 365656 381872 106168 96397 105427 102506 120204 116873 111241 110959 77662 76113 268565 237317 692312 694996 199883 197849 252533 254140 293537 285387 300872 303655 314963 320248 298924 332185 690151 722823 532259 428690 268270 263447 302472 301407 315942 320294 322093 328505 360518 362901 589189 619976 40.15 68.5 1
10:58:44 2023-09-26 351821 349057 82264 80161 120404 122220 124205 123637 87089 85817 96527 95463 115069 116019 336418 365297 974975 964697 367073 378993 106526 96196 104066 102485 120288 116023 110512 110423 77695 75937 267279 234652 698315 694047 199535 197849 252357 254923 291317 286736 300660 302203 316241 320753 299377 331413 691071 725580 521983 431808 267446 263228 302367 300967 314096 321195 321607 326472 363009 362069 597385 619976 40.15 68.5 1
10:58:45 2023-09-26 348684 349671 82284 80385 120350 122250 124448 123792 87025 85998 96658 95692 115049 116306 338393 363189 978389 961239 366749 382126 106345 96397 105393 102646 119671 116410 110173 111045 76434 76113 267279 237317 689538 694083 199570 197849 252846 255350 292609 284281 300487 301708 315950 319956 299153 330643 689050 729678 524802 429978 268046 265249 302161 301673 315942 319138 323565 326970 361093 362322 598836 623679 40.15 68.5 1
10:58:46 2023-09-26 349668 349430 82256 80240 120659 121968 124205 123637 87030 85817 96527 95593 115069 116019 336454 360872 986265 971168 367220 379742 106063 96430 105320 102786 119671 116685 109868 113180 77523 76196 267279 237653 696696 696276 200057 197815 252533 254923 291960 284516 303498 301920 315789 321176 297983 332455 685137 726710 526211 427069 268683 263412 302403 301215 315906 319136 324093 326970 360826 363962 597599 625188 40.15 68.5 1
10:58:47 2023-09-26 354537 348796 82335 80206 120655 122052 124482 121310 87295 85876 96792 95431 115181 116019 336454 362243 987319 971131 364376 381820 106420 96264 103677 102716 120003 116377 110173 110652 77629 76000 267279 236647 695609 693105 199570 197849 253379 253750 292609 286996 300872 303160 315253 320213 300347 331951 688733 719132 529030 429674 268270 263447 304249 300301 315906 320969 321345 328273 360518 362866 588971 619744 40.15 68.5 1
10:58:48 2023-09-26 353640 349461 82260 80303 120491 122052 124153 123637 87121 85817 96593 95593 115148 116019 336454 360907 977697 973969 369161 382396 106201 96363 105461 102544 120234 116632 110342 110857 76361 76165 267279 235871 698906 694504 200687 197711 252394 256572 291578 286481 301336 302663 315288 323469 299996 333050 692048 721341 529030 426129 269261 263570 301682 302236 315017 320294 322059 327505 360014 363127 599686 620049 40.15 68.5 1
10:58:49 2023-09-26 350118 349251 82133 80198 120324 122052 124205 123637 86852 86120 94860 95625 115036 116019 336418 363076 978425 964623 368444 379707 105990 96430 105320 102786 119671 116766 110173 113023 77556 76144 267279 237149 686205 694120 199570 197849 251550 256172 291719 284951 301969 302080 316206 320179 298924 331413 691108 730857 523392 429978 268234 263447 300535 302627 315684 319362 324320 326509 361164 362358 599926 623238 40.15 68.5 1
10:58:50 2023-09-26 349774 349339 82264 80335 120404 121968 124153 123671 87089 85881 96561 95625 115181 116052 336418 366725 983471 963327 364964 382069 106362 94216 103677 102716 120163 116665 110368 110806 77703 76196 269811 236742 691631 698046 199535 197815 253132 254318 292806 286043 301298 302167 316906 320303 299413 334910 685173 727567 521973 432115 268270 262607 303324 301824 315173 319845 322548 326472 363335 362901 590928 621842 40.15 68.5 1
10:58:51 2023-09-26 351857 348662 82260 80189 120635 122220 124205 123568 86970 85871 96527 95628 115049 116019 337172 362857 979848 972586 364376 382126 106380 96363 105608 102549 122552 116377 110402 110499 77695 76031 269427 234652 697863 695069 199883 197780 253379 254531 290868 286333 300120 302911 315323 320213 299188 333465 689050 721481 524802 429674 269097 262907 303360 301250 314574 320744 321607 327505 361058 363991 594006 619538 40.15 68.5 1
10:58:52 2023-09-26 352408 349466 82256 80244 120320 122052 124119 123637 87030 85881 96527 95463 115360 116052 339593 360929 979604 972973 369948 381945 106428 94152 105652 102786 120170 116699 110410 111204 77662 76093 287143 235980 691848 692850 200058 198401 251550 255350 291719 285539 301542 302663 315861 321246 300099 331144 691596 722276 527620 426129 268046 264256 300673 301529 315461 320294 322584 329202 360970 362901 598578 620049 40.15 68.5 1
10:58:53 2023-09-26 349478 349680 82260 80276 120324 122217 121796 123517 86970 85966 96593 95463 114957 116019 336454 363076 980377 959194 365135 378645 105990 96397 105320 102576 119671 116571 110173 113068 77662 76165 267279 237317 689108 694047 199570 198781 251410 255350 293055 284667 300031 301776 315729 319990 298924 329448 690059 728648 524802 429978 267446 264327 301450 301215 314898 319102 323110 327237 361129 361274 596258 623445 40.15 68.5 1
10:58:54 2023-09-26 350831 349430 82114 80359 119824 122133 123964 123706 87080 86179 94894 95922 115016 116500 338632 365184 984022 968097 365889 382215 106249 94313 105466 102581 120003 116377 110173 110968 77790 76113 267279 236480 690847 694156 200617 197746 252603 255068 292262 285512 302371 301250 317198 320213 300099 333235 685137 728120 523392 429978 269097 262642 304022 301250 315906 320294 323601 324600 362755 364282 591527 623679 40.15 68.5 1
10:58:55 2023-09-26 351785 348939 82175 80236 120491 122052 124033 123466 87089 85817 96426 95463 114990 116019 336418 360080 977745 971205 369161 382126 106201 96363 105427 102544 120003 116410 110173 110763 77662 76031 266944 235980 692660 693105 199883 197849 251550 255350 291719 285459 300581 302932 314304 321694 297602 331413 691144 722276 528501 426129 268270 264071 301450 302167 315017 320294 322584 327505 360970 363191 599908 620013 40.15 68.5 1
10:58:56 2023-09-26 353920 349470 82313 80422 120552 122250 121796 123878 87057 86221 96726 95692 115082 116306 338632 365447 976359 964697 367073 381137 106234 94313 105759 102549 120288 116056 110512 110499 77728 76031 266944 234652 702323 694120 199535 197884 252533 254923 290762 287189 301298 301286 316719 320504 299377 331449 692048 727696 523392 431197 267482 263447 302155 301812 314243 321373 322584 326472 363009 362358 599871 622967 40.15 68.5 1
10:58:57 2023-09-26 351908 348939 82256 80212 120408 121885 124085 123500 87089 85876 96460 95625 115023 116052 336454 365625 981347 961959 364964 378645 106444 96430 105427 102646 119920 116571 110402 112956 77589 76062 268565 236982 693678 694120 198945 197884 253619 253750 293090 285428 302371 302203 316719 320303 300323 331449 685101 731929 537619 429957 267446 263263 302543 300336 315942 320294 322620 327505 365069 361274 592955 624298 40.15 68.5 1
10:58:58 2023-09-26 350323 349711 82274 80399 120491 122220 124361 123878 87144 86030 96692 95692 115036 116052 336489 360080 987522 970204 367073 379742 105845 96464 105247 102927 119671 116799 110173 113180 77502 76196 269427 236611 687292 694083 200197 197815 252568 254566 291960 284987 300980 300931 316460 321246 297567 332455 689086 728133 524802 427418 268908 263263 302863 301250 315906 319138 324358 327237 361093 364027 595378 623716 40.15 68.5 1
10:58:59 2023-09-26 353058 349393 82292 80299 120659 121964 124240 123500 87121 85881 96627 95625 115102 116052 336489 360115 978425 972586 370395 378610 106201 96397 105461 102830 120528 116410 110325 110840 77695 76062 287143 235980 694662 693105 200232 198435 251795 255421 291507 286472 300830 302203 315033 321729 297532 331951 693365 720276 524802 426129 269097 263887 300920 301883 315726 320530 322859 327713 360826 364176 600965 621220 40.15 68.5 1
10:59:00 2023-09-26 351713 349308 82387 80403 120487 122220 124240 123500 87089 85817 96527 95628 115115 116019 336454 365625 974975 966374 368005 381820 106486 94248 105676 102409 122552 116056 110512 110499 77761 76031 269427 234652 698089 694120 199570 197884 252181 254879 290868 287176 302091 301919 316719 321382 299413 331449 691108 727105 523392 431808 267482 263482 303062 301286 314574 318392 321607 327273 363299 363713 597988 620013 40.15 68.5 1
10:59:01 2023-09-26 350795 349993 82260 80440 120320 122052 124240 123671 87030 85871 96527 95495 114990 116052 336418 366432 984169 966906 365779 378680 106201 96397 105496 102646 120038 116571 110342 112956 77695 76062 266944 236647 692535 698119 200324 197815 253344 254566 291987 285423 299192 301286 317198 321382 298506 332959 685137 727321 523392 432689 268846 263201 303075 302894 315906 320188 324542 324492 363158 363849 595709 623054 40.15 68.5 1
10:59:02 2023-09-26 350104 349466 82288 80299 120697 122133 121101 123637 87089 85871 96460 95625 115023 116339 336489 360619 987149 970932 368038 379707 106023 96464 105281 102786 119671 116799 110173 113214 77556 76248 268565 237317 686536 694047 200232 197849 252568 254958 292120 284792 301634 301744 315288 321211 298227 332455 689050 729254 535019 427443 269133 263263 302439 301286 315942 319362 324358 327237 360014 364027 594353 623679 40.15 68.5 1
10:59:03 2023-09-26 351632 348939 82297 80248 123012 121968 124240 123466 87298 85871 96561 95463 115181 116019 336489 362314 984441 972973 364709 382215 106461 94280 105686 102646 120337 116665 110444 110806 76474 76031 264506 236030 696342 695069 199988 197746 253733 254531 292164 286772 300872 304644 317539 320248 299168 332995 689792 720725 532259 428763 268306 262642 303396 301621 315017 319724 321607 328041 361093 363191 591509 620013 40.15 68.5 1
10:59:04 2023-09-26 353703 350993 82223 80153 120659 121880 124240 121137 87231 85812 96494 95171 115023 115826 336418 365041 976359 964119 367854 381494 106234 96197 105461 102479 120204 116056 110325 110763 77621 76093 266944 235980 701048 696053 199535 198815 252181 254958 292404 287059 300447 303160 316277 321382 301271 331413 691071 721625 530830 430038 268006 263482 302367 301286 315017 319279 320633 328041 362755 361344 595048 620013 40.15 68.5 1
10:59:05 2023-09-26 349774 349774 82207 80299 120320 122220 124033 123500 87089 85849 94894 95660 115049 116466 339075 363295 980525 964623 370737 382215 106070 94345 103598 102786 120003 116799 109868 113102 77589 76403 268565 237149 685814 694156 199605 197884 251656 256172 291507 285423 300980 302436 316241 320248 298924 331449 691632 725787 522864 429978 268306 263447 301027 302307 315461 319397 324093 326509 361129 362393 598253 622797 40.15 68.5 1
10:59:06 2023-09-26 348439 349461 82326 80291 122974 121885 124274 123500 87121 85871 96427 95495 114990 116052 336961 360654 987149 968414 368038 379742 106023 96464 103605 102786 119671 116799 110173 113214 77502 76196 267279 237989 683809 693523 200232 197849 252568 255350 292750 284552 302721 302239 315288 321246 298435 332491 685173 727105 526211 427105 268944 263447 302439 301250 315942 318879 324622 327505 360049 363481 597141 623716 40.15 68.5 1
10:59:07 2023-09-26 353915 348975 82297 80303 120758 122220 121167 121475 87263 85908 96726 95399 115115 115952 337574 362680 984022 972438 364449 378645 106234 96297 105496 102786 120337 116410 110402 112911 77695 76062 267279 237113 696734 693105 199605 197884 253453 253785 293090 285588 300872 303195 315288 320283 301002 331484 685101 720181 532259 428763 268683 264067 304285 300301 315942 321373 321607 328541 360841 363191 589803 620013 40.15 68.5 1
10:59:08 2023-09-26 353916 348979 82297 80335 120579 121968 124067 123534 87089 85881 96744 95495 115102 116052 336489 365661 976359 968596 368858 378680 106559 96264 105603 102517 122552 116585 110512 110763 77654 76062 269427 234652 697467 693854 199431 197884 252357 254958 290903 286974 299697 302239 316241 321382 301058 331413 692121 725530 529401 429619 267482 263263 302403 300896 314132 321088 321607 324311 363045 362358 598836 622524 40.15 68.5 1
10:59:09 2023-09-26 350689 350234 82297 80348 120487 122216 124275 123826 87025 86030 96625 95660 115049 116373 336383 363401 978462 963621 371149 379707 105990 96464 105247 102971 119671 116699 109868 113023 77556 76062 267279 236647 688292 694156 199605 198435 251550 255456 291719 285231 302005 301321 316241 319768 299168 331449 693402 727060 532259 429978 268082 263447 300571 303124 315461 319397 324129 326509 361164 362937 598290 623716 40.15 68.5 1
10:59:10 2023-09-26 348684 349501 82292 80079 120659 121885 124153 123466 87030 85754 96494 95463 115023 116380 336489 360654 986265 971205 367814 379742 106023 96430 105247 102646 119671 116799 109868 113214 76159 76093 267279 237317 683956 695069 200197 197849 252568 254601 292609 284117 300523 301991 315033 323014 298018 332491 685173 726592 530615 427105 268719 263263 301695 301250 315942 318432 324370 327713 362382 363743 595231 622613 40.15 68.5 1
10:59:11 2023-09-26 351821 349322 82241 80527 120700 122220 124500 121137 87057 85817 96560 95431 115148 116239 337434 362786 980542 973969 364600 381763 106574 96363 105642 102511 120170 116377 110478 110729 77695 76062 269427 234616 698997 695069 199988 197780 253344 254923 291684 286736 300084 303088 315915 320213 299098 333429 690023 721269 524802 430317 269097 262388 303324 302132 314796 321195 322059 327968 361093 363956 595305 619976 40.15 68.5 1
10:59:12 2023-09-26 354398 348903 82081 80299 120324 122052 124205 123878 87030 85881 96493 95593 114957 116052 336383 365554 974975 964011 367073 381137 106453 96329 105681 102506 120288 116410 110478 110729 77728 76062 268214 234580 701848 694120 199570 197849 252322 254958 291140 286736 301298 301708 317163 321346 299342 331413 692085 729163 532438 431197 268270 263974 303878 302803 314508 321159 323194 326788 363158 362724 603103 624447 40.15 68.5 1
10:59:13 2023-09-26 350850 349778 82227 80303 120491 122220 124435 121475 87144 85908 96660 95593 115148 116373 339039 363769 979848 963327 368963 382433 106136 96397 105281 102646 119920 116766 110173 110993 77662 76340 267279 237317 690058 694120 199848 197849 251726 255421 292609 284552 300487 301920 316206 320213 301234 331449 691071 729678 524802 429978 268234 264036 302161 302592 315906 318008 323601 327201 361923 363149 601187 622760 40.15 68.5 1
10:59:14 2023-09-26 349492 349675 82231 80303 120404 121964 124205 123637 87030 85881 96527 95691 114957 116373 336454 360619 986965 968377 367073 379707 105957 96464 105213 102786 119671 116799 109868 113258 77556 76196 267279 237281 689085 696546 200232 197849 252568 255315 292609 285664 302684 301883 316206 322417 299887 332959 691890 729460 524802 427757 269368 263675 303662 301954 315870 319184 324248 327019 363782 364247 594426 623716 40.15 68.5 1
10:59:15 2023-09-26 351537 349375 82435 80344 120487 122052 124240 123466 87121 85817 95026 95628 115181 116019 337198 362822 983435 970895 363861 381137 106234 96430 105642 102646 120204 116410 110402 110763 77695 76062 269427 236480 694884 694577 199883 197849 253910 254318 291916 286736 301029 303124 315253 320213 299133 332419 691130 721309 524802 429333 268270 262642 304036 302639 315461 321373 321607 328236 361093 363156 590928 619064 40.15 68.5 1
10:59:16 2023-09-26 353920 349430 82175 80299 120320 122220 123998 123671 87030 85939 96527 95593 114957 116373 336147 364529 974975 964697 367073 381137 106508 96329 105496 102549 120204 116377 110435 110652 77695 76000 267862 234580 697510 694156 199570 197849 254313 255315 290551 286414 302334 302343 316951 321738 301015 332275 692465 729606 530830 431124 268091 263855 303951 302874 314060 320744 323565 326472 362755 363127 599465 621769 40.15 68.5 1
10:59:17 2023-09-26 350601 348939 82288 80389 120491 122052 124171 123637 87030 85849 96493 95463 115037 116293 336418 363076 979848 961959 367337 381137 105990 96397 105320 102646 119671 116571 109868 111198 77523 76093 269811 237317 691484 694047 199848 199058 252112 254958 292735 284951 300031 302167 316681 320213 299413 330375 689013 728725 524802 429649 267187 264362 302155 302456 315942 319397 323110 327468 361093 361239 594463 622760 40.15 68.5 1
10:59:18 2023-09-26 351555 348952 82192 80335 120324 122283 123878 122022 87080 86242 94694 95954 115049 116694 338632 364387 987708 969100 366407 381908 106168 96397 105427 102646 120003 116996 110444 110840 77662 76062 267279 236647 689834 698761 200197 197815 252568 254923 292368 285423 300487 302927 316941 320213 299464 333465 689013 731929 524802 429370 269512 262642 302863 301215 315906 320294 324057 324600 362212 364282 593585 623679 40.15 68.5 1
10:59:19 2023-09-26 351857 350266 82251 80299 120487 122052 124205 123671 86939 85876 96493 95463 114990 116019 336418 360080 977745 971205 370095 382396 106168 94184 105427 102614 120003 116410 110325 110840 77662 76113 268565 235980 689718 693105 200057 198401 251760 255987 292164 286298 301298 302663 314778 321694 297983 331413 691596 722787 532201 426129 268270 263851 300182 302132 315461 320070 322357 327505 360970 363127 599908 621366 40.15 68.5 1
10:59:20 2023-09-26 353884 349139 82435 80389 120552 122220 124240 123792 87144 85966 96759 95660 115082 116474 338872 365589 974975 964697 367073 381763 106607 96329 105754 102473 120577 116377 110512 110729 76196 75937 266944 234652 700016 694120 199570 198435 252533 255136 290868 287176 300332 301353 317163 320990 299377 332790 692085 727619 530830 431197 268046 263447 301944 301600 313445 321373 322584 326509 363838 362322 599686 620534 40.15 68.5 1
10:59:21 2023-09-26 350873 348939 82264 80303 120404 121885 124119 123466 86970 85754 96460 95463 114957 116019 336418 365589 981310 961686 365001 382433 106168 96397 105427 102544 120003 116605 110173 110840 77662 76062 267279 236982 693092 698083 198945 197849 253132 254318 292644 285294 299806 302203 316241 320753 302138 331449 685065 729696 524802 430991 267446 263447 303396 300968 315942 320294 322584 327505 365586 362110 593882 624298 40.15 68.5 1
10:59:22 2023-09-26 352135 349854 82383 80486 120457 122283 124379 124085 87144 86061 96459 95788 114990 116600 336418 364658 984867 967580 367073 381137 106096 94345 103677 102646 120003 116571 110173 111010 77662 76062 267279 236713 691748 694011 200197 197815 252568 254923 293466 285187 302580 301250 316206 321211 298227 332455 689050 727696 524802 427407 269133 263044 302403 301479 315906 319138 324586 326509 361058 364282 596371 623679 40.15 68.5 1
10:59:23 2023-09-26 353016 348658 82170 80299 120756 122052 124240 123637 87030 85849 96561 95463 114990 116019 336454 360080 980014 972586 368408 381801 106201 96363 105461 102576 120003 116410 110402 111078 77695 76031 266944 235980 698450 693105 200232 198559 251971 256137 291719 286097 301043 302876 315253 321729 297567 332419 692611 719168 524802 426129 268908 263851 301238 302803 315726 320755 323314 327494 360970 364396 600965 624484 40.15 68.5 1
10:59:24 2023-09-26 351677 349195 82391 80367 120487 121968 124153 123586 87121 86179 96726 95660 115148 116019 336454 365589 976818 967631 368038 378993 106559 96097 105642 102517 122552 116023 110512 110499 77728 75968 267279 234652 704666 696326 199570 198435 252568 255315 290692 287176 300872 302897 316498 320753 299448 331413 691071 725576 521455 431197 268046 263482 302403 300931 315017 319759 321607 327237 363009 361309 597951 619976 40.15 68.5 1
10:59:25 2023-09-26 350513 349430 82264 80299 120659 122052 124205 123551 86970 85881 96527 95463 115102 116019 336454 366725 984169 964011 364964 381857 106201 96397 103749 102646 119920 116605 110173 112956 77662 76062 267279 236313 690498 698119 199883 197815 253698 254566 293723 285423 300830 302203 317198 320303 299377 332455 685101 732673 529401 432961 268810 263201 303182 301073 315906 320188 322931 326788 363158 363268 593280 621806 40.15 68.5 1
10:59:26 2023-09-26 348852 349220 82256 80385 120487 122052 124344 123671 86970 85881 96527 95626 115082 116052 336971 360619 986265 968377 367256 382396 105812 96464 105320 102716 119671 116799 109868 113146 77556 76196 267279 236945 688171 694047 200232 197815 252568 254958 292432 285423 302433 301250 316206 320987 298873 332923 689050 727828 526211 427407 269133 263679 302863 301250 315684 319362 324358 326509 360805 364027 594463 623679 40.15 68.5 1
10:59:27 2023-09-26 353435 348939 82338 80240 120491 122052 124240 123586 87030 85849 96527 95463 114990 116019 336454 360115 980710 972586 370395 378645 106234 96430 105496 102716 120204 116632 110435 112990 77695 76062 268565 235980 694732 694244 200232 197849 251795 256172 292128 286097 302686 302627 318169 323925 300135 333176 694881 723628 524978 426622 268990 263895 302803 302910 315612 321195 322584 327505 360518 364609 600854 621842 40.15 68.5 1
10:59:28 2023-09-26 351704 348908 82406 80244 120663 122418 122310 123466 87089 85817 96561 95463 115181 116019 336418 365589 976818 964803 368299 382126 106486 96230 105642 102485 120204 116056 110435 110499 77695 76062 269427 236480 703251 694047 199535 198470 252533 255136 292609 287720 299760 303124 316684 320753 299448 331413 691780 721381 523392 432421 267482 263447 302367 301250 315017 319724 320669 328004 362755 362358 596258 619744 40.15 68.5 1
10:59:29 2023-09-26 349774 350513 82251 80299 120404 122052 124240 123637 87030 85849 96527 95463 114990 116380 336183 365661 984169 964011 364964 382396 106096 96397 105427 102506 119920 116410 110173 112990 77695 76062 268565 236647 690034 694156 199570 197573 253344 255068 293012 285174 302042 302981 317092 320941 303289 332815 690946 732782 530651 433035 269247 262607 302720 301215 315942 320495 323338 326472 363335 362901 590928 623410 40.15 68.5 1
10:59:30 2023-09-26 349916 349466 82207 80582 120320 121968 124033 123500 86852 85849 96493 95463 114990 116052 336454 360619 986265 968341 366926 382126 105990 96498 105247 102646 119671 116799 110122 112990 77589 76113 267279 236480 689572 694047 200617 197815 252568 255136 292609 285423 300487 301250 315950 320953 297567 332923 688564 728648 524802 428118 269133 262677 302863 301250 315906 319362 324586 326509 361093 364027 594463 623238 40.15 68.5 1
10:59:31 2023-09-26 352909 348975 82264 80193 120693 122052 124240 123671 87121 85871 96527 95463 114990 116019 336454 360115 980747 972586 369161 378645 106168 96264 105461 102576 120003 116444 110325 110763 77589 76062 267862 236212 708437 694358 200652 198815 252394 256031 292254 286262 300933 302946 315845 322039 299283 332455 693100 720438 532259 426731 269225 263974 301414 302825 315461 320294 322620 327359 359727 364027 599502 620013 40.15 68.5 1
10:59:32 2023-09-26 354144 348658 82321 80079 123012 121885 122515 123346 87121 85754 96561 95171 115181 115633 336454 364493 977745 969047 368115 378680 106168 93979 105461 102646 120038 116410 110359 110840 77589 76031 266944 236647 695061 695069 199257 198746 252357 255593 291916 286298 299697 304048 315729 321382 300323 331180 690583 721377 521718 431808 267446 263922 302601 300931 315906 321373 320633 328541 361164 363457 597270 621602 40.15 68.5 1
10:59:33 2023-09-26 351375 349706 82133 80336 120491 122250 124275 123878 86994 85939 96658 95692 114990 116414 336454 363401 977514 964697 369519 381137 105877 96430 105281 102927 119950 116605 110173 112956 77589 76093 267279 236313 690423 694156 199605 197884 252181 256172 290868 285459 300487 300896 316719 322000 299377 333263 692121 731411 530087 430587 268046 263263 300288 303124 314338 319845 323637 324636 362784 362358 598290 622967 40.15 68.5 1
10:59:34 2023-09-26 350867 349675 82264 80270 120324 122048 123998 123671 86820 85881 96426 95625 114832 116406 336418 361195 984169 968377 366553 378645 106056 96430 105461 102646 120038 116605 110173 112990 77589 76062 269811 236647 691363 694120 200232 197815 252603 254958 292644 285459 302701 301250 316976 320248 298227 333230 689050 729460 524802 428763 269133 262677 303112 301250 315762 320753 324334 324311 364553 364140 594280 623533 40.15 68.5 1
10:59:35 2023-09-26 349858 349523 82383 80312 120822 121968 124413 123380 87121 85754 96594 95562 115049 115906 336418 361230 983471 970167 364415 378610 106201 96264 105461 102473 120003 116410 110173 110763 77589 76031 266944 236881 692813 693105 199605 197849 253344 253785 293878 286298 300266 303160 315253 320248 298924 331951 685101 719253 532259 429370 268270 263482 304285 300670 315942 321373 321571 328505 360805 363191 592455 619976 40.15 68.5 1
10:59:36 2023-09-26 353920 348939 82151 80331 120153 122220 124119 123671 87030 85817 96460 95463 114806 116052 337639 365625 974975 964697 368038 378993 106201 96264 105569 102511 120493 116330 110435 110499 77728 76020 266944 234616 694357 694156 199605 198435 252533 254958 290833 286857 302408 301321 316762 321417 301303 331484 692611 728871 527971 431368 268020 264009 302614 302981 313953 321159 323230 326824 363158 362760 599318 621660 40.15 68.5 1
10:59:37 2023-09-26 350601 349466 82289 80276 120324 122334 124275 123723 87057 85871 96460 95463 114990 116306 336454 362822 978462 961239 366785 381857 106023 96430 105388 102576 119671 116605 110173 112990 77502 76113 267279 237317 688777 694120 199570 197849 250990 255385 292609 284641 300487 302861 315985 319990 300809 330446 689122 729824 530294 429978 268270 264291 301027 301708 315942 319397 323601 327505 361164 361344 595928 623238 40.15 68.5 1
10:59:38 2023-09-26 348680 348979 82297 80051 123012 121801 124274 123260 86970 85754 96494 95202 115102 115633 336454 362053 984169 970479 364449 378645 106201 96297 105461 102646 120038 116410 110173 112911 77535 76062 266928 236982 691776 693105 199605 197884 253132 253785 293090 286097 299660 302808 315253 320248 301271 332982 689783 722494 532259 428617 268576 263342 304269 300580 315906 320898 321428 328505 360805 362901 589225 619976 40.15 68.5 1
10:59:39 2023-09-26 351713 351792 82170 80240 120693 122139 124067 121475 87231 85849 96393 95560 114990 116272 336418 360690 975624 972586 367301 381857 106201 96264 105388 102441 119920 116410 110283 110686 76254 75968 287143 234652 692330 693105 200267 197815 251795 255385 291719 285584 300830 302239 315323 323014 297707 332455 692158 720761 524802 426165 269133 263482 301308 302663 315461 321112 322584 327505 360596 363552 598578 620013 40.15 68.5 1
10:59:40 2023-09-26 350584 349501 82203 80331 120659 122220 124033 123500 87030 85849 96393 95625 114832 116052 336418 363111 977733 967668 368516 381318 105845 96331 105281 102646 119671 116719 109868 112990 77589 76093 267279 236982 685213 694156 199605 197884 251760 256172 292368 285174 303340 301954 319703 322107 299307 332311 692991 731886 524978 430514 268729 264115 302161 303124 315906 320032 324622 327214 364553 363156 598290 623238 40.15 68.5 1
10:59:41 2023-09-26 350566 348653 82289 80185 120654 121885 124240 123671 87121 85817 96427 95463 114990 116019 336183 365661 983471 964011 365001 378645 106023 96297 105461 102576 119920 116571 110325 112990 77589 76093 267279 236902 690657 694192 199570 197849 253379 254566 291960 285459 301079 302699 319019 321382 299448 332959 684872 729218 527971 429957 268683 262677 303396 301621 315942 320294 322620 327006 363335 363446 590256 622760 40.15 68.5 1
10:59:42 2023-09-26 352659 348694 82297 80083 123012 125480 124274 123380 87089 85812 96561 95463 115102 116160 336454 361230 985565 971205 364743 378680 106201 96297 105461 102506 120038 116444 110359 112990 77589 76062 267279 236982 700823 693751 200023 198850 253700 254355 293431 286065 301225 303941 315624 321333 300912 332311 689967 720181 524802 428763 269509 263482 304642 302028 315942 321373 321381 328541 362939 363198 588971 620049 40.15 68.5 1
10:59:43 2023-09-26 353730 348975 82292 80272 120663 121968 124240 123500 86970 85817 96494 95463 115102 116052 336454 359075 975588 972586 368480 378645 106234 96297 105461 102506 120003 116410 110359 110763 77621 76062 268565 235980 697700 693105 200232 198470 251795 255421 292199 286097 299192 302611 314813 321764 298471 331449 692158 719132 531848 427105 268719 264291 301520 302663 315684 320744 323109 328004 359476 363517 598253 624946 40.15 68.5 1
10:59:44 2023-09-26 348613 349339 82227 80266 120487 122049 124240 123671 87089 85913 96527 95756 115181 116019 336383 363111 980578 961202 367073 382090 106136 96430 103494 102646 119920 116571 110173 110840 76474 76300 269811 237807 692302 698028 199431 198954 252463 254747 293779 285209 302580 303781 316136 321382 300744 330375 689783 727682 524802 432115 266964 264036 303324 302310 315157 320070 323302 327505 361093 361239 591986 621842 40.15 68.5 1
10:59:45 2023-09-26 350759 349430 82256 80295 120320 122220 124205 123671 86820 85849 96493 95756 114957 116373 337198 361195 985565 967617 366813 379707 106411 96430 105501 102646 119920 116571 110325 110840 77662 76062 269427 236480 692595 694120 200232 197815 254852 255101 292644 285423 300944 301004 316906 320694 298176 333194 689013 731929 532259 428726 269097 263749 303289 301673 315906 320294 324370 326182 364811 364800 594280 623496 40.15 68.5 1
10:59:46 2023-09-26 352659 348903 82223 80212 120320 122052 124205 123637 86939 85849 96527 95463 115148 116019 336418 360080 980710 973969 369161 382090 106201 96397 103749 102786 120234 116632 110495 110806 77736 76113 289814 235871 693914 692959 200512 198573 251726 255385 292128 286338 301736 304428 315589 321919 299355 332419 692085 721910 524802 426129 269061 264256 301095 302627 315684 320932 322584 327968 359979 364247 599428 620927 40.15 68.5 1
10:59:47 2023-09-26 354144 348939 82401 80244 123217 121968 124447 123431 87121 85871 96660 95463 115148 115986 336454 364167 979604 969047 368115 378645 106201 96397 105427 102646 120003 116605 110325 110840 77662 76062 266944 236480 697954 696053 199535 198746 252533 255350 291916 287522 300447 303160 315950 321204 300323 331413 691289 721422 523392 432115 267446 264045 302543 303708 315762 322098 321428 328322 362868 362216 596038 622250 40.15 68.5 1
10:59:48 2023-09-26 351451 349809 82227 80303 120491 121968 124205 121475 87144 85849 96493 95593 114990 116052 336418 363260 980710 964697 368444 382126 105990 96464 105393 102786 119920 116766 110173 113068 77556 76196 267279 236982 685784 694120 199883 198401 251760 256608 292128 285423 300734 301920 316684 320213 299377 332190 692085 729678 537619 430587 268234 263482 300940 303124 315684 319362 324093 326970 362212 362866 598217 623201 40.15 68.5 1
10:59:49 2023-09-26 347670 349639 82260 80440 123183 121964 124326 123431 87089 85849 96660 95463 114990 116019 336926 361159 986265 971168 366890 378645 106168 96397 105427 102786 119837 116605 110198 113146 77556 76113 267279 237989 687382 696053 200617 198435 252568 255315 293261 284610 300944 302203 315218 321246 300275 332419 691326 728885 527620 428129 268954 263710 302685 301990 315906 319184 323913 328054 360934 363446 592418 622760 40.15 68.5 1
10:59:50 2023-09-26 351893 349169 82270 80303 120487 122052 124205 123603 87089 85908 94894 95463 114990 116019 336454 362822 979154 973696 364964 382396 106420 96430 105715 102576 120204 116410 110512 110840 77728 76062 268565 234652 698599 695069 200162 197780 253698 255315 291719 286974 302101 303124 315694 320248 298924 333501 690059 721341 530087 429978 269133 262572 302047 302344 315017 321373 322322 328004 361093 364538 596258 619940 40.15 68.5 1
10:59:51 2023-09-26 351965 349430 82118 80335 120320 122220 124050 123706 86820 85908 96493 95756 114799 116406 336418 363401 976359 964697 370358 382126 106508 96397 105427 102716 119920 116571 110325 110840 77695 76062 269427 236313 696493 694120 200023 198435 254313 256172 291507 285387 302972 302343 319441 322000 301271 332275 691939 729729 532259 431087 268504 263855 301272 303088 315684 320070 324093 327006 365069 363268 599099 623164 40.15 68.5 1
10:59:52 2023-09-26 351635 348939 82256 80344 120724 122220 124240 123551 87089 85849 96460 95625 114990 116052 336418 364458 981273 961922 366035 381675 106201 96430 105427 102646 120003 116766 110325 113146 77695 76144 268565 237317 691325 698083 198945 198746 252603 254531 293537 285423 299157 302627 316425 321382 300990 331144 685101 729163 537619 431923 267410 263887 302968 302603 315942 320070 322620 327968 362720 361274 591800 622723 40.15 68.5 1
10:59:53 2023-09-26 351271 348939 82256 80240 120663 121885 124326 123466 87298 85754 96527 95431 115102 115906 336418 361230 983898 970479 363861 382396 106234 96363 105535 102544 120204 116377 110478 110763 77695 76082 267279 236800 701393 694577 199883 198850 253913 254711 293012 286683 301225 303017 316066 322560 301088 332779 691655 723628 524802 429637 268647 262642 304249 303314 315834 320459 321571 328505 361093 363156 593089 619976 40.15 68.5 1
10:59:54 2023-09-26 351908 348586 82260 80303 120491 121964 122259 123603 87089 85871 96493 95463 114990 116019 336418 360080 980014 972586 370169 382396 106201 93947 105461 102646 119920 116410 110325 110840 77589 76196 287143 235980 699113 693105 200197 198435 251760 255385 291507 285459 301043 302203 314778 321694 300208 331449 691071 719213 529030 426129 268719 264256 301308 301848 315461 320294 322584 326874 360970 363956 601577 621366 40.15 68.5 1
10:59:55 2023-09-26 348684 349466 82260 80244 120620 122052 124171 123637 87030 85871 96527 95684 114990 116019 336418 363111 981310 959158 365677 382126 106063 96397 105427 102576 119837 116571 110432 113034 77695 76093 273823 237470 693561 698449 199431 198954 252463 254426 293395 285316 302152 302660 316101 321834 302147 330911 685173 727619 524802 432421 267151 264221 303324 300757 315157 320188 326082 327505 361129 361239 590220 623139 40.15 68.5 1
10:59:56 2023-09-26 351658 349389 82081 80469 120149 122316 123964 123912 86820 86061 96426 95788 114799 116567 336418 364458 984169 966894 366035 382396 106168 96397 105427 102576 119981 116410 110325 113112 77662 76062 269811 236647 692769 694120 200232 197815 253132 255315 292191 285459 300487 301250 316719 320248 298471 333429 689013 727567 529401 428763 269133 262642 302863 300967 315906 320294 324093 324275 365069 364253 595523 623533 40.15 68.5 1
10:59:57 2023-09-26 354516 348979 82264 80299 120324 122052 124205 123466 87030 85871 96527 95463 114957 115986 336383 361159 978425 973277 369161 381137 106362 96363 105461 102576 120067 116632 110342 110857 76506 76165 266944 235835 693866 693940 200722 198573 254636 256390 291551 286298 301043 302663 315765 323925 300032 332923 692121 720725 532259 427080 269261 263996 301450 302627 315017 320294 322620 328004 359979 364538 598217 620927 40.15 68.5 1
10:59:58 2023-09-26 351780 348867 82292 80240 120663 122052 124240 123586 87089 85871 96460 95625 115070 115986 336454 365076 974975 966794 367073 381137 106559 96230 105642 102447 122552 116056 110512 110499 77695 76000 267279 235980 696567 694047 199570 198470 252533 255315 291507 287176 300872 302699 319959 320978 299448 331449 692085 726619 523392 431931 267482 263447 302578 303763 314766 321991 324690 327590 363193 362216 597840 621639 40.15 68.5 1
10:59:59 2023-09-26 349738 349774 82199 80295 120654 122052 124119 123466 86970 85871 96359 95463 114832 116019 336418 365625 985565 961959 364415 382069 106362 94152 103605 102971 120170 116665 110291 110959 77777 76144 269811 237281 691239 698083 199570 197884 253733 255103 293360 285878 302334 302876 317198 320753 301947 332942 689820 729182 526542 430598 268234 263044 304285 300968 315942 320294 322620 327505 363370 362901 590928 620049 40.15 68.5 1
11:00:00 2023-09-26 348123 349430 82288 80299 123012 122052 124033 123431 87089 85849 96460 95431 114957 116019 336418 360080 985565 968341 366813 378645 105957 94107 105247 102646 119671 116685 110173 113068 77523 76196 267279 237821 687807 695069 200197 197849 252568 255629 292609 284552 302433 302203 315288 321246 297983 332455 685173 728885 526211 427116 268846 263710 302721 301990 315906 318737 324177 327786 360934 366145 594463 623716 40.15 68.5 1
11:00:01 2023-09-26 352385 347884 82203 80157 120663 121885 124067 123431 86939 85754 96393 95463 114957 115986 339075 360857 978907 970204 369161 381675 106136 94313 103777 102786 120170 116699 110368 110806 77662 76031 266068 235980 694029 693105 199848 199023 251795 255315 292368 286012 302042 304784 314269 320729 299377 330411 691071 720745 534315 428387 267482 264291 301201 302167 315906 320294 321678 329239 361186 361309 597988 619100 40.15 68.5 1
11:00:02 2023-09-26 353693 347924 82118 80331 120157 122052 123998 123671 86788 85881 96325 95593 114766 116293 335912 364202 973969 963327 368637 378993 106096 96264 105535 102506 119920 116410 110325 110763 77695 76062 266944 234652 693985 694120 199848 198435 252181 255456 290833 285138 301760 300896 319252 322000 301015 334434 690926 729642 530830 430514 268504 263675 301272 302946 315568 320070 324322 326509 362212 362358 599318 623225 40.15 68.5 1
11:00:03 2023-09-26 349206 348899 82203 80303 120324 122220 124033 123551 86820 85754 96426 95463 114799 116019 335912 365398 982738 961922 364706 381857 106168 96397 105427 102544 119920 116410 110173 110840 77556 76062 267279 236480 691049 698119 199535 197884 253379 254676 292325 285423 299157 302663 317198 320303 299413 332964 685101 727352 535580 430901 268270 262677 304914 300968 315942 320070 322620 327237 363335 362901 590928 621842 40.15 68.5 1
11:00:04 2023-09-26 351893 348903 82292 80403 120399 121885 124153 123466 86852 85754 96527 95431 114832 116019 336454 362278 978425 972586 364673 381857 106267 96264 105642 102473 120204 116056 110342 110533 77695 76062 266944 234652 699110 695069 200639 197746 253665 255174 291472 286450 300787 302981 316066 322107 301027 333356 691927 724653 532259 429598 269702 262423 302899 302167 314287 321052 324727 328236 361129 364573 597988 623153 40.15 68.5 1
11:00:05 2023-09-26 350831 347563 82292 80051 123093 121768 124240 123260 87121 85605 96661 95139 115181 115520 336418 362278 976359 965216 368299 378993 106096 96363 105461 102506 119671 116410 110173 110840 77589 76031 266944 236313 691515 694577 199535 198781 252533 255136 291916 285423 300816 304084 315253 321453 299448 330911 689050 721300 532259 431197 267446 263887 302155 301920 315684 320969 320633 328541 361129 361274 597141 619064 40.15 68.5 2
11:00:06 2023-09-26 349514 348939 82203 80043 120408 121885 124262 123466 87089 85695 96527 95463 114990 116019 338283 365041 981347 959194 364706 378993 105990 96230 105281 102544 119671 116410 110173 110763 77535 76173 267279 236800 694192 700010 199953 198919 253416 254782 292948 285280 301029 302521 318801 320682 303091 332149 685065 730857 526542 433305 268127 262642 303360 300757 315942 319078 323350 328090 363335 362640 590058 620049 40.15 68.5 2
11:00:07 2023-09-26 349622 349752 82260 80335 120706 122133 124153 123826 87030 85939 96527 95788 115148 116406 336454 361195 986965 968377 368336 382953 106168 96498 105530 103067 122467 117190 110512 113326 77761 76300 269427 237317 698618 699178 200897 198780 253945 256172 294434 287176 303832 302663 317269 322026 299413 333681 693173 730246 533689 430587 271942 265103 305178 304013 318983 319982 327369 328541 364136 367588 599502 628973 40.15 68.5 2
11:00:08 2023-09-26 360871 359495 85882 82298 123035 126870 125421 124748 88339 87492 95738 98231 118786 119862 345281 371637 1002556 992514 378569 392114 109573 96254 106236 107497 124821 122675 114471 114748 77631 79160 281565 242621 714005 715375 204978 204591 260390 263582 301964 294957 308738 313462 323495 331027 310387 339826 714505 745799 537977 440885 275900 272787 311881 312950 326722 329824 333165 339721 372198 373426 617250 642008 40.15 68.5 2
11:00:09 2023-09-26 366560 363996 86653 85003 125530 129730 128279 128269 88739 87925 97048 99922 122523 122077 351695 378776 1017944 1001075 387601 397020 112766 97776 108510 109948 127215 123500 116498 117656 78746 79979 279439 246259 714370 721278 207221 203778 260815 265382 306694 295801 312714 313975 328021 331923 309161 342586 720521 757432 547982 445237 279847 274817 315506 317535 329577 334024 337461 340428 377679 377864 627000 649122 40.15 68.5 2
11:00:10 2023-09-26 375360 369982 87463 85953 128602 134250 133954 133402 89201 88078 99025 103229 120470 125729 357390 385178 1032332 1023697 388555 403180 111150 99093 111093 111222 129208 126940 120115 120554 80119 81276 285735 247657 736727 731636 210165 205369 265351 268135 309533 303333 314622 316947 330045 334732 310064 348171 727432 761753 554430 447675 283863 277391 318141 318870 329947 336038 338710 341412 378997 380034 629138 654532 40.15 68.5 2
11:00:11 2023-09-26 376962 373971 87496 85798 129054 134869 130711 129992 89201 88138 99499 103580 121390 126044 359622 387635 1030138 1020058 389920 404391 111127 98747 111978 114152 130010 127585 122837 123149 80248 81351 283030 247481 739307 736527 207867 206365 264609 268324 307457 302716 315654 315956 332085 333995 311550 345681 729601 769603 551530 452052 283863 278812 318998 319730 329537 336910 339634 341232 381949 378689 632746 654478 40.15 68.5 2
11:00:12 2023-09-26 377152 375685 87552 85823 132631 131457 132195 130648 89046 87653 99874 103895 122021 122696 362640 390165 1042750 1033499 387475 405817 111517 99226 112838 111575 131617 128755 120208 123817 80757 81672 283030 247851 739269 734943 208662 206399 267204 267499 310482 303530 314993 317017 330045 335001 310135 346206 727432 757432 554430 449533 283462 277781 321114 318388 329983 337833 337753 341929 378745 378830 626331 654515 40.15 68.5 2
11:00:13 2023-09-26 378898 376887 87586 85776 132573 131192 132552 130934 88771 87350 100114 103719 122221 126114 363993 391706 1032545 1023697 393023 406034 114374 99188 114967 111575 131598 128996 123676 120423 80501 81760 283030 249003 744087 738685 209868 207043 264609 268135 309325 302432 316037 316982 329795 332712 311265 342298 731101 763834 555179 452917 283061 279349 318963 318728 330536 337016 336690 341135 378997 376577 632979 658483 40.15 68.4 2
11:00:14 2023-09-26 376591 378509 87336 85464 132535 131276 132212 131765 88820 87796 100293 101623 122156 122895 364435 391174 1046734 1031729 389775 405889 114238 99155 112995 111881 131075 129390 120370 120754 80216 81728 284643 250198 732716 738017 208047 206365 264538 265861 310508 300389 313702 316947 327032 332957 307940 342201 724685 757359 546553 448261 282861 277781 318916 315956 331484 334454 336453 340380 376461 376542 625298 654977 40.15 68.4 2
11:00:15 2023-09-26 382610 379051 87275 85489 129954 131638 132369 131774 88739 87653 100045 104101 122054 122862 364766 387635 1036317 1026682 394297 406034 111073 99155 114967 111957 131174 129424 123761 120754 80248 81728 284782 248618 736792 737642 207577 207009 266104 267214 310446 301020 313594 318542 325906 332817 308050 340232 728807 760278 554772 448005 282262 278956 317216 317871 329697 334851 336179 340860 374150 375386 633619 657326 40.15 68.4 2
11:00:16 2023-09-26 381761 378614 85747 84021 130036 132631 132668 132751 88852 87861 100360 101697 122324 123500 366021 389848 1050013 1030795 392239 408077 111215 99531 115207 112870 131765 130502 120486 122024 80248 82130 285735 250654 731712 740778 208517 206330 264538 267240 309289 300980 315352 315856 326012 332922 306685 341888 726227 765601 554430 446557 283061 278172 318587 316947 331646 332913 337716 339795 375525 376542 627346 658337 40.15 68.5 2
11:00:17 2023-09-26 384559 378769 87429 85669 132938 132228 132835 132602 88739 87925 100527 101537 122740 123264 364574 389919 1040807 1031305 396539 408908 111224 99597 113766 112838 132548 130251 120932 121908 80731 82018 285735 251019 739200 741561 208703 207049 263957 268145 308923 301796 314442 317643 325871 333423 309255 340855 729564 757323 552270 447896 283061 279349 317181 318834 329911 334816 337167 340273 375225 376507 636294 658337 40.15 68.5 2
11:00:18 2023-09-26 385207 381074 87490 86068 132943 133176 133202 133252 89014 88198 100527 101717 122825 124156 365706 395867 1042284 1026608 398171 407432 111364 99836 115620 113388 132577 130684 121324 122492 80989 82243 285735 250514 738035 746672 208482 206399 264278 268926 309254 300811 315618 315856 328481 332155 307654 340891 730634 770781 552980 449850 283663 277873 318105 319388 331412 333951 339190 341469 378456 378857 637738 662114 40.15 68.5 2
11:00:19 2023-09-26 386641 384433 85820 86093 133741 133436 134656 133721 89478 88230 101253 101876 123295 124599 369094 395903 1046549 1041836 397949 409293 111756 100074 116184 114202 134024 131275 122775 123370 81296 82697 288493 250830 743683 744129 210012 207447 265581 269151 310922 303177 315137 316876 328729 334555 309255 342478 733853 765874 554430 450809 283825 277908 319140 320843 330947 336981 338231 340860 377895 378865 638217 663275 40.15 68.6 2
11:00:20 2023-09-26 390558 384583 85771 86286 133776 134431 134546 134604 89572 88537 101320 102105 123989 124924 369686 399377 1045448 1032922 396596 411164 111909 100417 113138 114176 134007 134058 122907 123587 81459 82730 285735 250974 744148 752047 209496 207655 266611 270362 309533 302785 315726 315956 330009 332922 308191 342478 736262 775259 554430 454342 283157 279743 320308 322281 331664 336768 340635 342979 381105 378654 641570 667016 40.15 68.6 2
11:00:21 2023-09-26 387912 387526 85898 86504 130758 134504 135778 134938 90010 88845 102265 102569 124755 125631 374140 399973 1061034 1050783 397672 413959 113319 100974 113693 114872 135165 135181 124026 124423 82165 83186 287751 252463 750316 752047 209942 207621 268382 270552 311206 305962 315690 318388 330746 334790 308156 345364 734373 770781 557329 455733 285205 278479 323104 322341 331986 339163 339430 342447 378650 381136 641079 664543 40.15 68.6 2
11:00:22 2023-09-26 390142 387731 86022 86652 131054 135131 136163 135326 90043 89092 102511 102735 124994 125838 375382 405426 1054679 1041015 399831 414903 113827 101352 114010 115004 135916 134865 124602 124589 82476 84966 290502 252644 754390 756844 209859 208845 267843 270743 311934 306825 315496 318388 332013 333458 310064 342514 741178 778410 562902 458444 284822 280779 323415 322198 332778 340692 340115 342267 383447 379928 644870 667479 40.15 68.6 2
11:00:23 2023-09-26 387984 391291 86412 86932 132411 135697 137238 136025 90637 89218 102936 103272 125966 126712 378135 403927 1068435 1050763 396524 418208 114459 101914 114937 116217 136859 131606 124807 125654 82622 85423 290502 256927 758407 754635 210847 209026 270040 270563 314541 306825 317621 320878 331045 336011 311780 344561 735084 773617 558779 455673 286512 281552 324965 321853 333652 339057 338352 344529 381498 381706 640099 669481 40.15 68.6 2
11:00:24 2023-09-26 394206 389941 86490 87092 132868 135830 137672 136376 90823 89373 103431 103516 126443 126585 376358 406363 1059220 1047071 403843 419980 114205 102256 115195 116350 136859 131970 125306 125861 82688 85489 293305 256273 757054 760137 210895 209680 269199 270312 315049 306753 317779 321602 332229 334719 313553 342478 739848 779660 562534 460779 286333 281707 324893 324305 333969 339600 340487 342230 382865 381101 646803 673437 40.15 68.7 2
11:00:25 2023-09-26 395625 392310 86713 85345 133310 137471 138116 137703 91004 89923 103650 104251 126584 127479 378556 409196 1071480 1063458 403099 418158 114887 104394 115898 116974 137634 132946 126168 126310 83441 85672 292527 256563 763058 761790 212207 209061 269038 271174 315449 307220 319494 320914 332553 337025 310064 347505 743021 775351 566948 458700 288788 281383 324965 324834 333969 339635 339960 345332 380990 384610 649963 673437 40.15 68.7 2
11:00:26 2023-09-26 396997 394701 86740 85367 133310 137681 138254 138375 91143 89996 105659 104842 126719 128216 378772 409435 1068427 1051283 407977 418817 115443 104751 116031 117357 137697 133574 126323 127181 83537 85974 293305 257547 758316 767721 211960 210603 270608 272660 315902 308561 321800 320475 333888 336848 311555 345707 747247 784256 560229 458170 288310 284290 324929 324834 336408 338550 340990 345613 385390 382136 645786 674709 40.15 68.7 2
11:00:27 2023-09-26 399508 396786 87381 85409 134394 138039 139545 138691 91136 90240 104042 104921 127389 128394 382714 406968 1069770 1063343 410101 420989 115032 104818 116613 117782 138717 134070 126950 127602 83671 86225 293305 258462 767602 762647 211578 211066 270148 272038 315974 309871 318635 322544 332049 338079 311988 344561 746667 775315 563129 460655 288088 285005 324965 324674 335982 340585 339411 347756 382703 382546 648781 674403 40.15 68.7 2
11:00:28 2023-09-26 396259 397079 87509 85415 134487 138177 139421 139051 91301 90186 106197 105051 127946 128765 382985 414781 1077634 1055882 403117 423248 115541 105031 116808 118176 138246 134797 127160 128209 84134 84493 298008 260304 763109 772021 211473 210890 270910 273672 318624 308010 321344 322341 334141 336047 313193 346427 746040 788874 564006 463696 288824 283176 329317 326672 336479 340619 342577 344565 385039 385478 645433 678686 40.15 68.7 2
11:00:29 2023-09-26 403380 397074 87597 85470 134761 138340 142617 139238 93358 90309 106345 105339 128123 128889 382339 412537 1076070 1068972 408539 422329 115959 105177 117198 118209 141739 134797 127648 128092 84018 86324 296162 257255 765660 765507 213614 210715 269894 272942 314932 309121 318670 322640 333725 339029 310100 348280 747833 783820 569890 458170 291496 283609 325432 326674 334728 342423 342048 348283 384115 385657 654969 679352 40.15 68.7 2
11:00:30 2023-09-26 399272 398795 87909 85609 135347 139121 143016 142367 93487 90404 106561 105726 128438 129351 384132 412247 1085202 1069733 405610 424025 116340 103230 117455 118730 139600 135836 127935 129164 84367 84547 296162 261333 764744 769219 212909 211474 270719 272038 317203 308613 321344 324341 333490 338553 311514 346696 748085 783267 561445 459642 290531 285032 327702 324834 338313 341642 340474 347756 383277 385494 646382 678649 40.15 68.8 2
11:00:31 2023-09-26 403351 398795 88210 85673 135794 139121 140889 142466 93585 90342 106738 105653 131336 129102 385285 416473 1072951 1063271 409855 424025 116607 103055 118051 119001 142375 135494 128763 128874 86082 84674 296162 259500 774711 772852 212575 211728 269964 272942 315699 310131 321564 323656 333212 337569 312723 346414 752189 784400 568419 466549 290687 285534 328655 327555 337523 343354 342541 346482 385131 385585 658270 682620 40.15 68.8 2
11:00:32 2023-09-26 405559 401227 88210 85796 135923 139704 143520 142990 93552 90657 106738 106009 131461 129996 387080 414831 1082183 1072472 412839 427630 116862 103142 118276 119628 142951 136741 129053 129627 86293 84705 295268 260706 771272 774764 212909 212393 270495 273742 317167 310317 322663 324870 334141 338791 313449 345644 752189 787894 569890 465118 288897 286602 326979 326709 337495 342430 340474 348248 385617 384610 655006 682657 40.15 68.8 2
11:00:33 2023-09-26 402790 402671 88210 85858 136051 140104 143555 143138 93649 90815 106956 106293 131461 130247 387060 419914 1088384 1065936 405682 428756 116882 105887 118570 119833 142678 136419 129245 132235 86360 84658 299075 261477 768942 778998 212944 211763 271616 272906 318830 309626 320606 323848 336324 337250 313419 347459 748745 795739 566948 466362 292177 285169 328818 327026 338373 342669 344697 346174 385075 387613 652585 684598 40.15 68.8 2
11:00:34 2023-09-26 405642 404869 88484 86098 136497 143337 143861 139620 92152 91120 104432 107092 132009 130849 387605 418193 1090142 1066493 416146 430092 116929 103260 118446 122408 142713 137335 129502 132900 86393 84827 296162 263101 770023 780655 213807 213024 269929 274389 319091 310309 321616 324281 332712 339029 312059 345644 752189 793491 561445 467868 290531 287634 328960 325760 339885 342465 342650 348248 386847 385223 651192 683752 40.15 68.8 2
11:00:35 2023-09-26 404505 405831 88788 86066 137004 143137 140288 143407 93941 90972 107277 106399 132031 130463 390016 417714 1091664 1077498 408915 427058 117386 105882 119075 122323 139340 136901 129605 132522 86546 84790 298117 261585 775534 775149 213649 212145 273034 273495 318620 311769 322256 324798 333960 339983 311881 347323 752042 788828 572833 465081 292048 286293 330992 326709 341090 344699 342577 348779 385039 385306 656684 687183 40.15 68.8 2
11:00:36 2023-09-26 409125 407991 88784 86651 137081 144171 140091 140534 93874 91316 104465 107125 132319 131722 390879 417057 1097604 1078847 414230 430861 117319 103269 118876 122714 139245 137836 129966 129358 86579 85010 299075 264665 769253 777345 214135 212295 271651 274617 320094 309192 321354 324870 334177 338288 311769 346732 752189 784364 572833 466509 292177 286293 330992 327203 338551 345082 342577 349029 385075 385271 655486 683232 40.15 68.8 2
11:00:37 2023-09-26 410876 406083 88828 86320 137544 144000 140540 139846 93941 90880 104538 106863 132190 131114 391817 424061 1082119 1072876 414084 427885 117663 103281 119309 122510 140279 137688 132821 133085 87058 85010 298117 261261 786339 783814 213771 212584 272081 275282 317026 311912 323750 323213 333749 338553 312095 346451 755683 795533 569890 468864 291971 287135 328995 329435 336644 344815 345220 347756 386267 386724 662344 686770 40.15 68.8 2
11:00:38 2023-09-26 410005 408390 89190 86289 137959 143939 141819 139981 94136 90847 104682 106684 128873 130884 391597 424061 1084495 1075966 416404 430145 117969 103346 119992 122748 140769 137836 132822 133098 86832 85126 301021 263918 783637 783084 213614 212726 272166 274653 318868 313004 320121 324870 333749 338553 313441 345925 754667 793491 568419 467816 292177 287679 329457 329222 337294 345360 345220 347756 385944 387032 664226 687330 40.15 68.8 2
11:00:39 2023-09-26 410503 407632 88824 86884 137237 144250 140875 141089 93845 90913 104551 107257 132318 131805 392927 422166 1097604 1077376 415150 431265 117543 103856 119435 119992 140536 138640 133191 129982 87032 85358 301021 264410 775839 782872 214682 212393 272447 275073 320579 310131 323359 324726 334177 339066 311078 346732 756587 791251 574304 466545 292798 287540 331027 327167 340399 344805 342325 349668 385075 386996 655006 685277 40.15 68.8 2
11:00:40 2023-09-26 410768 408304 89288 86533 138373 144132 142586 140359 94169 91289 104701 107076 132549 131114 391931 425002 1085301 1075966 414588 431047 118239 103410 120429 122918 141955 137974 133275 133262 87139 85242 301021 263174 789350 784265 213649 212726 272221 275460 318609 313516 320606 324870 333784 338079 312973 346206 756913 795922 586691 470455 292969 288052 330205 330344 340095 345218 346124 347856 386668 386816 664152 691876 40.15 68.8 2
11:00:41 2023-09-26 412369 408879 89443 86779 138086 144351 142248 141122 94267 91356 104845 107257 128873 131805 396281 428877 1090732 1078919 417330 434689 118663 103643 120627 123397 141878 138606 129637 129625 87326 85242 302568 263174 792068 788108 214250 212776 272447 275495 318163 313670 321508 324641 334251 338553 312059 346451 756949 793414 571361 467816 292798 288039 329493 330790 337803 344841 345744 347427 386267 386996 664226 689880 40.15 68.8 2
11:00:42 2023-09-26 412609 410100 89321 87080 137913 144694 141690 142037 93974 91674 104708 108014 132455 134980 393070 422796 1103688 1081997 414624 433003 118205 103856 120110 123500 141064 139416 133275 130410 87139 85738 301021 266923 773459 783947 214357 212875 272482 275460 321137 310601 322629 324870 333852 340905 311738 346477 755275 792857 574304 467795 293420 288314 331314 328281 341767 343489 342336 347171 385382 385306 660838 686770 40.15 68.8 2
11:00:43 2023-09-26 412651 411361 89447 87024 138483 144716 142783 142766 94392 91534 105120 108038 129257 132358 395651 423917 1103858 1085128 415260 432967 118476 103856 120547 123500 141813 139451 129784 130631 87293 85860 305516 266545 780258 785266 214357 212726 273069 274197 320780 312090 320678 324870 332479 337547 311078 346732 754667 791251 572833 469196 293706 286933 331798 329524 338349 345879 342686 348925 385366 386455 664226 688866 40.15 68.8 2
11:00:44 2023-09-26 414989 412407 89447 87320 138396 140600 142379 142464 94234 91548 104976 108014 129101 134980 395153 426601 1094458 1075966 423006 433129 118273 103999 120582 123602 142151 139843 129902 131017 87206 85531 301021 266168 780594 784256 214072 213480 272201 275862 321790 311439 322486 324401 333960 338958 311881 344416 759882 797975 572833 468728 291765 294026 331242 328582 341394 343806 344989 348889 388011 386092 655449 691876 40.15 68.8 2
11:00:45 2023-09-26 418299 413318 89558 87318 138409 140918 143178 143161 94329 91667 105186 108246 129451 135441 396340 427352 1097604 1077380 421823 435525 118600 104657 120749 120315 141945 140330 129905 131683 87239 85986 308521 267302 781854 789880 213649 213473 272447 276114 321850 311617 322366 324870 332782 339029 312059 342586 754103 793414 572833 471344 292255 287945 332031 328494 340914 343841 342722 348285 388011 385082 656449 691876 40.15 68.8 2
11:00:46 2023-09-26 414615 412627 89508 87112 139430 144795 143338 142464 94365 91515 105186 107907 129451 134756 396655 425968 1098860 1090593 418849 435352 119031 103999 120986 120250 142871 139869 130610 131841 85508 86285 302929 265718 785764 786414 215191 211658 273140 276198 318985 313814 321961 324870 333780 340198 311596 347788 759021 795885 570379 467206 293836 293700 329742 331614 338895 344841 342686 348481 383348 385494 664226 687854 40.15 68.8 2
11:00:47 2023-09-26 419510 414921 89779 87469 139368 141125 143338 142790 94365 91770 105252 108328 130004 135357 396763 423845 1097604 1087519 422080 435525 118915 104141 121471 120398 142900 140155 130988 131774 87407 86077 302179 266545 790082 787601 214321 213024 272031 276147 320130 313040 322140 324870 333869 338288 311769 342334 758544 792370 579836 471380 292177 293602 330706 329791 340399 346400 342614 348285 387429 385765 665059 691876 40.15 68.8 2
11:00:48 2023-09-26 414261 415101 89693 87175 141958 141158 143571 142959 94365 91674 105324 108230 130003 133027 396763 431852 1103688 1085239 417078 436538 119040 104317 121404 120646 142833 140414 130865 131831 85540 86316 303982 267302 790646 790996 214658 212074 273316 275531 320851 311805 323610 324870 332247 338809 312479 346305 754703 792747 574304 469196 293628 293700 331798 327768 341946 343841 341578 349053 384534 387032 656486 689880 40.15 68.8 2
11:00:49 2023-09-26 418733 414022 89512 87589 140092 141615 143537 143457 94541 91867 105633 108844 129937 135568 399080 425335 1109388 1088200 419624 436870 118915 104356 121324 120646 142970 140836 130939 132328 87400 86380 303982 269508 779532 784256 214135 212428 273351 274197 320780 313076 320642 323803 331714 339029 310064 345157 756072 791251 571361 468976 293005 287229 332769 330491 338860 345950 342650 348889 385075 385306 665457 691386 40.15 68.8 2
11:00:50 2023-09-26 421069 415101 89758 87358 142061 141582 143704 143423 94365 91770 105389 108412 130068 133324 401801 432145 1097704 1085347 421116 436992 119259 104460 121967 120811 143427 140674 131087 132046 85551 86348 302929 265791 790718 795629 214064 212690 273793 276960 321950 312749 323083 323884 332712 338553 312222 344597 759130 801436 575357 468512 292798 287884 329689 329488 340914 343460 342650 348742 384717 384610 659352 691876 40.15 68.8 2
11:00:51 2023-09-26 413570 415133 89758 87627 142388 141353 143837 142757 94495 91737 105448 108379 130459 135393 400848 427974 1106824 1093697 417626 437374 119561 104284 122245 120646 143829 140687 132141 131897 85572 86380 304734 267302 793539 789843 213773 211545 273351 275460 319091 313993 323172 324618 333780 338780 312332 346550 756767 795103 572833 468385 294670 287837 329813 330719 338753 345289 342131 348495 385624 386852 669184 689843 40.15 68.8 2
11:00:52 2023-09-26 421037 416092 89943 87414 142587 141906 145035 143685 93040 91790 106008 108611 130850 131741 401910 430926 1103858 1094458 423878 435311 119395 104963 122245 121551 143863 143873 131877 132635 85583 86761 302929 267682 788688 789843 214286 212875 271996 276305 320579 313480 322068 324870 333021 338288 311194 342514 760206 792930 572833 471344 292876 288577 330992 330487 340363 346643 342059 348248 387393 385494 665492 691876 40.15 68.8 2
11:00:53 2023-09-26 417368 416419 89754 87410 142393 141844 144270 143789 94495 91834 105764 108745 131132 135568 401488 436666 1106824 1091658 418922 437947 119395 104460 122125 121060 143763 143689 131877 132726 85498 86679 302929 267107 798956 797156 214388 211481 273871 275740 320958 313337 322940 323705 336713 338887 309852 346232 756876 802607 570379 467551 292219 288613 331816 329720 340363 343219 342325 348202 383027 386852 658382 691876 40.15 68.8 2
11:00:54 2023-09-26 419588 420039 89808 87661 139757 142464 144334 144505 94623 91890 106008 108745 130491 135793 401488 432195 1114309 1088163 420442 436571 119031 104995 121801 122031 143364 144039 131087 133193 85551 86829 304908 267895 779805 793381 214100 212393 272828 275791 322565 311190 322104 324870 333021 339029 309090 342586 756341 795885 582821 468476 293667 288554 333003 328689 340914 345360 342023 348779 383348 385442 661296 690859 40.15 68.8 2
11:00:55 2023-09-26 420478 417048 89943 87414 142842 142439 144773 144032 94593 91800 106074 108711 131129 131637 402625 435670 1097604 1084468 422831 438467 119726 104460 124504 121060 143897 141336 132606 133026 85786 86852 305516 266923 792432 799583 213771 212337 272081 276975 320401 312713 322629 323884 332677 338079 312332 342442 760206 802607 579836 468620 293905 290390 329956 329755 341430 343495 342650 347919 384769 384610 660360 693351 40.15 68.8 2
11:00:56 2023-09-26 425604 418803 89968 87805 142574 142534 144338 144389 92565 91887 106333 109079 131096 131975 400773 435633 1103858 1083660 423565 436642 119561 105171 124418 121980 143863 144210 132307 133411 85626 86980 304908 268303 787752 797885 213614 213024 272412 275495 322468 312055 322629 324870 334177 338079 309776 341407 758655 800305 579836 473491 292177 293773 332031 329186 341430 343806 342614 348248 386812 385223 660089 692868 40.15 68.8 2
11:00:57 2023-09-26 419806 418354 90063 87569 142994 142382 144807 144255 94725 91834 106359 108778 131343 135723 401936 433133 1106039 1097676 422563 440443 119922 105073 122894 121914 144428 141512 132672 133093 85699 86825 302929 267682 797819 793381 214809 211728 272447 277099 320769 313957 321354 324870 334141 339530 309948 344561 761356 793491 570379 469196 293631 287046 329956 331023 339849 345324 342300 349916 382441 384610 665565 691876 40.15 68.8 2
11:00:58 2023-09-26 424549 421900 90001 87625 142860 142304 144807 144389 94820 91987 106253 109037 131129 131884 401936 430428 1104471 1091294 423529 437813 119643 105139 124660 121780 144462 144272 132556 133465 85658 86980 304908 269590 794574 794468 212909 212726 272221 275460 321065 313040 320606 324870 333021 337096 310064 341924 761086 797049 578343 473491 292798 294428 330992 330670 338860 346400 342541 346737 385653 385187 670391 692831 40.15 68.8 2
11:00:59 2023-09-26 421073 420263 90099 87689 142890 142633 144807 144523 94561 91994 106432 109212 131244 132290 405791 439234 1113130 1094549 422568 439068 120035 105355 122859 122147 144530 144276 132739 133536 85658 86980 305880 268155 808611 797885 214135 211728 272809 275353 321101 311546 322629 324377 333021 339029 307905 342550 756876 797939 610347 469862 293628 288350 331493 329222 342464 343495 345838 349383 385661 385765 659352 691876 40.15 68.8 2
11:01:00 2023-09-26 422866 421897 90183 87749 142890 142799 144841 144926 94561 92282 106359 109548 131343 132333 403175 433133 1116044 1096849 423278 439247 119726 105204 124695 122414 144330 144548 132556 133662 85626 87012 303982 270455 790104 795629 213428 211728 273316 274354 322076 313414 320606 324870 333490 338079 308156 342478 756913 793491 581329 468656 293628 287742 333003 329720 339621 346400 342059 347756 383348 387577 665529 691584 40.15 68.8 2
11:01:01 2023-09-26 423894 420926 90099 87861 140729 143566 145579 145158 94886 92020 106432 109347 131343 132233 406248 436642 1103858 1088331 427996 438402 119897 105508 122856 122483 144705 144715 132806 133662 85637 87273 308521 267518 793493 801254 213614 211763 271581 276732 321137 312055 322629 324112 334213 337569 308191 341924 761356 802607 581329 471344 292255 287674 330992 329720 341946 343771 342614 347756 384157 384076 662307 692868 40.15 68.8 2
11:01:02 2023-09-26 419884 421518 90136 87625 143159 142534 145548 144658 94659 91994 106465 109112 131790 131917 404420 435670 1109659 1097420 422043 439283 122404 105171 125113 122180 145203 144518 133423 133662 85882 87012 305516 267107 798760 798870 214388 211411 272723 276198 319952 313850 321473 324690 333695 338411 309074 342550 761356 795958 579836 469443 293905 288757 329920 331256 338824 344841 343889 349053 380990 384340 667524 691876 40.15 68.8 2
11:01:03 2023-09-26 426256 422306 90158 87865 143289 142698 145579 145311 94821 92020 106498 109414 131409 132199 404420 432592 1107003 1094474 426106 439247 120230 105572 125183 122213 144833 144381 133081 133696 85669 87012 304908 268002 795239 795629 212760 211799 271581 275791 320579 312427 320606 324870 331816 337061 310496 340340 760817 793491 578717 472786 292177 293773 330723 329791 339575 345602 340474 346419 385039 383139 669017 692868 40.15 68.8 2
11:01:04 2023-09-26 422263 422814 90104 87749 140911 142765 145649 144926 94725 92121 106498 109514 131409 132266 404420 439046 1112057 1093734 422080 440948 120181 105204 124938 122685 145266 140712 133474 134577 85764 87250 305880 269289 810408 802423 213921 211552 272914 275424 321065 312055 322629 323393 332284 338304 306649 342442 758557 797975 575775 470529 294414 287945 331493 329791 341946 342740 341542 348618 382131 384646 659388 695016 40.15 68.8 2
11:01:05 2023-09-26 424665 423899 89972 87873 143034 143765 145222 145967 92850 92530 106432 110070 131376 133193 405347 435488 1116044 1096849 422599 441214 119863 105703 122944 122901 144833 144857 132806 134572 85754 87465 311584 270455 784808 797885 212980 211545 272447 274389 322565 312090 320381 324870 332049 337806 307189 342509 756913 795885 581329 468656 293498 288350 333003 328724 340363 345602 341506 347756 383008 385765 664226 695547 40.15 68.8 2
11:01:06 2023-09-26 423894 423446 90132 87721 143359 142833 145785 144926 94659 92057 106531 109414 131442 132452 405669 439427 1104163 1091322 426293 440926 120393 105283 125427 122549 145673 144852 133977 133965 85929 87186 307742 267107 807131 802461 212760 211446 272617 276305 319091 313516 321651 322938 333780 336480 307224 340891 760842 802607 610347 471380 293150 288554 329457 331292 339610 342775 342614 345846 383312 383190 665059 693885 40.15 68.8 2
11:01:07 2023-09-26 431157 424084 90099 87989 142990 143262 145649 145598 92523 92121 106498 109514 131442 132424 405633 436535 1105767 1086783 427384 441214 119863 105526 124904 122934 144867 144892 133239 134318 85733 87282 307907 271509 790414 802461 212611 211763 271356 274617 321754 311617 323172 323884 332085 336518 307654 339277 759130 800305 579836 474234 291971 288350 332031 328724 340674 343735 342059 346700 385075 383459 663013 694904 40.15 68.8 2
11:01:08 2023-09-26 423185 424115 90145 87717 143542 143170 145984 145057 94758 91920 107053 109430 132067 132482 407732 436607 1109971 1104051 424296 441070 120389 105460 125357 122615 145574 144848 133708 134133 85988 87365 305880 267966 799909 797758 213985 211080 274456 275918 319610 313040 320606 324377 332553 338079 306901 341960 761356 795922 580188 469196 293083 294188 329992 330755 338860 343841 340510 348248 383301 382850 668507 695016 40.15 68.8 2
11:01:09 2023-09-26 428740 424120 90132 87749 143364 143262 146022 145397 94691 92121 107005 109733 131442 132458 405777 436358 1107003 1094511 427384 441250 122404 105703 125182 122817 145540 144892 133549 134133 85764 87282 307907 269243 799549 797758 211649 211763 271581 275073 320579 313765 320121 324870 331009 336047 307654 339313 760777 795885 578902 473862 292177 288147 330027 329755 338860 345602 340474 345649 384498 382886 670989 693922 40.15 68.8 2
11:01:10 2023-09-26 423524 423935 90216 88017 139220 143325 146136 145598 94821 92342 107012 109716 132167 132625 405597 441561 1114425 1096069 422266 440962 120324 105526 125322 122784 145574 144993 133675 134403 85929 87491 307907 270074 794413 802497 212909 210407 272221 274617 320579 310824 322104 322902 331780 337096 306685 340891 757973 797975 575775 468218 293005 287693 330759 328760 340914 342191 339960 347510 380421 383459 659855 693992 40.15 68.8 2
11:01:11 2023-09-26 426433 424111 90132 87661 143634 142799 146293 145297 94594 92121 106531 109548 132419 132275 408145 438379 1102869 1092957 423601 441908 122676 105204 125426 122414 145729 144619 134112 133696 85796 87012 308889 269217 805746 804705 212519 210926 272081 274896 318949 313850 323356 322687 333382 334966 306261 339826 761356 802534 579836 473573 292798 287945 328995 331292 338278 343213 342289 345613 382167 383190 667052 694413 40.15 68.8 2
11:01:12 2023-09-26 430065 424079 90001 87961 143446 144024 145984 146044 94658 92121 106531 112032 131442 133310 407964 439355 1109183 1087557 427421 441511 120241 106043 125060 123051 145338 145201 133641 134605 85738 87433 308521 270527 788847 803633 211578 211397 271616 273936 321101 312055 320642 322938 332085 334767 307224 338254 756319 801473 579836 475277 292255 287135 332031 327733 339610 342740 340510 344602 384462 383268 663284 694941 40.15 68.8 2
11:01:13 2023-09-26 427643 424115 90132 87721 143394 142833 146293 145432 94692 92121 107005 109733 132286 132266 408109 438085 1108015 1100614 428291 441944 122438 105750 122091 122919 146216 141101 133977 134470 85860 87369 302568 269894 799352 800150 212151 211031 270719 274653 320094 312090 322714 324461 330746 336518 306901 338289 761356 793381 559844 473593 291425 287949 329992 329755 338824 343806 340561 346174 383043 381207 665529 692868 40.15 68.8 2
11:01:14 2023-09-26 428306 424647 90099 87721 143429 143524 146390 146019 94757 92121 106531 109733 132685 132900 409047 439856 1105255 1092957 425806 441944 122438 105526 125426 122934 145810 144927 133675 134572 85764 87282 306349 270491 800576 802497 211578 210407 271581 274197 318644 313993 319377 322640 332553 333960 307082 341229 761356 800305 578902 472786 292180 287140 329671 330755 336786 343255 341542 344529 381595 382313 669527 694941 40.15 68.8 2
11:01:15 2023-09-26 427076 427205 89943 87961 142925 143490 145785 145905 94561 92248 106531 112143 131442 133623 409047 439234 1122904 1099864 426293 441962 120059 105816 125392 122985 145538 141068 134128 134881 85764 87433 308889 272972 790350 802423 211995 210056 271616 272906 321101 312090 321344 324870 330081 335786 306901 339313 756393 793491 579836 468692 292736 286329 332031 328724 337803 343841 339924 344762 380990 383495 665602 691853 40.15 68.8 2
11:01:16 2023-09-26 425840 426904 90355 87721 139707 143761 146494 145360 92883 92057 107185 109548 132374 132142 409372 438737 1112057 1102216 426106 441980 122438 105526 125252 122849 145845 144927 133742 134572 85796 87314 307907 269520 799488 798957 212278 210043 269964 274653 318772 312090 319601 322675 330009 336553 305966 338289 761086 792370 574304 469715 291975 293565 328995 330259 337803 343219 338387 346455 379853 380531 667974 695016 40.15 68.8 2
11:01:17 2023-09-26 425877 425406 90104 87749 143564 143765 145984 146170 92756 92369 107381 109877 132167 133159 409226 441980 1113130 1093769 424179 441836 120474 105703 125339 123051 145845 141672 134011 134605 85833 87314 308521 270563 795286 808087 211578 209096 271998 272977 320094 311836 319636 320950 332085 333493 306002 339348 756949 802607 578343 468548 293083 286933 329992 328458 337839 341678 341266 344602 379592 382313 662344 692868 40.15 68.8 2
11:01:18 2023-09-26 429065 425349 90136 87717 143364 143594 146293 145905 94692 92121 107152 111998 132200 132591 409372 440427 1115553 1097778 423637 442088 122234 105881 125217 123453 145810 141296 133708 134639 85833 87433 307907 270563 791663 804771 211578 209715 271167 272977 321101 310166 320121 322867 329049 335072 305966 338289 758618 793342 570379 468620 292177 287135 330759 327238 339610 342465 338387 345649 379853 381207 662307 694682 40.15 68.8 2
11:01:19 2023-09-26 428708 428672 90497 87801 139516 143161 147333 145767 92662 92020 107448 109565 132532 132537 410312 444734 1102869 1091322 423565 441944 122642 105558 125496 123018 146113 141133 134365 134605 85897 87314 309768 268864 802875 807053 211212 210043 272442 274653 318163 312055 320642 320914 331081 333960 306383 338016 761356 803889 578343 471416 292177 293298 328003 329755 338586 341678 340235 342591 382146 379999 663614 694413 40.15 68.8 2
11:01:20 2023-09-26 430825 427663 90132 87897 143429 143727 146293 146617 94627 92444 107005 112143 132233 133477 409408 440413 1109659 1086583 427457 444589 122268 105703 125252 123084 145810 141101 133927 135046 85796 87433 307907 273008 799946 806482 210223 209715 271167 272680 320615 311261 319153 321924 330045 331993 306901 339162 756913 802607 580985 474234 292180 286293 330992 327733 338312 342494 342574 342267 385078 382171 663137 698707 40.15 68.8 2
11:01:21 2023-09-26 432393 428633 90281 87809 139320 143865 146425 145968 94692 92121 107185 109910 132349 132767 410604 439498 1109622 1104126 429955 442052 122472 105792 125426 123051 146319 145236 134145 134605 85860 87314 311584 270491 802200 800123 210917 209750 269894 274427 318644 311581 318670 322902 328056 335001 305751 338682 760199 791251 578343 471380 290599 287540 328960 328458 337294 342226 337332 344602 380687 380341 665059 692868 40.15 68.8 2
11:01:22 2023-09-26 426474 426624 90120 87745 139541 143693 146735 146311 94758 92121 107185 110070 132101 133034 410604 443026 1114425 1096069 423529 444023 120526 105783 122238 123461 146075 141487 134500 135199 85870 87521 305880 270419 799686 808161 211508 208991 271132 272906 318843 311876 320571 320321 330460 334462 304963 340943 760117 800305 581329 470382 292177 287005 329920 328689 338753 340585 339411 345052 378997 381136 660323 693844 40.15 68.8 2
11:01:23 2023-09-26 429911 427894 90005 88166 143970 144160 146225 147007 94822 92375 107381 110325 132200 133444 410604 440377 1118753 1100162 426672 445217 119863 105914 125357 123627 145675 141938 133675 135326 85770 87585 306349 271948 799253 804202 210882 209061 270719 272906 320840 310131 318670 322867 328481 334696 304999 339386 756393 795885 579836 468584 291971 286696 330670 327167 338278 342704 338079 344529 378720 380531 663755 693351 40.15 68.8 2
11:01:24 2023-09-26 430211 427218 90104 87721 143634 143427 146804 146209 94888 92057 107185 109918 132631 135039 411511 444782 1106178 1093769 429030 444408 120530 105783 122154 122985 146589 141369 134517 134605 85865 87433 307742 269786 802694 808770 210847 209061 269894 274582 318361 311546 320085 320843 330009 333397 305930 339126 760817 802607 578343 471344 291908 287945 327437 328689 338278 340654 339447 345107 379782 378830 664226 692868 40.15 68.8 2
11:01:25 2023-09-26 432642 427859 90281 87925 143364 143727 146259 146617 92586 92121 107078 112264 132233 133570 411767 442088 1109278 1091695 431247 441692 120348 105881 125391 123117 145502 141487 134187 135436 85833 87585 310965 273512 795247 807053 210188 210008 269929 272871 320780 310855 320633 320914 329013 332922 306649 337378 756913 799703 578343 475650 290941 287019 330723 327167 338278 341642 338387 342483 381025 379963 663483 694941 40.15 68.8 2
11:01:26 2023-09-26 430825 427885 90227 87717 139707 143854 146971 146308 92662 92054 107481 109716 132748 133126 412277 441872 1113130 1105477 427312 445217 122642 105703 125636 123461 146316 141198 134517 135012 86083 87433 310990 270238 802673 802497 211578 208991 269894 274162 318573 312019 320662 321853 329013 334684 303146 339753 761356 793491 610347 469862 291553 287135 327932 328724 336715 341713 337841 345088 378731 378795 668507 693351 40.15 68.8 2
11:01:27 2023-09-26 435086 427885 90099 87717 143625 143460 146770 146379 94823 92121 107218 112220 132665 133226 411767 437763 1112020 1097383 430296 445532 122557 105703 125514 123708 146523 141706 134365 135482 85892 87525 307907 272130 798427 804771 209894 209680 269894 272906 318609 311546 319530 322902 328711 331923 305150 337616 761356 797049 573864 474234 291353 287148 329457 331040 336208 343495 338387 342411 380954 382260 674181 697230 40.15 68.8 2
11:01:28 2023-09-26 430568 428982 90281 87957 139449 143958 147075 146411 92851 92469 107448 112264 132631 133260 410646 445350 1119485 1100946 426034 445532 122642 105881 122253 123664 146523 141394 134550 135267 85807 87585 310965 272166 805608 807053 210882 208700 272442 272906 320431 309661 320085 320878 328021 333960 303821 339126 756341 793414 581329 470195 291765 286257 328960 326709 338789 339635 339854 344529 378781 379999 660323 693351 40.15 68.8 2
11:01:29 2023-09-26 431130 429836 90005 87869 143364 144160 146459 146890 94626 92375 107152 112520 132233 134007 412350 440701 1119485 1097420 423637 445405 122608 105914 125461 123084 146285 141884 134331 135369 85833 87617 311584 273781 795187 804202 210223 208665 271132 271588 319091 311792 319530 322341 327985 332922 304071 337653 758544 793491 576850 468656 291833 284911 329742 329920 337726 343453 340635 342339 381105 380994 669914 694756 40.15 68.8 2
11:01:30 2023-09-26 434864 429621 90249 87717 143599 143727 146633 146617 92756 92335 107185 112186 132507 133159 411767 441908 1107979 1090556 432472 444227 122353 106189 125514 123084 145738 141843 134453 135568 85892 87585 307907 272514 797817 807998 210188 209353 269038 272682 319574 309878 318670 320653 328481 331923 304071 336316 756319 800305 585532 473826 288824 287019 328960 325760 337803 340619 338352 342447 380421 378570 661296 693885 40.15 68.8 2
11:01:31 2023-09-26 428927 431371 90099 87629 139894 143689 147488 146104 94921 92121 107547 109918 132931 132625 410910 442088 1112809 1107055 426899 445592 120896 105816 122269 122985 146658 141558 134856 135195 86083 87488 310729 270491 805963 805911 210847 207690 270910 272942 317132 311510 319530 320617 328201 333282 304456 339126 759130 793491 578716 468976 291765 286499 327667 328458 336208 341130 337806 342555 378392 378265 669491 691876 40.15 68.8 2
11:01:32 2023-09-26 435123 432449 90067 87713 143699 143689 146804 146617 92756 92335 107440 112109 132665 133034 410874 439104 1109585 1097383 431211 446162 122557 105849 122109 123117 146761 141972 134845 135360 85902 87585 308067 272550 802630 804771 209350 208845 269448 272871 318127 310819 319079 322377 327490 331657 303820 336263 759094 795885 580985 474197 290535 286222 330053 327697 334763 342465 340892 341376 379817 378530 671464 692904 40.15 68.8 2
11:01:33 2023-09-26 431215 430147 90099 87717 143629 143727 146735 146617 94725 92121 107563 110020 132902 133682 413410 446927 1116007 1099156 427239 445447 120393 105816 122172 123084 146727 141739 134491 135360 85897 87456 308889 272514 800531 807053 210188 208026 270910 272419 319091 309192 319117 320392 326996 333467 303111 337653 756341 793378 579836 470195 291496 285419 328694 325760 338278 339600 338710 345144 378997 378795 660323 692859 40.15 68.8 2
11:01:34 2023-09-26 432439 431627 89943 87749 143359 143822 146735 146890 94561 92375 107185 112331 132233 133729 410550 442052 1122039 1097383 427421 445556 122438 105881 125549 124031 146178 142101 134643 135585 85833 87617 310965 274557 794744 804771 209859 208014 269894 271174 319127 310819 318592 321888 326961 331923 302294 336590 756913 792370 576850 468584 290531 284574 329956 329454 334728 341713 339190 342206 378997 379999 667351 692831 40.15 68.8 2
11:01:35 2023-09-26 435393 431510 90340 87885 139645 143990 147313 146683 94953 92244 107448 110121 132964 133595 415196 448205 1106824 1094511 433085 446477 122591 106107 122106 123084 146761 142168 134584 135488 85870 87521 309787 272130 798968 809213 209531 208305 270040 272871 318609 309626 318635 319872 327985 330928 303771 335569 759130 802039 576850 472046 288824 286871 327932 325760 337531 339635 340614 341929 378673 376542 661801 692904 40.15 68.8 2
11:01:36 2023-09-26 431546 431826 89947 87721 143559 143727 146804 146511 94758 92375 107218 112409 132885 133603 411523 441836 1112845 1088163 428667 447328 122472 105881 125496 123627 146300 142432 134584 135488 85828 87617 313814 274169 799017 809177 208843 208339 269859 271174 318609 309878 319530 319908 327720 329868 304534 336043 754703 802338 579470 473527 290941 284476 330521 326674 338682 340347 338387 340344 381840 382873 663968 698394 40.15 68.8 2
11:01:37 2023-09-26 434981 431391 90158 87657 139512 144323 147277 146834 92756 92311 107514 112220 132731 133226 412103 445155 1109585 1100614 432472 445629 120359 106107 125583 123117 146796 142168 134618 135394 85892 87525 309768 272166 798453 804771 208913 208665 268851 275164 317203 310601 319530 321888 325976 330928 303146 333573 758557 792370 584016 473491 288824 285419 327702 327203 335467 341678 338470 341412 378685 378592 668980 695547 40.15 68.8 2
11:01:38 2023-09-26 431582 431566 90124 87414 139707 143566 147450 145934 94791 91994 107732 111998 133152 132675 412755 445662 1105255 1095795 429614 447291 122795 105526 122353 123084 147274 141198 135025 135012 85966 87314 311584 270563 809114 809177 208878 207690 269038 272229 316176 311109 319530 318905 328056 330397 302898 335532 760242 801771 573864 471344 290331 285098 328655 328937 336957 339496 340635 341232 378889 379074 668961 698045 40.15 68.8 2
11:01:39 2023-09-26 432660 432752 90034 87717 143629 143960 147211 147519 94692 92311 107366 112364 132631 133696 415283 444244 1118790 1102179 423601 444475 122642 105736 125706 123117 146796 141871 134618 135738 85865 87617 308521 273588 806824 805911 208878 207511 269929 271209 317167 311109 318592 320653 326047 330928 302190 337056 756913 792930 576850 468620 291421 283609 330521 327697 334657 341166 338710 341412 378464 378865 669527 691853 40.15 68.8 2
11:01:40 2023-09-26 432660 431807 90099 87565 143734 143693 147522 146754 94921 92121 107547 111059 132914 133226 412174 443026 1112882 1105355 432472 445592 122506 105703 125741 123117 146451 142101 134715 135590 85988 87585 309768 272166 820537 805849 209531 207690 270148 272871 317203 310131 319079 319908 325748 332712 301905 335789 761860 791069 578343 470529 288716 286244 327296 327555 337762 341677 339190 342447 376761 376542 668033 691655 40.15 68.8 2
11:01:41 2023-09-26 432283 433057 90005 87721 143533 143727 147242 147058 94791 92375 107473 112331 132665 133603 412174 444306 1115252 1091410 427384 444823 122438 105736 125583 123907 146796 142202 134584 135710 85865 87617 310965 274107 797677 811613 208697 207476 269671 270760 318163 311371 319304 319424 327985 328880 302898 335605 756232 802607 582501 472082 290941 284277 328463 328951 334728 339635 338114 339281 378997 378265 666075 692904 40.15 68.8 2
11:01:42 2023-09-26 449547 432752 90067 87717 143660 143594 147282 146890 92788 92369 107744 110020 132931 133410 413617 441309 1113130 1100759 433012 447072 120590 105703 125775 123117 146830 142300 135225 136478 85961 87493 311956 272779 815720 805911 208668 207725 270608 271813 317167 309878 319042 320914 324960 330928 302190 333501 759167 791214 575357 472749 288788 285383 326943 327203 334728 340585 337203 340380 378781 376507 667488 695016 40.15 68.8 2
11:01:43 2023-09-26 446311 432783 90104 87657 143629 143727 147488 146890 94758 92444 107547 112297 132665 133960 413372 444698 1108580 1099379 430601 445592 122506 105736 125618 123660 146485 142101 134736 135573 85833 87433 306779 273394 811052 806858 208517 207655 270148 271209 316910 311506 317584 319908 326996 328915 302650 333573 759167 793414 584501 472822 288861 285276 327702 327733 333384 340654 337841 339830 378997 377139 670513 694413 40.15 68.8 2
11:01:44 2023-09-26 434809 432872 90059 88013 139449 144326 147072 147538 94919 92342 107481 110460 132872 133813 415468 442990 1118790 1097420 429955 446708 120393 105881 125636 123863 146383 143435 135089 136232 85865 87827 310965 275336 795571 807053 208878 207332 268629 270347 318868 309157 318106 320428 325485 330397 301643 333609 755237 792930 576850 470382 288861 284227 328995 327292 334693 340689 337753 340860 377895 378265 664226 694029 40.15 68.8 2
11:01:45 2023-09-26 430825 432615 90005 87717 143704 143723 147488 146856 94791 92121 107366 112253 132698 133696 414027 445399 1116343 1103510 426106 445135 122795 105703 122338 123117 147426 141972 135058 135488 85966 87465 309768 272587 806004 806858 208913 206330 268664 271209 316140 310166 318106 318941 325976 329902 300323 336590 758057 796779 570994 467868 290535 284512 325923 327203 335714 341892 338215 343001 376439 381073 669381 694414 40.15 68.8 2
11:01:46 2023-09-26 437530 433052 89968 87925 139216 144292 147349 147468 94627 92509 107366 112442 132897 134066 413336 448394 1109659 1088163 433700 445555 122438 105914 122193 123830 146623 142466 134622 135932 85839 87617 311097 274557 804347 810967 208157 207690 269768 270382 318163 308257 319304 318682 326012 329868 302650 335387 755807 793450 575357 474197 288752 284525 330287 325199 335737 339329 338470 339830 379177 376542 661333 694941 40.15 68.8 2
11:01:47 2023-09-26 432513 433223 90038 87717 143778 144164 147211 146615 94791 92375 107547 112409 132768 133771 414027 449021 1116044 1094474 426745 447109 122472 105736 125565 123778 146830 142067 134652 135522 85839 87585 311584 273781 798760 811643 208517 206365 268851 271174 317167 309192 318592 317017 327490 328880 300358 335569 755770 802607 584016 470492 290801 284192 329586 328291 336809 340166 339670 341300 377679 379110 664115 692868 40.15 68.8 2
11:01:49 2023-09-26 438228 432845 90005 87569 139737 143986 147416 146856 94791 92121 107547 112253 132997 133771 413444 444771 1112882 1099796 433921 446574 122523 105809 125706 123150 146619 142199 134740 135611 85897 87617 309768 273526 801735 802248 207543 207332 269388 270984 316910 309192 315726 320428 326785 328915 301942 332491 758324 793491 572371 474678 288793 284627 326943 326942 333687 341166 337753 339317 378997 375946 671824 692904 40.15 68.8 2
11:01:50 2023-09-26 433061 433893 90099 87657 139736 143494 147797 146890 94791 92311 107547 111093 132881 133729 414682 446987 1109368 1096849 430942 445135 122744 105526 122371 123117 147274 141871 135245 135300 85839 87465 310965 273588 808086 810382 208012 206434 269958 271174 315258 310855 317621 318431 327243 330938 302871 333248 760162 797830 582501 471937 288608 284299 327727 327591 333969 339057 338710 339246 377895 378857 669564 692904 40.15 68.8 2
11:01:51 2023-09-26 436051 433124 89943 87749 139536 144160 147420 147712 94594 92542 107366 112631 132573 134167 414027 441836 1123668 1100614 426179 445519 122472 105914 125688 123860 146830 142432 134652 135838 85860 87617 310965 274946 799624 807053 208192 206399 269073 269524 316689 309661 315798 319683 325030 329638 301911 333501 756913 792370 584016 468620 288897 282744 327967 328523 333969 339670 337514 340309 377557 377139 667561 694029 40.15 68.8 2
11:01:52 2023-09-26 439010 432867 89820 87657 143629 143960 147485 147434 92788 92369 107563 110189 132814 133662 414308 448938 1109934 1093769 435242 445519 122472 105914 125583 123745 146347 142827 134584 135804 85828 87525 311956 273781 800053 811613 208012 207043 268984 270760 319857 307720 318592 317942 325030 328915 299483 331449 755807 799175 584016 472786 287630 284947 326943 324709 335737 338314 337753 339317 378673 376802 660396 692904 40.15 68.8 2
11:01:53 2023-09-26 432227 435425 89824 87597 143538 143964 147211 146615 94627 92316 107473 112331 132968 133771 414063 447688 1115252 1092957 427421 445555 122472 105809 125565 123778 146830 142466 134652 135838 85860 87525 311584 274557 801940 813913 207543 206187 269038 269559 316910 310309 317657 317942 326047 329653 300323 333537 753565 802607 573864 468656 290599 283176 326979 325234 334503 338585 339190 338258 376725 376577 664005 695471 40.15 68.8 2
11:01:54 2023-09-26 437824 432953 90001 87649 139516 143858 147624 147401 94953 92308 107629 110020 132881 133750 414646 441836 1109659 1100685 432202 447596 122710 106043 125600 123697 146960 143039 134765 135841 85865 87465 309768 273781 805278 807053 207543 206468 269199 271554 316211 308292 315798 319683 323530 328915 300780 331484 758630 791251 573864 472822 287868 284574 325994 325725 334189 339635 336179 339830 378997 375723 667561 692342 40.15 68.8 2
11:01:55 2023-09-26 435497 435398 90099 87414 143843 143494 148003 146890 94791 92121 107581 112331 132914 133511 414754 448354 1110156 1095790 431247 446963 122948 105703 122320 123660 147572 141745 135598 135624 86083 87314 315022 272166 812679 811613 207543 206365 269388 271244 315223 309192 318628 316982 325713 330330 299483 332995 759167 800341 573864 468656 288792 283741 324978 329221 337457 339867 338730 340985 377148 377864 668907 696535 40.15 68.8 2
11:01:56 2023-09-26 436051 435507 89903 87657 143559 144160 146804 147677 94725 92503 107563 110681 132665 134167 414610 443648 1122329 1101359 428025 446809 122608 106043 122172 123797 146830 142466 135025 135932 85860 87585 310965 275336 815720 808198 207543 206330 270338 270743 316618 309157 315654 318905 323983 331260 303120 332923 754631 791214 579462 468584 288752 281883 327437 325690 333969 339565 336654 339281 376389 377372 667488 693844 40.15 68.8 2
11:01:57 2023-09-26 431510 435321 90005 87625 143935 143964 147416 146580 94888 92121 107547 112375 133035 133956 414682 443959 1119217 1102999 427348 446809 122812 105598 122437 123084 147737 142168 135467 135488 85966 87433 311097 273394 809212 806822 207977 205015 269388 270347 315188 309590 315690 318388 324018 331260 298435 333573 760236 794395 575357 469330 288919 283467 327727 327061 336267 340932 336985 341542 375382 376507 669454 692073 40.15 68.8 2
11:01:58 2023-09-26 439353 436054 89903 87685 143464 144194 146804 147334 94659 92503 107481 112442 132665 134040 414646 448003 1111195 1088200 432579 448229 122404 106074 125636 123830 146451 143435 134702 136025 85807 87585 310965 274946 796970 811613 207185 206399 268974 270691 317167 307685 317584 316947 324698 330116 300288 330875 754029 793450 582501 473826 287391 283715 327437 324834 334657 338044 337167 338258 378694 377742 660323 692868 40.15 68.8 2
11:01:59 2023-09-26 432827 436190 89791 87418 143704 143727 147728 147609 94758 92121 107498 112453 133006 133696 414682 451030 1116044 1096575 428025 446844 122523 105703 125881 123830 146830 142432 135025 135898 85897 87585 310965 274557 803952 813913 207508 205511 269958 270743 316176 310309 317294 318542 328173 329778 299272 333356 756467 802192 579276 470529 288644 282963 325923 325129 333789 340153 338470 340113 376510 378843 664226 693585 40.15 68.8 2
11:02:00 2023-09-26 439357 436806 90009 87565 143699 143727 147762 147365 94921 92121 107547 112375 132881 133603 414682 445314 1112845 1100577 431862 446844 122608 105881 125741 123712 146830 142466 135025 135804 85897 87525 306349 273781 815716 807962 207805 206330 268596 269559 315919 310419 315582 318941 323460 329191 301697 333300 756393 792930 579470 472786 287594 283573 327923 325392 333933 339600 336143 340480 377859 376802 670477 692831 40.15 68.8 2
11:02:01 2023-09-26 438006 436194 89787 87565 143699 143926 147728 146925 94856 92248 107547 110380 132847 133477 414718 443648 1107979 1101020 432472 448229 122523 105881 122305 123797 146485 142297 135122 136034 85924 87433 311956 273781 804849 811643 208981 206123 269163 270743 318210 309918 315437 318984 326894 329013 300357 331377 756876 797614 584874 473884 287986 283220 325888 325690 333933 339294 336875 339391 376725 376802 669527 692868 40.15 68.8 2
11:02:02 2023-09-26 436973 434181 89787 87414 143464 144160 147488 147814 94921 92375 107547 112409 132698 133570 414754 446952 1122002 1097420 431247 448901 122404 105914 125583 124230 146485 143499 134711 136282 85764 87617 313218 275933 793728 806822 207329 205654 268974 270743 317167 307936 315654 318682 322974 330295 298888 331449 754362 791214 582501 468548 288274 282815 327437 324352 333969 339057 333708 338258 375274 377684 666175 693622 40.15 68.8 2
11:02:03 2023-09-26 453410 436806 89968 87501 139536 143924 147589 147401 92851 92308 107696 112264 132914 133260 417531 452205 1106824 1094474 434625 446809 120693 106001 122521 123712 146864 142466 135152 135838 85865 87433 309768 272972 807922 813913 207185 205688 268118 270760 315223 307255 318069 316433 324018 329653 298679 331449 756913 799703 579276 468620 286987 284476 326803 324709 334657 338782 337203 340759 375802 375708 667795 696041 40.15 68.8 2
11:02:04 2023-09-26 453574 434181 89754 87565 143629 144194 147625 147814 94725 92571 107514 112598 132665 134702 414754 449647 1112535 1088200 432674 448174 122438 105881 125671 123863 146796 142894 134652 136249 85802 87585 314083 275336 799087 811613 207805 206152 268596 270743 316653 309602 315690 316982 323495 329191 299413 329377 753565 793342 569423 472786 286952 283091 328655 324654 336498 339831 336271 340538 376582 375230 662722 695782 40.15 68.8 2
11:02:05 2023-09-26 435118 437433 90005 87318 139645 143693 147795 146615 92788 92342 107878 112341 133097 133260 417173 447194 1116044 1108691 432741 447509 122642 106029 122287 123830 147376 142500 135279 135966 85902 87456 306511 273201 811367 808606 207543 205334 268408 270347 315188 308222 315690 316982 323495 328880 297743 331484 756949 788874 579836 468532 287922 283839 324965 325655 333933 340428 335668 339246 372720 376537 668507 691876 40.15 68.8 2
11:02:06 2023-09-26 438006 435099 89910 87414 143704 143727 148003 147471 94921 92121 107862 112297 132881 133570 417137 449011 1112882 1106141 434933 446844 122676 105703 125916 123745 147274 142432 135279 135966 85897 87433 309768 273781 811906 807053 206862 205654 267843 269559 315188 308186 315496 316982 324633 328880 299392 332355 760117 792189 579836 469159 287724 283900 326767 327596 333897 340452 335487 341021 372162 376272 668507 691876 40.15 68.8 2
11:02:07 2023-09-26 437133 438640 89754 87533 143629 144160 147728 147263 92819 92375 107547 112442 132881 134040 417137 449647 1114461 1091331 431247 449256 122472 105914 122361 123863 146485 143039 135156 136076 85892 87585 310965 275726 805329 815066 207805 205369 269199 270362 316211 307255 315690 316947 323912 327968 299413 332318 752466 800268 577955 472786 287832 281931 328154 324834 333969 339914 333456 339758 377557 376272 659855 692868 40.15 68.8 2
11:02:08 2023-09-26 433214 436083 89940 87414 143730 143727 147762 147814 94823 92375 107547 112520 132972 134133 414754 449329 1116044 1094722 429991 448174 122523 105914 125670 123863 147274 143124 135152 135932 85833 87585 310965 275336 807263 816268 207805 205049 269388 270563 318399 309871 315437 319443 324819 327561 299272 331269 756467 801291 579470 472604 288716 281777 325994 324834 333969 339557 336126 339261 377823 376802 661333 692904 40.15 68.8 2
11:02:09 2023-09-26 440893 438645 90038 87410 139615 143727 148106 147369 92851 92121 107729 112331 133097 133570 417137 449011 1115252 1105355 432651 448174 122676 105703 125635 123797 147274 142466 135373 135966 85839 87314 311584 273526 809624 802248 206253 205511 267843 270743 314968 307720 315654 316982 324033 330991 297983 329448 758861 784400 584016 468584 286566 283374 324965 327218 333933 340153 333600 339317 373279 374547 665893 691876 40.15 68.8 2
11:02:10 2023-09-26 440599 436119 89787 87437 143734 143693 147762 147369 94758 92311 107581 112409 132881 133696 417137 446684 1111232 1100614 434867 452346 122523 105809 125653 123660 146554 142466 135422 135932 85860 87314 311956 274374 816048 810419 207805 205585 267736 270743 315938 309433 314736 320085 323925 328516 300063 330218 755770 790061 572371 472786 286477 282938 326658 324834 333933 340932 333442 338223 375560 374284 666300 691876 40.15 68.8 2
11:02:11 2023-09-26 432980 436335 89787 87414 143852 143964 147450 147297 94855 92282 107547 112409 132964 133771 417173 451102 1116044 1100983 428704 448174 122472 105703 125635 123830 146864 142466 135152 135966 85860 87433 314708 274557 803189 813913 206287 203812 268596 270552 315153 308379 315690 315856 323495 329191 298104 331449 753565 797975 584016 467868 287922 281848 324942 324834 333704 338070 337203 339114 375960 376551 663968 695545 40.15 68.8 2
11:02:12 2023-09-26 437733 435813 89787 87354 143429 143926 147625 147574 94758 92121 107547 112331 133118 133729 417137 448390 1121031 1107924 431859 448174 122404 105849 122202 124072 146997 142991 135263 136241 85924 87521 315084 275141 804005 811395 207805 204770 268596 270743 316618 306257 315690 318992 324537 329885 297888 330411 752466 793491 579276 468282 287427 281848 326803 324834 333687 339020 333600 338258 372198 375744 657917 691876 40.15 68.8 2
11:02:13 2023-09-26 438079 437975 89779 87418 143704 143494 147762 147403 94921 92311 107547 112409 132914 133696 418130 449647 1107979 1099342 433085 447509 122642 105558 125741 123660 147461 142466 135279 135966 85807 87433 310965 274557 810090 811613 207805 204873 267843 270552 315938 308257 314658 315991 323721 327209 297567 329377 756949 793112 579470 468692 286701 282426 326767 327791 332923 339735 335997 338504 375981 374966 670293 695903 40.15 68.8 2
11:02:14 2023-09-26 437551 436100 89754 87175 143560 143693 147725 147725 94758 92121 107514 112253 132914 133696 416883 451600 1121068 1097420 432165 448210 122234 105881 125636 123896 146796 143160 134618 136411 85701 87585 311584 276117 810045 809785 207805 204412 267843 269981 316176 306327 315137 316982 323577 329191 297082 332009 752430 790656 580985 467816 287059 281848 328655 324834 333969 340189 333329 338223 373017 374618 659352 691876 40.15 68.8 2
11:02:15 2023-09-26 438298 436798 89632 87565 143429 144194 147488 147814 94691 92670 107218 112665 132665 134201 417210 447109 1122039 1104155 432472 449545 122438 105914 125636 124067 146796 143291 134652 136411 85850 87617 313218 276117 801769 810419 207805 204412 267843 269981 315955 306292 314658 316947 323577 328942 297743 332281 754140 789916 582501 470529 286808 281707 328423 324654 333897 339617 333058 340480 372720 374582 659855 691618 40.15 68.8 2
11:02:16 2023-09-26 439829 436087 89910 87108 139645 143262 148001 146615 94955 92057 107581 112109 133131 132942 418462 451102 1106824 1094511 432472 449356 122676 105526 122338 123652 147228 142199 135624 135611 85865 87282 309768 272489 808783 813913 207221 204378 267843 270743 315493 307255 315690 315856 323009 327209 297707 329145 756949 797975 572371 468584 286512 281989 324965 326563 333933 337797 336179 338614 373839 374582 665602 691853 40.15 68.8 2
11:02:17 2023-09-26 439714 436593 89787 87290 143730 143865 147656 147023 94791 92121 107729 112143 133239 133260 418462 451102 1106039 1094511 432901 448246 122591 105558 122353 123660 147306 142466 135742 135838 85929 87282 309311 273008 812023 815066 207539 204378 267629 270671 315793 309433 315401 315856 324947 327826 297563 332119 756767 799522 572371 468584 286987 282709 324965 324709 333789 338438 336327 338614 374400 374582 667561 695819 40.15 68.8 2
11:02:18 2023-09-26 439357 439645 89504 87450 143429 144194 147762 147814 94692 92703 107440 112665 132914 134606 418462 445733 1122039 1102999 429687 450285 122438 105703 125635 123863 147186 143435 135377 136299 85833 87465 314186 276509 808976 810357 207659 204236 268596 269223 315223 307720 313738 316947 323805 328269 299827 329412 752466 790656 580985 468548 286952 281042 325959 324834 333451 337538 333636 339130 373279 376272 665565 695016 40.15 68.8 2
11:02:19 2023-09-26 435466 436803 89754 87175 139641 143594 148003 147609 94791 92121 107547 112409 133097 133729 418794 448376 1117961 1102999 428704 449280 122676 105526 122353 123117 147479 142466 135501 135921 85807 87424 311956 274411 811593 811431 207805 205310 268336 270707 315865 309688 314478 318317 322799 327932 297144 330911 756845 795755 578529 469196 287832 280527 324965 324674 332850 339163 333365 338874 372756 375744 665529 691876 40.15 68.8 2
11:02:20 2023-09-26 441620 436807 89944 87322 143533 143727 147589 147712 94758 92121 107547 112442 132914 133662 418094 450778 1107979 1094549 435171 449666 122438 105703 125618 123863 146615 143007 135151 136076 85796 87314 309768 274557 817810 816221 207221 204412 266237 270362 314968 305829 315395 315004 324033 327244 297888 330007 754134 793450 572371 468656 285165 282819 324965 324461 333969 337513 333420 338395 373590 372618 661691 693807 40.15 68.8 2
11:02:21 2023-09-26 440930 437452 89476 87446 143433 144223 147660 147814 94627 92311 107547 112476 132881 134133 418794 449366 1112882 1091368 432813 449545 120479 106074 122269 124105 146589 143257 134957 136309 85902 87521 311956 275848 803392 815570 207221 204696 267021 269602 315223 306078 317166 315991 324033 326820 297532 329541 752502 797431 580985 472786 285200 281650 325432 324341 333933 338070 333672 338374 374711 372344 659388 695053 40.15 68.8 2
11:02:22 2023-09-26 435502 436807 89787 87296 139578 143228 148210 146615 94791 92121 107729 112220 133131 133260 419683 450788 1115252 1108691 433428 448877 122472 105703 122236 123660 147274 142466 135501 135932 85865 87314 309311 273588 811477 809250 207805 208836 266833 270743 315493 308633 314436 318019 323577 329191 297014 329412 755807 784473 569423 467648 286539 282857 324821 324834 333355 338438 333262 339020 373802 373843 671054 691729 40.15 68.8 2
11:02:23 2023-09-26 439353 436834 89508 87144 143433 144223 147450 147814 94725 92311 107547 112476 132931 134099 418758 451066 1116302 1092180 430612 449581 122438 105776 125618 123863 146864 142928 135279 136317 85764 87314 314083 276117 803728 816221 206638 203778 267843 269187 315188 306996 314694 315039 323805 325732 297532 330622 755480 797975 579281 472082 286512 280135 324942 324605 333933 338070 333636 337621 375033 374284 659855 692868 40.15 68.8 2
11:02:24 2023-09-26 439714 438108 89508 87354 139699 144094 147797 147814 94758 92311 107547 112398 132897 134040 419054 451066 1114461 1088236 429970 449666 122353 105558 125618 123745 146610 143499 135156 136299 85733 87314 310965 276117 800068 815066 206493 203778 267655 268962 315974 305829 314436 315004 323984 325941 300172 330292 755930 798994 576439 473136 286369 280492 327265 324654 333861 338034 333564 337382 374471 374021 661556 692868 40.15 68.8 2
11:02:25 2023-09-26 440076 436838 89787 87144 139965 143659 148210 147609 94921 92121 107762 112253 133131 133293 419423 450395 1114461 1106840 435375 449545 122472 105736 125705 123627 147564 142500 135407 135966 85802 87433 312814 274363 808119 809213 207221 203778 266237 270362 315715 306362 314179 315039 322143 328729 297678 330585 756341 784207 580038 467816 285165 281883 324965 324834 332706 338070 332086 339721 369942 372344 665565 691450 40.15 68.8 2
11:02:26 2023-09-26 441854 437492 89508 87100 143695 143977 148106 147609 94791 92121 107581 112287 133097 133813 419387 449761 1112882 1103784 435171 449545 122472 105558 125688 123745 147274 142500 135373 136000 85796 87282 314708 274557 809303 809213 206638 205963 266736 270336 315793 306900 314293 318542 322000 327830 297816 329394 759882 791214 573864 469196 285846 281980 324965 324654 332472 338070 332554 339721 369942 372344 668011 690896 40.15 68.8 2
11:02:27 2023-09-26 437638 438139 89476 87112 143634 143727 147762 147712 94692 92121 107547 112287 132881 133914 419423 451102 1116044 1091359 429991 449581 122472 105809 125565 123863 146864 142827 135092 136188 85850 87314 310965 275336 821211 816074 206638 208472 267843 268962 315974 305864 313738 315856 322039 324979 297604 328879 754905 799175 577955 468584 286952 280100 324000 324834 333463 337241 333636 336047 374172 374618 660396 691655 40.15 68.8 2
11:02:28 2023-09-26 437469 438072 89472 87112 143634 143659 148160 147712 94888 92121 107696 112409 133064 133914 419355 454937 1116044 1096069 429955 450942 122574 105558 125600 123745 146485 143400 135449 136042 85924 87456 311956 275848 804440 817958 207513 204735 267191 268972 315902 308561 314478 315340 324489 326188 297167 329341 755794 801544 572371 468532 286916 280779 324965 324690 333463 336509 333708 336522 371866 374284 663284 693844 40.15 68.8 2
11:02:29 2023-09-26 441025 437848 89476 87112 143629 143693 147968 147814 94758 92121 107547 112409 133097 133696 419683 446987 1112809 1100577 436592 449510 122404 105703 122271 123830 147479 142466 135644 136154 85802 87282 309768 274946 820988 811540 206493 203744 266575 269756 315938 306292 312678 318019 323086 325924 297888 328354 754631 791178 579849 472046 285165 281348 324748 324834 331986 338806 333009 338285 374114 372131 668011 693240 40.15 68.8 2
11:02:30 2023-09-26 441854 438072 89468 87124 143529 143659 148106 147574 94855 92121 107514 112409 133097 133696 419683 446952 1109585 1100162 432579 450942 120359 106090 122437 123868 146960 142199 135424 136120 85802 87337 311956 275336 812794 813373 206348 203427 266166 269151 315938 308996 313952 316398 323050 325661 297707 329271 756467 792930 577955 471344 285165 281436 324965 324834 331951 338782 331511 337584 373279 373128 665492 691876 40.15 68.8 2
11:02:31 2023-09-26 438553 438755 89476 87112 139732 143727 148003 147574 94791 92121 107696 112375 133264 133881 419683 455119 1119402 1097383 432472 449545 122438 105558 125706 123712 147274 142466 135245 135932 85764 87282 310965 275141 805896 813337 207075 204735 266202 269151 315938 306825 315101 315856 322595 327597 296733 330585 753255 793425 575357 469443 286463 281137 324929 324690 333897 335826 333492 337438 373129 373248 659169 691876 40.15 68.8 2
11:02:32 2023-09-26 439088 439373 89443 87080 143634 143693 147968 147727 94725 92121 107514 112375 132972 133696 419392 455897 1119485 1100759 432398 450035 120309 105638 122202 123731 147443 142793 135553 136248 85770 87282 309306 275336 813243 814993 207221 204735 266202 268926 315938 306825 315137 315856 322596 327667 296107 330687 754324 795885 584016 467868 286253 280527 324821 324798 333933 335028 333564 337584 369907 373426 658382 691876 40.15 68.8 2
11:02:33 2023-09-26 441854 439144 89758 87116 143699 144172 148210 147814 94758 92375 107547 112409 133097 133729 420611 448376 1108763 1100946 432692 449545 122523 105703 125600 123830 147274 142466 135467 136154 85848 87282 314083 275336 808598 813913 206348 208729 266202 269187 315493 306755 311765 318019 322799 327795 297671 329285 756467 792188 569385 473210 287510 281207 324604 324618 331412 339020 331511 337071 373279 372025 668011 691876 40.15 68.8 2
11:02:34 2023-09-26 439714 439413 89476 87112 139287 143693 147762 147712 94725 92121 107547 112375 132881 133696 419647 453194 1117133 1097383 433085 450215 122438 105703 125653 123863 147274 142991 135245 135932 85850 87282 314708 274946 804849 815109 206638 208658 266166 269115 315974 305962 314143 315856 321881 327209 296071 329504 752189 792370 573864 467868 285245 280492 324965 322831 333933 336190 331511 338614 369907 372309 656413 690859 40.15 68.8 2
11:02:35 2023-09-26 440337 440063 89443 87144 143364 144026 147881 147814 94790 92121 107547 112375 133006 133696 419022 451071 1118790 1097383 431862 450532 119897 105703 125549 123830 146796 142894 135025 136283 85754 87643 315084 276902 802200 811540 206495 205095 266291 268002 315577 306825 313846 317643 321025 326047 297153 329824 752961 788838 579470 469529 285165 280695 327229 323812 331951 338034 330509 337584 369907 372167 659819 689843 40.15 68.8 2
11:02:36 2023-09-26 440603 437817 89476 86929 143695 143765 147897 146580 94855 92057 107696 112186 133177 132950 420611 452487 1106824 1094511 434514 449510 122523 105493 122271 123084 147582 142398 135672 135710 85802 86980 315084 273394 812133 816221 206521 208329 265944 270362 314827 305829 314401 315376 323122 325171 297014 329271 754667 793414 579470 468182 285245 281348 323787 324834 333229 334992 333311 336522 371535 372273 664552 693622 40.15 68.8 2
11:02:37 2023-09-26 442444 439144 89472 87084 143629 143228 148106 147487 94758 92121 107547 112297 133097 133536 419720 455113 1106824 1093734 436171 449193 122404 105204 125671 123117 147274 142432 135245 136139 85839 87365 312319 273562 810999 817378 206276 204735 264953 269838 314905 306753 314586 314501 322596 325661 296733 329444 756872 793342 579470 469862 284259 281615 324663 323884 333698 335028 332554 336559 371015 370087 664226 691876 40.15 68.8 2
11:02:38 2023-09-26 437852 439449 89443 87068 143533 143594 148003 147609 94725 92121 107581 112409 132881 133914 420611 448354 1118827 1102999 429955 450656 122523 105526 122287 123117 147479 142432 135501 135921 85850 87250 311584 274946 811575 811540 206058 203590 266985 268701 314128 306292 311765 315856 320847 325206 296107 330585 756151 790061 579470 466545 286164 280030 324471 324474 331162 337241 334462 337776 373093 373283 668011 691238 40.15 68.8 2
11:02:39 2023-09-26 439092 439104 89717 86988 143704 143460 148210 147369 94888 92121 107803 112220 133097 133226 419720 449330 1114461 1105355 434625 452389 120324 105750 122530 123664 147375 142398 135365 135924 85865 87337 314186 274290 809760 810930 206638 204161 264573 269187 314540 306717 312678 315856 321132 327173 293948 329422 755734 784364 575357 467537 284494 280955 323763 324341 331717 336544 331547 337584 369984 370087 665059 689806 40.15 68.8 2
11:02:40 2023-09-26 439357 439081 89410 87020 143568 144313 147450 147537 94626 92375 107440 112520 132956 134078 419720 451102 1114461 1091331 431859 450215 120230 105526 125636 123830 146830 142500 135058 136188 85848 87282 311584 276117 807031 817378 205913 204161 266985 267464 315493 306825 312678 315856 323122 323689 297014 328573 752189 799657 569385 470492 287919 279499 324568 323405 332580 336603 332374 333397 372840 372689 660286 693351 40.15 68.8 2
11:02:41 2023-09-26 437788 439409 89439 87020 143359 143693 147589 147574 94725 92121 107514 112375 132665 133998 419428 456188 1119485 1098456 431785 450424 120226 105710 122253 124097 147101 142861 135025 136154 85733 87282 311956 275786 820538 816221 206493 204018 265980 268099 314941 306644 313702 313939 322107 326188 294002 329504 754556 795922 573864 467206 285165 280030 324929 323751 332994 334489 332554 336285 369984 372012 659601 691386 40.15 68.8 2
11:02:42 2023-09-26 441624 438433 89443 87080 143468 143765 148157 147263 94725 92121 107547 112375 133064 133771 419392 447688 1109971 1099379 432651 450215 122404 105453 125618 123627 146830 142432 135279 135932 85786 87252 314708 275141 807793 813337 205444 204161 265351 268324 315049 306257 313952 315676 323310 324401 297347 327391 756467 792188 576439 472538 286084 282049 324857 323812 329947 337833 331010 333613 374980 371433 666507 691876 40.15 68.8 2
11:02:43 2023-09-26 440148 439404 89750 86929 143904 143390 148795 147400 92820 92111 107811 110121 133031 133410 420799 454901 1106676 1097244 432543 450850 122642 105171 122437 123051 147646 142398 135722 135488 85796 86980 311956 273781 818967 815643 205480 204161 265351 268737 313174 305829 312925 314674 322632 324193 294883 328304 754667 793414 577955 468512 284294 280065 323068 324834 331448 335028 333058 333577 370979 371196 665602 691876 40.15 68.8 2
11:02:44 2023-09-26 440603 452432 89255 87322 143368 144364 146937 147778 94561 92375 107366 112787 132731 134201 419720 450468 1121207 1100577 431859 450215 122404 105526 122193 123745 146864 142500 135279 136188 85733 87282 314186 276902 802249 811643 205808 204019 266514 267179 315421 306825 313803 315820 320954 325030 295441 328063 753645 784364 579470 469196 285129 279743 324496 323812 330643 337797 332073 336522 372493 372131 662271 689880 40.15 68.8 2
11:02:45 2023-09-26 444101 439449 89476 86925 143634 143843 148106 147609 94758 92121 107547 112331 133131 133410 420611 453194 1106824 1092957 436402 450923 122234 105204 125583 123117 146520 143039 135160 136051 85905 87012 312814 274363 810925 816221 205480 204018 263729 269187 314827 305962 313702 313617 322107 324890 295863 327355 752430 793378 577955 469862 285476 281051 323787 322867 333463 334992 331547 335537 370754 369464 662990 691581 40.15 68.8 2
11:02:46 2023-09-26 444268 440791 89443 87080 143364 143960 147625 148124 94659 92311 107366 112442 132881 134133 419720 450814 1112535 1088200 436561 451563 120181 105558 125496 123830 146796 142928 135263 136173 85796 87456 311956 276902 800354 817378 205337 205166 265139 267357 315902 306559 314769 314968 321132 324228 295821 326214 755406 795176 570878 468692 283391 279960 324965 322341 332490 335028 331242 335537 371015 369464 657880 691876 40.15 68.8 2
11:02:47 2023-09-26 438339 440108 89476 86775 143695 143228 148503 147369 94921 92121 107547 112220 133131 133260 420909 451066 1115252 1106928 435155 450886 122438 105204 125741 123117 147479 142466 135640 135932 85706 87160 309311 273781 815405 810967 206348 203875 264538 269151 313907 306825 311801 315634 320646 326188 293721 328500 753565 784364 575357 466586 284374 281101 323559 323957 331198 336226 333987 336780 369875 369946 668011 689659 40.15 68.8 2
11:02:48 2023-09-26 441850 442660 89443 86988 143590 143460 148106 147712 94758 92121 107547 112220 133006 133477 420909 450741 1111269 1103784 438349 450633 120241 105428 122338 123731 147390 142432 135365 136639 85796 87218 315084 275336 808445 810357 205480 204161 264538 268415 314827 306105 311729 315856 319193 325206 294775 324271 755321 784062 577955 468548 283391 280065 322817 322902 331395 336509 330824 337346 369871 369464 664226 690465 40.15 68.8 2
11:02:49 2023-09-26 439042 439117 89447 86929 143743 144024 147515 147766 94758 92121 107547 112331 133181 133956 420909 457194 1115252 1096069 431247 450922 122319 105526 125618 123660 147274 142466 135058 135966 85754 87012 311584 275336 804012 816221 205769 203021 265793 267499 314163 306393 311765 313104 322143 324193 294305 329737 753035 799090 579470 467611 285142 279109 324663 322723 331305 334547 332878 333397 369947 371681 661296 691876 40.15 68.8 2
11:02:50 2023-09-26 440709 440755 89632 86929 143533 143494 148003 147609 94692 92121 107547 112220 132931 133998 420690 456225 1119217 1100778 433700 452205 120226 105710 122271 123731 147133 142957 135058 136154 85754 86980 311956 275885 810821 815688 206058 203733 265351 267357 314163 304743 313666 314453 320421 325661 293124 328036 751518 792370 573864 467206 284294 279214 324015 322604 332994 334172 331010 336285 369984 370087 656449 690896 40.15 68.8 2
11:02:51 2023-09-26 442998 440081 89476 86929 143730 143964 147691 147336 92788 92121 107547 112409 132964 133771 421987 449021 1109622 1096069 432615 450886 122438 105558 125565 123117 147274 142432 135279 135966 85701 87044 314708 275885 810471 813913 204833 203875 264573 267499 313686 308524 313062 315568 322888 323686 295928 326856 756195 793381 576439 470723 285881 279925 324015 324568 329680 337016 330545 333289 371760 370017 669326 691876 40.15 68.8 2
11:02:52 2023-09-26 440355 440791 89476 86861 139966 143291 148484 147297 92820 92020 107811 109868 133064 133193 422066 456225 1105891 1096069 436171 450215 122591 105171 122606 123461 147684 142168 135672 135522 85914 86921 311956 273781 820382 815887 204932 203590 264573 268737 312260 306753 314062 313719 321881 323254 294020 327038 755321 793342 577955 467816 284059 279214 322125 324605 330983 334723 334536 333541 369907 370052 665565 691876 40.15 68.8 2
11:02:53 2023-09-26 440305 441516 89137 87116 143368 144423 147332 147778 94594 92530 107218 112553 132744 134167 420909 450359 1122039 1100614 433306 450994 122319 105526 125636 123117 146864 142500 135058 136188 85722 87044 311956 276902 813624 813373 205159 203663 266024 266465 314719 306176 312952 315748 319948 324839 294747 327500 752189 784400 577955 469196 286287 279707 324965 322831 331220 337052 329510 335866 369061 371196 661801 691605 40.15 68.8 2
11:02:54 2023-09-26 444369 440449 89443 86779 143608 143262 148106 147609 94725 92121 107547 112220 133006 133696 420909 454347 1106824 1092957 438260 450923 122234 105204 125706 123117 146520 142199 135368 135910 85637 86980 312814 274169 805521 816221 205444 203590 263693 268636 314128 305746 312714 313975 320871 323740 294305 326577 752466 793378 569385 469196 282959 280218 323104 322413 332490 333986 331511 333613 369319 369627 662990 691618 40.15 68.8 2
11:02:55 2023-09-26 444530 440086 89288 86929 143355 143727 147348 147814 94594 92311 107498 112442 132698 133914 420314 454440 1109622 1090556 436579 450886 119863 105526 125461 123660 146589 143124 135263 136585 85733 87218 311956 276902 800354 815951 204297 204126 264362 267098 315049 305495 314757 314011 320196 323947 295226 324523 752189 795116 577955 470455 284467 280319 323787 320914 331986 334732 330509 333541 368803 367848 658382 690896 40.15 68.8 2
11:02:56 2023-09-26 438836 440791 89349 86715 143634 143262 148210 147403 92712 92121 107547 112143 133006 133603 422286 451102 1119129 1105355 432165 451563 122438 105099 125775 123051 146520 142199 135619 135811 85786 86921 312814 274676 811811 812762 205913 203021 264538 268324 313364 306825 312767 314932 320161 324228 292891 328073 752502 784473 577955 466179 284059 279948 322554 323561 329697 335720 330402 333469 369579 369982 668961 687670 40.15 68.8 2
11:02:57 2023-09-26 442528 439740 89443 87174 143944 144024 147846 147297 94791 92121 107581 110020 133168 133444 422286 453799 1112845 1107055 435551 450669 120393 105460 122305 123051 147512 142432 135820 136018 85796 87186 309311 274557 809641 811613 205480 203021 264291 268359 313138 305602 311475 315088 320161 326712 292891 327537 752502 784364 569423 466179 283502 279834 322877 323393 329983 334992 330281 333613 368943 369499 665565 687854 40.15 68.8 2
11:02:58 2023-09-26 440225 441886 89166 86897 143429 143727 147762 147814 94594 92316 107218 112442 132914 133914 420946 454513 1114461 1091331 431326 450958 122319 105237 125583 123117 146830 142500 135279 136188 85690 87044 314083 275597 807847 815923 204152 203021 265351 266234 314163 305674 311510 313581 320161 321953 296107 326250 751932 797922 579281 468512 285881 279743 324929 321745 331543 334816 330366 333325 371275 370017 657917 693756 40.15 68.8 2
11:02:59 2023-09-26 440213 440427 89284 86929 139374 144024 147520 147400 94627 92121 107670 110325 133106 134032 421322 457053 1115933 1094400 432361 450584 120226 105493 122305 123117 146830 142500 135058 135955 85722 87154 314708 276117 807466 817112 204833 202843 265245 266643 313907 305962 311292 313022 320847 322248 293821 328036 752189 793414 569385 466656 284396 278331 323787 321305 330018 334489 331547 333239 368803 370087 660360 691876 40.15 68.8 2
11:03:00 2023-09-26 445560 441448 89317 86747 143433 143494 148003 147712 94692 92121 107547 112220 132914 133696 418598 449373 1112057 1100647 437820 450958 122234 105204 125531 123117 147274 143007 135092 135966 85690 86980 309768 275141 809521 811613 204474 203590 263729 267499 313364 306177 313729 315640 318757 324088 294783 324451 755394 787711 580985 468458 284668 279834 322805 322055 329983 334746 331404 337436 369427 367848 666337 688866 40.15 68.8 2
11:03:01 2023-09-26 450047 441759 89288 86984 139354 143424 147913 147433 94854 92054 107481 109944 133598 133595 422103 449545 1112845 1099796 436130 450597 120215 105428 125531 123117 146619 142199 135181 135952 85764 87307 314083 275336 807040 811613 203974 203021 263729 267053 313210 305962 309807 315412 318463 322213 294918 324559 753255 784473 575681 468620 282563 279743 323104 322377 328986 336780 328480 333577 369907 368397 664226 689916 40.15 68.8 2
11:03:02 2023-09-26 440704 441800 89288 86779 143355 143494 147797 147712 94627 92121 107218 112253 133085 133729 421987 454610 1119439 1097383 432238 450958 122234 105171 125583 123117 146864 142432 135058 135966 85605 87012 311956 276313 812230 816268 204874 202809 264362 266875 313948 304387 312535 313724 318719 324960 292820 326431 750519 790583 580038 468040 283972 278296 323032 320843 332454 333916 331911 336011 369427 369464 658998 689317 40.15 68.8 2
11:03:03 2023-09-26 442795 441967 89345 86925 138997 144024 147589 148035 92819 92121 107407 112297 132881 133696 420909 454892 1120809 1099193 432543 452315 119726 105605 125391 123830 146247 143435 135113 136347 85658 86980 309306 276117 798888 813913 204761 202950 264098 266643 315049 304102 311221 314860 318123 324839 293061 326214 749952 784400 570878 467868 283356 278475 323727 320321 331717 334922 328941 335501 369984 369429 658998 688792 40.15 68.8 2
11:03:04 2023-09-26 441331 441376 89410 86592 143704 142765 148416 146925 94888 92121 107514 112264 133064 133716 422249 454828 1106039 1096069 432615 450886 122608 104995 122202 123461 147820 142331 135706 135660 85882 86916 311956 274946 820703 817921 203975 202774 264327 266607 311643 306825 310784 312695 320811 324681 293536 324523 756018 795885 576439 470195 283527 278331 321114 323585 329377 333951 330974 332928 369984 368913 665529 691876 40.15 68.8 2
11:03:05 2023-09-26 441155 441322 89211 87080 143233 144164 147176 147881 94593 92375 107152 112486 132739 134167 421207 450359 1120376 1100815 432202 454276 119643 105493 125391 123627 146452 143097 134584 136188 85594 87282 314708 277689 798738 813951 204618 202808 264098 265790 315049 305066 310749 315376 318640 323670 293302 324595 751685 784364 577955 468532 283449 279743 324748 320593 330625 336681 330971 335356 369875 369876 658738 688609 40.15 68.8 2
11:03:06 2023-09-26 449644 442102 89105 86988 143159 143693 147640 147814 94593 92248 107185 112442 132665 134167 421505 451711 1122292 1103826 435515 450669 119942 105460 122277 123764 146658 142827 135110 136207 85626 87458 311956 277689 804273 813337 204618 202668 264098 265719 314570 305495 309807 314932 319827 323670 293465 324559 749988 784328 577955 467868 283356 279599 324471 320843 329413 334992 330723 333541 369687 368620 657844 688829 40.15 68.8 2
11:03:07 2023-09-26 441620 441417 89288 86592 139593 143228 147968 147334 94725 91834 107547 109918 133097 133226 422249 454539 1105255 1093734 435861 451563 122370 105171 125636 123051 146554 141834 135355 136142 85754 86980 312814 273781 808350 817958 204117 202950 262887 267464 312224 305066 311765 312037 320288 322213 293913 324343 755746 797885 577955 469531 284668 279834 321423 322651 330768 333274 331099 333397 369984 368362 664226 691876 40.15 68.8 2
11:03:08 2023-09-26 446190 442142 89288 86929 143364 143693 147762 147743 94725 92208 107744 110020 133239 133998 422103 455970 1106750 1094549 438661 450778 120025 105428 124141 123764 146830 142432 135025 136060 85770 86948 314186 275726 806701 817958 204152 202844 262633 266643 313871 304566 311694 313427 319122 324417 293302 324199 753255 795885 569385 470529 283663 279214 322746 320843 331681 333647 329510 333433 369984 367194 658346 690859 40.15 68.8 2
11:03:09 2023-09-26 439980 442147 89133 86557 143459 143676 148210 147712 94725 92121 107440 112297 132914 133998 422885 451102 1116044 1103784 432165 450922 122438 105171 125741 123051 147479 142398 135501 135488 85786 86980 312162 275141 815520 815066 204797 201713 264318 267179 311903 306644 313062 313796 319016 323307 292303 327355 755321 791067 576439 467023 284902 279349 323104 322867 328383 334746 329208 333469 369984 370052 666115 692548 40.15 68.8 2
11:03:10 2023-09-26 440383 441525 89280 87016 139904 144264 148003 147398 92883 92054 107629 110155 133097 133939 423301 450886 1118717 1101396 431859 450958 120324 105395 122271 123051 147376 142168 135467 135882 85764 86889 312814 275614 813159 813913 204152 201643 264503 266643 310993 306393 309843 313939 321190 322213 292169 327002 754052 788318 577955 466071 284259 277908 321114 323583 328419 334454 328941 333469 369463 369758 665930 688829 40.15 68.8 2
11:03:11 2023-09-26 446268 442147 88979 86711 143094 143693 147953 147814 94659 92121 107366 112375 132881 133914 421919 451853 1109622 1088200 437783 452389 119726 105204 125391 123084 146349 143039 134723 136252 85562 87284 311956 277258 801246 818391 203511 202880 263553 266056 313984 304387 312288 312807 318980 322178 294869 322976 751656 793491 577955 472538 283663 279021 323787 320357 329983 333542 328977 333198 369984 366647 656413 690859 40.15 68.8 2
11:03:12 2023-09-26 445451 441484 89170 87016 143634 144423 147517 147604 94658 92302 107185 112297 132731 134142 422591 453158 1111983 1088163 432723 450669 119658 105204 125426 123117 147224 142466 135025 136154 85690 86980 317895 276902 804288 816221 202800 202808 263658 265347 313650 304138 309843 312731 318640 321964 293785 323502 749421 793491 579091 468584 284265 278956 323787 320357 330647 332913 328480 332459 370128 367777 655486 691605 40.15 68.8 2
11:03:13 2023-09-26 442795 441845 89259 86533 143429 143228 148210 147247 94659 91994 107366 112109 132881 133226 419848 454041 1112845 1103784 436438 452389 119863 105171 122121 122919 146960 142297 135344 135881 85754 86916 312319 275336 810394 811643 203940 202455 262598 266607 312224 305102 309843 315315 317911 324158 292374 324293 756688 784375 579089 465118 284668 278914 321504 321853 328915 333951 328480 333505 367468 367777 667284 686807 40.15 68.8 2
11:03:14 2023-09-26 445228 442066 89443 86506 143429 143228 147966 147296 94822 92024 107473 112186 132881 133629 423301 455119 1112845 1103826 435786 452352 119863 105139 125636 123051 146619 142582 135347 135820 85690 86889 312814 274946 814645 813951 204474 202313 262668 267053 312188 305102 309843 312986 317269 323705 290670 324523 755578 786187 570318 465081 283157 278331 321114 322604 328649 333670 328444 332928 367762 368913 665059 687817 40.15 68.8 2
11:03:15 2023-09-26 454320 442142 89101 86933 143264 143693 147522 147814 94594 92311 107185 112409 132665 133914 419812 452840 1116302 1091322 438573 450814 119692 105355 125514 123964 146623 142827 134889 136207 85658 86980 311956 276902 801803 817378 202589 202985 263255 265347 313871 304566 310278 312843 318640 321246 294027 322976 751505 793491 574924 468584 283863 278956 323559 319872 329644 333449 328480 334179 369319 367229 655449 691386 40.15 68.8 2
11:03:16 2023-09-26 441775 441886 89288 86592 143429 142799 148157 147369 94692 91834 107547 109918 133064 133226 420438 454440 1112882 1105355 436130 450922 120112 105139 125549 123084 147274 142432 135058 135710 85690 87188 314708 274751 809098 811577 204152 202136 262415 266607 312188 305102 309807 312986 319538 323947 294610 324271 754140 785448 568419 464935 284668 279743 320936 322162 328738 333775 328941 333126 367210 368653 664552 690465 40.15 68.8 2
11:03:17 2023-09-26 441850 441448 89255 86592 143747 143566 147794 146731 92851 92111 107877 109986 133106 133193 423001 454616 1113130 1106817 438661 450778 119942 105139 125689 123051 146864 142432 135058 136139 85818 86829 315084 274946 807590 811613 203689 202313 262415 266420 312188 305066 310486 312511 316684 323254 291520 325050 753255 786780 573864 465154 283863 278366 321079 321817 328649 333449 328480 333469 366658 367777 663614 687817 40.15 68.8 2
11:03:18 2023-09-26 439802 442142 89101 86683 143364 143460 147728 147814 94561 92121 107218 112409 132881 133914 419812 453044 1112845 1088200 432543 450958 119726 105171 121994 123084 146796 142432 135025 135838 85562 86980 314083 276902 805073 817076 202835 202313 264036 265506 312888 304493 312545 312807 318498 322107 293678 325865 748709 797431 570691 468512 284668 278760 322220 320843 329626 333810 330246 331417 369319 367812 656449 691729 40.15 68.8 2
11:03:19 2023-09-26 441588 441859 89247 86833 139188 143393 147589 147573 94788 92020 107448 110313 132964 134066 422103 455119 1114461 1088236 433577 453416 119561 105139 125566 123084 146485 142297 135118 136133 85562 86948 314083 276509 802562 817653 202835 201713 263693 264975 312224 304816 309807 312876 319158 320248 292891 324259 749988 793342 574355 469196 283158 278760 323104 320357 328951 332983 328941 331417 370200 368620 657880 691386 40.15 68.8 2
11:03:20 2023-09-26 441597 441886 89101 86470 143394 143228 148003 146959 94626 92152 107218 112032 132698 133226 420438 454798 1109622 1101396 437783 450922 120147 105139 125426 123051 146796 142601 135025 135710 85594 86884 316961 275885 807909 813951 203334 202490 262528 266056 312046 305589 312176 314238 316800 322213 292445 322486 753645 786378 572371 467537 283663 278331 321079 320878 329164 333542 330035 333469 366658 366647 664226 687547 40.15 68.8 2
11:03:21 2023-09-26 454737 444308 89251 86683 141371 143359 148036 147401 94691 92121 107366 112032 132881 133260 422554 451102 1109585 1100614 437128 452901 119692 105139 125426 123051 146485 141979 134744 135921 85594 86829 310965 275336 807156 811577 202871 202171 262450 265790 311969 304601 310927 313975 318619 321729 292409 322486 752189 784375 570878 468532 283061 278331 321114 320878 328685 332983 329568 332987 367762 369055 663755 687330 40.15 68.8 2
11:03:22 2023-09-26 449805 442138 89039 86628 143164 143228 147762 147609 94725 92121 107218 112220 132665 133696 419812 454539 1114461 1091322 432165 450994 119863 105171 122241 123546 146554 142871 135844 135830 85626 86916 311956 276902 807793 820928 203298 201537 263693 264975 312224 304138 309772 311752 319051 320213 291964 324523 749458 797431 576439 467537 283157 278564 322089 320392 328915 332703 329475 330880 369723 368362 658346 690896 40.15 68.8 2
11:03:23 2023-09-26 441552 442142 89040 86379 143364 143228 147913 147572 94593 92024 107185 112143 132665 133260 421809 457281 1116044 1099342 433921 450994 119863 105067 125426 123051 146796 141972 135058 135804 85562 87069 314083 276117 809085 815887 204117 201326 262887 265382 311969 304138 310749 310802 319667 322178 291646 324523 751656 793491 579281 464789 284265 278777 321150 320392 329413 330920 329510 332387 367504 367812 658419 688866 40.15 68.8 2
11:03:24 2023-09-26 445195 442138 89105 86442 143359 142833 147762 147369 94594 91994 107185 112186 133085 133260 419812 450776 1110159 1097676 437725 450814 119692 105106 122007 123018 146658 142365 135110 135796 85658 86798 315084 275726 808228 813913 202342 201713 262415 265347 311715 304566 310414 313796 317898 320248 292445 322486 752189 784328 573408 468318 283061 277451 321150 320617 326935 334454 328637 331956 369984 369055 664226 688829 40.15 68.8 2
11:03:25 2023-09-26 441669 442142 89040 86320 143346 143524 147658 147659 94594 91994 107185 112032 132881 133260 419812 450352 1110156 1096069 435822 450958 119726 105067 125426 123051 146796 142168 134652 135838 85530 86711 312319 275921 807257 815066 202517 201678 262450 265382 311715 304493 310414 313022 317233 321025 292303 325124 751505 788874 564579 468512 283061 277258 320794 320582 326935 333986 329568 331417 369984 366426 667284 689880 40.15 68.8 2
11:03:26 2023-09-26 441588 441782 89101 86502 143368 143626 147520 147023 92787 92144 107414 110020 132931 133830 422701 456138 1115970 1099976 433700 450814 119692 105171 125461 123084 146830 142432 135008 135916 85690 86798 314708 276117 804235 815643 203369 201046 262852 264975 311715 302965 310784 311309 317198 322026 290396 323994 750025 790098 572371 465118 283995 278956 321150 319872 329947 330920 327984 332459 366694 367229 654524 687854 40.15 68.8 2
11:03:27 2023-09-26 444530 442147 89247 86529 143164 142833 147762 147369 94725 91994 107218 112186 132698 133477 421066 451066 1109331 1096111 435171 450994 119931 105171 125461 123051 146830 142365 135025 135804 85562 86829 314083 276117 807056 815688 202481 201713 262607 265541 311684 305459 310341 312843 318052 322107 292749 323059 753145 792337 592162 468512 283061 277065 321114 320321 327675 334313 328600 332153 369984 369091 663284 687670 40.15 68.8 2
11:03:28 2023-09-26 447141 444863 89186 86683 139220 143161 148018 147573 94788 92020 107448 110020 132997 133847 423301 450395 1108015 1095790 435822 453504 119692 104962 125479 123051 146619 142101 135344 135915 85642 86950 314083 275921 807313 816221 202481 201678 262485 264975 311715 305102 310414 312986 318194 320213 293032 322486 752189 788910 577552 469614 283061 279438 321150 322532 325950 333986 329568 331148 369984 366391 664119 689880 40.15 68.8 2
11:03:29 2023-09-26 441394 442133 88983 86410 138885 143262 147762 147403 94561 92121 107185 112220 132698 133477 420438 455605 1116044 1099379 432238 450958 119726 104962 125339 123051 146830 142202 134652 136160 85690 86916 311956 276509 807073 816221 203334 201221 262747 265612 311572 302999 313728 311823 319434 322213 290723 323538 748766 792189 572557 465922 283863 278172 321114 320332 329270 330885 329012 331691 366658 367521 657917 687890 40.15 68.8 2
11:03:30 2023-09-26 442948 450841 89035 86651 143394 143427 147589 147023 94658 92121 107185 112109 133255 133817 420734 457805 1116044 1097778 433590 453169 119561 104962 121994 123051 146796 142202 135025 135522 85498 86711 314083 275921 807257 811297 203475 200905 262450 264199 311750 302857 310566 310113 317233 321246 290502 323215 749399 791214 579470 464460 283663 278172 321114 319872 328951 330654 328480 331417 366365 367229 656180 687854 40.15 68.8 2
11:03:31 2023-09-26 444530 441593 88857 86284 142973 143141 147313 146722 94561 91994 107185 112109 132768 133134 420438 451030 1106824 1094511 435822 450958 119863 105073 122073 122919 146554 142331 134923 135702 85567 86766 314708 276117 805539 814956 202305 201643 262049 264975 311242 304601 310195 313642 317163 320954 292000 321544 751505 790093 573408 467852 282661 277258 320853 319908 327923 333484 328368 332189 369133 367322 660396 687817 40.15 68.8 2
11:03:32 2023-09-26 445824 444163 88979 86379 143164 144007 147215 146615 94561 91994 107185 112065 132931 133628 419848 449725 1108580 1094511 435822 450994 119863 104962 125461 123084 146830 142334 135058 135556 85562 86711 317895 275726 808119 813913 202163 201537 262049 264975 311242 304837 309975 313498 316277 320248 291964 321961 751505 784328 570377 468182 283061 278956 320853 319872 326935 333951 328637 331417 369463 368500 663284 687854 40.15 68.8 2
11:03:33 2023-09-26 442721 442147 88946 86185 143159 142799 147573 147369 94561 91867 107112 112065 132669 133260 420474 457066 1117892 1099242 433700 450814 119726 105429 125532 123018 146692 142398 135144 136137 85498 86852 308889 276117 808119 818464 203370 201010 262415 264199 311242 303249 312841 310584 317233 321211 292155 323538 751124 791251 570878 465118 283663 278172 321114 319872 328915 330885 328515 331417 365594 367006 656449 687817 40.15 68.8 2
11:03:34 2023-09-26 441541 441850 88824 86284 143159 143161 147625 147609 94594 92057 107185 112109 132698 133477 420770 457317 1112882 1094511 432472 451030 119561 104753 125426 123018 146777 142168 134652 135522 85557 86620 314083 276117 806072 817112 202835 200415 262668 264199 311242 304138 311991 310113 318229 320248 290599 325661 749335 795689 580038 465154 283863 278172 320272 319872 328135 330920 330356 330379 367504 367521 658419 690465 40.15 68.8 2
11:03:35 2023-09-26 446527 442147 89040 86406 143364 142799 147762 147519 92787 91920 107307 110020 132814 133410 423301 453353 1111549 1099156 437747 450814 119643 105034 125426 123018 146830 141757 135865 136223 85615 86679 312319 275726 808663 813228 202198 201678 261283 264975 311024 303888 310195 313022 315323 320987 291520 324315 752189 784375 579470 467537 282661 277486 320308 320357 327428 331950 328637 332964 365594 367580 663284 685835 40.15 68.8 2
11:03:36 2023-09-26 440189 442147 88857 86343 143155 142833 147762 147609 94496 92057 107218 112143 132698 133750 420474 454575 1113671 1091331 430915 451066 119643 104818 125252 123084 146830 142235 134652 135838 85466 86679 314083 276509 804532 818303 202198 201081 263412 264692 313353 303852 311293 311385 318088 320941 291787 323359 751690 796302 571514 467868 282267 277781 321150 320108 328543 331915 328444 329417 369463 367229 658738 689916 40.15 68.8 2
11:03:37 2023-09-26 444110 444467 89092 86620 143455 143127 147589 147436 92851 91987 107119 110020 132714 133813 423485 455082 1114425 1091658 433626 450958 119643 104929 125322 123018 146523 142331 134889 135488 85578 86679 314083 277689 803211 817040 201811 200415 262633 264058 311206 303142 310414 311055 319304 320753 291929 322486 749682 793491 572082 467501 283061 277746 321114 320059 327623 331880 329568 330076 369984 369055 657654 689843 40.15 68.8 2
11:03:38 2023-09-26 446817 442147 89101 86284 143164 142799 147881 146925 94658 91897 107185 112109 132881 133193 422517 454973 1109585 1100577 437747 450922 119643 104962 125444 123018 146761 142168 135025 135454 85626 87059 315084 276080 807265 813154 202341 201537 261874 265170 312282 302750 311220 313391 315218 320953 293726 320535 751245 784375 569385 466435 282262 279205 320072 320439 327623 331915 328637 332423 365487 366806 663755 685726 40.15 68.8 2
11:03:39 2023-09-26 446453 441741 89003 86529 143459 143127 147589 146890 94658 91960 107185 112153 132931 133561 421030 451102 1109585 1099796 438603 450994 119643 104688 125391 123018 146947 142134 134618 135522 85498 86679 314083 275921 807156 812762 201987 201326 261249 264199 310299 303177 310195 312950 315253 320213 291485 320986 751619 785771 576439 467868 282262 278956 320108 319577 328610 331880 327600 332423 366587 366806 661801 686398 40.15 68.8 2
11:03:40 2023-09-26 440153 441850 88796 86289 143181 143566 147313 147502 94561 92057 107185 112186 132735 133662 420734 458166 1114425 1092920 432472 450958 119556 105073 121992 122919 146554 142233 135110 135796 85562 86616 314708 276902 808765 819699 202446 200031 262450 264128 310770 302892 309903 311757 318123 322095 290123 325782 749187 795885 576439 465118 283863 277781 320237 319353 326935 330920 330012 329345 367210 366682 657415 688829 40.15 68.8 2
11:03:41 2023-09-26 440153 441629 88824 86658 141003 143964 147385 146989 94593 91994 107152 112076 132897 133847 420438 454575 1112020 1090519 431857 450994 119561 104962 125357 123018 146761 142202 134979 135488 85551 86679 317895 276509 807793 818267 202128 200345 262668 264128 310953 302929 310414 311647 317198 320303 290564 325255 747797 795885 573408 466142 283663 277355 320557 318870 326899 330920 330086 329079 367762 369055 656413 688829 40.15 68.8 2
11:03:42 2023-09-26 452930 444381 88824 86162 143129 142765 147728 147334 94626 91928 107152 109884 132631 133193 420438 450814 1111401 1103366 438293 450814 119692 104969 125497 122952 146623 142331 134889 135668 85551 86647 315084 275336 814275 813951 202341 201010 261179 264164 310264 302325 310341 312037 314998 322000 290599 320499 752189 783820 577955 465154 282262 278956 319848 319388 329308 331648 328637 332153 365230 366806 663284 686435 40.15 68.8 2
11:03:43 2023-09-26 448178 442138 88792 86162 143194 142731 147728 146890 94561 91834 107152 109884 132665 133497 420770 451102 1107979 1100946 437756 450958 119561 104460 125391 122985 146761 141837 134618 135488 85466 86412 314083 275336 806723 811577 201529 201010 260997 264128 310264 303177 310414 312001 314524 320696 290599 320464 750556 783267 577955 466509 282792 278956 319140 319388 325950 330920 327868 331920 364938 366770 662307 685241 40.15 68.8 2
11:03:44 2023-09-26 439843 444431 88901 86316 143168 143626 147278 147268 92850 91887 107307 109953 132922 133503 423001 457700 1113130 1092895 433012 453490 119643 104786 125182 123018 146659 142272 135008 135496 85466 86647 311584 276509 809624 820928 202023 200206 262084 263908 310299 302929 310414 310078 317198 320753 289682 322486 747760 795885 574924 466142 283061 277391 320628 318870 327393 333373 330723 329079 367504 369055 656449 687854 40.15 68.8 2
11:03:45 2023-09-26 440562 444385 88796 86261 143177 143170 147176 146580 94593 92057 107152 112186 132748 133662 421066 454539 1112845 1088200 433269 451030 119395 105259 125269 123018 146659 142168 134618 135488 85519 86588 311584 276705 804644 818267 201564 200066 262049 263868 310299 302929 310414 310149 317233 320303 290158 322450 747797 795885 573408 467206 283663 277391 321079 318870 327164 331648 329568 329345 367798 367227 655949 688829 40.15 68.8 2
11:03:46 2023-09-26 447536 444467 88970 86453 139147 142731 147830 147196 94886 91954 107448 109716 132831 133503 420994 453654 1109622 1097420 439600 452094 119726 104753 125391 122985 146606 141783 134999 135568 85572 86529 314083 275921 804775 813337 201529 201010 261249 264164 310299 302929 309757 312072 317453 322322 290599 320464 751087 784375 578523 467575 281864 278564 319623 319388 326899 331382 327369 332158 365522 366770 662271 685277 40.15 68.8 2
11:03:47 2023-09-26 441241 445272 89007 86320 143181 142833 147416 147471 94658 91994 107185 112186 132665 133293 421066 456567 1112845 1091285 432472 450994 119395 104786 125217 123018 146796 142510 134584 135488 85530 86702 311956 276902 808010 819894 202023 200066 262127 263952 312282 302751 310268 309790 317198 320753 289682 322486 749335 795755 573408 468532 283061 277125 321079 319328 327251 332904 328637 329310 368575 367839 658530 688829 40.15 68.8 2
11:03:48 2023-09-26 444101 445514 88759 86402 143459 143093 147880 147300 94561 91994 107152 112153 132897 133779 422817 457230 1112845 1090519 432435 451030 119561 104721 125182 122985 146659 141972 134618 135522 85540 86649 314083 276902 806072 818267 201529 199892 262415 263908 310299 302681 309648 310113 317198 320303 292506 322486 747797 797049 583899 466586 283061 277459 320593 319955 326864 330955 329801 329079 367762 366391 656413 688829 40.15 68.8 2
11:03:49 2023-09-26 447195 442138 88828 86134 143159 142799 147728 146890 94561 91960 107152 109808 132651 133159 421066 451102 1107979 1097420 437820 450994 119522 105041 122091 122919 146520 141905 134889 135574 85615 86616 314708 276117 810498 813154 201178 200380 261032 264093 310264 302892 309356 312001 314995 321382 290599 320499 750941 784375 574924 468925 281466 278172 319140 318905 325950 330955 326604 331417 365522 365705 662307 685277 40.15 68.8 2
11:03:50 2023-09-26 446236 441809 88824 86134 139099 143566 147381 147247 94561 91834 107078 111998 133014 133193 421066 450814 1111735 1099379 438786 451030 119561 104532 125182 122817 146659 141605 134618 135488 85525 86679 311584 275726 807156 812762 201177 200415 260815 264128 309794 302681 309538 312001 314743 319288 290361 322560 750556 784375 574924 467868 281466 278172 320898 318870 326899 330920 327637 331453 365522 365741 661801 685762 40.15 68.8 2
11:03:51 2023-09-26 441331 444648 88784 86103 142994 142833 147625 147369 94528 92057 107152 112109 132665 133750 424202 458815 1113056 1094512 433393 450886 119575 104897 125427 122952 146623 142331 134889 135676 85604 86647 315084 276509 807793 820863 201494 199718 262049 263320 310264 304194 310305 309608 317163 320490 289858 322486 747099 795885 573408 465154 283594 277391 320368 318870 325950 330920 330035 328848 367210 369055 656486 689317 40.15 68.8 2
11:03:52 2023-09-26 442998 443044 88638 86166 143289 143364 147522 147369 94528 91994 107078 112076 132665 133226 421066 454539 1114461 1088163 433921 451030 119395 104721 125182 122709 146761 141837 134618 135488 85534 86588 314083 276705 810602 818267 201353 199718 262049 263285 310299 302681 310195 310113 316941 319406 290263 321961 749335 795885 573408 467206 283061 277161 320628 318611 326864 330885 328637 330260 367762 368464 655949 687817 40.15 68.8 2
11:03:53 2023-09-26 455380 445394 88792 86162 143060 143170 147710 147157 92850 91887 107307 109801 133014 133009 423301 451030 1111512 1100759 440100 450814 119561 104388 125182 122817 146557 142165 135008 135454 85487 86649 314708 275336 807373 812616 201529 200380 260417 264128 309794 302681 310195 311274 315494 320248 291742 320239 751087 782160 577955 463696 281864 278172 318881 318870 325915 330885 328368 331417 364100 367058 663284 683788 40.15 68.8 2
11:03:54 2023-09-26 447082 441850 88792 86102 143025 143170 147211 146580 94561 91834 107517 109918 132752 132858 421102 451220 1111735 1100304 437856 451030 119395 104460 125182 122615 146316 141688 134584 135454 85540 86380 314083 275336 805873 811613 200862 200380 260417 263688 309325 302256 309065 311528 314234 320753 290123 319530 750025 784106 574924 467206 281466 278172 319105 318870 325915 330619 324766 331381 364974 365670 660360 687977 40.15 68.8 2
11:03:55 2023-09-26 443072 445792 88662 86465 143285 142765 147486 147364 94656 91987 107086 109868 132565 133503 421030 458166 1111232 1091331 433590 450958 119361 104213 125274 122784 146659 142101 134652 135488 85572 86380 311097 276509 807366 818267 201529 199579 261249 263285 309325 302256 309538 308204 316241 319794 288803 324856 747947 793491 570691 464388 282861 276541 319563 318352 325915 329399 329568 328812 364974 367839 656486 687330 40.15 68.8 2
11:03:56 2023-09-26 440535 444648 88938 86189 143060 142799 147625 146925 94561 91867 107045 109952 132665 133260 421102 457997 1111232 1091322 432472 451030 119395 104721 125182 123018 146557 142199 134584 135522 87440 86380 314083 276117 805203 819589 201529 199127 261214 263285 309794 302256 309975 308204 316719 320528 295247 321997 747797 792930 578523 463696 282661 276541 319175 318388 325950 331646 329385 331271 364981 367767 658738 689706 40.15 68.8 2
11:03:57 2023-09-26 449181 445199 88727 86252 143481 142698 147416 146890 94561 91867 107078 109801 132897 133540 421066 451066 1106375 1097676 437747 450994 119643 104427 125217 122817 146557 141574 134584 135360 85540 86380 314083 276509 806081 813913 200267 200380 260417 263688 309794 302009 308556 311563 314269 320303 290158 319494 750854 784375 574924 467868 281268 277977 318846 320539 325915 330920 324730 331148 365230 365413 660360 685277 40.15 68.8 2
11:03:58 2023-09-26 441227 446160 88792 86130 142925 142799 147282 146925 94528 91994 107078 112076 132300 133477 423060 457317 1112882 1093734 433269 451030 119356 104936 122078 122887 146554 141905 134517 135574 85519 86616 311956 276705 808228 820281 201494 199093 263378 263285 311105 302432 310414 308169 316206 320753 288579 321997 747062 792930 570691 463732 282661 277127 319140 318388 325915 328941 329335 329079 364462 367322 656486 686807 40.15 68.8 2
11:03:59 2023-09-26 440377 444827 88638 86071 140539 142563 147248 146890 94561 91834 107005 109910 132781 133226 421137 457353 1112882 1093734 433921 451030 119395 104460 125217 122817 146300 141972 134584 135394 87527 86380 310965 276117 806289 815923 201529 199093 261032 263285 309360 302009 310195 308204 315288 320753 294550 323356 747833 790983 569758 463696 282661 277161 320671 318388 328610 328941 328272 328848 364136 367322 656486 688502 40.15 68.8 2
11:04:00 2023-09-26 448229 443008 88735 86043 142994 142765 147522 147247 94496 91867 107005 111998 132573 133260 424202 453490 1109369 1096774 437396 450886 119293 104460 125392 122952 146589 141837 134517 135454 85508 86412 312319 276117 808228 815643 200232 200171 260417 263320 309325 302538 306784 311055 314778 320078 289752 321801 747869 786743 573408 468864 281466 277586 320898 318388 325915 331648 324730 330379 365594 365156 659388 685762 40.15 68.8 2
11:04:01 2023-09-26 449004 444675 88792 86039 143259 142765 147522 146649 94561 91867 107078 109771 132885 133067 422063 450035 1106824 1094511 437215 451030 119395 104284 125182 122648 146557 141773 134618 135394 87494 86380 316961 276117 807048 813913 200267 199752 260382 263320 309325 301762 306424 311265 314234 319406 289717 319494 748840 786743 550986 468532 279883 277781 318881 318388 325687 331648 324694 330379 365594 364865 658419 684793 40.15 68.8 2
11:04:02 2023-09-26 449635 445095 88517 86012 142890 142662 147522 147092 93040 91887 107053 109953 132565 133193 424350 458534 1115896 1094549 433393 453891 119395 104284 125008 122709 146113 141982 135107 135462 85476 86348 315084 276117 806723 819699 201353 199093 260815 263101 309360 302009 310414 308169 315765 320753 294758 321508 749988 790656 570318 463368 282262 276541 319140 320085 325950 328872 328637 329345 363335 366806 655522 685799 40.15 68.8 2
11:04:03 2023-09-26 441850 443630 88517 86008 142895 142765 147317 146925 94496 91994 106564 111998 132685 133226 421137 458319 1112882 1094511 432472 451030 119312 104460 125095 122817 146557 141608 134584 135360 87494 86348 314083 276117 805332 817112 201494 199093 260815 262882 309325 301339 310414 308169 315982 320753 294758 321508 747797 791251 579281 463828 282262 276541 319105 317906 325915 328643 328637 329114 363370 366806 656486 688465 40.15 68.8 2
11:04:04 2023-09-26 448178 446127 88820 86283 143185 142698 147349 146787 94689 91924 107086 109716 132565 133159 421066 450035 1106824 1094511 438661 450994 119312 104284 125147 122648 146300 142067 134517 135394 87440 86348 314083 276117 811910 813913 200267 199752 260382 263320 309325 302009 306424 311091 314524 319406 289682 319270 748928 787067 573408 467868 279883 277781 318658 317906 327219 330920 324694 330147 365558 365121 659388 685386 40.15 68.8 2
11:04:05 2023-09-26 447195 442787 88670 86134 142990 143008 147522 146649 94561 91994 107005 111998 132885 133226 421766 449999 1110156 1094511 437883 450994 119395 104284 125095 122615 146319 141101 134618 135454 85422 86348 316961 276117 808445 813913 200267 199787 260382 263285 308424 301797 306784 311091 314304 319828 289479 319494 748928 784375 566399 467868 279558 277781 318658 318165 325687 332904 324442 333267 365010 365092 660213 686546 40.15 68.8 2
11:04:06 2023-09-26 444855 445400 88727 86220 143289 142698 147450 146890 94561 91834 106564 109771 132681 133448 421102 457281 1111269 1091368 433393 453618 119395 104284 125008 122648 146285 141345 134584 135394 87494 86380 314083 276509 808976 818391 200897 198919 260815 262515 309325 301339 309319 308169 315985 320078 294830 320571 745649 792370 579659 463732 282661 276506 319140 317017 325651 329965 328637 330590 365010 367322 656449 687330 40.15 68.8 2
11:04:07 2023-09-26 443072 443044 88735 86098 142795 142765 147416 146925 94431 91867 106531 109876 132266 132942 421102 456602 1109659 1090743 430616 450994 119312 104963 125060 122817 146319 141905 134491 135300 87460 86552 314083 275175 805963 818340 200862 199093 261032 262480 310555 301339 309283 308204 315985 319406 290846 320571 746704 793491 571811 464862 283025 276185 319599 317765 325809 332651 328528 330099 366222 367467 658738 687817 40.15 68.8 2
11:04:08 2023-09-26 448463 444106 88670 86071 140679 142563 147625 146890 94528 91867 107005 109766 132951 133193 421137 451102 1108015 1095790 438075 451066 119395 104284 125095 122817 146319 141296 134584 135267 87494 86257 314083 275726 806839 811613 199988 199752 260019 263285 308424 301339 306784 310802 314011 319406 289910 321491 748766 783820 573408 468593 279883 277781 317251 317017 325388 330389 324658 330379 363880 364573 659855 683752 40.15 68.8 2
11:04:09 2023-09-26 443072 445086 88517 86039 142791 142667 147144 146959 94463 91994 106564 109842 132283 132909 424503 458067 1112265 1093732 433085 453490 119492 104460 125392 122835 146742 141736 134588 135556 85508 86348 308889 276509 806723 820863 201072 198712 260850 262515 309325 301055 309392 308204 315729 319406 294550 320571 745613 792101 571893 464424 282462 276506 319140 317017 327682 328872 328637 329975 364938 367322 656413 688428 40.15 68.8 2
11:04:10 2023-09-26 441466 445591 88505 86004 141147 143073 147488 146890 94495 91960 106498 109666 132507 133226 421066 457245 1109585 1090482 432472 450597 119395 104427 125113 122615 145840 141074 134664 135547 85359 86316 314083 276705 806072 818231 200232 198746 260997 262444 309289 301268 309028 309816 315950 319051 288365 322036 745966 792370 574924 465081 282679 276047 319069 316947 325879 329859 328600 329742 365295 366770 656376 686770 40.15 68.8 2
11:04:11 2023-09-26 446785 445267 88517 86012 142994 142633 147625 147058 92850 91854 107053 109872 132565 133193 424651 453638 1109934 1097555 440100 454135 119361 104284 125147 122615 146113 141669 135473 135326 85540 86316 315084 275336 811586 811459 200232 199718 259588 263285 308389 301762 309028 310758 315044 320303 295397 320853 749298 779846 567332 465077 281466 277977 317216 317906 324898 329859 324766 330344 362684 364573 661801 683752 40.15 68.8 2
11:04:12 2023-09-26 446598 445272 88517 85976 142895 142304 147488 146856 94528 91834 107078 109699 132631 132683 421991 454798 1111772 1097383 438439 451030 119395 104800 125113 122615 146285 141101 134550 135233 85476 86316 314083 275921 813003 813337 200197 199718 259588 263025 310555 301268 306820 310766 315044 320078 288803 320399 749372 782088 571893 466509 279883 277355 318105 317836 325388 329859 324658 331976 363299 364502 660323 685910 40.15 68.8 2
11:04:13 2023-09-26 444271 445460 88662 86189 140442 143229 147183 146477 94656 91890 107053 109716 132532 133226 421030 456567 1109622 1091294 433700 455377 119395 104460 125147 122901 146250 142199 134483 135443 85476 86316 305516 276509 806180 818267 200232 198746 260780 262444 308389 301268 309065 308169 317720 318888 294758 320499 745577 793491 573408 465259 282262 276276 319105 319506 325388 329894 328637 330788 365522 366770 655913 687817 40.15 68.8 2
11:04:14 2023-09-26 445044 446122 88606 86071 142855 143170 146528 146546 92616 91994 107005 109918 132731 133260 421102 454539 1112537 1088126 432238 451030 119312 104388 125025 122934 146149 141837 134550 135488 85529 86348 314708 277886 804235 819461 200197 199093 260815 262444 309325 301268 308556 310364 315218 318370 288838 319979 746399 793491 563413 468532 282262 275624 320072 319816 325388 331968 327042 330223 366923 366334 656909 687634 40.15 68.8 2
11:04:15 2023-09-26 445132 445897 88970 86129 143494 142664 147759 146821 94594 91737 107185 109548 132897 133264 422324 453866 1109622 1100552 434822 450994 119561 104800 125147 122615 146761 141198 134584 135236 85487 86104 309768 274946 810729 813913 201494 198746 260166 263688 307852 301020 308592 309139 314269 320978 288969 320535 749385 783267 573408 462279 282661 276435 317216 318870 324374 330389 326567 330113 363880 367252 663755 683788 40.15 68.8 2
11:04:16 2023-09-26 452602 443004 88792 85886 143125 142304 147728 146821 94561 91800 107317 109514 132881 132625 422360 453194 1112809 1103510 432579 451030 119395 104284 125357 122615 146765 141198 134622 135233 85572 86257 312814 274946 818584 813913 201494 198746 259623 263285 308319 301973 308556 309104 314269 320978 288874 320535 749421 784106 573408 464598 282988 276221 317999 318763 326758 333084 326459 331814 364796 367143 664042 685204 40.15 68.8 2
11:04:17 2023-09-26 449771 445022 88230 86162 140435 143170 146459 146989 94495 91960 106531 109953 132565 133771 421730 455925 1106824 1088479 439097 453581 118997 104460 123027 122901 146047 141938 134457 135488 87373 86348 314708 276705 809062 817076 200267 199683 259588 262882 310002 300354 309538 310437 314304 319854 294966 319457 747760 788874 573408 468864 279775 276541 318881 315956 325915 328906 327101 331330 364391 363481 658293 685762 40.15 68.8 2
11:04:18 2023-09-26 449182 441886 88517 86171 143034 143170 147176 146580 94528 91960 107078 109699 132735 132900 422027 458170 1102833 1088200 439449 450994 119395 104284 125113 122615 146523 141101 135030 135233 85519 86348 314708 275726 812599 817653 200232 198885 260425 263653 308389 301193 309538 310327 315861 320993 290399 321161 750622 789916 561445 465996 279667 277602 317964 318730 328414 330107 327868 330553 364427 363481 658738 685762 40.15 68.8 2
11:04:19 2023-09-26 440499 444761 88484 85980 141058 142464 146839 146890 94430 91928 107005 109733 132449 133067 422360 454440 1116044 1100983 432472 451030 119395 104284 125060 122615 146285 141198 134550 135267 87373 86289 314083 276902 813207 813913 200232 198746 261179 262008 308354 302550 306748 309608 313358 319087 294758 320464 747232 783267 571893 465118 281466 275202 320108 316876 327183 330654 324658 329310 363335 365121 658530 686398 40.15 68.8 2
11:04:20 2023-09-26 456906 444385 88521 85980 143073 143071 147551 146969 92818 91854 107381 109640 132922 132858 424688 458269 1103858 1091434 438037 450958 119395 104141 125182 122246 146319 141804 134854 135199 85540 86135 311956 274557 810739 818303 200232 198746 260792 263881 307887 300000 309501 309488 314524 319335 294758 321491 748891 790619 564906 466509 281268 277781 316667 317649 325616 330107 327637 330553 364391 364545 660360 686770 40.15 68.8 2
11:04:21 2023-09-26 446903 444422 88901 85826 142778 142833 147524 146070 94561 91548 107185 109263 132939 132300 422360 457281 1102051 1093902 435139 451030 119561 104213 125304 122615 146796 141101 134618 134639 85466 85923 317895 274946 817879 818391 200057 199058 259623 263250 306494 301339 308556 307883 314998 318888 294966 321527 750025 790061 571893 466509 279883 276276 316667 318870 324409 329858 328136 329742 364427 365121 663284 689483 40.15 68.8 2
11:04:22 2023-09-26 446755 447203 88508 86343 143086 142731 146610 147470 94459 91987 106432 110020 132134 133847 421694 453799 1117961 1097629 436171 453581 118963 104427 124904 122901 146285 142331 134968 135522 87333 86529 313218 278479 799266 813913 200232 198781 259623 261642 309794 300354 306748 309825 314992 320303 289054 321983 745308 782124 566399 464388 281466 276506 318846 318201 325985 328906 324658 329381 362755 365670 653173 683752 40.15 68.8 2
11:04:23 2023-09-26 441881 444324 88513 86008 142895 142534 147282 146890 94365 91834 106498 109699 132651 132975 422324 459901 1112882 1094511 431308 453618 119312 104284 124938 122414 146523 141198 134491 135267 87427 86257 310965 276117 805873 815887 200686 197884 259985 262261 308354 300811 308738 307202 314485 319854 288671 319979 745613 784436 564579 463427 281466 275660 318141 316912 325915 329929 327845 330223 365069 365527 656869 687523 40.15 68.8 2
11:04:24 2023-09-26 448036 446236 88577 86066 143094 142467 147248 146856 94495 91834 106531 109615 132532 133092 421991 451102 1106039 1094512 436946 450597 119230 104141 124938 122414 146334 141292 134559 135143 87427 86135 314083 276117 808336 813913 199570 198885 261159 262444 308354 301303 306676 310078 316149 318406 288566 319056 746704 784106 569945 467868 279811 276470 317216 316912 326722 330389 324129 328848 364427 363446 658382 685386 40.15 68.8 2
11:04:25 2023-09-26 446867 443665 88517 85964 142791 142618 147248 146925 94528 91834 106531 109952 132266 133528 421102 451102 1106824 1094511 437747 450994 119395 104284 124938 122615 145773 141074 134559 135334 85327 86104 317263 276117 812362 813913 199570 198919 259372 262444 308354 300846 306676 310113 313288 318825 294830 320172 747833 783267 570691 467611 279306 276839 317075 316806 326758 331968 324478 332087 363987 363304 662251 686732 40.15 68.8 2
11:04:26 2023-09-26 441728 444359 88517 85932 140539 142464 147213 146856 94463 91867 106531 110277 133234 133067 421730 458852 1109585 1091331 432472 453618 119031 104213 124938 122582 146285 141296 134457 135233 87393 86257 314083 276509 806081 817811 200197 197815 260019 262043 308389 300389 306424 307408 314963 318406 288874 319979 744909 791251 571893 463041 281466 275202 317216 316876 324636 330250 327868 329239 363045 365705 654986 685799 40.15 68.8 2
11:04:27 2023-09-26 453775 444359 88484 86012 142795 142534 147435 146925 94528 91867 106531 109733 132449 133193 422027 456602 1109622 1088200 433921 453618 119065 104213 124938 122615 146047 141313 134365 135267 87366 86499 314083 275175 805203 818303 199883 197849 260382 261642 308354 300811 306784 307667 315573 318088 288513 322109 747247 792224 571893 466071 282190 275162 318445 318505 326758 328872 327600 328541 364427 365705 656721 685799 40.15 68.8 2
11:04:28 2023-09-26 449134 444106 88484 85944 140339 142237 147282 146890 94463 91737 106531 109548 132685 132650 422027 451102 1106411 1099379 437820 453618 119230 104141 124938 122213 145975 141074 134660 135143 87427 85955 314083 275336 807056 811577 199918 199058 260425 262480 307887 300389 306784 309573 314563 320078 289302 319457 747833 779882 570691 464598 279847 277161 317145 316982 323921 328872 324694 329118 361129 363481 660360 685756 40.15 68.8 2
11:04:29 2023-09-26 449134 446447 88517 85944 142691 142438 146873 146615 94528 91834 106531 109414 132266 132533 422360 450814 1106824 1097383 437820 453654 119395 104284 125170 122582 146319 141198 134584 135233 85476 86135 314708 276117 810716 811613 199605 199335 261123 264515 310446 301020 306604 309936 314051 319051 288874 319887 751156 783167 574924 465118 279811 276577 319088 319407 327219 328872 324069 329345 362212 363446 660176 683269 40.15 68.8 2
11:04:30 2023-09-26 444369 444359 88238 85972 142458 142483 147144 146959 94528 91867 106531 109952 132233 133435 422360 457281 1109622 1088200 430915 451066 119065 104213 124938 122246 146047 141101 134457 135267 87366 86077 305880 276509 806289 818303 199605 197815 260417 261642 308354 300354 306784 307667 314778 318145 289158 319530 744909 792370 571893 465118 281994 274781 318141 316876 324671 328872 327600 328505 364427 365377 657054 685762 40.15 68.8 2
[truncated: 177,682 more chars]
