# Supplementary material for: Methods for Estimating the Detection and Quantification Limits of Key Substances in Beer Maturation with Electronic Noses
Source: Sensors (Basel). 2024 May 30;24(11):3520. doi: 10.3390/s24113520 (PMC11175341; doi:10.3390/s24113520)
Supplement: Supplementary file 1 [file sensors-24-03520-s001.zip › Data/2-Phenylethanol/raw data/Day 1/50ppm3.txt]

Time Date R01 R02 R03 R04 R05 R06 R07 R08 R09 R10 R11 R12 R13 R14 R15 R16 R17 R18 R19 R20 R21 R22 R23 R24 R25 R26 R27 R28 R29 R30 R31 R32 R33 R34 R35 R36 R37 R38 R39 R40 R41 R42 R43 R44 R45 R46 R47 R48 R49 R50 R51 R52 R53 R54 R55 R56 R57 R58 R59 R60 R61 R62 T01 H01 Phase
11:11:00 2023-09-26 346849 345764 80470 78365 117348 123719 118882 118537 85862 85342 93127 93634 112878 114101 333812 361110 960141 948321 364376 373763 103985 95134 101096 103944 116874 113262 107600 108166 76574 76985 266068 233119 684212 689090 195360 194071 246475 248974 285592 278176 291511 296121 308490 311364 292445 322521 677886 710441 522254 422919 261856 257558 295383 294211 305503 311607 313657 319462 355702 355098 586224 608713 40.25 68.6 1
11:11:01 2023-09-26 348614 346487 80402 78797 117524 121111 118945 118633 86127 85490 92992 93793 112845 114068 333848 359542 961140 947424 360470 374061 104049 95035 101236 104097 116908 113142 107600 107984 76389 76952 267279 232358 688127 689054 195360 193936 246982 249359 285592 278141 291158 296121 309108 311113 292161 322521 677886 710944 517027 422288 261856 257558 294162 294336 306928 311642 313657 321188 353940 352496 583631 606878 40.25 68.6 1
11:11:02 2023-09-26 346682 346553 80466 78583 117348 120775 118766 118209 85893 85272 93127 93507 112878 113969 333812 361146 957392 946152 364339 373239 103946 95035 100923 103872 117173 113229 107386 108100 76357 76920 264794 233084 692538 685178 195051 193664 246636 249009 285592 277952 291447 295633 308420 311147 292409 322521 676927 711592 515811 422324 261856 257197 294162 294282 305255 314042 314104 319884 357144 353272 583489 609571 40.25 68.6 1
11:11:03 2023-09-26 347905 345587 80765 78797 117572 121077 119110 118571 86064 85363 93062 93634 113122 114258 333740 361110 960178 946152 364058 376488 103953 95068 101063 104208 116794 113241 107600 108133 76389 76952 266068 232720 684668 689054 195396 194071 246982 249359 284721 279518 291264 296121 309391 311147 291894 322557 677886 710441 522254 422324 261856 257197 295383 294282 305468 312076 314170 319425 354224 353555 585421 607936 40.25 68.6 1
11:11:04 2023-09-26 346295 345764 80494 78610 117348 120943 118916 118571 85925 85331 93062 93539 112910 113969 333812 359004 961575 944808 364412 374324 103714 95199 101034 104423 116916 113606 107623 108473 76501 75556 264794 233633 680817 690803 195219 194066 246982 249710 285121 278370 291672 295547 309860 311581 292409 323477 677886 709184 517755 422919 261856 257558 295026 294282 306928 311642 314649 319425 354224 352566 586159 607273 40.25 68.6 1
11:11:05 2023-09-26 348435 345587 80462 78722 117348 121318 118916 118730 85979 85405 93127 93698 113388 114068 333848 360965 957945 946152 360506 373763 104049 95067 101166 103910 116941 113208 107600 107951 76461 76920 264794 231706 698362 689054 195360 193936 246601 248974 285592 277560 297370 295311 309108 311364 291752 322521 676927 708937 522254 422919 261635 257558 295383 294069 305538 312076 315989 318271 353409 352496 585321 607273 40.25 68.6 1
11:11:06 2023-09-26 348322 345486 80470 78618 117382 121027 118882 118489 85925 85394 92998 93730 112845 114101 333848 360080 959489 947767 363540 374074 104270 93548 101135 104025 116969 113307 107500 108149 76553 75493 264794 232577 686475 685178 195360 194207 246809 249460 285552 277947 291229 295798 308490 311581 292161 322557 676927 710441 522254 422919 261856 257593 294198 294242 305503 311642 314420 320140 354472 352496 584493 610380 40.25 68.6 1
11:11:07 2023-09-26 346002 345209 80462 78761 117439 121027 118882 118209 85925 85363 92924 93825 112878 114101 333776 361146 962218 946152 363459 373203 104017 95133 101063 103982 116874 113294 107533 108174 76461 76920 264794 233347 691109 685142 195325 194071 246982 249499 284872 278106 291877 295182 311210 311581 292374 322976 678576 711446 515811 422883 261820 257703 294126 294525 306892 312511 314356 319127 354188 353520 587269 608897 40.25 68.6 1
11:11:08 2023-09-26 346174 345693 80466 78583 117311 121027 119121 118209 85893 85389 93127 93634 113033 114068 333523 360821 961885 948098 364194 374181 104302 93551 101101 104279 117016 113372 107689 108141 76396 76985 263616 233048 695115 690803 195290 194172 246947 249499 285557 279712 293646 295347 308420 311546 292409 323693 676375 709438 516346 422883 261820 257162 295456 294211 305930 311607 313401 319877 353905 352461 583594 608897 40.25 68.6 1
11:11:09 2023-09-26 346956 345733 80466 78583 117344 120973 118974 118537 85893 85331 92964 93571 112878 114225 333812 361110 959305 946152 362654 373763 104049 95100 101202 103982 116874 113372 107567 108100 76409 76985 266068 233048 681486 689018 195325 194207 246774 249710 285521 279390 291920 296538 308173 311546 292445 322486 676890 708400 517755 422288 261820 257739 295347 293890 306393 312294 313401 321152 353374 352461 583594 608897 40.25 68.6 1
11:11:10 2023-09-26 346032 345724 80466 78726 117348 121027 118849 118176 86010 85437 93313 93953 113122 114291 333631 360929 962033 949573 364157 374146 103985 93452 101169 104020 116841 113597 107533 108100 75075 76945 264794 233048 684185 689751 195325 194101 246806 249324 285521 278141 291229 297144 308420 311364 292409 322486 676411 708901 526235 422919 261820 257703 294162 294247 305930 312076 313621 320104 354153 352496 583594 608897 40.25 68.6 1
11:11:11 2023-09-26 348420 346371 80498 78837 117344 121111 118916 118571 85893 85426 93127 93634 113033 114101 333776 361146 959305 946152 360506 373168 104017 95133 101063 103948 116874 113274 107533 108066 76357 76920 264794 232532 684899 689018 195325 194071 246601 249499 285121 278141 291229 294860 309356 311581 292161 322976 678846 710441 522254 422883 261820 257522 295383 294546 306928 311642 315954 319425 354188 353484 585284 610814 40.25 68.6 1
11:11:12 2023-09-26 346956 346235 80466 78583 117467 120973 119008 118580 86064 85405 92992 93667 113000 114258 333595 360929 961313 946004 363203 373465 103920 95001 101029 102430 116841 113274 107500 107917 76357 76952 264794 232541 684065 685142 195188 194071 246601 249359 285557 277525 290419 296085 308385 311581 292303 325507 676927 708937 525112 423217 261820 257955 295026 294247 306856 311607 313365 320330 353905 353520 584952 608897 40.25 68.6 1
11:11:13 2023-09-26 348403 346518 80470 78718 117344 121027 118849 118537 86042 85394 93062 93698 113225 114068 333523 359004 958625 946152 360397 373203 104049 95166 101236 103838 117069 113294 107567 108360 76461 76985 264794 232358 687362 685142 195360 194207 246982 249534 285673 278335 290419 296049 310551 311546 292409 322521 677886 710441 520824 422919 261856 257739 295799 293926 305503 312294 313657 320258 354188 353520 584420 608897 40.25 68.6 1
11:11:14 2023-09-26 349189 346795 80890 78734 117568 121111 119028 118599 85979 85521 92958 93761 113077 114245 333704 361110 959305 946152 363540 373621 103953 95067 101202 103982 116874 113241 107697 108082 76461 76920 264794 232358 683331 685106 195325 194207 246947 249359 285356 278645 291920 296215 309356 312744 292409 324514 677406 710441 516346 422883 261856 257919 295799 294247 306928 312294 314348 319425 354188 352496 585284 608897 40.25 68.6 1
11:11:15 2023-09-26 346687 346553 80466 78583 117344 121027 118849 118209 86129 85363 93062 93507 112845 114047 333812 361110 959872 947498 363861 374026 104017 95067 101029 103982 116841 113274 107567 108133 76409 76952 263616 233525 686353 689018 195360 194207 246982 249534 285592 278141 291511 296085 308490 311581 292409 322976 677325 709438 522254 422883 261820 257919 295347 294903 305538 312076 313621 320140 357108 353803 587059 608713 40.25 68.6 1
11:11:16 2023-09-26 347693 347605 80618 78793 117487 121107 118911 118798 86096 85490 92995 93698 112878 114146 333812 362971 957798 946152 360614 373763 104017 93283 101314 103910 117069 113175 107748 107917 76494 76920 264794 231670 692579 685142 195360 194207 246774 249534 285695 278800 291264 296776 308385 311616 293302 323237 676890 703313 525112 422252 261820 257955 295664 293926 306463 311572 313621 321459 352350 352496 585321 608897 40.25 68.6 1
11:11:17 2023-09-26 346956 346892 80498 78722 117344 121111 118766 118571 85893 85363 92964 93666 113225 114146 333776 360080 957945 945480 360288 373763 104049 95001 101236 103910 117069 113175 107600 108201 76442 77018 264794 231670 688973 685070 195325 194207 246774 249710 285690 278997 292117 296991 307453 312555 292855 322486 677886 703313 523683 422927 261635 258534 295347 293962 309283 312731 314361 321783 354447 353378 586907 610195 40.25 68.6 1
11:11:18 2023-09-26 350901 345551 80677 78797 117376 121111 118815 118571 85893 85394 93127 93889 112878 114068 333740 360619 957945 947461 360470 373203 104399 94968 101270 103876 117150 113142 107781 107843 76527 76920 264794 231706 698691 685106 195360 194207 246601 249745 285557 278997 292125 296704 307918 312337 292445 322486 677886 703313 517755 420994 261599 258716 295383 294903 306428 311321 314096 319463 352280 352496 585772 606804 40.25 68.6 1
11:11:19 2023-09-26 347674 345209 80494 78718 117348 121027 118916 118571 86129 85394 93062 93571 112878 114101 333776 361182 958747 946152 360434 373168 104049 95035 101166 104208 116874 113241 107567 107951 76409 76920 264794 232358 684287 689054 195360 194207 246982 249710 285454 278148 291229 296085 309356 311546 292445 323011 677325 709438 522254 425636 261567 258032 295756 294681 306892 312442 314248 319768 354330 353909 585138 610158 40.25 68.6 1
11:11:20 2023-09-26 346956 345416 80466 78610 117348 121027 119008 118696 86042 85394 93127 93666 112845 114403 333523 361146 957356 946152 362581 373203 104017 95035 101202 104015 116989 113184 107567 108133 76409 76920 264794 232358 686512 685142 195670 194207 246982 249745 285121 278370 292330 295347 309391 311581 292409 323993 677406 711446 516346 422288 261856 257739 295700 294903 306928 312294 314170 319425 354188 352496 586186 610814 40.25 68.6 1
11:11:21 2023-09-26 346255 345209 80470 78686 117348 120943 118882 118209 85893 85363 93127 93507 112878 114047 333776 361146 960141 946152 363825 374026 103953 95232 101236 103982 116760 113274 107493 107951 76409 76952 266068 233119 680286 689054 195360 194207 246982 249359 285592 278141 291920 296121 309577 311616 292445 323706 677593 710186 520824 423371 261711 258175 295691 295039 306892 312878 314433 320374 354437 353520 583594 610814 40.25 68.6 1
11:11:22 2023-09-26 347272 346487 80903 78775 117511 121318 118849 118571 85925 85458 93062 93571 112878 114068 333812 359039 959305 946152 360578 373239 104017 95035 101166 103910 116794 113307 107567 107951 76409 76920 264794 232194 684784 689225 195360 194207 246982 249745 285557 278370 291672 296158 309356 311616 292445 323239 677886 711446 511862 422919 261856 257919 294818 294832 306928 312111 314384 319425 354188 353555 586150 610851 40.25 68.6 1
11:11:23 2023-09-26 346691 345992 80502 78726 117315 121027 118916 118571 85925 85367 93062 93666 113122 114291 333523 360821 961350 946078 363277 374181 103985 95295 101068 104135 117234 113274 107533 107951 76409 76985 263616 232940 694774 685070 195396 194207 247017 249496 284978 278518 291912 295669 309825 311581 292356 323502 677886 709878 522254 423217 261856 257955 295799 294211 306928 312546 314649 319425 354472 353555 586725 610380 40.25 68.6 1
11:11:24 2023-09-26 346813 345165 80470 78734 117471 120943 119155 118209 85925 85363 93127 93634 112878 114068 333812 361110 960858 946152 364412 373763 103985 93625 101063 104015 116874 113307 107493 108207 76389 77050 264794 233084 679743 689054 195807 194207 247017 249496 285592 278335 291264 296121 308455 311616 292303 323239 676927 710441 516346 423217 261856 257955 295950 295146 306964 312546 313657 320367 354472 355637 583694 610851 40.25 68.6 1
11:11:25 2023-09-26 346295 345451 80462 78579 117382 121027 118882 118614 86096 85521 92924 93761 113045 114311 333631 360965 963401 945331 363680 374146 103817 95166 100889 103944 116519 113241 107516 108182 76409 76993 264794 233119 679957 690803 195670 194207 246982 249710 285557 278340 291672 295311 309860 313795 292445 325038 677886 711446 523683 422883 261856 257955 295799 295146 306676 312546 314212 319425 355277 353555 586191 607702 40.25 68.6 1
11:11:26 2023-09-26 347436 345447 80825 78722 117382 121027 118882 118243 86042 85331 93062 93667 112878 114068 333776 361146 959426 946152 363239 373203 104049 95068 101236 104049 116908 113241 107386 108133 76357 76952 263577 232884 681749 689054 195396 194207 246982 249745 285592 278450 291672 296668 308455 313764 293132 323239 677886 709438 525112 422919 261856 257991 295591 294903 306463 312546 313906 320930 353976 353520 584907 609045 40.25 68.6 1
11:11:27 2023-09-26 348052 345467 80811 78877 117505 121042 119008 118435 86127 85573 93026 93761 113155 114291 333595 360965 959305 946152 360542 373203 104049 93283 101236 103948 117327 113175 107781 107951 75230 75462 268732 231670 688175 689054 195807 194207 246982 249745 285740 278335 291672 295906 309356 313098 292891 323011 676927 710173 522254 423516 261856 257955 295591 293926 306748 312294 313657 320367 353905 352531 584870 610814 40.25 68.6 1
11:11:28 2023-09-26 348889 345205 80466 78722 117344 121027 118766 118769 85893 85426 93127 93761 112845 114101 333776 360080 957945 946152 360578 373799 104049 95035 101270 103910 117069 113208 107600 107917 76474 76920 264794 231670 685980 685178 195396 194207 246982 249745 285699 278997 291264 297410 308385 311616 293096 323441 676927 707365 516346 422252 261856 257991 295061 293926 306463 311642 313657 321495 353409 352531 587059 608713 40.25 68.6 1
11:11:29 2023-09-26 349420 346001 80736 78789 117410 121393 118781 118798 86096 85490 92992 93857 112878 114101 333776 359039 957945 947424 360578 373203 104524 95035 101270 103982 117130 113208 107567 107951 76494 76952 264794 231670 690000 685178 195980 194207 247289 249745 285842 277525 291987 296991 308455 311616 293302 323239 676927 709438 517755 422919 261856 258307 295799 295110 306463 312294 313693 321459 353940 353520 585321 610380 40.25 68.6 1
11:11:30 2023-09-26 346773 345214 80769 78722 117344 121215 118882 118571 85893 85331 93062 93602 112878 114047 333776 361182 957945 945480 360434 373168 104017 95001 101236 104015 116874 113253 107600 107951 76527 76952 266068 231670 699325 689018 195396 194207 247017 249745 285628 278510 291912 296459 309608 313759 292713 323538 677886 709939 520824 423516 261856 258389 295285 295146 306214 312546 315126 320601 354756 354051 584411 610629 40.25 68.6 1
11:11:31 2023-09-26 346956 347605 80622 78797 117406 121111 118747 118682 85893 85394 93062 93729 112878 114436 333848 360080 957945 946152 360070 374181 104575 95035 101304 103838 117421 113265 107600 107951 76474 76920 264794 231670 695987 685142 195670 194207 246982 249781 285592 277297 291926 297200 310331 311650 293302 322521 676927 708322 524273 422288 261820 258389 294389 295110 306428 311607 313657 321422 353409 352496 585321 606878 40.25 68.6 1
11:11:32 2023-09-26 346710 345214 80498 78722 117378 120943 119263 118209 86191 85331 93127 93603 113143 114035 333487 359039 960178 949033 364376 373763 104017 95035 101096 104015 116874 113262 107493 108166 76357 75370 264794 233084 684695 689090 195396 194207 247017 249970 286231 278370 291708 295762 308490 311650 293302 323502 676927 710441 514936 423253 261856 257955 295548 295311 308628 314485 313585 320784 354366 356067 584724 610629 40.25 68.6 1
11:11:33 2023-09-26 347939 346093 80765 78775 117344 121027 118882 118571 86096 85437 93127 93698 112910 114101 333812 360821 958747 949033 360470 374324 104049 95134 101270 104015 116908 113184 107600 107984 76389 76952 264794 231670 688098 685178 195670 194207 247017 249745 285722 278645 291672 296574 309391 312333 293096 323275 676927 709438 516346 422919 261337 257991 296007 293962 306428 312546 313729 320967 354472 353555 585321 607273 40.25 68.6 1
11:11:34 2023-09-26 346956 345507 80494 78722 117344 121111 118916 118571 85893 85426 93347 93666 113143 114179 333848 359039 961535 947136 364119 374360 104017 95233 101166 104015 116794 113274 107567 108133 76494 77050 264794 233119 686740 689832 195980 194207 247017 249781 286231 278370 291566 296574 309144 311650 292749 323502 678366 710186 524802 425636 261639 258466 295405 294717 306358 314892 313991 319928 355112 353909 585284 610814 40.25 68.6 1
11:11:35 2023-09-26 346810 345507 80466 78769 117520 121111 118882 118571 85925 85394 93062 93856 112878 114068 333848 361182 959586 946152 360470 373203 104049 95068 101270 103944 116908 113307 107567 107984 76442 76952 266068 232194 683384 685142 195396 194207 247017 249781 286231 277095 292125 297619 308455 314201 293337 323239 677406 707401 516346 422288 261856 258353 295383 295182 309233 311642 313729 319015 352386 352531 585357 608676 40.25 68.6 1
11:11:36 2023-09-26 347634 345507 80494 78614 117378 121199 118882 118604 86042 85363 93127 93698 112845 113969 335505 359004 957392 946152 360506 373203 104017 95035 101236 103944 116874 113339 107567 108133 76494 76985 264794 232393 681820 685178 195843 194207 247052 249781 285717 278405 291743 296157 309289 314051 295632 324199 678590 711410 523683 423408 261747 258211 296107 294681 306892 314491 314649 320367 354507 354109 585321 610518 40.25 68.6 1
11:11:37 2023-09-26 346393 345476 80466 78726 117645 120943 119042 118469 85925 85394 93127 93634 112878 114068 333776 361146 957392 946189 362618 375506 104017 95035 101096 104015 116908 113372 107600 108207 76442 76952 264794 232393 683907 685178 196016 194207 247052 249781 285592 278645 292330 296782 309896 312333 292891 323994 677886 710441 516346 422919 261373 257991 295799 295146 305503 312546 314685 320140 354507 353555 585321 607273 40.25 68.6 1
11:11:38 2023-09-26 346465 345436 80470 78726 117511 121027 118849 118176 86010 85426 93160 93698 112878 114068 333740 361110 962939 947617 362581 373763 104017 95166 101202 104121 117036 113597 107533 108100 76461 75636 266068 232684 683826 690730 195807 194207 246982 249745 285521 279784 294675 296892 310517 314231 293124 324343 678736 711373 523147 425636 261711 258356 296215 295561 306784 312799 315092 320564 355361 354299 586680 610814 40.25 68.6 1
11:11:39 2023-09-26 346956 348317 80732 78829 117344 121111 118882 118735 86042 85458 93127 93730 112878 114179 333740 360045 958625 946152 360542 373727 104542 95166 101270 103982 117306 113241 107567 108100 76527 76952 264794 231634 687016 689018 195945 194752 247017 249745 286432 279390 293656 297829 308420 312520 293749 323466 676927 710441 515637 422847 261856 258534 294783 295146 307106 312259 313657 320491 353905 353520 585321 612849 40.25 68.6 1
11:11:40 2023-09-26 348779 346235 80466 78829 117348 121111 119039 118769 86042 85437 93127 93793 112878 114390 333740 360080 958625 946152 360578 374026 104367 93591 101270 103982 117265 113208 107600 107917 76494 76920 264794 231670 688872 685142 195351 194848 247462 250687 286146 279587 294691 297192 308314 312852 293813 323287 677703 710593 516159 422252 261820 258716 295950 295518 309283 312007 315880 319463 353338 355528 586653 610814 40.25 68.6 1
11:11:41 2023-09-26 347599 345472 80462 78775 117344 120943 118882 118571 86010 85458 93127 93793 113110 114456 333776 361110 959305 946152 360434 373727 104017 95166 101236 104015 117150 113229 107567 108100 76494 76952 267279 231996 698964 689018 195980 194207 247017 249745 286195 278370 291877 295762 309825 314494 293302 325273 678366 710441 515637 423516 261856 258317 295142 295146 306784 312581 314613 320038 355277 354051 585321 612849 40.25 68.6 1
11:11:42 2023-09-26 346773 346751 80778 79153 117778 121111 119028 118435 86127 85521 92992 93857 112780 114291 333595 360965 959305 946152 360434 376039 104335 95133 101202 104015 116955 113196 107567 108306 76553 76952 266068 232159 682373 685106 195909 194752 246982 249745 285592 278997 292330 297619 308847 312555 293749 323466 677886 707365 525112 424356 261856 258317 295799 295146 306891 312041 313693 319685 353338 353520 585321 608897 40.25 68.6 1
11:11:43 2023-09-26 346956 345996 80494 78775 117378 121027 118916 118537 85893 85510 93127 93698 112845 114068 333740 361110 962218 946152 362581 373727 103985 95166 101202 104015 117025 113307 107533 108207 76442 77018 264794 232684 682758 685142 195670 194207 246982 249745 286396 277525 293656 296991 308455 312302 293124 323502 676890 710944 519164 422919 261856 258353 295799 295561 309210 312546 314356 319463 354188 354335 588082 610010 40.25 68.6 1
11:11:44 2023-09-26 348925 346375 80761 79044 117601 121111 119076 118798 86127 85585 93283 93984 113220 114291 333776 359793 960953 946152 360578 373168 104367 95133 101348 104168 117184 113274 107567 107951 76494 76920 264794 231844 689029 685142 195807 194207 247017 250308 286468 277912 291846 296632 308455 312302 293160 323502 678846 709438 519164 423217 261856 258716 296007 295447 307356 312511 314134 319463 354437 354051 585321 610814 40.25 68.6 1
11:11:45 2023-09-26 347634 345507 80723 78865 117382 121111 118882 118571 86042 85394 93127 93761 112845 114527 333776 361146 962218 946152 360506 373727 104049 95166 101202 104015 116908 113372 107567 108100 76494 76945 266068 232358 688486 689018 196256 194207 247052 249745 285592 278510 292117 295762 310077 314494 292713 325722 678366 711446 523683 423217 261856 258716 296215 295146 306784 314928 315320 321055 356097 354193 585225 610006 40.25 68.6 1
11:11:46 2023-09-26 346956 346335 80788 78941 117568 121111 118849 118537 86042 85458 93127 93761 113278 114179 333740 360965 961535 946152 364058 373585 104049 95265 101236 104015 116874 113294 107567 108100 76494 76952 264794 232322 684909 685142 195351 194752 247017 249745 286432 277912 293095 297829 309280 312337 293785 323466 677886 707365 523040 424356 261856 258716 295026 296049 306891 312294 314134 319685 353905 353555 585321 608897 40.25 68.6 1
11:11:47 2023-09-26 347634 345512 80502 78722 117344 121111 118882 118571 86042 85403 93127 93761 113065 114179 333776 361110 959305 947536 360506 374026 104049 95133 101236 103982 117327 113274 107600 108100 76632 76952 268732 231634 685394 689018 195980 194752 247052 250132 286432 278997 291846 296704 308455 312590 293337 323239 677886 709134 517755 422883 261603 258466 296000 295762 309501 314258 316329 322187 353763 354157 585138 608823 40.25 68.6 1
11:11:48 2023-09-26 349668 347004 80687 78829 117344 121111 118882 118860 86127 85458 93093 93761 112878 114212 333776 360965 957945 946152 360578 373203 104367 95100 101270 103982 117150 113265 107748 107917 76494 76887 264794 231634 688208 685142 195807 194207 247017 249781 286074 277525 291846 297829 308455 312555 293337 323466 677616 708400 523683 422252 261856 258752 296007 295426 306927 312294 313693 319499 353905 353555 587059 608897 40.25 68.6 1
11:11:49 2023-09-26 346710 345472 80751 78779 117826 121027 118882 118537 85893 85394 93127 93602 112878 114068 333740 360457 958711 946152 362654 376039 103985 95100 101063 104015 116874 113274 107386 108100 76409 76952 267279 233048 699204 685106 195980 193925 247017 249745 285557 278645 292152 295523 310295 312769 292891 323958 678590 711264 516346 425636 261229 258175 296107 294967 306892 313096 316705 319957 355361 354051 587960 608167 40.25 68.6 1
11:11:50 2023-09-26 346956 345472 80806 78997 117344 121111 118882 118571 85925 85363 92992 93634 112845 114068 333740 360711 960141 946152 364058 374288 104049 95100 101063 103982 117036 113307 107533 108207 76389 77018 264794 233084 684843 685142 195315 194207 247052 249781 286432 278518 291641 296782 309785 312085 293124 323502 676927 709438 522254 424356 261856 258353 296007 295354 306856 313017 314356 319201 354472 354051 585417 610851 40.25 68.6 1
11:11:51 2023-09-26 346956 346518 80498 78865 117378 121027 118882 118604 86042 85457 93127 93761 112878 114212 333704 359542 959305 946152 360434 373203 104049 95166 101270 103872 117206 113217 107567 107917 76442 76952 264794 231670 687050 685106 195980 194752 247017 249781 286432 277490 292817 297619 309108 314715 294002 323706 677776 708756 519164 424430 261675 258609 295620 295418 309319 312007 314134 319499 352350 353555 586423 610043 40.25 68.6 1
11:11:52 2023-09-26 348925 347505 80498 78610 117344 121073 119081 118209 86042 85394 93127 93603 112910 113969 333740 360619 957945 946152 360578 373203 104399 95001 101270 103876 117298 113265 107600 107951 76461 76985 259958 233660 689422 685070 195670 194752 247017 250343 286231 277525 293491 297829 309638 313567 292776 322976 681960 703313 524273 422029 261856 258787 294162 295447 306463 311572 315386 319947 351752 354051 587091 608639 40.25 68.6 1
11:11:53 2023-09-26 349769 345174 80470 78861 117315 121027 118849 118571 85893 85363 93062 93792 112878 114489 333776 360010 957945 946152 360288 373203 104367 95100 101270 103910 117184 113220 107600 107917 76474 76920 264794 231670 697310 685142 195980 194752 247017 250233 286584 279712 294785 297433 309250 314865 294305 324902 678700 707220 525112 424430 261711 258752 296007 295597 308556 312511 314876 321547 354175 354015 586186 608134 40.25 68.6 1
11:11:54 2023-09-26 348843 345556 80719 78993 117234 121111 118882 118604 86042 85426 93127 93730 112878 114101 333776 359793 957945 946152 361623 373203 104367 95100 101270 103910 117069 113142 107822 107951 76527 76920 262354 231670 687981 685142 195523 194752 247052 249781 286432 277912 292152 297619 308847 312590 294027 323466 677886 707365 517027 424356 261856 258752 295026 295597 307141 312041 314134 320170 352386 353555 586186 608170 40.25 68.6 1
11:11:55 2023-09-26 347626 345209 80502 78807 117382 121111 118882 118653 86042 85458 93127 93698 112910 114225 333776 361146 959586 946152 360434 373763 104049 95166 101236 103982 117069 113274 107600 107951 76527 76985 259958 231670 695669 691294 196006 194711 247462 250341 286325 279113 292740 296848 309900 314195 293607 325364 677886 711323 522254 423516 261856 258466 295863 295110 308592 312546 314170 321459 355112 354334 585321 608134 40.25 68.6 1
11:11:56 2023-09-26 346960 345174 80502 78726 117348 120943 118882 118209 85893 85342 93127 93761 112878 114146 333740 361146 958625 946152 360397 373203 104049 95035 101236 104015 117184 113229 107600 108133 76494 76920 264794 232206 682825 689054 195980 194752 247052 250343 286579 277525 292152 297829 308455 313026 293160 323466 678846 703350 525112 422217 261856 258787 295799 295798 307356 311607 313693 319947 352315 353520 586223 608713 40.25 68.6 1
11:11:57 2023-09-26 347679 344615 80502 78861 117382 121353 118882 118604 86042 85437 93127 93825 113065 114825 333812 359039 959453 946152 360288 373203 104082 95166 101270 104015 117184 113262 107748 107951 75230 75516 267279 232143 690391 688909 196149 194752 247604 250376 286289 279784 294650 296560 309356 314715 293785 325583 677886 712577 517931 423181 261856 258752 295799 295597 308447 312581 314613 319463 354992 354051 585357 607670 40.25 68.6 1
11:11:58 2023-09-26 346306 344704 80502 78917 117544 121318 118916 118243 85925 85363 93127 93666 112813 114068 333812 361146 959426 946152 364058 373763 104017 95166 101166 104049 117069 113262 107493 108133 76389 76952 264794 232358 688370 685142 196108 194207 247052 249781 285829 278405 292188 296574 311046 312337 293337 324259 678846 711592 524273 425636 261856 258752 295476 295841 305965 313017 315128 320828 355290 354335 587477 610006 40.25 68.6 1
11:11:59 2023-09-26 346470 344690 80719 78749 117382 120943 118916 118571 86042 85426 93127 93698 112878 114068 333740 361110 959586 946152 362618 373799 104017 95166 101236 104389 117063 113528 107730 108414 76553 75525 264794 232541 686738 689825 195976 194681 247604 250484 285557 278440 292152 295798 310047 312416 293302 325513 678846 709379 517755 423444 261856 258353 296215 295633 306820 313017 315350 320367 355290 354370 586223 608134 40.25 68.6 1
11:12:00 2023-09-26 345967 344659 80498 78618 117348 121284 118916 118571 86042 85426 93127 93761 112878 114047 333740 360855 957392 946152 362618 373763 104017 95134 101236 104121 116874 113262 107567 108133 76442 76985 267279 232932 685397 689054 196291 194752 247745 250519 285722 278405 292152 296782 310330 312555 293160 323994 676088 713177 522254 423552 261856 258752 296452 295798 308628 314928 315356 321011 355397 354476 585138 610629 40.25 68.6 1
11:12:01 2023-09-26 347407 344690 80723 78861 117348 121318 118916 118604 86042 85426 93127 93793 112878 114423 333740 361146 957356 946152 362986 376452 104270 93647 101348 104202 117130 113339 107648 108182 76639 75485 264794 232215 685511 685142 195945 194207 247052 250168 286262 279784 292081 297829 308455 314494 293785 323850 677886 707401 523683 422288 261856 258752 295799 294789 307141 312546 314427 319499 354992 354086 586223 607273 40.25 68.6 1
11:12:02 2023-09-26 347407 345174 80502 78889 117348 120943 118916 118571 86042 85426 93127 93666 112845 114146 333740 361110 962292 946152 360470 374324 104017 95199 101236 103982 117069 113294 107600 108133 76494 76985 266068 231706 682612 689054 196291 194752 247745 250343 286871 277912 292330 297829 309568 312590 293821 323502 677886 707401 517755 424098 261603 258502 296143 295870 307286 312442 314505 322941 354011 354193 585174 608897 40.25 68.6 1
11:12:03 2023-09-26 347407 344686 80806 78865 117782 121111 118882 118735 85925 85458 93093 93761 113155 114101 333776 360855 959305 946941 360434 373203 104082 95134 101236 103977 116908 113450 107567 108133 76494 76985 262698 232230 695910 689825 196291 194207 247780 250343 286468 278679 291948 296892 310077 312337 293373 323994 677886 711592 514408 423552 261856 258752 296215 295597 306428 312581 314613 321422 354507 354086 584907 610851 40.25 68.6 1
11:12:04 2023-09-26 347407 345169 80498 78829 117348 120943 118916 118571 86042 85342 92998 93666 112878 114101 333740 361182 958625 946152 360470 373239 104049 95068 101236 104015 116908 113151 107567 107951 76494 76952 264794 231706 689625 689054 196291 194752 247780 250343 286146 278440 292330 296782 309860 312085 293742 324199 677839 710223 522254 423408 261783 258392 296107 296302 308665 313131 314505 321385 354507 354086 586641 608713 40.25 68.6 1
11:12:05 2023-09-26 346956 344655 80462 78722 117382 121318 119263 118599 86159 85426 93127 93698 112878 114022 333451 361146 959489 946152 360470 373203 104017 95068 101304 103982 117103 113307 107600 107951 76442 75370 259958 231706 683384 685178 196016 194752 247052 250286 286356 277525 292188 297829 308490 312808 293821 323502 677886 703386 517755 422252 261856 258787 296007 294617 306927 311642 314392 319983 353374 354264 585357 609082 40.25 68.6 1
11:12:06 2023-09-26 347407 344686 80498 78975 117348 121318 118916 118687 86042 85342 93127 93793 112878 114068 333234 361110 959305 946152 362986 373203 104367 95035 101270 103944 117103 113097 107846 107951 76474 76920 264794 231706 686012 685142 196090 194207 247017 250343 286669 281168 294675 296208 310291 314051 293231 324078 678256 711373 520824 423250 261747 258175 295648 295561 306214 312581 314392 320111 355147 354583 585284 609947 40.25 68.6 1
11:12:07 2023-09-26 346682 344695 80982 78769 117348 121318 118882 118571 85925 85363 93127 93698 112878 114047 333740 361110 962292 946266 360542 373239 103953 95035 101166 103838 116874 113262 107600 108133 76494 76952 264794 231706 681247 687725 196016 194207 247052 250343 285744 279183 292117 296892 310330 312337 293373 323994 678846 711592 509209 423217 261856 258389 296215 294582 305965 312581 315343 320930 355040 354370 585321 608167 40.25 68.6 1
11:12:08 2023-09-26 346201 344690 80494 78610 117382 120943 118882 118243 86337 85394 93161 93666 113065 114068 333812 361110 959908 949033 362581 373203 104017 95134 101236 103872 116908 113372 107567 108133 76442 76952 264794 232568 684437 689090 196291 194883 247880 250269 285945 279148 292732 296883 310259 312451 293393 324307 680773 712417 524802 423217 261856 258570 295061 295511 308447 313017 315573 320930 355290 354618 586907 608167 40.25 68.6 1
11:12:09 2023-09-26 345963 344690 80751 78618 117415 120943 119091 118571 86042 85363 93127 93698 112878 114068 333776 361110 959462 949033 360542 373239 104082 95444 101063 103872 116908 113294 107567 108166 76474 76985 263616 232358 682985 685142 196016 194207 247745 249424 285592 278531 292152 296157 310330 311650 292919 324293 678366 709644 520221 423253 261856 258570 296821 295597 305503 312616 315609 320140 355005 354654 587201 608787 40.25 68.6 1
11:12:10 2023-09-26 345967 344651 80502 78730 117382 121199 118882 118209 85925 85394 93127 93634 112878 113969 333740 361146 959499 948358 362726 372942 104017 95134 101236 103905 116908 113217 107493 108133 76389 76985 262354 232833 682543 691294 196006 194989 247568 250165 286289 279784 295088 297475 312314 315152 293536 323958 677886 710441 516346 425939 261856 258463 296179 295164 309647 313017 314469 320205 354437 354051 585357 610777 40.25 68.6 1
11:12:11 2023-09-26 346255 345134 80829 78722 117348 121111 118882 118421 86042 85394 93093 93761 113110 114179 333704 360457 960105 947617 363716 373168 104049 95166 101202 104054 116874 113307 107567 108174 76461 75636 264794 233048 681296 685106 196291 194752 247017 250272 286396 278645 292117 297331 309825 314493 293151 323958 677886 710441 523683 423516 261856 258716 295620 295039 307141 313017 315307 321422 354472 354335 588045 610481 40.25 68.6 1
11:12:12 2023-09-26 347674 344620 80466 78825 117315 121111 118882 118571 86129 85426 93093 93793 112878 114146 333704 361074 959033 946152 360361 373168 104082 95166 101236 104190 117069 113307 107697 108082 75126 75547 264794 233110 683091 689825 196113 195126 247568 250305 286692 279518 292117 297331 309320 313061 294198 324199 679254 707328 517755 422252 261856 258787 295648 296013 307356 312076 314577 319947 353338 354051 585362 610777 40.25 68.6 1
11:12:13 2023-09-26 348389 344655 80498 78771 117348 121027 118882 118735 86010 85342 93093 93761 112878 114068 333704 360965 958625 946152 360434 373168 104049 93477 101270 104015 116874 113142 107567 108066 76527 77005 264794 231634 699445 685106 196256 194752 247745 250162 287072 279183 292117 297410 310259 312555 293749 324257 677886 710441 515811 423516 261856 258534 296116 295454 309065 315371 314840 321092 355290 354441 585174 610006 40.25 68.6 1
11:12:14 2023-09-26 348425 345138 80723 78859 117348 121111 119081 118735 85893 85458 93127 93761 112878 114068 333704 361074 959305 946152 360506 373203 104049 93678 101348 102535 117192 113528 107689 108149 76586 75516 264794 232016 690177 690803 196078 194752 247017 250484 286835 277917 294884 297793 312153 313209 294198 323994 677886 709328 524273 424356 261856 258752 295476 295805 307391 312294 314649 320205 353374 354051 586191 607739 40.25 68.6 1
11:12:15 2023-09-26 349612 344615 80861 78722 117315 121111 118766 118571 86042 85373 93127 93793 112878 114179 333704 359793 957945 946152 360288 373168 104367 95166 101270 104015 117265 113175 107930 108066 76632 76985 266068 231670 701749 689189 196291 194752 247017 250519 286432 277912 292152 297383 308455 313026 293536 323994 677886 707328 516159 422217 261603 258466 296000 295762 309029 312878 314940 322187 354011 354441 586528 610592 40.25 68.6 1
11:12:16 2023-09-26 348389 344655 80715 78718 117348 121027 118882 118571 85893 85490 93093 93698 112878 114101 333704 361110 959305 947617 362433 375772 104413 95263 101135 104202 117016 113339 107764 108149 75126 75556 264794 231634 695011 685142 196291 194207 247462 250162 286074 279148 292117 296991 310330 313105 293785 324223 678096 710944 524273 423552 261856 258534 295476 295605 306463 313017 314392 321422 355539 354334 586641 608602 40.25 68.6 1
11:12:17 2023-09-26 347674 345169 80466 78726 117315 121284 119155 118537 86042 85373 93029 93666 112845 114146 333108 361074 959305 946152 360397 373168 104082 93591 101236 104015 117069 113262 107567 108100 76527 76985 266068 231670 688603 685142 196291 194752 247745 250286 286432 279314 292152 297410 310330 312520 293124 324451 678073 711228 523683 426242 261783 258573 296785 295870 309137 313349 314948 321239 355361 356067 585380 607273 40.25 68.6 1
11:12:18 2023-09-26 346691 344655 80715 78891 117348 121111 118882 118537 86042 85426 93127 93793 113033 114436 333451 360785 963196 947424 362507 373585 104017 95295 101101 104135 117097 113372 107567 108066 76494 76985 264794 231944 686244 685106 195900 194752 247780 250343 286678 279784 292152 296782 310691 312520 294027 324451 678366 711446 520824 425334 261856 258534 296215 294824 306463 313017 315092 319201 355254 354618 585284 610851 40.25 68.6 1
11:12:19 2023-09-26 346691 344659 81001 78857 117348 121111 118882 118537 86042 85458 93127 93761 112878 114068 333740 360711 959305 946228 360434 373203 104049 95166 101236 103910 116874 113274 107567 108100 76494 77005 267279 232358 687479 689751 196429 194752 247745 249781 286468 279183 292330 297275 310517 314937 293984 324235 677739 711373 516346 423444 261747 258573 296524 295870 308665 313454 315307 321422 355503 354583 585589 611682 40.25 68.6 1
11:12:20 2023-09-26 346691 344690 80498 78779 117348 121111 118882 118571 86096 85585 93182 94112 113090 114291 333595 360929 962033 948773 363540 373585 104302 95133 101202 104159 117069 113307 107567 108082 76527 75493 266068 232620 684437 689018 196460 195025 247745 250519 286704 279301 292152 297410 309976 312555 293589 324523 678576 711446 523683 423552 261856 258752 296215 296762 306463 313270 315128 321459 355503 354618 585430 607273 40.25 68.6 1
11:12:21 2023-09-26 346609 344655 80723 78861 117382 121111 119155 118735 86100 85458 93127 93729 112878 114134 333740 361110 961535 946152 360434 373763 104082 95510 101236 103982 116874 113372 107567 108100 76442 77005 264794 231706 685629 685178 196291 194752 247780 250759 287023 281367 294675 296870 310188 312451 293884 324379 677703 711337 509209 423408 261856 258716 296821 295454 306463 315738 316255 321385 355503 354228 585321 607273 40.25 68.6 1
11:12:22 2023-09-26 347391 344655 80466 78718 117348 121111 118882 118571 85893 85426 93127 93667 112845 114349 333432 361110 959305 946152 360506 373203 104049 95166 101202 103982 116874 113364 107533 108100 75036 76985 264794 232159 686012 685142 196291 194752 247745 250343 285722 279218 292152 296991 310330 314051 293785 324487 678846 712636 516346 423516 261856 258534 296215 294824 306428 313235 314388 320367 355789 354618 585330 610814 40.25 68.6 1
11:12:23 2023-09-26 346687 343660 80890 78829 117348 121111 118882 118537 85893 85363 93127 93698 112845 113969 333740 360457 957392 946266 362618 373168 104017 95100 101166 103982 116874 113241 107459 107951 76389 76952 264794 232684 684547 691294 196180 195157 247845 250376 286812 279784 292456 297203 309900 313323 294091 324343 678329 710441 523392 423217 261856 258502 296071 295275 307786 313052 315343 319463 354863 354618 585330 608597 40.25 68.6 1
11:12:24 2023-09-26 346367 344651 80751 78779 117544 121353 118916 118537 85893 85425 93127 93730 112878 114068 333740 360457 960141 947498 363495 373763 104049 95199 101270 104015 116874 113307 107567 108282 76527 75556 263616 232848 686506 685142 196429 194752 247745 250519 285592 279310 293009 296991 310837 312590 293124 326353 678846 710915 523683 423552 261856 258752 296215 295662 308592 313524 315645 321158 355574 355151 587159 611750 40.25 68.6 1
11:12:25 2023-09-26 346201 343656 80494 78718 117348 121027 119155 118176 85925 85357 93127 93666 112878 114068 332838 360457 962255 946152 363239 373763 104049 93461 101063 103982 116841 113241 107533 108100 75126 75547 264794 232833 685448 689825 196286 195298 247639 250055 286692 279784 294859 297266 309825 312555 293536 324257 677886 710368 516346 423480 261856 258787 296821 295726 307251 313052 314649 319463 354507 354618 584993 610380 40.25 68.6 1
11:12:26 2023-09-26 347428 344620 80502 78779 117348 123818 118916 118571 86042 85426 93127 93730 112845 114481 333469 361110 959305 946152 360506 372645 104017 95100 101236 104054 116874 113241 107567 108100 76607 76920 263577 231670 684437 685142 196429 194752 247780 250519 286468 278422 292152 295874 310295 314051 293785 324259 677886 710441 514936 423516 261856 258570 296215 295597 306428 313052 315092 321092 358719 354370 588082 610629 40.25 68.6 1
11:12:27 2023-09-26 346687 343691 80498 78861 117348 121111 118882 118571 86042 85458 93224 93666 112878 114068 333704 360457 957392 947136 363825 373203 103811 95199 101029 104423 116916 113684 107368 108447 74920 75556 263616 233268 680623 690532 196113 194989 247568 250484 285557 279183 292945 296574 310771 312887 293160 324487 678846 710180 517755 423444 261856 258752 296215 295311 306214 315479 315645 319512 355574 355151 587964 608167 40.25 68.6 1
11:12:28 2023-09-26 345906 343652 80498 78726 117348 121199 118916 118209 85925 85363 93127 93634 112878 114126 333740 360457 961202 949033 363239 373763 104017 95166 101202 104015 116874 113229 107567 108133 76442 76952 263577 232884 683824 685178 196429 194752 247780 250555 286982 278640 292152 297410 310077 313980 294233 324487 677886 710441 523683 423552 261856 258752 295856 295511 309976 314928 316106 321239 355361 354476 585174 610006 40.25 68.6 1
11:12:29 2023-09-26 346737 343691 80502 78722 117544 123818 118882 118687 85925 85458 93127 93825 112878 114146 333221 359004 959305 949033 360470 376039 104445 93711 101488 104202 117164 113307 107830 108107 75126 75433 264794 231527 686023 685106 196429 195025 247745 250856 286920 279784 292598 297829 309356 313314 294233 324235 678736 707401 519164 422252 261856 258787 296215 295275 307391 312294 315128 322789 353374 354819 587091 607309 40.25 68.6 1
11:12:30 2023-09-26 349347 344690 80494 78861 117344 123852 118882 118571 85893 85394 93127 93793 112878 114522 333469 360080 957266 946152 360578 373203 104432 95100 101514 103944 117265 113154 107781 107917 76559 76952 264794 231706 693028 685142 196291 195025 247780 250555 286871 277947 292740 298045 309139 315739 293785 323994 677886 703350 517755 424393 261315 259265 296143 295870 307751 314222 314984 322644 354033 354441 586455 610814 40.25 68.6 1
11:12:31 2023-09-26 347076 343691 80470 78726 117340 121318 118882 118537 85893 85426 93127 93602 112845 114101 333469 360785 963233 950237 362986 373621 104335 95362 101135 104240 117016 113372 107764 108149 76547 76952 264794 231670 682373 685106 196460 195162 247745 250555 286871 277525 294257 300284 309356 313061 293948 324030 677886 707401 519164 422883 261856 258787 296215 296049 309647 314662 314649 319983 354224 354618 585458 610851 40.25 68.6 1
11:12:32 2023-09-26 348568 344620 80494 78807 117344 123818 118882 118687 85893 85458 93127 93729 112878 114101 333740 359004 958221 946152 360034 373203 104399 95166 101270 103982 117069 113142 107600 107917 76474 76952 264794 231472 687127 685142 196291 194752 247017 250519 286745 278645 292117 296668 309356 314278 294020 324235 677593 709184 517755 423408 261747 258645 295856 295870 309465 313349 316181 319463 354472 354618 586223 608676 40.25 68.6 1
11:12:33 2023-09-26 347719 343656 80498 78865 117348 121027 118791 118571 85925 85458 93127 93856 113122 114436 333451 360965 957834 946041 361734 373026 104477 93551 101449 104168 117069 116221 107600 107843 76474 75525 267279 231563 688136 685106 196291 194752 247052 250866 286871 278256 292152 297158 309391 312590 294269 323994 677886 708937 516159 423217 261856 258787 295986 296085 307391 313017 314613 319983 354472 353768 586223 608167 40.25 68.6 1
11:12:34 2023-09-26 346553 343687 80751 78726 117382 123839 118882 118571 86042 85373 93062 93761 112878 114448 333469 359950 957392 946152 362581 373763 104082 95199 101236 104049 116908 113307 107567 108133 76607 77018 264794 232194 685780 685178 196429 194888 248002 250555 286485 281367 295093 297403 311024 314937 294091 324415 678773 712957 524802 423408 261783 258609 295821 296049 306498 313305 315609 321495 357937 355258 585991 608167 40.25 68.6 1
11:12:35 2023-09-26 345976 343656 80861 78811 117378 121318 119042 118696 86096 85500 93216 93889 113077 114258 333595 360385 961313 947504 363726 373727 104049 95233 101270 104121 116908 113841 107600 108100 76494 77018 264794 232194 687479 689604 196429 195025 247816 250555 286468 279253 292188 297311 310801 313026 294269 324523 678846 709608 515817 423588 261856 258787 296215 295841 306463 313305 315386 318980 355539 354654 585321 608167 40.25 68.6 1
11:12:36 2023-09-26 346221 347578 80498 78771 117540 123818 118800 118537 85893 85394 92998 93697 112878 114146 333740 361110 957945 946152 360034 373203 104542 95068 101304 104015 117225 113151 107600 107951 76527 76952 263616 231436 685482 685106 196291 195192 247845 250445 286620 279784 293569 297793 309719 312921 293948 324343 677739 710335 526542 423480 261856 258787 296007 295762 308956 313017 314649 319463 354543 354618 588119 607273 40.25 68.6 1
11:12:37 2023-09-26 348185 345228 80843 78927 117582 121042 119071 118633 86127 85458 92992 93825 112968 114258 333288 360965 958625 946152 360034 373168 104588 93440 101236 103910 117217 113142 107600 107951 76672 76920 263616 231472 684598 685142 196291 194752 247607 250162 286468 277912 293300 295749 309391 312590 293742 324293 677886 708437 519164 422919 261856 258787 296821 295597 307391 312546 314613 319499 354224 354122 585403 607273 40.25 68.6 1
11:12:38 2023-09-26 346956 344957 80498 78861 117378 123818 118800 118604 86042 85458 93127 93793 112878 114258 333740 359039 958625 946152 359492 373203 104367 95035 101270 103982 117069 113175 107600 107951 76693 76952 264794 231456 689651 690803 196353 195298 248144 250412 287001 279784 292095 296978 310153 313140 294233 324451 677886 709438 517549 425636 261856 258752 296215 295841 307141 313052 316705 321959 355063 354654 585357 607273 40.25 68.6 1
11:12:39 2023-09-26 348852 346586 81043 78793 117520 121107 119110 118517 86127 85426 93026 93634 112878 113936 333505 360115 961140 947617 360578 373239 104575 95035 101696 104164 117265 113372 107781 107951 76389 77018 264794 233119 688326 687725 196291 198598 247088 250767 286871 278176 293527 297044 308420 314259 293373 323538 678366 703313 533610 422029 261856 258787 295061 296049 307391 311642 315645 320468 352315 354370 587127 610380 40.25 68.6 1
11:12:40 2023-09-26 349246 346402 80498 78726 117386 121314 118882 118209 85925 85302 93127 93507 112878 113812 333469 360115 956587 945480 359528 373168 104399 94936 101304 103805 117509 116152 108094 107900 75334 75525 266068 232286 691693 687872 196184 195298 247604 250729 286727 279784 293080 297829 308455 313567 293536 324235 678846 707097 517755 421030 261856 259333 296179 296085 309028 311607 315164 320468 353374 354618 587178 607273 40.25 68.6 1
11:12:41 2023-09-26 347443 343691 80535 78865 117348 123732 118882 118571 85893 85426 93062 93602 112768 114068 333469 361110 957945 946152 360034 373203 104082 95035 101270 104015 117184 113196 107600 107951 76474 76952 264794 231650 683330 685142 196291 195025 247780 250555 286871 277947 292188 297367 308455 313532 293571 323994 676052 703386 517755 421623 261856 258787 296215 295518 307391 314042 316705 323066 355953 354476 586077 610629 40.25 68.6 1
11:12:42 2023-09-26 346301 343656 80535 78753 117382 121027 118882 118209 85925 85331 93062 93793 112878 114324 333234 359950 957392 946152 360506 372645 103953 93647 101277 104317 117030 113450 107500 108215 76639 75596 266068 232215 688719 689336 196460 195025 247780 250519 285664 279323 292803 296387 310948 314937 293589 326813 678846 712921 516159 423181 261856 258716 296215 295561 306712 313489 315609 321158 356382 354618 587109 608565 40.25 68.6 1
11:12:43 2023-09-26 345718 343621 80719 78993 117625 121111 118882 118537 85893 85405 93127 93698 112878 114047 333198 359950 962939 946152 364058 373168 104049 95166 101202 103948 116841 113307 107533 108100 76461 76985 264794 232322 685718 685106 195935 195025 247745 250484 287072 278370 292598 297619 310691 312991 294269 324487 677886 710441 517027 425636 263119 259229 295677 296286 309939 313384 315170 322675 355361 354441 585101 610006 40.25 68.6 1
11:12:44 2023-09-26 346687 344399 80466 78722 117348 121111 118849 118176 85893 85340 93127 93698 112845 114068 333162 359950 959305 947617 363540 375241 104341 95394 101101 104313 117234 113372 107764 108149 75126 75587 264794 232322 686281 685142 196567 194752 248228 250729 286396 279218 292803 296423 311237 313393 293984 324487 678846 713375 525112 423552 261856 258787 296215 295662 306428 313489 315609 321385 356324 355151 586565 608597 40.25 68.6 1
11:12:45 2023-09-26 346201 343621 80462 78825 117348 121111 118849 118537 86010 85426 93127 93634 112878 114068 333704 360457 959426 947498 360542 373168 104049 95166 101202 103982 116874 113372 107459 108100 76494 76985 264794 233183 693903 685070 196567 195025 248128 250519 285690 279218 293044 296991 310011 312991 294198 324523 679318 712811 516346 426242 263156 258609 296560 296367 306892 313384 315428 321165 356146 356149 588093 609027 40.25 68.6 1
11:12:46 2023-09-26 346691 343656 80502 78833 117511 121111 118882 118571 86010 85458 93127 93634 112845 114382 333415 360785 962473 946078 363023 373585 104302 95296 101101 104313 117016 113528 107582 108141 75243 76952 263577 232159 685477 685106 196567 195025 248128 250519 286570 281367 292973 297200 310330 314051 293749 324523 678846 713104 517755 423217 261856 258752 296215 294789 306428 313489 315248 321422 356324 355151 586606 608597 40.25 68.6 1
11:12:47 2023-09-26 346687 343656 80498 78775 117544 121284 118882 118571 86042 85458 93127 93634 112878 113989 333704 359950 962939 947498 360542 372871 104049 95133 101236 104054 116874 113241 107567 108100 76442 77005 265985 232684 684547 685106 196073 195025 248128 250872 287072 278405 292803 297122 312782 314937 294883 324271 678736 709794 523683 425488 261783 258972 296978 295906 308182 313489 314649 320170 355254 354618 588082 610043 40.25 68.6 1
11:12:48 2023-09-26 348742 346393 80723 78775 117536 121027 118882 118176 86042 85521 93182 93921 113278 114258 333559 360965 957798 947787 361734 373026 104653 93486 101517 103948 117150 113175 107748 108082 76553 75699 264794 233048 688595 687872 196282 195298 247017 250908 286871 277912 294324 297829 310587 314479 293562 323994 678846 706244 524273 422029 261856 259880 295476 296049 307391 312290 315645 320433 352280 354618 588377 608639 40.25 68.6 1
11:12:49 2023-09-26 349473 343616 80719 78873 117344 121111 118882 118571 86042 85405 93127 93825 112845 114068 333162 361146 957945 946152 360034 373203 104082 95100 101236 104015 117069 113175 107567 107917 76527 76920 264794 231681 687749 685070 196429 195025 247745 250555 286907 279712 294675 297721 309936 313393 294747 324343 679983 708719 519164 424430 261747 258752 296215 295798 307821 313756 315062 321584 354934 354547 586186 610777 40.25 68.6 1
11:12:50 2023-09-26 348432 343625 80470 78829 117663 121786 118892 118894 86064 85468 92958 94079 112968 114672 333523 360929 957119 946152 359962 373168 104049 95067 101236 102430 117164 113298 107715 107843 76745 76920 267279 231492 698004 685106 196291 195025 247966 250519 286982 278300 292188 297829 309608 313244 294269 324487 678366 709402 525112 423217 261856 258787 296215 295275 307356 313017 314649 319947 357361 354618 585321 610814 40.25 68.6 1
11:12:51 2023-09-26 346956 343625 80502 78861 117344 121318 118849 118537 86042 85426 93127 93761 112878 114101 333198 360457 958625 946152 359492 373168 104082 95133 101270 103982 117069 113208 107567 107951 76494 76952 264794 231634 686707 690803 196317 195192 248018 250621 287167 279161 293357 297793 310375 315152 294954 324343 678700 710944 517755 423552 261856 258787 295964 295311 307391 313489 315128 320205 355539 354476 585321 608597 40.25 68.6 1
11:12:52 2023-09-26 348815 346404 80811 78841 117601 121111 118781 118599 86159 85405 93283 93794 113155 114258 333162 359793 957945 945878 361992 373168 104686 94968 101550 103948 117265 116314 107830 107769 76527 76952 264794 232956 691581 685070 196429 195298 247780 251297 287072 278300 293645 297613 308455 314479 294269 324487 678846 708322 519164 420994 261856 259515 296215 295554 307391 312325 315609 320468 353374 354618 587923 607273 40.25 68.6 1
11:12:53 2023-09-26 348456 344439 80743 78861 117344 123904 118882 118735 86132 85437 93127 93793 112845 114146 333704 361110 958625 946152 359998 373168 104367 95166 101270 104015 117265 113274 107600 108100 76632 75516 267279 233167 691412 691294 196496 195298 247986 251153 287131 279784 292902 297829 311835 313498 293984 324523 680957 712540 524273 423480 261856 258787 295928 295726 310158 313384 315128 320208 355005 354618 586638 608639 40.25 68.6 1
11:12:54 2023-09-26 346956 345017 80820 78797 117768 121393 118994 118764 86127 85490 93127 93792 112878 114179 332874 360675 959305 947498 359998 372609 104700 95362 101270 104054 117298 113372 107600 108207 76632 76945 264794 231634 690945 689018 196567 195025 247983 250908 287072 279183 293044 296913 310330 313061 295148 324487 678846 710944 517755 423588 261856 259982 296841 295347 307391 313524 315128 319723 355539 355151 586420 609063 40.25 68.6 1
11:12:55 2023-09-26 346956 344921 80751 78892 117506 121318 118916 118735 86042 85405 93127 93825 113258 114134 333379 361110 959305 948996 360288 373168 104082 95166 101270 104015 117225 113528 107879 108624 75282 75559 264794 232051 687711 689825 196460 195298 248334 251153 287386 279218 292803 297829 310118 315969 294990 324487 678846 710944 517755 423552 263301 258787 296632 295275 307857 313524 315128 321769 355539 355151 586186 608597 40.25 68.6 1
11:12:56 2023-09-26 346919 346582 80736 78962 117568 121111 118849 118571 86042 85405 93127 93953 112845 114179 333667 359542 956587 947861 360542 373168 104542 95166 101270 103982 117265 113142 107930 107951 76559 76920 264506 231634 697710 685106 196567 195162 247780 250908 287184 278335 295480 296610 310077 313532 294305 324451 678846 708322 516346 422252 261856 259515 296215 295487 307857 313232 315350 320504 354437 354654 587054 608131 40.25 68.6 1
11:12:57 2023-09-26 348655 345476 80498 78865 117344 123818 118766 118769 86278 85458 93127 93761 112878 114179 333469 361146 959181 946152 359492 373203 104764 93678 101488 102364 117340 113262 107797 108074 76672 75556 267279 231492 690233 690803 196567 195298 247780 250908 287072 279784 293151 297829 310295 313532 294305 324523 680632 709438 517755 423516 261856 259333 296215 296049 307857 313489 315350 320468 354507 355685 587091 608597 40.25 68.6 1
11:12:58 2023-09-26 346465 345159 80527 78861 117540 121532 119173 118571 86191 85490 93127 93792 112845 114403 333559 361110 962218 949033 360506 373203 104524 95233 101270 104087 116908 113339 107600 108207 76527 77058 264794 231706 683826 685142 196567 195162 248228 250943 286982 279643 292985 297410 311019 313026 294269 324559 678846 710144 523683 423552 261856 259252 296215 295483 306891 313524 315645 319463 356324 355685 587017 609027 40.25 68.6 1
11:12:59 2023-09-26 345976 344957 80755 78861 117655 123818 118882 118571 86191 85458 93127 93793 113388 114179 333740 360457 961885 950515 363799 376452 104335 95428 101169 104202 116969 113528 107467 108182 75126 75556 264794 232358 699325 685142 196567 195227 248196 250908 286871 279253 293151 296991 313645 313358 294233 324559 678846 710144 520824 423552 263337 258787 296632 296085 306428 313524 315681 321276 356324 355685 587091 608597 40.25 68.6 1
11:13:00 2023-09-26 344602 344434 80829 78722 117378 121027 118882 118571 86132 85426 93127 93666 112910 114068 333776 360457 960858 949746 363495 373763 104049 95265 101270 104226 116908 113372 107493 108207 76474 77050 264794 232684 681032 685142 196567 195025 248163 250908 287184 279432 293569 297649 310330 314715 294269 324307 678590 711228 517755 423444 263301 259408 296661 295339 308182 314076 315271 322187 355503 354618 586186 608597 40.25 68.6 1
11:13:01 2023-09-26 348140 345234 80498 78857 117569 123904 118916 118735 86408 85458 93161 93729 113310 114436 333487 360785 961077 948135 361992 373061 104477 95394 101449 104274 117130 113294 107567 108100 76579 76985 262354 233167 683716 685106 196567 198877 248547 251297 287301 278370 293080 297060 310077 314259 295133 324559 678594 707401 519164 422883 261856 259515 296215 295843 308323 313270 315128 323238 354472 355187 587091 608597 40.25 68.6 1
11:13:02 2023-09-26 347076 345234 80784 78861 117655 123818 119207 118604 86042 85458 93127 93889 112910 114179 333469 361074 962218 950422 360397 373203 104049 93789 101270 104121 117103 113294 107748 108100 76527 77050 266068 231670 687246 685142 196567 195025 248163 250585 287274 279340 293506 297649 311024 316005 294775 324221 678736 711446 517755 423408 263709 259372 297622 296322 307391 313593 315609 319983 356109 355437 586132 609027 40.25 68.6 1
11:13:03 2023-09-26 346956 345199 80755 78891 117378 123732 118916 118730 86127 85532 93182 94175 113077 114291 333595 360929 959231 948098 361992 373585 104049 95166 101270 104087 117069 113217 107879 108107 76599 75493 264794 231706 686628 690803 196798 195025 248163 250943 287184 279643 293919 297619 311992 313279 294305 324559 678366 711446 517755 426545 263151 259333 296841 295275 306927 313559 315386 319499 356109 355436 586638 609063 40.25 68.6 1
11:13:04 2023-09-26 345976 344957 80490 78775 117378 121353 118916 118571 86042 85458 93292 93729 112878 114068 333704 360565 957392 947617 360542 373203 104049 95199 101270 104049 116874 113597 107567 108207 76579 76985 264794 232194 682903 690277 196567 198841 248263 251010 287059 279784 295093 297275 310224 313428 295026 324379 679735 709794 523147 423552 261856 259515 296632 296538 310414 313419 317156 320468 354969 355151 586638 611386 40.25 68.6 1
11:13:05 2023-09-26 348684 346402 80806 78977 117697 121038 119241 118633 86159 85500 93317 93856 113045 114258 333559 360965 958625 946189 360034 373239 104646 93385 101618 103948 117265 113109 107930 107917 76665 75556 268269 232528 690466 685070 196567 198877 247780 251297 287516 278370 293527 297613 308173 314259 294305 324259 680686 703386 523683 421623 261856 259515 296215 296367 307857 312546 315645 320540 353409 354654 587329 608167 40.25 68.6 1
11:13:06 2023-09-26 349347 343621 80498 78857 117348 123818 119155 118769 86191 85490 93127 93698 112878 114101 333740 359828 957945 946152 359492 373203 104575 93529 101618 103872 117298 113142 107856 107876 76665 76952 264794 231706 691282 689825 196353 195811 248196 250866 287288 279784 293626 297829 309936 314339 294747 324523 678846 707401 516159 422252 263156 259809 296785 295691 308107 312546 315645 321334 354188 354299 587127 608167 40.25 68.6 1
11:13:07 2023-09-26 348889 345913 80912 78797 117639 121111 119178 118599 86159 85437 93283 93952 113220 114068 333198 360115 957945 948847 360542 373168 104542 95068 101514 104049 117164 113151 107567 108133 76527 75587 264794 233484 700039 685034 196567 198912 247780 251297 286982 278405 293837 297829 309577 315208 293571 324559 676052 703386 520574 422029 263337 259880 296215 295767 308358 313017 317575 321701 352350 355971 589629 609099 40.25 68.6 1
11:13:08 2023-09-26 349452 344659 80784 78861 117382 123852 118916 118885 86073 85553 93258 93793 113253 114212 333740 359828 958625 947617 360578 373239 104750 95134 101618 104015 117494 113441 107963 108082 76955 75547 266068 232505 689024 689604 196531 195572 248196 251153 287167 279784 293832 297287 309789 314514 293984 324523 679662 708322 518636 422217 261856 259515 296215 296603 310012 312546 315645 321216 353940 355436 587224 608203 40.25 68.6 1
11:13:09 2023-09-26 347693 344514 80824 78901 117572 121111 118945 118735 86042 85405 93127 93729 112878 114469 333559 360965 959489 949033 360578 373621 104399 95199 101304 104015 117103 113217 107930 108133 76612 77018 267279 231670 687788 689054 196567 198912 248373 251120 286987 279218 293044 296610 311055 313532 295169 324559 680686 710441 524273 423624 261856 259515 295964 297527 308358 313559 315386 320468 355574 355187 588958 610158 40.25 68.6 1
11:13:10 2023-09-26 346023 343691 80723 78865 117578 123818 119081 118604 86073 85373 93161 93793 113098 114134 333185 361110 960141 946428 363825 373763 104082 95299 101314 104529 117063 113684 107730 108215 76619 75322 265141 233304 680551 690803 196910 195298 248547 250908 286579 279909 293285 297613 311166 313244 293984 324595 680994 710180 516346 423588 263337 258787 296877 295275 306463 313524 315681 320528 356109 355673 587054 609063 40.25 68.6 1
11:13:11 2023-09-26 345903 344514 80715 79025 117544 123680 119081 118571 86096 85458 93127 93761 113065 113989 333740 360241 960141 949033 364058 373763 104082 95233 101270 104049 116908 113262 107493 108133 76527 77091 264794 232720 684788 685142 196282 198841 248163 250943 287391 279218 293044 295783 310726 313061 295169 324559 678846 710441 520574 425636 263337 259515 297086 295483 308107 313559 315164 320241 355290 354654 586186 607309 40.25 68.6 1
11:13:12 2023-09-26 347428 343621 80890 78857 117578 123852 118916 118604 86042 85394 93127 93825 113065 114134 333740 361146 959305 946266 361992 376488 104621 93711 101522 104202 117164 113339 107830 108182 76672 75496 267279 231492 690345 688700 196567 195162 248547 251046 287203 279218 293151 297455 310366 313532 295333 324451 678846 710441 527614 423588 261856 259333 297086 295870 308107 313559 315415 320468 355860 355721 587091 609651 40.25 68.6 1
11:13:13 2023-09-26 345723 343621 80755 79012 117659 121111 119047 118604 86191 85458 93250 94016 112910 114101 333776 361146 961575 947136 363861 374026 104082 95299 101200 104154 116874 113450 107419 108315 76422 77018 264794 233588 678243 685142 196567 198598 248547 250943 286579 279678 293080 296991 311344 313314 293984 324595 676124 710144 522254 423588 263337 258787 296877 295798 306891 313559 315717 319463 356395 355757 588794 609099 40.25 68.6 1
11:13:14 2023-09-26 345976 344659 80747 78892 117382 123766 119115 118571 86191 85373 93127 93761 112910 114134 333451 360277 963327 948699 363021 373359 104302 93736 101135 104346 117130 113372 107467 108100 76494 77018 262354 232756 684547 690803 196567 195162 248547 250943 287274 279826 292973 296722 310801 313061 294961 326273 678846 710944 517755 423588 263337 258787 297095 295870 307426 313559 315386 319983 355610 355721 586223 608602 40.25 68.6 1
11:13:15 2023-09-26 348586 343585 80801 78865 117348 121284 119173 118798 86042 85426 93127 93761 113388 114258 333704 361110 959305 946152 359998 373168 104542 95232 101270 104015 117231 113339 107748 108066 76632 75525 265985 231599 693147 685142 196567 195298 248511 251261 287552 278370 292795 297613 310482 313532 293984 324523 678846 709438 517755 423480 261856 259515 296632 295726 308288 313489 315314 321178 355503 355401 586611 608597 40.25 68.6 1
11:13:16 2023-09-26 347340 343656 80968 78857 117625 121318 119081 118537 86191 85564 93182 94272 113122 114403 333559 360929 962033 946791 363540 373847 104302 95394 101101 104125 117069 113339 107567 108174 75334 75619 264794 232286 688875 689189 196567 195776 248405 251297 287274 280069 293044 297383 311746 313498 294091 324559 678846 710108 517027 423588 263337 259515 296381 295870 307141 313524 315451 319499 356610 355685 586565 608676 40.25 68.6 1
11:13:17 2023-09-26 346437 346397 80820 78865 117348 123904 118882 118967 86042 85405 93127 93856 112878 114212 333704 361110 959305 948173 360542 373763 104399 95166 101514 104015 117265 113274 107748 107917 76579 77050 263577 231407 688408 685142 196567 195298 248128 250908 287516 279183 292803 297829 310011 313532 295133 324559 680686 710441 523040 423516 263337 259515 295964 296367 308288 313524 315573 320468 355539 355685 587059 608560 40.25 68.6 1
11:13:18 2023-09-26 347491 343616 80719 78861 117864 121549 119515 118696 86096 85527 93026 93984 113155 114403 333523 360893 959194 947387 360252 373168 104367 93690 101270 102569 117164 113294 107822 108100 76665 76945 266068 231527 686958 685070 196567 199156 248302 251297 287274 278370 293975 297829 309356 314514 294269 324365 678846 707365 517755 421919 263337 259880 297023 296955 308288 312581 315645 321406 353869 355685 588340 609027 40.25 68.6 1
11:13:19 2023-09-26 349842 343621 80719 78861 117625 121353 118916 118769 86191 85490 93127 93825 113065 114179 333704 360080 958625 947498 360034 373168 104750 95166 101584 103982 117298 113142 107930 107917 76665 76985 266068 232393 687942 685034 196567 198877 248128 251120 287274 278518 293242 297025 310011 314514 293948 324523 678846 707365 519164 422252 261856 259880 296632 295726 310085 312546 315609 322154 353905 355151 587173 608167 40.25 68.6 1
11:13:20 2023-09-26 349622 346393 80982 78985 117855 121111 119144 118566 86159 85458 93283 93857 113155 114146 333559 360836 958625 948970 360542 374181 104653 95166 101446 104121 117150 113339 107879 108182 76547 75485 264794 233084 691208 686454 196567 199156 247780 251297 287274 278405 294011 297419 309356 315940 294233 324559 681960 707365 526211 421432 263337 259880 295928 296955 308288 312581 317793 320504 352350 355685 588794 609027 40.25 68.6 1
11:13:21 2023-09-26 349175 343621 80719 78869 117540 121353 118882 118851 86132 85520 93127 93792 112878 114212 333198 359793 957945 947498 360542 373168 104718 95166 101618 103982 117638 113220 107930 107917 76717 76920 271254 232470 701009 690803 196496 195572 248370 251153 287301 279784 293797 297829 310153 314444 295133 324523 678846 709671 526542 424430 261856 259880 296841 295726 309939 313315 315645 320504 354472 355436 587091 609027 40.25 68.6 1
11:13:22 2023-09-26 348925 343480 80793 78905 117601 121533 119292 118798 86127 85532 93385 93889 113220 114245 333415 360821 959158 947498 360506 373727 104718 93678 101623 104015 117265 113241 108079 107951 76665 75402 264506 232194 689057 685142 196567 199156 248511 251563 287274 278405 293527 297060 310077 314514 295584 324559 679809 708400 523040 422883 263151 259880 295964 296955 308323 312546 315645 322800 354472 355638 588377 609027 40.25 68.6 1
11:13:23 2023-09-26 347355 343621 80747 78857 117736 123852 118882 118769 86042 85468 93127 93856 113220 114469 333704 361110 961535 949033 360578 373203 104542 95199 101480 104015 117150 113528 107953 108414 75503 75538 264794 231527 688059 690803 197048 195710 248370 251117 287274 279608 293044 296575 311273 314937 295333 324271 678846 710944 525112 423588 263786 259408 297086 295726 308323 313524 315609 320468 356097 355685 586186 609027 40.25 68.6 1
11:13:24 2023-09-26 349420 343484 80875 79044 117764 121318 118882 118769 86191 85405 93258 94239 113033 114212 333631 360080 958625 951908 361734 373203 104718 95232 101584 104015 117298 113363 107930 107951 76665 77018 264794 232194 691675 689751 196567 199156 248511 251297 287386 278370 293603 297287 309860 314953 295169 324523 678846 708400 518636 422252 261856 259698 295964 295691 308323 312982 315609 321180 354472 355401 587923 608597 40.25 68.6 1
11:13:25 2023-09-26 347563 344399 80719 78861 117650 121353 119081 118735 85893 85462 93127 93889 113033 114134 333704 360965 959305 949033 360542 373727 104621 93711 101662 104423 117396 113450 107830 108182 76672 75547 266068 231492 686823 690314 196982 199156 248547 251297 287274 281764 293590 297829 311237 313532 294604 324595 680736 710915 523683 423588 263337 259515 296381 296955 308323 313559 315645 320468 356610 355685 587169 609063 40.25 68.6 1
11:13:26 2023-09-26 346956 343621 80723 78861 117736 121380 119677 118764 86159 85405 93127 93889 113220 114469 333307 360457 962255 947498 360470 373203 104367 95199 101270 104015 117069 113274 107715 108100 76527 75433 264794 231634 686244 689018 196567 195298 248547 251740 287391 279874 293191 296575 311273 313532 295169 324595 678846 713645 525112 423588 263337 259515 297086 295843 308107 314216 315609 322179 356610 356173 587091 609063 40.25 68.6 1
11:13:27 2023-09-26 346956 343621 80751 78892 117655 124024 119081 118769 86191 85437 93127 93952 112878 114212 333704 361074 961165 951911 362765 376452 104653 95428 101623 104346 117164 113528 107797 108182 76777 75547 264794 231634 688447 689054 196982 195811 249141 251297 287679 279888 293151 296610 311131 315170 295169 324595 678846 713140 523392 423588 263704 259515 297086 296538 308323 314251 315609 320433 356645 355721 587091 609063 40.25 68.6 1
11:13:28 2023-09-26 346956 346393 81043 79054 117702 124024 118916 118769 86191 85585 93161 93856 113033 114212 333740 360080 958625 947617 360324 373727 104750 95166 101968 104049 117575 113450 107963 107951 76717 76985 264794 232393 689453 689262 196567 199052 248337 251297 287274 278405 293975 298154 310077 314988 295169 324523 676052 708400 518636 421919 263337 259880 297086 296955 308323 312581 315681 321477 354472 356221 588794 609063 40.25 68.6 1
11:13:29 2023-09-26 347670 345436 80755 78888 117625 123938 118916 118735 86191 85520 93127 93984 113155 114581 333451 360857 959305 948847 360470 374181 104653 95428 101623 104346 117497 113372 107822 108133 76579 75627 267279 231527 686401 685106 196982 199156 248931 251612 287863 279218 293470 297613 311055 313532 295169 324595 678846 713682 517755 423588 261856 259515 297086 296746 308323 313524 315609 320468 355574 355436 587091 608597 40.25 68.6 1
11:13:30 2023-09-26 346700 343621 80755 79012 117994 124024 119373 118769 86100 85500 93127 94015 112878 114291 333704 361146 961535 949033 360578 373763 104575 93644 101304 104121 117298 113262 107748 108207 76665 77018 264794 231670 686207 685142 196567 198877 248547 250974 287274 279218 293217 296645 311273 313532 295204 324365 678846 711446 517755 423588 263337 259515 297658 296746 308358 313559 315645 320468 356610 355721 587091 609099 40.25 68.6 1
11:13:31 2023-09-26 346956 344399 80747 78865 117655 121532 119081 118928 86127 85659 93379 94304 113188 114357 333631 360929 959231 948810 361992 374146 104877 95265 101618 104226 117298 113528 108012 108182 75334 75587 262354 231634 687055 690803 196567 198877 248734 251297 287881 279643 293080 296610 311273 313567 295584 324631 680957 711446 523040 423588 263337 259616 296000 296955 308358 314470 315645 320468 356359 355721 587091 609027 40.25 68.6 1
11:13:32 2023-09-26 346956 343621 80861 78892 117736 121353 119164 118769 86073 85437 93127 93952 112910 114245 333469 361110 957392 947617 360542 373168 104367 95266 101584 104154 117150 113606 107600 108133 76527 76985 264794 231634 697880 689825 196567 199052 248547 251297 287274 279678 293080 297419 311273 313567 295620 324595 678846 712636 524576 423588 263337 259515 297086 296955 307892 313996 315645 320433 356610 355721 587054 609063 40.25 68.6 1
11:13:33 2023-09-26 346710 346133 80806 79116 117697 121703 119207 118832 86159 85532 93351 94112 113155 114324 333559 360965 959305 949033 360578 374061 104750 93711 101696 104159 117583 113274 107930 107951 75334 75587 266068 231706 687671 685142 196567 199087 248547 251297 287881 278523 294646 297302 310366 314514 294847 324595 680957 711446 520574 423552 263337 259880 297086 296955 310687 313489 315645 321441 355005 355721 588056 609099 40.25 68.6 1
11:13:34 2023-09-26 346710 343656 80755 78892 117740 123818 119496 118885 86191 85490 93161 93856 113143 114134 333415 361110 959462 947099 363825 373763 104399 95364 101270 104193 117069 113372 107600 108315 76579 75322 264794 232920 684185 685142 196982 198912 248582 251563 287274 279874 293491 296610 311746 313602 295620 324631 678846 713645 524273 423624 263337 259515 296417 296746 308107 314470 315645 320468 356681 356601 586797 611760 40.25 68.6 1
11:13:35 2023-09-26 346846 345903 80912 79044 117798 121449 119144 119079 86127 85532 93283 94112 112878 114291 333740 359039 959305 948699 360542 375204 104718 95233 101759 104495 117359 113208 107963 108100 76717 76985 264794 231706 691049 685178 196567 199227 248547 251297 287274 279441 293975 297510 310330 315240 295620 324559 680994 708937 523392 422919 263704 259880 297086 296955 308358 313270 315717 321477 354472 355757 587960 609063 40.25 68.6 1
11:13:36 2023-09-26 347599 343656 80755 78884 117740 124024 119081 118885 86132 85437 93421 93952 113220 114212 332946 361110 957392 950515 360578 374061 104542 95364 101618 104121 117298 113597 107856 108282 76632 77018 264794 231670 687827 690410 196982 198948 249106 251297 287391 279643 293080 296610 311309 313567 295620 324631 680957 710144 519164 423624 263337 259515 297086 295762 308394 315996 315428 323066 356396 356221 586944 611932 40.25 68.6 1
11:13:37 2023-09-26 346956 344815 80824 78990 117879 121618 119110 118851 86159 85462 93127 93984 112910 114547 333704 361074 962218 946428 365247 373883 104367 95299 101304 104226 117475 113528 107600 108315 76665 77116 263616 232884 682518 689054 197120 199191 249141 251297 287274 279678 293629 296645 311309 313567 295620 324631 680957 709914 519164 423624 263337 259880 297086 296955 308394 314251 315645 320504 356359 355721 587091 609063 40.25 68.6 1
11:13:38 2023-09-26 346956 343625 80751 78888 117688 123973 119496 118803 86222 85437 93228 93952 113220 114212 333451 361146 961572 946428 363423 373763 104399 95233 101304 104226 117103 113372 107600 108241 76527 75362 264794 232358 684306 685142 197120 199052 248582 251386 287274 279757 293285 296645 310801 313567 294847 324631 678846 711592 517755 423588 263337 260103 297360 296668 308182 314699 315500 323324 356503 356422 586967 611497 40.25 68.6 1
11:13:39 2023-09-26 347447 344478 80866 79054 117855 123938 118916 118803 86127 85595 93127 93856 113065 114291 333704 360965 957356 945758 363423 376488 104367 95233 101304 104193 117069 113372 107600 108282 76527 77116 264794 232756 681679 685178 196982 195466 248582 251297 287274 279906 293080 297649 311309 314730 295863 324631 680475 711592 516159 423624 263704 259515 297086 296955 308358 314031 315645 320468 356109 355757 587091 609997 40.25 68.6 1
11:13:40 2023-09-26 346956 343449 80751 79025 117655 123852 119115 118967 86042 85543 93127 93856 113033 114245 333740 361146 959462 947617 362284 374074 104621 93711 101483 104202 117197 113450 107797 108149 76691 75587 264794 231527 686823 685142 196941 198948 248582 251046 287391 279874 293044 295783 312722 313567 295476 324631 678846 710144 525112 426545 263337 259515 297086 295762 308107 313593 315681 320243 356645 356256 587091 609530 40.25 68.6 1
11:13:41 2023-09-26 344674 343656 80755 79016 117688 121353 119164 118803 86191 85458 93443 94079 113143 114101 333740 360203 961202 945758 363825 374061 104049 95299 101236 104154 116908 113450 107567 108349 76474 75587 264794 233119 681103 689054 197120 198912 248582 251297 287274 281963 293769 297829 312255 314259 295412 324667 676052 711180 524273 423624 263709 259515 296870 296955 309926 314505 315753 320468 356717 356256 587960 611820 40.25 68.6 1
11:13:42 2023-09-26 345976 345903 80751 78892 117655 123973 119081 118885 86073 85437 93161 94015 112878 114291 333451 360857 959158 948699 360506 373919 104686 95396 101842 104346 117407 113528 107979 108100 76665 77070 264794 231472 688368 685034 197120 199156 248582 251297 287940 279784 293975 297302 311309 314259 295620 324631 680475 709438 527451 423624 263337 259880 297295 297108 308358 313593 315681 320540 355574 355721 586797 610518 40.25 68.6 1
11:13:43 2023-09-26 344674 343621 80755 78888 118009 121618 119324 118967 86222 85405 93161 93856 112878 114134 333704 360457 961538 947136 364376 374636 104049 95398 101270 104260 116874 113528 107567 108349 76527 77010 264794 233084 681968 685142 197120 195192 248967 251297 287189 280345 293733 297829 312255 314730 295204 324631 676052 711216 516159 423624 264114 259333 297086 295762 307426 314251 315753 319499 357469 356792 588794 609997 40.25 68.6 1
11:13:44 2023-09-26 345488 343396 80788 79057 117770 123852 119314 118769 86191 85569 93216 94112 113310 114357 333595 360385 963401 949523 364800 374181 104510 95428 101270 104159 117103 113372 107600 108207 75334 77083 264794 232684 685057 685178 196317 195710 248967 251297 287274 279678 293527 297649 311671 313567 295655 324631 680994 709145 519164 425636 263709 259515 297504 296955 308394 314505 315681 320988 356395 356256 587091 609997 40.25 68.5 1
11:13:45 2023-09-26 347111 344669 81065 79086 117770 123852 119314 119001 86222 85564 93127 93761 112910 114212 333505 361146 957392 946428 364339 373763 104082 95299 101270 104082 117206 113450 107600 108241 76579 75516 263616 233084 683944 689090 197120 198948 248582 251297 287917 280104 294332 296610 311781 313567 296107 326504 676088 712255 526542 423660 263337 259515 297086 296955 308323 314286 315681 320504 356681 356256 587127 609099 40.25 68.6 1
11:13:46 2023-09-26 346710 344439 80780 78892 117893 121618 119324 119011 86362 85532 93059 94048 113188 114324 333559 360965 962033 948847 360397 374061 104399 95233 101304 104457 117340 113372 107748 108241 76665 77018 264794 233832 686244 689054 197120 198983 249141 251650 287881 280104 293769 296645 312000 314294 295441 324667 676160 710180 524273 423660 263895 259880 296870 297086 308394 314505 315681 320504 356681 356256 587127 611571 40.25 68.6 1
11:13:47 2023-09-26 345976 344434 80898 78896 117684 121532 119115 118967 86073 85468 93161 93792 113220 114146 333740 361146 961575 946428 364376 373799 104414 95266 101270 104188 117022 113372 107600 108349 76559 77050 264794 233119 685234 685178 197120 198912 248263 251297 287274 280139 293527 297158 311781 313567 295843 324667 676088 711216 525112 423660 263709 257617 297086 296955 307391 313628 315536 319499 356717 356292 587338 609997 40.25 68.6 1
11:13:48 2023-09-26 345758 346623 80925 79120 117860 121533 119110 118832 86127 85564 93250 94175 113393 114324 333667 360965 959305 951062 361992 375042 104686 95297 101584 104193 117231 113294 107979 108433 76632 75525 266068 231599 685289 688982 197120 193823 248896 251297 286982 280104 293939 297829 312219 313567 295133 324631 681923 712219 517755 423588 263895 259515 297504 295924 307356 316267 315717 322040 357433 356792 589629 609493 40.25 68.6 1
11:13:49 2023-09-26 346465 346623 80715 79104 117621 123990 118882 118933 86159 85468 93127 93856 113220 114258 333704 361146 959305 948209 360470 374288 104438 95299 101584 104193 117231 113372 107748 108282 76665 75516 264794 231634 687711 689018 197120 198912 248582 251297 287391 280069 296352 296575 312184 315380 295620 324631 679809 711228 523683 423588 263337 259515 297504 295726 308072 314247 315681 320433 357399 356221 588920 611857 40.25 68.6 1
11:13:50 2023-09-26 346088 344744 80908 78990 117831 121111 119275 118798 86364 85500 93127 93825 113033 114179 332946 360241 963812 948847 360506 373763 104542 93711 101488 104223 117069 113528 107748 108315 76547 75516 264794 232398 682253 689018 197120 199191 248547 251297 287679 279811 293285 297649 311237 313567 296036 324595 678590 711446 519164 423552 263337 259515 297086 296955 308323 313559 315645 320504 356610 356757 587091 609692 40.25 68.6 1
11:13:51 2023-09-26 347599 346402 80747 79050 117736 124072 119246 118933 86191 85437 93127 93952 113220 114245 333510 359793 962218 950385 360614 374288 104750 95232 101584 104015 117575 113241 107930 107917 76717 76985 264794 232358 692916 685070 196982 199227 248547 251297 287679 278988 293975 297649 310060 314953 297158 324595 676088 709438 520574 422883 263337 260063 297086 296955 309046 314676 318136 324021 355112 356351 588230 611932 40.25 68.5 1
11:13:52 2023-09-26 348669 343480 80875 79040 118070 124076 119246 118851 86191 85437 93311 94496 113155 114344 333667 359793 961535 948847 360578 377557 104646 95166 101584 104087 117298 113151 107930 108100 76665 76952 264794 231670 700600 685106 197120 195740 248511 251297 287391 279437 293491 297510 310330 315205 295828 324595 681923 710441 516159 423516 263704 259880 297504 296654 308358 313524 315645 321441 355503 355721 587091 609063 40.25 68.5 1
11:13:53 2023-09-26 346956 345908 80862 78861 117740 124024 119081 118851 86191 85521 93127 93793 113143 114101 333704 360080 959305 946865 360578 374026 104718 95233 101270 104193 117184 113372 107748 108207 76612 76977 267279 231634 696677 685106 196982 199191 248582 251297 287926 280069 296327 296610 310918 314224 296036 324631 676052 712540 524273 426848 263973 259848 297293 297122 308253 315091 315536 323213 356503 356328 587109 611863 40.25 68.5 1
11:13:54 2023-09-26 347408 343585 80862 78861 117740 123938 119407 118832 86331 85500 93127 93792 113220 114390 333451 360965 961538 947099 364339 374360 104367 95364 101270 104454 117103 113528 107748 108315 76632 75587 264794 233048 683944 685142 197120 199227 248931 251650 287881 282293 293733 297060 312000 314479 295262 326504 680957 713645 519164 423624 263709 259880 297504 296955 310450 314945 315681 320504 356645 356757 587155 610591 40.25 68.5 1
11:13:55 2023-09-26 346701 343656 80890 79140 117937 121753 119246 118967 86191 85532 93354 94239 113253 114423 333704 361110 960141 947099 363680 374360 104877 95364 101618 104226 117184 113450 107822 108315 76632 75445 262354 233084 684788 689054 197120 199227 249106 251297 287795 280069 293242 297025 311746 313567 296749 326214 680589 712811 525112 423480 264082 260244 297888 296524 309117 314804 315500 323287 356610 356221 587923 609493 40.25 68.5 1
11:13:57 2023-09-26 346691 346393 80862 79108 118009 124059 119198 119001 86512 85627 93419 94047 113220 114245 333740 360080 961535 947617 360650 374899 104927 95199 101934 104159 117690 113274 108112 108025 76697 75587 267279 232393 703801 685106 197120 196398 248547 251828 288084 279218 294046 297685 310330 315275 296036 324595 676088 709438 520574 422883 264150 260246 297504 296704 308358 313524 315717 321929 354507 356506 588794 609063 40.25 68.5 1
11:13:58 2023-09-26 346956 344430 80862 79058 117740 123938 119081 118967 86191 85583 93127 94015 113220 114390 333704 361110 957392 950385 360542 374026 104718 95299 101584 104121 117531 113372 107930 108315 76665 75516 266068 231634 685752 685106 197120 199298 249106 252005 288084 279218 294953 300361 310989 315218 295785 324451 681739 711373 525112 424430 264082 260796 297678 297122 308358 313524 315717 321965 354969 356507 589276 609457 40.25 68.6 1
11:13:59 2023-09-26 348425 343581 80894 79156 117931 124059 119198 118967 86427 85532 93161 94175 113220 114357 333740 361110 959872 947715 360614 373763 104718 95364 101584 101981 117298 113450 107822 108315 76612 75587 267279 232613 688175 689054 197120 199191 248931 251650 288084 279874 293733 297649 311965 314479 296107 324631 679625 711556 519164 423624 263709 259880 297714 296955 308394 314505 315717 321441 356645 356757 587960 609961 40.25 68.6 1
11:14:00 2023-09-26 346946 343656 80862 79054 117707 123973 119164 119011 86362 85595 93345 94335 113188 114436 333559 360929 961276 948810 361992 373883 104542 95331 101584 104154 117184 113372 107912 108315 76632 75556 264794 231634 686976 689919 197120 199087 248931 251297 287795 280069 293733 297613 311746 314514 295620 327232 676052 710144 519164 423624 264082 259880 297586 296596 308394 314505 315681 320504 356645 356792 587091 609936 40.25 68.5 1
11:14:01 2023-09-26 346691 343621 80747 79000 117919 123938 119280 118769 86191 85468 93161 93984 113278 114179 333469 360457 960141 947136 364339 374097 104399 95364 101270 104226 116908 113528 107600 108567 76612 75587 264794 233119 684185 685142 197120 196135 249316 251650 288084 280104 293527 296610 311965 314479 295828 326504 676088 711180 524273 423660 263709 259880 296870 297374 308358 314505 315717 322003 357720 356792 587091 611571 40.25 68.5 1
11:14:02 2023-09-26 346465 343656 81101 79016 117898 121753 119407 118832 86159 85500 93351 94207 113343 114436 333559 360893 962183 947808 364376 374324 104399 95658 101522 104370 117036 113450 107856 108315 75334 75601 267279 233612 684065 689018 197120 199227 249141 251297 287881 280205 293769 297649 312255 314259 295297 326540 676052 711717 526542 423624 264082 260063 296870 297374 310450 314980 318278 320504 357182 356792 587201 610860 40.25 68.5 1
11:14:03 2023-09-26 346682 343585 80858 79004 117774 124024 119280 118769 86427 85521 93127 93984 113143 114212 333180 361110 961986 947136 364928 374360 104082 95398 101270 104154 116908 113528 107567 108349 76612 75516 264794 233325 682088 689054 197120 199191 249316 251650 287795 280104 293733 296610 312255 314479 296071 326540 680589 711180 520824 423624 264082 259880 297504 296387 308107 314980 315753 320504 357433 356792 586797 612330 40.25 68.5 1
11:14:04 2023-09-26 346528 346393 80904 79080 117802 121618 119343 119195 86159 85569 93317 94335 113220 114324 333469 359039 961498 950199 360578 373727 104718 95233 101618 104226 117359 113294 107930 108133 76697 77018 264506 231670 687094 689054 197120 199227 249316 252005 288120 279218 293769 297721 311309 314988 296107 326674 676052 710944 526542 423588 263709 260246 297743 296704 309258 314470 315717 321965 356109 356506 588377 610428 40.25 68.5 1
11:14:05 2023-09-26 345259 343616 80862 78861 117774 124024 119280 118769 86222 85521 93161 93792 113569 114258 333812 360565 965097 947136 364670 374360 104367 95464 101270 104260 117103 113684 107567 108567 76527 75538 264794 234271 678005 685142 197397 194126 249316 252360 286871 279643 295812 296991 312255 314988 295169 327038 679985 716466 524273 423217 264082 259880 296381 296575 307857 314928 319266 321746 357434 357582 592146 615060 40.25 68.5 1
11:14:06 2023-09-26 346393 343515 80908 79044 117999 121449 119426 118735 86191 85490 93161 93730 113220 114357 333740 359950 965781 946152 364964 374074 104367 95431 101270 104260 117103 113606 107600 108681 76579 75579 266068 234544 683101 685142 197120 199262 249316 251297 286669 280341 294802 297613 312985 316212 295169 327269 679985 712399 519164 423624 264082 259880 297924 297793 307356 314470 319026 319428 357720 356828 585838 610897 40.25 68.5 1
11:14:07 2023-09-26 345713 343621 80784 78892 117774 123852 119280 118769 86368 85437 93127 93825 113065 114068 333704 359950 965510 948358 364670 374360 104367 95398 101304 104226 116874 113450 107567 108349 76559 75547 263616 234220 684118 689054 197397 199227 249141 251297 286468 280139 293975 297829 312949 314479 295204 326540 681592 712399 519164 423660 264082 260067 297816 297541 309939 315174 318364 321959 358116 357438 590430 613238 40.25 68.5 1
11:14:08 2023-09-26 346609 344478 80862 78892 117774 124024 119280 118851 86362 85521 93419 94048 113253 114134 333776 359698 967152 947136 364964 374360 104082 95743 101270 104260 116908 113606 107567 108349 76632 75570 264794 234106 683462 689090 197120 199227 249316 251576 287274 280959 294909 297829 313241 314988 295655 327268 679985 712327 524273 423660 264082 260063 297550 296704 307857 314725 318321 320468 358259 356864 590467 612441 40.25 68.5 1
11:14:09 2023-09-26 345708 343625 80898 79116 117937 124059 119280 118769 86191 85437 93161 93825 113253 114212 333740 359950 963011 947136 364670 374360 104082 95431 101236 104260 117069 113684 107567 108349 76559 75650 264794 234070 682980 689054 196905 199123 249316 251297 287072 280139 294909 296807 312656 314514 295204 326540 676124 717516 517755 426019 264606 259845 297888 297541 307751 314365 318140 322941 357542 356650 590467 610897 40.25 68.5 1
11:14:10 2023-09-26 346201 343656 81001 79008 117931 123990 119280 118571 86222 85468 93419 94112 113310 114068 333704 359950 963011 946152 363825 373763 104049 95332 101270 104226 116908 113528 107567 108349 76559 75547 264794 233612 683583 685178 197397 199227 249316 251297 287274 280654 294011 297685 312291 316411 294883 327038 676160 712291 517755 423696 264082 259880 296870 296955 307857 314980 318314 320208 357756 356828 588890 609961 40.25 68.5 1
11:14:11 2023-09-26 346995 343652 80747 78892 117659 123887 119198 118967 86191 85468 93161 94015 113253 114179 333234 360457 958747 947099 363825 374061 104082 95299 101270 104154 117184 113528 107748 108315 76527 77083 264794 233296 682929 689090 197120 199227 249316 251297 288120 280223 293733 297649 312255 314743 295605 326978 682634 713462 525112 423552 264082 260246 297888 297151 310450 315280 315681 320504 357469 356828 587224 613238 40.25 68.5 1
11:14:12 2023-09-26 346591 343621 80894 79086 117774 123938 119314 118832 86159 85521 93127 94015 113220 114146 333740 361110 960141 947136 363825 374324 104399 95643 101304 104260 117069 113450 107600 108349 76612 75547 264794 233119 681823 689054 197536 199123 249316 251650 288120 280139 293975 297649 312291 314514 295863 327768 676088 711717 517755 423696 264082 259880 297622 297374 308358 314760 315536 320468 357469 356792 587127 609961 40.25 68.5 1
11:14:13 2023-09-26 345234 343656 80780 78992 117770 123938 119198 118803 86132 85405 93127 93825 113065 114134 333198 359950 961538 947136 364376 374324 104049 95332 101236 104260 117103 113606 107600 108349 76559 75579 266068 233612 682088 689054 197397 199227 249316 251650 287924 280748 294869 297721 312881 314374 295720 326856 681739 715485 517755 426774 264082 260210 297504 296955 307391 314505 317575 322794 357470 356792 589629 609997 40.25 68.5 1
11:14:14 2023-09-26 345732 345903 81079 78892 117770 124059 119081 119001 86132 85468 93161 93888 112910 114357 333198 360855 959462 949798 360614 374324 104575 95233 101304 104226 117184 113684 107963 108315 76645 75587 264794 231634 686591 689751 197397 199298 249316 251828 288002 280139 293975 297322 311781 314479 296107 326504 676088 710180 523147 423660 263895 259880 297504 296464 308429 314980 315717 320540 356681 356542 587091 609099 40.25 68.5 1
11:14:15 2023-09-26 345976 343656 80784 79090 117774 123938 119314 118885 86191 85437 93161 94015 113065 114245 333776 361110 960178 947173 364891 374395 104399 95332 101488 104188 116941 113450 107600 108349 76612 75579 264794 233119 682809 689090 197603 196260 249417 251825 288382 280854 293904 297829 312112 314813 295928 326820 681951 712255 524273 423660 263895 260063 297036 297527 308358 314945 315753 320504 357720 356507 589041 611460 40.25 68.5 1
11:14:16 2023-09-26 346465 343656 80894 79082 117770 123973 119530 118967 86222 85468 93520 94015 113253 114134 333451 361110 961575 947173 364964 374395 104399 95431 101337 104260 117103 113606 107600 108349 76645 75424 267279 233448 682328 685178 197397 199123 249316 251740 287679 280267 294011 296610 312291 314259 295126 326577 676160 712219 517755 423660 264082 259880 297714 297374 310012 314980 315789 322040 357756 357031 587196 610428 40.25 68.5 1
11:14:17 2023-09-26 346221 344158 80788 79057 117803 123973 119280 118803 86191 85405 93161 94015 113220 114245 333740 361146 961575 947136 364378 374360 104367 95431 101304 104260 117103 113450 107600 108349 76665 75507 264794 233561 684306 691784 197111 195847 249209 251969 287993 280854 294695 297829 312548 314479 296071 327038 676124 712291 525112 426848 264082 260246 297504 296668 308323 315210 317430 320241 357720 356828 587091 609997 40.25 68.5 1
11:14:18 2023-09-26 345976 343696 80898 78892 117803 123938 119232 118803 86191 85437 93520 93729 113253 114245 333469 360855 962256 948661 363166 374360 104575 95364 101618 104226 117184 113754 107633 108315 76612 75587 264794 232920 684909 690803 197120 199333 249141 251650 288084 279909 293769 299692 311746 314514 296107 324667 676052 711629 511468 423660 264082 260246 297504 297374 308394 314505 315717 321477 356396 356507 587666 612330 40.25 68.5 1
11:14:19 2023-09-26 346956 346586 80904 79076 117865 121618 119144 118832 86127 85479 93127 93952 113143 114179 333234 360893 959586 949033 360324 374324 104783 95559 102046 104082 117650 113241 108145 108133 76730 77050 266068 232393 690833 685142 197120 199262 248967 251650 288120 279375 295518 297580 311273 315499 295333 324667 676124 711592 520574 423552 263709 260246 297504 297374 310523 313559 315717 321513 355574 356292 587224 609099 40.25 68.5 1
11:14:20 2023-09-26 345685 344403 80858 79054 117736 124024 119438 118851 86191 85468 93385 93856 113110 114179 333704 360457 961502 947099 364339 374324 104082 95675 101270 104370 116955 113528 107567 108315 76665 75650 264794 233412 684212 689018 197397 199262 249316 251878 287274 280763 293975 297829 312219 314479 295828 327002 676088 712219 524273 423624 264082 259880 296852 297374 310378 315174 317734 323029 358080 357152 588647 613728 40.25 68.5 1
11:14:21 2023-09-26 345831 345259 81166 79156 117986 124163 119412 118769 86191 85437 93419 94335 113466 115336 333631 359950 961538 950876 363386 374288 104542 95364 101270 104265 117265 113528 107897 108315 76717 75538 266068 233084 681894 689054 197259 194039 249106 251650 288084 280069 293769 297613 312000 315113 296071 324199 680957 713645 519164 423588 264082 260063 297504 297374 310378 314945 315681 320504 358247 356757 587091 610370 40.25 68.5 1
11:14:22 2023-09-26 345976 344886 80917 79054 118014 124111 119246 118851 86191 85521 93486 94079 113220 114245 333432 360457 961502 951836 362618 374288 104646 95331 101584 104298 117265 113676 107822 108315 76665 75619 266068 232684 688098 690767 197397 199298 249316 252005 287274 280833 295160 296802 312255 314479 294847 326504 676088 712219 517227 426848 264756 260067 297816 297541 308182 315280 318140 322718 357542 356650 589556 613238 40.25 68.5 1
11:14:23 2023-09-26 345940 345405 80890 79054 117932 124059 119407 118851 86191 85520 93419 93984 113220 114547 333451 360457 962938 947099 364928 374288 104367 95430 101236 104370 117246 113606 107567 108349 76665 75610 268732 234106 682750 689018 197536 199227 249316 251828 287274 280763 295367 297331 313169 314479 295620 327002 679949 716162 525112 423624 264082 259880 297924 297374 307391 314945 318510 320208 357720 356828 590467 610860 40.25 68.5 1
11:14:24 2023-09-26 344638 346133 81034 79082 117770 124141 119373 118967 86191 85468 93127 94079 113033 114212 333704 361110 959426 950385 360578 373763 104542 93807 101584 104193 117265 113450 107930 108282 76665 75587 264794 231599 688175 689054 197120 199194 249316 251540 288120 280104 293939 297267 312219 314479 296524 326407 680626 713316 522864 426848 264082 260210 297405 297721 309117 315280 315500 322808 357506 356721 587054 614595 40.25 68.5 1
11:14:25 2023-09-26 346465 346147 81065 79054 117702 124232 119164 118967 86159 85564 93317 93952 113065 114494 333432 359793 959489 950422 360614 373763 104718 95331 101584 104087 117575 113372 107930 108100 76917 77018 264794 231634 695228 685142 197397 194039 249365 252005 288084 279218 293975 297545 311273 314953 296071 324595 676052 710944 525112 423588 263895 260246 297924 297374 309294 314470 315681 321477 356289 356757 588377 609924 40.25 68.5 1
11:14:26 2023-09-26 346946 343621 81061 79136 117740 124024 119198 118967 86191 85437 93127 94048 113143 114212 333704 360457 961538 951099 360434 373727 104542 95398 101304 104193 117298 113450 107748 108315 76770 75559 266068 231634 683237 689018 197120 194073 249281 252005 287881 281016 293975 299151 311970 315148 295641 327173 681739 714473 525112 423516 264455 260174 297888 297475 310012 314945 317466 320504 357685 356507 588445 610370 40.25 68.5 1
11:14:27 2023-09-26 345976 345903 80854 79054 117802 121449 119081 118851 86191 85553 93127 93952 113143 114357 333740 361110 959426 946865 364267 374026 104399 95299 101270 104193 117069 113528 107822 108282 76665 75547 264794 232720 685810 685142 197259 199298 249316 252005 288336 280069 296611 297267 311425 314953 296107 326504 676052 714605 523040 423624 264082 260246 297288 296704 309546 315707 315717 321441 356681 356757 587297 609961 40.25 68.5 1
11:14:28 2023-09-26 346442 343625 81005 79054 117855 123904 119081 119182 86191 85532 93161 94079 113253 114245 333740 360483 960141 946428 364670 374324 104082 95398 101270 104370 117103 113684 107600 108349 76612 75650 266928 233412 683342 689018 197397 199262 249316 251789 287904 281141 295074 297541 313026 314813 295928 326760 682223 715485 517755 423480 264082 260063 297924 296704 307857 315210 317322 320433 358224 356828 590195 612330 40.25 68.5 1
11:14:29 2023-09-26 345983 343585 80890 78888 117740 124024 119280 118769 86222 85490 93127 93792 113143 114146 333704 359950 962938 947136 364376 374026 104380 95464 101270 104404 116908 113606 107567 108573 76559 75538 264794 234142 682859 685142 197397 199227 249316 251828 286982 280531 294874 297829 313205 314479 295520 327002 679985 712327 517755 423624 264455 259594 297714 296877 307391 314505 318546 319723 358259 356828 592368 610860 40.25 68.5 1
11:14:30 2023-09-26 346201 343621 80866 78924 117740 124024 119280 118769 86191 85490 93419 94165 113220 114179 333704 359950 962974 947136 364695 374324 104049 95332 101270 104226 116908 113528 107815 108573 76527 75579 264794 234142 688022 691784 197967 196260 249592 251969 287315 280818 295181 297259 313026 315253 295892 327318 676088 712327 525112 423624 264082 260103 297743 297162 307391 314505 318219 321092 358116 357616 592409 610897 40.25 68.5 1
11:14:31 2023-09-26 346197 344860 80950 78904 117937 124024 119280 118967 86191 85437 93419 94111 113220 114212 333704 360457 960141 948918 364376 374324 104082 95464 101270 104226 117069 113528 107567 108315 76579 75619 263577 233612 683703 685142 197397 199262 249316 251650 287274 280139 296996 297613 312949 314444 296036 327002 676088 712219 525112 423624 264082 260063 297924 297374 307426 315392 318060 320468 358259 356828 590274 613637 40.25 68.6 1
11:14:32 2023-09-26 347510 343585 80747 79140 117655 124024 118916 118967 86100 85521 93127 94015 113220 114357 333469 361110 962218 947136 363130 373763 104542 95299 101592 104121 117298 113372 107600 108315 75334 75570 267279 232797 695910 689825 197536 196122 249174 251897 287284 280818 294731 297433 312255 314514 296071 327233 679718 715449 525112 423624 264082 260246 297924 297347 307966 314980 318285 320468 357756 356828 588500 610860 40.25 68.6 1
11:14:33 2023-09-26 344674 343616 81038 79054 117765 123938 119496 118803 86191 85437 93419 93952 113253 114192 333415 360457 962974 949190 364670 374360 104367 95398 101236 104226 116908 113606 107533 108349 76527 75415 264794 234142 677118 689018 197536 199262 249666 252094 286982 280763 294874 297829 313205 314953 295620 327269 680021 712363 525112 423624 264455 259880 297924 297050 307391 314470 318546 322571 358225 358396 591577 614297 40.25 68.5 1
11:14:34 2023-09-26 345488 343621 80862 79057 117765 123904 119280 118769 86191 85458 93127 93825 113143 114101 333198 359950 965781 949033 364085 374324 104082 95398 101270 104226 117063 113841 107879 108631 75334 75561 264794 234034 692661 691294 197388 196122 249559 251933 287386 280959 294909 297829 313095 315183 295821 327464 679949 712291 525112 426545 264829 260063 297534 296668 307857 314980 318285 320241 358259 357616 590048 610897 40.25 68.6 1
11:14:35 2023-09-26 345488 343647 80894 79058 117937 124024 119314 118851 86191 85405 93292 93952 113220 114134 333469 360457 964376 948661 364376 374324 104542 95364 101304 104226 117184 113597 107600 108315 76559 75587 264794 233048 681302 689788 197536 199298 249316 251828 288120 280763 294011 299174 312291 314514 296107 327002 676088 711717 523147 423660 264082 259880 297924 297613 309046 315210 317285 321334 357613 357438 587813 612367 40.25 68.5 1
11:14:36 2023-09-26 346197 343405 80950 79000 117770 124024 119246 118885 86427 85437 93161 93984 113143 114258 333704 360457 962667 947136 364928 375163 104621 95758 101522 104703 117197 113841 107830 108548 76777 75570 266068 233846 680132 690028 197536 194073 249316 252005 286602 280662 295489 297829 313682 314988 294851 326747 682707 717514 525112 423588 264455 259880 297714 297577 309574 314470 319033 319983 357756 357616 585658 612231 40.25 68.5 1
11:14:37 2023-09-26 345732 343621 81009 78896 118048 124024 119407 118769 86222 85431 93419 93792 113220 114179 333740 359950 965781 945758 362799 374395 104367 95709 101270 104260 117069 113528 107567 108382 76559 75538 264794 234472 678104 685106 197397 199262 249316 252005 286871 280104 295360 296668 313241 315429 295620 328268 680021 718021 519164 426242 264829 260067 297369 297793 307966 313419 319375 322150 357577 357653 592146 612218 40.25 68.6 1
11:14:38 2023-09-26 345488 344399 81009 79036 117765 123938 119198 118769 86191 85437 93419 93665 113225 114212 333740 359698 967520 948699 364673 374515 104653 95627 101449 104592 117130 113684 107797 108800 76724 75538 264794 233412 681968 689054 197603 196508 249770 252005 287679 280139 295160 296610 311792 314514 296107 327269 676160 712255 524273 423660 264082 259880 297534 297374 307857 314980 318060 321967 358295 357616 589629 612441 40.25 68.5 1
11:14:39 2023-09-26 345488 344474 80894 78892 117928 124024 119232 118803 86191 85410 93419 93984 113143 114101 333704 360203 964376 948480 364670 374324 104082 95398 101270 104260 117069 113528 107600 108498 76527 75579 264794 233777 680941 689054 197397 199262 249316 251650 287274 280872 295575 297649 313205 314514 295605 327745 682670 717516 518070 423516 264455 260246 297707 297721 310231 315315 319106 320468 358259 357365 590568 610897 40.25 68.6 1
11:14:40 2023-09-26 345722 346441 80912 79054 117899 124059 119314 118967 86362 85585 93127 93792 113033 114167 333704 361110 960178 948246 364339 374360 104082 95332 101304 104193 117103 113528 107600 108315 76612 75516 264794 233119 682183 689054 197397 199298 249316 251828 288336 280566 294623 296645 311934 314514 296560 327002 676088 712271 522864 423660 264082 259880 297324 297583 308107 315928 317539 322077 357756 356828 587334 614595 40.25 68.6 1
11:14:41 2023-09-26 345488 345913 80780 78996 117655 123968 119280 118803 86191 85521 93127 93792 112878 114245 333234 360457 960141 947136 364339 374324 104367 95364 101304 104226 117069 113528 107600 108207 76665 75496 264794 233084 684185 685142 197397 199298 249316 251828 288120 280139 294623 297433 312006 315183 296798 327854 680773 713462 517027 423516 264455 260174 297442 297374 308323 314980 315717 320504 358009 356685 587091 612006 40.25 68.6 1
11:14:42 2023-09-26 345474 343612 80755 78990 117917 124081 119198 118967 86132 85500 93127 93952 113143 114481 333198 359950 961575 947173 364449 374360 104049 95364 101270 104226 117103 113606 107600 108349 76778 75507 264794 233777 680941 685106 197397 199333 249540 251650 287274 280672 294666 297829 312985 314514 295584 327038 676124 712291 517755 423660 264268 259880 297924 297374 309647 314980 317213 319983 358009 356864 590149 610897 40.25 68.6 1
11:14:43 2023-09-26 345967 343660 81093 79000 117774 123938 119314 118885 86191 85463 93161 93984 113253 114278 333234 359950 962256 948480 364670 374395 104399 95398 101304 104293 117265 113528 107930 108349 76612 75547 264794 233612 681343 689054 197397 199298 249417 252216 287976 281269 294524 299296 313062 315825 295605 327355 682223 715485 523683 423624 264082 260246 297714 297374 310414 314954 318765 320433 357756 356828 587735 614334 40.25 68.6 1
11:14:44 2023-09-26 345488 344434 80946 79032 117774 123973 119280 118885 86222 85403 93486 94015 113220 114134 333740 359950 962256 947136 364706 374061 104367 95398 101270 104260 117206 113528 107600 108349 76559 75579 264794 233812 681103 689054 197536 199298 249666 251828 287274 280566 294681 297613 313241 314514 295655 327038 679985 716429 525112 423696 264455 259880 297924 297374 307426 314980 318060 320468 358295 357616 590467 610897 40.25 68.5 1
11:14:45 2023-09-26 345488 343621 80923 78892 117774 123973 119280 118769 86191 85490 93486 93889 113220 114101 333740 359950 965781 947136 364412 375484 104082 95563 101270 104293 116989 113684 107600 108382 76612 75570 266068 234256 678980 691294 197918 196398 249770 252360 287203 280854 295632 297433 313503 315288 295892 328268 681018 717514 526542 426242 264829 260246 297586 296575 308107 314470 319266 322608 357756 357868 590058 612267 40.25 68.6 1
11:14:46 2023-09-26 345732 343621 80946 79000 117970 124081 119314 118967 86191 85553 93486 94015 113220 114448 333198 359950 965781 946428 363348 374360 104399 95398 101304 104260 117069 113528 107567 108382 76745 75538 264794 234580 678601 685142 197536 199298 249505 252005 287274 280139 295847 297829 312985 315243 295655 327537 681018 718528 524273 423624 264455 259880 297324 296610 307857 313593 319521 319983 357470 356507 592913 613377 40.25 68.5 1
11:14:47 2023-09-26 345255 343621 81145 78892 117970 123938 119314 118803 86222 85442 93161 93952 113253 114278 333740 359950 964413 950515 364634 374360 104367 95332 101304 104188 117136 113528 107600 108631 75334 75601 267279 233361 684668 690803 197675 196122 249524 251969 288602 281251 293868 299441 312291 316005 296143 327269 681629 712219 526542 423660 263895 260063 297527 296686 308358 315015 317829 320540 357756 356828 587095 609997 40.25 68.5 1
11:14:48 2023-09-26 346442 344390 80898 78896 117774 123973 119314 119001 86191 85520 93486 93951 113253 114245 333740 361110 962293 948517 364928 374061 104367 95398 101270 104226 117475 113606 107781 108606 76697 75507 266068 233448 695993 685178 197675 199229 249666 251650 287715 280767 293975 296645 312985 314733 296107 327269 680021 712097 517755 423660 264082 260246 297924 297583 308358 315686 318255 323066 358548 357331 589528 610751 40.25 68.5 1
11:14:49 2023-09-26 346373 343656 80866 78896 117970 123973 119506 118803 86042 85490 93161 93888 113033 114101 333740 359950 965781 947136 363898 374360 104082 95577 101348 104635 117097 113919 107730 108581 76672 75601 264794 234328 677886 690803 197675 196398 249666 252270 287274 281073 295396 297721 313574 315394 294847 327537 680021 717514 516346 423624 264455 260063 298415 296575 309574 314540 319295 319983 357756 356436 585658 612267 40.25 68.6 1
11:14:50 2023-09-26 346201 343621 80898 78896 117970 123887 119480 118803 86222 85373 93161 93952 113253 114370 333740 359950 965781 944382 363348 374360 104082 95431 101304 104293 117103 113606 107567 108382 76778 75538 267279 234472 678741 685142 197397 199298 249754 252005 287072 280153 295604 296704 313241 315243 295655 327537 680021 718021 519164 423624 264455 260103 297888 297721 310414 314699 318633 322755 358153 357725 592150 612518 40.25 68.6 1
11:14:51 2023-09-26 345454 343656 81061 78892 117774 123973 119348 118803 86222 85437 93520 93984 113253 114179 333740 359697 964376 948024 364673 374935 104621 95692 101483 104414 117083 113684 107830 108514 76777 75570 265141 233468 680521 685178 197536 199333 249666 252216 288740 281205 293975 299478 312985 316352 296417 327537 679985 712327 524978 423696 264455 264461 297780 297374 308358 315015 318090 322873 358259 356864 587127 612441 40.25 68.5 1
11:14:52 2023-09-26 345758 343436 80898 78896 117966 124059 119314 119001 86222 85488 93161 93825 113143 114212 333776 360565 962974 948554 364670 374324 104082 95431 101304 104293 117103 113528 107600 108382 76612 75579 264794 233812 680879 685178 197536 199333 249666 251828 287715 281078 294046 296645 312531 314514 295297 327537 676160 716229 525112 425839 264829 260246 297924 297547 310523 315315 317915 323287 358656 357689 589726 610897 40.25 68.5 1
11:14:53 2023-09-26 345125 343621 81034 79108 118014 124024 119779 118851 86222 85405 93650 93856 113408 114101 336254 360241 968898 950199 364782 375042 104477 95693 101556 104524 117164 113919 107797 108615 76632 75375 264794 233777 688859 691784 197675 194342 249666 252450 287274 280748 296430 297829 313205 315208 295828 327500 680982 718492 524273 423552 264642 260246 297534 296990 308072 314216 319521 320433 357756 358611 590474 614186 40.25 68.5 1
11:14:54 2023-09-26 345732 343581 81034 78892 117932 124059 119480 118817 86222 85553 93419 93952 113220 114713 333432 359950 965781 946152 364670 374324 104367 95530 101550 104404 117069 113606 107567 108648 76665 75641 266068 234070 678881 685106 197675 194073 249842 252538 287274 280161 295812 296776 311970 318060 295605 328700 682634 718383 517755 423444 264829 260174 297888 297793 309912 314295 320200 320208 358535 357868 592113 615927 40.25 68.5 1
11:14:55 2023-09-26 345732 343585 81009 78865 117932 123990 119280 118769 86191 85564 93606 94239 113355 114436 333523 359842 965597 947542 364194 374181 104335 95627 101550 104370 117036 113882 107567 108315 75334 75538 266068 234070 678760 689714 197675 194578 249666 252716 287274 280183 295812 297563 313169 315429 294811 327537 679949 717478 517227 423552 264829 260246 297288 297025 308037 313524 319521 319947 357720 357868 588971 612664 40.25 68.5 1
11:14:56 2023-09-26 345940 344394 80950 79108 117937 124024 119280 118769 86222 85488 93385 94015 113220 114101 333162 359950 965781 946152 363825 374360 104335 95496 101236 104438 117335 113528 107600 108615 76632 75590 264794 234472 678363 685142 197675 199298 249666 252005 287463 281176 296654 297649 313359 315288 295892 327355 682707 718347 517027 423480 264642 260246 297252 297793 307821 314470 318967 322534 358224 357832 590021 613201 40.25 68.6 1
11:14:57 2023-09-26 344964 344921 81038 79108 118283 121668 119734 119093 86480 85500 93480 94175 113343 114324 333523 360349 964771 951553 364267 374288 104367 93906 101584 104630 117421 113528 107715 108282 76645 75547 264794 232940 685206 689054 197536 194039 249316 252005 288408 280959 293975 297829 312949 314953 296978 328231 676052 712219 517755 423660 264455 260246 297586 296632 308394 315455 317539 321441 358259 356828 587091 610407 40.25 68.5 1
11:14:58 2023-09-26 345976 346133 81001 79140 117736 124262 119280 118967 86191 85585 93161 94079 113143 114245 333432 361146 962218 951777 360578 374061 104718 95265 101759 104193 117656 113294 107930 108315 76697 75476 264794 231634 690975 689018 197568 196398 249381 252535 288824 279964 293618 299719 311822 315288 297442 326820 681703 711446 526542 423588 264082 261010 297852 297613 309258 314910 315681 322192 356610 357689 588377 610824 40.25 68.6 1
11:14:59 2023-09-26 347939 345913 80982 79112 117982 124020 119280 118851 86222 85437 93419 93825 113433 114278 333704 360115 959305 947099 360578 374097 104614 95364 101759 104121 117298 113372 107930 108458 76717 75556 264794 231634 690233 689054 197675 194733 249666 252005 288084 280994 294011 296610 313169 314953 296071 327500 679949 712255 524273 423660 264455 260246 297534 297793 308323 316632 318060 323029 358224 357868 588794 612441 40.25 68.5 1
11:15:00 2023-09-26 344964 343400 80946 78996 117970 123938 119246 118851 86191 85520 93419 93856 113253 114134 333704 360457 964340 947136 364412 374288 104082 95464 101236 104404 117349 113684 107748 108573 76750 75570 268732 234220 680150 690803 197953 194578 249910 252716 287167 279964 296257 297757 313026 315429 295548 328000 680021 719276 519164 426242 264642 260246 297714 296990 309939 314330 320200 320468 358259 357868 590474 612701 40.25 68.5 1
11:15:01 2023-09-26 345703 343625 81009 79000 118100 124024 119280 118851 86192 85437 93419 93889 113253 114101 333704 359950 966195 948996 364376 374360 104367 95464 101270 104438 117069 113684 107567 108681 76632 75538 267279 233990 682980 685142 197675 194039 249842 252005 287386 280959 295568 297829 313682 315429 296071 327500 682597 716429 526542 423624 264642 260246 297924 298176 307857 314505 319295 320208 358513 357582 592455 614111 40.25 68.5 1
11:15:02 2023-09-26 345488 343621 81034 79086 117937 121786 119280 118967 86222 85553 93419 93952 113253 114212 333740 359950 965781 950422 364928 374395 104700 95563 101270 104332 117069 113919 107879 108597 75334 75623 264794 233669 683824 690803 197675 196398 249625 252288 288165 280994 294874 297060 313241 315208 296690 327708 679949 712291 525112 423696 264642 261082 297924 296668 308358 315490 318546 320504 358511 357868 589629 610897 40.25 68.5 1
11:15:03 2023-09-26 345713 343625 81005 78884 118052 124059 119314 118967 86222 85500 93419 94047 113765 114291 333704 360457 962974 949190 364928 374360 104399 95530 101514 104438 117069 113528 107600 108315 76665 75538 266068 233741 680286 689090 197675 194073 249666 252360 287274 280859 296264 297829 313608 315464 295749 328036 681463 717985 526542 426242 264829 260246 297924 297025 310378 315210 319266 322794 358656 358228 593085 612554 40.25 68.5 1
11:15:04 2023-09-26 345967 343625 81005 79000 118052 124024 119514 118851 86222 85405 93161 93792 113220 114101 333704 359950 964660 950385 364670 374324 104588 95758 101488 104737 117340 113841 107797 108581 76810 75601 264794 233962 680378 690803 197675 194073 249666 252360 287386 282162 296430 297829 313134 315208 295863 327804 682670 718347 526542 423552 264455 260246 297924 297577 310378 314251 319197 319983 357720 357868 590058 614074 40.25 68.5 1
11:15:05 2023-09-26 345696 343585 81034 79000 117937 124059 119280 118769 86222 85553 93419 93856 113220 114068 333704 359950 967152 949033 364412 374360 104575 95497 101558 104404 117069 113684 107600 108681 76665 75601 264794 234070 684239 689054 197675 194073 249666 250622 287023 280104 296049 297829 313241 315534 296071 328036 680982 718528 526542 426545 265204 260469 297888 299845 308182 314111 320353 322755 357542 358228 592728 612518 40.25 68.5 1
11:15:06 2023-09-26 346221 343621 81009 79090 118052 124024 119480 118769 86191 85490 93486 93984 113220 114212 333740 359950 969588 950552 364121 376122 104510 95595 101483 104592 117130 113919 107764 108514 76777 75663 266068 234472 683583 689054 197675 196398 249767 252005 287274 280763 295284 297403 314015 317757 296071 326906 679985 717478 519164 423624 264455 260246 297924 297577 309501 314505 319521 320468 359653 357868 590021 612218 40.25 68.5 1
11:15:07 2023-09-26 345459 343585 80894 79057 118134 124024 119314 118769 86191 85490 93419 93856 113253 114134 333704 359950 965781 946428 364987 374360 104542 95464 101584 104366 117184 113606 107920 108315 76559 75570 264794 234544 681847 685106 198196 194073 249316 251181 288084 279678 296717 297122 312977 315499 295584 327745 682634 718238 519164 423286 264829 260246 296517 297793 309117 313384 320353 322644 357685 358119 589225 614076 40.25 68.5 1
11:15:08 2023-09-26 345708 343330 80950 79082 117774 124024 119280 118769 86191 85425 93486 93952 113466 114369 333451 359734 967041 947424 364267 374217 104653 95693 101589 104592 117666 113684 107822 108382 76645 75601 268732 234292 678720 685106 197675 194107 249666 251356 287845 280069 296717 297140 313461 315499 296071 328268 681499 719784 523683 423552 264642 260246 297086 297613 310158 313524 320200 320468 357720 357868 590094 613605 40.25 68.6 1
11:15:09 2023-09-26 346206 343621 81038 79082 117970 124059 119280 118769 86191 85490 93419 93952 113408 114179 333740 359950 967152 949033 363311 374360 104575 95431 101618 104404 117150 113684 107748 108606 76612 75538 265141 234472 681968 689054 197675 194376 249316 251181 287666 280341 296508 297649 312919 316171 295785 328122 684524 717876 523683 423408 264829 260613 297468 299415 309223 313559 320200 320433 357433 358121 594372 613605 40.25 68.5 1
11:15:10 2023-09-26 346687 343550 81009 79054 117970 123938 119314 118730 86362 85542 93477 94239 113343 114647 333559 360965 967727 947424 360506 375006 104542 95530 101304 104260 117265 113684 107987 108681 76665 75570 264794 234580 680458 690803 197675 194073 248931 251356 288120 279253 296753 297613 312291 316614 296071 327282 680021 718528 524273 423552 264455 260246 296381 297577 310817 313052 321555 320504 358571 358371 589189 615098 40.25 68.6 1
11:15:11 2023-09-26 346691 343616 80982 79321 118134 123973 119314 118769 86222 85521 93419 93983 113253 114134 333704 360045 967838 949071 362765 374324 104750 95497 101618 104438 117265 113606 107856 108681 76697 75570 266068 234580 684454 685142 197568 194376 249032 252680 288611 281367 297410 297829 313751 316277 295190 328086 682707 718347 519164 425525 264829 258555 296877 297577 311403 313349 320653 320468 356681 358371 585712 614365 40.25 68.5 1
11:15:12 2023-09-26 346691 343365 81093 79148 117965 121703 119441 118832 86159 85520 93514 94048 113421 114212 333523 363007 968525 947099 358122 374360 104399 95658 101584 104370 117604 113372 107930 108315 76902 75663 268732 233812 685896 689054 197397 194107 250017 251297 287181 279253 295847 297649 312255 314514 297014 326178 678846 717753 526542 426129 264082 260246 297257 296955 309985 313559 319521 320540 358259 356828 582733 612218 40.25 68.5 1
11:15:13 2023-09-26 346221 343345 80946 79140 117740 124180 119198 119001 86191 85532 93354 94239 113143 114423 333198 358650 968709 954067 360034 374061 104646 95364 101584 104260 117265 113450 107748 108315 76665 75507 264794 234113 699084 689788 198512 196122 250720 251969 289144 279999 295704 297829 313252 315288 295892 329038 680686 720708 524802 426129 265580 259301 297852 297311 310268 313593 319295 322755 359665 358623 583409 613605 40.25 68.5 1
11:15:14 2023-09-26 342726 345908 80908 79080 117999 121449 119343 118832 86159 85649 93317 94175 113253 114593 333740 357823 966508 955631 359456 373727 104718 95398 101304 104529 117340 113450 107600 108315 76884 75547 264794 233448 682543 685178 197675 199262 250314 251297 287460 279218 295847 296610 312255 314514 297050 327269 678846 716429 519164 426129 264082 259880 296842 295762 310233 313524 319521 320504 358189 356828 581847 610933 40.25 68.5 1
11:15:15 2023-09-26 346687 343656 80954 79108 117774 124093 119280 118967 86191 85468 93161 94047 113253 114390 333469 358362 971501 954067 359492 374324 104718 95398 101793 104260 117332 113528 107822 108631 76935 75623 266068 233561 685178 688909 198052 195847 250544 251543 288897 279508 296116 297025 313095 314479 297014 328036 678626 720053 516346 426848 264268 259880 297924 297122 310015 313524 319295 321214 358835 357616 582701 612701 40.25 68.5 1
11:15:16 2023-09-26 345640 343295 80908 79044 117999 121618 119343 118769 86191 85372 93419 93984 113143 114436 333559 356748 969320 954067 360324 376488 104017 95563 101270 104471 117394 113684 107748 108606 76697 75527 268732 233448 678898 685106 198232 199087 250404 251650 286781 279367 295812 296610 313938 314479 294918 329038 678846 721532 516346 423696 264829 259515 297257 296955 309763 313559 319070 320019 359376 358371 582824 613605 40.25 68.5 1
11:15:17 2023-09-26 345225 343621 81074 79144 118052 123973 119514 118885 86222 85468 93419 93856 113220 114212 333469 356783 970730 955424 360034 374324 104049 95563 101425 102101 117030 113997 107697 108765 76619 75663 264794 234055 675732 688847 198232 195847 250509 251828 288585 279839 295812 297122 313908 315429 295584 329038 679685 719036 527614 423696 264829 259515 296842 295457 309329 313559 319295 319983 358835 359019 585390 614186 40.25 68.5 1
11:15:18 2023-09-26 345468 343345 81042 78992 117937 123852 119589 118769 86191 85394 93486 93792 113143 114068 333704 356783 970730 955424 360614 374324 104367 95743 101270 104366 116989 113684 107600 108715 76527 75538 264794 234508 676795 685034 197953 199333 250053 252128 288611 280109 295847 297619 314159 315499 295620 329541 678846 719544 523392 423624 265392 259701 299728 297288 312250 314699 319412 322755 358692 358517 585142 614328 40.25 68.5 1
11:15:19 2023-09-26 345713 343070 81038 78900 118167 123766 119714 118604 86222 85426 93650 93792 113441 113911 333776 357823 971417 955616 361475 374899 104621 95758 101623 104592 117164 113841 107830 108548 76810 75632 264794 234436 678104 685927 197675 199369 250017 252216 289505 280074 296717 297410 313351 316674 295476 329541 676052 718528 524273 423791 263891 259515 297780 297583 309763 313559 321327 320205 357469 356874 585330 615536 40.25 68.5 1
11:15:20 2023-09-26 345947 343065 81214 78896 118201 123732 119597 118571 86222 85310 93520 93761 113596 114068 333740 357787 970043 954939 360614 374395 104718 95597 101618 104438 117265 113841 107781 108382 76697 75610 264794 234580 679673 683697 197953 199229 250017 252005 292987 280201 296789 297383 313241 316488 293948 329271 676088 718274 516159 424430 266144 260063 297924 297757 311550 313419 321064 322187 356503 359887 585408 614511 40.25 68.5 1
11:15:21 2023-09-26 347372 343345 80931 78896 117970 123887 119514 118803 86222 85490 93520 93792 113220 114068 333487 359698 967520 960878 359348 374217 104862 95461 101876 104380 117555 113528 108012 108315 76803 77116 264794 231741 686170 687762 198232 199262 250756 251297 288861 280748 295424 297997 312036 316488 295863 328537 676016 711629 520574 422252 264829 260246 297742 296690 309546 314505 317612 322001 356395 358119 584106 610465 40.25 68.5 1
11:15:22 2023-09-26 347683 343070 81042 78896 117970 123852 119314 118769 86222 85458 93161 93825 113253 114068 333185 356748 963011 956330 362763 374360 104718 95332 101618 104154 117298 113372 107781 108315 76645 75353 264794 233084 685397 683989 198093 199087 250053 252005 287917 280566 294909 297649 312006 316649 295570 330292 681629 712957 520574 423408 265956 259372 297924 297793 308217 316406 318546 321513 356645 357719 587666 612737 40.25 68.5 1
11:15:23 2023-09-26 347615 343065 81038 78896 118086 123818 119514 118571 86222 85490 93542 93857 113498 114068 333631 359842 963401 954456 362581 374217 104653 95495 101584 104332 117298 113528 107856 108481 76902 75561 266068 233084 681510 683989 197675 194443 249666 257299 287679 280139 295284 297829 312291 317410 294269 328245 679985 712255 520574 420367 264075 260246 297714 297025 308429 314505 318997 321513 356681 357692 585874 612255 40.25 68.5 1
11:15:24 2023-09-26 346956 345415 80982 79000 118167 123852 119514 118885 86222 85373 93520 93888 113253 114068 333740 356748 960894 954472 363311 373799 104718 95332 101793 104188 117421 113528 107930 108349 76697 75507 264794 233119 684935 683989 197536 194511 249141 257262 288621 280517 296236 297433 311131 318229 295026 327391 682707 711373 523392 422628 264829 258950 297504 295714 309294 313593 319339 322454 354437 358371 589189 610969 40.25 68.5 1
11:15:25 2023-09-26 345000 345668 80923 78924 117927 121788 119324 118928 86127 85500 93351 94207 113343 114357 333559 360385 964086 949153 364597 374360 104399 95709 101626 104669 117184 113606 107748 108606 76697 75547 264794 233561 684185 689054 197675 194342 249842 251789 287274 281029 295812 296610 313717 315499 295964 328304 681018 716466 523040 423660 264642 260246 297671 297025 308143 314980 319521 320468 358871 357868 590892 612194 40.25 68.5 1
11:15:26 2023-09-26 345442 343590 81038 79136 117937 124024 119480 118851 86222 85410 93419 93984 113220 114494 333704 360457 967152 950385 364339 374324 104542 95563 101550 104404 117265 113841 107822 108681 76884 75570 266068 233777 683971 691784 198196 196398 250415 252571 288490 281711 295424 299514 313723 315288 296798 328049 682707 712255 525112 426093 264829 260246 297743 297433 308288 315455 318546 321441 358477 358228 590048 610897 40.25 68.5 1
11:15:27 2023-09-26 347048 345913 81441 79260 118032 121788 119543 118832 86159 85564 93610 94271 113421 114502 333667 360457 965023 948480 364378 376452 104542 95562 101270 104438 117069 113997 107797 108648 76632 75570 265141 234106 680863 685106 197675 194342 250017 251146 287386 280376 296717 297347 313205 315905 296036 328000 679949 718528 516159 423552 264829 260246 297504 297613 308358 313524 320610 320433 357720 358371 590021 614511 40.25 68.5 1
11:15:28 2023-09-26 345972 343365 81005 79104 118018 124024 119480 118735 86191 85520 93419 93952 113253 114101 333667 359950 967152 947498 362763 374324 104542 95464 101480 104404 117368 113684 107715 108681 76717 75623 267279 234328 683583 690803 198232 194578 249946 252716 287976 280818 296762 297433 313723 315905 296071 328232 681463 721823 519164 423588 264829 260246 297924 297613 310414 314804 320426 320468 358547 358623 590474 613134 40.25 68.5 1
11:15:29 2023-09-26 346092 343480 81195 79040 117965 121618 119392 118798 86159 85521 93385 93793 113253 114101 333379 359698 967838 947498 362763 374360 104367 95593 101449 104404 117265 113606 107748 108349 76665 75579 264794 234472 682088 685070 197675 194342 249106 251356 288084 279643 296533 297403 313205 316417 295863 329002 679985 718528 526542 423552 264829 260246 297268 297613 309763 313270 320426 320468 356645 358371 589189 614041 40.25 68.5 1
11:15:30 2023-09-26 346687 343550 81038 79108 118018 121532 119280 118769 86191 85490 93419 93952 113253 114146 333704 360045 968525 949033 360288 374360 104700 95464 101584 104404 117421 113997 108028 108631 75334 75601 264794 234400 693153 689336 198232 196398 249625 252716 288196 280074 296717 297829 313205 316136 295821 328000 679949 719544 519164 423552 264829 258694 297086 297613 311146 313489 320426 320468 357685 358371 591001 614040 40.25 68.5 1
11:15:31 2023-09-26 347591 343449 81414 79184 118100 124076 119480 118769 86222 85442 93508 94272 113408 114068 333198 360549 966472 951756 357798 374324 104575 95364 101584 104260 117265 113606 107748 108315 76665 75559 264794 233777 685933 689714 197536 194680 250017 251828 287251 279874 295632 298154 312255 315464 297678 327500 678846 712327 518636 426093 264082 258950 297499 296955 311175 313559 319521 321477 357685 356792 583558 613605 40.25 68.5 1
11:15:32 2023-09-26 346956 343550 80946 79172 117740 124266 119280 119249 86191 85615 93127 94366 113220 114535 333198 359950 967840 952639 359998 374899 104868 95724 101696 104635 117359 113684 108012 108548 76863 75632 264794 233633 685621 685070 198512 199227 250756 252005 287321 282162 296322 297649 314159 314953 296524 328819 679589 720293 517755 426093 264829 259880 297707 297374 309985 313996 319521 320504 359629 358371 583145 613127 40.25 68.5 1
11:15:33 2023-09-26 344932 343585 81038 79136 118134 121668 119543 118967 86191 85490 93486 93856 113441 114291 333740 357249 970693 956784 360578 375185 104646 95809 101584 104366 117069 113841 107567 108681 76665 75632 266068 234508 677290 687385 198232 194039 250017 252108 286981 280069 295700 297829 314159 316452 295169 330205 676052 720562 520574 423552 264075 259880 297519 297793 310233 314216 320200 320433 358835 360067 585321 614548 40.25 68.5 1
11:15:34 2023-09-26 342952 343314 81034 78892 118167 124024 119680 118571 86222 85426 93551 93761 113253 114382 333704 356463 972549 959920 361992 375306 104302 95727 101379 104626 117097 113997 107582 108806 75451 75632 264794 234235 676506 685034 198791 196260 250845 252005 288611 280069 295847 297649 313908 315464 295620 329504 678846 719544 526542 423624 265392 259515 297257 296596 310233 313559 318669 319983 359306 359778 584457 614548 40.25 68.5 1
11:15:35 2023-09-26 348513 344887 81181 78861 118167 123904 119680 118696 86512 85394 93616 93761 113518 113969 333740 357787 970693 956995 360034 374324 104542 95464 101270 104366 117069 113684 107567 108681 76612 75570 264794 234508 675553 686899 197953 199298 250017 252005 292902 280083 296472 297347 313938 316417 294711 329504 679809 719544 523392 422919 264040 259880 297257 297086 310233 314470 318847 319947 358259 360103 586191 614548 40.25 68.5 1
11:15:36 2023-09-26 346442 343365 81038 78892 118167 123818 119597 118571 86222 85308 93486 94143 113466 114212 333487 358328 973351 958109 360434 374181 104653 95693 101660 104558 117265 113684 107822 108349 76665 75570 266068 234616 684020 685927 197953 194039 250017 252360 292987 280087 296951 298595 313205 317410 295133 329504 676088 719276 526542 420994 264040 260246 297924 297793 311293 313524 318626 320468 357433 356909 586643 614511 40.25 68.5 1
11:15:37 2023-09-26 347674 343070 81070 78892 118201 123938 119714 118571 86254 85458 93650 93761 113441 113911 333740 358902 970693 958332 358122 374360 104646 95364 101618 104260 117265 113528 107930 108349 76697 75579 264794 234178 681852 685927 197953 194073 250017 252005 290531 279218 296466 300573 311970 317163 294740 328354 678773 711446 524802 424129 265392 260760 297888 297108 311648 313524 319295 322418 355825 358121 584484 612231 40.25 68.5 1
11:15:38 2023-09-26 347934 343621 81185 79140 118258 124007 119441 118894 86394 85617 93508 94112 113343 114291 333595 356534 964086 956673 364194 377557 104718 95398 101759 104298 117421 113841 107897 108315 76717 75610 264794 233084 685632 683989 198232 196051 250017 252360 287881 281201 295568 297510 312255 317150 295133 330007 679985 711180 526211 422288 266628 259515 297942 297025 308394 314980 319070 321477 356681 357942 590048 610897 40.25 68.5 1
11:15:39 2023-09-26 346946 343105 81070 78892 118201 121353 119714 118571 86191 85458 93616 94261 113253 113911 333740 357500 962256 954067 363300 374324 104718 95398 101618 104366 117265 113528 107930 108349 76665 75650 264794 233448 686052 683989 197675 196398 249839 252644 288382 281247 295704 299514 312587 317269 294002 330131 682707 714979 520574 422927 264111 260246 297924 299441 310634 314945 319193 321965 356681 357977 592243 610933 40.25 68.5 1
11:15:40 2023-09-26 350523 344937 81297 79116 118292 121583 119543 118633 86426 85405 93644 93857 113531 113969 333559 360893 965023 952000 360650 376452 104940 95527 101584 101864 117265 113606 107930 108814 76955 75610 264794 233612 683588 685034 197536 195288 249666 250622 286981 280104 295360 300325 311309 316452 296769 327038 682597 710441 520574 423552 264455 259345 297924 297793 309980 314470 317575 322980 356610 356828 589629 610860 40.25 68.5 1
11:15:41 2023-09-26 348427 343070 80898 79018 117774 124093 119280 118967 86222 85521 93161 94175 113143 114324 333469 359793 959462 948517 360434 374026 104686 93971 101618 104260 117298 113528 107930 108315 76697 75538 264794 232669 690538 691294 198196 194881 249981 252391 288897 282328 294766 299514 313503 315323 296978 328231 679985 712255 517027 426441 264829 260613 297622 297793 308358 315174 318742 321216 358835 357868 589629 612441 40.25 68.5 1
11:15:42 2023-09-26 346211 343515 81139 79184 118032 121449 119509 118832 86159 85468 93610 93984 113602 114258 333740 359950 969588 948173 363275 375185 104542 95431 101483 104438 117069 113684 107748 108934 76665 75601 264794 234580 680365 685142 197953 196687 250017 251181 287679 280763 296508 297367 313938 315499 296107 328537 681499 718528 526542 423588 264560 260246 297924 297475 308358 314251 320200 320468 358259 358371 590474 613605 40.25 68.5 1
11:15:43 2023-09-26 345723 343070 81038 79054 117970 124059 119280 118851 86222 85490 93419 93952 113253 114258 333740 359950 967152 949071 363861 374360 104399 95563 101584 104332 117184 113606 108028 108814 76922 75603 267279 234328 678839 689825 198232 194881 249946 252716 288151 280587 297135 297613 313241 316196 296107 328318 681981 718528 525112 423552 264829 260908 297498 297649 309727 313559 319365 320504 358259 358623 590928 614475 40.25 68.5 1
11:15:44 2023-09-26 347674 343444 81158 79076 118032 121618 119480 118769 86396 85373 93419 94208 113388 114101 333667 360115 969014 949032 362214 374360 104575 95431 101618 102111 117184 113606 107781 108498 76665 75601 264794 234019 689278 689018 197120 195288 249666 252360 287687 279253 296300 297649 312326 316488 297432 326540 680589 716429 520574 423588 263895 259380 297924 297165 311211 313524 319521 323541 356681 356828 583594 614076 40.25 68.5 1
11:15:45 2023-09-26 346956 343585 80890 79280 117740 124266 119081 119283 86191 85585 93486 94175 113220 114436 333704 361146 969283 952713 359456 374360 104764 94006 101696 104630 117617 113606 107979 108581 76810 75601 264794 233633 685896 690803 198651 199262 250756 251753 287251 280539 296466 297829 313646 314479 297014 329002 678846 720344 524273 426165 264829 259880 299940 297374 310233 313559 319521 321441 359919 358623 582733 614186 40.25 68.5 1
11:15:46 2023-09-26 342807 343585 81038 79082 118167 123973 119607 118894 86222 85490 93161 93792 113253 114101 333595 356748 972142 958332 360542 374360 104399 95431 101514 104471 117150 113606 107600 108681 76665 75632 264794 234508 687063 686899 198196 199333 250053 252005 286781 279909 296508 297158 313644 316196 295620 329504 680994 719544 519164 424393 263855 259515 297257 297793 310015 313593 320426 320205 358295 356909 586186 614585 40.25 68.5 1
11:15:47 2023-09-26 345459 343101 81181 79004 118167 123852 119714 118604 86222 85394 93486 93698 113285 113969 333704 357823 971131 958518 362765 374935 104588 95595 101449 104626 117164 113919 107797 108806 76777 75552 264794 234472 677290 684998 198232 194107 250613 252360 288815 280104 297453 297419 313241 317339 295169 329504 676088 718528 523392 421030 264111 260246 297292 297331 310268 313559 319330 320468 356681 357977 587091 615929 40.25 68.5 1
11:15:48 2023-09-26 347594 345411 81237 79140 118134 123887 119597 118769 86222 85437 93520 93792 113253 114068 333740 358938 967152 957687 359492 374324 104927 95431 101793 104293 117332 113372 107963 108349 76783 75507 263616 232656 685634 687385 198232 194073 251109 252360 288310 280994 295360 297545 312291 316452 295756 330007 675822 710144 527971 423217 265392 259515 297742 297383 308394 315455 318583 321965 356681 360103 587059 610897 40.25 68.5 1
11:15:49 2023-09-26 347683 343345 81070 79140 118167 124093 119862 118769 86254 85521 93683 93729 113498 114469 333307 356463 966330 957465 363716 375306 104933 95693 101798 104592 117522 113684 107963 108349 76750 75446 266068 233561 688603 685442 197953 194511 249316 251181 288602 280175 295883 297510 311817 318406 294640 328573 681499 710441 523392 422029 264829 258589 297504 297613 309763 314505 319521 321477 355040 357684 590058 612701 40.25 68.5 1
11:15:50 2023-09-26 348435 343345 81038 79292 117965 124128 119314 119001 86191 85468 93419 95007 113143 114278 333198 359828 959462 949190 360614 374061 104679 95332 101793 104188 117298 113450 107930 108349 76697 75619 264794 231670 686475 689090 197675 194511 249842 252005 287274 281126 295465 297685 314159 315499 295541 328073 680057 718021 519164 423660 264642 260246 297924 297025 310012 314980 318106 320504 358835 358371 589026 612701 40.25 68.5 1
11:15:51 2023-09-26 344964 346133 81034 79086 118081 124003 119314 119127 86362 85564 93443 94239 113188 114324 333595 359842 966831 951553 364121 374181 104575 95364 101584 104293 117184 113528 107987 108447 76717 75538 264794 233084 684306 691512 198232 194511 250017 252360 287274 281226 295525 296610 314159 315499 295964 328073 681981 716466 523040 423696 264829 264833 297780 297232 308358 315647 319521 320504 358835 358371 590474 612701 40.25 68.5 1
11:15:52 2023-09-26 346910 343590 81042 79284 118052 124024 119314 118803 86222 85490 93520 93920 113253 114101 333740 360935 966472 947136 358409 374395 104750 95431 101618 104260 117298 113684 107856 108382 76750 75632 267980 234178 686898 689090 197536 194714 250017 251297 287530 279678 296300 297060 312291 315464 297678 327403 678846 716429 526542 426129 264082 257871 299573 295726 311211 313593 319521 321513 358259 357365 582733 612737 40.25 68.5 1
11:15:53 2023-09-26 346710 345668 80894 79268 117919 121788 119241 119093 86191 85558 93514 94048 113188 114403 333366 360965 970590 952639 358986 374395 104750 95758 101696 104558 117265 113528 107856 108349 76697 75663 264794 233812 684935 685178 198232 194107 250756 252005 287216 280192 295673 296610 314159 315464 296425 329541 676052 720708 526542 426129 265392 259802 297742 297793 310268 314251 319521 320468 359376 359524 583703 613642 40.25 68.5 1
11:15:54 2023-09-26 345000 343275 81062 79140 118167 124093 119348 118803 86222 85521 93486 93984 113253 114291 333740 356783 972142 955424 360578 375221 104367 95597 101304 104366 116908 113919 107567 108715 76612 75663 267279 234364 678164 685070 198512 199194 250580 252005 287216 280192 295883 297613 314159 315499 295333 328746 680994 720745 519164 423696 265392 259515 297534 297583 310268 314286 319711 320243 359376 356909 583694 613814 40.25 68.5 1
11:15:55 2023-09-26 344665 345649 81097 79112 118032 121618 119460 118865 86426 85585 93480 94143 113343 114212 333704 356783 970730 955355 361992 374324 104718 95431 101793 104293 117298 113841 108094 108382 76730 75610 264794 233448 683023 685178 198232 199125 250756 251650 287460 280109 296430 297510 312571 314988 297678 328304 678846 719628 520574 426804 264455 264425 297742 296668 310304 315231 319521 321477 358871 358371 582738 612774 40.25 68.5 1
11:15:56 2023-09-26 345454 343345 80931 79140 117970 124093 119280 119001 86222 85468 93161 94048 113253 114357 333505 358362 972579 954746 360070 374360 104399 95465 101548 104293 117103 113684 107963 108382 76955 75695 266068 233926 681052 685034 198791 194308 251250 251969 288897 280008 296257 299514 314159 316280 296805 329038 680957 720380 525112 426129 264829 259880 297777 296776 312754 315059 319521 320540 359665 359019 583599 614548 40.25 68.5 1
11:15:57 2023-09-26 345079 343480 81139 79076 118066 121449 119426 118832 86159 85437 93520 93984 113220 113969 333257 356783 970693 957614 360578 374360 104335 95595 101304 104293 117069 113684 107781 108606 76559 75570 264794 234544 677767 684998 198232 199089 250053 252005 286781 280201 296336 297829 313395 316417 295928 329541 676088 719544 519164 423253 264075 259880 296842 297793 310233 316339 321136 320504 358583 357684 585417 614585 40.25 68.5 1
11:15:58 2023-09-26 344821 343345 81074 78896 118471 123887 119714 118604 86254 85310 93520 93761 113285 113969 333776 356819 971454 955616 360614 375198 104399 95431 101618 104669 117421 113997 108028 108706 76863 75552 264794 234400 682063 685854 198512 196219 250685 252680 288933 280109 297171 297122 313682 318531 294100 329737 680773 719544 523392 424092 266818 260246 297464 297793 310233 313559 321107 320433 357433 357907 586606 615419 40.25 68.5 1
11:15:59 2023-09-26 349659 344231 81162 79108 118100 124024 119480 118735 86222 85637 93508 93856 113375 114068 333432 359950 967004 959121 359962 374026 104750 95430 101829 104404 117666 113606 108187 108315 76888 75579 271254 232358 689884 687385 198512 194039 250756 251650 287216 280924 295360 298413 312219 316895 296071 328537 679809 713339 523040 422883 265392 260246 299573 297374 311293 315420 318024 321965 356645 358876 582697 611761 40.25 68.5 1
11:16:00 2023-09-26 347678 343310 81070 79136 118167 124145 119480 118851 86577 85468 93483 93889 113408 114101 333704 356712 965510 957687 364085 375198 104868 95724 101837 104558 117522 113841 108012 108548 76915 75601 267279 233681 686360 685927 198232 194073 250017 251146 288788 281779 295812 297510 312914 317410 293984 330402 684021 712219 524273 422927 264111 260246 297743 297613 309258 314980 319521 321929 356681 357907 592368 613749 40.25 68.5 1
11:16:01 2023-09-26 348363 343314 81034 79140 117965 124180 119363 118933 86191 85437 93419 94496 113466 114212 333432 360045 958747 948480 360578 374324 104718 95364 101759 104370 117460 113528 108079 108315 77076 75579 264794 231670 687788 685106 197953 194680 250017 252538 288084 281423 295532 297510 314159 316136 296978 328036 680982 712327 524273 426093 264829 260246 297780 297793 310378 315455 319521 321406 360196 358623 592368 612330 40.25 68.5 1
11:16:02 2023-09-26 345488 345913 80950 79309 117966 124232 119280 118967 86191 85437 93419 94270 113220 114357 332910 360785 963974 951441 363540 374181 104686 95561 101798 104524 117488 113684 107946 108514 76855 75570 264794 232358 686898 691784 197841 194950 250017 252538 288945 281423 295700 300361 314558 315464 297014 328268 679985 712255 526542 426742 264642 258915 297924 297793 308394 315490 318546 321477 358835 358371 589024 610860 40.25 68.5 1
11:16:03 2023-09-26 344629 343555 81005 79140 118134 124145 119480 119030 86191 85553 93385 93952 113220 114324 333432 359950 963937 949190 364706 374360 104542 95563 101304 104404 117069 113684 107600 108681 76717 75601 264794 234343 680196 685106 198232 194680 250017 251391 287998 280139 296753 297829 313682 316382 296107 327904 681463 719276 519164 423552 264829 260246 297504 297613 311293 313524 320426 320504 358259 358371 590474 614037 40.25 68.5 1
11:16:04 2023-09-26 345972 343070 81038 79104 118018 124111 119446 118933 86222 85521 93508 94335 113466 114369 333559 360603 968414 948810 362581 374217 104653 95659 101589 104515 117265 113684 107748 108349 76665 75726 264794 233954 678321 685106 198232 194984 249559 251391 288729 280069 296883 296610 313205 316417 295648 328537 683018 719036 520574 423552 264829 259311 297714 299369 310233 313524 321291 321441 357720 358876 590058 614511 40.25 68.5 1
11:16:05 2023-09-26 346956 345659 81245 79054 118167 124059 119597 118933 86222 85468 93520 93952 113220 114382 333704 361195 968561 949190 358374 374360 104718 95530 101688 104260 117265 113528 107930 108315 76937 75559 264794 233848 685665 690064 197675 194950 250756 251828 287251 280104 296264 297475 313205 315078 297888 328537 680920 718528 524273 426768 264829 257836 297852 297374 310704 314470 318669 321477 358513 357868 582733 614223 40.25 68.5 1
11:16:06 2023-09-26 345972 343616 81005 79140 117970 121788 119407 119093 86362 85600 93480 94399 113503 114568 333559 358435 970553 953882 359998 374288 104399 95398 101759 104332 117421 113684 107897 108533 76750 75601 264794 233890 686489 685142 198512 194073 250756 252005 287460 280104 295847 297829 313467 316161 296071 330585 680957 720053 519164 423624 263855 259880 297707 297104 310233 316330 320200 322571 358835 357907 584420 614511 40.25 68.5 1
11:16:07 2023-09-26 347925 343370 81070 79000 118167 124059 119714 118769 86254 85451 93714 93825 113408 113969 333740 358938 969283 958295 357834 374360 104750 95398 101900 104293 117834 113450 108220 108349 76783 75538 268732 233812 701185 685927 198093 194646 250017 251297 288124 280166 295604 298449 312036 317410 295297 328136 678846 713375 520574 422252 265204 258555 297742 296955 310926 314945 319033 322454 356610 359524 581919 612218 40.25 68.5 1
11:16:08 2023-09-26 348815 345585 81293 79206 118288 121618 119543 118832 86191 85437 93610 94175 113531 114179 333523 359408 967152 957687 358374 374074 105005 95430 101829 104370 117298 113528 108094 108447 76783 75610 264794 232720 686516 686899 198232 194680 251109 252005 288824 280994 295217 298413 312291 317152 296107 329737 676052 713140 520574 423516 264829 260063 297777 296318 309763 315490 319033 322454 357433 359524 586641 610897 40.25 68.5 1
11:16:09 2023-09-26 347683 343590 81181 79140 118456 124059 119597 118967 86222 85468 93419 94016 113253 114101 333740 356712 962974 956293 364376 375726 104750 95398 101793 104404 117298 113606 107930 108349 76750 75559 264794 233612 689458 685442 198232 196398 250017 251006 288205 281227 296264 297545 312291 318110 294925 330622 681463 712255 523392 421030 266818 260246 296807 297649 309258 315200 319521 321965 357434 360576 592035 614111 40.25 68.5 1
11:16:10 2023-09-26 347364 343449 81339 79044 118625 121111 119909 118566 86543 85405 93680 94069 113518 113936 333740 358616 964086 952676 363007 374324 104646 95791 101837 104404 117298 113528 107963 108349 76783 75570 266068 233448 694021 685927 197536 195254 249666 250622 288611 280531 296300 300325 311273 317410 296560 327500 680021 710441 521983 422217 264642 259380 297924 297541 310233 314980 320157 323471 355539 358371 590467 610897 40.25 68.5 1
11:16:11 2023-09-26 345732 345913 81001 79136 117770 124296 119314 118967 86191 85474 93419 94110 113220 114390 333704 360457 960178 947136 363789 374324 104542 95398 101618 104260 117265 113528 107963 108349 76803 75507 264794 233060 684816 689054 197675 194680 250017 252538 288120 281423 295424 297060 314159 315499 296273 328537 684021 716466 520574 426129 264829 258589 297924 297396 310853 316127 319229 321822 359486 358804 592146 612048 40.25 68.5 1
11:16:12 2023-09-26 344783 345206 81051 79184 118129 124253 119480 118967 86222 85500 93508 94111 113220 114245 333198 359950 962938 951553 362654 374360 104646 93940 101759 104438 117332 113528 107930 108349 76803 75538 264794 232720 684788 689018 197953 194984 250017 252716 288205 281620 295360 299514 313938 315499 297014 329002 680982 712327 519164 426093 264829 258950 299305 297541 308394 315966 319033 321441 358835 357868 590048 610933 40.25 68.5 1
11:16:13 2023-09-26 344960 343341 81038 79140 118052 124323 119314 119001 86222 85500 93486 94239 113253 114481 333198 359950 965060 949901 364928 375163 104621 95824 101696 102284 117164 113841 107830 108731 75503 75552 266068 234328 683850 690803 197953 194680 250493 251391 287679 281470 297158 297829 313902 316452 295785 328573 684649 719544 526542 423588 264829 260246 297924 297510 311183 314505 320170 320504 358513 359524 590274 614548 40.25 68.5 1
11:16:14 2023-09-26 346129 343621 81177 79140 118134 121788 119480 118967 86222 85405 93650 94015 113466 114436 333740 360654 967876 948480 358122 374360 104718 95497 101793 104438 117298 113997 107930 108606 76697 75610 264794 234178 680865 689714 197536 195356 249842 252005 288124 279874 296789 299692 313682 317152 296798 327269 676124 717514 518636 423588 264455 259957 297924 297583 311902 313559 320426 321965 357756 357868 586638 614548 40.25 68.5 1
11:16:15 2023-09-26 346956 343585 81066 79136 118004 124301 119514 119001 86254 85468 93650 94207 113253 114167 333704 360654 972138 954269 360708 375341 104686 95561 101832 104592 117522 113997 108053 108698 76915 75663 264794 234178 686237 690100 198512 197227 250017 252360 288737 280104 296564 299937 313395 317188 297888 327500 676088 716466 520574 423660 264082 259380 297924 296686 311872 314470 319936 321965 358259 357868 585284 615424 40.25 68.5 1
11:16:16 2023-09-26 347100 344514 81204 79280 118167 124093 119555 119001 86191 85532 93486 94239 113253 114423 333740 358902 969283 954746 360542 374324 104575 95678 101897 104438 117298 113684 107963 108681 76803 75592 264794 233612 681776 685142 198512 194073 250756 252342 287251 280139 296049 296610 314159 316196 295964 330585 676088 722276 526542 426129 263855 260063 297742 297793 310739 314980 319973 320504 359954 359707 584493 614548 40.25 68.5 1
11:16:17 2023-09-26 343015 343590 81074 79140 118201 124266 119714 119001 86222 85437 93650 94304 113498 114904 333487 357644 975615 958146 360470 375306 104686 95727 101589 104626 117231 113841 107748 108865 76665 75614 267279 234436 680001 685034 198232 194107 250053 252608 287251 280139 297662 297367 313241 317128 295133 329138 676124 719036 520574 421955 264111 264461 297464 298559 309914 313593 319556 321216 358283 357942 587091 615867 40.25 68.5 1
11:16:18 2023-09-26 347599 345632 81062 79266 118163 124089 119597 118967 86254 85521 93714 93792 113441 114146 333704 359950 967152 959158 359492 374395 104750 95431 101968 104260 117690 113528 108145 108382 76835 75610 264794 232756 686248 684768 198512 194511 251109 252360 288729 281458 295561 299405 313205 317410 297014 330585 676160 710144 520574 423552 265580 259880 297777 296575 309763 315903 319295 322490 357720 357622 586186 610897 40.25 68.5 1
11:16:19 2023-09-26 347756 345388 81038 79140 118163 124085 119724 118928 86512 85595 93542 94112 113531 114291 333595 357644 970787 960878 364194 374360 104750 95431 101863 104293 117650 113841 108161 108498 76803 75538 264794 233084 688175 685927 198512 194073 250053 251391 288120 281345 295883 297997 311970 317445 294961 330585 681018 712255 524273 421030 264887 260246 297780 300885 309971 315235 319521 322228 357720 358512 590511 615886 40.25 68.5 1
11:16:20 2023-09-26 346946 343590 81214 79086 118562 124059 119748 118885 86254 85468 93520 94047 113441 114324 333618 356783 963011 955424 363604 374921 104783 95431 101793 104260 117298 113606 107930 108382 76730 75538 264794 233648 683143 683989 198232 194680 249842 251776 288526 280566 295673 297721 313205 318888 295492 329541 682017 710144 520574 420994 263891 261414 297924 297510 309798 314505 319521 322228 355574 357692 590511 612737 40.25 68.5 1
11:16:21 2023-09-26 348921 344928 81422 79124 119101 121380 120012 118715 86725 85378 93807 93825 113810 114068 333595 358687 962974 954746 362799 375221 104973 95563 101934 104476 117298 113528 107963 108600 76895 75570 267279 233812 686244 686899 197675 195681 249842 251181 287216 280175 296544 298902 311746 318406 296381 327804 682536 711446 523569 422252 264829 259776 297780 300248 310268 315235 319521 323865 355539 358371 589153 613749 40.25 68.5 1
11:16:22 2023-09-26 345976 345668 81070 79366 117966 124322 119514 119399 86222 85583 93520 94334 113253 114568 333740 361182 961575 949901 363752 374395 104750 95531 101897 104366 117332 113606 107963 108382 76783 75538 266068 233084 689615 689090 198232 194984 250053 251391 287795 281029 296753 296645 314159 316417 297468 328172 683018 719276 520574 423660 264829 258950 297257 297649 310414 315235 320426 320504 359376 359201 593831 614688 40.25 68.5 1
11:16:23 2023-09-26 345722 345840 81232 79328 118062 121698 119543 119113 86426 85595 93644 94334 113408 114390 333740 359950 967520 949753 364964 374395 104367 95630 101618 104659 117164 113684 107856 108715 76730 75632 264794 234508 689483 690100 198232 194984 250580 251952 287904 280994 296466 296610 314159 316931 296381 329271 683269 720708 520574 423660 263636 259165 297924 298642 309329 314505 318661 321216 358907 359560 593757 614548 40.25 68.5 1
11:16:24 2023-09-26 346951 343345 81214 79136 118292 124145 119514 119001 86254 85500 93650 94015 113441 114134 333704 360654 969283 949227 358409 375198 104750 95431 101793 104438 117494 113528 107963 108606 76783 75601 264794 234214 682227 690588 197675 195322 250053 252360 288562 280104 296753 297545 313461 317185 297426 327537 676124 716466 524273 423696 264884 259380 297888 297374 311683 314699 320243 324630 357470 358264 584761 615937 40.25 68.5 1
11:16:25 2023-09-26 346869 343519 81111 79324 117999 124543 119343 119365 86191 85600 93354 94462 113498 114970 333198 360711 969283 954067 360434 375484 104750 95431 101793 104293 117298 113606 107963 108382 76730 75570 267279 233848 690630 685142 197016 194511 250580 257262 287251 280139 297698 297455 314159 317480 295412 330585 676124 719544 523392 422288 264111 264497 297742 296575 310739 314286 319850 321216 357756 358262 587091 614585 40.25 68.5 1
11:16:26 2023-09-26 349420 345913 81269 79108 118197 124050 119714 118933 86695 85490 93680 93952 113596 114101 333704 358867 970386 959697 357834 375413 105070 95530 101934 104404 117541 113684 108079 108648 76803 75601 266068 233990 687213 685927 198232 194680 250017 252005 289070 280496 295812 299111 312219 317410 295856 329271 676088 713608 520574 422847 266333 261275 300420 297469 311872 315315 319113 323783 356467 359815 585390 612481 40.25 68.5 1
11:16:27 2023-09-26 349420 345840 81233 79384 118197 124262 119680 119093 86630 85532 93678 94239 113564 114212 333144 359806 968525 959084 359420 375449 105070 95824 101934 104404 117656 113528 108261 108349 76888 75570 264794 232720 692337 687872 198232 194984 251462 252286 287181 281489 295812 298449 313169 317410 295785 330783 679949 710108 527971 423516 265580 260246 299294 298559 309980 316408 319521 322454 357720 360574 585394 612194 40.25 68.5 1
11:16:28 2023-09-26 348642 345364 81321 78892 118558 121348 119963 118571 86489 85458 93714 93698 113596 113812 333740 358578 962938 954746 362726 374324 104750 95464 101934 104404 117298 113684 107930 108573 76803 75570 264794 233119 686012 686899 198196 195288 250017 251356 287181 280727 296257 299320 311992 317445 296978 327500 684612 711228 523392 425968 264829 261716 297888 297793 310091 315245 319484 323747 355896 358371 590467 610897 40.25 68.5 1
11:16:29 2023-09-26 347634 346133 81301 79455 118129 124353 119480 118967 86222 85659 93508 94111 113220 114291 333704 360080 960141 949938 360614 374288 104750 95530 101863 104298 117575 113528 108187 108315 76855 75538 264794 231670 688408 689054 198232 195119 250017 252716 288526 281852 297360 297475 314159 316161 297432 328500 681981 718535 526542 426129 264829 259345 297924 297793 308358 316184 319521 321441 359629 358876 590892 612664 40.25 68.5 1
11:16:30 2023-09-26 345708 343365 81038 79140 118134 124180 119480 119001 86695 85532 93419 94047 113466 114547 335150 360241 968216 951553 364746 374743 104653 95726 101694 102014 117292 113997 107897 108681 76803 75632 264794 233854 684065 688982 198232 195119 250017 250622 288346 281605 296717 296610 314123 316417 296978 328573 684649 720053 523040 423696 265204 259165 297942 298343 309223 315200 321555 321441 358835 358876 590928 614511 40.25 68.5 1
11:16:31 2023-09-26 346184 343400 81181 79284 118451 122037 119597 119166 86254 85474 93616 94079 113408 114357 333704 360965 968525 950348 362763 374886 104948 95597 101618 104438 117265 113684 107897 108648 76750 75632 264794 234472 684916 685070 197675 195288 249557 250622 289363 279643 296951 297510 313682 317152 296769 327500 679985 719036 520574 423552 264829 260531 297924 297793 311902 313559 320426 321965 357720 357868 588794 614548 40.25 68.5 1
11:16:32 2023-09-26 346956 343585 81034 79140 118163 124145 119680 119059 86480 85627 93672 94367 114078 114324 333559 363152 972660 954269 360856 375306 104973 95596 101934 104438 117575 113684 108094 108781 76803 75663 264794 234343 684935 691784 198232 195288 250756 252005 288124 280104 296506 299369 313359 315940 297707 328500 676052 718492 520574 427371 264829 259345 299573 297158 311648 314470 320426 322942 358799 357868 583594 614511 40.25 68.5 1
11:16:33 2023-09-26 345722 346138 81038 79420 118129 124474 119480 119399 86191 85605 93419 94462 113220 114667 332693 359950 969283 954067 360034 374360 104750 95530 101759 104476 117565 113606 107930 108498 76835 75621 264794 233777 686012 685106 198791 194511 251109 252360 287251 280637 296753 296575 314823 316895 294883 330475 676088 718867 520574 423552 264111 260246 297888 297793 310957 314945 318626 320468 359376 357977 586278 615856 40.25 68.5 1
11:16:34 2023-09-26 344892 343546 81385 79264 118687 121788 119807 118832 86575 85532 93644 94048 113531 114357 333559 358147 972105 959735 360614 375449 104718 95824 101759 104404 117265 113684 107856 108681 76697 75623 268269 235980 696226 685927 198512 194680 250017 252716 291147 279314 296506 298413 312255 318370 295297 329504 680957 712219 523392 421587 265580 258950 297257 296318 312157 313524 319973 322944 356074 360103 586224 614475 40.25 68.5 1
11:16:35 2023-09-26 347437 343585 81269 79280 118403 124232 119680 118967 86222 85500 93616 94110 113441 114101 333740 356712 962974 957687 364928 375198 104750 95530 101618 104438 117298 113606 108112 108573 76803 75601 264794 233448 686976 685442 198512 196950 250756 251391 288526 280994 296049 298378 313205 318110 295133 331597 681981 712291 527971 421623 265883 261159 296807 297510 309727 315455 319521 322454 358008 359013 592492 615862 40.25 68.5 1
11:16:36 2023-09-26 348322 345913 81343 79328 118423 121788 119577 119113 86575 85569 93610 94615 113596 114245 333740 356748 962974 958146 364586 375413 104750 95464 101863 102284 117555 113528 108373 108349 76835 75570 271254 233412 682705 683989 198512 194646 250017 251391 288729 280727 296264 297545 312949 318852 295133 330007 681981 711180 524273 422628 264111 259165 297743 297510 311293 315420 319944 322418 356610 358227 590474 613201 40.25 68.5 1
11:16:37 2023-09-26 348684 343585 81038 79280 118134 124422 119514 119365 86222 85564 93419 94431 113253 114456 333704 359793 962256 949901 360470 374360 104894 95398 101863 104438 117656 113684 108112 108573 76835 75621 264794 232720 687595 690028 198232 195288 250756 251181 288549 281887 296506 297510 314823 316895 297468 329271 682982 718528 524273 426129 265204 259345 297852 297876 308394 316605 320207 324021 359631 359634 593187 614949 40.25 68.5 1
11:16:38 2023-09-26 344819 343515 81191 79324 118389 121788 119543 118967 86222 85442 93419 94015 113498 114581 333185 360203 968525 947136 363973 375484 104646 95597 101759 104438 117265 113919 107930 108865 76730 75531 264794 234580 683583 689054 198232 194984 250017 252128 293365 280139 297662 297025 314159 317152 296654 329271 682982 720562 520574 423588 265392 258984 297924 297649 310268 314251 318626 321441 358799 357684 590928 614548 40.25 68.5 1
11:16:39 2023-09-26 346773 343621 81001 79477 117966 124474 119314 119399 86222 85595 93419 94431 113408 114568 333704 359039 971417 955424 360890 374360 104998 95563 101863 104471 117494 113841 108112 108681 76835 75489 266068 234142 687362 690064 198791 194680 251109 252538 288264 280763 297207 297302 313757 316417 297014 330622 676124 719217 526542 427116 266710 260872 300457 297365 311399 315315 320390 321370 360318 360394 585371 615236 40.25 68.5 1
11:16:40 2023-09-26 345599 343581 81204 79284 118524 124180 119680 119127 86661 85500 93714 94111 113518 114311 335627 357644 972105 959882 360578 374921 104750 95563 101759 104438 117298 114295 107930 108681 76835 75663 264794 233812 680411 690803 197325 194950 250756 252716 287286 281038 297698 296610 314159 318370 294847 330241 679985 720053 520574 421955 264111 257836 297292 296575 311175 314470 319628 321406 357720 358512 587187 615892 40.25 68.5 1
11:16:41 2023-09-26 349521 343581 81265 79311 118201 124145 119714 119445 86254 85564 93779 94270 113596 114278 333704 359976 968525 959121 360034 374324 104998 95530 101968 104404 117723 113606 108112 108349 76835 75590 264446 232720 691644 687872 198791 194680 251462 252538 286981 281541 295812 298413 313205 317269 295785 330760 682113 714363 520574 426242 266333 260246 300244 297793 310055 316233 318785 323291 358080 358442 587159 612701 40.25 68.5 1
11:16:42 2023-09-26 348015 345903 81301 79252 118167 124197 119597 118967 86489 85537 93644 94048 113486 114357 333776 357823 965781 959121 364339 374360 105053 95431 101863 104404 117575 113684 107963 108382 76835 75570 264794 233119 687595 685927 198791 194646 250613 251742 288742 280994 296533 298205 313682 318406 295169 330585 682017 712327 527971 421623 264922 259124 296807 297545 310015 315455 319973 322490 357756 358512 590511 613605 40.25 68.5 1
11:16:43 2023-09-26 349156 343577 81177 79392 118167 124301 119631 119365 86222 85569 93650 94431 113629 114489 333740 360080 962974 952554 360614 374395 104750 95431 101968 104438 117690 113684 108145 108382 76868 75570 267279 232194 688872 690203 198232 195288 250580 251006 286981 281887 295632 300942 314829 316871 297635 329358 682872 716321 517227 427225 265956 261716 299609 297793 309258 316479 319521 321965 359919 359201 592793 612664 40.25 68.5 1
11:16:44 2023-09-26 345488 343585 81210 79541 118427 124301 119714 119001 86254 85907 93650 94431 113441 114568 333704 360457 967152 949938 364670 375484 104575 95597 101618 104544 117265 113841 107822 108715 76750 75695 264794 234508 683417 689090 198232 195288 250017 252128 288526 280994 296982 297649 314159 316931 297014 329504 683018 720708 520574 423660 263891 259345 297924 298413 309985 315235 320697 321216 359376 359813 592255 615862 40.25 68.5 1
11:16:45 2023-09-26 346956 343621 81321 79280 118201 124180 119714 119001 86254 85500 93650 94111 113629 114357 333221 361195 969320 949901 358409 375185 104750 95563 101934 104438 117494 113684 107963 108715 76835 75509 264794 234544 686628 691076 198232 195322 251391 252571 290941 281176 297158 299937 312812 316277 300105 328391 681739 719362 524802 427371 264829 259345 300042 297793 311907 316258 320426 322944 359919 358611 583631 616890 40.25 68.5 1
11:16:46 2023-09-26 346801 343660 81214 79334 118437 124335 119631 119399 86254 85574 93650 94462 113408 114555 333740 359950 969320 955424 360578 375762 104783 95530 101863 104438 117494 113684 107963 108681 76868 75561 264794 233848 682997 689054 197016 196398 251109 257262 288063 280991 296789 297510 314823 317150 296798 330585 676088 719222 516159 427105 266440 264611 298646 297541 311211 314980 320200 321441 360462 357942 585321 615456 40.25 68.5 1
11:16:47 2023-09-26 344955 343621 81385 79292 118489 121788 119841 119229 86426 85510 93644 94712 113531 114469 333631 357644 973520 956293 362240 375484 104621 95958 101584 104544 117265 113997 107815 108974 76928 75676 266068 234544 676933 685106 197016 194984 250756 250622 287530 279874 297771 297829 313205 318629 296107 329138 679985 716466 523392 421030 264111 258950 297499 297613 311683 313559 321902 322418 356681 357977 588794 615862 40.25 68.5 1
11:16:48 2023-09-26 349227 343590 81214 79276 118480 124093 119748 119200 86521 85500 93847 94015 113629 114101 333776 359950 970730 957008 357332 374360 105103 95497 102214 102111 117690 113606 108145 108349 76868 75663 264794 233155 692079 687385 198232 195288 251286 252005 288124 281592 295632 299146 313205 317480 297050 329504 679625 710144 520574 423552 263855 259130 298682 297793 310957 315931 319295 322980 357433 359779 586224 614548 40.25 68.5 1
11:16:49 2023-09-26 348568 345694 81339 79356 118423 121996 119577 119113 86426 85564 93644 94303 113596 114146 333740 359950 967152 962211 360578 374360 105070 95465 101968 102316 117813 113684 108112 108606 76868 75601 264794 232920 692705 685070 197599 194680 250756 253878 293193 281852 296466 298449 313938 318370 295620 329377 682982 712327 527971 422324 265329 258950 297257 297961 309980 315490 320200 322490 358835 360866 590928 614511 40.25 68.5 1
11:16:50 2023-09-26 347693 344937 81066 79172 118197 124093 119714 118967 86222 85500 93650 94175 113798 114311 333776 356712 962974 958369 363861 375185 104783 95531 101968 104505 117656 113684 108145 108681 76868 75663 266068 233812 687362 685927 198232 195288 250017 251776 287460 280994 297453 298449 312620 319370 296769 329271 683018 711629 524802 423117 263891 260139 297924 297685 310957 315686 320243 323637 356360 359634 592987 613495 40.25 68.5 1
11:16:51 2023-09-26 349916 345523 81595 79242 118427 121614 119748 118933 86254 85373 93748 93825 113876 114047 333740 360711 964376 954269 363607 375341 104750 95597 101897 104471 117494 113997 108112 108681 76835 75632 267279 233648 686512 685671 198093 195322 250017 251776 287251 280994 296257 299131 312291 318923 296589 328537 683018 711629 521455 421030 263302 260139 297924 297267 310739 315455 320426 323471 356109 359524 590058 612737 40.25 68.5 1
11:16:52 2023-09-26 345488 346402 81177 79307 118230 124383 119631 119275 86254 85510 93650 94431 113518 114423 333740 360785 963011 949938 364891 375185 104575 95531 101903 104471 117494 113841 108145 108865 76783 75663 264794 233812 688234 690588 198232 195322 250580 251356 286924 281923 297207 297721 314823 316931 297888 329541 684021 719544 520574 426768 266333 261716 300244 300325 309767 316268 321107 322084 360608 359887 592295 614328 40.25 68.5 1
11:16:53 2023-09-26 345794 345913 81153 79284 118197 124331 119514 119127 86630 85569 93714 94462 113518 114456 333257 360821 965781 952713 364964 375484 104750 95630 101793 104471 117494 113763 107963 108715 76835 75695 267279 234178 686595 691112 198232 195288 250756 251391 292907 281887 296506 297302 315446 316931 297369 329504 683984 720053 520574 426165 264075 261450 297499 299405 309329 315490 321327 321477 360462 356909 592291 614548 40.25 68.5 1
11:16:54 2023-09-26 345976 343656 81074 79370 118201 124301 119748 119035 86254 85474 93520 94207 113518 114357 333776 360819 966508 948517 362799 375484 104750 95630 101793 104471 117332 113919 108112 108898 76783 75695 267279 234544 687626 689090 198232 195153 250017 252198 287251 280994 297734 299633 314159 317480 297468 329271 684649 720380 523392 423408 265956 261347 297924 298308 311069 314804 321976 322084 358656 357657 590964 615929 40.25 68.5 1
11:16:55 2023-09-26 346951 343365 81389 79311 118201 124387 119748 119200 86521 85583 93678 94334 113441 114245 333776 360584 967913 948517 360324 375484 104927 95465 101968 104471 117902 113841 107996 108715 76868 75663 268732 234580 682492 685142 197953 195899 249842 251391 288562 280104 297734 297580 314159 317445 297014 328036 681499 720439 524273 423624 264829 260571 297816 296610 311943 314505 318661 322454 358835 359019 590651 615974 40.25 68.5 1
11:16:56 2023-09-26 347447 343656 81062 79420 117970 124370 119314 119433 86222 85605 93486 94623 113441 114779 333776 359004 970693 955424 360034 375484 104783 95777 101968 104433 117332 113841 108145 108748 76816 75521 266068 234178 687479 690100 197325 194984 250756 252450 287286 280994 297771 297757 314607 318123 295856 331266 682892 720562 524273 423408 266710 260980 299464 297793 311648 314980 319663 321477 358871 360614 588400 616815 40.25 68.5 1
11:16:57 2023-09-26 346956 345424 81265 79311 118519 121957 119748 119001 86254 85500 93683 94110 113629 114660 333812 357823 973594 956330 360686 375484 104750 95597 101793 104505 117332 113841 107963 108898 76917 75695 266068 234508 678005 685070 197051 194984 250756 251006 288334 279678 297771 301134 312326 318534 296107 329541 676124 716466 523392 421066 264075 258950 297292 297613 312193 313559 318661 322454 356133 357977 587091 615493 40.25 68.5 1
11:16:58 2023-09-26 346956 345388 81265 79168 118230 124089 119714 119001 86254 85468 93653 94175 113441 114179 333776 359444 966466 960804 360650 374360 104750 95464 101968 104399 117332 113759 108145 108382 76763 75663 264794 232920 688175 684804 197668 194680 251002 254145 288987 281640 297162 298343 314015 318711 294811 330402 682800 717737 520574 423828 264887 259345 297924 299496 309732 318233 320353 322490 357720 358547 590964 614401 40.25 68.5 1
11:16:59 2023-09-26 347683 345644 81298 79307 118558 124003 119782 119001 86254 85468 93520 94206 113441 114134 333776 357536 964734 955424 363861 374395 104750 95563 101897 104399 117527 113684 108145 108715 76816 75632 267279 233848 686012 685927 198232 195322 250017 251776 287251 281345 297207 298902 312255 319406 295785 328573 683018 712709 524802 420994 263891 260208 297924 297475 310739 315490 320200 323471 356145 356909 588971 614314 40.25 68.5 1
11:17:00 2023-09-26 345452 343370 81074 79334 118524 121871 119563 118967 86222 85532 93548 94334 113486 114423 333704 360203 968525 949153 364964 375149 104877 95729 101759 104544 117265 113841 107930 108832 76803 75521 266068 234508 679554 691784 198791 197366 251140 252716 288693 281746 297092 299514 314679 316941 297462 329504 683984 720562 526542 426093 266333 259917 297924 297475 309258 315455 320880 322275 359883 360031 592218 614511 40.25 68.5 1
11:17:01 2023-09-26 345452 343550 81153 79284 118197 124266 119680 119166 86222 85500 93616 94207 113765 114324 333704 359950 968525 947099 362471 375449 104750 95629 101759 104582 117298 113841 107930 108715 76803 75663 264794 234508 684065 689018 198651 195288 250017 252163 287251 280104 297698 297649 313836 317374 297014 329504 682982 720562 520574 423588 265580 260139 297534 299478 311175 314470 319556 323206 358835 357657 593794 616035 40.25 68.5 1
11:17:02 2023-09-26 346465 346133 81288 79272 118197 124387 119680 119166 86254 85474 93748 94207 113596 114423 333740 360457 968525 949629 362763 376013 104750 95663 101793 104471 117460 113919 108112 108848 77094 75656 267630 234292 688083 690314 198372 195831 249874 252716 290567 280587 297072 297961 314159 317410 296978 328036 684649 721582 520574 423588 265580 260935 297635 297577 312121 314470 319109 322454 358799 358876 585838 616329 40.25 68.5 1
11:17:03 2023-09-26 346956 343585 81237 79284 118201 124301 119714 119001 86254 85532 93650 94302 113441 114245 333740 361159 970693 949938 359167 375149 104750 95563 101934 104510 117656 113841 108112 108865 76888 75695 264794 234278 686012 691076 198512 195288 251462 252538 290531 280763 296883 298413 314159 316161 297888 329504 675858 722239 527971 428011 265204 259345 298646 297182 311648 315650 321188 325129 360681 359201 586112 614365 40.25 68.5 1
11:17:04 2023-09-26 345867 343484 81158 79324 118389 122216 120059 119215 86254 85564 93714 94366 113843 114970 333415 358578 971381 956784 363023 376013 104646 95695 101934 104544 117494 113841 107963 108648 76941 75500 267279 234142 681521 689054 197325 194984 251109 250657 287251 280959 297374 297060 314159 317445 295441 331054 679985 720708 521983 422883 264887 258950 297707 296990 311175 314980 319628 321441 358547 358860 587960 616366 40.25 68.5 1
11:17:05 2023-09-26 348815 343550 81177 79280 118197 124266 119714 119001 86489 85500 93779 94549 113596 114311 333740 359950 967152 959158 360578 375149 105070 95563 101934 104404 117656 113841 108295 108573 76868 75663 264794 232884 686248 685034 197634 194646 251109 251742 288933 281953 296753 301015 313646 317445 295297 329110 682017 712291 523392 422288 267468 260908 299996 300325 309985 316268 320610 323064 358404 361010 592663 613422 40.25 68.5 1
11:17:06 2023-09-26 348349 344368 81465 79140 118760 124059 120115 118894 86639 85403 93779 94079 113629 114101 333523 358580 962974 955424 363825 375449 104750 95563 101934 104510 117460 113684 108112 108865 76835 75632 264794 233812 685225 685927 198512 195288 250017 252128 287216 281423 296533 300325 313205 319370 296071 329212 684021 711953 520574 420994 264111 260139 297924 298135 310673 315490 320426 322454 356610 357942 590928 614037 40.25 68.5 1
11:17:07 2023-09-26 350302 343585 81185 79144 118197 124180 120080 119001 86254 85553 93650 94048 113596 114212 333740 360045 962974 954067 360686 375185 105247 94005 102284 104404 117968 113606 108295 108349 76868 75592 264794 233812 691357 685106 198232 195322 250053 252644 287888 281214 295812 301211 313646 316931 297888 328573 684649 715412 524273 427080 265580 261716 299197 299478 311033 316711 319076 324239 358656 357977 590467 614186 40.25 68.5 1
11:17:08 2023-09-26 348568 346393 81357 79324 118163 124474 119714 119365 86254 85722 93542 94431 113408 114772 333740 360619 961538 949901 360650 374360 104998 95597 102143 104438 117690 113684 108295 108573 77089 75570 266068 232358 688989 689054 198372 195288 250580 251006 287530 281887 295847 299405 314601 316579 297888 329271 682982 717442 526542 426731 265392 259345 297707 297577 309294 316887 320200 322192 360379 359813 590892 612701 40.25 68.5 1
11:17:09 2023-09-26 345125 343585 81042 79144 118197 124301 119714 119001 86222 85500 93714 94239 113629 114390 333740 359950 968525 949901 363311 376048 104718 95629 101759 104471 117298 113919 107930 108681 76803 75663 264794 234508 679316 688787 198512 195288 249666 252163 287216 280531 297410 299151 314350 317163 297000 329248 682872 720526 520574 423480 265956 261716 297888 300325 311175 314846 319556 322418 358799 359743 590792 615856 40.25 68.5 1
11:17:10 2023-09-26 346700 343581 81070 79175 118423 124266 119680 118967 86222 85532 93650 94079 113408 114212 333704 360619 972504 949864 358409 375449 104750 95563 101900 104327 117460 113841 107930 108681 76868 75663 264794 234544 686628 691076 198232 195288 251109 252716 288562 281106 297626 299369 313938 316452 297888 328573 676124 719544 527971 427407 264829 259380 298646 297793 312879 314980 320426 322454 359883 358371 583631 616366 40.25 68.5 1
11:17:11 2023-09-26 342591 343621 81177 79172 118446 124093 119714 118967 86254 85500 93650 94047 113518 114245 333740 357787 973557 957687 360650 375484 104948 95663 101759 104505 117265 113919 107930 108898 76803 75623 264794 234544 677964 687872 197051 195254 251104 252644 290776 281963 297482 299937 313026 319193 295964 330365 682707 716212 524802 422252 264075 259159 297852 296990 311907 314664 321518 323399 356681 357977 587728 615709 40.25 68.5 1
11:17:12 2023-09-26 350205 343585 81210 79280 118528 124180 119714 119001 86254 85437 93813 94015 113954 114179 333776 359950 966508 957687 358374 375484 105070 95431 101968 104332 117656 113528 108220 108349 76921 75538 264794 233812 690975 687872 198512 195254 251462 252005 288124 281856 295847 298902 313351 318370 297678 329774 676088 711681 524273 424430 264075 258950 300420 297793 310957 316408 319521 323697 357756 356909 583635 614223 40.25 68.5 1
11:17:13 2023-09-26 349668 343070 81261 79280 118201 124180 119714 118967 86222 85468 93813 93856 113408 114101 333704 360080 963290 954067 360650 375449 105103 95364 102318 104226 117886 113450 108328 108315 77007 75507 264794 233432 693590 691784 198791 195762 250720 252716 288933 283763 295668 300604 313980 316976 297635 328537 681981 712291 526542 427116 265768 259741 297672 297440 311930 316922 319193 323327 359919 359019 589629 614076 40.25 68.5 1
11:17:14 2023-09-26 346465 343585 81070 79276 118167 124301 119680 119547 86254 85632 93650 94462 113253 114476 333704 360519 965097 949938 365739 375185 104646 95597 101759 104471 117298 113684 107963 108715 76868 75663 266928 233848 680396 691076 198512 195288 250756 251391 288526 281887 296982 297302 314823 317152 296798 328208 684021 721765 523040 426129 265580 259380 297888 298378 309294 315966 318661 321477 360462 359779 595248 617770 40.25 68.5 1
11:17:15 2023-09-26 346946 343590 81185 79280 118437 124266 119748 119166 86254 85585 93650 94239 113518 114245 333704 361195 969283 949901 358409 376385 104783 95597 101968 104471 117494 113841 108318 109067 77127 75676 266068 234400 698001 690930 198512 197796 250720 252716 288860 280928 297662 298413 314159 317445 297354 328245 681981 718492 520574 423660 264829 260173 300244 297793 312632 314980 318626 324593 358835 358371 586310 614548 40.25 68.5 1
11:17:16 2023-09-26 346956 343585 81066 79416 118167 124508 119514 119365 86254 85532 93748 94239 113441 114324 333740 360115 972142 954746 359492 376048 104783 95563 101934 104471 117656 113841 108112 108715 76868 75592 267279 234178 689342 690100 197325 194950 251109 251006 288264 280994 297662 297287 315044 317445 296107 328879 679985 719199 520045 423588 264887 258950 297777 297577 310926 316127 322210 324021 359595 361083 586944 617093 40.25 68.5 1
11:17:17 2023-09-26 348678 345913 81354 79172 118592 124089 119914 118885 86521 85521 93847 93984 113596 114068 333776 358902 972179 959084 360070 376048 104894 95924 101942 102316 117732 114154 108161 108765 76948 75654 267279 234400 687246 687872 198791 195254 250756 251181 291595 280104 297302 301029 313169 318852 297014 330007 676088 714473 523392 422883 264111 259380 297742 296352 313143 314980 320200 323963 356681 358512 586224 614548 40.25 68.5 1
11:17:18 2023-09-26 347670 346133 81325 79362 118592 124296 119748 119200 86489 85532 93748 94079 113518 114245 333221 359950 966472 959158 360034 375185 105103 95563 102001 104471 117690 113684 108328 108606 76921 75449 264794 233084 686709 685070 197325 194646 251286 251742 287216 281989 297453 298484 313324 317480 296762 331229 681981 712327 520574 423624 267468 260872 300457 300325 311992 318128 320390 323555 358692 359724 591804 613422 40.25 68.5 1
11:17:19 2023-09-26 348925 343370 81325 79140 118235 124145 119748 119001 86254 85405 93650 94326 113661 114101 333776 360080 966144 956995 363852 376327 105005 95727 101832 104732 117751 113997 108161 108731 76981 75614 264794 234142 682638 685927 198232 196034 250401 251917 287216 281029 297662 299937 312699 319570 296978 328281 683018 709109 517549 420994 264075 260173 297816 297510 311211 315455 320918 323435 356645 356909 588998 615098 40.25 68.5 1
11:17:20 2023-09-26 348684 345889 81210 79276 118230 124214 119748 119166 86254 85500 93748 94239 113518 114167 333740 360115 962974 953794 360686 375185 105280 95398 102318 104332 117847 113528 108361 108349 77007 75570 264794 233119 702056 689090 198512 195322 250756 251356 288124 281887 296035 299391 314159 316931 300348 329248 684649 718535 524802 427262 265580 261716 297743 299478 311033 317225 319113 323291 360716 358876 589629 612231 40.25 68.5 1
11:17:21 2023-09-26 346465 345913 81297 79384 118163 124335 119714 119399 86254 85605 93683 94431 113253 114568 333740 359004 962938 949938 363350 375484 105070 95563 101968 104471 117690 113763 108145 108681 76974 75663 266068 233547 696677 690588 198512 195322 250756 251391 288549 281887 297207 297545 315632 317152 297888 329541 683788 720562 520574 426165 263891 259380 297742 300481 309294 316408 318626 321965 360462 356909 593794 614548 40.25 68.5 1
11:17:22 2023-09-26 345976 343585 81214 79334 118201 124301 119748 119200 86285 85479 93650 94334 113518 114245 333776 359950 966508 948517 360650 375163 104750 95597 101863 104471 117527 113841 107963 108715 76730 75592 264794 234544 684185 685178 198651 195288 250017 252128 288089 280175 297771 299610 314386 318542 297599 329394 682872 721582 520574 423516 266259 260865 297635 299901 312157 314470 319556 322454 359364 359779 590474 616329 40.25 68.5 1
11:17:23 2023-09-26 346710 343345 81103 79337 118457 124128 119714 119001 86222 85553 93650 94174 113441 114324 333740 360907 970730 949901 360964 375449 104998 95597 102001 104471 117690 113684 108094 108715 76868 75623 264794 234544 698723 691112 198526 195322 251109 257299 288562 280763 297626 299441 314159 316417 298104 329271 676088 720708 520574 428457 265392 259345 298682 296540 312193 315455 318661 323243 360970 359778 585357 615892 40.25 68.5 1
11:17:24 2023-09-26 346442 343621 81413 79168 118902 124128 120115 119001 86845 85500 95758 94239 113629 114167 333776 358614 974704 959121 360686 376048 104750 95697 101968 104650 117608 113919 108112 108898 76816 75623 264794 235958 680913 685070 197016 195288 251355 252716 291389 280828 297374 300216 313062 319229 296690 330402 684797 717700 523392 422252 264111 259380 297742 297613 312857 315174 321555 323963 356681 357977 585357 616219 40.25 68.5 1
11:17:25 2023-09-26 349594 343621 81325 79168 118588 124301 119748 119001 86254 85564 93813 94302 113596 114167 333776 359950 966545 959121 358409 375484 105070 95824 102143 104438 117886 113528 108328 108382 76901 75632 267279 232756 689105 685070 197016 194984 251462 253878 287216 281923 296466 300361 313938 317480 297468 329377 680982 712291 527971 423624 264922 260246 298229 297510 310015 316444 320426 322980 358547 360866 590048 613642 40.25 68.5 1
11:17:26 2023-09-26 350601 343345 81277 79230 118201 124214 119748 119001 86254 85500 93748 94549 113629 114245 333776 360150 963011 953390 360722 374395 105280 95431 102318 104293 118001 113528 108328 108315 76954 75632 264794 233232 692477 691294 198791 195762 251073 252716 288933 281764 295632 302065 314015 319110 297816 329504 681981 712291 519164 426477 265768 259957 297924 297475 311246 317179 319033 324167 360462 359778 590692 612737 40.25 68.5 1
11:17:27 2023-09-26 345290 344399 81273 79420 118201 124335 119714 119399 86254 85583 93714 94366 113441 114423 333740 360855 967152 952713 365517 376048 104750 95630 101968 104577 117298 113841 107963 108898 76763 75654 264794 234544 683538 690624 198512 195322 250756 252198 292987 281458 297374 297510 315188 317445 297888 329212 684057 718867 526542 423732 264111 259380 296842 298449 309985 315490 319628 322228 359954 360286 595099 615639 40.25 68.5 1
11:17:28 2023-09-26 346956 343581 81330 79280 118596 124301 119807 119200 86254 85505 93847 94270 113441 114311 333740 360872 969320 949938 359492 376084 105070 95976 102001 104505 117690 113841 108128 108848 77074 75717 267279 234436 684011 690930 198232 196444 251073 252499 289536 281051 297698 298449 314159 318370 298104 328245 683018 719544 524273 426093 264829 260606 300116 296575 312923 315015 318661 322490 358871 358085 587127 617330 40.25 68.5 1
11:17:29 2023-09-26 346956 343652 81103 79420 118201 124370 119714 119433 86254 85585 93650 94366 113629 114581 333776 360654 972142 954746 360288 375556 105103 95697 102001 104505 117690 113841 108253 108898 77089 75521 264794 234379 687827 691112 197051 194984 251462 251391 288124 281029 297662 297685 313323 318052 297468 330365 676160 719136 520574 423696 264922 258950 298646 297060 310855 316162 322173 324363 360524 358943 586907 617143 40.25 68.5 1
11:17:30 2023-09-26 347693 345913 81302 79172 118794 124162 120115 119001 86285 85532 93749 94270 113629 114245 333848 358362 974284 960804 360722 376048 104927 95958 102080 102268 117847 114842 108194 109132 76981 75708 266068 236407 684322 687602 198791 195322 251109 251426 289070 280104 297482 300998 313205 319370 297468 330622 679985 716284 524802 422288 264146 259415 297777 297649 313178 314664 318626 323507 357469 358512 586223 615929 40.25 68.5 1
11:17:31 2023-09-26 348742 345424 81362 79284 118630 124210 120031 119200 86521 85474 95791 94207 113629 114134 333812 358938 972586 957724 358409 376048 105070 95531 101968 104471 117690 113684 108145 108715 76868 75632 267279 234214 686170 686412 197325 195288 251462 252360 288264 282170 296544 299391 313938 318406 297888 330585 679985 712219 527971 423624 266710 261716 301307 297360 311787 317260 320126 323855 358692 360394 585138 614094 40.25 68.5 1
11:17:32 2023-09-26 347447 345644 81098 79311 118230 124210 119748 119035 86254 85468 93813 94239 113629 114167 333812 356748 964734 959399 364709 375798 105228 95694 102007 104659 117589 113919 108194 108806 77034 75695 264794 233777 684131 685442 197051 195762 250613 252163 287286 281546 296924 298484 312955 319748 296461 330388 684094 710180 526211 421623 264111 261450 296842 298378 311211 315525 318626 322980 356645 358012 590220 614548 40.25 68.5 1
11:17:33 2023-09-26 349916 345400 81354 79172 118975 124089 120115 118803 86670 85426 95792 93761 113876 114068 333812 359950 965781 956933 362763 376349 104998 95564 102001 104505 117608 113841 108328 108859 76868 75695 264794 234214 683891 686899 198512 196088 250017 252163 287722 281029 297453 299546 312765 319406 297468 329248 686597 712811 524802 424430 266144 260467 297924 299333 311033 316012 321107 325600 356467 357977 590964 614548 40.25 68.5 1
11:17:34 2023-09-26 346956 346133 81038 79388 118142 124504 119680 119365 86222 85532 93650 94431 113498 114970 333451 360857 964771 954180 360542 375306 105359 95759 102114 104664 117948 113684 108295 108315 77007 75601 266068 232669 691515 690967 198651 195322 250756 251356 289018 282713 296164 298902 315044 317117 297888 329504 682982 717479 519164 428011 265580 260104 297707 297613 310268 317176 319521 322944 360716 360067 590467 613569 40.25 68.5 1
11:17:35 2023-09-26 346442 345876 81233 79416 118197 124504 119680 119365 86427 85600 93616 94494 113253 114555 333704 361074 965510 952639 364782 375449 104783 95563 101968 104582 117575 113841 108220 108756 76921 75603 267279 233854 685029 691112 198651 195288 250933 251391 287216 282748 296466 300786 315566 317128 297635 329861 685961 718383 519164 427491 266144 261716 300032 299478 310197 317366 320426 322454 360970 360286 594058 614003 40.25 68.5 1
11:17:36 2023-09-26 345442 343314 81181 79334 118167 124266 119714 119292 86512 85664 93736 94528 113564 114963 333559 360349 968414 951553 365852 376134 104718 95695 101863 104577 117265 113997 108061 108865 77129 75623 266068 234508 681343 690894 197016 195288 250017 252163 287460 280566 297734 297510 314159 317163 296798 329504 683018 721728 526542 423624 264111 260139 297924 299333 311648 314505 319592 322418 359041 357942 590928 616329 40.25 68.5 1
11:17:37 2023-09-26 346946 343621 81329 79280 118201 124266 119714 119365 86254 85564 93779 94239 113823 114245 333704 361195 969283 949864 358950 375484 104998 95597 101968 104582 117656 113919 108112 108865 76921 75654 266068 234508 688253 692089 198232 195899 251391 252644 291471 281570 297410 298761 314384 317269 299573 329088 682707 718310 520574 427720 264829 259957 298646 297505 312565 316127 321107 323170 359883 358876 585321 615273 40.25 68.5 1
11:17:38 2023-09-26 346956 345913 81437 79280 118188 124508 119714 119249 86254 85627 93813 94431 113629 114390 333704 360619 972105 954194 359167 376048 104783 95597 101968 104650 117656 114154 108187 108865 76921 75695 267279 234544 688603 691784 198791 195729 251462 251181 289000 280994 297092 299095 314159 316417 297635 329504 679985 720562 520045 428048 265580 259741 299100 297793 312193 315420 318626 323207 360462 358983 584870 615419 40.25 68.5 1
11:17:39 2023-09-26 346465 344901 81269 79284 118446 124292 119997 119241 86254 85468 93813 94239 113596 114245 333740 357501 973557 956293 360650 375484 104750 95597 102042 104616 117494 113997 107930 108974 76783 75603 264794 235944 684306 688774 198791 197366 251427 252716 290806 281711 297590 299514 315452 318194 296798 331597 679985 719213 520574 423588 267089 261347 298367 297613 311648 315455 320076 321786 359883 359048 589211 616366 40.25 68.5 1
11:17:40 2023-09-26 345696 343345 81358 79172 118562 124093 120080 118967 86639 85468 93813 94175 113629 114134 335505 358326 974938 959084 360650 376313 104998 95597 101968 104650 117494 113919 108145 108865 76868 75603 266068 235813 688370 686899 198791 195322 250756 251391 289475 280104 297342 299111 313241 319370 297369 330585 679949 712291 523392 422883 264146 261450 297742 297577 313143 314505 321555 323963 357720 358512 587059 616035 40.25 68.5 1
11:17:41 2023-09-26 347939 343550 81349 79416 118562 124301 119748 119283 86489 85468 93779 94270 113518 114324 333740 357859 967838 959121 363789 375449 105070 95597 102143 104471 117690 113684 108352 108781 77180 75739 267279 233504 687672 687430 198791 195186 251427 252716 288897 281852 297626 299131 314159 318406 295297 332045 685025 712327 520045 422883 265736 259345 299609 298378 310233 316408 320426 323171 358835 359586 589803 613605 40.25 68.5 1
11:17:42 2023-09-26 346956 344792 81214 79280 118442 124301 119748 119365 86254 85637 93813 94334 113518 114324 333776 356748 965781 956330 364928 375484 104750 95729 101968 104471 117690 113841 108295 108681 76974 75623 264794 234178 690039 685927 198651 195322 250017 252163 287888 281423 296951 300434 313241 319854 296769 330241 684021 710180 526211 421919 264146 260355 297924 298170 311363 316127 320372 323903 356396 360394 594862 615750 40.25 68.5 1
11:17:43 2023-09-26 348639 343585 81241 79392 118167 124508 119680 119365 86222 85595 93650 94431 113285 114535 333185 360080 961575 949901 360614 374360 104750 95891 102046 102349 117813 114154 108194 108698 77087 75542 267279 232904 694269 690858 198791 195797 251109 251356 286781 281923 296537 299610 315488 317374 297599 329504 684021 720489 506171 426768 264040 259380 297742 298378 309763 316092 320697 322454 360716 358254 592674 614986 40.25 68.5 1
11:17:44 2023-09-26 344819 345913 81325 79334 118567 124331 119714 119365 86254 85595 93616 94462 113408 114390 333740 360965 967152 951963 365776 376291 104718 95663 101863 104471 117298 114154 108038 108865 76941 75757 264794 234508 679121 690551 198791 195322 251109 251952 288815 281923 297662 297545 315668 318110 297888 330007 684057 718662 525112 427069 266293 261716 300457 300495 310420 316781 321791 322347 360862 360648 595746 616145 40.25 68.5 1
11:17:45 2023-09-26 346956 346133 81325 79420 118592 124365 119748 119365 86254 85564 93813 94431 113596 114344 333776 360203 967876 953993 365779 375762 104973 95927 101832 104872 117555 114154 108161 108915 76948 75708 267279 234544 684722 690808 197016 195899 250613 252938 287914 280959 299165 299532 313836 318229 297426 330585 684057 720344 499702 423660 264075 260139 297924 298413 311683 315928 320337 322490 359954 357977 590673 617241 40.25 68.5 1
11:17:46 2023-09-26 347674 343621 81349 79416 118235 124301 119997 119365 86695 85505 93748 94302 113629 114390 333740 360584 971147 949901 359745 376013 105070 95763 101863 104505 117494 113841 108112 108681 76868 75623 264794 234292 685178 685106 198232 196342 250017 251776 289000 280139 297401 298902 314159 318406 297216 328537 685363 720380 524802 426848 265580 260900 297743 299478 313000 315280 321791 323291 359197 360031 590048 616366 40.25 68.5 1
11:17:47 2023-09-26 347929 343660 81181 79452 118167 124808 119714 119799 86222 85754 93650 94816 113441 115593 333487 360857 975393 957428 360506 376434 105038 95859 102044 104799 117914 114076 108295 108865 77142 75583 266068 234292 685873 691039 198791 195322 250491 250657 291599 281808 297698 298902 315891 316452 297599 330622 680021 720689 523683 428690 264111 259345 299344 297025 312157 315931 320134 323207 360754 357977 585421 615456 40.25 68.5 1
11:17:48 2023-09-26 344991 343660 81325 79416 118562 124508 119680 119283 86254 85532 93813 94462 113634 114522 333740 358362 974247 959735 360650 376048 104646 95796 101793 104650 117332 114154 107963 108974 76974 75552 264794 234544 679508 689054 197668 195322 251462 251391 288124 281537 297554 299478 315056 319087 296439 331773 684834 722093 523392 423408 267089 261532 300457 299260 312121 315455 320597 323170 359376 360902 588771 617679 40.25 68.5 1
11:17:49 2023-09-26 346956 343585 81465 79168 118760 124214 120115 119210 86661 85627 93869 94367 113596 114212 333631 358759 975132 960878 359890 376434 105038 95729 101934 104505 117690 113919 108352 108814 76888 75654 267279 234616 685238 685744 198791 195322 251109 251391 289677 282162 297662 301211 313241 319370 297678 330585 676124 712291 523392 423217 264146 259957 300317 296575 314310 315200 320426 324227 357469 358477 583886 617241 40.25 68.5 1
11:17:50 2023-09-26 347634 345913 81298 79366 118197 124296 119714 119547 86254 85479 93813 94462 113596 114390 333776 359904 968709 959158 359998 375221 105070 95597 102143 104438 117690 113606 108328 108382 76974 75601 266928 232720 688872 685070 197462 194680 251391 254145 288897 282501 297369 299214 314087 317876 296625 331861 682800 712147 527971 423444 265293 258950 299609 298378 310268 317119 319878 323435 358799 359048 589189 615862 40.25 68.5 1
11:17:51 2023-09-26 348648 343400 81389 79545 118519 122298 119841 119463 86426 85632 93644 94559 113531 114680 333559 360965 961538 949938 360650 375185 105222 95892 101968 104510 117690 113841 108328 108865 77067 75603 267279 232720 685573 691076 198791 195899 250756 251776 289363 281923 295700 299391 313101 317188 298068 329504 682499 712363 526542 427757 264075 260173 297742 297510 310993 317401 319521 323471 360462 360067 590467 613605 40.25 68.5 1
11:17:52 2023-09-26 345976 343621 81107 79456 118230 124456 119714 119399 86254 85569 93949 94462 113629 114568 333740 359004 967152 954067 366035 376048 104927 95630 101968 104577 117575 113997 108328 108898 76901 75654 265141 234256 687686 693479 198791 196205 251427 252716 288897 283317 297266 299719 315933 317269 297780 330475 684021 720708 520574 427407 266333 260139 299996 298831 310233 316894 319332 323064 360970 357942 592710 615456 40.25 68.5 1
11:17:53 2023-09-26 346773 344518 81427 79388 118621 124543 120110 119395 86634 85605 93838 94366 113596 114456 333776 361982 972586 951553 360722 376613 104783 95630 101968 104838 117690 113919 108145 109049 76921 75614 264446 234652 685690 689054 197325 196512 250017 251776 288825 280566 297807 298449 314601 318229 297888 328979 683018 720708 523040 423696 264075 261005 297888 297510 313178 315235 321899 323471 359954 356909 589189 616366 40.25 68.5 1
11:17:54 2023-09-26 346956 343660 81358 79448 118588 122127 119748 119399 86521 85564 93847 94431 113629 114357 333776 361195 972179 952676 359492 376048 105086 95597 102035 104505 117690 113997 108426 108998 77180 75739 267279 234436 690942 691980 198791 195831 251991 252716 288720 281676 297698 298866 314601 316931 297082 330021 682113 722750 524273 428387 263855 259952 301058 296575 312193 315490 318661 323471 360970 360067 585321 615974 40.25 68.5 1
11:17:55 2023-09-26 345599 343480 81479 79324 118819 121961 119914 119166 86639 85532 93913 94334 113843 114357 333776 358614 974975 960767 360578 376613 105070 95597 101968 104611 117608 114361 108145 108865 76868 75552 264794 235944 681080 687762 197496 195322 251109 251391 289035 280104 297771 298902 313241 319406 297014 330622 676124 716429 518070 421955 264111 259415 299573 297267 313143 316032 318661 323471 356681 358477 586223 615937 40.25 68.5 1
11:17:56 2023-09-26 349805 343310 81329 79424 118592 124335 119748 119035 86457 85468 93847 94239 113629 114212 333776 359950 970278 959158 359203 375484 105135 95858 102256 102349 117881 113997 108261 108581 77120 75623 267864 233304 690190 687872 198791 195322 251994 257262 288562 281640 296955 301029 314123 318852 297888 330585 679985 714473 527973 423588 264111 259380 301307 296990 311965 317179 319521 323999 358835 357977 585321 614585 40.25 68.5 1
11:17:57 2023-09-26 348815 343621 81237 79334 118562 124301 119748 119547 86254 85595 93748 94431 113629 114423 333812 358099 967152 959194 364928 376048 105103 95597 102001 104577 117886 113997 108328 108715 76954 75623 266928 233812 688175 685927 197668 195899 250580 252198 287888 281655 297662 300113 313717 319016 295541 330218 684057 711753 521983 421030 267089 261716 297707 300325 311069 316303 320024 323363 357326 361083 595327 614365 40.25 68.5 1
11:17:58 2023-09-26 346849 343585 81358 79452 118201 124456 119748 119365 86254 85569 93748 94494 113634 114568 333776 361146 966144 955631 364837 375798 105038 95760 102182 104693 117948 113997 108161 109059 77120 75686 264794 233048 689535 691112 197325 195797 251391 252903 287181 281887 297374 297997 315092 318123 297216 330549 684057 719168 520574 426129 264111 259776 297292 298866 310268 316187 320112 324818 359954 357942 592747 616366 40.25 68.5 1
11:17:59 2023-09-26 345432 343621 81466 79420 118562 124335 119948 119399 86254 85532 93683 94270 113629 114423 333776 360565 968598 949938 360686 376349 104783 95630 101968 104577 117690 113841 108220 108898 76868 75634 265141 234652 681535 685142 197051 196547 250756 251776 289035 280994 297374 299131 314159 318441 297888 328979 685622 720417 520045 423516 265956 260900 299609 297793 313440 315315 321791 323291 359340 359778 588794 616366 40.25 68.5 1
11:18:00 2023-09-26 346956 345913 81306 79452 118230 124417 119748 119283 86254 85479 93847 94366 113876 114680 333487 364034 973410 955350 360470 376470 105182 95827 102148 104794 117948 113919 108220 108865 76954 75654 264794 234364 686976 692089 197634 195288 249459 252716 291084 281655 297734 299441 313323 317480 297468 329412 681018 721269 520574 426804 265143 259165 298682 297475 311719 315966 319368 322228 360970 359083 588377 616366 40.25 68.5 1
11:18:01 2023-09-26 344964 345876 81302 79452 118596 124448 119748 119399 86254 85532 93748 94462 113629 114489 333618 358362 974975 955616 360686 376048 104575 95697 101793 104611 117298 113997 107963 109007 76868 75757 267279 234544 679410 685178 197668 195322 251286 251391 288159 281064 297342 299937 313729 319122 297369 331413 684834 720526 522688 424430 267089 261306 299887 299509 311648 314540 320148 322228 357973 360902 589211 618088 40.25 68.5 1
11:18:02 2023-09-26 347599 344403 81466 79420 118592 124335 120042 119127 86661 85632 93770 94399 113596 114535 333595 358507 968451 963771 364746 375341 105070 95630 102001 104611 117853 114328 108352 108681 76974 75623 264794 233777 688175 687430 197668 195322 250756 252233 287286 281887 296919 298937 314159 319854 296107 328382 685547 712255 527971 421030 264957 260173 297888 298413 311211 316444 318626 323243 357469 359083 591836 614585 40.25 68.5 1
11:18:03 2023-09-26 348432 343345 81358 79280 118596 124128 120031 119001 86521 85524 95792 93984 113661 114134 333812 361110 965781 955424 362726 375484 105070 95564 102001 104505 117690 113841 108179 108865 77007 75603 264794 234178 694183 685142 198512 196375 251355 254145 290816 281676 296883 300651 313538 318264 297888 329394 683838 714473 506171 423696 265392 260606 299609 297510 312351 316303 318931 324492 358295 356874 591614 614725 40.25 68.5 1
11:18:04 2023-09-26 345488 345908 81418 79545 118635 122127 119860 119463 86575 85695 93644 94720 113564 114746 335324 360929 967152 952713 365998 375784 104940 95958 101934 104650 117494 114076 108179 109082 77014 75614 267279 234544 683703 691112 197051 195899 251109 252938 287251 281655 297771 297757 313105 317515 297405 330622 685547 720181 520574 426165 264146 261680 297049 298902 311211 315490 320112 322454 359954 357977 592747 616366 40.25 68.5 1
11:18:05 2023-09-26 346465 343625 81306 79366 118501 124335 119748 119317 86254 85505 93881 94366 113629 114311 333776 361110 969320 949901 360650 376098 104815 95630 102001 104539 117690 113841 108145 108898 76901 75654 264794 234328 681749 691294 198791 197505 250720 252868 289018 281734 297626 298308 315008 318932 297888 330585 684094 720289 512809 426477 267196 260139 296842 300749 311683 315490 320526 323471 360462 358512 592747 617241 40.25 68.5 1
11:18:06 2023-09-26 347228 345238 81423 79352 118621 122371 119944 119395 86693 85722 93838 94431 113596 114456 333740 360872 973932 953993 360614 376613 105070 95729 101934 104838 117656 113997 108187 108940 76974 75583 264794 234616 682903 689018 198791 195899 250017 252163 289438 280959 299165 298413 313836 318370 297888 330007 683984 723877 523040 423624 264111 260935 297743 298378 312157 316149 320076 322944 359883 358477 590256 617241 40.25 68.5 1
11:18:07 2023-09-26 347669 343310 81321 79388 118558 124439 119963 119331 86845 85564 93779 94431 113596 114390 333740 361159 973250 949901 359456 376013 105070 95729 101968 104650 117690 113841 108094 109073 77200 75636 267279 234184 683836 690894 198512 196990 251250 252716 289880 281247 297698 298866 314823 318370 297599 328208 686706 719544 520574 423624 265204 260970 299319 297577 313107 315420 319073 325227 359340 358876 587091 616366 40.25 68.5 1
11:18:08 2023-09-26 345903 343475 81418 79360 118393 121482 119714 119531 86222 85605 93813 94623 113732 115096 333667 358831 971381 958146 360542 376013 104750 95597 102109 104616 117690 113919 108295 108940 77195 75654 264794 234178 687250 690064 197668 195288 251462 251391 288527 281497 297771 297475 315044 318017 295749 331560 681981 723884 527971 423516 265479 259380 298646 297475 312121 315490 320562 321929 359366 359586 588459 617241 40.25 68.5 1
11:18:09 2023-09-26 345976 343043 81469 79388 118756 124301 120115 118967 86607 85500 93813 94048 113629 114258 333776 358867 974938 959084 361734 376313 105294 95924 102046 102446 117847 114076 108194 108840 77087 75645 267279 235632 687479 687872 198755 195865 251462 251742 289880 280837 297482 301029 313859 319335 296654 331091 680626 717192 523392 423322 264887 260139 298403 296575 313583 315455 321555 324492 357720 358762 585394 615419 40.25 68.5 1
11:18:10 2023-09-26 347732 343550 81321 79416 118756 124266 120209 119292 86845 85600 93813 94334 113629 114634 333523 357752 965510 956293 364670 375484 105070 95663 102109 104616 117853 113841 108295 108940 76974 75654 266068 233990 684464 685927 197599 195899 250017 252163 288264 281852 297662 298902 312255 320303 297678 329504 685726 710144 524802 422217 264111 260935 297292 300786 311902 315836 318626 324419 356645 357942 590928 614548 40.25 68.5 1
11:18:11 2023-09-26 350265 343585 81329 79424 118592 124508 120115 119365 86521 85500 93813 94366 113629 114324 333740 360619 966107 956313 363021 376026 105182 95727 102078 104659 117833 114076 108161 108881 77054 75676 267864 234307 692071 685070 198651 196648 251250 254504 288728 281949 296753 300301 313908 318852 297608 329271 682982 711717 520574 426093 265580 260571 298387 297510 311902 316408 319521 324492 358799 358589 592039 612701 40.25 68.5 1
11:18:12 2023-09-26 345125 346402 81177 79586 118163 124422 119714 119399 86630 85754 93650 94462 113518 114680 333740 361110 962974 951963 366328 375484 104998 95729 101968 104650 117690 113919 108220 108756 76974 75521 267279 233812 684788 691076 198791 195899 251286 252128 287112 282748 297417 298449 314011 317410 297888 330007 684057 719544 523040 428023 264111 260139 299573 297926 310197 317366 320653 322454 360970 357942 591764 614475 40.25 68.5 1
11:18:13 2023-09-26 344602 343621 81233 79366 118558 124474 119748 119365 86254 85532 93913 94431 113843 115050 333487 360749 968451 952528 364818 375306 104901 95859 101798 102230 117522 114154 107963 108974 76888 75686 267864 234292 684065 690771 198791 195899 251109 254864 289014 281655 297554 298170 315044 318370 297707 330475 684057 719199 525112 426093 264111 260173 296842 300962 311175 316310 320112 322454 360716 357977 592710 617241 40.25 68.5 1
11:18:14 2023-09-26 346737 343585 81233 79334 118558 124301 119714 119166 86489 85532 93779 94334 113596 114357 333740 360965 973235 949864 360578 376048 104966 95663 101968 104650 117690 113919 108295 108940 77007 75614 266068 234580 681247 685142 198651 196342 250017 252128 289000 282362 299238 300786 314829 319016 297383 329358 682836 722093 523392 423480 266333 261447 299609 298343 313760 315200 319592 323207 359342 359743 592414 618117 40.25 68.5 1
11:18:15 2023-09-26 344602 343656 81329 79424 118592 124508 120008 119526 86661 85754 93770 94720 113531 114891 333559 358471 974044 958072 363209 375977 105053 95729 101968 104650 117575 114361 108328 108865 76974 75654 267279 234508 686616 691784 197668 195288 251355 251742 288562 281747 299491 297685 315927 319370 296389 329377 681981 719132 529401 423588 265701 260314 300529 297475 312157 315966 320597 322418 359665 359586 588890 617241 40.25 68.5 1
11:18:16 2023-09-26 346627 343550 81349 79280 118794 124266 120115 119001 86639 85585 93847 94207 114144 114167 333776 358902 974975 959121 360578 376578 105070 95629 101934 104544 117853 113919 108112 108715 76941 75726 264794 234616 687866 686899 197634 196341 251391 252608 290488 281645 297518 300195 314163 318970 297780 330870 682707 715485 527971 425636 264922 260139 299554 297360 312964 316408 320426 324262 358799 358477 584729 614076 40.25 68.5 1
11:18:17 2023-09-26 346946 345913 81418 79545 118721 122127 120144 119429 86575 85659 93937 94720 113908 114647 333631 357357 966070 957724 364964 376013 105294 95893 102284 104616 117886 113919 108328 108998 77233 75654 266068 234544 688403 686899 197325 196547 251109 252163 288562 282430 297698 301211 313241 320078 297888 329504 684057 711681 524802 422883 264075 260970 299573 298378 312623 316187 318661 324528 357685 357942 591800 615974 40.25 68.5 1
11:18:18 2023-09-26 348648 343590 81181 79420 118201 124543 119714 119565 86222 85595 93813 94655 113441 114601 333740 360935 962974 951963 362509 375449 105070 95663 102001 104471 117853 113841 108328 108790 77007 75552 269456 232833 689884 691784 198791 195831 251427 252716 288897 283039 297482 299931 315933 318194 297888 330687 685547 721728 526542 428059 264075 260139 300420 298413 310268 317295 320076 322490 360970 358477 592036 615419 40.25 68.5 1
11:18:19 2023-09-26 346638 345767 81479 79388 119004 122336 120110 119263 86725 85664 93977 94462 113843 114489 333776 360785 970006 949938 364412 377216 105070 96125 102117 104828 117690 114076 108328 109303 76901 75574 263616 234580 689039 689054 197325 196547 251109 251952 289880 281423 297807 299320 313800 318406 297888 328573 683018 720708 523040 423696 263855 261039 299618 297475 313875 315139 319628 324167 359919 356909 589629 617695 40.25 68.5 1
11:18:20 2023-09-26 347693 346402 81413 79420 118596 124288 119748 119365 86489 85649 93714 94334 113629 114456 333776 361195 972105 949938 358950 376048 105070 95663 102143 104650 117690 114427 108426 108998 77233 75739 266068 234436 686114 690930 198651 197025 251427 252716 289774 281056 297734 300998 314601 317128 297455 328245 681944 719544 521983 426093 265956 263378 299609 296610 313583 315490 320335 323435 359629 359524 588029 616366 40.25 68.5 1
11:18:21 2023-09-26 345306 346819 81479 79601 118587 124677 119714 119599 86254 85690 93714 94850 113564 114891 333704 359697 972142 959511 360614 376048 105070 95630 102214 104577 117853 113919 108220 109049 76974 75654 267279 234314 683237 691076 197668 195288 251462 251952 290941 281852 297374 297545 314015 318852 297468 329412 681749 720689 527971 423660 265736 259345 299100 298154 312193 316408 320076 321965 360970 359083 587629 617241 40.25 68.5 1
11:18:22 2023-09-26 344892 345913 81321 79420 118558 124417 119990 119365 86521 85627 93813 94431 113596 114357 333415 357823 974975 957687 360650 376048 104940 94095 101871 102112 117454 114257 108012 109317 76948 75843 264794 234328 679620 690803 197668 195322 251462 251906 288562 281570 299238 299828 314159 319854 297050 329110 683838 719544 524802 422288 265329 259957 298646 297510 312157 314505 320597 325223 357756 360636 588794 617241 40.25 68.5 1
11:18:23 2023-09-26 349420 345913 81358 79420 118592 122119 119978 119132 86639 85415 93813 94583 113629 114469 333776 359950 972105 959121 359479 376048 105352 95597 102318 104505 117920 113606 108739 108681 77040 75583 266068 234379 688173 684998 197325 195322 250746 250622 288124 281923 296753 301211 314159 318888 297888 329377 681499 712255 523040 423552 264146 259345 301307 297475 311211 317401 318435 323963 358835 358477 587091 615060 40.25 68.5 1
11:18:24 2023-09-26 347939 345644 81358 79315 118760 124504 120115 119283 86285 85564 93847 94302 113629 114469 333776 358938 970278 964720 364600 375341 105287 95927 102253 104693 117914 113997 108194 108806 77173 75614 266068 233612 690783 686899 200198 195220 251462 252163 287530 281923 297505 301211 314972 318888 297014 330143 684021 718528 521983 423588 265772 259345 300317 300343 310739 316922 321518 323471 358871 360124 590474 614548 40.25 68.5 1
11:18:25 2023-09-26 349300 345572 81610 79136 119022 124124 120410 118967 86725 85405 95858 93792 113661 114047 333812 358938 965781 955424 363311 375484 105103 95909 102001 104505 117723 113841 108145 108865 76868 75634 259958 234343 683210 686899 197051 196512 250756 254416 288124 281887 296883 299461 313169 319370 297888 329271 684057 710180 523392 423588 263855 260970 297742 297545 311683 316187 320426 324528 357685 359165 589189 613605 40.25 68.5 1
11:18:26 2023-09-26 347670 344399 81214 79432 118235 124543 119748 119599 86285 85632 93847 94850 113498 115116 333487 360965 964230 955137 362654 375834 105182 95760 102324 104770 117853 113841 108361 108865 77040 75676 264794 232541 688989 691112 197325 197505 251745 254145 287923 283018 296466 299355 313323 318627 298068 330585 684057 718528 523392 428048 266628 260571 298646 297510 310268 317436 320426 323207 360970 357942 590892 614548 40.25 68.5 1
11:18:27 2023-09-26 346465 343581 81418 79509 118235 124335 119748 119365 86254 85500 93849 94334 113661 114311 333776 360654 970730 952713 359492 376613 104998 95697 101968 104577 117656 113841 108328 108974 77007 75603 264794 234580 688253 692126 198651 196547 251462 251391 289536 281029 297626 298937 313836 317480 297532 329504 681018 719555 521983 428048 265392 260571 299135 299990 313143 316662 319628 323471 359919 360067 586420 616366 40.25 68.5 1
11:18:28 2023-09-26 346813 343656 81386 79452 118558 122298 120008 119560 86872 85754 93644 94656 113531 114924 333631 358723 973770 958109 360542 375977 104750 95763 102001 104577 117847 113997 108295 108865 76954 75603 262354 234026 686747 690624 197703 195322 249459 251987 288825 281761 299528 297545 313323 319406 296237 329412 683752 720145 527971 423588 265736 259415 298682 300288 312193 315350 320633 322454 359954 360124 588890 618117 40.25 68.5 1
11:18:29 2023-09-26 349347 343585 81390 79420 118592 124335 120115 119399 86521 85595 93847 94270 113629 115004 333812 359950 966508 961239 359998 375484 105103 95597 102248 104505 117968 113763 108361 108715 77007 75695 267279 233119 692346 685106 197634 196812 250572 251181 288124 282028 297207 299426 314159 319816 297108 329377 682017 712327 521983 423660 266628 258984 299659 297475 311211 317436 320426 323963 358871 359048 588042 615610 40.25 68.5 1
11:18:30 2023-09-26 348029 345913 81418 79545 118717 124578 119978 119263 86575 85574 93773 94841 113876 114502 333595 358867 968709 961959 364550 375762 105103 95697 102214 104505 117886 113841 108546 108814 77040 75572 268732 233848 687672 686899 197703 195899 250756 252233 287888 282006 297662 301284 314159 320078 295749 328879 684057 712291 521983 421955 265329 260173 297499 298449 311683 316444 321410 323471 357756 359083 590637 615429 40.25 68.5 1
11:18:31 2023-09-26 348705 345903 81506 79172 118988 124093 120115 118885 86285 85373 95792 93761 113629 114068 333848 358867 965781 959460 364155 376048 105280 95697 102248 104505 117813 113919 108328 108974 76868 75563 267279 234292 687208 688774 198791 196444 251250 252093 288658 281711 297104 301778 313026 319854 297888 329504 684057 712291 517549 423588 264075 260970 297742 298170 312157 316746 318626 324528 356717 357692 590964 614511 40.25 68.5 1
11:18:32 2023-09-26 346655 343515 81431 79388 118741 124717 119944 119263 86693 85664 93813 94494 113629 114568 333582 360821 969247 949938 364964 376649 104783 95860 101832 104650 117608 113997 108220 109082 76901 75614 264794 234616 687691 689054 197051 196581 250577 251776 289677 280994 297807 298484 314601 318406 297238 328573 681981 720708 521983 423696 263671 262200 298194 297649 313655 315490 319592 323471 359665 359560 588606 617241 40.25 68.5 1
11:18:33 2023-09-26 346956 343621 81354 79448 118562 124629 120031 119599 86639 85569 93847 94366 113947 114423 333776 361195 974284 955424 360288 376613 105103 95630 102248 104539 117847 114158 108460 109337 77160 75676 266068 234436 690199 691944 198791 196103 252526 252716 289070 281817 297771 299146 315825 317163 297888 329341 681463 721332 526542 428726 266710 260173 299624 297649 313143 316479 319144 323937 361114 358762 586186 616366 40.25 68.5 1
11:18:34 2023-09-26 346874 343484 81516 79356 118823 124301 120115 119200 86521 85520 94034 94303 113661 114245 333848 358902 974975 960841 360614 375520 105103 95630 102214 104539 117886 113997 108328 108898 76901 75645 266068 234580 686316 684515 197668 195933 251462 250657 289915 281655 297698 299461 313431 319406 297888 328879 680021 712291 515811 423588 264922 260208 300881 296575 313589 316922 320693 324528 358835 359048 585357 615862 40.25 68.5 1
11:18:35 2023-09-26 347355 345644 81390 79424 118596 124331 120115 119399 86521 85537 95792 94462 113629 114390 333812 361110 968598 963327 363239 376362 105326 95958 102327 102192 117948 114076 108560 108948 77153 75697 264794 233504 687595 685106 198254 195322 251462 252938 290263 283539 297834 300786 315044 319406 296805 331303 685622 716466 521983 422919 265772 259380 297777 299095 310957 316957 318661 323471 359665 360159 593831 615456 40.25 68.5 1
11:18:36 2023-09-26 347756 343581 81325 79456 118863 122643 119714 119565 86254 85627 93813 94655 113564 115050 333776 359828 963011 952713 363094 375198 105103 95597 102001 104577 117723 113841 108328 108715 76954 75552 267630 233119 689069 691076 197325 196122 251462 252973 287251 281975 297843 297997 315963 317515 297194 331091 685583 719168 520574 426165 264146 260173 300112 299111 311211 315525 320112 324630 360462 358762 591509 616803 40.25 68.5 1
11:18:37 2023-09-26 345976 343621 81390 79420 118592 124370 119948 119399 86521 85595 95758 94614 113629 114390 333776 360821 972586 951516 364622 376205 105005 95794 101866 104799 117589 114154 108497 108948 77007 75614 268732 234652 680793 690803 198791 195865 250756 252973 288124 281458 299274 299756 315188 318441 297888 330058 684057 719168 527971 423696 264146 260571 296807 298866 312193 315235 322890 322526 359954 358227 592291 615862 40.25 68.5 1
11:18:38 2023-09-26 347939 343621 81362 79424 118790 124370 119948 119297 86661 85564 95758 94398 113629 114456 333740 361195 972179 954746 360578 376349 105103 95630 102035 104539 117690 113841 108253 108898 77007 75614 267279 234580 686976 692126 197634 195322 250572 251426 291084 281655 297771 299441 313393 317515 297678 329412 682017 721269 519164 427105 265329 259345 299135 297475 312193 316444 319628 322228 361114 359083 588794 617241 40.25 68.5 1
11:18:39 2023-09-26 344964 343691 81354 79362 118790 124162 119948 119234 86285 85505 93869 94592 113843 114647 335725 358219 974865 963121 360542 376398 105005 95959 102114 104794 117656 114076 108187 109049 77147 75739 267279 236168 695580 685070 197668 196205 252135 252163 289000 280727 299238 300325 314159 320303 297622 329341 681463 718528 524802 422847 265515 261450 299100 298378 313547 314945 320562 324155 357720 359048 589629 617679 40.25 68.5 1
11:18:40 2023-09-26 348458 345913 81674 79420 118838 124474 120080 119365 86639 85569 93847 94462 113596 114423 333776 358902 968525 961922 364267 375484 105247 95729 102284 104650 117934 113919 108328 108681 77007 75583 267279 233812 688136 687385 198288 195865 251109 252938 287007 281887 297338 300040 314823 320303 296524 329341 685510 712291 520045 422252 265736 260139 297707 299285 311211 316887 319332 323471 358547 360124 592710 615419 40.25 68.5 1
11:18:41 2023-09-26 348398 343585 81473 79424 119085 122127 120410 119292 86780 85992 93937 94399 113908 114324 333595 360893 966968 958072 363275 376048 105247 95697 102109 102166 117914 113997 108295 108832 76974 75583 264794 234400 689497 685106 198791 196512 251286 252163 288562 281640 296951 300301 313682 318852 297888 329504 684021 711681 529401 426093 265580 260935 297742 297926 312843 316408 319521 324528 358799 360067 590583 616329 40.25 68.5 1
11:18:42 2023-09-26 345696 343616 81321 79452 118760 122298 119714 119565 86521 85569 93847 94494 113629 114746 333740 360457 967876 952639 364964 376013 105053 95829 102109 104683 117690 114076 108112 108974 76921 75717 264794 234580 685963 690551 197599 196205 250577 252938 288720 280994 297482 298902 316149 318852 297888 330007 685510 720145 527971 426129 264887 261546 297924 298413 313107 315455 320337 323435 359919 358477 590601 617859 40.25 68.5 1
11:18:43 2023-09-26 347510 346402 81418 79537 118823 124751 119944 119429 86575 85632 93838 94559 113881 114535 333704 361110 969247 949901 362951 375198 105038 95729 102109 104577 117690 114427 108426 109119 76974 75676 264794 234616 687362 691076 198512 196957 251286 251776 289677 281660 297734 300288 314386 318888 299827 329271 681981 720562 529401 427033 265580 260970 298646 296990 313583 316627 319592 326092 359919 360031 587960 617241 40.25 68.5 1
11:18:44 2023-09-26 342988 343585 81358 79416 118562 124474 120080 119283 86254 85505 93847 94334 113596 114469 333740 357787 973932 959084 360650 376613 104750 95763 101934 104650 117494 113997 107963 109049 76888 75605 267279 235835 685439 685034 197668 195865 251462 252128 288965 282162 299528 300076 314159 320078 297432 328843 680982 718528 523392 422252 264922 259957 298646 297510 314531 314980 320337 324203 357973 360902 588536 618080 40.25 68.5 1
11:18:45 2023-09-26 349916 345523 81487 79328 118988 121953 120311 119421 86489 85415 93847 94048 113629 114212 333487 359662 973520 959121 358409 376313 105359 95794 102181 104616 117886 113841 108328 109049 77007 75583 268732 234580 698698 686899 197634 195899 250189 252716 289000 281887 296753 301211 314159 318852 297888 330218 680021 712219 521983 423624 264887 259741 299624 297025 312157 317366 320200 324419 359376 359048 585880 614511 40.25 68.5 1
11:18:46 2023-09-26 347939 345913 81358 79464 118562 124383 120115 119399 86489 85505 93813 94431 113629 114423 333582 360457 966472 963327 363239 375449 105070 95563 102214 102306 117847 114076 108460 108814 77173 75645 264794 233468 687788 687872 199916 195186 252171 252128 287818 281923 296982 299355 314793 319193 297622 330339 683501 712327 523216 423480 265736 261414 300042 298866 310704 316887 321291 323435 359376 360124 590928 615937 40.25 68.5 1
11:18:47 2023-09-26 349879 345450 81512 79416 118954 124296 120281 119001 86639 85595 93937 94047 113629 114068 333776 360457 965634 955424 363568 376048 105070 95630 102214 104650 117690 113919 108220 108865 77007 75614 267279 234178 685246 685070 198651 196512 251109 252163 288527 281962 297662 301163 313682 318888 297599 329504 683501 712219 523392 426093 264040 260970 298403 298170 312157 316444 320157 324564 358764 357657 585712 614511 40.25 68.5 1
11:18:48 2023-09-26 347319 345889 81354 79452 118230 124573 119997 119565 86254 85574 93714 94494 113629 114779 333776 360115 962974 953794 364577 376327 105294 95958 102293 104693 117982 114154 108485 108915 77226 75676 267279 232940 692389 692053 197634 196205 251462 255225 289014 281852 297396 298205 316149 318852 297707 330907 686032 721336 527971 427069 264701 260571 297534 300962 311211 316408 320372 322490 360970 359013 594463 617241 40.25 68.5 1
11:18:49 2023-09-26 346956 343555 81269 79650 118423 124682 120196 119682 86521 85510 94011 94431 113661 114423 333487 360654 974247 955424 359998 376613 105070 95697 102284 104650 117690 113997 108328 109049 77007 75573 266068 234508 687711 691076 197634 195288 251462 251391 288798 281852 297734 297510 313323 319076 296690 329412 681499 720689 524273 423624 265736 259380 300420 297475 312157 315615 320112 321965 360462 359865 588794 617770 40.25 68.5 1
11:18:50 2023-09-26 345649 343345 81358 79244 118864 124093 120115 118967 86489 85468 93813 94047 113596 114101 333523 358616 978210 960878 360470 378445 105182 95893 102148 104799 117914 114154 108194 109049 76941 75583 267279 234652 686475 688847 197634 196307 251462 251356 289536 282002 297417 301211 314159 319335 297888 331362 680021 712219 521983 423588 265440 260173 299589 296540 313107 316887 320426 324492 358835 358762 585321 614511 40.25 68.5 1
11:18:51 2023-09-26 348275 343070 81502 79392 118876 124543 120281 119249 86639 85746 94011 94366 113661 114245 333812 359507 967152 955424 362763 375484 105103 95729 102143 104650 117886 113841 108220 108865 77007 75614 264794 234343 691815 685106 198791 196512 251109 252163 288562 281605 296466 301004 314159 318888 297780 329504 684021 712255 527971 426768 264040 260970 298159 298170 312879 316922 320200 324564 358835 360067 589153 615419 40.25 68.5 1
11:18:52 2023-09-26 348545 343621 81329 79456 118562 124629 119714 119880 86630 85871 93770 94818 113843 115182 333631 360483 962828 955781 362581 375869 105326 95695 102284 104650 118083 113684 108361 108781 77040 75623 266928 232720 693092 691039 198791 196342 251286 252163 288124 283180 296753 300786 313358 317445 298068 329911 684021 718528 527971 428048 264146 260173 298403 297510 310704 317436 321327 323471 360970 357977 591495 614548 40.25 68.5 1
11:18:53 2023-09-26 347491 343621 81362 79420 118562 124422 119748 119399 86521 85600 93847 94431 113596 114469 333776 361159 971417 949938 359456 376048 105070 95663 101968 104577 117690 113919 108253 108865 76974 75583 267279 234580 686628 691076 198791 196478 251462 251391 289536 280994 297734 300361 313066 317445 297532 329504 680982 719544 521983 428362 265392 260208 299344 297025 313143 315490 319556 323471 360462 356874 586186 616366 40.25 68.5 1
11:18:54 2023-09-26 347418 343625 81433 79650 118687 122643 119807 119526 86426 85722 93644 94720 113531 115116 333559 359553 974044 956995 360542 376048 105070 95924 102046 104804 117819 113997 108220 108715 77007 75636 267279 234544 688836 691784 197703 195322 251462 252128 288798 281852 297771 299138 313358 319111 297014 329412 681981 720181 520045 423588 265772 259380 298682 297510 312157 316408 320597 322454 360462 359872 588794 617679 40.25 68.5 1
11:18:55 2023-09-26 347634 343590 81469 79420 118562 124335 120031 119275 86254 85585 93881 94270 113629 114324 333776 359337 967913 961922 360578 375484 105247 95597 102393 104505 117886 113841 108328 108715 77007 75603 264794 233119 688716 685034 197668 194984 251462 252163 287251 282748 296883 299355 314159 318888 297050 332082 684021 712363 521983 423624 265772 259380 298646 298866 310957 317144 321592 323963 359919 360159 593557 617367 40.25 68.5 1
11:18:56 2023-09-26 347792 346183 81512 79384 118654 124747 119978 119511 86693 85659 93838 94559 113596 114568 333812 356748 967152 963845 365481 376578 105294 95663 102143 102123 117847 113919 108328 108898 77040 75614 264794 234178 688059 686899 197634 196512 251355 252761 287914 281887 297374 299426 313682 320303 297888 329774 686069 712255 524802 423217 264146 261546 297742 298413 312193 316887 319592 324528 357720 358477 591836 615456 40.25 68.5 1
11:18:57 2023-09-26 345452 343656 81394 79448 118592 124543 119748 119399 86521 85569 93913 94462 113629 114568 333776 360855 971464 954746 365517 376048 104998 95763 101968 104683 117690 114154 108145 109049 76921 75676 264794 234544 681823 692346 197634 196205 250756 252973 288422 281100 299201 298449 315668 318888 297599 331127 684057 720406 521983 426129 264922 260970 297257 298866 312887 318233 323162 324167 360427 359732 592309 618043 40.25 68.5 1
11:18:58 2023-09-26 347646 343484 81520 79605 118819 124717 120144 119399 86521 85564 93847 94462 113843 114858 333776 361159 973557 949974 360434 376649 105070 95697 102001 101977 117690 113919 108328 109049 76901 75583 264794 234544 688719 692089 198791 196547 251462 251391 289475 281528 297734 299355 314823 317480 297707 330007 682634 720053 521983 428387 265580 260970 299344 297025 313143 316187 319592 323507 360426 357942 586748 617241 40.25 68.5 1
11:18:59 2023-09-26 345488 343625 81390 79420 118790 124370 120115 119283 86639 85564 95858 94462 113629 114884 333848 358326 975666 959121 360650 376048 104783 95796 101968 104539 117575 114154 108145 109082 77162 75676 264794 235871 683824 685106 197703 195899 251462 252163 289000 280850 299564 299355 314159 320019 296654 329377 681018 718021 521983 422288 267089 261716 300881 300325 314621 315095 320491 324347 358427 361083 588317 617545 40.25 68.5 1
11:19:00 2023-09-26 348632 343585 81469 79586 118794 124422 120115 119526 86757 85569 93847 94366 113661 114390 333704 360819 970693 959121 360964 375484 105457 95597 102460 104471 118117 113841 108610 108715 77040 75726 267864 233884 689453 685034 199649 196205 250572 251006 289035 281997 297243 300301 314159 319406 297144 328879 680982 712291 521983 423466 264887 260173 299659 296575 312193 317436 320200 324492 359376 359048 586287 614548 40.25 68.5 1
11:19:01 2023-09-26 348362 343341 81498 79311 118993 124335 120115 119283 86729 85447 95858 94174 113661 114179 333812 359004 967152 958332 362799 376048 105070 95630 102214 104650 117690 113919 108328 108865 77007 75645 266068 234350 689967 685106 197051 196240 251462 252163 291147 283180 296506 299426 315044 317445 297289 330255 686109 718535 524802 428581 266333 260865 300172 299911 312050 317295 319864 324311 360970 357942 590319 613605 40.25 68.5 1
11:19:02 2023-09-26 346691 346157 81371 79452 118562 124577 119990 119599 86254 85664 93847 94462 113629 114700 333776 360115 964376 954067 360470 376048 105103 95943 102248 104577 117805 113919 108328 108715 77007 75726 266068 232720 687672 692126 197668 196376 251462 255535 287286 281923 297807 298449 313323 318406 298032 328879 686069 720181 524273 426768 264922 260571 299573 299355 310739 316479 320112 322454 360970 360794 594042 618285 40.25 68.5 1
11:19:03 2023-09-26 345976 343656 81358 79416 118596 124456 119997 119433 86254 85532 93847 94302 113843 115122 333487 360531 971969 954456 365371 376470 105149 95927 101973 102262 117751 114076 108295 109116 76901 75708 266068 235690 680292 690551 197634 196205 250580 254864 291059 280994 299564 299937 315927 319051 297888 330131 684094 720267 529401 426129 264922 261005 297257 300126 311836 315490 320597 323435 360704 358798 591836 617180 40.25 68.5 1
11:19:04 2023-09-26 346946 343621 81358 79545 118721 124577 120031 119599 86670 85564 93913 94398 113629 114535 333776 361195 974975 956995 359492 376613 105135 95630 102177 104539 117723 114618 108361 109082 76934 75686 264794 234580 684011 691784 198512 196854 251109 251776 289915 281423 297771 300739 315704 319147 297289 329271 682017 719544 527435 427407 263891 261005 298682 297475 313875 315966 319628 323999 359954 356909 587127 616366 40.25 68.5 1
11:19:05 2023-09-26 347438 343625 81269 79452 118201 124664 119714 119560 86512 85871 93542 94850 113564 115004 333595 360965 975828 957391 360470 376434 105070 95895 102001 104611 117886 114348 108261 108974 77007 75665 264794 234580 683939 692959 197668 195322 250189 251952 289035 281605 297771 299441 314269 317515 297888 329448 681499 721305 526542 428084 265550 259380 299624 299550 313611 316444 319628 322490 361150 359872 587091 616374 40.25 68.5 1
11:19:06 2023-09-26 348925 343070 81502 79448 118794 124335 120115 119399 86639 85585 93847 94431 113661 114245 333618 359950 972142 959194 359203 376349 105352 95630 102318 104505 118083 113841 108361 108898 77040 75614 267279 234178 691581 685070 197668 196205 252846 251742 288825 282784 296883 300301 314601 319406 299559 329412 681536 712327 521983 423696 264922 261378 299659 297510 311719 317436 321063 324492 359665 359048 587297 614076 40.25 68.5 1
11:19:07 2023-09-26 347939 346183 81450 79537 118916 122158 120179 119297 86575 85600 93678 94399 113881 114555 333595 359300 968525 963327 363716 375520 105294 95630 102143 104616 117920 113841 108328 109271 77213 75645 264794 233848 688059 685034 197737 195933 251286 252938 288159 281923 297410 299391 315308 320303 295856 329377 686069 712399 521983 422288 265807 260571 297742 300749 311683 317401 319628 324298 358871 360159 592710 616366 40.25 68.5 1
11:19:08 2023-09-26 348925 345668 81502 79311 119022 124175 120365 119001 86670 85520 95892 94079 113661 114101 333812 358902 965781 955616 363861 375520 105103 95630 102143 104539 118262 113997 108328 108932 77040 75583 266068 234379 688175 685034 197016 196547 251109 252198 289000 281887 297243 300793 314159 318441 297082 328906 683537 712025 523040 426768 264111 260823 299996 298170 311872 316922 320200 324600 359919 360576 592950 614762 40.25 68.5 1
11:19:09 2023-09-26 348852 346441 81452 79388 118654 124782 120012 119545 86575 85600 93937 94559 113629 114357 333776 361195 964771 955631 362726 376048 105352 95531 102460 104693 118016 113684 108361 108715 76934 75583 264794 234580 692253 689090 197051 196240 251462 252163 291121 283180 297207 299426 313323 317445 297082 330659 684021 718528 527971 428726 264146 260571 298682 299487 311246 317471 320426 323507 360970 358012 590928 614548 40.25 68.5 1
11:19:10 2023-09-26 345732 345913 81354 79476 118868 124573 119748 119633 86254 85659 93782 94494 113629 114766 333812 361146 967152 954067 365925 376663 104998 95664 102035 104539 117723 113997 108328 108898 76934 75645 264794 234178 681270 692126 197496 196069 251462 252973 287286 281923 299528 299523 313358 318441 297888 330659 686069 720725 521983 426165 265289 260173 297742 299355 311211 316640 322933 323219 360754 361083 592601 617167 40.25 68.5 1
11:19:11 2023-09-26 346393 346011 81483 79356 118654 124747 119978 119365 86285 85537 93847 94462 113876 114601 333740 360457 967913 952036 364451 376398 104783 95796 102001 104683 117608 114076 108220 109082 76868 75676 264794 234580 680926 690100 197668 196205 250756 252973 289035 281245 299564 300786 313070 318052 298068 330622 684094 719132 528677 423732 264922 261039 297946 298866 313619 315490 320370 323471 360462 358798 590964 618764 40.25 68.5 1
11:19:12 2023-09-26 347177 345668 81498 79452 118626 124491 119782 119433 86727 85532 93881 94431 113661 114601 333776 360654 971908 949974 360324 376649 105103 95796 102177 104650 117690 113997 108253 109082 76934 75645 264794 234400 684287 689054 196879 196547 251462 251391 289915 281458 297410 299146 315704 318441 299573 329504 684057 719544 521983 427746 263671 263196 301307 299151 313809 316268 322247 324311 359739 359887 586871 617057 40.25 68.5 1
11:19:13 2023-09-26 347583 346256 81433 79420 118872 124508 120080 119492 86575 85600 93745 94462 113596 114423 333704 364034 972142 954746 359709 375484 105070 95943 102214 104761 117853 113841 108295 108940 76974 75634 264794 234508 685511 692615 198791 196512 251816 252571 289677 281852 297734 299355 314823 317410 297707 330205 680946 720562 528325 428690 264075 260536 301891 297232 313107 316408 319592 323927 360970 360067 586602 616366 40.25 68.5 1
11:19:14 2023-09-26 344919 343660 81469 79420 118843 124508 120115 119399 86607 85595 93847 94431 114065 114489 333776 358326 976359 959121 360614 376578 104998 95796 101968 104828 117656 114224 108187 109082 76974 75708 266068 235835 679120 685106 197668 195899 251462 252163 289070 280959 300411 299076 314528 320303 297888 329377 682670 719290 523392 424134 267468 260432 298994 299683 313440 315315 321392 324081 358332 359983 590467 617679 40.25 68.5 1
11:19:15 2023-09-26 348925 345424 81731 79545 119138 124469 120449 119399 86788 85500 94065 94399 113661 114179 333812 359444 975666 960767 360034 376313 105103 95763 102284 104650 117886 114618 108328 109049 77007 75645 267279 234616 686475 687689 197668 196512 251816 251356 290285 281852 297662 300722 314601 319854 297888 329074 681463 712219 524802 423624 265329 260536 299624 297577 313619 316570 320426 324528 359340 359586 585284 615456 40.25 68.5 1
11:19:16 2023-09-26 347693 344403 81650 79388 119153 124301 120449 118967 86788 85500 95858 94047 114006 114212 333776 358867 966466 958332 363861 376013 105103 95763 102318 104650 117886 113997 108328 108974 77092 75676 267279 234544 687711 685034 197462 196957 251462 254864 289000 282121 297662 302346 313908 319087 299464 330255 683875 714979 523392 425984 266333 261629 300540 299144 312673 316851 320426 324564 359340 359418 593548 614511 40.25 68.5 1
11:19:17 2023-09-26 348925 343621 81362 79452 118558 121411 119997 119765 86489 85695 93813 94784 113629 115208 333704 360080 963657 954067 362690 375484 105280 95697 102318 104650 117968 113919 108361 109015 77228 75634 264794 232884 689145 692089 197634 196512 251462 253326 287007 282748 297446 298413 313358 318534 297888 331597 686032 720689 527971 427407 264887 260935 298438 299355 310700 316922 320337 322944 360884 358727 594426 616740 40.25 68.5 1
11:19:18 2023-09-26 346956 343621 81469 79420 118752 124508 120115 119565 86521 85564 93913 94462 113629 114555 333776 360965 970693 953353 360650 376649 104998 95763 102001 104794 117690 113997 108328 109049 77007 75645 264794 234616 686052 688787 197634 196547 251109 254145 292214 281605 298984 299214 314972 319193 299573 329394 685807 720489 530651 425912 265956 261586 300042 297475 314060 318233 322247 323927 360462 360103 588794 619497 40.25 68.5 1
11:19:19 2023-09-26 348029 343621 81354 79420 118230 124716 119714 119565 86521 85595 93813 94462 113629 114357 333740 361159 973932 955424 360578 376613 105103 95697 102214 104650 117853 113997 108328 109082 77040 75676 264794 234544 688908 692089 197668 195322 250189 252128 289000 282826 297771 299865 314269 318888 297888 330143 681981 721269 527971 426129 265772 259380 299589 297926 313796 316444 320562 322454 360970 360124 588794 617208 40.25 68.5 1
11:19:20 2023-09-26 344602 343581 81707 79545 119080 122127 120243 119786 86725 85600 93773 94431 113876 114535 333595 358436 976359 959158 362763 376649 105070 96058 102214 104794 117737 113997 108295 109082 77127 75739 266928 236277 680913 685070 197668 196205 251462 252163 289915 280959 299528 301211 314159 320303 297888 331699 681981 718528 523392 423217 265515 260536 301813 298378 314132 315455 320112 324455 358547 359837 588106 617241 40.25 68.5 1
11:19:21 2023-09-26 348508 343621 81506 79456 118876 124543 120115 119399 86698 85627 94011 94431 113947 114489 333776 358867 971464 963327 364818 376613 105280 95763 102318 104650 117886 113997 108328 109049 77113 75614 267279 233848 688292 686899 198288 196205 251286 253326 288527 282713 297374 299391 315265 320753 297014 329377 686069 712291 529401 424356 265736 260935 297742 300749 311938 316922 319592 324226 358008 360902 595523 616035 40.25 68.5 1
11:19:22 2023-09-26 349461 343515 81657 79356 119022 124717 120346 119395 86693 85627 93937 94399 113629 114134 333812 360045 969588 956845 364376 376277 105103 95663 102248 102230 117847 113919 108328 109049 77007 75645 264794 234544 687711 686715 198791 196547 251109 252903 288763 281887 297734 300741 313682 320303 297888 329774 686032 712255 522864 423516 264146 261005 297742 298413 312157 316887 319332 324564 357756 357977 591800 614548 40.25 68.5 1
11:19:23 2023-09-26 345723 343660 81469 79452 118760 124543 119997 119599 86521 85569 93847 94494 113629 114489 333776 359950 969283 952676 364964 376613 105070 95763 102001 104683 117690 113997 108220 109082 76974 75636 264794 235604 679077 690064 197496 196342 250756 252938 291353 280994 297482 298902 316149 319111 297888 330007 685277 720186 521983 426093 264922 261039 297499 299095 312601 316127 323162 324167 360174 361010 592765 617568 40.25 68.5 1
11:19:24 2023-09-26 347374 345767 81479 79605 118785 124717 120157 119365 86489 85564 93847 94462 113843 114680 333379 360872 970693 952676 360470 376349 105070 95943 102214 104683 117690 113997 108361 109049 77007 75665 264794 234580 686898 692089 197016 196512 250537 251391 289439 281852 297374 299355 315488 317410 299573 331325 680982 721197 527971 429370 264146 260173 299624 297475 313143 316408 319592 324227 360970 358755 586223 616366 40.25 68.5 1
11:19:25 2023-09-26 344964 345876 81358 79452 118756 124573 120115 119599 86639 85605 93881 94807 113629 114700 333812 358362 975666 957687 360686 376649 104750 95862 101968 104828 117608 114290 108328 109233 77007 75676 264794 234580 681835 690100 197737 195899 249493 252198 289000 282121 300447 300786 313323 319570 297888 329448 682017 720181 509292 423588 267848 261716 301161 300749 312744 316047 321914 323291 359739 360522 589937 619460 40.25 68.5 1
11:19:26 2023-09-26 347337 345644 81498 79420 118954 124296 120243 119292 86698 85537 93881 94366 113629 114357 333667 358614 976359 961649 362763 376649 105103 95796 102214 104717 117805 114154 108328 109082 77007 75667 266068 236241 682560 685034 197703 196342 251462 252163 289880 280763 300179 299146 314159 320303 297888 329377 681463 720053 524802 423217 265515 260173 298682 299405 314096 315455 320112 324455 358259 359083 587960 617241 40.25 68.5 1
11:19:27 2023-09-26 347719 346133 81554 79448 118872 124452 120243 119482 86521 85595 93847 94462 113629 114489 333776 359950 967876 963327 363239 376048 105103 95943 102318 104683 117920 113919 108361 108974 77007 75665 264506 233648 688756 685070 198599 195899 251462 255136 288667 282748 297662 299391 315044 320303 297014 332318 688739 719702 521983 423371 266483 260467 298332 301102 311979 317225 321791 324311 359919 362944 592710 616329 40.25 68.5 1
11:19:28 2023-09-26 347939 346810 81666 79452 118921 124370 120115 119433 86639 85664 93881 94494 113661 114739 333848 357536 966466 958404 364928 376048 105103 95697 102248 104650 117757 113997 108328 109049 77040 75583 267279 234178 687827 684998 197634 196547 251462 252726 289070 281923 297771 300793 313938 319792 298068 330007 685510 712255 523392 423624 266333 261586 298646 300357 312887 316922 319109 324600 358535 357977 590746 615419 40.25 68.5 1
11:19:29 2023-09-26 346465 343660 81473 79484 118988 124751 120115 119799 86489 85605 95792 94784 113629 114812 333812 359039 967152 955424 365962 376613 104998 95796 102001 104862 117690 113997 108328 109267 77040 75708 266068 234580 687080 692615 197634 196512 249459 253715 288737 282748 299816 300998 315861 319087 297743 331376 686408 723289 520574 427225 265595 260865 300457 301619 311867 317176 320633 323471 360970 360902 595341 618117 40.25 68.5 1
11:19:30 2023-09-26 346687 343625 81394 79795 118857 124543 120115 119599 86759 85542 93881 94494 113661 114601 333848 361110 971835 952713 362799 376613 105103 95796 102318 104862 117920 114154 108361 109082 77007 75676 266068 235726 684513 691112 197668 197162 251286 252938 289880 281423 299528 299355 313323 319370 297707 330007 686069 720258 529401 426129 264887 261839 298438 300325 314096 315966 320148 323963 360462 357977 590058 618117 40.25 68.5 1
11:19:31 2023-09-26 344710 343621 81394 79456 118790 124456 120115 119599 86639 85537 93881 94623 113629 115037 333848 358362 976359 959121 362726 377481 104750 95830 101968 104896 117494 114257 108145 109342 76921 75676 267279 234436 678237 689054 198323 196341 252135 254504 291389 281676 300338 300216 315488 320941 297743 332355 683319 721546 524273 423552 267608 260571 300881 300749 313000 315455 321571 323507 359629 360159 590467 618117 40.25 68.5 1
11:19:32 2023-09-26 348212 343585 81498 79420 118993 124422 120281 119365 86670 85500 95858 94614 113661 114258 333812 359950 974975 961239 359528 376649 105103 95796 102318 104683 118001 113919 108361 109082 77007 75614 264794 234616 690083 685034 197703 196240 250956 251356 289475 282753 297662 300931 314823 319264 298032 329377 682017 712291 521983 423624 265293 260753 301307 297025 312887 317436 319330 324528 359665 359048 586228 615456 40.25 68.5 1
11:19:33 2023-09-26 348427 343345 81594 79416 118993 124335 120281 119200 86639 85468 95792 94366 113661 114134 333848 361146 967838 955616 363568 376649 105280 95830 102330 104683 117886 113997 108361 108898 77040 75614 267279 234328 689698 690803 198791 197059 251816 252833 291496 282572 297302 301108 314015 319193 297671 330007 684057 712255 523392 426622 264111 260970 298438 301950 312193 317295 318626 324600 358871 357977 592255 614511 40.25 68.5 1
11:19:34 2023-09-26 347594 343621 81358 79456 118596 124664 119782 119682 86285 85574 93847 94623 113629 114858 333582 361146 966466 954067 365925 376084 105103 95730 102318 104717 117886 114080 108361 109049 77040 75645 264794 234178 687686 691112 197668 196512 251462 253326 287687 282881 297554 298902 314269 318888 299160 329377 687040 721463 527971 427443 264922 262929 298438 301353 311211 317401 320597 322980 360790 360902 597482 616983 40.25 68.5 1
11:19:35 2023-09-26 346956 346157 81354 79452 118824 124573 120115 119433 86639 85627 95758 94494 113629 114489 333812 361110 970730 952036 360686 376349 105103 95796 102177 104683 117886 114572 108493 109107 77266 75729 267279 235798 682492 689919 198791 196444 251073 253575 289739 281817 300235 300942 313323 319406 299253 330438 686032 721237 523040 426768 267468 261699 299573 299111 313619 315966 321307 323963 360970 359083 592710 618117 40.25 68.5 1
11:19:36 2023-09-26 346956 346133 81498 79452 118790 124577 120115 119599 86670 85732 95758 94494 113661 114700 333776 361110 972105 952713 360722 376649 105103 95796 102318 104683 118262 113997 108361 109082 77040 75676 266068 234652 690538 691076 198651 197162 251462 252163 290356 281655 299528 299391 313070 319370 297532 328172 683018 718437 529401 426129 264111 261804 298646 297396 314000 316605 322704 324203 360572 360394 588720 617583 40.25 68.5 1
11:19:37 2023-09-26 347902 346329 81528 79609 118815 124591 120115 119433 86521 85564 93903 94624 113661 114568 333776 361195 972179 952528 360034 376649 105103 95630 102318 104717 117886 113997 108395 109082 77060 75676 267279 234616 690199 692615 197668 195933 250990 252163 290749 281887 297843 299391 314269 317480 297324 329412 682017 721408 519164 429674 265329 259957 299659 299405 313619 316922 319628 323507 360014 359048 588794 617241 40.25 68.5 1
11:19:38 2023-09-26 347693 346133 81586 79448 118988 124365 120365 119399 86670 85532 95792 94462 114012 114423 333848 358362 977051 961922 362799 376613 105103 95796 102143 104717 117723 114076 108328 109531 77007 75667 264794 236480 686083 685070 197703 196205 251462 252198 289915 281086 299564 299426 313908 320303 297399 329412 682017 718528 524802 425939 267848 261716 301307 300325 313989 316047 323154 326060 358620 359983 587013 617531 40.25 68.4 1
11:19:39 2023-09-26 348648 344439 81358 79456 118906 122127 120115 119365 86489 85532 93947 94494 113843 114568 333812 361110 968598 963621 360614 376349 105280 95664 102318 104683 118117 114328 108395 108974 77072 75636 266068 233484 688484 691441 198288 195322 249493 252973 288019 283216 297771 299461 315668 319406 297888 330911 686069 716466 536190 423660 266625 259957 300244 299355 311246 317154 319368 324528 360462 360951 592710 615929 40.25 68.4 1
11:19:40 2023-09-26 349668 343669 81594 79456 119022 124543 120281 119433 86639 85564 95792 94270 113694 114212 333848 360080 967152 955616 362763 376613 105280 95664 102318 104717 118117 113997 108361 109082 77072 75676 266068 234544 690882 689054 197359 196547 249459 252198 289850 283379 297662 300336 313323 318406 300420 330797 686746 719702 524802 428581 266333 260935 300809 299179 312964 318220 320353 324492 361150 358512 591800 616012 40.25 68.5 1
11:19:41 2023-09-26 346956 344620 81498 79452 118626 124785 120115 119697 86693 85605 95758 94623 113661 114733 333546 359542 966466 954746 365630 376649 105103 95730 102248 104683 117886 113997 108361 109082 77040 75676 267279 234214 686808 692126 197668 196547 249493 253361 288124 283180 297554 298484 314269 319111 297309 329377 686554 721458 523040 427782 264957 262929 300457 299426 311246 317436 320633 323471 361114 359083 594920 617679 40.25 68.5 1
11:19:42 2023-09-26 347510 343656 81394 79452 118906 124491 120198 119633 86639 85600 95726 94494 113661 114476 333776 361230 974975 954067 359528 376649 105103 95630 102177 104611 117723 113919 108361 109007 77007 75614 267279 234580 687595 692126 197668 195899 250781 252163 289070 282501 297518 301685 315933 318264 297888 332539 681872 726894 523392 428581 265630 261716 299624 297961 312923 316922 319850 323711 360826 359586 587127 617241 40.25 68.5 1
11:19:43 2023-09-26 344893 345889 81460 79452 118596 124577 120031 119599 86521 85732 93881 94655 113661 114812 333812 358938 974284 957724 360722 376349 104927 95730 102177 104828 118296 114154 108395 109049 77072 75614 268732 234580 685815 690100 198599 195933 250189 252198 289475 281923 300235 298484 313358 320078 297888 331736 683018 721003 530087 423660 266180 260208 300881 298413 312601 316479 321345 322526 360716 360698 589629 618210 40.25 68.5 1
11:19:44 2023-09-26 348140 343656 81526 79456 118794 124456 120534 119633 86670 85595 95858 94462 113694 114390 333559 358398 971501 963327 365481 376349 105312 95764 102318 104645 118117 113997 108361 109082 77040 75553 264794 234214 688408 685070 200340 196341 252490 255225 288457 283273 297302 300160 315933 320610 297419 333922 685849 719000 523392 423552 266964 260536 301307 302805 311867 317084 319592 324492 360716 361885 592710 616329 40.25 68.5 1
11:19:45 2023-09-26 347510 343585 81654 79424 119266 124353 120449 119283 86820 85564 95891 94366 113974 114245 333776 358902 967152 957687 364928 377194 105247 95763 102318 104683 117968 114076 108328 109049 77060 75656 264794 234544 688175 687872 197634 197319 251462 252903 289000 282810 297734 301215 314159 319370 299392 330475 686032 712255 523392 426093 264075 261552 298646 298831 312851 317401 321518 324239 359593 358477 590220 615900 40.25 68.5 1
11:19:46 2023-09-26 345976 346133 81354 79697 118674 124747 120080 119799 86639 85605 93779 94752 113629 114924 333776 359039 967152 955151 365962 376313 105070 95829 102143 104794 117690 113997 108328 109049 77007 75750 267279 234220 687929 692433 198791 196444 252171 252833 290567 283904 298789 301065 314743 318335 297497 331634 687527 723580 527971 428653 265258 260970 299100 299320 311399 318923 319628 323471 363193 359013 594006 616366 40.25 68.5 1
11:19:47 2023-09-26 346687 345913 81473 79705 118748 124573 120115 119682 86845 85632 93813 94623 113629 114924 333740 360965 968525 954746 366444 376613 105070 95862 102214 102100 117886 114224 108328 109082 77007 75708 267279 234508 685057 693105 197668 196512 249459 253715 288124 282748 299528 298866 314015 319335 299790 329341 686711 721273 528677 427371 265329 260970 299618 299391 311902 316922 320669 324758 360754 360902 597407 618043 40.25 68.5 1
11:19:48 2023-09-26 346956 345668 81473 79488 118959 124577 120281 119599 86489 85542 94076 94462 113629 115109 333776 361074 970693 951963 360650 376613 105280 95796 102284 104683 117847 114290 108426 109182 75922 75676 267279 235835 689342 690858 198791 197333 251781 254145 290285 281511 297807 299355 315668 318732 297721 329504 683465 721728 529401 427080 266333 261769 299100 297475 314096 316444 322351 323963 360645 357657 588056 617679 40.25 68.5 1
11:19:49 2023-09-26 347447 345632 81469 79452 118756 124629 120115 119599 86639 85595 93847 94623 114012 114469 333740 361195 973557 954746 360034 376613 105103 95763 102284 104794 117968 113997 108328 109049 77007 75676 267279 234616 685902 693105 198791 197128 249459 251952 290356 281852 297807 301211 315308 319370 299428 330007 682982 720562 521983 428690 264075 261005 301307 299441 313809 317119 322667 326635 360282 360394 586907 617093 40.25 68.5 1
11:19:50 2023-09-26 344964 345913 81362 79412 118756 124573 119748 119565 86254 85732 93813 94494 113629 114601 333812 358326 976359 957687 362726 376892 105117 96292 102046 102219 117555 114638 108228 109317 77140 75832 267279 234256 681396 690028 198703 196205 250537 252198 291801 282553 300836 298831 316113 320753 297888 332318 684057 719136 523040 423588 266367 260571 300881 299076 312821 315931 323162 323471 359919 360663 590467 617859 40.25 68.5 1
11:19:51 2023-09-26 347693 345352 81610 79420 118988 124422 120281 119365 86639 85505 95858 94462 113974 114390 333812 358614 976359 961922 362726 376613 105103 95830 102284 104717 117690 114191 108328 109233 76974 75636 266068 236677 682560 685070 197703 196512 250537 252198 292214 281387 300199 299426 314823 320036 297888 329377 682750 718528 524802 426242 267848 263196 299448 300870 314652 316012 320526 324347 358656 360522 588840 618117 40.25 68.5 1
11:19:52 2023-09-26 348185 345913 81465 79452 118954 124538 120281 119599 86639 85605 95891 94462 113661 115030 333812 360785 971858 966374 362581 375869 105359 95927 102429 102155 118227 114080 108744 109250 77294 75656 264794 233612 688989 691784 198806 195899 250154 253326 288667 284016 297626 301211 313323 319983 297888 332244 686069 718528 521983 423588 266590 260173 299100 301175 310855 317401 319592 324455 360704 360951 592674 615862 40.25 68.5 1
11:19:53 2023-09-26 347939 345644 81554 79448 118872 124625 120115 119599 86729 85600 95792 94623 113661 114667 333848 357787 967838 959158 364964 376349 105247 95763 102318 104683 117968 113997 108328 109082 77060 75676 267279 234544 690666 686899 197668 196820 251462 252938 289545 281923 297662 300757 313894 320539 297743 330255 685739 715632 524802 425644 266899 262065 300457 300604 312708 317189 319592 324528 358259 358512 592218 615599 40.25 68.5 1
11:19:54 2023-09-26 350661 344882 81461 79456 118592 124716 120179 119628 86489 85542 93847 94462 113629 114502 333776 361195 965781 955424 362763 376013 105424 95697 102602 104650 118117 113919 108694 108974 77072 75645 266068 233119 690645 692615 197668 196512 251462 252198 288527 283648 297252 298902 314269 318406 297047 331597 687040 721874 524273 428690 265329 260970 300881 299320 311211 318582 320076 323471 361150 359048 594463 617292 40.25 68.5 1
11:19:55 2023-09-26 346737 343585 81473 79452 118872 124543 120393 119599 86639 85569 95858 94494 113629 114456 333812 361230 974247 954067 359998 377481 105247 96044 102318 104862 118083 114191 108361 109082 77040 75667 267279 234580 686536 692089 198791 197437 251462 254504 290692 283101 299660 300510 315789 319677 300420 330131 682872 722056 523392 428168 266333 261769 299329 297649 314132 316408 322704 324347 360426 359382 588794 618117 40.25 68.5 1
11:19:56 2023-09-26 347939 343515 81358 79701 118558 124785 119748 119799 86521 85659 95792 94687 113629 115188 333776 360654 974975 959697 360578 376578 105352 95796 102318 104828 117968 114002 108586 109116 77040 75676 266068 234544 687711 692089 198288 195899 250537 252198 289035 281887 299491 298449 314269 319532 297888 330411 684021 721269 521023 426129 267848 260208 301094 298413 313583 317144 320669 323207 359720 360159 589629 618117 40.25 68.5 1
11:19:57 2023-09-26 349879 343585 81638 79452 118954 124543 120198 119433 86729 85600 95824 94623 113629 114390 333812 359950 970693 961649 359456 376613 105457 95697 102318 104577 118117 113997 108694 108865 77040 75583 264794 233812 688249 689336 198791 196478 252882 252716 289774 283436 297072 302493 315488 320078 297888 329341 682017 718572 534139 426057 265479 260208 301307 297510 312050 318877 321555 324528 359919 359048 587054 614548 40.25 68.5 1
11:19:58 2023-09-26 348508 343616 81554 79452 118876 124543 120115 119599 86521 85600 95924 94494 113661 114319 333776 357823 970278 963327 364891 376313 105280 95796 102318 104650 118083 113997 108328 109082 77113 75645 264794 234178 703394 686899 198599 196512 251109 253715 289035 283440 297734 301220 314601 321346 297888 328879 686109 712291 514604 422883 265736 261005 297777 299111 312193 317401 321225 324455 358295 359872 592674 616675 40.25 68.5 1
11:19:59 2023-09-26 348951 343621 81502 79733 118794 124785 120115 119799 86639 85695 93813 94784 113661 115255 333776 360080 967152 955424 365852 376613 105103 95796 102318 104683 117886 113997 108361 108974 76288 75770 267279 234292 684732 691944 198791 196751 251994 252833 290567 284104 297342 299285 314269 317128 297532 331634 687723 720489 524273 428690 264922 260970 300420 300567 311683 318397 319592 323963 360524 359048 592710 615974 40.25 68.5 1
11:20:00 2023-09-26 345723 343656 81358 79787 118794 124577 120115 119799 86639 85690 95792 94655 113661 114319 333812 361110 968598 954067 365742 376649 104998 95929 102214 104862 117690 114323 108328 109267 77040 75636 264794 234652 682448 691112 198791 196512 251816 253715 288667 282748 299564 298484 314775 319370 299790 329110 687040 721368 520574 427720 265736 260970 297777 301184 312157 317179 323162 324203 360754 360902 594024 618080 40.25 68.5 1
11:20:01 2023-09-26 346956 343621 81586 79480 118993 124543 120281 119716 86639 85659 95924 94687 113661 114700 333812 361230 973969 954746 360288 376613 105103 95730 102284 102510 117881 114290 108610 109182 77153 75708 267279 234436 687711 692959 198791 197025 252704 252128 289915 282862 299528 301211 315825 318229 299851 331597 682536 721269 521983 429527 264887 260970 299659 297961 313832 317179 320112 324492 359979 358512 586287 617845 40.25 68.5 1
11:20:02 2023-09-26 346456 343647 81554 79705 118876 124751 120115 119799 86285 85659 95824 94816 113629 115070 333776 360590 974975 958404 360686 376349 105103 95763 102318 104828 118001 113997 108328 109082 77040 75645 266928 234544 691770 690588 198564 195933 250189 252163 289035 282041 300447 298449 313358 320303 296758 333027 684021 721273 521983 423624 266367 261716 301624 300749 312857 316862 321952 323327 360862 361098 590485 618043 40.25 68.5 1
11:20:03 2023-09-26 347670 345889 81498 79452 118790 124573 120198 119599 86670 85659 95792 94462 114176 114535 335773 361110 970693 964308 363540 376327 105326 95992 102358 104872 118016 114080 108744 108948 77259 75676 267279 233468 690354 685070 197703 196240 250990 254684 288755 283697 297698 300301 314011 319406 297527 330911 684021 716429 523392 427080 266145 260139 300535 298866 311938 318655 319592 324492 360462 360698 589726 615892 40.25 68.5 1
11:20:04 2023-09-26 347939 346133 81530 79448 118988 124538 120115 119599 86639 85569 93913 94462 113629 114423 333848 358650 966508 964996 364891 376613 105247 95730 102318 104683 118083 114593 108361 109116 77040 75647 267279 234343 687556 684840 198288 196547 251286 253361 288763 282837 297807 299426 314823 321417 297108 329377 687040 717008 526211 425334 267848 261664 298506 299250 312708 317935 322888 324347 358656 360558 592309 616366 40.25 68.4 1
11:20:05 2023-09-26 345976 343691 81506 79488 118794 124751 120115 119633 86521 85659 95758 94719 113694 115308 333559 360893 970442 955350 366593 377036 105215 93913 102219 102219 117948 114704 108452 109233 77040 75739 266068 234580 685178 693105 197668 196512 249459 253883 289140 283039 300447 298902 314304 319370 297289 329377 687040 721399 527078 427407 265329 260970 297777 301175 312193 316922 320633 323963 360970 360902 595341 618265 40.25 68.5 1
11:20:06 2023-09-26 346710 343656 81473 79701 118988 124664 120115 119633 86670 85627 95858 94494 113974 115030 333848 360080 972142 954067 360614 376649 105280 95796 102318 104862 117886 114154 108361 109082 77314 75739 266068 234580 686536 690100 197668 197471 251462 252198 290488 281887 299987 299426 315825 319770 301058 330255 683838 722604 521983 427866 266333 262283 299413 299224 313594 316408 320562 324492 360884 357977 589556 617620 40.25 68.5 1
11:20:07 2023-09-26 344964 343621 81498 79452 118988 124577 120115 119716 86693 85754 94000 94850 114032 114634 333740 358219 977671 965910 362618 377036 105038 95962 102109 104896 117723 114191 108426 109351 77173 75760 266068 236241 681727 688823 198633 196376 249493 252761 289677 281897 300581 299391 313872 320753 297888 329412 683537 719702 524802 423552 265772 260571 299135 299828 314132 316697 320633 324492 358835 360159 585514 618301 40.25 68.5 1
11:20:08 2023-09-26 349534 343345 81526 79448 119022 124577 120365 119433 86877 85510 95892 94494 113661 114489 333848 359950 974013 961922 359203 376613 105457 95664 102460 104683 118150 113919 108694 109082 77125 75676 266068 234328 704731 685106 197703 196547 251025 254145 291801 284033 297482 302065 315488 319712 299362 331036 685095 712183 516506 425948 265736 259776 302161 300749 312193 320615 321335 324492 360716 360124 588794 617807 40.25 68.5 1
11:20:09 2023-09-26 349993 343350 81740 79736 119153 122298 120528 119497 86875 85574 94039 94431 113941 114963 333667 363007 968525 956293 362799 376649 105457 95992 102460 104650 118117 113997 108619 108974 77352 75739 264794 234616 689820 689090 197668 196581 249493 252938 289677 283684 297662 302712 314234 318790 297532 328879 686069 719544 519164 428763 267089 261039 299379 300325 312228 318914 318626 324528 359755 359048 589225 616366 40.25 68.5 1
11:20:10 2023-09-26 346691 344414 81526 79840 118794 124699 120115 119799 86639 85690 93881 94719 113661 114924 333812 359039 970774 955424 366853 376613 105280 95830 102318 104862 118117 114290 108610 109376 77040 75708 267279 234580 699338 693751 200481 196956 252171 253221 288860 283542 297401 299250 318119 318970 299573 329377 687527 721269 523040 428804 267848 261039 301094 300266 311719 318432 320633 324347 360049 359118 595378 618117 40.25 68.4 1
11:20:11 2023-09-26 345963 344646 81646 79492 118993 124612 120281 119799 86670 85722 95858 94784 113661 114779 333884 359004 970730 955424 365001 377216 105135 95896 102318 104896 118083 114323 108361 109300 77040 75801 264794 235944 686959 691600 197737 196547 251286 253538 289950 281887 300349 299426 314269 319854 297082 328382 686069 723518 529206 426804 265550 261839 299573 299355 314132 317176 320669 324455 360970 359118 595099 617933 40.25 68.5 1
11:20:12 2023-09-26 346456 343691 81394 79733 118794 124646 120115 119799 86285 85605 93847 94784 113661 115024 333812 359950 974975 959121 362763 376649 105135 96058 102318 104717 118117 114076 108361 109216 77352 75781 267279 234364 686721 690930 198668 196137 252526 255152 289774 282837 300266 298449 314269 320303 297888 330446 683911 721273 524978 423696 266590 260571 301900 299214 313619 317436 321607 323471 360970 360902 590651 616337 40.25 68.5 1
11:20:13 2023-09-26 346710 345424 81586 79484 119022 124612 120281 119599 86639 85605 95858 94655 114006 115109 335773 358902 980014 961959 362799 376649 105103 95830 102248 104929 117886 114356 108361 109485 77208 75729 266068 236241 680481 685142 198461 196547 250189 252938 289677 281690 300872 302842 312852 320610 298068 330411 684057 721765 524802 423588 266180 261005 299624 300325 314132 315966 322369 324275 359656 363895 590467 618117 40.25 68.4 1
11:20:14 2023-09-26 347355 346242 81534 79488 119027 124521 120281 119599 86670 85574 93947 94494 113661 114535 333884 360927 969320 965685 364303 376649 105385 95764 102432 102219 118275 114776 108643 109166 77186 75708 266068 234070 688989 689115 198841 196444 251462 253715 288798 283216 297834 302065 315933 320978 297432 330375 687040 718645 523569 423552 266590 260970 299996 299355 312193 317154 319663 324528 359954 361274 594499 617807 40.25 68.5 1
11:20:15 2023-09-26 347228 344439 81646 79452 119217 124422 120449 119399 86788 85474 95892 94239 114006 114212 333848 359004 970465 956367 363898 376649 105280 95764 102318 104751 118083 114191 108361 109116 77072 75636 267279 234544 687943 685142 197496 196581 249459 252938 289475 284055 297698 301250 313323 318888 298192 328879 685622 718021 523392 428763 266710 261594 301198 301175 313333 318737 321107 324455 360934 361010 592987 615948 40.25 68.5 1
11:20:17 2023-09-26 345976 343616 81534 79733 119022 122678 120281 119799 86670 85574 95792 94526 113629 114568 333848 361110 972179 955631 366926 377495 105599 95994 102216 102112 117982 114737 108527 109392 77206 75832 267279 235871 681919 692126 197703 196547 251883 253680 289739 281923 300447 299391 313393 319830 299573 329377 687040 721305 528677 427443 265772 261982 299573 299391 313875 316479 321643 324492 361150 360159 594499 620097 40.25 68.5 1
11:20:18 2023-09-26 346956 343696 81534 79484 119018 124646 120281 119716 86729 85632 95892 94655 114209 114601 333884 361230 974284 954067 360614 376685 105280 95830 102318 104751 118117 114323 108395 109300 77072 75739 267279 234616 689342 693105 197668 196854 250990 252198 289739 282748 300023 301211 315030 318441 298471 329412 685622 725681 529401 430720 265409 260935 301097 298308 313881 317189 322704 324347 363012 359515 587054 618117 40.25 68.4 2
11:20:19 2023-09-26 345785 343616 81642 79452 118988 124543 120449 119565 86788 85795 94076 94462 113661 115050 335446 358616 981849 961774 363130 377603 105359 96093 102324 102176 117881 114895 108328 109384 77060 75750 267279 236647 681729 688982 198703 196512 250921 252938 290551 281746 300872 300266 315044 322060 297888 331699 684021 721459 524273 423588 266145 261005 301307 299355 315209 316887 321607 324600 359919 361239 591527 617748 40.25 68.5 2
11:20:20 2023-09-26 350910 345174 81884 79842 119586 125029 121158 120299 87089 85871 96292 95107 114385 115407 336722 360619 977745 966757 360614 378993 106201 96196 105393 102351 119671 115604 109834 110194 77629 75937 269427 235980 695609 693105 199361 197746 253698 254923 292509 287176 301298 304644 318619 322979 303765 333393 691927 724653 526211 431124 269297 263272 304784 302910 315906 320875 323302 329472 362720 365384 596773 622687 40.25 68.4 2
11:20:21 2023-09-26 359507 356194 85719 81862 122074 126209 124598 124481 88448 87460 95740 98304 118329 119691 346229 372087 998980 985969 380537 392413 109062 95894 105603 106956 123060 122093 113245 114505 77210 78761 274289 241429 710694 715375 204117 202808 258930 261425 299611 293163 309579 309104 324839 329653 306505 339241 711332 748274 547180 441237 275406 271301 310024 311747 324920 328685 333022 336766 371795 372344 616375 641033 40.25 68.5 2
11:20:22 2023-09-26 363570 360916 86463 82708 124702 128341 127488 126471 88674 87589 96976 99275 122049 120905 348978 378726 1014993 1001787 378605 395723 110512 97244 107861 109066 126102 122296 115818 116339 78266 79547 276633 245044 714180 721714 206493 204306 261896 264702 304413 296470 313323 311858 327313 332859 308347 342370 715334 756324 540481 441363 279542 272617 315026 313617 328182 333469 336106 337584 374471 377332 616044 647613 40.25 68.5 2
11:20:23 2023-09-26 369292 367592 85845 83562 127440 130714 130463 129756 89039 88134 98351 100891 119899 122948 357675 382770 1022393 1011059 387822 402060 113740 98716 109953 113116 129087 125015 118457 119000 79522 80427 281922 247131 726249 721242 207221 205015 262049 265564 306888 299883 311256 315479 327490 330928 310064 341924 721505 755957 550080 448225 279775 275624 315951 315820 327888 333951 333636 339795 376690 376515 623210 647324 40.25 68.5 2
11:20:24 2023-09-26 369327 370038 87081 85335 127687 134145 133560 132951 88739 87925 98483 103200 120063 125484 356244 385684 1030101 1009623 384344 403808 113595 98615 110580 113757 132143 125876 119119 119969 79532 80859 281922 249242 721566 733013 207805 207634 263333 264798 309570 299949 313523 315748 328303 330894 310753 342165 720448 761716 551530 448665 279545 276470 317145 315820 329377 332808 336690 339246 377823 376802 618162 651219 40.25 68.4 2
11:20:25 2023-09-26 375328 371513 87255 83566 128414 134450 130301 129772 88885 87831 99126 103514 120355 125694 359262 386843 1027291 1016640 387619 402226 113966 98615 111366 114050 132994 127042 119982 122791 79618 80943 281922 248184 731853 731636 207805 205688 262633 265754 306209 301963 311765 315956 326996 333526 309559 341131 724685 756492 552980 448896 279847 277125 316154 315886 328866 333916 333636 340309 376089 376272 626901 652234 40.25 68.4 2
11:20:26 2023-09-26 376016 373102 86961 85215 128173 134703 134301 130206 88613 87621 99263 103723 120437 125939 359550 387754 1032428 1012498 391096 402828 113640 98615 111492 111316 129237 127769 120247 121311 79772 81021 281922 249950 723782 734834 207805 206192 262275 265533 307387 299460 313189 315634 327472 330928 308085 341390 722563 757395 548161 448225 279775 277355 317738 315820 329680 331880 336380 340759 375560 375708 623688 654532 40.25 68.4 2
11:20:27 2023-09-26 376163 373368 86916 85215 128568 130677 130513 130049 88521 87621 99364 103757 120535 126062 360382 385756 1039332 1022511 387547 404071 113561 98648 111521 114344 133029 127497 120316 123269 79817 81119 281922 248968 723431 731641 207805 205015 262450 264940 307172 297667 311765 315856 324995 332913 306685 340412 720448 756492 551530 441426 281466 275991 318601 315568 329626 334024 333564 341542 376039 377562 621648 652921 40.25 68.4 2
11:20:28 2023-09-26 376026 374270 86928 85203 128594 134694 130744 130368 88613 87621 99637 103895 121061 126079 360817 388722 1034008 1016444 391984 404994 111218 98582 112177 111422 131989 128295 120986 120295 79913 81388 284643 249317 729154 736527 207805 206009 262572 265506 307387 301111 312925 315412 326047 330789 308120 338289 723660 763980 552980 448896 279811 277781 316189 315820 329680 331915 335668 340795 375560 374618 625089 657044 40.25 68.4 2
11:20:29 2023-09-26 378301 376815 87081 85248 129238 130921 131369 130811 88739 87893 99807 104034 121589 122729 363993 388187 1045433 1026608 389920 405926 113820 98714 112357 111575 129658 128501 123213 120391 80042 81551 284782 250126 728469 730174 207185 205049 262887 265382 307887 297598 314062 315856 324995 331622 306901 341464 723687 759025 547982 446594 281990 276328 319088 315784 329769 332738 333528 341542 374221 376802 623455 654997 40.25 68.4 2
11:20:30 2023-09-26 378970 377948 87208 83850 129597 131466 132336 131989 88771 88078 100150 101697 122291 123315 366466 393181 1041398 1019458 396120 408186 111150 99533 112995 112411 131598 129355 123796 121003 80248 81929 287404 251325 733453 741827 209276 206399 263255 266501 308389 300768 313666 315856 326961 330928 308120 339039 721273 766143 552980 450317 281466 278956 317181 315956 330911 332948 336727 338258 376690 376537 627216 658410 40.25 68.4 2
11:20:31 2023-09-26 381187 378898 87361 85665 132715 131980 132801 132635 89168 88230 100527 101665 122623 123448 365193 391670 1050013 1031070 393424 410283 111215 99699 115275 112870 131765 130035 120403 121461 80533 82130 298247 252072 734634 740254 207543 206330 264503 267017 309325 299197 315815 318019 326678 333177 309074 341263 726705 763530 549412 449068 283663 278029 318445 316620 331951 333682 336690 340309 375945 376507 627346 658373 40.25 68.4 2
11:20:32 2023-09-26 385051 381074 87582 85941 133104 133210 133906 133587 89622 88682 101118 102047 123196 124532 368720 396912 1048223 1029085 399304 409545 111450 100074 115654 113934 132726 131049 121208 122693 81105 82502 287530 252355 735637 746708 208192 207332 264186 267535 310264 300389 315395 315479 327985 331958 307896 339826 729601 766409 554973 450557 283061 279346 318622 317906 332490 334454 338710 339795 378428 375421 634672 663746 40.25 68.5 2
11:20:33 2023-09-26 384058 383179 85688 86126 133467 133562 134470 134074 89666 88845 101287 102105 123863 124805 369686 396461 1056463 1038138 394154 411164 111603 100451 115723 114144 132927 131533 121538 122994 81105 82730 288493 254000 741671 742439 210462 207124 265661 268415 311537 300915 315473 318542 327546 333784 309510 342262 730879 766143 557329 449938 284467 276753 320415 318834 333463 334957 337753 341376 376403 380804 629174 664217 40.25 68.5 2
11:20:34 2023-09-26 390525 386030 85874 86546 130196 134403 135106 134970 89879 89178 101849 102843 124350 125631 372747 399973 1053086 1034633 401356 413628 112062 101038 113261 114859 133931 132337 122738 123772 81682 84726 288493 254828 752861 748129 208843 208159 265315 269187 312910 302256 315726 316690 329244 332957 308156 340376 734894 775259 555879 454342 284265 279869 320593 319872 333933 336003 339854 340380 378997 377666 637011 665520 40.25 68.5 2
11:20:35 2023-09-26 387876 387123 85870 86533 130587 134906 135496 135326 90010 89153 102018 102939 124550 125872 374140 398153 1062241 1044395 396668 414975 112826 101175 113228 115004 134133 134607 122973 124423 81776 83416 288493 256017 739936 750946 209754 208020 267152 269802 312995 302503 315582 317906 328445 335001 307905 342514 733633 770745 558779 450593 284259 279063 322316 320664 333933 336509 339430 342447 377536 378901 635213 665556 40.25 68.5 2
11:20:36 2023-09-26 393282 389925 85990 85332 131054 135796 136356 136325 90355 89496 102545 103618 125345 126814 374034 404748 1060620 1039037 405642 418280 113339 101736 113849 115771 135068 134992 124074 125000 82297 85181 291303 256273 742921 756917 209894 208665 266611 270743 313650 304637 318592 317017 330045 334462 309090 341443 737528 779578 564006 456074 284729 280955 321827 322377 333753 338070 338423 342170 378720 378901 643464 671016 40.25 68.5 2
11:20:37 2023-09-26 392267 388779 85990 86905 131157 136286 136454 136752 90355 89529 102722 103934 125372 127126 374105 402441 1073235 1047852 401392 416295 113417 101951 114751 116311 135284 131921 124469 125640 82490 85467 290502 256490 748066 755023 210706 208305 267843 270552 313899 303744 319275 320122 329475 335976 308156 342586 734074 776869 560229 454665 285838 280100 323787 322604 333687 337560 338423 342483 378997 381136 639376 671492 40.25 68.5 2
11:20:38 2023-09-26 395604 392203 86117 86942 132403 136056 137351 136548 90637 89529 103216 103934 125853 127004 376960 403326 1063925 1054383 406040 416915 114368 102222 114496 116190 136317 131515 125013 125480 82688 85338 293305 256273 755158 754708 210882 209026 268118 269524 313174 305962 318069 318905 329475 336518 308156 342478 738389 772452 564579 455673 286096 282165 323272 324053 333933 339974 340635 342447 378889 380959 648543 671308 40.25 68.6 2
11:20:39 2023-09-26 395774 394911 86398 87102 132660 136661 137802 137471 90886 89873 105591 104348 126269 127581 378700 405817 1076003 1059885 405030 419923 114453 102614 115466 117061 137053 133071 125359 126768 83045 85790 292342 259197 750715 759062 211296 209540 269388 269524 315974 305746 319530 320475 330045 336789 309090 342623 740323 775121 569890 457403 286750 281686 324965 323357 334693 339020 338423 345088 378650 382313 640135 673437 40.25 68.6 2
11:20:40 2023-09-26 396664 393490 86608 85214 133310 137015 138323 137888 91143 89873 105766 104348 126686 127581 378844 406034 1066876 1057421 405682 420066 114618 104500 115838 116966 137152 133105 125907 126344 83326 85790 293305 256382 758152 759599 210882 210008 268596 270382 314761 305829 317931 320392 329974 337285 312111 342262 746040 774764 593007 457257 286405 283034 324628 324460 335822 340692 339924 345576 381395 381172 651316 673215 40.25 68.6 2
11:20:41 2023-09-26 395140 396520 86709 85320 133746 137274 139134 138375 91301 90174 103938 104888 127253 128223 382839 408684 1077524 1066760 404596 422437 114900 104939 116385 117552 137866 133574 126357 127330 83671 86264 296162 259028 757055 761535 211296 209575 269958 270743 314748 306043 318592 320950 331081 336518 309161 342623 743021 775315 562404 460347 287630 281883 324942 323812 334693 339600 339968 344602 380687 382313 645786 675537 40.25 68.6 2
11:20:42 2023-09-26 398962 396750 87083 85341 134436 137274 142513 138375 93230 89594 106305 104666 127592 127615 383256 414427 1066913 1058652 405646 422616 115734 104639 116808 117586 138686 133700 126984 127425 83671 86040 293305 258266 766451 767660 210882 210043 269958 273431 315829 309871 318744 321602 332913 334860 310900 342442 745856 784265 562223 462170 287827 282907 324965 324834 333186 342374 341118 344529 383008 381172 650694 674672 40.25 68.6 2
11:20:43 2023-09-26 402264 397547 87436 85433 134487 138767 139873 139147 91136 90244 106498 105451 127810 128751 385431 409904 1072155 1063667 411708 423953 115901 105410 117293 118176 138859 134577 127438 128092 84134 84596 297532 258882 764629 765455 211614 210407 269883 271588 315974 307005 320209 322377 330081 337842 310064 342514 747833 775387 564579 460002 287733 284516 324965 324412 334693 339600 338387 346737 383032 381172 651192 674672 40.25 68.6 2
11:20:44 2023-09-26 396997 400984 87202 85398 134652 138478 142747 142566 93326 90218 106340 105548 127946 128889 384096 415201 1081649 1057066 408080 424061 115734 105099 117117 118604 141447 134831 127547 128517 84018 86324 296162 260303 761989 774764 211107 210420 270910 272659 317761 308488 320889 320807 332913 334825 311591 342550 744381 790061 564006 464133 288644 281883 327691 324834 335737 339635 342059 342303 383043 384610 647333 680686 40.25 68.6 2
11:20:45 2023-09-26 404160 400759 87533 85574 135576 139440 143546 143163 91513 90650 106789 106009 128438 129385 385321 415228 1084262 1058926 413497 427063 115767 105385 117522 119181 141777 135528 128037 129143 85838 84484 296162 261513 760850 771725 211614 211101 270148 273818 316176 306681 318706 320914 332787 336553 310100 341960 747268 784436 568419 465849 287715 284277 325994 324834 336751 339600 340474 345125 384228 382870 646382 682172 40.25 68.6 2
11:20:46 2023-09-26 402790 400022 87909 85388 135774 139121 143520 142669 93585 90251 106813 105791 131029 129261 386515 417577 1080551 1076140 405610 427110 116379 105385 118017 119001 142410 135640 128681 128971 84600 84547 296162 259758 772226 773117 212101 210315 270614 272314 315938 309121 320209 321924 332085 336553 312112 346414 747099 783820 568419 463427 290724 283091 325994 325655 334693 341678 340199 345285 381595 385223 657557 680204 40.25 68.6 2
11:20:47 2023-09-26 403385 403480 87808 85669 135573 139510 143791 143207 93585 90650 107001 106260 131393 130031 387749 415192 1094585 1072876 412328 427394 116186 105707 118051 119909 142212 136041 128674 131925 86023 84674 296162 263882 763046 772306 212575 210884 269671 271623 317203 307496 318670 322938 331816 338079 309595 344597 747173 785631 593007 459679 288897 284512 325994 324447 337803 340382 339447 346737 381025 383495 647370 680204 40.25 68.6 2
11:20:48 2023-09-26 404653 403070 88210 85574 136303 139315 140559 142938 93715 90437 107099 106042 131529 129385 387822 420281 1077634 1066418 412655 430019 116923 103010 118508 119697 138624 136316 129211 129592 86465 84727 298117 261405 773725 776796 211614 211066 269483 272695 318210 310095 319530 322902 333490 335072 312703 342370 752189 784436 566948 466545 288951 284947 325994 325760 334459 342465 342059 344602 383384 384382 658419 682750 40.25 68.6 2
11:20:49 2023-09-26 405939 405541 88081 85700 136497 140109 139992 143477 93779 90650 104420 106537 131654 130281 391264 418995 1082155 1072876 412696 427729 116640 105775 118480 122239 142782 136771 129245 132338 86393 84632 305516 263065 771755 778177 211578 211432 269483 272906 316211 308292 320026 323920 332553 336047 311042 342478 752189 788747 553342 467537 288865 285419 326029 325760 336751 342953 339960 346174 384498 382921 656486 684783 40.25 68.6 2
11:20:50 2023-09-26 407112 406092 88210 85759 136308 143264 140026 143677 93779 90847 107168 106570 129907 130436 391839 423845 1093808 1072783 411598 429500 117023 103272 118905 120196 139170 136901 129605 132372 86427 84727 301021 264323 771829 780802 212278 210407 271167 272695 319416 309192 320933 320985 332479 336047 309595 345681 751124 793306 569890 464132 291425 284947 327702 325760 336786 341166 342650 345405 381025 385494 654255 682750 40.25 68.6 2
11:20:51 2023-09-26 410727 406083 88210 85913 136497 143337 140711 140081 93811 90815 107426 106831 131963 130645 392372 417021 1085264 1078264 414624 429608 117227 105921 119041 122408 138991 136866 129605 132487 86512 84758 301021 263473 776055 775149 212909 211031 270608 272906 316618 310127 322183 322580 331726 338780 311339 342370 755219 785412 575775 464012 290350 286777 328423 327132 336680 341678 339924 348248 383009 382708 657342 682657 40.25 68.6 2
11:20:52 2023-09-26 412250 407941 88238 85882 137119 141305 141328 140434 92312 90749 104649 106985 132353 130849 393968 422581 1090593 1083651 415223 430284 117319 105921 119275 120698 140551 137316 132650 132775 86699 84853 301021 262956 779759 778447 213578 210701 269929 273742 316140 310095 319341 322867 333021 338316 308120 345608 756651 784171 575591 462315 291421 286222 325959 327662 338204 342430 341506 348248 380954 383459 659352 685223 40.25 68.6 2
11:20:53 2023-09-26 408308 407375 88452 86066 136974 143742 141005 141131 93908 90880 104590 107224 132123 131114 391824 423700 1091287 1072970 414084 430428 117238 103222 119241 122680 139681 137771 132360 133085 86579 84979 297806 265415 775495 787331 211960 211446 273213 272730 318467 309484 322256 322687 333346 334825 311301 345445 752152 798179 572557 469529 291147 284862 331422 325655 337223 341642 342541 344529 384355 385187 655006 686770 40.25 68.6 2
11:20:54 2023-09-26 409245 411603 88791 86189 137286 144140 141590 141022 94068 91157 104780 107158 132399 131114 393034 424061 1096106 1072386 414516 432858 117386 103334 119557 121206 140636 138240 132754 129447 86732 85126 301021 266168 773399 787331 211614 211728 270719 272871 318609 309157 320085 322867 333021 336011 312295 341924 753109 797614 569890 468548 290946 285419 329689 325725 337803 342857 341506 346664 385039 383495 654077 687780 40.25 68.6 2
11:20:55 2023-09-26 410876 408843 88792 86134 137995 144092 142586 141589 94103 90847 104845 107224 132373 131114 393935 424061 1094474 1085239 413497 432321 117975 103287 120110 122918 141497 137922 131058 129455 85631 85242 301021 265040 785017 783984 212767 210890 272236 273566 317026 312705 322020 323393 332787 337025 311707 345219 755869 784400 601553 466142 292177 285205 327967 328423 336208 343219 341230 346700 381025 385765 663284 683788 40.25 68.6 2
11:20:56 2023-09-26 411749 409957 89003 86252 138409 144298 143027 141980 94201 90913 105153 107257 128884 131481 395431 426605 1096886 1091620 415150 433048 118171 103334 120311 123072 141888 138000 133111 133262 87072 85126 301021 264665 786911 784192 212724 210884 271616 272906 317097 311581 319153 323621 333207 337025 309090 344597 753565 788874 571361 466106 292177 285606 327967 328689 336479 343219 341470 346664 380990 385765 663755 685241 40.25 68.6 2
11:20:57 2023-09-26 414655 411325 88731 86343 137653 144421 141920 142004 94006 91482 104708 107981 132570 134745 395431 425932 1094458 1074128 419332 435198 117902 103856 120154 123500 141481 138868 129184 130075 87058 85553 301021 267682 775637 787601 212278 211763 270495 274298 319692 309590 320571 322902 333021 337025 312369 344121 753529 793112 578343 468584 290531 287135 329457 325760 337957 342191 341506 346419 385310 383495 655006 690465 40.25 68.6 2
11:20:58 2023-09-26 417696 412627 88970 86502 137879 144623 142379 142464 94103 91568 105120 108014 128697 132364 396340 426601 1097604 1075966 419588 435525 117975 103714 120144 123465 141030 139236 133180 130010 86985 85475 305073 267682 777001 788718 211649 212209 269929 272906 319574 310968 320121 322902 332787 337307 310029 340855 752466 793342 578343 468620 291908 286293 329956 325760 338515 342191 341506 345332 385346 384610 658025 689843 40.25 68.6 2
11:20:59 2023-09-26 415449 413243 89007 86374 138465 144132 143178 142645 94234 91323 105022 107800 129435 132020 396439 428877 1097493 1090555 421434 435343 118070 103714 120745 120023 141811 139159 129637 130320 87172 85405 305516 266168 784972 786213 213949 210848 270719 275175 317986 311073 319601 322902 333021 338079 307189 342586 756876 788910 574304 466142 291765 287225 327667 328724 337259 342938 340510 348248 380687 382886 663284 685762 40.25 68.6 2
11:21:00 2023-09-26 418553 414840 89190 86592 138384 144623 142908 142363 94234 91482 105120 108014 129349 134874 398486 426605 1096825 1085239 422080 436756 118484 103785 120917 123602 141978 139465 129816 130386 87266 85522 304734 266923 783263 787044 212724 211763 272214 274354 318609 310855 320085 324870 331780 337061 308830 341131 756876 788910 578343 468584 291147 287477 328428 327733 337768 343771 339924 346419 384176 383155 664226 688829 40.25 68.6 2
11:21:01 2023-09-26 415140 415097 89101 86770 138850 140460 144019 143161 94490 91508 105324 108138 129435 132544 398899 432213 1103858 1085239 419711 437374 118566 103714 121082 120315 142102 139695 130234 130976 87206 85531 308521 267682 782811 788729 213366 211031 271167 273742 318609 309626 321390 322341 332049 338079 307654 342514 752466 795885 566025 467537 292250 286696 328729 326709 339849 341369 342301 347756 381863 384070 655006 687817 40.25 68.6 2
11:21:02 2023-09-26 414953 414552 89255 86379 138975 144553 143837 142464 94397 91323 105252 107981 129320 132059 400245 431409 1091287 1082085 420218 436543 118963 103572 121493 123465 143520 139323 130431 130320 87360 85417 307000 265979 795128 793203 212625 211446 273213 274020 317062 311948 321800 322723 333888 335799 309418 342262 759094 797671 578716 468548 292032 286992 327897 329720 337726 342704 342577 346237 383348 383531 664226 692436 40.25 68.7 2
11:21:03 2023-09-26 420202 417191 89251 86679 138799 141265 144019 143161 94459 91634 105462 108238 129629 134756 400884 433075 1097704 1082048 420776 438285 118881 103856 121454 120480 143136 139852 130742 131017 85315 85738 304908 266168 786831 795066 212575 211066 269929 275038 318127 310131 320642 322377 333021 336199 308156 341888 759130 800305 569890 468182 291557 288039 327932 327733 338860 341404 341542 345893 382476 382010 656486 690896 40.25 68.6 2
11:21:04 2023-09-26 415140 415106 89288 86683 139077 144795 143803 142959 94397 91674 105527 108564 129685 135203 401488 429096 1106824 1092920 417042 435923 119031 103856 121493 120283 142900 139910 130922 131732 85540 86221 307000 268252 791496 790697 212767 211369 272271 273566 318914 312019 318670 324111 332085 336518 309698 342478 755136 792370 578343 469862 293420 285419 329724 328689 336715 343771 340474 346138 381560 385223 667758 689843 40.25 68.6 2
11:21:05 2023-09-26 421088 418040 89345 86901 139264 140627 144794 143237 94365 91694 105837 108379 130036 135168 401488 431445 1103784 1093734 424142 436607 118997 103999 121493 120480 142900 140155 131021 131650 87340 86467 305516 266287 797820 784220 212944 211362 270495 274617 318868 311581 320121 322938 331045 338079 309875 340891 759167 790025 572833 468146 291421 287693 328463 328458 338040 342740 339411 347510 383312 382886 663755 689843 40.25 68.6 2
11:21:06 2023-09-26 414917 416853 89288 86838 139169 141222 143837 143423 94397 91800 105560 108636 130542 135393 402340 434128 1106824 1089852 419000 439943 118924 104427 121423 120646 143069 140622 131029 132228 85508 86285 303982 268824 784780 796756 213279 210407 272166 274212 319091 311109 321354 321888 333225 336919 307189 342514 756913 798011 567479 468925 292177 286817 329724 328689 338860 341678 342574 346737 380687 384340 655985 690369 40.25 68.7 2
11:21:07 2023-09-26 419884 420410 89464 87108 139077 141615 144071 144541 94621 92208 105527 109112 129848 135793 403987 431144 1112845 1092920 422080 438558 118997 104284 121493 120894 142900 143467 130988 132544 87366 86380 307000 270038 782811 792188 212575 211066 271581 272695 320130 310753 318670 324870 331547 336518 309037 341443 754703 792930 578343 468182 292177 286056 330992 327697 337495 343806 340439 346138 382131 385478 664226 691386 40.25 68.6 2
11:21:08 2023-09-26 423800 417403 89443 86929 139492 141582 144170 143922 94398 91800 106227 108844 130393 133382 403335 436539 1101507 1085128 426899 438839 119060 104460 121627 120894 142900 143567 131087 132780 87460 86493 303920 267930 782944 797885 212575 211728 270614 274197 320094 310131 320642 322902 331457 336011 307689 339826 758057 800341 579836 472046 290941 287945 329956 327203 339849 342704 341506 347204 384157 382313 658382 693844 40.25 68.6 2
11:21:09 2023-09-26 418958 420084 89443 87080 142259 141414 144673 144811 94528 91834 106008 108778 130500 135731 401972 438654 1106824 1088163 420515 438903 119230 104317 122280 120977 143364 143567 131120 132635 85572 86380 302568 268792 787237 797794 212909 210372 271581 273742 319127 311546 320642 321627 333021 336011 306261 342262 756949 802039 579836 469196 292876 286933 329671 328458 338278 341166 342023 346700 380421 384340 658419 691876 40.25 68.6 2
11:21:10 2023-09-26 421299 419013 89714 87286 139850 141939 145004 144287 94689 91827 106220 109012 130818 133740 404913 432177 1102015 1090556 422897 438379 119395 104832 122172 121143 143731 143689 131844 132893 85530 86584 304908 268379 788778 796756 211614 211010 270754 273778 319127 313040 321336 323884 333021 334776 308156 340376 761356 797939 582501 472416 291908 287225 329724 329720 336479 343806 342300 342267 383043 382886 668543 691853 40.25 68.6 2
11:21:11 2023-09-26 421670 420299 89595 87148 142160 142304 144338 144758 94365 91994 106074 109263 130459 135793 402573 433079 1112882 1093694 424738 440247 118915 104753 121662 121449 142934 141670 131054 132793 87494 86679 305880 271516 787795 797575 212661 210890 271476 274055 320473 309989 320986 323441 330634 336884 306613 341131 756341 793342 572833 470529 293203 287135 329992 326709 339885 342938 339304 346700 381025 383495 659855 691876 40.25 68.6 2
11:21:12 2023-09-26 420433 421083 89656 87258 140043 142972 145424 144756 94754 92057 106399 109112 130916 131975 405791 432827 1115252 1097629 421482 441250 119561 105073 122342 121316 143897 143803 132307 132793 85557 86679 311584 269848 799633 795629 212278 210442 272999 272977 320778 313040 319117 323884 331816 336011 306939 341924 759130 793491 585061 468548 293083 285419 329724 329488 336751 343771 340474 346174 383301 385223 668543 691876 40.25 68.6 2
11:21:13 2023-09-26 423930 421559 89476 87476 142388 142304 144773 144858 94398 92121 106253 109263 130826 131884 403247 435454 1106824 1085239 429158 440234 119395 105067 124331 122082 143863 141441 132260 133427 85466 86884 307000 270346 784694 800150 211437 211552 271216 272942 320804 310637 320121 322019 331762 334895 307905 338289 758557 801436 578343 474088 291765 286817 330992 327697 338824 342465 340761 342591 383923 383459 660360 692941 40.25 68.7 2
11:21:14 2023-09-26 422231 421370 89754 87144 142656 142304 145560 145090 94755 92024 106432 109263 130949 131884 404456 439104 1112845 1093734 423278 441250 119561 104929 124660 121714 143897 143908 132340 133193 85530 86950 307907 269658 794574 800123 212944 210407 271392 273778 319127 310637 320678 321888 332049 336789 306685 340891 759167 799139 610347 469196 292177 286777 329956 328724 339849 341166 339960 346737 380421 383190 658419 691876 40.25 68.6 2
11:21:15 2023-09-26 423221 422814 89508 87175 142825 142169 145476 144792 94561 91994 106465 109263 131542 131917 405705 435454 1103688 1094512 426596 441620 119839 104962 122894 121947 144596 144676 132672 133310 85690 86884 305880 270038 812255 798921 211614 211080 271441 274162 318092 313040 319153 321924 333045 334719 306296 339551 764180 801473 578343 472888 292424 287135 328960 329791 336479 342740 343697 344565 382167 382886 669053 692904 40.25 68.6 2
11:21:16 2023-09-26 428301 422850 89754 87322 142834 142972 145377 144756 94755 91867 106498 109263 131343 131884 405669 439082 1102833 1088163 428667 441944 119643 105298 124660 121947 144264 144009 132523 133193 85594 86829 308521 268828 793100 802497 211614 210736 269894 275233 319834 310166 320606 321888 331547 335001 307082 338289 759659 802607 579836 471380 291009 287945 329457 327733 339885 341678 340474 345613 382739 382016 661333 692868 40.25 68.6 2
11:21:17 2023-09-26 422268 423509 89791 87112 143656 141878 146056 144892 94758 91994 107053 109246 131935 132008 405597 438175 1113130 1104051 422605 440903 119976 105073 124904 121682 144662 143873 132906 132918 85733 86857 308889 268792 798427 793234 212760 209903 271392 274197 317238 312090 319153 322640 330996 335072 306901 341167 761356 793342 578343 469012 292177 287225 328003 329488 336786 342775 339960 346174 378720 381742 667561 691876 40.25 68.6 2
11:21:18 2023-09-26 428175 424111 89541 87418 142890 142337 145750 145343 94659 92121 106531 109548 131376 132313 405741 435343 1106411 1099379 428704 442016 119863 105034 124904 122180 144598 144210 132772 133536 85626 86980 303448 270264 796208 797885 211247 210884 270530 273778 318644 310895 318706 324413 329546 335036 308855 340182 763237 795922 578343 474234 291353 287135 329208 328724 337803 343806 339411 344602 383312 381742 669491 692868 40.25 68.6 2
11:21:19 2023-09-26 423226 424115 89903 87589 140343 142664 146221 145396 94854 92278 106938 109640 131343 132677 405633 440926 1116044 1097778 423565 441692 119956 105171 125113 122213 144564 144109 132806 134228 85701 87062 307907 270527 798015 801894 212278 210021 271167 272977 319127 310166 320642 321888 330081 336563 306469 339826 758593 798011 582821 468182 292528 286933 329493 327733 339336 341166 338459 345322 379853 382313 659892 695053 40.25 68.6 2
11:21:20 2023-09-26 427080 424115 89508 87717 142696 142866 145274 145905 92850 92311 106498 112076 131376 132491 408109 436585 1118827 1101020 423673 444589 119561 105526 124730 122648 144264 144619 132647 134133 85530 87222 307907 272645 788528 798957 211614 210372 270789 272942 321101 310855 318670 323884 329778 335001 306901 339313 758897 793342 578717 472288 292177 287261 331493 327507 337803 343255 338423 345369 383301 382870 666250 694682 40.25 68.6 2
11:21:21 2023-09-26 428916 424007 89935 87350 143490 142664 146290 145462 92756 92121 107045 109414 131409 132199 409031 441511 1106002 1091331 428485 441980 120037 105139 125078 122414 144799 144311 133172 133662 85754 86980 307907 269622 794488 804771 211543 210302 272139 274582 319091 310566 320571 320914 330974 333960 306541 338254 762436 803743 578343 471344 291353 288350 328428 328192 338824 341369 340163 344529 384115 379999 662777 692831 40.25 68.6 2
11:21:22 2023-09-26 422220 424111 89910 87591 143329 142534 146259 145228 94855 92121 106972 109565 131409 132108 409299 437456 1116044 1103747 426019 444553 120431 105171 125322 122652 145502 142130 134066 134209 85833 86948 308067 269894 808350 802423 212547 209798 271181 274546 318057 312019 318635 322508 330723 334860 305643 340304 763056 793342 579836 470529 292177 287945 328428 329684 337495 342704 340163 346138 381323 381101 669491 693351 40.25 68.6 2
11:21:23 2023-09-26 430747 426514 89972 87418 143325 143170 146564 145764 94886 92121 106972 109775 131442 132300 409914 439490 1109622 1097346 429578 444336 120112 105204 125113 122582 144867 144583 133206 134066 85701 87431 307907 270563 797846 801857 210882 210337 270684 273742 319091 311546 319530 323848 329974 332957 306685 339643 761356 793414 573864 475241 291353 286813 329457 328423 336208 343771 339924 342483 382131 381101 671501 694376 40.25 68.6 2
11:21:24 2023-09-26 427089 426514 89914 87418 143225 143566 146031 145562 94855 92121 107078 109884 132486 132584 409951 441705 1119485 1102540 428115 445556 120059 105460 125357 122549 145406 140615 133507 134184 85860 87218 311584 272093 797388 803633 211960 210056 271216 272906 320508 309626 320085 322377 329333 335001 305930 338289 759094 797975 585061 468390 292044 287140 329956 327167 338860 341642 340487 345369 379782 381706 662271 693844 40.25 68.6 2
11:21:25 2023-09-26 426408 425879 89972 87569 143359 143228 146259 146188 94725 92375 107078 112153 131985 132750 410567 439856 1117925 1102142 422861 441809 122523 105204 125357 122582 145334 144509 133733 134171 85796 87250 309502 270563 800526 802424 211360 209026 271356 273672 318127 312749 320662 322341 329974 333960 305966 342236 761356 793378 578343 468512 293005 286333 328675 329720 336444 342669 339137 342555 378997 382242 671501 693844 40.25 68.6 2
11:21:26 2023-09-26 430215 428255 89754 87685 143159 143560 146087 146209 94691 92496 107200 109986 132034 133783 410421 441908 1116302 1091397 428521 446392 120226 105783 125252 122901 145269 144857 134009 135358 85828 87401 308889 273781 799710 807053 210636 210981 271132 272836 320094 311073 319377 321888 330009 332422 306901 339126 759130 806167 580038 475650 291971 286257 330491 327662 337768 341678 339411 344616 382131 382278 663284 695925 40.25 68.6 2
11:21:27 2023-09-26 427697 429655 90067 87565 143372 143865 146421 145967 92883 92375 107152 112186 131985 132767 410604 442088 1116044 1094511 423601 446477 120264 105526 125235 122985 145169 144821 133608 134318 85733 87282 308521 273260 797846 808770 211212 209026 271546 272906 319127 311038 321564 320843 331511 332387 306002 338254 759972 802356 584016 471384 292668 286257 329956 328959 337531 341642 340990 342483 378685 382278 665930 694376 40.25 68.6 2
11:21:28 2023-09-26 431753 428895 90150 87589 139287 143156 146563 146173 92819 92342 107374 109868 132407 132741 412241 437706 1109622 1100983 430905 445301 120371 105526 125322 122985 145064 144989 133750 134529 85882 87282 310965 272550 796892 803633 210223 210043 270496 272942 319091 311546 319530 323393 329475 332957 306901 338646 761356 793450 582501 475614 291353 287019 328960 328228 336479 343460 339375 342447 381905 380834 672454 694904 40.25 68.6 2
11:21:29 2023-09-26 430532 427218 89943 87685 143364 143228 146735 146142 94888 92375 107218 112153 132233 132942 413118 440413 1112845 1099342 429614 447328 122489 105526 125357 123217 145540 144857 133675 134411 85770 87282 310965 272972 803066 806482 210882 209645 269929 272942 317167 312090 320209 320914 330045 331923 305392 339126 763260 802607 576850 474197 291765 286933 328694 329720 335667 341713 343061 342230 383301 380852 671354 699442 40.25 68.6 2
11:21:30 2023-09-26 430106 429509 89935 87925 143437 144264 146820 146511 94855 92832 107078 112409 132076 133998 411147 439391 1122039 1103784 426106 448059 122404 105703 125357 122985 145540 144857 133675 134572 85738 87643 310965 274363 800132 804202 210882 209061 271356 272003 318868 311800 319530 322341 329013 332957 305607 338646 760781 797049 579836 471344 292177 284591 329724 328157 335667 342979 338352 342483 378685 382278 670477 692868 40.25 68.6 2
11:21:31 2023-09-26 432647 427638 89783 87565 139158 143924 146390 146273 94790 92375 107185 112375 132200 133159 411767 444734 1111195 1091331 433885 444787 120112 105928 123203 122952 145300 141296 133541 135102 85764 87521 308521 273635 796895 808770 210376 210155 269859 272645 320059 310095 320640 321853 329422 332887 305571 337066 760242 804964 578343 474875 290599 286696 329992 326938 337768 341130 338387 342447 382096 380531 663755 696948 40.25 68.6 2
11:21:32 2023-09-26 427639 427921 89910 87717 143364 143524 146533 146291 94954 92311 107185 112264 132465 133435 410910 448449 1117925 1097420 428667 445484 122472 105703 125217 123018 145776 145130 133708 134572 85828 87433 308521 273358 800354 807053 211212 208845 269929 272871 318609 309626 319636 320332 327985 333960 304035 340520 760781 800305 581329 468584 291837 286257 329729 326709 338824 340312 337841 344565 378997 382151 661801 692868 40.25 68.6 2
11:21:33 2023-09-26 431435 427921 90099 87414 143629 142799 147248 146142 94888 92311 107514 112186 132540 133129 413703 445738 1113515 1103366 430491 446781 120934 105638 122238 122919 146075 140685 134487 134386 85892 87282 308889 272202 808119 810493 210223 209295 269859 272836 317132 312718 320253 320357 330009 332396 305715 338646 765908 802607 585532 472786 291702 286387 327437 329453 335702 341095 339447 343488 378720 379963 668543 695925 40.25 68.6 2
11:21:34 2023-09-26 435216 429165 90099 87689 139092 143693 146770 146719 92618 92375 107440 112220 132233 133226 410874 445001 1109352 1096069 434625 445519 122438 105881 125391 123018 145574 144962 134112 134605 85802 87493 310965 274093 798026 809177 210699 209499 269038 272906 319810 311225 320670 320878 329013 332655 304248 337103 762982 802607 576850 474234 288861 287135 328960 326674 337768 340619 338352 342447 380385 378265 663954 695889 40.25 68.6 2
11:21:35 2023-09-26 428280 429130 90104 87565 143634 143228 147450 146444 92852 92369 107711 109868 132565 132683 415233 441620 1115896 1109257 430954 445448 120810 105703 125426 123018 145810 141101 134934 134538 85870 87282 311956 272166 804400 804771 211212 208956 270608 272977 318127 311073 320209 320914 327490 333960 303111 338646 764724 795885 581329 468548 290531 287135 327932 328689 336751 341404 338710 344529 378709 378265 668507 692868 40.25 68.6 2
11:21:36 2023-09-26 432827 429881 90067 87629 143542 143865 146494 146070 94791 92474 107366 112297 132731 133193 411523 440737 1111401 1100577 431247 446927 122557 105703 125304 123018 145810 144931 134112 134609 85892 87433 314083 273588 821345 806786 209859 208845 269859 272871 317203 313252 319304 320878 329475 330859 305035 337616 762179 801473 584016 474234 291147 286293 328924 329186 334693 341678 339447 341893 379817 378865 673446 699791 40.25 68.6 2
11:21:37 2023-09-26 432601 431234 90026 87929 139029 144423 146390 146885 92756 92630 107340 110647 132532 133956 411488 442088 1124466 1105677 430796 447473 120196 106156 125182 123627 145810 141669 133641 135360 85828 87908 311584 275336 796665 807053 210223 208991 269894 272038 320094 310095 319982 322341 327490 332922 303713 338646 759668 793378 578343 471380 291421 286262 330027 325725 336751 342430 339190 342483 381323 380531 666115 692868 40.25 68.6 2
11:21:38 2023-09-26 428916 431099 90099 87418 143629 143262 147350 146379 94791 92248 107514 112186 132540 132533 412755 442088 1117170 1106566 429310 446927 122676 105671 125496 123018 146095 145196 134432 134664 85993 87314 311956 272587 812111 807053 210882 208305 269073 272906 317167 311073 319530 320843 327985 333423 302190 338646 763517 793378 585807 468548 291589 286808 327402 328458 337221 343037 340246 342230 378284 379857 672344 696535 40.25 68.6 2
11:21:39 2023-09-26 433889 433517 89968 87833 139183 143689 146770 146890 94888 92670 107744 112652 132631 133696 412138 444341 1116044 1096111 430942 449702 122557 106189 125426 123084 145605 140873 134019 135063 85802 87585 310965 275336 798277 811577 208913 208845 269929 271779 319127 310131 320209 320617 328516 330397 304712 336627 759130 802392 580985 475687 291353 285192 329992 326709 336751 341166 338423 341100 379853 380567 664226 696985 40.25 68.6 2
11:21:40 2023-09-26 431435 442351 90099 87717 143599 143727 147248 146856 94921 92670 107547 112409 132665 133477 412174 448339 1122039 1102726 430601 447859 122268 105881 125426 123084 145756 141313 134112 135012 85929 87525 310965 273781 815354 807998 210223 208339 269894 272454 319574 309157 321072 320914 326047 332957 302613 337653 760117 801125 579836 473210 291583 285276 329315 328291 340125 341229 339080 342375 378925 378724 664226 695670 40.25 68.6 2
11:21:41 2023-09-26 441031 431762 90497 87689 139648 143460 147762 146326 94988 92369 108109 112076 132881 132583 413372 451034 1107979 1097383 433626 447509 122676 105881 125549 123051 146149 145033 134365 134605 85870 87465 309306 272587 807472 811577 209859 208305 270148 272942 317203 311922 318635 321356 327985 330963 303821 338137 765418 806241 585532 472786 290531 287135 327706 327203 336786 339531 337841 341376 381323 378483 664226 695925 40.25 68.6 2
11:21:42 2023-09-26 429911 431798 90099 87717 143704 143560 147488 146617 94955 92375 107581 112409 132897 133561 415283 444154 1122403 1110085 427843 447767 120900 105816 122238 122985 146589 145033 134808 134996 85966 87373 308889 272863 813468 808770 210517 208048 269448 272801 316910 311073 319530 320392 327490 332422 300989 338646 763517 793414 585532 468548 291353 286293 326979 328458 335702 340654 339854 344298 377895 378230 671501 692868 40.25 68.6 2
11:21:43 2023-09-26 436117 431582 90216 87717 143743 143964 147180 146546 94955 92375 107729 112409 132935 133570 414027 444734 1116044 1103784 432660 447859 122642 105881 122127 123117 146285 141101 134145 135046 85897 87585 310965 274169 803322 808198 208878 208665 269073 272038 317203 310166 318555 321888 326961 330663 304071 333284 762436 793414 580985 475650 288897 285419 327967 327203 334728 341713 339890 340860 378720 377966 673446 696455 40.25 68.6 2
11:21:44 2023-09-26 431821 432564 90029 87749 139678 144564 147351 146986 92820 92566 107811 110528 133097 134200 414138 448174 1124000 1103784 432165 449647 122234 105914 122007 123764 145810 141905 134112 135454 85839 87585 311956 274946 801655 808606 209566 207992 269073 272038 319127 308222 319530 320653 326012 332431 302190 336590 759167 793378 585532 468692 291084 285383 329457 325690 336751 340619 338470 343488 378997 378530 664226 692868 40.25 68.6 2
11:21:45 2023-09-26 430915 433124 90099 87717 143634 143727 147211 146856 94824 92542 107547 112409 132665 133477 414354 443026 1124466 1109481 428631 449611 122846 105809 125671 123084 146659 145165 134618 134643 85966 87314 314708 273562 814862 809213 210223 207332 269671 272454 316689 310855 319079 319908 326996 330928 301308 337689 761263 797975 576850 468548 291425 285419 326029 329172 334728 341130 339190 342206 376439 381073 673592 695707 40.25 68.6 2
11:21:46 2023-09-26 433705 433016 90001 87865 139411 144058 147349 147196 92851 92630 107547 112520 132789 133914 414452 448376 1119143 1094511 431247 450285 120644 106140 122223 123117 145874 141487 134449 135343 85956 87617 314083 275726 797889 813913 208878 207725 271983 271174 318644 309661 319530 319648 327720 328915 304071 335605 760279 802392 580985 475650 290941 284157 328995 326709 335737 339635 338352 339795 380996 378865 663614 697021 40.25 68.6 2
11:21:47 2023-09-26 433779 432872 90005 87685 143499 143727 147349 146925 94988 92605 107729 112442 132977 133696 414646 450359 1122872 1103784 431859 450285 122438 105914 125426 123627 145570 141745 134246 135326 85988 87617 314083 274946 799205 810357 209531 207690 269038 272003 319127 310309 319530 320392 325485 331923 301942 336043 759167 793450 585532 471380 290941 285191 329439 328291 337766 342857 338361 342375 378586 378689 663100 697031 40.25 68.6 2
11:21:48 2023-09-26 435398 435280 90223 87565 143839 143494 148210 146856 92788 92703 107770 112409 132881 133603 414754 449464 1112882 1100614 431254 448246 122914 106043 125741 123117 146796 141101 134618 134858 86025 87465 312814 273394 808853 813913 208913 207725 269038 272906 316176 310166 319530 318458 328021 330397 302577 335569 761567 802320 579089 472822 290531 286284 325959 327733 335737 339057 337841 340860 378997 376542 667524 696985 40.25 68.6 2
11:21:49 2023-09-26 437856 433124 90005 87993 143429 144194 147282 147712 94921 94593 107547 112665 132665 134133 414682 447652 1116343 1095795 432615 448246 122506 106166 125496 123745 146113 142168 134365 135763 85865 87649 314083 276509 798313 811613 208192 208159 269038 270382 318644 309157 319261 318941 326047 329638 302897 333320 763569 807053 573864 476588 288716 284370 329315 328059 336067 342554 339117 341232 378685 377103 663284 696985 40.25 68.6 2
11:21:50 2023-09-26 433543 433097 90063 87629 143909 143964 147450 146546 92788 92503 107911 112297 133181 133226 414754 447109 1117133 1109897 436357 448877 122744 105914 122277 123084 146557 141101 134584 135267 86025 87617 314186 274169 804459 806822 209385 207655 269388 272074 317132 309914 319079 319424 324995 331958 301237 333320 764785 795885 579836 468656 288824 286293 328655 326974 334728 339635 337203 342206 378997 376507 669017 692904 40.25 68.6 2
11:21:51 2023-09-26 431546 433223 90099 87717 143944 144223 147426 146584 94988 92703 107744 110732 133106 134572 414502 450958 1121605 1103939 430454 450071 120900 106173 122305 123627 146796 141739 134618 135522 86201 87824 314708 275336 804512 813913 209204 208808 270910 271209 317238 310131 319079 317942 327985 330141 301061 336627 760817 802392 576850 468656 291569 284947 327967 326709 334798 339092 337877 342477 377593 378565 666337 695962 40.25 68.6 2
11:21:52 2023-09-26 435176 436050 90099 87717 143900 144094 147762 147609 92619 92542 107729 112442 133097 133696 414790 451102 1123397 1103784 432472 450215 122625 105914 125531 123117 146319 141938 134618 135488 86020 87585 314083 275455 804005 811577 208878 207332 268851 271209 318617 308222 319530 319648 324995 330963 301026 333645 759167 799139 577969 468692 288897 284947 327932 325199 336786 339565 337203 341929 378428 377103 663954 693922 40.25 68.6 2
11:21:53 2023-09-26 433124 433124 90435 87805 140362 144087 148208 146752 92725 92375 108209 110155 133432 133193 416992 452352 1109622 1097456 435552 450285 120896 106067 122202 123117 146796 141296 134618 135267 86484 87760 312814 273781 804551 815066 208878 207511 269768 272454 317132 309192 319530 318423 326082 331906 302190 333645 757211 802356 579089 473527 289095 286732 325959 326709 336244 338550 338710 340380 378731 375981 663614 695962 40.25 68.6 2
11:21:54 2023-09-26 436470 435579 90128 87749 143773 144194 147762 147814 92820 94658 107729 112509 133039 134167 414790 448390 1121244 1096849 431290 450251 122676 106166 125496 123627 146557 142432 134584 135522 85961 87649 314083 277689 800038 816221 208157 207511 269073 270382 317238 309192 318853 318941 327709 328388 302400 333537 761086 802428 579470 475394 290531 283679 331472 326449 334763 339600 339190 341506 380996 381073 668193 696875 40.25 68.6 2
11:21:55 2023-09-26 452430 435579 90158 87653 139740 144092 147967 147436 95021 92734 107911 112476 133164 133729 417241 447912 1119365 1106639 436438 450633 120810 105947 125706 123627 146521 141706 134622 135300 85934 87617 312814 274946 808148 808606 208226 207690 268817 271174 316910 311481 317621 320914 324506 329902 302154 333230 763056 793378 582501 475687 288824 285196 326979 326709 334763 340619 337478 339830 380729 376244 672968 695962 40.25 68.6 2
11:21:56 2023-09-26 437605 443332 90289 87565 139967 143524 147966 146925 95054 92121 107944 112220 133202 133226 417210 450778 1112228 1099833 436171 449581 122829 106239 125688 123868 146830 141739 134652 135488 86025 87617 312814 273781 809259 815066 208517 207009 269199 272490 316910 310346 319530 317942 326012 329638 303201 333609 763297 802392 584016 473534 288572 285971 328619 328523 336573 340452 339357 342662 378817 378360 669914 698795 40.25 68.6 2
11:21:57 2023-09-26 432836 436330 90099 87717 139916 144765 148363 147577 92757 92630 107878 112709 133172 134513 419660 445626 1127662 1106603 429955 450532 122965 105881 122338 123627 146796 141736 135025 135360 86083 87762 312814 275726 811469 809177 208517 206330 269448 271139 316176 310784 315437 319388 325713 329868 301892 336043 762436 793342 575357 468584 291353 284849 325994 327397 333969 339600 337716 340273 376389 377666 673446 694376 40.25 68.6 2
11:21:58 2023-09-26 438973 437014 90099 87689 139578 144126 148106 147058 94955 92375 107911 112442 133352 133696 417137 448318 1120161 1109823 436475 450179 122846 106239 122238 123627 147019 141938 134618 135488 86083 87617 314708 275336 811224 808569 208192 207332 269388 271174 316840 309157 318069 319908 326785 332679 301658 333176 763297 796866 584016 475095 288676 285205 328655 328523 337347 340550 336581 340309 378997 378576 671824 698010 40.25 68.6 2
11:21:59 2023-09-26 432908 434759 90099 87709 139681 144526 147999 147814 94988 94658 107911 112631 133131 134133 418094 453654 1124466 1103784 431862 450922 122880 106222 122271 123830 146796 142168 134618 135522 86025 87617 314708 275921 807922 813913 208843 206365 270148 271744 317132 307936 319530 317906 324698 330859 299413 333537 759590 800305 587047 468620 288915 284441 326943 325164 336751 338481 336690 341376 376690 377372 663247 692868 40.25 68.6 2
11:22:00 2023-09-26 437383 435436 90099 87749 143834 144528 147762 147814 94955 94690 107829 112820 133285 134572 418390 445662 1127086 1108998 431859 453353 122880 106206 125688 123745 146451 141736 134706 135607 86025 87797 314959 276902 807040 810930 208192 207089 270874 272238 319525 310424 317172 319730 325309 331511 300603 333320 761136 797995 584016 472416 290531 283233 327932 328523 335822 340312 337680 339795 377859 377666 674890 695633 40.25 68.6 2
11:22:01 2023-09-26 454866 435436 90067 88022 143699 144628 147762 147949 94988 94658 107878 112631 133097 134167 418094 450741 1116044 1097629 437747 450886 122642 106271 122193 123830 146625 142432 134618 136058 85966 87797 314186 276117 819573 816221 208157 207476 269388 270347 317203 308186 318555 317906 324995 329339 300744 334011 761356 802607 584016 476698 287832 284911 329586 324674 335467 338515 337716 339795 378997 378007 664226 699791 40.25 68.6 2
11:22:02 2023-09-26 436978 437392 90340 87865 140559 144058 148310 147676 92757 92533 108142 110647 133616 134120 418981 449689 1118790 1112348 436792 452278 123017 105914 122238 123627 146830 142441 135025 135488 86201 87737 312814 274946 806641 809177 208517 206123 269199 271209 316211 309192 317584 318646 323983 330636 299377 332491 763517 793491 579089 468620 288559 285383 325923 325725 334154 339057 335632 342477 376690 376802 669491 694376 40.25 68.6 2
11:22:03 2023-09-26 440383 437979 90256 87717 139902 144190 148416 147814 92757 92734 107911 112631 133131 134133 418426 446647 1116044 1103784 432687 450958 122914 106239 122253 123830 146830 142398 134991 135710 86025 87737 334730 276593 809715 813913 207543 206399 269388 270347 317725 310131 315690 318646 327709 329653 303164 332455 763453 802039 582501 475912 288793 284241 325994 327436 333789 342615 337425 341190 378745 377828 675666 696801 40.25 68.6 2
11:22:04 2023-09-26 438191 438143 90249 87929 140092 144765 147862 147537 94988 92670 107944 110732 133482 134142 418749 451102 1125264 1109295 432665 450958 120474 106451 125461 124119 146285 142928 134550 136154 85961 87889 311956 276902 797430 813913 208157 206330 268782 270382 318609 307720 317621 318941 323721 329638 299413 333230 759130 793378 582501 471344 288824 284277 327932 324834 334728 339565 336179 340344 377270 376507 666115 694376 40.25 68.6 2
11:22:05 2023-09-26 436361 437844 90099 87749 139844 144194 148210 147814 94988 92786 107911 112631 133131 134133 419720 448354 1125264 1109823 431859 450922 122999 105881 122437 123712 147274 141938 135245 135488 86142 87617 312162 275336 821613 813337 208192 205369 269958 270760 315223 310968 315726 318388 324960 331295 300809 333573 762436 800260 584501 471830 290341 284299 328191 327520 336267 340932 337021 341542 376210 378930 673409 696184 40.25 68.6 2
11:22:06 2023-09-26 441854 437848 90099 88158 143922 144594 147934 148227 94988 94788 108075 110997 133131 134572 419683 451102 1122625 1100162 437783 451030 122846 106255 125741 124153 146761 142928 134584 136154 86025 87921 314083 276902 802184 816221 207329 207297 269388 270124 317167 308186 318069 317906 324733 330116 300780 330911 760740 802039 575357 477036 288310 283644 327932 324674 334693 338515 337167 338258 378997 375688 664226 696985 40.25 68.6 2
11:22:07 2023-09-26 435597 435834 90099 87717 139840 144194 148106 147814 94988 92832 107911 112631 133131 134133 419090 452840 1124466 1105081 432759 450958 122880 106133 125741 123830 147084 142432 134618 135488 85966 87649 312814 276117 805951 813913 208157 205688 269388 269559 316653 307255 319013 319443 324911 331942 301489 332815 758984 799855 578343 471867 288608 283467 328655 324834 337726 339020 336727 340309 375274 378396 662777 695670 40.25 68.6 2
11:22:08 2023-09-26 439710 436803 90314 87865 139777 144428 148416 147762 94988 94625 107911 112665 133440 134167 419720 451071 1116044 1103784 432651 450958 123187 105914 122521 123117 146997 141541 135501 135488 86260 87585 312319 274946 817240 816221 207364 206330 269388 270949 315188 309626 317548 318171 325485 329191 301271 332730 763517 805064 582501 473491 289023 283609 325663 327167 335859 340153 338231 338223 377557 378007 672968 697021 40.25 68.6 2
11:22:09 2023-09-26 443030 436589 90258 87869 143848 144724 147725 147778 94988 92832 107878 112820 133210 134167 419720 453654 1116044 1102540 439755 453618 122710 106271 125706 123896 146796 143007 134652 135932 86025 87921 311956 276902 802879 820306 209572 207234 269020 272275 317062 308045 317924 317730 326966 330045 299272 332465 761356 802607 582501 476324 287405 284334 326908 324834 334693 339831 337203 340948 376439 376236 664226 695925 40.25 68.6 2
11:22:10 2023-09-26 436361 436771 90446 87713 140458 143727 148624 147814 92883 92503 108243 112631 133565 134221 420909 450676 1125264 1113056 435737 450994 123034 106239 122437 123830 146520 142199 135466 135619 86201 87617 312814 275614 812776 812762 208192 205083 268596 270760 315902 308257 315726 317017 324839 329603 297532 332491 765599 796485 582821 470272 288752 284592 324942 326906 333969 338550 335668 340309 374400 375950 671600 695707 40.25 68.6 2
11:22:11 2023-09-26 441642 436838 90099 87932 139611 144194 148210 147814 95021 92670 107911 112665 133440 134133 420611 449011 1115553 1106141 436206 453298 122914 106271 122338 123863 146520 142365 135263 136044 86201 87880 315084 276902 811662 816221 208981 206192 269353 270743 317725 310060 315359 320079 324960 329191 301978 331879 763517 800268 587805 475614 288590 283609 325959 326674 333933 339329 337716 340203 377823 376802 673446 697021 40.25 68.6 2
11:22:12 2023-09-26 439449 438103 89947 87993 143634 144696 147797 148643 94955 94788 107729 112854 133131 134793 419720 449725 1130420 1106603 432615 454295 122880 106451 125723 124276 146830 142894 135058 136188 86083 87889 314083 277294 802132 813913 207508 205975 269958 270743 319074 308896 315690 318905 323460 330116 299133 331951 760777 793306 592938 472416 288752 282709 330053 327523 335750 341892 335487 341653 375453 377562 667536 696809 40.25 68.6 2
11:22:13 2023-09-26 440612 438581 90281 87929 140454 144060 148780 147814 92852 92630 108243 112598 133565 134099 420909 455544 1116044 1102216 440030 453618 122880 106271 122353 123830 146830 142466 135058 135966 86083 87859 312814 276509 807177 817076 207364 205975 267843 270347 316653 307290 318069 316947 324018 329653 301043 330411 761356 802320 582501 475116 286987 285062 325923 324654 334693 339914 337203 338223 376124 375708 663614 696455 40.25 68.6 2
11:22:14 2023-09-26 452937 440677 90099 87749 139904 144564 147931 147984 95020 94593 107911 112854 133523 134201 420909 450674 1122039 1097420 431295 453618 122914 106271 122305 123863 146623 142432 135262 135966 85961 87649 314083 276902 809162 819461 207185 205049 270148 270743 316211 309871 315762 316469 324995 328729 298924 333212 761860 807090 582501 471271 288928 282963 328655 327133 336504 340213 337571 339224 376725 376244 665059 698765 40.25 68.6 2
11:22:15 2023-09-26 443031 437960 90099 87717 140040 144228 148416 147676 92725 94658 107944 112665 133565 134167 422286 449689 1118790 1106676 437783 453654 122914 106255 122371 123863 146864 142398 135279 135932 86142 87889 317895 276705 809990 815066 207805 206009 268596 270089 315919 308222 315618 318905 323495 329191 299377 330375 762436 793378 572371 476361 287940 283609 325923 325164 333969 339565 335668 339721 377895 376537 673446 696985 40.25 68.6 2
11:22:16 2023-09-26 440603 442710 90256 87717 140135 144194 148624 147814 95120 92670 108235 112631 133599 134314 422286 454220 1114461 1101943 439943 451066 122914 106271 122236 123863 147221 142466 135245 135966 86083 87829 312162 276117 813495 818303 207185 205511 267843 273045 318624 309433 318003 319218 326736 329546 301240 330768 762326 806322 582501 473643 287023 284876 325432 324412 336462 338806 336509 340444 376089 374618 667284 696698 40.25 68.6 2
11:22:17 2023-09-26 438228 439100 90067 87749 140073 144428 148624 147984 95021 94658 107944 112665 133440 134167 421987 449402 1125264 1111438 433921 450705 122948 106166 122521 123830 147202 142297 135602 135837 86201 87649 312319 275921 816734 815643 207508 204412 269199 270347 315974 309157 315690 316982 323495 329653 297707 332982 762436 797975 582501 468548 289054 283472 327460 325725 333969 338550 336179 338294 373314 376802 672491 692904 40.25 68.6 2
11:22:18 2023-09-26 441408 439100 90295 87749 140073 144194 148520 148227 95021 92703 108276 112698 133565 134167 420909 449725 1120413 1112791 440067 454295 122982 106271 122353 123863 147274 142973 135058 135966 86083 87649 315084 276902 810288 815503 208981 206227 268560 272275 317761 310715 315545 318728 324417 330081 300063 329377 762982 795885 582501 475431 287836 284006 325468 325655 333969 340620 333492 339317 375560 375444 669491 694413 40.25 68.6 2
11:22:19 2023-09-26 437824 438429 90165 87873 139904 144564 148311 147915 92757 94625 107944 112776 133657 134201 422286 454610 1125264 1103784 432610 453654 122948 106271 122236 123863 146864 142466 135279 136435 86083 87921 312814 278008 814756 818267 207364 205015 269199 276204 317725 307755 318069 315956 325019 330116 297497 332221 761086 802607 585532 470419 288824 283140 325959 325500 334657 338545 337753 338223 374186 377684 668193 698795 40.25 68.6 2
11:22:20 2023-09-26 440603 439480 89943 88166 143765 144730 148210 151496 94988 94822 107911 112888 133197 135013 421950 449438 1130395 1106639 435591 454937 122914 106271 122305 124481 147032 143223 135567 136207 86201 88130 314708 278235 816609 815570 207805 205266 269353 270743 316910 308186 315137 319443 324839 328942 298192 332318 758581 793342 580985 474221 288373 281848 326979 324674 333969 339057 335911 340759 375261 378007 669527 694941 40.25 68.6 2
11:22:21 2023-09-26 441985 439409 90132 87717 140073 144428 148416 148227 95054 94658 107978 112776 133599 134201 421652 453901 1117892 1102999 440415 453219 122744 106524 125723 124271 146864 143194 135058 136411 86025 87921 311584 277886 804442 817689 207805 206187 268219 270743 316689 307461 315762 316912 323495 329191 298924 329377 763093 802607 582501 476361 286786 283360 329353 324654 336772 339974 336034 340297 376546 375230 664115 699977 40.25 68.6 2
11:22:22 2023-09-26 437897 439444 90256 87565 140584 144194 148624 147812 95121 92798 108276 112587 133599 134167 421993 450886 1123668 1114640 436402 453364 122982 106288 122437 123863 147202 143039 135500 136051 86201 87769 312814 275921 813335 813913 207508 205015 267843 270950 315223 308257 315690 316947 322074 328617 297888 330911 764785 795922 572833 468584 287868 283755 326803 325427 333969 340189 333744 338258 372720 375690 672968 692904 40.25 68.6 2
11:22:23 2023-09-26 441886 438782 90132 87741 140162 144564 148414 147778 95054 94593 108429 112698 133880 134201 419848 454798 1120413 1112783 439847 454616 122982 106271 122269 123896 147101 142466 135407 136000 86201 87829 315920 275597 823025 813913 207805 205654 268408 269524 315223 308222 315690 318423 323577 329422 300845 331810 763334 797087 593298 474088 286844 283467 327727 327133 333609 340932 333456 338294 375560 374618 669017 697396 40.25 68.6 2
11:22:24 2023-09-26 439238 440714 90132 87965 140139 144562 148242 148362 95054 94723 108201 112810 133599 134606 419812 457518 1124466 1105355 432651 455259 122982 106451 122353 123896 147274 142500 135535 136317 86201 87921 314708 276020 812567 818303 207329 204412 269010 270743 315258 307255 317621 315856 323009 329653 298068 333738 761356 802039 576850 468584 288404 282744 328154 324674 334189 338070 336727 337985 373279 376802 664226 695962 40.25 68.6 2
11:22:25 2023-09-26 448367 441412 90196 87781 143773 144696 148210 151531 94988 94920 107944 113111 133197 135047 419848 451102 1130395 1111997 435786 455259 122880 106630 125741 124305 146864 143223 135058 136578 85988 87921 317263 278111 802428 816268 207805 205015 268831 270527 319300 310090 315401 318281 324453 329546 299573 332539 758984 797995 582501 472046 287868 281918 326979 324834 333861 340716 333600 338258 374400 376272 664226 695819 40.25 68.6 2
11:22:26 2023-09-26 443072 440139 90384 87717 140844 144228 152043 148021 92820 92670 108309 112587 133850 134167 420474 459292 1116044 1103784 440342 454616 122948 106451 122437 123896 147479 142500 135407 136188 86201 87921 315920 277219 811943 820729 207805 204873 267467 269594 315938 308597 315798 315956 324502 328269 297707 329448 763316 802320 580985 473702 286987 284512 324942 324940 334189 338307 336179 339721 374471 374582 667974 696985 40.25 68.6 2
11:22:27 2023-09-26 441922 439780 90038 87960 139707 144765 148311 148398 95054 94790 107978 112810 133636 134920 420438 453229 1123668 1097456 434994 453051 122982 106524 122371 124100 146864 142962 135678 136411 86083 88065 315084 279273 814238 820583 207805 204662 269353 270516 317725 308045 315473 318396 323947 326258 298471 331773 759167 807127 581175 475614 288716 281848 325994 324834 333933 340189 335111 338374 376761 376802 666300 698541 40.25 68.6 2
11:22:28 2023-09-26 441949 441191 90132 87745 140495 144228 151867 151250 95121 92895 108201 112854 133632 134606 421102 452876 1122076 1113056 441665 455580 123017 106451 122437 123930 147479 142894 135535 136411 86083 87889 312162 275791 812745 815066 207805 205083 267843 269524 315223 310881 315654 317942 323577 329653 297532 329377 757247 792747 582501 474234 287068 283644 324978 325199 333969 338044 333347 339946 376138 375386 672048 697801 40.25 68.6 2
11:22:29 2023-09-26 441881 441371 90099 87869 140592 144662 148624 148434 92852 94755 108276 112898 134141 134793 421066 451066 1117133 1106928 437401 453219 121574 106465 123028 124276 147645 143435 135876 136227 86260 88097 317108 278084 816243 820863 207589 204981 268596 270743 315974 309121 315329 318542 324403 327632 297532 329377 763297 803670 580985 475717 287832 282810 324942 325690 333463 339020 336106 338614 376089 375408 674881 698505 40.25 68.6 2
11:22:30 2023-09-26 441955 441741 90318 87873 140361 144662 148624 148537 92820 94788 108276 112854 133783 134572 421030 453194 1128463 1106603 436475 456407 122880 106597 122305 124443 147186 143358 135377 136859 86201 88134 317336 278111 800581 816221 207805 204696 268596 270362 317097 307220 315618 317906 324033 329653 299790 329412 759094 793306 584016 474221 288206 283303 329586 324726 336504 339974 333420 341021 374257 375493 664042 696641 40.25 68.6 2
11:22:31 2023-09-26 448552 441088 90099 87929 139895 144765 148345 148225 95021 94920 107944 113078 133923 135013 424165 450850 1133212 1114804 435242 456225 123358 106531 122690 124343 147442 143025 135791 136411 86201 87889 315084 277294 810943 817958 207805 204378 269388 269981 314968 309342 316784 316947 324933 328233 299827 330375 761356 793342 580985 472852 288752 281598 325923 325392 333933 338245 333347 339611 373839 376802 673446 695925 40.25 68.6 2
11:22:32 2023-09-26 445824 441859 90099 87989 139799 145062 148380 148467 95152 94887 108276 112966 133846 135047 421102 454575 1120340 1101086 439220 454006 123119 106597 122353 124271 147304 143259 135339 136411 86083 88074 317263 278111 805745 820656 207075 204873 268596 269981 316140 307220 315582 318992 324803 327384 301058 330995 760059 806893 582168 476552 287419 282497 328655 324762 333717 339020 333672 339334 376389 374261 664226 697689 40.25 68.6 2
11:22:33 2023-09-26 441633 441412 90099 87717 140749 144428 148935 148502 92789 92832 108276 112743 134002 134167 422324 454041 1123668 1115433 440342 455580 123119 106418 122437 123863 147479 142466 135501 136154 86201 87857 315065 275562 812354 815643 207805 204412 267431 270743 315974 307720 315137 316433 323122 329885 297888 331229 763517 794614 575357 468656 286571 283609 326694 326672 333933 339020 333636 338223 372127 374248 671464 692868 40.25 68.6 2
11:22:34 2023-09-26 453001 442075 90124 87713 140394 144528 148624 151427 92852 94723 108276 111215 133876 134572 421730 453799 1122039 1111438 441040 456225 123034 106418 122437 124238 147339 142894 135688 136377 86142 87889 315084 276020 817729 816268 207769 206904 267557 270599 317725 308045 314993 318246 322979 328056 297595 330402 763407 793306 580985 476361 286714 283379 327691 325164 333933 339760 333058 340759 375261 374404 668980 694904 40.25 68.6 2
11:22:35 2023-09-26 440374 441430 90099 87753 140228 144765 148419 148363 95054 94788 107944 112854 133863 135013 422360 458642 1130253 1106566 436516 456407 123119 106418 122521 124271 147479 142958 135501 136424 86201 87889 315920 279273 810288 820656 207805 203744 268596 270552 315153 306970 315726 315856 325127 329191 297888 330375 761086 802039 585532 468584 287832 282475 325170 326720 333652 337797 335596 339130 372127 375708 665525 697764 40.25 68.6 2
11:22:36 2023-09-26 441002 442102 90099 87717 140073 144662 148833 151567 95121 94723 108276 112854 134225 134793 421066 453547 1129557 1106639 438661 454610 122795 106630 125775 124443 146520 143833 135753 136895 86201 88065 315084 279055 801848 817958 207467 204276 268265 269802 318660 308996 314622 316912 323122 328233 297888 331773 758581 797577 582501 472046 287391 281945 328655 324834 333933 337538 333311 339611 373839 375708 665565 694904 40.25 68.6 2
11:22:37 2023-09-26 445560 441877 90132 87721 140621 144562 151973 148434 95087 92895 108276 112820 134002 134572 421730 458283 1116044 1103784 442292 454610 122999 106597 122353 124153 146963 143733 135594 136501 86201 87889 311956 276797 807302 820693 207366 204696 267021 270743 316140 308452 315654 315735 325127 327932 298068 329541 761356 805027 580985 475650 286039 283463 325432 324834 336742 338295 333456 338837 374257 373248 667062 696568 40.25 68.6 2
11:22:38 2023-09-26 446586 442142 90033 87989 140069 144730 148624 151742 95087 94953 107944 112921 134175 135362 421730 456152 1123668 1100577 437182 457084 121202 106531 122774 124495 147650 143324 135680 136627 86319 88097 318274 280069 809950 823055 206638 204378 268596 269981 318624 309142 315582 315956 322716 326188 299432 330995 760273 802428 585245 476765 287594 281383 325959 324834 333933 338782 333636 337657 376425 375408 664226 698505 40.25 68.6 2
11:22:39 2023-09-26 441922 441859 90132 87717 140484 144660 148864 148260 92883 94723 108309 112854 134077 134572 422396 453866 1124466 1115990 442389 457053 123068 106597 122521 124067 147820 142928 135722 136411 86201 87889 315920 276020 818283 815643 207659 204378 267208 270743 315974 307255 314658 316433 322859 329191 297888 330475 764217 795323 582501 474558 286432 283233 324929 326672 333501 338878 332878 340538 372804 373808 669491 694115 40.25 68.6 2
11:22:40 2023-09-26 445824 441786 90099 87629 140365 144424 151938 151461 92725 94658 108276 112854 134112 135342 424503 450850 1122403 1110085 440269 455860 123410 106531 122606 124343 147303 143634 135794 136522 86201 87889 317108 278479 818371 819424 206638 205888 267619 270563 314968 308222 313189 315956 324489 325963 299790 330585 762976 800305 583707 475277 286727 281940 324965 324709 331986 339163 333636 337584 374471 373986 673446 696985 40.25 68.6 2
11:22:41 2023-09-26 443035 442138 90099 87717 140361 144662 152044 151602 95087 94822 108276 112888 133817 134793 421730 454610 1127921 1108998 437747 454361 122880 106630 122271 124476 146796 143722 135058 136859 86052 88074 318274 278574 800811 818427 207221 203744 267619 269791 316176 308996 315107 319218 322835 328410 297816 331142 758984 797431 588184 471864 287212 282532 328655 324533 333933 338806 332554 339611 375923 375109 664226 694413 40.25 68.6 2
11:22:42 2023-09-26 445634 441859 90530 87801 141072 144190 152397 148124 92852 92670 108492 112665 134069 134167 423624 459576 1116044 1106141 440856 453688 123034 106418 122606 124271 147890 143160 135722 136283 86201 87889 315920 276902 812982 823055 206929 203744 266798 270743 315974 308597 315654 315856 324033 327209 297599 330622 761263 802320 580985 472786 286754 283573 324965 326223 333969 337087 333672 337657 373279 373426 667899 696985 40.25 68.6 2
11:22:43 2023-09-26 447865 441895 90099 87749 140102 144692 148624 151637 95121 94887 108276 112999 133817 135013 422360 456638 1118790 1102216 441795 454468 122914 106597 122353 124357 147306 143392 135704 136859 86025 88074 317895 278967 810035 823197 206923 206178 267700 269838 318210 308561 315473 317643 323925 326082 299573 329504 760206 802607 580985 477036 286745 282447 325923 324834 333969 338070 333347 338321 375838 373688 664226 698010 40.25 68.6 2
11:22:44 2023-09-26 441707 444372 90256 87721 140848 144428 152114 151321 92757 92819 108309 112665 134035 134201 423624 454575 1125264 1115786 441665 455325 123153 106451 122521 124238 147442 143435 135935 136501 86201 87829 316085 276020 814169 816221 207513 203568 266798 270743 315974 309871 314658 315604 322859 329191 296345 330622 763517 793491 584016 468620 286629 283264 324965 324834 333933 339020 333600 340276 371570 374297 672673 697490 40.25 68.6 2
11:22:45 2023-09-26 447540 442142 90256 87749 140621 144696 152008 151461 95121 94756 108309 112888 134302 134826 423624 450814 1123668 1112265 441979 454361 123102 106597 122606 124271 147854 143257 135929 136619 86437 87977 315084 278479 813662 819699 206280 204310 267476 270671 315974 308924 313702 316982 323312 326926 297676 329504 762982 793414 577955 476509 286665 281883 324965 324834 332994 337538 334975 337621 375261 373461 673446 697021 40.25 68.6 2
11:22:46 2023-09-26 441886 454427 90165 87749 140613 144696 152008 151496 95218 94822 108309 112888 134035 135047 423028 458714 1127958 1111202 438663 455747 122914 106630 122353 124595 147461 143426 135501 136825 86201 87921 315920 277720 816206 819497 207221 203427 267843 270362 316176 306043 315654 316876 322859 328925 296654 328879 759167 800037 582501 471380 286987 281883 328154 324546 333537 338771 333420 339538 372021 374440 663571 696898 40.25 68.6 2
11:22:47 2023-09-26 441958 444066 90038 88054 140060 145399 148624 152059 95086 95019 108201 113145 133909 135678 422991 452523 1133679 1115637 437564 458815 121271 106564 122606 124581 147650 143557 135997 136912 86462 88130 317895 279468 809725 815923 207221 203427 268382 269043 315223 307255 313702 318208 323122 327737 297888 329641 760279 793342 572371 472786 286665 280990 325994 324834 333698 340189 332554 339130 373052 374582 665529 694941 40.25 68.6 2
11:22:48 2023-09-26 446934 442142 90351 87749 141080 144662 152290 151356 92820 94723 108492 113030 134288 134606 423660 460044 1116044 1105355 441521 455970 123068 106524 122606 124271 147442 143833 136042 136552 86260 87921 315920 276638 813960 824368 206638 208765 266202 270743 314932 305829 315654 315856 324033 326258 297888 330021 763297 805874 580985 473345 285695 283343 324929 324690 333933 336591 333492 337475 373243 372344 665565 697021 40.25 68.6 2
11:22:49 2023-09-26 448120 444639 90132 87961 140365 144730 151926 151777 92852 94855 108475 110392 134271 135507 426130 457853 1122403 1102851 442920 458490 123324 106564 122606 124443 147582 143392 135535 136859 86319 88130 314019 279396 811038 820729 206058 206178 267308 269223 315258 306292 314658 315856 323122 326188 297442 328573 760242 804990 580985 477036 286074 281623 325695 324834 333933 338070 333600 338374 374471 372867 664226 698505 40.25 68.6 2
11:22:50 2023-09-26 441502 441818 90351 87861 140779 144664 149282 148260 92789 94593 108459 112698 134094 134572 423696 454610 1125264 1115822 442117 454396 123187 106524 122606 124186 147684 142928 136309 136411 86201 87889 315920 276868 824185 815887 207221 208654 266611 270563 315829 309433 316489 317281 322751 328587 295964 329838 764564 795702 576850 471867 287391 282709 324748 324834 333698 337750 333334 339611 369942 374021 673446 694413 40.25 68.6 2
11:22:51 2023-09-26 455702 442147 90435 87881 140980 144927 149613 148641 92757 92887 108542 113065 134212 134945 423516 455902 1124466 1113056 440899 455426 120055 106531 122521 124271 147442 143733 135923 136544 86319 88277 315920 277720 814866 817076 206348 203744 266833 269981 315974 306791 313702 316947 322632 327209 297442 328573 762436 793342 580985 476480 285236 282893 324965 324510 333463 339914 331278 338614 373314 372344 669527 695962 40.25 68.6 2
11:22:52 2023-09-26 440346 444639 90128 87753 140462 144492 152008 151531 95056 94756 108309 112999 134335 135047 423696 460116 1127123 1106639 437165 455747 123187 106630 122606 124271 147684 143293 135944 136445 86260 87953 315084 279273 814757 823197 207805 205166 267700 269874 315938 306825 315509 315784 324152 328021 296524 328879 760817 801473 585532 468282 286916 281580 324680 324834 333969 336733 333420 338614 371570 374618 664226 696455 40.25 68.6 2
11:22:53 2023-09-26 447232 445441 90132 87929 140873 145167 152184 151742 92820 94920 108309 112955 134035 135047 423732 452840 1121244 1106676 440415 455782 123221 106630 122690 124305 150723 143392 135978 136764 86319 87921 317336 277755 831015 821891 206493 203461 267431 269981 315974 309907 313189 315039 324033 325696 297399 330007 764068 802039 582501 476361 286316 281848 324965 324674 332729 339163 333564 336780 375274 373736 676210 699647 40.25 68.6 2
11:22:54 2023-09-26 445897 444644 90446 87717 141523 144462 152467 151250 92884 94756 108459 112843 134423 134920 423732 458714 1117170 1106676 440415 455818 123221 106451 123028 124481 148337 143223 136598 136309 86496 87857 315065 277689 820258 824111 206602 205166 267396 270743 315049 307220 314694 315604 324284 326047 297678 330007 761567 802392 580985 475837 286606 282090 324965 324709 333933 337052 333708 337346 373279 373426 673446 699073 40.25 68.6 2
11:22:55 2023-09-26 445190 443977 90099 88022 140073 144730 151902 151847 95087 94987 108261 113145 133817 135490 423696 453866 1134484 1114640 436511 460269 123153 106630 122521 124305 147310 143833 135850 136871 86201 88074 317263 279504 813661 817689 206638 208436 267843 268359 314713 307255 313473 315956 322632 326294 297050 329541 760817 793414 580985 472786 287104 280823 327691 324618 332616 339497 332410 337989 372091 374404 668961 697305 40.25 68.6 2
11:22:56 2023-09-26 440571 443044 90128 87749 140819 144696 152184 151356 92789 94723 108492 112921 134069 135290 423768 454610 1131601 1119777 438037 457225 123444 106531 122944 124172 148097 143058 136254 136275 86437 87889 316911 276056 820035 820693 207659 204308 267056 270362 315049 310564 313738 315856 323122 326948 294883 328914 762436 793450 580985 468512 287603 281418 324965 324834 332994 338070 332590 337621 369942 374582 673446 694941 40.25 68.6 2
11:22:57 2023-09-26 448499 444385 90099 87989 139992 145066 148414 148952 95054 94954 108276 110218 134098 135490 423696 457353 1125264 1102216 437943 456459 123017 106630 122437 124271 147684 143392 135568 136893 86083 87953 315920 279468 816038 824804 206058 208401 267843 268808 314968 306327 313738 314780 323577 324925 297707 329248 762479 807163 585245 475504 286808 280814 327496 324690 333825 337928 333058 336084 374435 374021 664226 698394 40.25 68.6 2
11:22:58 2023-09-26 441850 443044 90132 87749 140617 144696 152149 151531 92789 93079 108475 110554 134457 135388 423394 459935 1127625 1106854 436983 458962 121588 106524 122521 124305 147442 143634 136031 136829 86083 87889 318274 278378 811314 824368 207185 204161 267580 269223 315974 306327 315173 315412 323577 326258 295655 330659 760279 804458 588323 468620 286750 281051 324965 324834 333933 336038 333708 337107 373916 374021 664625 695998 40.25 68.6 2
11:22:59 2023-09-26 447036 444526 90132 87960 140659 144628 148899 148641 95121 94790 108343 112921 134069 135047 423732 450814 1122039 1109035 442168 455782 123102 106630 122521 124305 147684 143160 136097 136480 86142 87921 315920 277791 819391 820729 206058 204951 266772 269730 315505 309579 312606 318099 323733 326821 297318 328856 763444 800123 583827 475650 286074 281418 324965 324834 331700 339020 332793 337071 374435 372344 673225 699073 40.25 68.6 2
11:23:00 2023-09-26 446904 445701 90493 87893 141075 144765 149281 148397 92757 92822 108542 113099 134402 135226 426057 458642 1118790 1106676 440255 456316 123427 106486 122774 124271 150734 143194 136254 136411 86378 87940 319088 275984 820925 824804 206348 204735 266762 270362 314827 306970 314622 315856 323122 325171 296654 328537 763517 804311 579470 472749 286003 281791 324929 326672 333463 336981 333600 336248 372127 373128 672931 698505 40.25 68.6 2
11:23:01 2023-09-26 445824 444288 90067 87933 140135 145133 148624 151989 92725 95052 108243 113268 134302 135678 423696 453866 1134484 1114640 436616 456423 123324 106630 122690 124562 147684 143358 135910 136730 86437 88033 317895 280868 817133 820863 205954 204735 267700 268486 315938 309433 313010 317643 322296 326188 296524 329504 760777 793378 564579 473149 287005 280030 326803 324762 331951 339020 331547 337548 371831 374213 668470 694904 40.25 68.6 2
11:23:02 2023-09-26 444155 447164 90281 87837 141176 144560 152362 148937 92820 94854 108425 113010 134516 135026 426165 458490 1127921 1119597 438207 455747 123324 106418 122859 124119 147993 143126 136167 136377 86319 87797 312319 276020 818379 820656 207075 204161 266762 269981 315049 307220 313410 316321 322560 326223 295133 329114 762436 793378 588323 468512 286678 281777 324699 324834 332958 337797 332518 337548 369907 373986 673446 694868 40.25 68.6 2
11:23:03 2023-09-26 448499 444324 90087 87993 140495 145133 152008 151883 95087 94986 108276 113111 134002 135456 423768 458319 1125264 1102962 438750 457552 121236 106498 122774 124514 147717 143324 135842 137093 86201 88097 318274 279324 817494 825315 205733 204591 267396 268324 315974 308488 313523 315856 322501 324158 296771 329038 760059 802392 586784 475277 286916 280065 326803 323981 333463 337052 332554 336766 373839 373950 665642 698505 40.25 68.6 2
11:23:04 2023-09-26 449098 445018 90104 87717 140476 144765 148864 148467 92820 94788 108721 112854 134511 135013 423732 457281 1125264 1118487 441412 456423 123153 106597 122606 124271 147511 143358 135910 136411 86201 87889 319088 277489 819280 817653 206058 208693 266166 269566 315715 306257 315440 315956 320871 326223 296560 327500 762436 793040 580985 475285 287101 281601 324929 324726 332023 338402 330866 338431 375199 372096 672011 695596 40.25 68.6 2
11:23:05 2023-09-26 448499 444948 90099 87749 140811 145112 152114 151742 92757 94822 108459 112932 134347 135047 423480 455180 1123926 1112460 441555 459649 123358 106531 122774 124548 147749 144032 136090 136893 86398 87921 318274 277755 823102 824221 206058 204591 266202 269151 315049 308045 312678 316253 323577 324890 297432 327672 763517 802039 579470 474234 287101 281034 324965 324834 331448 338070 333058 335537 373576 371977 673446 696985 40.25 68.6 2
11:23:06 2023-09-26 444791 444988 90099 87717 140625 144696 152114 151848 92789 94822 108309 110014 134002 135328 423768 457997 1131233 1109823 440415 458348 122999 106663 122437 124595 147582 143892 135722 137083 86025 88194 315620 279468 802940 820789 206058 204161 266575 268324 315865 306825 312678 317983 320883 325941 296446 329125 758947 796866 580985 471864 285895 281242 327727 323633 333463 337679 330974 337657 371015 373106 666115 694376 40.25 68.6 2
11:23:07 2023-09-26 450913 446354 90099 87717 140492 144765 149578 148950 92884 93015 108475 113256 134410 135354 426093 457664 1133286 1115322 436361 455711 123358 106271 122690 124238 148302 143189 136261 136377 86260 88100 316911 277720 827981 820656 206058 203590 266985 269151 315049 307220 314992 315856 321631 325696 295713 330241 761356 793414 579470 468512 287391 282321 324965 324834 331951 338070 332284 337071 370979 374248 673446 694904 40.25 68.6 2
11:23:08 2023-09-26 449771 445331 90071 87869 140358 145133 149214 151883 95021 94887 108276 113234 134361 135456 423768 458678 1124466 1102999 440415 457102 123034 106630 122521 124476 147684 143426 135910 136859 86083 88041 317895 279504 815476 824954 204909 204628 267334 268415 315938 306825 313558 315784 322380 324018 297743 328049 758947 807347 583707 476765 286106 280692 327265 324762 332958 337016 332050 335537 376530 372808 664226 698010 40.25 68.6 2
11:23:09 2023-09-26 445419 448426 90281 87929 140879 144996 149352 149075 92852 92887 108508 113256 134305 135328 426202 462429 1128611 1110085 437783 457102 123153 106630 122606 124305 147543 143358 135944 136730 86083 87889 312319 278574 814866 824221 206348 203875 266611 268962 315715 305829 314658 313581 322859 326188 294305 330351 761356 802607 579091 468584 286512 280723 326536 324834 333933 335028 333329 336559 369871 373128 663578 695962 40.25 68.6 2
11:23:10 2023-09-26 449453 444983 90120 87713 140853 144730 152362 151742 92820 94756 108459 113044 134069 135649 426202 454184 1122039 1109823 441665 460117 123153 106597 122606 124476 147684 143392 136151 136843 86437 88065 318274 279670 828500 824111 205337 204834 266398 269386 315385 309433 311729 315856 323086 324193 295785 328318 762944 801436 577955 475614 285797 281439 324965 324834 330947 338545 332284 335174 373279 372273 674881 696948 40.25 68.6 2
11:23:11 2023-09-26 448042 447168 90439 87653 141114 144528 152680 151461 92745 92734 108842 112743 134473 134572 427480 460116 1119210 1106639 442846 456780 123187 106597 122690 124476 147993 143358 136201 136635 86319 87921 315065 276994 818831 825389 205480 204161 265315 269981 315233 306825 314658 314932 322107 325171 296071 328537 762976 802320 586784 472786 285236 281848 324471 324834 333933 335967 332590 336011 371570 371161 670243 696985 40.25 68.6 2
11:23:12 2023-09-26 441994 445649 90099 88022 140617 145163 152327 151812 92789 94920 108459 113078 134069 135456 426238 454575 1132875 1114640 438037 460117 120038 106465 123113 124376 147784 143833 136373 136825 86730 88097 318274 278859 835077 820620 206058 203590 267431 268828 314941 307220 312458 315532 321168 325871 295821 329417 761356 793378 579470 468584 286665 280139 324965 324834 331717 337560 331511 336559 371309 373461 672491 694941 40.25 68.6 2
11:23:13 2023-09-26 447540 445715 90435 87805 141043 144662 152397 151742 92820 93015 108808 112888 134473 135047 426840 457997 1127204 1115822 444996 457137 123221 106630 122774 124481 147684 143392 136167 136730 86201 87889 315920 277720 818941 819461 206058 204591 265351 269602 315493 306292 313189 315856 320610 326944 293948 327537 762216 793491 582501 471380 284729 281848 324929 324834 332490 337052 330509 338374 372258 370123 671501 692868 40.25 68.6 2
11:23:14 2023-09-26 450913 447095 90112 87745 140359 145066 149615 148952 92757 94822 108459 113078 134715 135730 426851 459791 1128426 1106854 437724 456994 123393 106564 122859 124548 147646 143358 135944 136859 86201 88100 318274 279091 815964 826559 206058 203590 266798 268828 315974 305829 315440 314674 322274 324944 295297 329504 760817 802320 579470 468620 286512 282121 324965 324834 332958 336003 333600 333577 369942 373426 665565 696985 40.25 68.6 2
11:23:15 2023-09-26 450728 445715 90099 87721 140848 144730 152255 151742 92820 94756 108459 112999 134462 135047 427480 454220 1123668 1112265 440863 457102 123187 106524 122606 124305 147890 143392 136167 136859 86201 87889 315065 278574 814976 822473 204764 204161 265944 269151 315938 309433 313952 317535 322046 324436 296870 326856 762326 797830 585245 476619 285107 281439 324965 324834 330947 338545 331045 335721 376226 371161 673446 696985 40.25 68.6 2
11:23:16 2023-09-26 446479 445331 90132 87753 141365 144492 149874 148970 92884 92887 108542 113133 134372 135260 426996 461097 1120809 1106603 441665 456780 123358 106271 122774 124362 148162 143126 136261 136445 86260 87617 315390 278084 831679 825389 205480 204018 266166 269791 314163 306327 313666 313545 322596 324681 295655 328304 763517 806204 579470 472822 285200 280955 324434 324834 332454 335063 332554 335501 371050 371196 672491 696985 40.25 68.6 2
11:23:17 2023-09-26 447159 445706 90063 87873 140462 145167 151973 152059 95087 95052 108276 113111 134035 135712 426238 455890 1134484 1113056 437747 459633 123068 106597 122521 124305 147684 143392 135944 136904 86083 87921 324831 279468 813159 822613 205195 204366 267334 267357 315421 308561 311622 315784 320954 325030 294775 328354 760206 793306 579470 471380 287108 279499 324965 324798 330911 337560 330509 336237 373093 373164 669491 694413 40.25 68.6 2
11:23:18 2023-09-26 446629 446862 90314 87685 141014 144594 149770 148952 92872 92822 108725 112854 134473 134826 428121 458678 1129647 1119032 442292 457173 123221 106630 123113 124581 148131 143392 136296 136859 86260 87921 315065 277455 821461 820693 206348 203590 265758 269981 315011 306043 312714 315856 321168 326223 293785 328304 763517 795922 582501 468548 285249 281383 324471 324834 331986 336780 331511 336559 369984 371716 673174 692941 40.25 68.6 2
11:23:19 2023-09-26 447232 446696 90005 87929 140584 144996 152149 151989 92789 94920 108309 113111 134254 135712 427178 459684 1130290 1103784 438786 457817 123153 106630 122521 124476 147682 144232 136258 137136 86730 88033 318274 279360 814640 827732 205266 203769 266843 268109 315902 305794 312749 314537 323086 325019 295821 328072 760206 802392 586784 473491 288534 280052 324965 324341 332724 337016 332518 333541 373017 372309 667284 699037 40.25 68.6 2
11:23:20 2023-09-26 445560 446827 90281 87717 140811 144730 152149 152024 92789 93079 108309 113044 134440 135456 427178 464173 1128773 1109035 439755 457817 123153 106630 122606 124448 147684 143392 135944 136859 86201 87921 315920 279039 814538 824221 205913 203590 266166 268324 315493 306825 314179 314674 321168 325924 293124 328537 760777 800341 582501 468620 285802 280100 324965 324341 333698 334957 332320 336559 370200 372012 664226 694904 40.25 68.6 2
11:23:21 2023-09-26 457326 447095 90099 87721 140359 144765 149615 148917 95121 94822 108492 112921 134309 135047 427516 454539 1122039 1111593 442892 460117 119988 106498 122859 124548 148097 143324 136031 136912 86319 88249 318274 279288 835613 824221 205300 203875 265883 268864 314827 307220 314099 315634 321524 325019 295677 326540 762976 801473 579470 474234 284929 282121 324965 324834 329983 337052 332050 333541 371866 371161 673446 696985 40.25 68.6 2
11:23:22 2023-09-26 448490 448175 90165 87685 141080 144562 152467 151496 93010 92630 108676 112776 134693 134606 427516 464209 1119365 1110346 444811 458498 123187 106630 122774 124271 148183 143733 136303 136858 86260 87829 324831 276868 825768 825389 205480 203590 264573 269791 314827 306825 313666 314674 321881 324228 295169 326675 762976 802126 577955 472786 284765 281502 322867 324377 333175 334992 334499 335501 371015 370087 668543 698795 40.25 68.6 2
11:23:23 2023-09-26 441705 447005 90104 87749 140625 144765 152149 149215 95087 94822 108309 110413 134271 135730 427225 458595 1133532 1116190 437637 459036 123461 106531 122859 124462 148131 143392 136201 136859 86201 88033 315390 279360 818186 821891 205444 203021 267146 268145 314827 306791 311765 315052 320907 324228 295169 329271 761356 793378 579470 468692 286512 279214 324699 324834 330947 337087 330974 336285 369907 372902 671501 694941 40.25 68.6 2
11:23:24 2023-09-26 450823 445751 90099 87745 140205 144730 152149 151777 92757 94855 108343 112999 134102 135047 427178 460116 1120413 1103784 441701 458950 122948 106630 122437 124271 147479 143426 135535 137264 86025 87921 320170 279504 812825 825389 204188 204161 264573 267499 315829 306644 313415 315346 320597 324123 295433 324451 759521 801291 577955 476178 286084 280065 324965 322508 332994 336003 333328 336511 372091 369982 663755 696455 40.25 68.6 2
11:23:25 2023-09-26 447223 447041 90216 87893 140719 145399 149421 152097 92757 93150 108392 113245 134339 135388 427298 459863 1131898 1103784 438786 458498 123187 106531 123049 124443 147890 143392 135978 136893 86201 87977 321146 279468 811089 824952 205120 203021 266202 267535 315049 304481 311801 314453 322895 323219 294340 327940 759130 802392 583707 468692 286164 279604 324712 323848 331951 336038 334350 333505 371050 372273 665565 697021 40.25 68.6 2
11:23:26 2023-09-26 450510 447041 90132 87749 140844 144949 152184 151777 92789 94887 108309 112921 134473 135320 427516 455961 1124466 1113056 441665 458175 123187 106630 122437 124271 147442 143733 136269 136953 86142 87921 318274 280069 815085 823197 204513 203807 265209 268594 315199 306825 311622 317643 319983 324771 296036 324595 761356 793342 577955 476141 285490 280588 324929 324377 331986 338070 332331 336559 371050 370052 669017 695962 40.25 68.6 2
11:23:27 2023-09-26 452030 447931 90281 87673 140452 145227 149002 148777 92757 94788 108276 112888 134132 135081 427516 455970 1122292 1109860 443206 457173 120055 106972 122606 124514 147890 143160 135978 136764 86083 87921 315920 279075 818060 823055 204474 203590 265351 268324 314827 306257 310749 315856 321132 322993 295620 324631 764255 797975 576439 475277 284294 280100 324965 324341 329947 337833 330277 333613 372162 370052 673446 696985 40.25 68.6 2
11:23:28 2023-09-26 455385 450216 90099 87721 140625 144730 149650 151812 95186 94822 108309 112921 134380 135047 428496 461398 1129594 1111475 441040 458570 122948 106630 122236 124514 147511 144189 135963 137068 86319 88188 318274 279091 809250 824147 205122 203448 265581 267499 315974 305746 312749 315856 321587 325732 293948 327002 756949 793414 581175 471344 285027 281922 324965 322377 333229 336038 329546 336595 368768 371161 663284 692904 40.25 68.6 2
11:23:29 2023-09-26 447381 449698 89910 87721 140106 144765 149214 149474 92789 94920 108243 113033 134035 135712 427866 456924 1134484 1113056 437856 457853 123102 106557 122437 124271 150758 143223 136012 136893 86142 87921 317336 279540 818967 820693 204833 203021 266237 266678 315049 305829 311256 315856 320161 324228 294269 326577 760242 797086 571251 472082 285200 278366 324965 323884 330433 337087 329546 335537 369871 371752 667052 697413 40.25 68.6 2
11:23:30 2023-09-26 451688 446691 90038 87721 141172 144730 152184 151837 92820 94822 108309 112921 134069 135047 427516 461460 1119069 1109466 445416 461245 123307 106564 122690 124376 148097 143324 136159 136912 86319 87945 316911 277755 822239 824952 204513 203484 264098 268864 315049 305602 315625 314644 320883 323705 294091 324667 761356 801154 586784 471380 283462 281418 324015 322902 332994 334992 331511 333577 369907 372009 667052 695925 40.25 68.6 2
11:23:31 2023-09-26 452329 447670 89943 87749 140102 145167 148935 149369 95087 94887 108560 112955 134069 135490 427516 460116 1123668 1103784 441246 458893 122982 106630 122437 124476 147237 143833 135944 137207 86025 87953 317263 279576 813506 825389 203974 203590 265351 266678 315974 304447 312961 314968 320196 322283 295620 324523 758005 805064 582168 476361 284294 279731 324965 322867 332022 335063 330509 333613 372162 370052 664226 698046 40.25 68.6 2
11:23:32 2023-09-26 445890 448499 90132 87661 141080 144662 149526 151637 92726 92789 108658 111175 134584 134911 428653 459576 1125227 1119410 444069 457996 123427 106597 122944 124271 148028 143392 136235 136809 86319 87889 316911 277755 816511 820113 205301 203021 264538 268548 314562 304481 311765 314968 319193 325732 293337 324667 761356 792930 582501 468584 283860 280955 323787 323884 330983 336003 330545 336559 369984 369499 671267 692904 40.25 68.6 2
11:23:33 2023-09-26 450188 448650 90216 87717 141614 144765 149479 148536 95186 94855 108309 112921 134464 135047 428496 456282 1125264 1113253 441412 458534 123187 106597 122521 124271 147993 143904 136012 136859 86083 87829 319088 279039 813992 823197 204152 203875 265351 268324 314827 305368 313209 315856 319936 323479 295620 324595 761356 793378 585245 476361 284259 280135 324507 323333 331484 337750 329012 336047 371050 370052 668507 694941 40.25 68.6 2
11:23:34 2023-09-26 446963 449698 90307 87861 140947 145030 149456 149057 92872 92887 108508 113222 134524 135354 428544 465523 1130888 1109823 441352 461572 123204 106597 122774 124271 147890 143392 136151 137034 86201 88041 311956 281030 813762 825389 205444 202950 265351 267464 314761 305962 314845 313939 320125 325136 292891 327196 759094 800268 572833 468548 284973 280030 324700 322831 333427 334418 331242 336011 369984 371125 664226 694376 40.25 68.6 2
11:23:35 2023-09-26 449766 447670 90067 87629 140625 144662 152149 151742 92820 94723 108276 112932 134035 135047 429781 456567 1121171 1108998 442920 457137 121913 106418 122774 123863 147888 143482 136248 136509 86142 88000 315084 280069 841600 826715 204440 202844 265444 267357 313400 308561 311587 313760 321667 322213 294233 324595 762976 804964 585245 473418 284259 280118 323559 324834 330500 336003 331511 333469 372421 370017 673446 696948 40.25 68.6 2
11:23:36 2023-09-26 449514 447897 90397 87773 141014 144996 149665 151779 92852 92861 108609 112854 134693 135286 428617 465194 1119217 1106928 446676 461097 123119 106597 122437 124271 147684 143392 135944 136825 86142 87829 315920 278538 814754 824952 204761 202985 263693 268324 315049 306559 313154 314417 320646 323670 293536 324559 761860 804311 586784 473454 283356 281348 324471 322831 332958 334723 331010 333541 369871 368913 668270 695889 40.25 68.6 2
11:23:37 2023-09-26 444530 448394 90104 87717 140476 144765 149107 148848 92757 94854 108276 112888 134330 135047 428460 457281 1131196 1115433 437861 458498 123221 107029 123113 124362 148406 143223 136288 136722 86319 87824 320089 278430 822951 822908 204907 202101 265351 268851 313174 305829 312731 314351 320090 323670 292855 328000 760162 797922 586784 470195 286003 279604 323559 324834 329947 335967 329439 336460 370128 374067 672931 694376 40.25 68.6 2
11:23:38 2023-09-26 449771 446938 90132 87685 141072 144927 149489 151813 92789 92832 108778 112854 134677 135192 428763 460008 1125264 1115550 445666 457781 123153 106564 122606 124476 147442 143833 136244 136927 86201 87617 315920 278538 834422 820656 204761 203021 264098 268288 314128 306825 311694 315376 318640 324944 293302 324559 761356 793222 577955 472379 283157 280170 323787 323585 329662 334992 329208 336522 369984 368913 669491 693585 40.25 68.6 2
11:23:39 2023-09-26 444863 447710 90005 87717 140625 144696 152255 151777 92852 94953 108276 112966 134347 135456 428460 464538 1133027 1108636 438914 459036 123358 106564 122774 124429 148062 143790 135997 136912 86142 87889 318274 279504 814429 830046 204152 202596 265723 267053 315672 305638 311658 313903 322107 322213 293536 327233 759733 802356 585245 471344 285165 278984 324965 322831 331412 335028 331511 332892 369907 371161 665260 696948 40.25 68.6 2
11:23:40 2023-09-26 446450 447670 90067 87629 140913 144927 152362 151954 92631 94788 108276 112964 134220 135362 428460 462730 1127921 1109786 440415 459392 123153 106524 122437 124271 147684 143124 135944 136696 86083 87797 318274 279432 814757 824954 204797 202950 264538 267464 314128 305531 313154 313939 319158 324908 292409 324631 756876 797939 580985 468548 284352 279179 324471 321817 332958 335676 329546 335501 369984 370017 662307 693885 40.25 68.6 2
11:23:41 2023-09-26 450507 448372 90067 87685 141079 144696 152220 149022 92884 92853 108475 111141 134339 135388 428617 458498 1124245 1110047 442532 460154 123358 106239 122774 124072 148129 143833 136399 136342 86201 87617 318274 277755 825812 826375 204117 202985 264538 267464 312882 305794 311694 313462 321097 322248 293785 324559 764180 802607 593867 472749 284059 279292 322578 324834 329947 334454 331476 333469 369907 370017 673446 696455 40.25 68.6 2
11:23:42 2023-09-26 450974 447010 90067 87625 140451 144428 152397 151708 92789 94723 108459 112854 134428 135047 428763 462046 1122625 1106928 445492 458498 123034 106630 122437 124271 147684 143358 135944 136825 86083 87737 315920 279003 811796 824952 203798 202985 263658 268099 315049 304564 312678 313939 320384 323184 293124 324487 761027 802607 586784 474635 282924 280492 324015 322305 332490 334454 330545 333541 369319 368584 667247 698261 40.25 68.6 2
11:23:43 2023-09-26 445560 450864 90187 87685 140690 145167 149176 148362 92852 92822 108433 113065 134803 135362 428763 459901 1127958 1116434 439005 458462 123324 106418 122774 124067 148337 143257 136261 136411 86201 87617 319088 277755 825233 823055 205085 202136 265130 267535 313174 306536 311475 314674 319641 324381 292374 327537 761356 793378 586784 470195 285356 279604 323104 324341 331184 336003 329510 333505 369984 371125 672968 694634 40.25 68.6 2
11:23:44 2023-09-26 450863 448372 89910 87717 140357 145133 151973 152059 95054 94887 108201 113078 134035 135712 428763 459850 1125264 1102962 441352 458498 122948 106465 122353 124271 147684 143392 135978 137034 86201 88033 314708 281301 824051 828906 203619 202844 265581 267058 314905 306717 311729 314639 320161 321694 294269 324235 760278 804881 574924 474941 284370 278366 324821 322687 330983 334957 329546 335354 371570 372793 664226 696985 40.25 68.6 2
11:23:45 2023-09-26 445424 448192 90125 87653 140782 144996 152220 151742 95120 94756 108762 110587 134550 135443 428423 464537 1128648 1106778 439462 459180 123187 106630 122606 124271 147684 143392 135944 137083 86083 87889 315920 279540 815195 827357 204152 202313 265758 266866 314827 306393 311502 313462 321132 322178 292972 327002 758557 802392 577955 468692 285200 278984 324700 322831 330911 334957 331547 332459 369871 371161 668233 696948 40.25 68.6 2
11:23:46 2023-09-26 450863 462121 90099 87685 140492 144765 149211 148502 92820 94723 108459 112888 134524 135047 428799 458166 1124466 1113056 441412 460770 121271 106465 123131 124481 148097 143324 136254 136722 86319 87945 320549 279288 817614 822872 203475 203021 264468 267464 314128 306825 312798 315856 318675 324381 294233 324235 761860 795176 576439 475277 283391 279834 323727 322867 330947 337016 328480 333577 369871 368620 667524 694413 40.25 68.6 2
11:23:47 2023-09-26 450723 448021 90146 87857 140816 144662 152185 151742 92725 94788 108459 110554 134550 135047 428836 457281 1120376 1109428 441521 458534 122948 106597 122437 124271 147890 143688 135944 136635 86025 87737 315920 279468 819162 825540 203796 202985 264538 267464 314163 305829 309843 314932 320125 322178 294027 324487 761356 797939 579281 474234 283427 279214 324015 323848 328915 336426 329475 333433 369942 368913 673446 695925 40.25 68.6 2
11:23:48 2023-09-26 448207 448372 90099 87717 140617 144528 152149 151777 92852 94788 108276 112854 134380 135047 428168 464825 1134055 1114992 442218 459036 123119 106597 122353 124548 147580 144089 135774 137518 85966 87889 318274 281193 807487 822945 204082 202313 264503 267053 314869 304386 311729 314932 320743 323931 292303 324595 758382 793342 579470 472431 283825 279214 324965 322566 331951 335028 328480 335501 369984 369464 663443 692868 40.25 68.6 2
11:23:49 2023-09-26 449453 448372 90005 87964 140546 144730 151902 152024 95086 94887 108276 113078 134069 135712 428836 457281 1133679 1114640 438864 458534 123153 106597 122353 124153 147684 143392 136173 136825 86083 87829 321146 279540 817302 822473 203974 202348 265758 266385 314163 306681 310278 315052 319158 324610 293061 324595 758544 795885 569423 471380 285227 278331 324965 323585 328951 336038 329247 333541 370164 370087 667997 694413 40.25 68.6 2
11:23:50 2023-09-26 452324 451493 90099 87721 140625 144696 150371 149057 92852 92853 108475 113099 134372 135260 428690 465012 1119373 1106817 447891 461208 122914 106630 122320 124476 147234 144232 135906 137143 86025 87829 318274 279468 814073 826737 204117 203021 263693 267089 315049 306127 311765 313975 319193 322958 293337 323502 760777 802607 577955 474941 284668 280157 324700 321853 331986 334723 329546 333505 369319 367812 664226 694904 40.25 68.6 2
11:23:51 2023-09-26 450895 449075 89902 87721 140495 145167 152008 152024 95154 94986 108276 113111 134428 135678 428836 460116 1125264 1102999 441665 459216 123153 106630 122437 124271 147684 143392 135978 137083 86083 87889 317263 281592 822124 827357 203015 202631 264538 266234 315049 304743 311694 313975 320348 321246 293948 324523 758655 806204 582168 476091 284259 278331 324929 322341 330947 334723 329510 332928 369942 369758 663755 699791 40.25 68.6 2
11:23:52 2023-09-26 450864 450864 90307 87653 140678 144765 149246 148604 92884 92822 108542 113188 134816 135013 428799 461609 1125264 1119777 444573 459180 123324 106630 122606 124271 147958 143257 136167 136859 86201 87617 319088 278610 818009 820729 204152 202843 263658 267499 313650 305566 310784 314674 317304 324983 292409 324259 761356 792930 584688 471344 283357 280065 323559 322867 331453 334992 328746 335537 369723 368620 670513 694634 40.25 68.6 2
11:23:53 2023-09-26 461222 448376 89943 87657 141353 144662 152149 151566 95154 94822 108309 112888 134380 135047 428799 457281 1124466 1111475 441593 460535 123068 106418 122437 124186 147442 143897 136029 136815 86083 87769 319088 279468 828734 824221 202871 202666 263693 267053 314128 306825 309807 315412 318910 321729 293785 324223 760242 793378 583707 474896 283356 279297 323787 322425 328667 336497 331367 333059 373093 368772 672307 697950 40.25 68.6 2
11:23:54 2023-09-26 446712 448228 90187 87653 140753 145231 152255 151671 95121 94822 108594 113188 134879 135234 428799 463452 1130395 1113216 441665 459180 122982 106524 122437 124238 147684 143392 135978 136859 86083 87649 319088 279468 818223 824221 204117 202313 264503 267017 315049 304816 312230 314417 318194 324193 292409 324595 756913 797975 588130 468620 284259 279179 324015 320914 331986 333951 328977 335264 369463 369464 662271 692868 40.25 68.6 2
11:23:55 2023-09-26 450728 458220 90042 87717 140811 145030 152149 148641 95186 94822 108309 112921 134288 135268 430051 459683 1122076 1106639 443141 459251 120118 106465 123737 124072 148510 143191 136606 136275 86437 87732 320549 278430 824110 827732 203618 202313 264503 267464 311903 306356 311694 312950 320610 323661 292919 324271 762870 802607 574924 472786 283391 278401 322292 324605 329644 334220 331010 332459 369613 368913 672968 696455 40.25 68.6 2
11:23:56 2023-09-26 451688 448372 90087 87749 140976 144662 152362 151496 92757 94690 108309 110994 134677 134793 428836 462802 1117133 1107865 444863 458498 123187 106524 122437 124067 147684 143392 135978 136859 86083 87829 315065 279003 817345 826153 203510 202348 262887 267499 314163 305102 311765 313675 319193 322248 292891 324259 759627 802607 583707 472046 284467 280065 323104 321853 331951 333951 329546 333469 370164 367812 664552 694941 40.25 68.6 2
11:23:57 2023-09-26 446895 448407 90067 87717 140459 144696 149247 151566 95121 94822 108276 112888 134380 135635 429795 459072 1134899 1114529 437674 460807 123461 106498 122774 124138 148051 143897 136244 136475 86083 87617 316911 279180 835936 824221 203760 201361 264538 267053 312852 306681 310531 313975 318392 322248 291725 324667 761086 793342 585245 468976 284729 278479 322578 324568 328951 335028 329243 333505 369984 370087 673891 692904 40.25 68.6 2
11:23:58 2023-09-26 449771 448443 90099 87835 141047 144223 152397 148641 92820 94723 108459 112698 134473 135047 429747 459683 1125264 1115786 444596 458534 123153 106271 122521 124067 147684 143160 135978 136445 86142 87617 319088 278378 815522 820729 203796 202171 262922 267499 313174 305674 310784 313424 317233 324228 291894 323994 761971 792370 574797 468692 282726 279639 323068 322867 329947 334489 328480 333613 368907 367812 669527 692831 40.25 68.6 2
11:23:59 2023-09-26 447232 450377 89943 87685 139992 145428 149184 148846 92820 92983 108209 113065 134440 135388 429941 464027 1128301 1106030 439156 459216 123153 106524 122437 124481 147992 143620 135910 136730 86025 87649 318274 279288 833073 826153 203796 201361 264503 266643 313686 304224 311256 312072 320646 322213 291964 324631 757968 802607 577955 468548 284729 278366 324015 322377 329983 332983 331045 332423 369984 370087 665022 694941 40.25 68.6 2
11:24:00 2023-09-26 449134 448412 89943 87565 140863 144662 152149 151637 95154 94723 108276 112966 134609 135268 429443 463127 1129594 1111475 441665 460154 122778 106524 125705 124238 147023 144096 135636 136983 85961 87649 315920 279468 808575 824221 203796 201713 264098 266643 315049 304601 311256 314011 318131 323219 291964 324523 755807 793342 583707 471867 283391 278496 324015 320878 331986 334454 328250 333613 368907 368948 665562 695707 40.25 68.6 2
11:24:01 2023-09-26 450638 449420 90187 87653 141047 144560 149841 148641 92820 92822 108752 113177 134473 135047 430051 463845 1117170 1112184 443104 458462 123307 106239 122606 124157 147955 142928 136201 136411 86201 87585 324831 277524 823711 826773 203475 202030 263729 267499 312188 306393 311256 312072 319677 321729 292445 324223 761356 804757 580038 472082 283391 279214 321827 323357 329395 332983 330277 332423 369984 368362 671025 696698 40.25 68.6 2
11:24:02 2023-09-26 450931 449721 90001 87569 140166 144824 149003 148536 95054 94723 108276 112732 134346 135478 429443 462117 1117961 1105355 441466 459791 122914 106524 125723 124271 147582 143426 135756 136893 85934 87889 320044 279540 811277 824952 202906 202314 263474 266643 315049 305102 311221 313022 318675 322700 292891 322521 759167 800341 577955 475277 282231 279214 324015 321305 331198 334207 332382 333325 369947 369916 663644 696809 40.25 68.6 2
11:24:03 2023-09-26 447013 448228 90121 87561 140946 144462 152432 151496 92757 92853 108475 111019 134507 135013 430051 460080 1128959 1115859 441665 458570 123187 106271 122437 123863 148131 143160 135978 136445 86083 87617 315065 277755 822471 823055 204188 201361 263474 267464 312224 305962 309878 313747 318675 323705 290599 324595 759659 793491 579470 467852 283480 279214 322578 322867 329715 334454 328977 333505 367798 368913 672014 692868 40.25 68.6 2
11:24:04 2023-09-26 452218 448443 90005 87450 140621 144662 152184 151566 92757 94756 108309 112810 134380 135047 429781 460116 1124466 1114640 445529 458534 119813 106451 122521 124153 147993 143392 136012 136764 86025 87769 319088 279468 816621 821891 202871 202348 263996 266678 313210 305962 309878 315412 317233 322248 292480 322557 763130 795755 579470 473210 284668 279729 322925 322687 329804 334313 329669 333469 369291 367777 669527 692831 40.25 68.7 2
11:24:05 2023-09-26 447223 450900 90183 87867 140492 145066 148969 148502 95087 93015 108475 112921 134367 135362 430051 463082 1126288 1105355 440241 459216 123102 106630 122437 124271 147684 143392 135978 136859 86083 87649 319088 279540 819055 827394 203475 201080 264538 265825 313650 305962 312582 312401 320196 321988 291520 324595 756913 802607 574355 468584 284499 278331 324015 322341 329947 333018 330580 331920 369984 370052 665059 695962 40.25 68.7 2
11:24:06 2023-09-26 450935 450152 90099 87625 140625 144696 152078 151637 95154 92895 108309 113154 134711 135320 429795 460117 1125153 1111290 445629 459036 123478 106531 122606 124172 147684 143259 135978 136480 86025 87649 317895 280668 819791 823055 202658 202171 263887 267179 313210 306127 309338 314968 318194 321246 293373 323011 759659 793378 569423 474270 283025 278401 323559 322377 328685 336038 330723 333234 369354 367848 669527 694413 40.25 68.7 2
11:24:07 2023-09-26 450544 450269 90001 87414 140613 144696 152043 151671 95121 94723 108201 112810 134462 135047 429747 460116 1121244 1106639 440899 458175 123256 106271 122774 123830 150944 142928 136201 136283 86201 87557 319088 277791 824858 824988 202871 201713 263693 266678 311969 306825 310784 312072 319899 321246 292445 324030 761356 802607 578902 473259 283391 278366 321863 323848 328951 333484 330009 331920 369984 367848 672491 696491 40.25 68.7 2
11:24:08 2023-09-26 450409 450089 89787 88017 140492 145433 148969 149683 92788 95050 108101 113167 134153 135798 428653 458498 1134336 1112265 441040 459216 123017 106451 122606 124481 148081 143223 135944 136893 86025 88033 320549 282298 815086 823055 202906 201713 264538 265010 314163 305962 309807 314710 317269 323697 291894 324030 756341 793491 577955 468692 283613 277486 324736 321853 329684 335063 330759 333469 369984 368655 667247 694671 40.25 68.7 2
11:24:09 2023-09-26 455385 449707 90067 87565 141123 144696 152149 151708 92820 94854 108276 113044 134473 135456 430660 460044 1130395 1113056 439060 459180 123530 106271 122774 123863 148131 142928 136261 136831 86083 87585 315065 279432 828969 824221 203440 200695 264283 266572 312153 306609 311515 313903 318874 322213 291344 324631 759130 797049 585245 469678 284773 278296 322543 323321 328649 334922 328941 333239 369731 372797 674890 695707 40.25 68.7 2
11:24:10 2023-09-26 454906 450591 89972 87653 140354 145332 149247 149265 92820 93015 108243 113078 134254 135678 430051 463882 1124429 1103473 441557 459863 123119 106564 122437 124271 147682 143833 136021 137169 85934 87889 317263 281990 819069 826701 202481 202136 264063 265568 314163 305066 310749 313206 318640 321176 293749 322486 756876 802338 584948 475241 284668 278102 324700 320878 329590 333682 328941 332928 369577 367742 662307 695633 40.25 68.7 2
11:24:11 2023-09-26 449134 450377 89910 87685 140584 145420 152220 152024 92820 94986 108276 113078 134347 135507 430051 462719 1125264 1103784 440415 459539 123153 106597 122437 124238 147890 143358 135944 136825 86083 87617 319088 279504 814210 827357 202800 201010 264503 265790 313174 305962 310749 312001 320090 320990 291894 324523 756305 805027 585245 468620 284866 279671 323763 322055 329662 334313 330366 332010 369947 369876 666041 697801 40.25 68.7 2
11:24:12 2023-09-26 454583 450910 90299 87565 140492 144765 148899 148707 92884 92832 108243 112854 134540 135047 430051 458390 1125264 1112348 441412 459180 123153 106597 122437 124238 147684 143437 135944 136730 85966 87617 324831 279468 820998 824368 202481 202136 263255 266607 313138 305746 310854 314896 317198 321694 292409 322486 760242 795176 574924 474197 284467 278366 323032 321531 328951 335684 329568 334729 369984 367229 666979 692831 40.25 68.7 2
11:24:13 2023-09-26 450823 449743 89943 87685 140592 144696 152149 151708 92852 94822 108243 112854 134380 135047 430390 458642 1118790 1106603 441557 458498 119976 106271 122437 123863 147647 143634 136051 136828 86083 87889 320508 279504 824288 825389 202800 201643 263838 266385 312153 306825 309807 312695 319641 320918 293053 324163 761063 801396 576439 473680 285072 279743 322889 323633 327746 334511 332147 332118 371628 367812 673446 697727 40.25 68.7 2
11:24:14 2023-09-26 450324 451012 90067 87779 140394 144458 152114 148847 92852 94887 108459 112966 134473 135328 430051 459719 1131196 1110649 443776 459503 122965 106630 122338 124357 147582 143824 135501 137083 85897 87889 319088 281953 806184 823055 202835 201502 263658 265382 315049 303709 309807 314537 317198 323925 291485 323994 755770 793491 593131 468656 283356 278331 324700 320357 329911 334688 330452 333469 369427 368620 663284 696041 40.25 68.7 2
11:24:15 2023-09-26 450728 449707 90099 87326 141080 144428 152432 148712 92884 92691 108733 110732 134711 134878 430587 465450 1118539 1108505 445370 459933 123478 106498 122437 124205 147993 143259 136167 136445 86319 87728 316911 277648 823721 826737 202800 201537 262852 267464 312188 305697 311475 312001 318640 321694 291894 323466 760777 802607 576439 471344 282924 279604 321114 322305 329947 332414 329475 332153 369984 367777 667524 694904 40.25 68.7 2
11:24:16 2023-09-26 463854 450413 89943 87565 140734 144696 152114 151637 92789 94723 108276 112854 134473 135047 430051 462766 1118790 1106141 445529 459899 122948 106630 122236 124305 147582 143591 135722 137410 85966 87921 317895 281122 809851 826117 202481 201995 262852 265754 314128 304566 311993 312731 318392 321246 292161 321961 756913 799703 576439 473905 283663 278331 324015 320582 330679 333414 328480 333167 369984 366938 663755 694941 40.25 68.7 2
11:24:17 2023-09-26 447232 450447 90307 87589 141395 144492 149456 148641 92789 92630 108752 112998 134651 134945 430550 460116 1127662 1115587 442292 459611 121236 106418 122606 123863 147691 143733 136261 136394 86083 87585 315920 278147 827272 822473 203618 200870 262887 267017 312188 305962 309843 313206 318158 323184 290158 324487 760781 793222 580985 469862 283157 279271 321827 322831 330278 333951 328444 333162 367727 367812 671501 694602 40.25 68.7 2
11:24:18 2023-09-26 450935 449748 90005 87565 140621 145077 152184 151742 92757 94788 108384 112888 134473 135047 430051 459755 1125264 1115433 445178 459899 123119 106524 122437 123863 147890 143358 135944 136859 86200 87737 319088 279468 820575 823055 202517 201995 262852 266607 312918 305531 309843 313581 316241 324381 291947 324571 760242 792370 585245 473491 284265 278366 322578 321817 329413 334454 329312 333253 369465 369251 671054 694830 40.25 68.7 2
11:24:19 2023-09-26 448353 451623 89968 87617 140359 144765 149211 148777 92694 94756 108276 113086 134524 135695 430928 464827 1130253 1106566 441136 459970 123119 106524 122437 124153 147684 143494 135910 136825 86052 87737 320423 279504 820054 825205 203475 200835 263439 265790 313138 305102 313026 311528 318194 322213 290361 324523 756913 799740 579470 469862 283391 278102 323068 321853 329947 333843 329475 332423 368316 368877 664226 692904 40.25 68.7 2
11:24:20 2023-09-26 458618 450413 89943 87565 140592 144662 149511 151742 92820 94756 108276 112854 134473 135081 430051 462766 1131233 1112265 442606 459863 122880 106630 125706 124271 146928 144132 135611 137194 85902 87827 315920 279396 809367 824804 202835 201045 262922 265825 314827 304102 310531 313683 318133 322213 294033 323466 755770 795922 577955 472202 285274 279419 323763 320439 330804 333810 329495 333361 368137 369916 661618 694793 40.25 68.7 2
11:24:21 2023-09-26 450753 449739 90099 87418 141076 144458 149630 148537 92852 94756 108459 112698 134801 134945 431417 463416 1117133 1106603 444086 459180 123119 106239 122521 123896 148131 142928 136167 136411 86083 87617 315920 277684 827144 826737 202518 201045 263290 267053 311715 305531 310784 311528 318932 321211 291520 323466 761356 802607 578902 472518 282725 278366 321079 322604 329644 332414 329510 331417 369984 367777 670513 695962 40.25 68.7 2
11:24:22 2023-09-26 453523 451158 90009 87565 140351 144765 148899 148937 92757 94822 108309 113044 134545 135047 430051 464599 1118717 1107077 445238 461424 122948 106630 125810 124271 147582 143392 135722 136859 85961 87829 319088 279504 811116 826737 202658 201678 262415 266506 314128 304566 312140 312037 318427 323014 292126 324514 758984 800159 576439 474051 283863 279074 322925 320664 330768 332913 328941 332423 369984 368141 664005 695819 40.25 68.7 2
11:24:23 2023-09-26 447186 451084 90038 87414 140556 144594 149246 151602 92883 94723 108309 112888 134347 135047 430965 460080 1127958 1116227 440067 459633 123187 106418 122606 123863 147993 142928 136390 136557 86083 87617 318022 278610 825148 825389 203475 200380 263693 266607 311715 305962 309772 312986 316916 321246 290123 324487 759704 793306 576439 469196 283242 278102 321079 322377 327923 333951 330723 335117 367468 368877 671501 695016 40.25 68.7 2
11:24:24 2023-09-26 449505 450377 90087 87414 140853 144428 152432 151461 92903 94658 108309 112698 134473 134606 430660 460116 1128376 1115822 444180 459216 123187 106271 122437 123863 147684 142827 135944 136411 86020 87585 319088 279202 826752 822473 202871 201222 262642 267143 313984 304921 311148 312807 317057 323044 290670 323359 760814 791033 573864 469862 283863 278401 321114 322281 329164 333916 330686 333198 366916 367194 673372 695016 40.25 68.7 2
11:24:25 2023-09-26 449453 450979 89943 87533 140187 144765 148899 148536 95087 94822 107978 112888 134443 135490 430051 464209 1128648 1103784 440511 459935 123034 106451 122437 124186 147684 143392 135850 136730 86200 87617 319088 281158 816624 828564 202481 200415 264098 265382 313174 305066 309807 312001 319193 321964 291520 323994 756341 805027 576439 468656 283617 277486 323068 320843 329413 333449 329475 330880 369934 368948 664226 694941 40.25 68.7 2
11:24:26 2023-09-26 454897 450796 90183 87589 140559 144594 149352 148641 92883 92822 108359 110994 134558 135260 430660 460044 1125264 1113056 447364 459935 123085 106418 122437 124067 147684 143257 136031 136730 86025 87617 315084 279504 823550 823055 202128 201678 262668 265825 312224 305102 308870 314523 316755 321246 292169 321961 758507 793491 583707 474197 283863 278331 322543 320914 328915 334723 328637 332964 369984 367194 665602 692868 40.25 68.7 2
11:24:27 2023-09-26 452177 451084 90001 87565 140592 144696 149615 151637 92757 94723 108276 112888 134473 135328 430660 459360 1122039 1106639 441593 459935 123153 106418 122437 123896 147684 142928 135944 136635 85993 87827 319088 279504 824535 825389 202163 201045 262887 265790 311242 306393 311991 312037 317911 320213 292126 322521 760279 797939 579281 473491 284265 279635 322578 322867 326935 334675 331367 333267 369803 369916 673335 697950 40.25 68.7 2
11:24:28 2023-09-26 451048 450940 89968 87621 140551 144996 152149 151742 92757 94822 108309 112888 134945 135725 430660 460716 1129594 1109973 442809 459935 122914 106630 125688 124443 147274 143758 135373 137083 85860 87769 319088 282026 806641 823055 202483 200870 262852 264940 314163 302857 309338 313939 316938 321729 290670 323239 756504 793491 577955 471113 282924 277908 324015 319872 329448 333951 328637 332964 368611 367777 662814 695016 40.25 68.7 2
11:24:29 2023-09-26 449453 450766 89754 87561 140172 144696 152008 151777 95021 94822 107944 112966 134069 135490 430660 459814 1133679 1113056 439444 459935 123153 106465 122437 123863 147890 143259 136167 136445 85902 87617 321146 279576 820461 823055 202481 200415 264098 265280 311715 305962 311513 312986 317198 322751 290635 323994 756949 795153 572833 473210 284668 278812 324663 320736 327781 334582 329495 332982 368727 369627 666078 694979 40.25 68.7 2
11:24:30 2023-09-26 452140 450413 89943 87418 140850 145030 152220 151708 92789 94658 108309 112732 134592 135047 430051 463488 1121865 1103784 446510 459742 122948 106630 122287 124271 147684 143223 135944 136809 85988 87617 320508 279468 812808 827357 202517 201454 261283 265825 313210 304138 310784 312037 317269 320987 290670 321508 758593 802039 587938 472786 283061 278401 322578 320357 330714 332681 328444 335080 369463 368760 664226 693922 40.25 68.7 2
11:24:31 2023-09-26 454004 451120 89758 87625 139870 144765 148414 148987 95086 94822 107978 113033 134325 135806 430051 462082 1125264 1102216 440171 459971 122982 106451 122521 124271 147684 143259 135722 136669 85929 87617 317263 282026 822237 828564 201564 201010 263693 264199 313642 304601 312250 312700 317911 321774 292642 322342 758766 803706 582168 474051 285072 278956 323643 320700 329146 332948 327984 331148 368803 369844 663806 694904 40.25 68.7 2
11:24:32 2023-09-26 450863 451120 89820 87589 140649 144709 152149 151531 95121 94658 108201 112776 134473 135047 430660 462864 1125264 1118837 445529 459899 123068 106418 122437 124067 148028 143392 135978 136445 86200 87649 318022 279432 820245 820729 202481 201045 262049 265825 312188 305102 309555 313206 316206 324645 290599 321997 760236 791214 577955 471380 283863 278331 320794 320914 328915 332948 328637 333469 367798 369091 668507 692342 40.25 68.7 2
11:24:33 2023-09-26 454869 450762 89943 87446 140621 144696 152184 151777 92947 94756 108276 112888 134380 135081 431454 459324 1124466 1109823 441665 459899 122982 106451 122437 123863 147684 143160 135850 136764 85966 87617 318274 279022 815523 825205 202200 201362 263044 266136 311725 306321 310378 312879 320141 322107 292232 322342 759852 793342 580417 475200 283863 279743 322292 322566 327128 334758 329335 331381 369731 369287 673929 694904 40.25 68.6 2
11:24:34 2023-09-26 449771 449420 89783 87450 140495 144696 149951 151671 95187 94756 108276 112888 134473 135456 429089 464863 1130431 1111475 440647 460008 119732 106524 122236 124153 147479 143392 135978 136669 86025 87617 319088 279576 812901 825389 202658 200450 263838 265382 313907 303213 310313 312731 316241 322248 290519 323011 754667 793378 577955 468548 284265 277908 322578 319872 329983 332681 329495 333469 367476 367521 662499 694645 40.25 68.7 2
11:24:35 2023-09-26 449554 451156 89508 87717 139844 145201 148624 152094 95021 94855 107944 113111 134035 136105 430660 460080 1134899 1112265 441352 461097 122948 106451 125810 124067 147684 143025 135929 136938 86083 88033 317895 282788 815086 824147 202058 200835 263922 264022 312995 305697 310853 313462 316719 321211 292155 322987 756319 793491 576439 468656 283863 278564 323787 320357 327428 333986 328637 332189 367798 367229 664226 691853 40.25 68.6 2
11:24:36 2023-09-26 453615 450417 89820 87144 140254 144662 152184 151496 95087 94593 108276 112698 134380 135047 431454 464537 1115553 1105355 446863 459935 122948 106801 125670 124153 147237 143733 135850 136556 85929 87617 319088 279504 812029 827394 202163 201045 261249 265825 313174 303249 309878 312037 317233 320283 290353 320571 756913 801473 576439 472749 282861 278470 322578 320332 329697 332668 330356 334401 368763 368610 664152 695819 40.25 68.6 2
11:24:37 2023-09-26 447698 450940 89968 87561 140901 144662 152397 151531 92726 94723 108508 112987 134677 135047 431527 460116 1131601 1118003 439792 459252 123102 106271 122521 123863 148028 142533 135978 136411 85961 87433 319088 278610 823717 824221 202800 199752 262887 265790 310051 305102 308870 312037 316973 320987 289479 324030 759167 793342 587361 467587 282563 277521 321114 322377 327923 332948 329568 331453 366694 367812 671501 691328 40.25 68.6 2
11:24:38 2023-09-26 450931 451120 89816 87382 140263 144765 148934 148502 95218 94658 108309 112732 134473 135047 431490 460716 1125264 1114994 443909 459935 122982 106288 122287 123863 147684 143160 135978 136445 85929 87585 319088 279504 817833 823055 202022 201010 262049 266194 311750 305066 311257 312950 315288 322248 290396 321508 761860 793314 588323 470455 284265 279074 320972 321448 327817 332808 330232 334068 365416 369138 670513 695053 40.25 68.6 2
11:24:39 2023-09-26 458613 451156 90059 87561 140697 144696 152043 151812 95087 93015 108366 112888 134380 135456 430051 462082 1124695 1103784 440415 461337 122948 106451 122253 124100 147374 143797 136063 136849 85961 87617 319088 281194 821503 829222 202022 200206 263693 264975 312260 304601 309590 311563 318392 319733 290635 323011 756356 805064 583707 471867 283193 278564 323104 320261 328685 332948 328515 331153 369984 367812 664226 694941 40.25 68.6 2
11:24:40 2023-09-26 449134 446579 89878 87565 140584 144424 152079 148641 92852 94723 108243 112854 134440 135328 431307 466513 1127086 1106603 442292 459863 123119 106418 122614 123863 147684 143358 135944 136696 85966 87617 320549 279504 817614 827145 202446 200345 262817 264940 312188 304626 313507 311680 319703 323925 292492 325633 757952 797995 572833 470529 284668 279313 321732 320843 329911 330920 330723 334803 366301 369836 661765 696004 40.25 68.6 2
11:24:41 2023-09-26 453643 452264 89910 87382 140063 144824 148899 148467 95218 94788 108243 112854 134524 135478 431417 459971 1121207 1106603 441466 461424 123324 106239 122606 123830 147993 142827 136167 136411 85993 87585 319088 279504 823272 826559 201494 200486 262415 265311 310735 306393 311293 311965 318640 319992 290635 321961 760242 799102 585245 472749 283995 277451 321114 322305 326864 332948 331155 330379 369984 369055 672454 694904 40.25 68.6 2
11:24:42 2023-09-26 453537 451120 89910 87322 140686 144394 149352 151461 95121 94788 108243 112820 134347 135047 431417 462695 1118753 1109444 441210 459899 123153 106239 122521 123830 147684 142466 136133 136377 86025 87493 320089 279870 825271 830046 202165 200730 262712 266243 312318 304887 311405 310842 319842 322107 290458 321961 761086 801436 589284 472427 284467 278261 320072 322566 328383 330920 330861 333230 368835 369055 671346 694868 40.25 68.6 2
11:24:43 2023-09-26 450827 451161 89754 87533 140064 144998 151973 152024 95087 94986 107911 113044 134035 135712 431000 460008 1134484 1113056 440067 459935 121488 106491 122236 123863 147684 143126 135816 136445 85934 87617 320508 281791 817833 824221 202128 200345 264278 264128 311934 304386 310414 312731 316684 320729 290723 322450 756356 793491 585245 468656 284668 278172 322578 320843 326899 333682 328040 331381 368252 369844 667899 694645 40.25 68.6 2
11:24:44 2023-09-26 448499 450895 89910 87322 140584 144194 152362 151496 92757 92767 108276 112820 134473 135013 431270 460116 1130253 1118800 442292 459827 123239 106239 122437 123830 148164 143124 136151 136585 86201 87521 315065 278859 826887 825315 202624 200171 262310 266207 311171 304908 310414 312001 316719 323469 291966 323203 758544 793491 569423 469862 284265 277838 320557 321555 327393 332379 329568 331346 365522 367229 669527 693351 40.25 68.6 2
11:24:45 2023-09-26 450899 450760 89754 87418 139934 144696 149742 151848 95053 94788 107944 113044 134069 135456 430965 464866 1125264 1102142 441352 459899 122914 106453 122271 123863 147065 144019 135807 136944 85870 87696 320508 281592 818170 829150 201494 200031 263255 264128 312153 303853 311293 311492 318158 320753 292775 322486 754667 802607 579091 471380 284668 278777 322781 320557 328631 333401 330466 332470 369875 369650 664078 697305 40.25 68.6 2
11:24:46 2023-09-26 449134 450791 89914 87533 140365 144662 152220 151742 92852 94690 108276 112854 134440 135456 430965 465481 1130290 1113587 441205 459647 121202 106498 122437 124105 147768 143124 135869 136688 85961 87521 318274 279504 819943 828564 202128 200066 263377 264869 311898 304566 311625 310042 318392 322787 289647 324477 755734 801204 582168 469196 284467 278760 320687 320582 328595 330920 330319 330379 367174 367229 666115 695633 40.25 68.6 2
11:24:47 2023-09-26 453559 451084 89758 87382 140365 144528 152008 148764 95087 92865 108243 112698 134347 135013 430355 459036 1121207 1106639 441629 459899 122914 106271 125775 123830 147479 142928 135816 136445 86020 87585 317895 279540 819492 825389 201318 200345 262014 264975 311715 305746 309975 311609 317198 321204 293864 324851 760117 797922 581175 473309 283863 279546 322660 321638 328646 333810 329422 331310 369984 367839 672454 692868 40.25 68.6 2
11:24:48 2023-09-26 451893 452297 89878 87414 140592 144662 149247 148882 92789 94723 108276 112854 134254 135047 431454 463488 1129557 1109823 443104 463068 122676 106630 125671 124443 146615 143897 135585 137034 85839 87585 315920 281049 811519 825389 201987 200158 262049 264975 313174 303142 310891 312001 315288 321211 289682 321997 754631 793491 585245 468548 283663 278956 323032 318870 329413 332913 328600 335318 367174 369091 661296 693351 40.25 68.6 2
11:24:49 2023-09-26 448554 451120 89750 87414 140006 144662 148484 151777 95021 94756 107944 112888 134035 135328 430660 461696 1132875 1113056 440067 459935 123119 106239 122606 123830 147684 143126 135910 136445 85956 87585 315920 279540 820248 823055 201811 199718 263474 265063 311676 305207 310195 312807 316800 322107 290670 323323 759052 793381 585245 470529 284668 278172 321114 320878 326899 333670 329568 331346 367727 367777 669220 694152 40.25 68.6 2
11:24:50 2023-09-26 456016 450406 89787 87414 139803 145424 148725 148502 95121 94723 107944 112820 134422 135200 430965 464830 1118790 1103784 444892 459971 122880 106597 125670 124153 147479 143392 135467 136859 85965 87617 317263 282026 813960 824952 200862 200835 262014 264164 313138 303177 312433 311136 316684 322489 290670 321469 756356 797939 574924 474197 282988 278956 323068 319353 328915 332414 329568 331381 369718 367322 661296 694904 40.25 68.6 2
11:24:51 2023-09-26 450864 451156 89787 87529 140106 144662 151973 151742 92757 94887 108276 112999 134347 135362 431454 462082 1127204 1102999 440415 461535 122948 106271 125670 123863 147167 143634 135914 136815 85956 87585 318274 281735 817932 831853 201846 200066 263333 264798 312046 304158 311220 310878 318017 320978 290326 322486 756319 802607 564579 468620 284668 278172 322089 320321 329577 334024 328444 329345 368907 367777 664226 694904 40.25 68.6 2
11:24:52 2023-09-26 454103 451120 89943 87326 140399 144528 149511 151602 95121 94756 108276 112854 134347 135013 431454 460080 1124466 1113056 445492 459935 122999 106271 122269 123863 147684 142827 135910 136411 85961 87795 319088 279504 824221 824221 201212 200415 261831 264975 311242 304352 310414 312986 316605 319956 293580 320464 756913 792930 579281 473826 283061 279366 321114 320357 327888 333916 327637 334327 368583 367588 668887 694830 40.25 68.6 2
11:24:53 2023-09-26 450895 450796 89754 87322 139900 144664 148864 148467 95121 94723 107944 112776 134545 135047 429353 458964 1120376 1106603 441466 459899 123324 106166 122774 123697 148199 142991 136748 136147 86025 87553 318274 279360 829634 828906 201353 200206 262014 264164 310264 304422 310414 310771 317092 320432 290361 321473 760242 800260 582168 471380 283462 278956 320108 321853 327662 331950 330035 329417 368871 367839 671501 695655 40.25 68.6 2
11:24:54 2023-09-26 450827 451156 89693 87414 140056 144730 148798 152024 95086 94788 107944 112932 134069 135456 431417 459850 1132875 1111438 441210 460008 122914 106465 125741 123896 147274 143259 135501 136859 85802 87617 321146 282897 813770 824221 201212 199718 262014 263904 312224 304138 310195 312037 315253 320213 289242 321508 754066 791214 583707 471830 283863 277921 322781 320036 326793 333775 327954 333083 367031 368806 664042 693240 40.25 68.6 2
11:24:55 2023-09-26 446867 451156 89754 87112 140172 144194 152043 151708 95086 94658 108227 112698 134288 135013 432065 461424 1131564 1117751 440791 459755 123324 106173 122606 123731 147646 143058 136125 136241 86025 87493 320089 279235 824593 825205 202518 199093 262415 265347 310264 305066 311111 311752 316241 320213 288768 322521 758005 796779 588130 468532 283863 278564 320072 320878 328610 332414 328637 331113 365594 367486 670477 694564 40.25 68.6 2
11:24:56 2023-09-26 454910 450832 89472 87418 139681 144696 149533 149299 95021 94788 107944 112966 134035 135456 430660 463882 1125264 1100614 440243 459935 122880 106271 125670 123830 147479 143392 135501 136445 85802 87585 318522 282026 815744 829150 200721 199752 262450 264093 311934 302644 310414 311055 316684 319770 291894 323795 755720 802461 580630 473309 283863 278029 322077 320143 327746 332238 329335 329381 369984 369055 664577 697801 40.25 68.6 2
11:24:57 2023-09-26 450935 450093 89754 87382 140158 144824 149176 148502 95054 94723 108276 112743 134549 135290 429353 464209 1124466 1116227 445274 461424 122948 106239 125775 123745 147684 142928 135816 136283 85892 87433 320508 279468 833563 822473 201177 200066 261214 264199 310988 304138 310414 312037 314998 320955 289682 320239 759130 791214 572833 472046 282593 277486 320593 320132 327428 332414 327600 332189 366622 367322 665565 691876 40.25 68.6 2
11:24:58 2023-09-26 456202 451120 89787 87414 140139 144428 152114 151496 92820 94658 107944 112820 134380 135047 431454 459360 1124466 1109035 441665 459935 122914 106239 125741 123745 147479 142500 135501 136411 85775 87433 319088 280637 823560 825389 200862 200310 263750 265099 313205 304779 309356 311894 318115 320682 290696 322906 760028 796829 590054 474639 283061 278956 321079 320615 328377 332668 328332 329381 369427 367322 671824 694645 40.25 68.6 2
11:24:59 2023-09-26 451048 451156 89787 87390 140106 144562 151902 151496 95054 94723 107944 112854 134035 135047 429426 464863 1127958 1109823 443376 459971 120726 106418 125496 124067 146830 143259 135279 136445 85839 87553 319088 281086 813236 825389 201529 199683 262629 264199 312918 302221 310232 312001 314778 320248 289101 321473 753565 795885 585245 468512 283061 278172 322054 318352 328915 331915 327006 331417 366336 368760 660323 693351 40.25 68.6 2
11:25:00 2023-09-26 449519 451156 89476 87342 140006 144562 148624 151742 95021 94756 107911 112854 134035 135456 431454 460080 1131601 1113056 439444 461424 122948 106239 122202 123830 147479 142928 135535 136411 85865 87728 321146 280904 824184 824147 201213 199613 262747 263987 310628 305553 309793 311604 315950 322286 289479 321997 756356 795153 577955 468584 283061 277391 322543 319872 326793 333951 328100 330916 366694 369055 664226 691876 40.25 68.6 2
11:25:01 2023-09-26 454075 451156 89820 87144 140399 144462 149351 151496 95120 94658 108276 112665 134347 135013 431490 464863 1115516 1106141 446899 460008 122829 106418 125688 123863 147274 143259 135501 136730 85892 87795 315920 279576 816022 827394 201212 200380 260815 264199 312188 302929 308870 310802 317720 319733 291948 319494 756356 799102 588130 472786 282063 278741 321079 318870 328685 330955 329349 332286 367440 366484 663137 695324 40.25 68.6 2
11:25:02 2023-09-26 450935 450827 89508 87414 139715 144765 148414 148502 95021 94691 107944 112888 134140 135712 428750 462950 1125264 1100577 441136 459971 122880 106465 122353 124072 147339 143257 135680 136309 85892 87521 318274 281645 817908 830083 201037 199405 262633 263688 311242 302573 310195 311243 317163 318980 289717 321508 754098 804393 564579 468656 283863 277781 321827 319872 328387 330955 329568 329310 368871 366682 663755 695655 40.25 68.6 2
11:25:03 2023-09-26 454946 451156 89754 87322 140139 144428 152008 151531 95021 94658 107944 112665 134035 135013 431454 460116 1123668 1113056 445214 459935 122982 106255 125635 123830 147479 142432 135722 136411 85860 87433 321146 279504 836548 823055 200267 200066 261214 264714 310988 303213 309975 312072 314743 318366 290158 319530 756949 792370 580630 474558 282952 278812 320829 320439 327251 333309 326956 331274 367619 367503 667536 693770 40.25 68.6 2
11:25:04 2023-09-26 452177 450791 89476 87112 139714 144428 151902 151496 95021 94690 107944 112665 134069 135013 429691 463554 1122329 1109145 444811 459791 123393 106100 122606 123612 148253 142398 136254 136018 85934 87012 320549 278574 825626 830046 200862 199683 261249 264940 310482 304138 311293 309825 316719 320753 289479 320535 756949 799703 579281 468656 283061 278564 319140 320878 329308 330389 330452 329381 367798 367839 668507 695102 40.25 68.6 2
11:25:05 2023-09-26 450863 451161 89480 87414 143695 144696 148520 151871 94955 94822 107729 113033 134035 135806 431454 459850 1132875 1112265 440415 461429 122744 106271 125775 123863 147479 142894 135501 136411 85855 87585 320508 282062 817017 823055 200862 199718 262633 263586 310806 303531 309538 311563 317720 321061 291416 323098 757412 791069 583707 471867 283863 277177 320972 320179 328414 332913 328100 330379 366622 368696 667899 693770 40.25 68.6 2
11:25:06 2023-09-26 449134 451111 89791 87116 140491 144194 152219 148536 92789 92691 108609 110732 134558 134945 432494 463372 1125153 1119410 444811 459755 123085 106239 122202 123745 147684 142500 136023 137088 85897 87433 318022 279039 827333 825352 201529 199127 261032 264975 310299 304138 308609 311091 315985 320729 294685 321283 758557 792370 579470 468532 283061 277451 319623 319908 325985 331648 328637 331381 364974 367839 669527 691876 40.25 68.6 2
11:25:07 2023-09-26 450859 451156 89476 87144 139877 144662 151902 151742 95053 94756 107911 112888 134288 135422 432102 462082 1125264 1102999 440415 459971 122948 106271 122404 123745 147027 143499 135602 136526 85807 87433 341577 281194 821115 828600 200862 199474 262642 263917 311676 303106 310341 310442 317092 319972 292130 321853 756467 802461 582168 468620 283863 277781 321114 320072 327923 330920 329568 328848 368352 366647 663880 692941 40.25 68.6 2
11:25:08 2023-09-26 454832 451152 89693 87148 140035 144206 152008 151356 95021 94593 107944 112665 134254 135013 432102 460116 1122076 1111475 445214 459971 122914 106239 125670 123745 147582 142928 135501 136283 85965 87314 319088 279540 817614 824221 200232 199752 261032 264164 310335 303213 309538 311645 314743 320990 290123 320787 755807 792370 579281 472822 282516 278172 320628 319872 325985 332948 326676 330880 368642 366806 665529 691618 40.25 68.6 2
11:25:09 2023-09-26 453615 450406 89754 87144 139895 144624 148760 148225 95021 92767 107944 112543 134127 135047 429389 464209 1122067 1104997 441466 459899 122948 105914 122269 123664 147684 142334 135850 136173 86083 87424 316911 278359 838323 829494 200757 199613 261144 265205 309183 303745 311000 309139 316206 320303 289444 320499 763569 800828 582168 468620 282861 278564 318881 320736 327428 330389 329568 330150 367174 367322 667561 692868 40.25 68.6 2
11:25:10 2023-09-26 461226 451156 89476 87354 143704 144696 148919 151531 94988 94756 107911 112766 133817 135490 429572 460116 1132875 1113056 439792 460008 122744 106239 125600 123745 147479 142500 135501 136377 85828 87675 317895 281827 817537 823055 200721 199127 262485 263285 310299 304173 309501 311528 315825 318401 291330 320571 754667 791251 583707 468584 283863 276185 321114 319908 325651 332668 327845 332286 366372 368875 670063 693844 40.25 68.6 2
11:25:11 2023-09-26 448499 450868 89787 87112 140139 144228 148899 151496 95121 94658 108276 112621 134473 135047 429726 460116 1126325 1114640 440415 459647 121236 106140 122606 123697 148253 142398 136065 136052 86083 87369 320549 278895 828222 825389 201529 199058 261283 264199 309577 303852 309975 311020 315253 320693 294555 322521 756245 793491 574924 467868 283061 278564 319140 320617 328842 331452 328637 330379 364427 365624 669564 691549 40.25 68.6 2
11:25:12 2023-09-26 453631 451161 89476 87414 143913 144765 148414 148972 94988 94790 107911 112888 134111 135490 429087 462864 1124466 1100614 441453 461535 122744 106239 125531 123830 147274 142928 135501 136411 85796 87465 320508 282062 814429 828600 200267 199440 262450 263586 311277 303177 309210 310113 316241 319406 289717 320535 753529 802682 579091 473210 284265 277495 321007 319246 327287 331775 328455 330875 368691 367962 662124 692868 40.25 68.6 2
11:25:13 2023-09-26 449771 451156 89508 87144 140064 144228 151902 151496 95021 94658 108194 112698 134035 135320 431772 466685 1128316 1110085 442606 459791 123034 106173 122238 123731 147063 143634 135581 136484 85802 87465 318274 279576 818721 827053 201177 198954 261283 263724 310486 302432 311796 309608 315253 320248 294721 320571 753602 794993 572833 467575 283061 278172 320143 318905 327994 329894 328637 330844 364462 367982 659892 693992 40.25 68.6 2
11:25:14 2023-09-26 454231 451156 89508 87144 140365 144428 151902 151320 92587 94658 107944 112698 134102 135047 429389 460080 1118556 1104997 441593 459935 123119 105914 122287 123117 147684 142702 135944 135966 85860 87314 323189 279311 823486 826190 200267 199440 261214 264093 311056 304637 309721 310300 319477 320090 291330 322787 758447 797794 580417 472538 283061 278065 320444 320878 325879 330619 328637 328848 366372 366999 671156 694830 40.25 68.6 2
11:25:15 2023-09-26 454837 451089 89476 87084 139678 144765 148862 148223 92789 92722 108176 113006 134385 134945 431234 468166 1119106 1107205 448210 459827 122812 106133 125706 123830 147338 142827 135433 136343 85828 87282 318274 279432 818142 827511 200232 199058 259985 264164 310264 301973 310414 311414 315253 320753 288768 322212 755100 797939 583707 468620 281466 278956 320036 318575 327888 330354 328600 329345 366329 365634 662271 693844 40.25 68.6 2
11:25:16 2023-09-26 448805 451156 89660 87104 140069 144160 152185 148815 95021 92832 107911 112631 134035 135013 432372 460116 1130420 1115433 440379 461461 123085 106239 122371 123835 147407 142297 135906 136029 85956 87282 316911 279003 823024 825169 201741 198815 263378 265063 309183 303959 309830 310878 317720 321132 288838 322306 760125 793491 574924 467868 283061 278741 319788 320286 325844 330920 328100 329381 367362 368839 669454 691876 40.25 68.6 2
11:25:17 2023-09-26 456202 450868 89779 87080 140421 144092 149039 148641 92789 92630 108142 110757 134394 134979 432678 459935 1121457 1114640 446122 459863 122880 106060 125706 123764 147098 142500 135501 136411 85887 87433 319088 279504 827193 823055 200372 199683 260780 264093 310264 302360 309538 311746 314011 320978 289858 321417 756361 790583 582168 473186 282262 278172 320108 320802 326864 332379 324694 330379 367174 365705 665022 691876 40.25 68.6 2
11:25:18 2023-09-26 450399 450836 89722 87144 139707 144564 148414 148363 95054 94690 107911 112743 134111 135047 431307 466208 1125264 1106928 442707 459899 122880 106133 125741 123797 147634 143392 135672 136456 86020 87456 320549 279396 823090 827732 201353 198954 261839 263952 310557 301726 311293 309573 314743 321810 290399 323098 756688 797013 577955 469196 283061 277833 320108 318388 328830 329859 328600 330880 364391 367580 659315 696041 40.25 68.6 2
11:25:19 2023-09-26 450971 451156 89476 87112 140002 144428 148624 151461 95086 92798 107944 112787 134035 135047 429655 462451 1118753 1110309 441629 459899 123324 106253 122437 123084 147684 142398 136167 135966 85924 87282 321146 279468 831519 826117 200232 199058 261214 264396 308389 304816 309975 311023 316241 320303 288803 319979 756913 797939 564579 468620 282861 278172 319105 321531 328377 332904 329312 331344 367031 366856 670842 695782 40.25 68.6 3
11:25:20 2023-09-26 453356 451156 89476 87080 139965 144160 149249 148434 95021 92375 108227 112598 134035 134606 429577 465880 1116044 1105355 447949 459611 120728 106432 122238 123731 147135 143058 135365 136241 85860 87337 318274 279324 818702 827357 200686 199544 260166 263917 312873 301973 312163 309573 315218 320303 290919 320853 754098 799066 570691 472379 281466 278760 320557 318352 327888 330389 328100 329345 365558 365413 662271 695510 40.25 68.6 3
11:25:21 2023-09-26 449505 451156 89722 87080 140332 144060 152114 148227 95087 92734 107911 112598 134347 134606 429353 462719 1127662 1116227 441665 459899 123034 105914 122521 123084 147582 142432 135501 135932 85860 87044 315920 278574 822308 824221 201494 198712 260815 264164 309533 302857 309501 310078 314743 319733 288973 321211 759594 793314 574924 468274 284064 277833 318998 320439 327718 331705 327382 332050 365344 367839 669220 691876 40.25 68.6 3
11:25:22 2023-09-26 449762 448182 89007 86320 143164 142765 147485 146890 95120 92798 107440 109986 133549 133998 427153 458390 1114314 1106030 442920 457194 120025 105428 125200 122516 145064 143108 134057 134533 87554 86316 315084 277689 807730 811606 198910 197815 260282 263954 306494 299408 306640 308204 313205 318888 288874 318446 747797 780984 570691 463659 278060 275395 315951 315886 324920 328826 323601 330553 360553 362322 660323 684598 40.25 68.6 3
11:25:23 2023-09-26 441707 442138 88488 86075 142489 141844 146018 145905 92820 94887 106498 109884 132449 133226 422694 458925 1109585 1090030 431965 453581 119561 104460 122245 121283 144330 144311 132772 133629 87293 85648 314083 276865 810828 812762 197703 196512 260425 261729 305961 300343 307560 308506 315825 316277 288323 320253 745879 791067 567346 465959 278932 272893 316154 315532 324920 327905 324093 327445 364832 363375 652577 683752 40.25 68.6 3
11:25:24 2023-09-26 439357 436330 88210 85976 139082 141516 145525 145360 93010 95247 106260 109347 132186 133126 423001 455580 1106215 1083876 431862 450886 119395 104753 121285 120811 142900 140819 131629 132544 87105 85591 314708 275336 792173 807053 198651 196547 258930 260993 306960 296628 305204 306843 313572 316452 288874 318185 743021 784375 570691 464929 276287 273069 315951 314381 324920 327200 323565 327699 361129 360663 649241 682172 40.25 68.6 3
11:25:25 2023-09-26 435049 434185 88505 85913 138980 144491 145114 143888 92978 95019 106074 108670 132171 132405 421505 451102 1103688 1094238 430601 448841 119726 104284 120986 123465 142731 139764 131087 131683 87045 85184 311956 273008 805628 801212 198791 195762 260282 260885 305737 297458 304331 306843 313503 317198 288323 320743 742984 775423 571893 459498 277773 271920 315951 315304 322045 329182 322095 327945 364735 363410 651192 678686 40.25 68.6 3
11:25:26 2023-09-26 432893 432953 88420 85996 137998 142618 143634 143287 93041 95412 105324 108379 131219 132099 417763 445662 1105355 1087557 428667 448938 119230 104141 120238 119959 141888 139085 129468 130345 85256 85037 310078 273394 788626 793381 198651 195288 258567 259457 306061 297811 302923 306239 313169 317057 288671 320136 738681 775259 570377 459676 276323 271976 315951 312659 322665 327694 321345 328468 360869 361274 645786 675627 40.25 68.6 3
11:25:27 2023-09-26 433852 430513 88484 85948 137879 144215 143271 142464 92978 95250 105048 108232 130916 135698 417173 449337 1091287 1082332 431859 446927 119395 104141 120076 122918 141888 138593 129913 130214 87078 85242 310078 271985 796798 797247 198651 195797 257991 260849 304985 297595 302816 306699 314159 315933 289356 320399 742458 775315 567346 459606 275829 272060 314271 313903 322045 328224 321795 327505 362466 361203 651192 676105 40.25 68.6 3
11:25:28 2023-09-26 429906 429890 88210 85890 137548 144197 143178 142372 92915 93411 104845 108014 130793 135921 414718 451102 1099267 1075966 426106 446538 119031 104141 119275 122680 141302 137987 133098 129455 86732 84853 310078 270563 789911 796756 198651 194680 258930 260041 304736 297176 305746 305333 315044 315464 288874 320853 737564 783820 575302 459534 276323 270509 315470 313360 323453 325932 322369 324311 363122 362216 645675 680842 40.25 68.6 3
11:25:29 2023-09-26 429714 425318 88247 85704 136974 140818 141920 140828 92947 94953 104714 107150 130280 135168 413408 449011 1082119 1072876 428667 446259 119356 103999 119036 119697 140346 136764 132927 132753 85393 84753 310078 268649 788735 790996 197953 194680 257339 260041 303026 297523 304732 306843 314159 316101 289054 319923 738571 775279 567346 458170 275213 271336 314141 312915 321222 327694 321607 324564 363073 361239 651192 676534 40.25 68.6 3
11:25:30 2023-09-26 423962 426514 88214 85854 136531 143437 141331 140634 92884 95052 104596 107471 130003 135298 411813 448059 1091287 1074401 426106 441764 118634 103856 118248 119799 142982 136866 129605 132556 86393 84664 307000 269586 778856 788718 198232 199298 258168 259421 303347 296103 302923 306087 315044 315243 288874 321454 737165 782982 567346 461235 277067 272069 314954 311858 321902 325547 324730 324419 363158 361062 642024 675352 40.25 68.6 3
[truncated: 149,953 more chars]
