# Supplementary material for: Methods for Estimating the Detection and Quantification Limits of Key Substances in Beer Maturation with Electronic Noses
Source: Sensors (Basel). 2024 May 30;24(11):3520. doi: 10.3390/s24113520 (PMC11175341; doi:10.3390/s24113520)
Supplement: Supplementary file 1 [file sensors-24-03520-s001.zip › Data/2-Phenylethanol/raw data/Day 1/ETH1.txt]

Time Date R01 R02 R03 R04 R05 R06 R07 R08 R09 R10 R11 R12 R13 R14 R15 R16 R17 R18 R19 R20 R21 R22 R23 R24 R25 R26 R27 R28 R29 R30 R31 R32 R33 R34 R35 R36 R37 R38 R39 R40 R41 R42 R43 R44 R45 R46 R47 R48 R49 R50 R51 R52 R53 R54 R55 R56 R57 R58 R59 R60 R61 R62 T01 H01 Phase
08:32:00 2023-09-26 401812 398481 92133 89659 142791 146036 148353 147811 93897 96045 108176 112652 133549 134513 393132 421473 1140948 1131601 430417 445217 120146 106696 122042 122887 151259 143858 133893 134352 86201 87889 297806 264182 783940 781979 226906 223499 288620 290498 337325 329916 342695 345423 358902 365768 340815 377185 800118 838446 576570 482630 309533 303884 349886 350741 361062 365759 368104 372847 418503 415245 685803 719536 39.15 68.0 1
08:32:01 2023-09-26 403712 398166 92036 89659 141604 145437 148210 147403 93579 95914 107911 112476 133164 134201 392372 420245 1139549 1129994 432214 445217 120264 106729 125217 122648 148510 144126 133909 134352 86319 87829 302568 265081 800982 783984 229008 224712 288742 291792 338202 330469 342586 346044 358147 364529 341259 377382 801286 844526 568491 482266 308806 302781 348515 349157 361098 365545 368291 369560 415052 415898 684802 719536 39.15 67.9 1
08:32:02 2023-09-26 406008 400167 91966 89811 141699 145536 148312 147710 93642 95980 107837 112587 133164 134628 392116 416437 1134484 1124874 429991 446460 120196 107203 125182 122615 151188 144126 133708 134479 86083 87801 301967 264665 784405 784265 225832 224486 288327 290224 338380 329880 342623 347022 360493 363288 339751 378333 797789 843298 568491 482972 306780 304347 349921 347545 360974 367741 369582 372847 413123 414049 682182 717461 39.15 68.0 1
08:32:03 2023-09-26 404395 400445 91939 89659 141147 145572 148210 147403 93515 95947 107837 112587 133131 134201 392372 417714 1133679 1122329 429651 444589 120840 107152 122157 122483 147672 143790 134230 134032 86437 87824 302179 264665 797693 788681 227431 224660 288734 290021 337361 331095 342370 345423 361001 364707 339715 378065 800256 843298 577999 484792 308660 303173 351227 347581 360974 365759 369286 374012 414068 414049 683243 715357 39.15 68.0 1
08:32:04 2023-09-26 403177 398166 92153 89742 141570 145201 148210 146994 93515 95814 107878 112409 133131 134040 391817 423762 1129630 1115896 432778 445532 123564 107203 125095 122648 151014 144155 133675 134352 86083 87921 302568 264665 784752 787939 225504 223568 287719 290568 337597 328849 345790 344385 359986 364707 341571 376848 798028 845593 577999 477598 310190 301968 349957 348595 361098 367813 365896 373411 415016 415898 690905 717930 39.15 68.0 1
08:32:05 2023-09-26 406193 398760 91716 89655 141147 145572 147797 147572 93515 95914 107581 110656 133365 134878 391839 424545 1133568 1117817 432435 444082 120116 107252 125357 122919 147931 144532 133633 134668 86083 87921 300601 265791 774839 786487 225819 224885 287938 289916 338891 328583 344742 344904 359986 362490 339715 376987 798028 842823 584875 476817 309533 302960 349921 346987 363053 366513 366225 372285 412506 414084 692070 715357 39.15 68.0 1
08:32:06 2023-09-26 403712 398804 91813 89692 141610 145613 147450 147263 93484 95981 107614 112698 133223 134793 391817 421204 1138136 1114240 423673 445217 120116 106762 125147 122887 151014 144326 133582 134572 86201 87953 301967 265979 778889 784256 227110 223568 288163 289308 338891 329880 344706 345458 358969 365511 338655 376120 797757 836075 577999 480408 309533 303173 351722 349121 360720 365642 367328 374879 415052 412751 688912 716916 39.15 68.0 1
08:32:07 2023-09-26 401551 401016 91870 89898 142398 145833 147940 147261 93515 96078 107811 112842 133490 134967 391635 424025 1137162 1121531 426899 445132 120179 106729 125182 122681 151259 144496 134511 135060 86201 87861 301967 265227 785666 788159 226169 223499 288342 289546 338653 329845 344706 343352 360493 367263 338726 376120 798028 836666 569901 480445 310190 302004 351474 349720 360974 365677 366740 374578 417105 412786 690905 717461 39.15 68.0 1
08:32:08 2023-09-26 402286 398481 92036 89627 141604 145471 147931 147403 93483 95914 107837 112476 132947 134234 391817 421572 1142892 1125042 428704 444299 123341 107384 124904 123051 147511 144696 133319 134711 86083 88253 301967 266168 778995 784265 226169 223568 288734 289546 338927 327821 345546 345423 358614 365254 339213 376156 801044 835449 584875 478390 309533 304097 347817 349397 360830 368857 369225 371542 414980 415128 693361 719426 39.15 68.0 1
08:32:09 2023-09-26 404612 399529 91777 89996 140853 145944 147522 147814 93325 94329 107778 112909 133006 135047 391264 417421 1149246 1125079 427457 446659 120084 106762 124973 122817 151014 144223 133423 134386 86025 87861 301967 266545 780832 783428 225504 223568 288530 288702 339916 328813 342695 346535 358938 364707 338144 377856 800155 832123 580858 477562 308660 303740 348832 348630 360974 365747 368176 369596 415052 412786 687900 718442 39.15 68.0 1
08:32:10 2023-09-26 402607 398791 91973 89696 141147 145673 147797 147297 93420 95815 107581 112665 132914 134606 391817 418503 1143704 1128624 426293 445629 120344 106663 125427 122549 148545 144157 133885 134437 86260 87824 300601 265040 785127 783711 225819 223568 290572 295697 338344 329880 342623 346257 359444 365368 337126 376457 799553 834234 568491 482630 306888 303884 349394 348595 359923 366530 369286 372248 415016 413961 681795 718516 39.15 68.0 1
08:32:11 2023-09-26 401551 397573 92100 89504 141570 145201 148484 147265 93547 95814 107911 112364 133164 134167 391817 419030 1138811 1131601 430454 444589 120049 106729 125182 122676 151188 143858 133675 134133 86201 87649 302568 263918 783088 781942 226239 223499 288124 290568 336817 329880 342695 345181 358362 365768 340743 376314 799850 838446 576570 481913 309096 302640 348867 349756 363053 365759 367328 372285 417581 414084 681831 719536 39.15 67.9 1
08:32:12 2023-09-26 403749 397609 91939 89569 141180 145437 148003 147332 93738 94457 107811 110477 133064 134594 392299 420138 1137710 1128736 431712 441584 120066 106696 125147 122246 148455 144632 134019 134542 86201 87617 300034 264291 784632 782872 225819 224225 287315 290224 337870 329845 342731 345458 357787 363388 340264 377493 800118 843298 584875 480445 308660 304097 347537 347581 361062 367225 367292 369524 413776 414119 683834 719026 39.15 68.0 1
08:32:13 2023-09-26 404931 398166 92070 89627 141147 145437 147966 146994 93515 95947 107581 112476 133039 134201 391817 416473 1132875 1122329 428704 444589 123512 106729 125060 122648 151119 143892 133582 134133 86083 87859 301967 264665 783316 784265 225832 224225 288530 289581 337870 330880 342068 346500 361182 363650 340515 375556 801649 838519 577999 483386 306816 303244 350733 347545 360974 367002 369582 373411 412542 414984 682445 718442 39.15 68.0 1
08:32:14 2023-09-26 404424 400167 91970 89561 142201 145630 147792 147124 93642 96012 107844 112598 133185 134201 392094 419030 1134899 1122329 428631 444589 120426 106729 121974 122279 151469 143921 134145 133729 86319 87617 299081 263546 795853 786231 225435 223568 288620 290021 336581 331417 342659 344904 361001 364451 339476 376314 799159 844921 589015 483423 308660 301861 350980 347581 360974 365245 367328 374012 414396 414049 682666 716362 39.15 68.0 1
08:32:15 2023-09-26 403602 397609 91939 89565 141147 145235 148003 146994 93547 95781 107837 112476 133164 134167 391817 423464 1130468 1118275 432594 441728 123478 107237 124973 122648 147958 144596 133675 134445 86083 87801 301967 264665 777083 786487 227752 223533 287323 290498 337870 327857 344778 343352 359986 363324 340779 377493 797463 843335 584875 477189 310264 302888 349671 348835 363786 367562 368216 372702 414836 416375 691775 716732 39.15 67.9 1
08:32:16 2023-09-26 406082 398201 91817 89659 141016 145907 147520 147814 93452 95914 107581 112509 132947 134539 391264 421536 1133837 1116413 430942 445217 123495 106729 124938 122742 150734 144126 133239 134386 86083 87861 299081 265603 777311 785931 225832 224885 287922 289141 338927 327857 344742 344385 359733 362490 338726 376192 797757 841668 577999 476853 309315 302748 349675 346500 360974 365712 366189 372847 411926 414013 691395 715357 39.15 67.9 1
08:32:17 2023-09-26 404431 398795 91780 89663 141147 145707 147797 147403 93325 95914 107581 112665 132914 134941 391562 420953 1139216 1116471 423565 441692 120017 107178 125270 122835 148303 144123 133541 134352 86083 87769 302929 265415 781681 789726 225832 224191 287290 295942 338927 330838 342586 345181 361218 364124 337670 376192 798028 836702 579428 477634 309096 303173 350980 347022 360466 365677 367034 374012 412506 412463 689926 715357 39.15 68.0 1
08:32:18 2023-09-26 401166 397617 91840 89598 141151 145605 147554 147403 93325 95947 107581 112476 133102 134201 391264 421536 1137162 1115859 423601 441692 120084 107173 124973 122648 148199 144232 133570 134271 86083 88033 301967 265040 786185 784256 226169 223309 288734 289757 337870 329845 345265 343317 359480 365768 339487 375556 797463 834306 591958 477706 310190 301015 349957 349720 360974 365132 368176 372883 415052 412786 691886 718516 39.15 68.0 1
08:32:19 2023-09-26 401775 396461 91813 89742 141665 145805 148001 147127 93515 96045 107844 112686 133064 134505 391672 423582 1141935 1122329 427421 441728 123495 107218 123152 122952 147958 145241 133545 134457 86083 87912 300034 264665 782665 785655 226204 223533 288937 289581 337834 327857 345826 343422 358362 365254 338726 378676 798028 837036 584875 478051 309971 302320 347817 349438 360974 365677 368139 369596 415052 412821 694038 718442 39.15 68.0 1
08:32:20 2023-09-26 402570 398831 91813 89692 141114 145742 147557 147814 93326 95981 107581 112698 132731 135047 391541 417163 1143015 1125079 425990 445217 123529 106696 125060 122447 148303 143892 133679 134166 86083 87649 301967 265791 780374 782015 227752 223533 288954 295905 339713 329613 342659 346535 358938 364451 337634 377288 800118 829541 579428 477706 306888 304169 348903 348630 359959 365677 371514 371994 414763 414584 685735 718879 39.15 67.9 1
08:32:21 2023-09-26 400082 398374 91937 89561 142201 145630 147792 147058 93515 95914 107581 112509 133106 134699 392299 417385 1146363 1125079 425687 445459 120146 106696 125182 122676 151188 143460 133490 133729 86083 87557 299081 264291 789732 782015 225470 223499 288067 288702 337597 330916 342659 345494 359480 365768 337670 378102 798721 836666 568491 483386 306888 303244 349430 348595 359959 365759 368435 372285 415052 412174 682666 718516 39.15 67.9 1
08:32:22 2023-09-26 401737 399207 92133 89659 141604 145235 148210 146994 93610 95815 107944 112476 133197 134074 392094 419030 1136320 1130797 430454 441804 120017 106729 125008 122648 148707 144232 133775 134250 86142 87649 302179 263918 788414 780839 226713 223533 288124 290533 336817 329916 342731 345181 358362 365768 340779 376314 801281 843164 584875 482375 308842 303066 348724 350387 363016 365687 370497 372366 417400 414954 682445 719536 39.15 68.0 1
08:32:23 2023-09-26 403675 400445 92090 89533 141799 145471 148173 146994 93515 96078 107796 112476 133039 134167 391817 419030 1135516 1128390 431247 444589 123564 106729 125008 122246 151014 143892 133490 134166 86083 87827 301967 264478 780387 780839 225819 223568 287315 290260 336853 329880 342731 344939 357823 363650 340586 377225 800155 845159 568491 480481 309096 303209 347782 348666 361098 366967 367292 369560 415052 415316 683834 719026 39.15 68.0 1
08:32:24 2023-09-26 405904 397609 91850 89504 141180 145235 147797 146994 93547 95848 107811 110613 132964 134471 392153 416402 1136902 1125526 431101 444481 120214 107104 125183 122447 151119 144155 133490 134166 86025 87912 299428 264665 783550 783984 225832 224572 288088 290260 337870 329880 342731 347058 358938 363034 339786 377529 800155 843688 568491 480445 308660 303776 347817 347301 361010 367002 368435 369560 413159 414119 681867 717930 39.15 68.0 1
08:32:25 2023-09-26 403463 397573 91813 89536 141147 145235 147797 146994 93357 95781 107837 112476 132947 134201 391817 417749 1131270 1121531 429336 444589 120344 106663 125252 122129 148510 143293 133968 133696 86201 87497 302568 263732 790945 786487 227431 223568 288345 289757 336817 330916 342623 344421 361182 363614 338726 376314 798028 843371 568491 483386 308660 301932 350980 347581 360974 365245 367364 374012 413485 414049 682182 715357 39.15 68.0 1
08:32:26 2023-09-26 403847 399280 92090 89435 141732 144662 148624 146787 93737 95845 107878 110155 133465 133628 391817 422832 1128031 1118275 430561 441588 120082 106696 125008 122676 148199 144532 133901 134234 86025 87649 301967 262952 787503 787601 226950 223533 288124 290498 336274 329916 344742 343352 359986 364195 340779 375708 797757 846390 584875 480517 309533 302004 350486 347617 363053 365245 366189 373447 414432 414119 685359 716408 39.15 68.0 1
08:32:27 2023-09-26 406193 400126 91750 89536 141114 145707 147797 147609 93420 95947 107581 112621 132947 134201 391541 421608 1133679 1114826 430028 444589 123495 106762 124938 122648 150862 144126 133273 134386 86083 87681 302179 266168 776914 785375 225312 224920 287922 288737 338927 327892 344742 344421 359733 362237 338726 376192 798028 837194 580858 476518 309533 302748 349430 346981 360866 367785 369225 372139 411169 415128 691952 718703 39.15 68.0 1
08:32:28 2023-09-26 404284 399885 91806 89631 141689 145570 147520 146615 93293 94328 107811 112787 132947 134606 391817 420872 1139327 1114640 423637 444589 123461 106696 125025 122615 150944 143858 133273 134318 86025 87859 299081 265415 778308 788718 225832 223568 289027 295905 338891 328849 342731 345110 361182 363579 338392 376686 795698 836075 577999 477562 309096 303137 350980 346987 360466 365642 367256 373675 412470 415165 689889 715320 39.15 68.0 1
08:32:29 2023-09-26 400118 398166 91780 89622 141114 145403 147797 147502 93515 95880 107729 112520 133006 134167 391817 423737 1140427 1122329 427083 441804 119984 106696 124938 122582 148164 144232 133532 134238 86083 87829 300601 264665 779005 784265 226134 223464 288530 288702 337834 329809 345790 343317 358867 365518 338441 378035 800289 837220 577999 477562 309898 301157 350517 349505 360830 367232 368400 373976 415052 415201 693659 719026 39.15 68.0 1
08:32:30 2023-09-26 400979 398140 91780 89614 141193 145504 148071 146959 93484 95880 107581 112442 133231 134167 391817 423464 1140463 1122329 427432 445217 120019 106696 125113 122615 151119 143858 133457 134133 86083 87769 301967 264665 779096 784265 228397 223499 289158 289546 337870 327857 345790 343352 358614 365768 338690 378028 798028 836702 577999 478390 310409 302676 348867 349648 360974 367483 367694 371723 415052 413724 693361 719536 39.15 68.0 1
08:32:31 2023-09-26 401360 398210 91784 89627 142001 145411 147894 147294 93738 94360 107744 112652 133102 134513 391082 421393 1143791 1122180 428725 445217 123324 107384 124869 122887 147684 144624 133402 134572 85966 87889 300034 266168 774834 782939 225819 223499 288620 289546 338927 327560 344742 345388 358326 364963 339202 376686 801341 829469 583716 476706 308261 303848 347782 349384 360974 366478 366704 369524 415052 414013 691886 719536 39.15 68.0 1
08:32:32 2023-09-26 400829 400341 91780 89659 141151 145403 147554 147403 93484 95947 107581 112509 132918 134201 391228 417092 1142892 1125042 422933 441656 120116 106696 125182 122213 148875 144032 133763 134099 86201 87617 299317 264291 785679 781942 227431 223533 287927 288770 337834 330612 342623 345943 359733 365511 337599 378102 800293 834197 574129 482972 306852 303173 348867 348595 359887 365759 368471 371723 415016 414220 685008 720642 39.15 68.0 1
08:32:33 2023-09-26 400260 400167 92000 89565 141778 145201 148069 146752 93611 95878 107811 112409 133135 134099 393397 418336 1140948 1129957 426293 441980 120269 107078 125340 122213 151224 143625 133675 134133 86142 87585 301967 263174 782914 781979 226169 222775 288635 289546 336546 329880 342623 345388 358938 365768 339476 376277 798028 839071 590486 482972 306455 303209 349358 350495 360974 365759 367328 372248 417105 413364 682666 719536 39.15 68.0 1
08:32:35 2023-09-26 404321 396435 91931 89631 142001 145411 147450 147400 93484 95814 107837 112442 133189 134142 391817 421060 1134484 1125079 431247 444589 120116 106696 125147 122531 150979 143758 133457 134133 86083 87617 297806 264665 783664 780802 225784 224503 287400 290463 337562 329577 342695 345458 357823 363034 340504 378098 799517 843298 568491 482483 309534 304739 347532 348309 363529 366752 370234 369380 413597 415139 686556 718842 39.15 68.0 1
08:32:36 2023-09-26 404968 398166 91973 89565 141193 145605 148114 147574 93515 95914 107729 112598 133566 134133 391817 416145 1137087 1122329 431438 445217 120116 106762 125060 122531 148407 143892 133868 134133 86142 87649 302568 264478 780154 783121 227110 224885 288345 290568 337870 329577 342623 347022 359986 362490 339715 378065 797826 842667 576570 477706 306816 304811 348867 347266 360974 366530 368990 371651 412506 414049 682666 717424 39.15 68.0 1
08:32:37 2023-09-26 402607 397604 91939 89508 141151 145352 147760 146994 93484 95881 107547 112553 133102 134471 391817 419914 1129630 1120735 428025 444589 120246 106696 125217 122246 151048 143392 133708 133696 86201 87465 300970 261657 788392 786487 227110 223533 288124 289546 335804 331112 342442 346792 360785 364671 339572 377576 799652 843834 577999 483204 306672 302995 350836 347510 360974 365759 368990 373451 413453 413978 682182 715320 39.15 68.0 1
08:32:38 2023-09-26 402884 400413 91962 89504 142276 145167 147931 146546 93515 95848 107729 112476 133218 134167 391817 421500 1127994 1121258 428025 442052 120082 106696 125269 122246 148979 143426 133675 133696 86201 87525 300034 261621 787597 786487 227110 223568 288214 289300 336239 330880 342731 344350 360747 364160 340229 376011 797463 846989 586073 483008 309533 302216 350980 347581 360974 365245 366740 374012 414396 414049 684792 715320 39.15 68.0 1
08:32:39 2023-09-26 401397 397573 91973 89742 141890 145433 148449 146683 93642 95878 107844 110189 133465 134066 391665 422652 1130068 1115822 431101 444589 123529 107152 125183 122498 150944 143858 133457 134133 86201 87732 302568 263918 784922 787044 225470 223533 287742 290568 336817 329382 345509 343352 359986 364160 340815 376277 796898 843335 568491 477634 310190 301649 349957 348105 361168 366530 365896 373411 414688 415280 688875 717424 39.15 68.0 1
08:32:40 2023-09-26 405366 397573 91813 89627 141114 145437 147797 146994 93484 95980 107762 112476 133131 134201 391264 422499 1131270 1115859 431247 444589 123290 106729 124874 122615 147751 143892 133428 134352 86083 87829 299317 265415 786805 786487 226950 224538 287279 289343 338891 327857 344742 343387 359444 361441 339202 376987 797463 838410 579428 478390 309533 302712 349394 347022 361010 365712 368927 372556 412255 417332 691812 715174 39.15 68.0 1
08:32:41 2023-09-26 405079 399889 91613 89795 141639 145570 147277 147228 93325 95947 107581 112665 133411 134886 391228 420245 1134484 1113056 427469 444589 123444 106729 124938 122615 147958 143858 133465 134166 86025 87649 299081 265791 778058 787601 225724 224225 288620 288667 338927 328849 342731 344904 361001 363034 337670 376722 798028 838478 579428 477598 308298 303173 349886 346464 360974 365712 366998 372811 412216 412786 691395 715357 39.15 68.0 1
08:32:42 2023-09-26 399280 398171 91813 89627 141105 145619 147797 146959 93452 95880 107581 112476 132914 134201 391264 423428 1137126 1119106 423637 441692 123495 106696 124973 122246 147958 144032 133637 134234 86259 87649 302179 264478 783952 786487 225819 223154 287255 288667 337834 328849 344706 343317 359444 366276 338144 378065 797867 836443 577999 481113 308515 301862 351650 349259 360576 367562 369262 374656 414908 415128 687339 716916 39.15 67.9 1
08:32:43 2023-09-26 399280 399248 91866 89561 141072 145167 147797 146959 93484 94264 107737 112476 132914 134167 391817 424061 1137162 1122055 423710 442088 120049 106696 124973 122447 148475 143758 133457 134133 86025 87649 301967 264665 783725 784265 226011 223119 288734 289106 337834 329346 345265 343281 358902 365511 338690 378065 796898 834270 569901 477562 310409 301334 349640 349684 360974 366931 367174 372847 415052 415237 691886 717461 39.15 67.9 1
08:32:44 2023-09-26 401652 397582 91498 89659 140654 145673 146873 147814 93199 96014 107473 112884 132698 134793 390639 417421 1146326 1125749 426179 444589 123495 106696 124851 122531 148028 143892 133239 134166 85966 87649 305516 266168 780606 781390 225470 223499 288124 290449 339630 329061 342406 347211 358723 364529 337528 379948 801997 833485 572719 477598 306852 302888 347817 348595 360432 368592 368399 369560 415016 414872 686853 720679 39.15 68.0 1
08:32:45 2023-09-26 400518 397578 91780 89471 140975 144765 147797 146959 93389 95848 107547 112476 132698 134201 391264 416508 1142892 1125042 422302 441818 120017 106663 125204 122246 148545 143833 133771 134002 86201 87617 299317 264291 785236 780839 227110 223533 287325 288667 336817 329916 342104 345458 358938 365768 337599 375820 801613 834270 584875 482630 306816 303209 348832 348595 359923 365759 368140 371723 415052 414544 682182 718479 39.15 68.0 1
08:32:46 2023-09-26 396709 399848 92056 89652 141499 145064 148105 146787 93611 95878 107811 110189 133562 134066 391817 418701 1136320 1130797 428427 441511 119984 106663 124973 122213 151014 143722 133818 134007 86083 87617 299081 263138 785602 780839 227913 222775 288327 289986 336310 329916 342659 345146 358362 365768 339715 375745 798028 841631 568491 482594 308660 302960 349394 350212 360974 365759 367328 372548 417617 414049 682666 719536 39.15 68.0 1
08:32:47 2023-09-26 404505 396426 91716 89410 141639 145377 147507 146649 93515 95947 107762 112476 133227 134471 391817 417128 1137895 1123447 430637 444589 123529 106696 125060 122447 151014 143758 133457 134133 86025 87617 301967 264291 779005 780839 225832 224538 287809 289581 336853 329346 342731 346535 358938 362526 339476 377493 797789 838555 576570 477670 306888 304811 348301 347296 362944 366645 368810 369416 412398 415139 684607 716732 39.15 67.9 1
08:32:48 2023-09-26 404468 400232 91806 89565 141109 145201 147797 146959 93674 94360 107811 112442 133064 134167 391264 415818 1131159 1122329 428704 444589 123564 106696 124938 122246 150874 143426 133273 134040 86083 87617 305516 264291 784598 784265 225832 223568 288124 289757 337597 329880 341587 345979 360493 363324 338726 377493 798028 838482 568491 483008 306816 302604 349957 346500 360974 365759 368730 372883 412506 413724 682270 714308 39.15 67.9 1
08:32:49 2023-09-26 401652 396426 91813 89353 141468 144765 148210 146925 93547 95714 107911 110075 133131 134040 391817 423464 1127159 1115896 431064 441692 123564 106696 124938 122246 150769 143892 133239 133914 86025 87617 299081 263918 779223 787890 225832 223533 287719 290498 336581 329115 345265 343162 359986 364678 340528 376021 797867 845647 581979 482485 309934 302039 350271 348171 360902 365353 366153 373147 413776 414049 685994 718117 39.15 68.0 1
08:32:50 2023-09-26 401652 396435 91813 89304 141639 145368 147485 146580 93515 95814 107729 112253 133185 133956 391264 423428 1127159 1115859 432165 442088 123495 106729 125117 122531 150769 143792 133490 134166 86083 87617 299317 264291 779183 786487 225504 223533 287400 290498 337325 328352 345509 343387 359480 364160 340815 378098 796898 844562 577999 477598 309315 302252 349921 347617 361098 367519 365090 372847 414396 415898 689926 716408 39.15 68.0 1
08:32:51 2023-09-26 403749 397617 91653 89561 141147 145471 147317 146994 93357 95914 107473 112665 132731 134606 391264 420281 1137325 1113056 423673 441737 123392 106729 125025 122447 147958 144032 133340 134242 86025 87649 302929 265791 784522 788608 225832 224521 288901 291020 338784 329475 342623 345317 360965 363982 338239 379261 798028 837885 582287 477598 309533 302923 350450 347318 360720 365677 366776 373083 412363 412498 689654 714814 39.15 68.0 1
08:32:52 2023-09-26 400518 398201 91813 89504 141114 145653 147797 146959 93357 95881 107581 112553 132914 134201 391264 420281 1136320 1115859 423601 444589 123512 106729 124973 122279 150979 143758 133273 134133 86200 87649 299081 264665 778590 788159 225832 223499 287325 288667 337870 329311 342731 344385 360747 365219 338144 376120 795771 834270 577999 477670 309265 302040 350980 348595 360466 367519 367034 374912 414727 414876 689983 717930 39.15 68.0 1
08:32:53 2023-09-26 399171 400163 91806 89561 141072 145536 147967 147436 93579 96078 107581 112553 132947 134201 391264 423773 1138775 1121258 423673 444589 120116 106663 124973 122279 148475 143758 133239 134040 86025 87649 299081 264478 778889 785931 226169 223464 287255 289546 337870 329346 344742 343317 359480 365768 338690 375820 796898 834270 577999 477670 309971 301334 349957 349684 360974 367519 365090 373711 415052 412786 691395 718007 39.15 68.0 1
08:32:54 2023-09-26 400482 397617 91716 89504 141147 145235 147797 146994 93484 95848 107547 110584 132914 134167 390676 422868 1140463 1122329 427083 441809 123290 106729 124764 122615 147511 144232 132947 134255 86025 87649 299081 264291 776300 783711 226011 223499 288530 289001 338380 327592 345546 345197 357823 364742 338726 378370 798028 836111 584875 478243 309024 302923 348301 349259 360902 368736 367694 369416 414944 414984 691849 719026 39.15 68.0 1
08:32:55 2023-09-26 401368 398201 91494 89598 140980 145907 147488 147814 93357 95914 107581 112587 133031 134839 391264 418078 1147141 1122329 426781 444589 123341 106729 125082 122531 150734 143892 133239 134166 85966 87681 302179 266168 775753 780839 227110 223533 288530 288702 338962 327857 342731 345979 358362 364451 338215 379760 797826 829505 580858 478051 306599 304133 349130 348595 360974 365747 367328 369596 415016 413175 687936 718516 39.15 68.0 1
08:32:56 2023-09-26 398988 396470 91813 89381 141639 145227 147524 146584 93357 95748 107581 112320 133214 134167 391817 417128 1140063 1128353 423601 441692 120082 106663 125095 122213 151014 143426 133490 133729 86083 87557 299081 263174 791808 783157 227110 222810 287465 289546 336581 331422 342406 347774 359156 365518 337528 377881 802566 834125 568491 482412 306672 302674 348832 348570 359381 365759 368435 372257 414399 413817 681563 717498 39.15 68.0 1
08:32:57 2023-09-26 397034 399848 91840 89504 141147 145197 148003 146823 93483 95748 107614 112287 133039 134074 391817 417749 1137162 1129994 423710 441656 120049 106663 125182 122213 148199 143833 133561 133809 86259 87617 299081 263174 784569 781979 225819 222466 288124 289581 336274 329916 342659 344939 358938 366354 339751 376277 800477 840404 583429 481913 308393 302960 348867 349756 360974 365502 367328 372879 417581 413434 682666 718516 39.15 68.0 1
08:32:58 2023-09-26 403932 396426 91780 89504 141143 145201 147986 146994 93452 95781 107581 112476 132947 134167 390349 417163 1134668 1123447 430601 444589 123426 106729 124973 122246 150874 143460 133273 134166 86025 87827 300034 264109 783550 783428 227110 224469 287886 289475 337455 329435 342550 346358 358723 363034 340264 377566 799553 846230 568491 477670 308660 304633 347782 347022 363016 366967 367328 369560 412542 414084 682831 717498 39.15 68.0 1
08:32:59 2023-09-26 402276 397609 91813 89504 141639 145167 147485 146615 93452 95781 107547 112287 132981 134167 390988 415272 1131270 1119336 428704 444589 123529 106729 124973 122531 150769 143722 133239 134133 86083 87681 301967 264291 778308 783984 225832 223602 288214 289343 337361 329346 341587 346500 359986 362526 338726 377529 799159 843183 568491 481949 305988 303209 349957 347022 360974 366609 372117 373083 412291 413978 680585 715210 39.15 68.0 1
08:33:00 2023-09-26 402753 399325 91806 89529 141372 145433 147762 146615 93420 95848 107581 112509 132997 134555 391817 417749 1131270 1119336 427916 444589 120261 106630 121910 122045 151329 143160 133742 133570 86319 87649 299677 263732 789363 786487 225832 223533 288124 289757 336817 330880 342104 344385 360747 363650 338726 376623 798028 838555 568491 483386 306924 302252 351209 347545 360974 365245 367364 374048 413485 413789 681698 715320 39.15 68.0 1
08:33:01 2023-09-26 401324 396466 91813 89504 141139 145100 147797 146959 93484 95748 107762 112287 133039 133948 391264 423464 1128316 1115896 431859 441872 123324 106729 125008 122414 150769 143758 133273 134040 86025 87649 299081 263918 781180 786487 225832 223499 287315 290498 336853 329119 344815 343387 359733 363685 340779 376314 797771 846230 577999 479712 309206 302110 349778 349276 363786 366752 368216 372965 415016 414084 689654 715394 39.15 68.0 1
08:33:02 2023-09-26 403932 399848 91840 89627 140886 145552 147694 147403 93579 94360 107581 112509 132731 134167 390676 421536 1131270 1114240 431247 444589 123290 106729 124764 122648 150524 143892 133147 134166 85870 87649 301967 265415 773445 784265 225470 224538 287315 289343 338891 329239 344742 344385 358974 361477 339751 376156 797463 838410 571310 478051 308334 302960 349430 347022 360558 365747 365932 372584 412542 414119 691886 715357 39.15 68.0 1
08:33:03 2023-09-26 401652 397653 91813 89655 141114 145606 147953 147403 93547 95815 107581 112509 132914 134201 390973 419986 1136320 1116450 423601 442088 123564 106696 124973 122648 150803 143892 133239 134166 85966 87681 302568 264665 796568 787601 225832 223533 289149 290896 338641 329328 342478 345317 361001 364564 338037 378454 795515 834089 579428 477598 306599 303173 350980 347581 360214 365642 367256 374048 413812 411599 687753 715357 39.15 67.9 1
08:33:04 2023-09-26 400235 397617 91846 89553 141147 145235 147797 146994 93452 95848 107581 112398 132698 134201 391264 421572 1135516 1116434 423267 441692 123392 106729 124973 122447 147992 143955 133566 134133 86083 87649 299081 264478 783499 786304 225470 222810 287290 295560 337870 328884 342695 343317 359986 365254 338180 378139 795734 832160 574129 477670 306599 300944 350980 348911 360466 367002 366225 374012 415052 411564 687900 719541 39.15 68.0 1
08:33:05 2023-09-26 400409 397538 91746 89533 141693 145368 147416 146731 93484 95880 107547 112442 133089 134142 391228 423726 1140427 1122329 426106 444589 123495 106696 125113 122414 150979 143758 133507 134335 86201 87760 300034 264592 785914 784119 227752 223395 288815 291225 338166 328405 345717 343317 358614 365254 339155 378002 799159 836666 577999 477712 310190 302249 348587 349121 360974 366788 367174 369560 415052 413364 691886 719026 39.15 68.0 1
08:33:06 2023-09-26 401360 397547 91939 89627 141276 145201 147589 146959 93484 95914 107547 112520 132914 134167 391228 421536 1143704 1123926 426106 444589 123221 107170 124869 122934 147684 144226 133114 134572 85961 87921 299677 265759 771581 781979 225784 223499 288327 289757 338891 327786 344742 345423 358326 364671 338690 377217 799159 829505 568491 477712 309533 302852 348546 349080 360794 368821 369000 369416 414908 414984 691775 719352 39.15 68.0 1
08:33:07 2023-09-26 401506 399889 91650 89622 140654 145707 147282 147814 93547 96080 107440 112787 132665 135035 390915 418193 1147104 1124726 423710 441818 123392 106729 124904 122246 147820 144132 133327 134200 85934 87617 299081 265979 775892 779628 225832 223499 288124 288770 338927 328813 342623 346186 358578 364415 337362 376987 801007 829433 593186 477562 306419 304097 348551 348595 360430 365712 368399 369560 415016 414872 685845 718516 39.15 68.0 1
08:33:08 2023-09-26 399316 397538 91780 89504 141643 145167 148122 147023 93484 95914 107729 112598 133077 134201 390588 416473 1142082 1125042 422302 442052 120149 106663 125060 122045 150979 143392 133549 133880 86142 87795 299081 263732 784332 780839 225832 223119 287866 288667 336817 329880 342345 345423 359444 365518 338178 377125 801887 836520 568491 482448 306383 303670 349179 349187 359707 365759 368363 372248 415052 414836 682445 719536 39.15 68.0 1
08:33:09 2023-09-26 396925 397582 91939 89316 141759 145030 148106 146890 93547 95781 107729 112375 132914 134040 392094 418665 1137126 1130797 426709 444589 120084 106696 125147 122447 151048 143688 133675 134099 86083 87617 302568 263138 783426 782798 226169 222775 288530 290630 336546 329880 342659 345423 358938 365768 339715 376277 799159 839414 583429 481876 308624 302285 349113 349684 360974 365759 367292 372285 417509 414013 682666 719979 39.15 68.0 1
08:33:10 2023-09-26 403932 396426 91780 89349 141114 145201 147797 146925 93547 95814 107547 112442 133268 134167 391817 417749 1134484 1125675 430601 444589 123529 106696 124973 122246 150944 143426 133457 134099 86201 87649 300034 263918 782246 781726 227431 224677 287981 292702 337692 329435 342586 346880 358723 363111 340085 377272 802751 843298 568491 477670 306599 304525 348857 348559 363053 365759 367034 372550 414872 415280 683761 719026 39.15 68.0 1
08:33:11 2023-09-26 403785 396391 91780 89533 141639 145227 147511 146580 93484 95814 107547 112364 133189 134167 391817 417128 1137895 1123926 429955 444589 123392 106696 124938 122246 150734 143426 133239 134099 85966 87525 299081 264446 796100 781390 225832 223568 287400 289546 336853 329346 342659 346500 359444 362490 339476 377382 802788 838519 568491 477670 306816 304597 347817 346987 361010 365759 368435 369524 412291 417332 684459 718442 39.15 67.9 1
08:33:12 2023-09-26 401652 399212 91775 89471 141143 145201 147797 147369 93452 95848 107581 112520 133006 134167 391264 418665 1131270 1119902 428025 441818 120179 106630 122243 122115 148709 144132 134217 133662 86437 87553 299317 263029 794796 786378 227110 223430 289147 289510 336039 330916 342623 346265 360821 363543 338655 377493 798028 840076 577999 483350 306780 303173 349957 347022 360974 365759 368954 373411 412542 413399 680732 715320 39.15 68.0 1
08:33:13 2023-09-26 402505 396426 91780 89504 141139 144765 148106 146890 93515 95914 107729 112442 132914 134167 391847 420245 1128031 1120735 427384 442052 120049 106663 125182 122129 151048 143392 133675 133696 86142 87465 298146 261657 788052 786487 225832 223533 288345 289308 335804 330612 342659 343352 360493 363614 338726 375745 798028 845756 581979 483021 309279 303506 351222 347403 360938 365103 369000 373793 413561 414984 682592 714777 39.15 68.0 1
08:33:14 2023-09-26 401652 397322 91829 89475 142226 145167 147794 146511 93579 95714 107729 112220 133139 133847 391817 422796 1126288 1116434 430454 442052 120051 106696 124938 122447 148131 143887 133239 133914 85966 87617 299081 263546 779856 787331 225832 223499 287400 290463 336274 328583 344742 343352 359986 364415 340779 375745 795734 843724 577999 477598 309315 302359 349921 347581 363053 365759 368437 373411 414432 415316 687863 716916 39.15 68.0 1
08:33:15 2023-09-26 403408 397582 91494 89561 140751 145437 147522 147609 93262 96046 107473 112476 132685 134201 390676 420908 1134484 1113056 427421 441692 123529 106696 124904 122246 147923 144032 133302 134234 85966 87649 299081 265415 775313 786487 225832 224538 288124 295487 338891 327857 342478 346792 360519 362208 339572 378454 796715 839034 572719 478353 309424 302995 349604 346464 360974 365712 366189 372820 411568 414049 691395 714814 39.15 68.0 1
08:33:16 2023-09-26 402842 397578 91806 89598 140975 145673 147660 147609 93293 94026 107366 112587 132698 135075 390676 420245 1134862 1113056 423673 444589 123427 106663 124904 122447 150839 143426 133147 134007 85966 87617 299081 265415 776659 786487 225832 223568 288530 295487 338891 328990 342695 344904 360747 362490 337670 376987 797300 839071 572719 478390 308334 302252 349394 346186 360974 365677 366189 371723 411276 413399 692633 714308 39.15 67.9 1
08:33:17 2023-09-26 399316 396426 91800 89565 141016 145201 147762 146959 93420 95914 107547 112476 132698 134167 390951 420245 1137126 1116434 423565 441692 120051 106729 124938 122279 147958 143756 133336 134103 86025 87649 300034 264483 787389 788339 227592 223206 288937 290404 337728 329399 342550 345813 360965 364238 337599 376120 795698 829505 576947 477598 308624 302676 350980 347545 359923 367304 366740 373976 413741 414544 687863 714777 39.15 67.9 1
08:33:18 2023-09-26 397034 396435 91687 89565 141114 145231 147797 147023 93389 95848 107581 112442 132914 134167 391264 422760 1135480 1118275 423601 444589 123392 106696 125030 122246 150979 143426 133457 134007 86083 87617 302179 264665 781907 786487 225470 223119 288937 288667 337834 328884 342731 343317 359986 365768 338180 377998 795734 829469 577999 477598 309315 301086 351209 349402 360466 366273 368106 373684 414799 414610 689216 716224 39.15 68.0 1
08:33:19 2023-09-26 400757 396400 91620 89349 141179 145437 147006 147403 93388 95848 107547 112442 132914 134167 390639 418407 1146326 1122329 426781 444299 120019 107185 122684 122887 148097 144023 133139 134470 85934 87824 305516 266251 773141 781763 227110 223464 288124 288948 338927 328033 342695 345388 357823 363614 337670 379494 797826 829433 582287 477712 306852 302888 347817 347581 360974 365677 367292 369524 414724 412786 687376 717461 39.15 67.9 1
08:33:20 2023-09-26 401368 397295 91494 89504 140886 145235 147317 147403 93293 95880 107218 112476 132698 134628 390951 416473 1142082 1125712 421969 441656 123444 106663 124938 122096 147958 143833 133344 134099 85966 87617 299081 264291 782630 779664 225832 223464 287255 288770 337325 329880 342068 345458 358902 364707 337090 378676 800109 834630 584875 483513 306419 303030 348689 348452 359201 366459 368291 371506 414216 413817 682666 717424 39.15 68.0 1
08:33:21 2023-09-26 396961 396673 91770 89316 141147 144730 148003 146925 93484 95878 107744 112253 132914 133914 391264 417714 1137126 1128353 423601 442052 123529 106630 125060 122012 148564 143293 133239 133696 86025 87465 299081 261621 785602 779701 225819 222123 288124 289546 335804 329845 342623 344868 358938 365768 338726 375745 798028 839071 583429 481536 306599 302287 348867 349720 360974 365245 367292 372285 417581 413399 682182 718516 39.15 68.0 1
08:33:22 2023-09-26 403932 396400 91907 89349 141635 145227 147520 146580 93420 95781 107581 112409 132760 133956 391264 415236 1133679 1122568 429687 442088 123495 106663 124904 122246 150839 143804 133239 133914 85966 87617 299081 263918 778707 782835 225832 224191 287404 291637 337585 329559 342370 346358 359553 362349 339572 376968 800219 844197 568491 477634 306564 304597 348832 346500 360830 366609 369250 371651 412216 414013 683318 718913 39.15 67.9 1
08:33:23 2023-09-26 402790 397582 91780 89492 141114 145201 147797 147297 93484 95781 107547 112442 132698 134133 391264 417250 1130431 1119143 427421 442088 120179 106696 125357 122213 151014 143426 133675 133696 85966 87617 299677 263918 784302 784265 225832 223533 288124 289757 336817 330880 341587 345423 360493 363579 338726 375328 798028 838482 577999 483350 306599 301968 350733 347266 360974 365245 368435 373411 412506 413399 680732 716399 39.15 67.9 1
08:33:24 2023-09-26 401324 396404 91780 89349 141310 144730 147589 146925 93452 95748 107581 112331 132914 133948 391264 422499 1129630 1115031 431859 444589 123375 106696 124764 122531 147925 143758 133474 134335 86142 87760 300034 264228 780092 786414 227110 223430 287243 290357 337183 328175 345509 343352 359986 363069 340815 377162 798028 838519 568491 478390 308988 302216 349496 347581 361098 365132 368437 372847 414396 414990 690415 715394 39.15 67.9 1
08:33:25 2023-09-26 403480 397538 91620 89504 140886 145437 147557 147403 93420 96014 107547 112476 132731 134661 390951 421536 1132875 1113056 430942 441872 123461 106729 124938 122615 150595 143892 133239 134166 85966 87649 299081 265415 775869 784265 225832 224538 287315 288702 338891 327892 342767 344385 359444 361441 338690 376156 796898 840404 580858 477712 308334 302712 349107 346981 360830 367749 368665 372402 411711 415128 690794 715889 39.15 67.9 1
08:33:26 2023-09-26 399316 396435 91675 89471 140882 145201 147797 147403 93357 95914 107547 112476 132698 134201 391258 420872 1138322 1117705 425348 441764 120019 106630 125183 122549 148097 143790 133448 134217 86083 87732 296839 264478 777166 786487 225470 225026 288793 288948 337799 328884 342731 343352 360785 365768 338180 378639 795734 829505 568491 477634 306599 300980 350980 348630 360720 367519 366189 374012 415052 411599 687339 716408 39.15 68.0 1
08:33:27 2023-09-26 399316 396435 91833 89557 140979 145066 147797 146994 93452 95848 107581 112476 132698 134167 391264 423762 1138811 1119298 426143 441728 123529 106762 124973 122615 147992 143960 133557 134107 85966 87649 299081 264291 782020 783984 225977 223154 288530 288702 337834 328884 345790 343317 358614 365554 339191 378039 800896 836626 577999 477526 309460 302647 350800 349541 360830 366752 365126 373711 415052 412751 692633 716769 39.15 67.9 1
08:33:28 2023-09-26 399243 396426 91813 89602 141139 145433 147966 147403 93484 95947 107581 112476 132914 134167 390988 423464 1139619 1121531 426143 444589 120019 106696 125030 122246 151014 143460 133582 133948 86083 87617 302179 263918 796390 784265 225854 223154 288530 288702 337361 327857 345265 343317 357823 364742 338690 377767 798028 834270 577999 477036 309971 302252 349130 349402 360974 366530 367174 371687 415052 413140 691886 718516 39.15 67.9 1
08:33:29 2023-09-26 401004 397582 91494 89492 140654 145471 147317 147403 93325 96047 107399 112698 132698 134826 391264 416508 1143824 1123447 423303 444589 123410 106696 124973 122808 150979 143758 133273 134133 85966 87829 299677 265269 789356 782872 227592 223361 288901 288757 338784 329204 342478 346358 358723 364238 337457 379641 801613 829469 577999 477706 306816 303847 348724 347545 359634 365132 368435 371433 414872 413961 683314 718007 39.15 67.9 1
08:33:30 2023-09-26 397034 396435 91653 89336 141143 145201 147797 146994 93515 95914 107581 112476 132914 134407 391264 416543 1140463 1124244 422338 441692 123632 106696 125095 122213 148199 143733 133771 133796 86025 87525 301967 263918 786182 781979 227110 223154 287325 295905 336546 330415 342623 345423 358938 365768 338180 376314 801613 836075 583429 481913 306599 302960 348867 349157 359923 365245 367364 371723 414799 414256 682445 718731 39.15 67.9 1
08:33:31 2023-09-26 402790 396435 91813 89349 141147 145100 148160 146959 93547 95881 107581 112320 133039 133948 391526 418995 1134668 1125079 430601 442088 123529 106696 122078 122516 148510 143722 133474 134032 86083 87553 297193 264032 782585 781763 227110 223430 287494 289546 336853 328884 342695 345423 357537 363111 339954 377529 798989 838555 577999 477670 306599 304097 346735 347545 363053 365759 367034 369524 413776 414084 683314 716916 39.15 67.9 1
08:33:32 2023-09-26 403646 396431 91795 89471 141639 144765 147450 146615 93420 95781 107581 112398 132977 134167 391264 415272 1132875 1119336 428740 444589 123547 106729 124938 122279 150734 143955 133273 134040 85966 87649 301967 263918 777794 783428 225832 224225 287809 289546 337361 328884 341587 346535 359986 362490 338762 377529 801649 841265 583429 482483 307994 303988 349353 346880 360974 366752 369178 372103 412327 415128 680548 715815 39.15 67.9 1
08:33:33 2023-09-26 401652 396435 91973 89316 141570 144596 148210 146550 93674 95648 107837 112143 133335 133813 391876 422509 1128353 1118613 430404 441548 120099 107071 125322 122549 148060 144232 133641 134179 86083 87617 300034 261585 800511 787601 225832 223499 288124 290463 338751 329595 344499 343352 359986 363614 340540 375177 795771 844562 574129 477706 308334 301334 349957 347581 361010 365245 365126 373147 413812 414119 685323 715357 39.15 67.9 1
08:33:34 2023-09-26 403031 396426 91784 89349 141114 145100 147694 146959 93484 95781 107581 112364 132731 134040 390124 422202 1132256 1115859 431247 441692 123290 106762 124764 122279 147719 143758 132872 134166 85934 87617 299081 264665 775557 785375 225832 223499 286875 289546 337870 328622 344975 346546 359698 364131 340636 376167 797918 846487 568491 479749 310154 303342 349921 348535 361098 366967 365126 372856 413489 415280 689654 715394 39.15 67.9 1
08:33:35 2023-09-26 403932 396470 91673 89738 141014 145805 147520 147470 93389 96045 107481 112686 132906 134725 390494 419807 1134484 1112820 423637 442088 123461 106564 122996 122246 148199 143460 133239 134074 86201 87760 299677 265040 775776 786487 225832 223533 288530 295088 338380 328884 342501 344904 361182 363614 337398 376156 795135 836111 577999 477598 306491 301968 350733 346500 359959 365132 366260 373447 412216 414580 687936 714814 39.15 67.9 1
08:33:36 2023-09-26 399316 396435 91716 89496 141016 145235 147710 146994 93325 95781 107473 112398 132731 134167 389762 420908 1135516 1115031 422933 441692 123444 106696 124851 122246 147820 143897 133356 134019 85876 87851 300034 264483 777794 786268 227110 223085 288937 290404 337728 329204 342550 345324 361001 365254 337882 376120 795734 834630 571310 477562 308660 302252 350980 347617 360866 365132 366776 374012 414724 414908 687900 715357 39.15 67.9 1
08:33:37 2023-09-26 399352 396461 91813 89504 141109 145235 147797 147403 93515 95881 107581 112476 132914 134201 391541 423464 1136357 1119143 423637 444589 123529 106729 124973 122246 150769 143921 133239 133948 85966 87649 301967 264291 791227 786213 225504 222810 287290 288702 337870 328884 342731 343076 359480 365511 338453 375556 795771 833375 569901 477634 309533 301512 349993 349157 360974 366645 368106 373684 414836 414984 690794 716224 39.15 67.9 1
08:33:38 2023-09-26 401652 396470 91767 89389 140882 145235 147591 147403 93484 95881 107581 112476 133335 134201 390951 419066 1142082 1122329 426143 445000 120084 107218 122910 122919 148097 144291 133139 134504 86025 87977 305516 266094 775288 781942 225504 223499 288124 289615 339391 327608 342767 345458 358362 364451 338726 377748 800477 829469 574129 477036 308660 303920 347817 348666 360974 365747 367328 369560 415052 413434 689926 718516 39.15 67.9 1
08:33:39 2023-09-26 401360 398210 91494 89504 140102 145471 147006 147609 93326 95981 107399 112732 132606 134826 390676 416508 1144671 1123447 422374 441692 123495 106729 124938 122246 147958 143833 133344 134137 85902 87649 299081 265269 777848 779701 225832 223499 286820 288770 338891 329346 342623 346014 358938 364742 337126 376722 801318 834630 574129 481797 306419 303990 348724 348452 359743 367821 369142 371542 414543 413817 683870 718516 39.15 67.9 1
08:33:40 2023-09-26 396997 396930 91973 89349 141439 144765 148106 146994 93579 95781 107778 110020 132964 134066 392299 418888 1137710 1133797 428420 444408 120164 106630 124973 122246 150967 143426 133708 133763 86437 87585 299317 261621 793429 779701 226011 222741 288124 289581 336074 329649 342695 344904 357859 365768 339751 375745 798028 839217 583429 481196 306599 302712 348903 349720 360974 365245 367069 371759 417581 414049 681960 719026 39.15 67.9 1
08:33:41 2023-09-26 401652 396431 91653 89349 141639 144765 147485 146615 93452 95815 107581 112287 132997 133956 391294 419030 1134484 1125153 430942 442088 123529 106696 124973 122279 150769 143460 133239 133729 86025 87557 301967 263546 781396 775279 225504 223533 287526 292050 337550 329595 342442 345281 357357 363401 340600 376664 801960 843834 577999 477670 306590 303137 347222 347545 363713 366788 367256 369488 414360 414049 686068 718479 39.15 67.9 1
08:33:42 2023-09-26 403141 399216 91736 89525 141043 145502 147624 147159 93515 96078 107629 110460 132964 134133 391781 417840 1131233 1121768 429164 441620 120082 106630 125147 122246 148542 144032 133742 133796 85966 87585 300601 263918 785603 784229 225832 223499 287922 289106 336817 330844 341551 345146 360747 363579 338690 377221 798028 843420 583429 482935 306419 302252 350697 347230 360974 365245 368140 372811 412506 413364 680732 714235 39.15 67.9 1
08:33:43 2023-09-26 401652 397079 91876 89284 141570 144662 148210 146617 93579 95648 107729 112331 133118 133293 391817 421500 1128648 1115859 428448 442016 123564 106630 125025 122213 150839 143392 133474 134150 86201 87728 300034 261405 798711 786414 227110 223395 288494 292050 336097 329666 342695 343352 359986 363614 340492 374994 795098 844526 583429 477670 308770 303082 349921 347545 360974 365245 368437 372847 413776 415245 683834 715320 39.15 67.9 1
08:33:44 2023-09-26 403280 397074 91780 89471 141310 145201 147589 146925 93357 95914 107581 112442 132914 134133 390951 422463 1129594 1115822 431247 442052 123256 106663 124695 122615 147684 143858 133206 134099 85966 87617 299081 264177 777206 784265 225832 223499 286875 289546 337799 327556 344706 343387 359444 361441 340229 378028 796898 838446 577999 478051 308770 302216 349107 348309 363457 367713 368216 372103 412979 415139 690757 718628 39.15 67.9 1
08:33:45 2023-09-26 401368 399139 91683 89471 140979 145201 147762 147403 93420 95980 107547 112553 132698 134167 391228 420210 1137599 1116434 426293 441764 119984 106597 125148 122549 148288 143790 133541 134310 86201 87792 299677 264665 784871 787601 225832 223464 288937 290517 338380 328849 342695 346792 360785 363034 337634 376722 796898 837885 584875 476817 309096 302712 349850 346464 360466 365677 366446 372774 411890 414836 689400 713224 39.15 67.9 1
08:33:46 2023-09-26 400518 397578 91683 89471 140975 145201 147660 146925 93484 95914 107581 112665 132881 134201 390632 418995 1135443 1116376 423529 442052 123461 106663 124938 122246 148028 143426 133239 133880 85966 87617 299081 264478 782819 786487 225832 223309 289158 295487 337870 328813 342659 343352 360747 365482 340874 378307 797867 835303 583429 479749 308515 302959 350800 347331 360286 368000 366704 373976 412506 414872 690475 715284 39.15 67.9 1
08:33:47 2023-09-26 399280 396400 91620 89349 141080 145231 147966 147157 93738 94457 107744 112652 132906 134099 391082 423582 1140948 1125197 427506 444239 119936 106696 125030 122246 150944 143722 134511 134066 86083 87617 294054 264291 782133 784265 225819 223154 288530 289757 337834 327857 345265 343317 358362 365219 338619 377462 797463 835449 568491 477712 309971 302216 349411 349157 360974 366530 367174 371723 415052 413140 691886 718516 39.15 67.9 1
08:33:48 2023-09-26 401048 396435 91683 89504 141105 145201 147762 146925 93484 95914 107547 112364 133085 134167 390088 420281 1140427 1122329 427083 441656 123187 106729 124660 122648 147237 144232 132906 134449 85833 87617 300034 265415 781942 783428 227752 225344 288662 291637 338784 327679 342623 345317 358459 364493 338512 379261 800293 829433 581175 477036 307330 303811 347782 348034 360974 365712 366998 373080 414727 412821 689926 718516 39.15 67.9 1
08:33:49 2023-09-26 396853 399320 91647 89496 141080 145481 148071 146752 93611 96045 107547 112486 132698 134040 391228 419464 1138738 1128959 424480 442016 120099 106597 125025 122012 150979 143392 133457 133696 86083 87525 299081 262952 800008 780802 225832 222123 288734 288667 336274 330380 342309 345146 358938 365768 338690 376011 798028 837885 581979 481160 306599 302712 348832 349648 360720 365245 367292 371687 415052 412751 682182 718516 39.15 67.9 1
08:33:50 2023-09-26 399243 396817 91687 89316 141639 144765 147450 146580 93484 95748 107581 112220 132952 133864 391228 418995 1134484 1125116 429274 442016 123529 106663 123168 122483 148423 143921 133474 133998 86083 87553 300034 263029 785553 779550 228074 223361 287359 289986 336546 329346 342695 346510 358759 365768 340193 376011 799159 839414 576947 481160 308624 302320 349358 349720 360974 365502 367292 372248 417105 414013 682182 719536 39.15 67.9 1
08:33:51 2023-09-26 401652 396426 91780 89320 141143 145167 148160 146925 93611 95814 107581 112442 133006 133729 390900 418371 1134484 1125079 430527 441660 123495 106663 124938 122246 147958 143897 133515 134187 85966 87557 299081 263101 779172 779550 225470 223464 287121 289783 336782 328849 342659 344385 356712 363324 340264 376277 800293 844054 584875 481797 308370 304152 348857 349576 363016 365616 369410 369452 414944 414984 682592 719536 39.15 67.9 1
08:33:52 2023-09-26 403932 396426 91780 89349 141643 145167 147450 146580 93452 95848 107514 112331 132964 133956 390900 417323 1134899 1121383 428558 441908 120214 107071 121763 122432 148407 143756 133423 133914 86025 87649 302179 263918 785553 782495 225832 223533 287400 289308 337325 329204 341551 346535 359986 363034 338726 377462 800440 838482 568491 480408 305952 304133 349657 346500 360974 365759 368990 371723 412180 413789 681215 715357 39.15 67.9 1
08:33:53 2023-09-26 402790 396470 91683 89463 141080 145201 147797 146959 93484 95914 107547 112442 133085 134133 391228 416437 1130431 1119106 428062 442016 120344 106663 125217 122129 151294 143293 133675 133696 86083 87617 299677 263918 784844 784265 225832 223499 288124 289615 336546 330612 342334 346792 360519 363005 339333 377309 799086 842640 576791 482035 306563 303030 349886 346951 360974 365759 368954 373083 412542 413978 680732 715320 39.15 67.9 1
08:33:54 2023-09-26 401652 396391 91866 89431 141755 145451 148208 146787 93738 95912 107844 110189 133031 133931 391046 422283 1127123 1115859 430417 442052 123427 107078 124938 122246 148131 143426 133239 133914 86201 87760 301967 261621 777282 786487 225832 223499 287315 290463 336039 330663 344706 343317 359697 363614 340504 375708 796898 843335 568491 477562 309533 301334 349394 347545 363053 365759 368437 372847 413776 414119 686853 715320 39.15 67.9 1
08:33:55 2023-09-26 403932 396889 91780 89471 141689 145167 147313 146722 93484 95848 107581 112409 133002 134167 390676 421536 1127958 1114240 431247 442052 123256 106696 124695 122246 148080 143858 133206 134133 85870 87649 297193 264483 777120 786213 227110 223464 287113 291431 338713 327679 344561 346302 359517 363579 340743 376811 795698 843761 577999 478390 309971 301969 349394 347545 364007 365642 368437 372847 413776 415280 689889 715320 39.15 67.9 1
08:33:56 2023-09-26 403646 399885 91695 89529 141005 145502 147488 147369 93357 95947 107547 112665 132931 134323 391191 419619 1134676 1111555 423565 444589 123461 106729 124904 122246 148028 143921 133239 134166 86025 87649 299081 264665 775544 787890 225832 223499 288530 295414 338855 328317 342695 344421 360747 363288 337599 376156 795734 835813 577999 477562 308660 302783 349921 346464 359923 368036 366482 372847 411890 414908 688912 714814 39.15 67.9 1
08:33:57 2023-09-26 399316 397573 91624 89353 141109 145201 147762 147403 93452 95947 107581 112520 132731 134167 390951 418995 1133837 1118003 423601 444299 120114 107152 121862 122600 148303 143790 133574 134217 86083 87732 299317 264592 794508 786414 225832 223119 288937 295905 337834 329061 342514 343352 360747 365254 337705 377961 797300 834270 577999 477562 308660 302712 350921 347266 359923 367483 366189 373447 412542 413175 687863 714271 39.15 67.9 1
08:33:58 2023-09-26 399316 396461 91620 89353 141156 145201 147557 146959 93325 95848 107366 112442 132698 134167 391228 421500 1137895 1115822 422933 442052 123461 106663 124938 122213 150839 143426 133239 134264 85966 87617 299677 264478 787895 785931 225832 222775 287255 295510 337834 328583 342695 343317 359976 365254 337634 377493 794573 834593 577999 480841 308806 302219 350553 349014 360286 365687 368990 373793 414908 414836 688875 716371 39.15 67.9 1
08:33:59 2023-09-26 401084 396426 91683 89471 141109 145437 147797 146959 93515 95914 107547 110477 132964 134471 391556 420765 1140948 1122217 426636 444408 120005 107178 122517 122817 147684 144126 132806 134479 85870 87912 298269 265379 777221 780839 225470 223464 288742 289343 338891 327327 344742 345458 358362 364671 338690 376722 798028 829469 576947 477036 308660 303209 347294 348630 360974 365712 366189 369524 415052 412821 689926 718516 39.15 67.9 1
08:34:00 2023-09-26 401368 397578 91494 89565 140650 145673 146873 147609 93293 96047 107218 112665 132698 135047 390676 416181 1143704 1123368 423267 444589 123495 106696 124938 122246 147925 143722 132839 134007 85902 87649 299081 265227 780097 779440 225832 223309 288124 288662 338641 329061 342334 348980 358219 363472 338310 379641 799615 832896 574129 477639 306491 303209 347817 348350 360974 367785 369262 369488 414432 412751 687376 717314 39.15 67.9 1
08:34:01 2023-09-26 399272 399248 91833 89435 141271 144964 147658 146787 93515 95944 107737 110155 133235 133939 390639 417057 1135516 1125079 426144 441696 120084 106630 125025 122213 147958 144132 133918 133800 85966 87346 301967 261621 782576 779701 227110 222431 288124 289141 336310 329880 342659 344904 359468 365768 338726 375745 798028 838478 583429 481536 306888 302712 348832 349684 360974 365245 367292 371723 415052 413399 681698 718516 39.15 67.9 1
08:34:02 2023-09-26 400409 396395 91716 89316 141143 144765 147797 146890 93515 95748 107729 112331 132914 133729 390676 418371 1133873 1125116 429955 442016 123529 106663 124938 122607 150769 143426 133239 134335 86201 87760 300034 264231 779921 780655 227592 223395 287683 291637 336675 329168 342514 344627 356748 363324 340264 376021 799553 838446 568491 477706 308660 302712 348363 349157 360974 365245 367292 369560 415052 414013 682666 718516 39.15 67.9 1
08:34:03 2023-09-26 403932 396714 91647 89316 140983 145201 147660 146925 93325 94425 107481 112375 132698 134040 390676 414040 1131123 1119143 428025 442052 123444 106729 124973 122246 148253 143426 133239 134040 85966 87617 302568 263918 783272 781979 225832 223533 287922 289554 336853 329346 341587 346535 359986 362526 338690 377115 798028 838446 568491 481536 306744 302604 349394 346464 360974 365759 368435 372285 411926 413399 680213 714271 39.15 67.9 1
08:34:04 2023-09-26 401652 396400 91708 89349 141109 145167 147797 146925 93420 95914 107473 112442 132698 134040 391258 418336 1130468 1121768 428420 441475 122440 106564 125357 121947 148336 143897 134078 133960 86201 87521 300034 261621 788915 784265 225832 223499 288373 289413 335768 330344 342623 343387 359986 363295 338417 375177 795734 843335 584875 481913 306599 301793 350733 347545 360974 364733 366740 373411 413449 412786 682666 714271 39.15 67.9 1
08:34:05 2023-09-26 401652 396391 91800 89316 141147 144730 147797 146652 93579 95648 107762 112220 132947 133293 391264 422166 1124695 1115637 430759 442052 123410 106696 124938 122279 150734 143722 133239 133729 85902 87525 299081 263174 777727 786213 225832 223499 287315 290463 336310 328849 344742 343317 359480 363650 341044 375718 797867 845611 581979 481391 309460 302862 349778 348171 360938 364776 365896 373374 413776 414013 682795 715174 39.15 67.9 1
08:34:06 2023-09-26 403444 396400 91653 89508 140654 145471 147317 147469 93484 94232 107563 110325 133051 134133 389943 420138 1134241 1115825 428558 444408 123461 106729 124817 122531 147925 144055 133172 134840 85934 87617 305516 265415 774965 784156 225832 224538 287315 295724 338927 327857 342767 344385 358938 361441 338417 376192 796898 837885 580858 477712 308660 302712 349394 345943 360974 365712 366189 371723 411312 412821 690905 713224 39.15 67.9 1
08:34:07 2023-09-26 401397 397079 91494 89504 141305 145235 147486 147403 93325 95947 107473 112631 132698 134201 390088 419066 1136320 1113056 422933 441692 123461 106696 124851 122246 147958 144032 133340 134234 85966 87617 300034 265081 795092 786487 225832 223361 288901 290331 337728 328706 342586 345281 360965 364238 337492 378417 794952 834197 574129 477562 306599 302888 350836 347510 359887 367519 366740 373711 413306 414580 687900 715357 39.15 67.9 1
08:34:08 2023-09-26 399590 396745 91806 89561 141047 145098 147624 147231 93547 96078 107629 112476 132698 134167 390088 422832 1143570 1122329 427766 442088 123375 106663 123117 122399 150548 143460 133239 133729 85966 87465 299317 263918 788015 782015 225470 222844 288124 288702 336853 327097 345265 343352 357787 364742 338690 377493 798028 835485 568491 476698 308334 302252 347258 347617 360720 367519 367174 369488 415052 412751 692670 717461 39.15 67.9 1
08:34:09 2023-09-26 400518 396435 91461 89504 140158 145469 146563 147127 93262 95914 107473 112442 132752 134201 390081 417749 1142082 1122329 426143 444589 123393 106663 124764 122685 147992 143955 133256 134369 85929 87764 301021 265791 781342 780655 227110 223395 287837 288770 338855 327821 342695 345979 358580 364160 337362 376686 800477 829397 576947 478243 306442 303209 347782 347581 360466 365422 367328 369560 414396 411599 685881 717461 39.15 67.9 1
08:34:10 2023-09-26 396889 396470 91716 89377 141143 145197 147689 146615 93515 95748 107547 112253 133484 134091 391264 419168 1135516 1128353 423637 441656 120066 106663 125008 122012 148096 143833 133352 133771 86083 87465 297806 261657 786348 779701 225504 222466 288124 289546 335804 329880 342623 344904 358650 365768 338762 376044 798028 838478 583429 481196 306599 302712 348867 349438 360974 365245 367034 371723 415196 413434 681698 718516 39.15 67.9 1
08:34:11 2023-09-26 401084 396400 91653 89349 141114 144730 147797 146890 93452 95748 107581 112287 133085 133729 390661 421133 1136516 1128736 430454 441908 120017 106597 125061 122348 148303 143656 133541 133696 85966 87585 300034 263174 780210 779550 227110 223464 287077 289581 336853 329559 342406 344421 356783 363324 340264 376314 797826 838555 568491 477670 306599 302960 346735 347581 361010 365759 366740 369488 414396 414084 682795 717498 39.15 67.9 1
08:34:12 2023-09-26 403749 397074 91780 89471 141310 145100 147486 146959 93484 95848 107581 112320 132698 133948 390988 415236 1134484 1121531 429651 442088 123495 106663 124938 122246 150769 143426 133239 133914 85934 87617 299081 264214 781907 779701 225832 223533 287315 288702 336853 328388 342334 346773 359445 362751 339572 376774 799689 843237 569901 480772 308982 303954 348408 346464 360974 365759 368435 369596 411747 413399 680732 715357 39.15 67.9 1
08:34:13 2023-09-26 401652 396894 91846 89427 141665 144962 148242 146615 93674 95945 107737 110256 133031 133881 391082 420729 1128463 1115859 426781 442088 123444 106564 125218 122213 151003 143160 133490 133696 86083 87553 299677 261585 786575 784265 225832 223309 287922 290162 334794 329880 342731 343352 359986 363614 339715 375177 795771 843335 583429 480517 308334 301334 349957 347545 360974 364733 365126 373447 413812 414013 682795 714308 39.15 67.9 1
08:34:14 2023-09-26 401652 397079 91750 89328 140886 144765 147797 146925 93452 95748 107581 112209 132698 133729 390705 421572 1125528 1114240 431247 441692 120036 106696 124730 122213 147511 143833 132939 134221 85902 87557 300034 263664 786231 786213 227110 223395 286517 289916 336711 327679 344561 345568 359300 363437 340229 375213 795734 843371 568491 479749 309315 301299 349394 347545 360830 365509 367878 372321 413812 414084 685881 715357 39.15 67.9 1
08:34:15 2023-09-26 403932 399316 91583 89529 140291 145570 147175 146718 93357 95947 107252 112476 132806 134539 390639 419030 1133679 1111475 423601 442088 123256 106696 124821 122246 147719 143426 132872 133729 85902 87617 299317 264665 781622 785375 225673 223533 288011 295242 338380 327857 342695 344385 360493 362526 337398 378072 795171 836702 577999 476182 308660 302287 350714 346221 359959 365132 366225 372548 411312 411915 687936 713224 39.15 67.9 1
08:34:16 2023-09-26 399316 396435 91494 89345 140688 144799 147557 146994 93388 95848 107399 112476 132685 134167 390088 418995 1133873 1116450 422969 441764 120034 106564 122996 122399 148097 143790 133356 134032 85966 87553 299677 264592 781907 786451 225832 222810 287055 295492 337870 329097 342550 343352 360988 365254 337670 377770 795771 829505 577999 477598 306924 300558 350980 348630 359959 367002 366740 374012 415052 414580 685881 715357 39.15 67.9 1
08:34:17 2023-09-26 396997 396391 91833 89463 140848 145467 147797 146959 93420 94296 107670 112398 132731 134167 390988 422832 1137199 1120735 423710 442088 123495 106696 124938 122246 150664 143426 133147 133914 86024 87497 299081 263918 778397 782051 225504 222810 288124 288702 336853 326904 344778 343352 357572 364707 338180 377529 797463 834306 568491 476698 309921 302252 347817 348630 360974 365422 367915 371492 415052 412209 690905 717498 39.15 67.9 1
08:34:18 2023-09-26 400482 396426 91494 89471 140162 145368 146563 147058 93357 95781 107565 110325 133106 134513 390385 418229 1144384 1121944 427506 444408 120003 106597 122773 122414 147717 143426 132806 134133 85839 87912 303451 265791 773026 779664 225832 223275 288205 288770 338855 327786 342357 345423 358326 363614 337634 377252 799159 832453 580858 477036 306419 303848 347746 347545 360974 365677 367292 369524 414688 415165 686816 718479 39.15 67.9 1
08:34:19 2023-09-26 401368 399542 91620 89439 140979 145167 147675 146925 93325 95946 107366 112442 132631 134167 389689 415818 1140463 1123926 423278 442052 119919 106663 125025 122012 150944 143392 133239 133696 85966 87555 299677 264105 789291 779664 225832 223464 288937 288725 337550 329595 342298 346322 358759 364529 337457 378149 800219 834667 577999 481318 306708 303137 348587 347545 359310 365652 368104 371651 414360 413526 682666 718442 39.15 67.9 1
08:34:20 2023-09-26 401004 399212 91833 89709 141080 145064 147658 147193 93642 96011 107811 110494 132997 134066 391191 420355 1134484 1125079 431941 441728 123547 106663 124904 122213 148131 143589 133474 133696 86025 87617 297806 263138 781509 779550 225470 223309 287077 289581 336546 329311 342623 344868 356712 363614 340229 376844 800293 838446 580529 477670 306599 302676 347222 347581 361010 365759 366740 369452 415016 414049 684121 718516 39.15 68.0 1
08:34:21 2023-09-26 403646 397079 91683 89439 140983 145167 147762 146925 93484 95914 107729 112442 132952 134133 391228 416508 1134484 1122329 430254 442016 123461 106663 124938 122246 148131 143392 133816 134335 86201 87760 300034 264036 782133 781763 225652 223464 287886 291225 337621 329399 342659 346500 358902 362490 338726 377162 800219 838446 568491 477598 306419 304275 348020 346464 360974 365759 368399 369524 412180 414013 682182 716371 39.15 67.9 1
08:34:22 2023-09-26 401506 397079 91773 89271 141533 144730 148003 146754 93611 95945 107629 112409 132847 134095 391228 420872 1130068 1119069 426781 441692 120066 106663 125113 121980 150979 143392 133457 133696 86025 87465 298403 261549 792720 784265 225832 223499 288124 289757 334794 329880 342659 346031 360239 363543 338690 375745 797463 843262 584875 482594 306852 302004 350450 347266 360974 364989 367328 373411 413123 412786 681698 714777 39.15 67.9 1
08:34:23 2023-09-26 401368 396826 91813 89284 141566 144696 148106 146617 93579 95648 107837 112186 133039 133260 390676 421500 1127810 1119814 430254 441692 120001 106597 125061 122180 148079 143756 133507 133998 86083 87521 299428 261585 778192 784265 225832 225502 288088 289986 335733 328813 342767 343317 359806 363614 340504 375140 794536 843262 583429 477562 309533 301299 349394 347545 360974 365502 367174 372548 413776 414049 685845 714777 39.15 67.9 1
08:34:24 2023-09-26 404505 397074 91620 89537 140654 145332 147242 146925 93325 95914 107218 112520 132665 134167 390052 419950 1132072 1111475 428062 442052 123256 106729 124730 122279 147719 143688 132839 134099 85870 87617 305516 265415 778739 783984 225832 223568 287315 295515 338618 327821 342731 343352 359697 361406 337634 376156 796898 838187 577999 478051 308660 301825 348867 346186 360974 365642 366189 371723 411276 412751 689926 713261 39.15 67.9 1
08:34:25 2023-09-26 401084 396391 91620 89471 140659 145030 147040 147055 93515 94328 107744 110656 132906 134505 389907 418888 1134410 1115825 424480 441620 123427 106663 124874 122213 147958 144432 133336 134074 86083 87617 296509 264665 778873 787601 225832 223309 288734 295414 337834 328317 342659 344350 360493 364671 337126 377998 793413 829469 574129 479069 308660 301370 351456 347510 359634 366530 366153 373976 413776 414899 685845 714777 39.15 67.9 1
08:34:26 2023-09-26 396961 396364 91457 89349 140878 144730 147660 146925 93325 95814 107218 112409 133118 133914 390088 422463 1133837 1118275 423637 442052 123461 106663 124904 122213 148028 143426 133206 133696 85966 87525 297193 263918 778009 783984 227752 224710 288662 290778 337183 328671 344597 344837 360627 365333 338239 377272 795661 833705 568491 477562 308660 301015 349778 348559 359887 365759 368400 373147 414763 414544 687900 715320 39.15 67.9 1
08:34:27 2023-09-26 400191 397079 91647 89525 140588 145993 147110 147573 93484 96178 107440 112564 132665 134471 390052 417421 1143704 1122329 426143 442088 123427 107152 122770 122414 147925 143758 133114 134007 85870 87649 305516 265791 780009 775243 225832 223309 287719 295524 338927 329239 342659 345423 358362 363614 337634 376722 799159 829397 580858 477712 306852 302852 347782 347581 360974 365712 367328 369524 414396 414580 686853 717461 39.15 67.9 1
08:34:28 2023-09-26 400482 396930 91461 89467 140654 145066 147522 146959 93452 95880 107252 112442 132665 134201 390951 416145 1142082 1125712 422266 441620 123495 106663 125147 122366 148423 144232 133641 134213 86201 87553 299317 263809 789181 781209 227110 223395 288937 288770 337325 329880 342104 345458 359156 365076 336582 378065 799726 833609 584875 481536 306419 303173 348587 347545 358840 365759 367881 371651 414688 412654 683243 715357 39.15 67.9 1
08:34:29 2023-09-26 401579 397079 91736 89316 141043 145030 147450 146856 93515 95814 107547 112220 132698 133881 390951 418336 1134484 1125812 429955 442016 123427 106663 124938 122246 148131 143589 133239 133696 85966 87617 299081 263509 782246 779330 225832 223499 287077 289581 336546 328849 342623 344868 356748 362490 339715 376277 799726 843146 568491 477634 306599 302533 346700 347230 361010 365759 366704 369452 413159 414013 682795 717419 39.15 67.9 1
08:34:30 2023-09-26 403932 396395 91620 89471 141639 145227 147332 146683 93515 95848 107547 112442 132885 134049 390349 414651 1134899 1120586 428558 441908 119984 106630 125148 122348 148303 143756 133356 133696 85966 87465 292367 263918 782359 782872 225832 223499 287400 289106 336853 328706 341587 346221 359986 362490 338690 378098 798028 838446 568491 480445 306348 303884 348867 346221 360974 365759 368435 371687 411276 413399 680213 714814 39.15 67.9 1
08:34:31 2023-09-26 402310 397326 91647 89349 141076 144696 147762 146788 93452 95748 107473 112364 132698 134167 390951 418995 1127994 1115896 427083 441584 123512 106663 124973 122405 150979 143259 133273 133696 86083 87525 298146 261189 783827 785931 225832 223464 287922 289308 334829 329880 342695 343352 359986 363579 338726 374610 795135 843298 580529 481160 308660 301334 349957 347510 360974 364406 366153 372883 413776 413688 684829 714271 39.15 67.9 1
08:34:32 2023-09-26 401368 397074 91813 89431 141432 145653 147966 147092 93642 96012 107737 110222 133031 133931 390458 422283 1128426 1115433 430905 442052 123256 107005 124939 122213 147684 143426 133114 133973 85870 87553 298269 263732 790323 784265 225832 223464 286472 290021 336853 327857 344706 343352 359480 362490 340264 376314 793413 838482 581979 477712 309315 302004 348832 347545 363053 365759 367174 371723 412578 414084 689926 715320 39.15 67.9 1
08:34:33 2023-09-26 403932 396894 91620 89410 140391 145368 146971 146580 93326 95781 107252 112442 132652 134167 390676 419950 1131270 1112265 427421 442052 123290 106696 124817 122246 147977 143460 132839 133948 85870 87617 301021 265232 773372 786213 225832 224087 287800 290404 338748 327679 342550 346546 358723 361406 338655 378676 795698 839071 580858 476963 309096 301825 348867 345943 360974 367161 365090 371723 411276 414013 690905 714308 39.15 67.9 1
08:34:34 2023-09-26 396853 397070 91915 89529 141039 145064 147589 146925 93325 95848 107547 112442 132931 134099 390639 420210 1133837 1115637 424443 441656 123461 106663 124938 122279 147925 143455 133239 133729 85934 87617 299081 264291 784758 786213 225832 222775 288530 295487 336853 328583 342659 342801 359733 365768 338144 378102 795734 833302 568491 477598 309096 301512 350486 348630 360466 365759 365090 373411 415052 414544 687900 715357 39.15 67.9 1
08:34:35 2023-09-26 396997 397254 91620 89349 140882 145030 147762 146615 93389 95848 107547 112442 132698 134040 390088 422832 1137162 1121531 423673 441764 120066 107005 121796 122516 148303 143557 133574 133998 86142 87732 299317 264182 778526 783984 227110 222810 288124 288667 337325 328068 345608 343317 357823 364707 338417 376890 797867 829505 577999 476889 309279 301017 349334 349193 360720 365759 366654 372285 415052 413789 690905 716408 39.15 67.9 1
08:34:36 2023-09-26 401084 397352 91644 89631 140537 145538 146873 147403 93325 93898 107481 112587 132665 134606 389777 417456 1143704 1122329 426179 441692 123341 106663 124904 122447 147511 143833 133294 134217 85870 87649 301021 265791 776380 775279 227110 223499 288124 295487 338891 329239 342695 345979 358326 364160 337398 376722 797867 829469 575538 477036 308660 303173 347537 348350 360974 365712 366189 369524 415052 413399 690475 718516 39.15 67.9 1
08:34:37 2023-09-26 401652 396466 91461 89565 140432 145471 146873 147609 93262 96047 107218 110834 132839 134911 393125 419386 1143630 1125489 423493 441872 120084 106597 125113 122246 148028 143460 132839 133914 85902 87760 300034 265415 794203 775243 225832 223154 288683 288662 338927 328352 342345 345979 358650 363614 336653 376156 799159 829397 577999 477562 306816 303244 347817 347545 359923 365167 368176 369560 414360 413961 683834 717461 39.15 67.9 1
08:34:38 2023-09-26 396961 396400 91780 89349 141105 144628 147797 146615 93515 95914 107473 112287 132698 133948 391264 417128 1137126 1125079 422897 441584 123529 106663 125082 122129 148199 143833 133750 133800 86083 87465 302179 261693 789744 780839 225832 222123 288530 288702 336274 329916 342381 344939 358938 365768 338690 375677 798028 837885 583429 481536 306888 302712 349657 349438 360720 365245 367328 371723 415052 412527 681698 718516 39.15 67.9 1
08:34:39 2023-09-26 398990 396997 91866 89431 141428 145064 148140 146787 93674 95912 107770 110121 133453 134066 391228 418336 1134705 1127552 430561 441656 120019 106663 124938 122213 150734 143253 134047 133914 85966 87465 299081 263174 780602 775243 226169 223464 287315 290224 336546 329382 342695 344904 357559 365254 339751 375745 801613 838410 583429 480445 306924 302748 347782 349684 361010 365502 366740 369596 415052 414049 684792 718516 39.15 67.9 1
08:34:40 2023-09-26 402249 396391 91780 89349 141012 145066 147797 146925 93484 95914 107581 112364 132947 134074 390088 418371 1134668 1125712 429991 442088 123529 106663 124938 122213 150595 143392 133114 134116 86083 87760 300034 263818 784468 779550 227110 223430 287243 291637 336675 328706 342478 345423 357823 362490 339715 376021 797826 838482 568491 477634 306888 303244 348610 347617 361010 365502 366740 369488 415052 414084 681795 717498 39.15 67.9 1
08:34:41 2023-09-26 403609 396714 91777 89316 141080 144765 147557 146925 93484 94264 107662 112409 132698 134167 390088 414005 1133472 1115896 427083 441656 123495 106663 124938 122246 148211 143897 133348 133842 85902 87617 299081 263918 784532 781979 225832 223533 287719 288702 337325 329880 341551 345458 360239 362780 338690 377493 798028 838410 584875 481913 306780 302783 349886 346500 360974 365759 368471 372847 412216 412751 680732 714308 39.15 67.9 1
08:34:42 2023-09-26 401652 396391 91494 89349 141076 144765 147660 146925 93357 95848 107581 112364 132698 134040 391221 418701 1127994 1119373 428725 441728 120344 106564 125305 121980 148303 143092 133792 133562 86201 87401 299081 261585 786850 784265 225832 223309 288246 288886 334794 329880 342659 343352 359986 363437 338690 374911 795734 843335 583131 481196 308660 301334 349957 347301 360974 364698 365896 373447 413776 412821 684306 714308 39.15 67.9 1
08:34:43 2023-09-26 400793 397079 91716 89255 140886 145030 147658 146615 93452 95814 107473 112287 132731 133729 390124 422202 1124731 1116413 430637 442052 123085 106696 124787 122246 147719 143426 132839 133914 85966 87557 299677 263918 773602 784265 225832 223499 286472 290162 337325 327592 342767 343352 358974 363034 340540 376890 795734 838446 577999 477712 309096 300944 349693 347545 361010 367002 367878 371759 412578 413859 689926 714308 39.15 67.9 1
08:34:44 2023-09-26 403932 396391 91494 89349 140659 145235 147352 147127 93611 94296 107596 110477 133051 134133 389907 420138 1134241 1114197 427916 441548 123221 106696 124695 122246 147511 144232 133273 134475 85870 87617 300034 265227 777359 784119 225832 223602 287315 295560 338653 327857 342731 343422 359721 361441 337705 376156 796898 837885 574129 477036 308660 302252 348867 345458 360974 365677 366189 369596 411312 412821 689926 713261 39.15 67.9 1
08:34:45 2023-09-26 399316 396426 91494 89381 141139 145489 147797 146994 93484 96047 107581 112509 132731 134437 390124 420872 1135516 1115859 423267 442088 123495 106696 124938 122246 150629 143858 133273 134040 85966 87617 299081 264478 781794 785931 225832 222810 287055 295560 337870 328884 342695 343352 360493 365254 337670 378102 794573 829505 577999 477562 308660 301334 350980 349121 360466 366967 367034 374012 415052 414256 688511 717930 39.15 67.9 1
08:34:46 2023-09-26 396745 396781 91806 89529 141639 145368 147346 146511 93611 96078 107662 112442 132964 134201 390676 423464 1138407 1119106 423637 442088 123564 106696 123117 122213 148253 143426 132872 133729 85934 87617 299081 263918 780832 783157 225819 222810 288214 288702 337361 328849 344742 342801 358938 365254 338180 377529 795771 829505 568491 476889 309279 300877 348903 349157 360720 365759 366914 372321 415052 412463 691886 716445 39.15 67.9 1
08:34:47 2023-09-26 400482 396435 91398 89528 140168 145471 146873 147609 93293 95947 107218 112509 132482 134201 390088 417163 1142892 1119336 423746 441656 123375 106762 124730 122279 147511 143756 132935 134137 85807 87617 301021 265791 773169 779477 225832 223464 287719 295070 338927 327857 342623 345494 358398 363650 337634 376987 800440 832776 582287 476853 309864 302603 347568 348309 359815 367821 367220 369416 414216 414364 685698 717781 39.15 67.9 1
08:34:48 2023-09-26 399916 396426 91494 89381 140848 145433 147450 147092 93452 95848 107252 112476 132698 134133 390088 417287 1140463 1125712 424099 442052 123529 106663 124973 122213 150769 143194 133239 133696 85966 87497 297806 263918 781052 779701 225832 223309 287290 288770 336853 329880 342104 345458 358650 364742 336653 375328 800477 829505 568491 480481 306599 302748 347853 347581 359381 365759 367917 369596 414396 413235 682182 716408 39.15 67.9 1
08:34:49 2023-09-26 396961 396400 91846 89349 141143 144730 147797 146686 93388 95748 107581 112209 132952 133729 390937 419761 1137599 1132182 426033 441872 120082 106564 125183 122180 148407 143324 133541 133662 85966 87465 300034 261621 782012 781763 227110 222123 288124 288737 335804 329773 342659 344662 358974 365768 338762 375745 798028 838478 581979 481196 306599 302960 349394 349720 360974 365245 367034 371723 415052 412821 681698 718007 39.15 67.9 1
08:34:50 2023-09-26 400975 396391 91806 89353 141155 145365 147797 146925 93484 95781 107581 112287 132731 133948 391264 418701 1134631 1125042 430601 441656 123410 106663 124764 122246 147854 143833 133336 133792 86200 87465 299081 263138 778424 775206 225470 223344 286911 289581 336310 328884 342695 344421 356783 363869 340300 376314 797826 838446 584875 477670 308393 302748 346771 347581 361010 365759 366740 369294 415052 414084 682795 717498 39.15 67.9 1
08:34:51 2023-09-26 403360 396400 91712 89459 141039 145197 147760 147092 93611 96012 107514 112497 132814 134066 390458 418758 1133568 1122055 429991 442052 123495 106564 125183 122213 148164 143293 132872 133729 85934 87553 299428 263546 784985 775279 225832 223568 287315 289141 336888 328884 342465 346257 358362 362526 339512 377493 800477 838482 568491 477634 306419 304169 347537 346464 361010 365759 367328 369524 412216 414049 680796 715394 39.15 67.9 1
08:34:52 2023-09-26 401652 396395 91653 89349 141541 145126 146971 146580 93484 95781 107473 112364 132785 134167 391264 418701 1128068 1115896 426781 442016 120066 106663 125008 121980 151048 143058 133675 133478 86083 87346 299081 261657 795506 783984 225832 223499 287404 288702 334829 329916 342659 343387 359986 363359 338726 375213 796334 842494 577629 481196 308406 301512 349993 347022 360974 364733 369262 373720 413489 414912 682518 716548 39.15 67.9 1
08:34:53 2023-09-26 401506 397079 91900 89402 141339 144424 148071 146513 93579 95780 107911 112143 133331 133444 390879 422094 1125264 1118874 430271 442052 123495 106663 124961 122213 148131 143392 133206 133696 86025 87525 299677 261549 777611 784265 225832 223275 287315 290568 335733 328547 342731 345324 359986 363579 338690 375342 795698 843298 575140 480481 308624 301299 350391 347510 360974 364406 366153 372847 413449 413789 682666 714271 39.15 67.9 1
08:34:54 2023-09-26 401469 396592 91683 89443 141706 145167 147313 146511 93515 95980 107581 112331 132952 134049 390951 422166 1130290 1118003 431247 444589 123341 106696 124695 122213 147684 143392 133114 134099 85966 87585 299081 263509 775994 784265 225832 223464 286588 290427 336817 327786 344706 343317 358938 363069 340504 376811 795565 845593 568491 481113 309752 302647 349215 347403 363016 365616 367621 373192 413597 414013 684802 714814 39.15 67.9 1
08:34:55 2023-09-26 403287 397110 91736 89677 141076 145133 147522 146925 93484 94457 107662 112442 132881 134133 390632 421536 1127159 1118003 431247 441656 120034 106696 124782 122531 147476 143833 132918 134213 85907 87617 299081 264291 772847 784265 225832 223499 286624 289546 337799 327821 344742 343352 359480 362490 340504 377382 795098 843493 583429 477036 309533 302004 349358 347581 363053 367483 368437 372248 413159 414049 689926 715320 39.15 67.9 1
08:34:56 2023-09-26 403932 397074 91602 89471 140654 145639 147522 146959 93420 96046 107399 110766 132931 134657 389798 420102 1132728 1113399 431101 441692 120019 107145 122894 122414 147684 143892 132839 134133 85902 87912 299428 264478 775958 783984 225832 223499 286768 289546 337834 327786 344706 344125 358938 361406 340229 378065 795698 838410 572719 477036 309315 301969 348867 347266 363053 367483 368437 372285 412506 414049 689926 714271 39.15 67.9 1
08:34:57 2023-09-26 403932 396400 91620 89659 141152 145201 147282 146959 93452 95980 107473 112631 132665 134201 390052 419030 1132875 1111475 423673 441656 123375 106663 124869 122213 147476 143833 132910 134432 85934 87617 301967 265227 773719 784265 225832 223533 287922 288770 338344 327821 342695 344350 360483 362490 337599 376120 796898 837885 583429 476552 308624 302252 349358 346186 360974 365642 367063 371687 411276 415165 689400 713224 39.15 67.9 1
08:34:58 2023-09-26 400227 398985 91800 89709 141039 145300 147589 147265 93484 94058 107481 110681 132872 134099 390458 418959 1137895 1113056 425687 441728 123427 106663 124730 122246 147925 143426 133356 133914 85966 87617 299081 264291 784944 785931 225832 223464 288734 288770 337325 327857 342659 344350 360493 364415 337599 378370 793413 829469 569901 477526 308624 302252 350980 347510 359923 366788 366189 373976 413776 413961 687458 714777 39.15 67.9 1
08:34:59 2023-09-26 396997 396395 91620 89475 141076 145066 147522 146925 93452 95914 107547 112442 132698 134133 390363 422796 1137932 1118028 423637 442016 123444 106696 124904 122246 148131 143688 133239 133914 85907 87617 302568 263918 780945 783984 226950 222775 288530 295674 337325 328583 342695 344594 360493 365254 337634 378065 793413 829397 574129 477562 306888 301263 350980 348835 360178 366645 369225 373830 414872 414072 686220 717568 39.15 67.9 1
08:35:00 2023-09-26 396781 397074 91773 89496 140979 145030 147660 146615 93325 94328 107481 112409 132665 133729 390088 422760 1139327 1119069 423601 441980 123358 106663 124961 122213 148131 143392 133239 133696 86025 87617 299317 263918 792804 783711 225470 222775 288530 288667 337325 328813 344706 342897 359986 365511 337634 377660 793413 829505 568491 477598 308660 301263 350957 349121 359923 365759 366225 373976 415052 413429 685845 715320 39.15 67.9 1
08:35:01 2023-09-26 396961 399535 91657 89349 141012 145030 147660 146615 93515 95914 107581 112442 133006 134167 390639 423428 1137126 1119106 423637 441656 123495 106663 124938 122213 147476 143833 133310 133809 85966 87617 299081 263918 781413 783711 225470 223119 288124 288667 336817 328813 344706 344837 359986 365511 338405 377162 797300 834630 569901 479749 308515 302074 350836 348380 359743 366752 369262 373976 414396 414872 686853 717419 39.15 67.9 1
08:35:02 2023-09-26 399280 397290 91587 89471 141639 145167 147467 146511 93515 95947 107729 112409 132989 134167 390349 422463 1134484 1115859 423565 442016 123564 106663 124869 122213 147925 143625 132839 133696 85934 87617 301967 264105 779872 784265 226950 222775 288620 295560 337325 328583 342695 344837 360747 365254 337398 378676 794573 829469 577999 477189 306888 301015 350980 347545 359923 366530 366225 373711 414396 414872 685845 714271 39.15 67.9 1
08:35:03 2023-09-26 396925 396175 91687 89349 141012 145167 147522 146925 93706 94360 107563 110477 132931 134099 390494 422616 1134447 1119410 425385 441502 120017 106696 124904 122246 147854 143960 133474 134310 85934 87617 300034 264291 782646 786213 227431 222775 288530 288667 337834 328849 342695 343041 359986 365768 338144 378370 795098 835110 584875 477598 309096 300698 350450 349157 360720 366931 365126 373411 415052 415201 687900 716916 39.15 67.9 1
08:35:04 2023-09-26 396997 396179 91780 89471 141200 145167 147522 146925 93484 95914 107729 112476 132698 134167 390639 421572 1133837 1115822 423565 444322 123478 106696 124938 122246 150910 143426 133239 134154 86025 87617 299677 263918 775729 785931 227110 222810 288937 288948 337325 328813 342659 343041 359698 365511 338144 378065 795135 829505 569901 477440 308624 300523 350980 348595 360466 365759 368963 374012 415052 415165 685845 717930 39.15 67.9 1
08:35:05 2023-09-26 396745 399245 91833 89496 141043 145064 147624 146821 93642 96078 107737 112652 132906 134133 390951 424061 1137126 1122605 423637 441620 123495 106696 124938 122246 148088 144232 133532 134124 86201 87617 299317 263918 795983 783711 225470 222775 288124 288667 337562 328813 344742 344837 359986 365254 337634 377797 793413 829469 569901 477562 308660 301263 350980 348630 360466 367483 366740 374048 415052 415201 685845 715357 39.15 67.9 1
08:35:06 2023-09-26 399280 396360 91795 89537 141639 145167 147416 146580 93484 95947 107581 112442 133089 134167 390951 423428 1138811 1119626 426106 442088 123529 106696 124938 122447 150734 143688 133239 134007 85934 87617 299081 263918 783901 783984 225470 222810 288214 288702 337597 328849 344742 343281 358867 365511 338690 378102 796898 834557 577999 476146 309279 301512 349107 349397 360758 366645 367137 372738 414980 414984 691738 717240 39.15 67.9 1
08:35:07 2023-09-26 399981 397079 91780 89467 140979 145030 147762 147055 93515 96045 107547 112520 132914 134167 390951 422688 1140463 1122329 426781 442088 123358 106696 124995 122246 147925 143426 133239 134133 86025 87617 299677 263732 776677 781979 225470 223119 288124 288948 337325 327327 344778 343317 357823 365254 338690 377388 796898 834234 577999 477036 309971 302216 348568 348630 360974 365759 367174 369560 415052 413140 691886 718516 39.15 67.9 1
08:35:08 2023-09-26 400118 396426 91465 89627 140659 145572 146908 147609 93420 95947 107547 112553 132731 134133 390088 417785 1142534 1121531 426143 441692 123256 106729 124817 122447 147684 143858 132839 134352 85870 87769 301021 265415 769162 775279 225832 223464 288124 288702 338927 328055 342731 345458 358076 364422 339191 379494 801997 832896 575538 477712 306518 303030 347603 349240 360866 365712 366740 369524 415052 414876 690523 717461 39.15 67.9 1
08:35:09 2023-09-26 401048 396391 91494 89598 140819 145990 147317 147712 93452 96181 107547 112776 132665 134920 391228 416473 1143704 1122329 423710 442088 123410 106696 124904 122246 148028 143858 133206 134133 85902 87649 301021 265603 777009 779664 225832 223464 288124 295978 338927 329239 342695 345458 358614 364451 338690 377023 799159 829361 574129 477712 306599 303209 347817 348595 360974 365712 367292 369524 415016 413399 689437 718516 39.15 67.9 1
08:35:10 2023-09-26 401368 396930 91494 89565 141639 145874 147208 147294 93579 94296 107481 112875 132739 134572 390530 418576 1143593 1123852 423231 442016 123461 106696 124938 122246 148458 143620 133206 134099 85966 87617 300034 265645 796568 775243 225832 223464 288214 288770 338927 328583 342623 346221 358902 364160 337161 376758 799159 833742 571310 478390 306496 303244 347817 347581 360466 365677 367845 369560 414724 414908 685881 717461 39.15 67.9 1
08:35:11 2023-09-26 396925 396400 91703 89471 140882 144765 147557 146925 93420 95781 107581 112398 132914 134133 391264 416473 1138811 1124207 424702 441620 120049 106663 124973 122129 147958 143756 133536 133775 86083 87497 299081 263174 797595 781689 225832 223154 287290 295487 336817 329916 342104 345423 358902 365511 337634 376848 799159 833302 574129 481196 306599 302320 348832 348314 359381 365502 367881 371723 414727 413637 681960 716250 39.15 67.9 1
08:35:12 2023-09-26 396781 397074 91806 89467 141372 144929 147624 147124 93738 95814 107547 112287 132881 133729 390937 419022 1135480 1127552 424480 442016 120146 106597 124973 122012 150874 143160 133273 133603 85966 87346 297806 261585 786007 779701 225832 222088 288530 288702 335804 329613 342381 344904 358902 365768 338690 376954 798028 836702 581979 481196 306599 302252 348867 349684 360720 365245 367292 371723 415052 414908 680732 718007 39.15 67.9 1
08:35:13 2023-09-26 401287 397074 91653 89316 141635 144765 147455 146580 93484 95748 107581 112253 132773 133587 390088 417749 1134484 1125079 429991 441980 123410 106663 124938 122012 150734 143392 132872 133729 85934 87465 301967 263255 778192 778447 225470 223309 286996 289546 336310 328884 342659 344385 356783 363650 340264 376314 801686 838446 568491 481797 308872 302852 347359 348487 362760 365652 369262 369344 414872 417513 684570 718479 39.15 67.9 1
08:35:14 2023-09-26 403646 396364 91813 89451 141047 145231 147762 146856 93484 95781 107547 110325 132931 133817 390088 417785 1132875 1122329 429687 441692 123495 106696 124851 122246 148028 143392 132839 133729 85934 87465 299677 263546 780097 778998 225832 223533 287279 289757 336817 328849 342695 345458 357536 362526 339751 376314 799726 838482 568491 477634 306599 303209 346735 347022 361010 365759 366740 369488 413776 414049 683797 716408 39.15 67.9 1
08:35:15 2023-09-26 402790 396356 91494 89349 140886 144765 147660 146925 93484 95848 107581 112287 132698 133948 390725 414005 1129667 1119143 427421 442052 123495 106696 124764 122246 150734 143426 132839 133696 85934 87557 299081 263732 793037 779701 225832 223499 287540 288702 336853 329097 342093 349017 358616 362349 339608 376737 799689 843834 569901 479749 306672 304097 347222 346464 361010 365759 370049 369524 412180 414013 681313 716408 39.15 67.9 1
08:35:16 2023-09-26 403499 396925 91732 89349 141639 144824 147176 146615 93452 95781 107252 112364 132798 134049 390088 417613 1129630 1118827 428025 442016 123392 106696 124817 122246 147719 143688 133114 133696 85902 87465 299081 263509 780945 781098 225832 223499 287400 288702 336817 328618 341551 345494 359733 361477 338726 377225 797463 841912 568491 477706 306492 303209 348832 346221 360974 365759 368990 371723 411926 414049 680249 715357 39.15 67.9 1
08:35:17 2023-09-26 401652 396934 91770 89427 141204 145026 147624 146615 93515 95912 107481 110189 132872 134066 390770 417985 1127958 1115896 426781 442016 120344 107112 125170 122213 150979 143194 133423 134150 86083 87649 299677 263732 788308 782015 225832 223499 287719 289554 336853 329880 341311 345216 360493 363034 338690 377462 797463 837194 568491 482630 306492 301968 350468 346500 360974 365759 368471 372847 412216 413753 680249 714308 39.15 67.9 1
08:35:18 2023-09-26 402790 396700 91653 89414 141697 145167 147211 146580 93357 95848 107581 112398 132781 133771 390639 414075 1131270 1119143 427384 442016 123495 106663 124764 122213 148028 143426 133206 133729 85966 87617 299081 263918 781639 779701 225832 223533 287404 289141 337325 328849 341587 345979 359986 362526 338726 377493 798028 838482 568491 477706 306744 304133 348867 346464 360758 366645 371366 371994 412255 415165 682607 715174 39.15 67.9 1
08:35:19 2023-09-26 402717 397079 91647 89496 141043 144730 147762 146959 93515 95914 107473 110325 133472 134040 391258 415236 1130431 1118995 427723 442052 123529 106729 124938 122246 150629 143426 133239 133729 85907 87557 299677 263918 784110 781979 225832 223533 287534 289352 336853 329845 341587 346257 360493 363034 338726 377529 799159 838446 569901 480481 306744 302852 349430 346500 360974 365759 368990 372285 411926 413434 680732 714814 39.15 67.9 1
08:35:20 2023-09-26 401652 396431 91653 89504 141109 144799 147557 147092 93388 95947 107547 112364 132698 133948 390676 419464 1128031 1115933 427119 441980 120146 106630 125164 121812 151048 142928 133582 133260 86142 87346 297806 261693 785360 784265 225832 223499 287922 295560 335804 329916 342104 343387 360493 363614 338690 375787 799719 841338 571310 481391 306563 303030 349550 346844 360902 365687 368846 372665 412180 413399 680249 714271 39.15 67.9 1
08:35:21 2023-09-26 401433 397070 91587 89349 141639 144765 147348 146615 93547 95815 107547 112442 132722 133956 391264 417092 1130468 1118312 427083 442052 120179 106483 125130 121812 151014 142962 133582 133478 86083 87346 299081 261693 790063 783711 225832 223499 287404 288702 336310 329916 341623 344385 360493 363324 338690 376314 796898 838446 568491 481913 306419 302252 349957 347022 360974 364733 367328 372883 412578 413399 680732 714308 39.15 67.9 1
08:35:22 2023-09-26 401368 397079 91813 89304 141147 144596 148003 146448 93515 95582 107581 112032 132947 133565 390988 420944 1128685 1114240 428146 440962 123324 106663 124973 122213 147751 143634 133319 133805 85934 87465 298146 261513 783952 784265 225832 225026 288052 292050 337758 329595 342586 345568 360421 363472 338548 375562 796715 843834 586073 481913 306888 301793 350486 347296 360974 364698 367292 373711 413485 414912 680585 714308 39.15 67.9 1
08:35:23 2023-09-26 401368 396853 91973 89039 141600 144596 148106 146448 93610 95616 107581 112220 133039 133603 391264 420908 1124731 1115896 427083 442016 123564 106663 124973 122129 148564 143392 133273 133662 85966 87346 298146 261549 783489 784265 225832 223154 287922 288702 334794 329916 342695 343352 359986 363614 338726 375213 796898 844599 580529 481572 308660 301793 349993 347510 360974 364733 366776 373748 413776 412821 681440 716399 39.15 67.9 1
08:35:24 2023-09-26 401113 396925 91833 89218 142084 144765 147827 146485 93706 95878 107811 110045 133106 133260 390669 421536 1127884 1118613 428485 442016 123444 106696 124938 122162 147958 143392 133273 133729 85966 87465 299081 261585 783725 784265 225832 223154 287809 290021 334829 329382 342731 343317 359986 363614 340264 374911 795734 845159 579079 477742 309315 301334 349957 347545 361010 364989 365126 373447 413485 413724 684866 714345 39.15 67.9 1
08:35:25 2023-09-26 402074 396400 91716 89336 141114 144628 147591 146615 93515 95781 107581 112287 132731 133729 390088 422535 1126361 1116413 431211 441656 123204 106663 124787 122246 147520 143833 133323 133826 85966 87617 299317 263174 779755 784265 225832 223309 286911 290260 336817 327892 344778 343387 359733 364195 340815 375714 795734 838555 584875 476853 309424 301968 350427 348309 363493 366494 367694 372702 413633 414949 686184 715174 39.15 67.9 1
08:35:26 2023-09-26 403177 397074 91683 89349 140919 144765 147557 147127 93515 95914 107581 112398 133051 133948 389798 422058 1127994 1115031 431247 442088 123290 106729 124730 122279 150629 143659 133147 134040 85966 87649 299081 263918 773722 784265 225832 223499 286875 290057 337834 327892 345265 343352 359721 363359 340540 376314 795734 838519 568491 477712 308334 301793 349394 347581 361098 365759 365090 372321 413812 414119 687936 715394 39.15 67.9 1
08:35:27 2023-09-26 403360 397079 91620 89565 141109 145365 147625 146925 93515 95880 107547 112409 132698 133914 390052 421536 1127123 1115433 430601 441980 123461 106696 124869 122246 147684 143426 133206 134099 86142 87617 302568 263918 783944 784265 225832 223464 287077 290568 336817 328317 345265 343352 359662 367013 341488 376554 794916 845777 569901 479069 310068 303905 349706 347367 363529 365759 367174 373743 413776 418217 687826 715320 39.15 67.9 1
08:35:28 2023-09-26 404505 397079 91683 89467 141105 145066 147762 146925 93515 95914 107581 112520 132698 134040 390639 421536 1127123 1115514 431247 441656 123256 106696 124817 122531 147992 144032 133185 134200 85934 87617 299081 263845 781416 784265 225832 223464 287077 290189 337799 327821 345522 343317 359697 363034 340743 376277 795698 838482 583429 478051 309087 301757 349358 348314 363053 366788 367694 372774 414360 414084 689400 715357 39.15 67.9 1
08:35:29 2023-09-26 403932 396364 91780 89504 141105 145201 147762 147369 93610 95914 107696 110516 133097 134133 390639 421536 1129594 1118041 431247 444589 123427 106696 124782 122615 148028 143892 133114 134133 85966 87617 297193 264478 774277 786213 227110 225502 287731 291637 337728 327715 344561 346340 359770 364202 341355 376277 795661 843298 568491 477562 309752 301825 349886 347545 363053 365211 368069 373229 414396 415280 685286 715357 39.15 67.9 1
08:35:30 2023-09-26 402680 397079 91780 89459 141080 145167 147762 146925 93515 95814 107729 112520 132914 133914 390639 421536 1126325 1118003 431211 442052 120051 106696 122944 122246 148028 143659 133239 134133 85966 87617 299677 263101 784185 785375 225832 223464 287279 290568 337572 328317 344706 344837 359986 363614 339751 374738 795661 844526 575140 480445 309096 301299 349635 347545 360974 365245 366189 373675 413453 414660 683936 718154 39.15 67.9 1
08:35:31 2023-09-26 400902 397070 91647 89435 141696 144996 147967 146718 93642 95847 107878 112220 133006 133570 390937 422022 1125264 1118837 429809 444322 120001 106696 124904 122213 148028 143426 133206 134121 86025 87585 299081 261585 791637 784265 225832 223279 287922 290224 335768 328849 344706 343317 358544 363614 340743 375745 795734 843298 568491 481797 309315 301334 349921 347510 360974 365210 366917 373374 414396 414049 683761 715320 39.15 67.9 1
08:35:32 2023-09-26 401652 397079 91721 89284 141147 144696 148003 146754 93547 95714 107762 112220 132914 133260 390669 421536 1128685 1115031 429735 442016 119919 106663 124938 122213 148131 143392 133273 133696 86083 87617 302568 261549 785572 785375 225832 223464 288142 290365 335768 329613 344463 343317 359986 363614 339990 375177 795135 843298 583429 482483 309279 302862 350656 347403 360902 364556 368477 373493 413597 414984 684570 714741 39.15 67.9 1
08:35:33 2023-09-26 401012 397074 91795 89468 141076 145231 147728 146617 93547 95748 107729 110020 133031 133477 390088 422166 1128648 1114804 430113 441656 123461 106696 124869 122246 147820 143760 133323 133985 85966 87617 299081 261621 782000 786213 225832 223464 287315 290224 335733 328849 342767 343317 359986 363614 340779 375708 795734 843688 584875 477706 309533 301935 349921 347545 361010 365502 365126 373411 413776 414084 683761 714271 39.15 67.9 1
08:35:34 2023-09-26 402680 397079 91780 89471 141109 144765 147660 146890 93484 95781 107581 112409 133118 133948 390088 422166 1126325 1118003 431859 442052 123358 106696 124782 122213 147719 143426 133239 134007 85966 87585 299081 263138 775920 784265 225832 223309 286875 290224 336817 328564 344975 346265 360483 363982 340360 375259 795551 846377 581979 480978 308153 301580 349886 347510 360974 364698 368628 373265 413705 413978 684121 714271 39.15 67.9 1
08:35:35 2023-09-26 401514 397079 91716 89349 141114 144730 147797 146652 93547 95748 107729 112253 132914 133603 390951 422796 1126325 1114204 430417 441980 120019 106696 124938 122607 148028 143724 133239 134007 85966 87649 299677 261333 784871 784265 225832 223464 287922 290630 335768 328849 342767 343317 359986 364160 340779 375745 795135 843335 583429 477742 309315 300909 349921 347545 360974 364733 365896 373411 413776 414013 683797 715320 39.15 67.9 1
08:35:36 2023-09-26 401469 396817 91716 89316 141101 145066 147797 146890 93515 95914 107581 112331 132881 133696 390639 422463 1126288 1118003 431137 441980 123410 106729 124851 122246 148183 143392 133239 133696 85934 87760 297193 262847 780894 784156 227110 223395 287243 290322 336404 328635 344525 345568 359986 363543 339441 375177 795698 846230 568973 480445 309096 301299 349957 347545 360938 364698 366189 373675 413741 412786 682666 714814 39.15 67.9 1
08:35:37 2023-09-26 401652 397074 91813 89316 141697 144765 147951 146308 93674 95748 107911 112143 133193 133293 390900 421536 1125264 1118041 429809 441980 123444 106696 124904 122213 150944 143392 133239 133696 86083 87617 299081 261549 783010 785931 225832 223464 288214 290224 335533 329382 342731 343317 359986 363614 340229 375177 795698 844526 583429 480481 309096 301334 349957 347545 360974 364961 368628 373684 414108 415128 684607 715137 39.15 67.9 1
08:35:38 2023-09-26 401048 397074 91939 89222 141600 144628 148210 146207 93642 95714 107729 112099 132914 133511 391264 421500 1128685 1115896 428725 441692 120261 107005 121928 122147 148303 143324 133608 133906 86319 87521 302179 261405 785311 785375 225832 223499 287922 291189 337758 330701 342659 343317 359986 363614 339191 375264 795698 843298 581979 481536 308624 301334 351209 347545 360974 364662 366704 373411 413123 413140 682182 714271 39.15 67.9 1
08:35:39 2023-09-26 400482 397070 91780 89161 141139 144696 148003 146414 93579 95714 107837 112032 133335 133293 391264 421500 1128685 1115859 428146 441980 123392 106663 124938 122213 148028 143392 133239 133696 85966 87465 299081 261513 779688 784265 225832 223154 287922 289581 334829 329346 342695 343317 359986 363579 339990 374884 797867 844994 569901 481767 306708 302074 350306 347367 360866 364520 369262 373793 412506 412821 681698 714271 39.15 67.9 1
08:35:40 2023-09-26 402373 396488 91939 89133 141566 144562 148106 146414 93579 95746 107581 112253 132914 133293 390088 420245 1125528 1115859 426143 441908 120084 106663 124938 122213 150839 143392 133457 133662 86025 87314 298403 261261 783714 784265 225832 223464 287922 289554 334794 329880 342659 343317 359986 363579 338655 375177 795135 843298 584602 481196 308660 300909 349957 347266 360974 364698 366225 373411 413741 413075 681698 714271 39.15 67.9 1
08:35:41 2023-09-26 400482 396817 91683 89316 141072 144730 147797 146890 93547 95714 107581 112143 132698 133603 390052 421536 1127847 1116413 429809 441980 123358 106663 124817 122096 148218 143392 132839 133696 85934 87465 299081 261585 779557 784265 225832 223154 287575 292050 337794 329061 344561 345324 359878 363472 339536 374994 795515 847578 590486 481123 308624 301263 349921 347296 360722 364115 366117 373374 413449 412786 682629 713766 39.15 67.9 1
08:35:42 2023-09-26 401048 397079 91784 89222 141647 144765 147710 146308 93515 95714 107581 112186 132977 133293 387497 421572 1125264 1116413 429431 441944 123427 106663 124904 122213 147925 143392 132839 133696 85902 87555 299081 261585 786206 784265 225832 223309 287400 290260 334829 328849 342767 343317 359986 363614 341066 375177 794573 838519 568491 477634 308298 301299 349394 347510 360974 364733 368437 372847 413776 414049 686327 716399 39.15 67.9 1
08:35:43 2023-09-26 403932 397079 91494 89467 140659 145066 147317 146615 93325 95748 107218 112331 132665 133729 390088 422963 1127958 1116413 430637 441656 123256 106663 124660 122246 147237 144232 132672 134432 85966 87760 297806 264146 776480 782975 225832 223430 286768 291225 337692 327291 344706 343352 358902 361441 340217 376987 795098 842896 574129 477036 311193 302074 349358 347022 361010 365097 368437 371723 412578 414084 689926 715357 39.15 67.9 1
08:35:44 2023-09-26 403932 396391 91620 89504 140659 145167 146873 146959 93357 95914 107473 112476 132685 134167 390088 420281 1131270 1112265 428740 442052 123427 106696 124695 122246 147684 143426 132806 134133 85902 87649 299081 264665 778276 783121 225832 223533 287077 295978 338380 327821 342767 343387 358938 361441 338726 376120 795771 839217 571310 477036 306599 301932 349072 346981 362908 367713 368216 372103 411711 415165 689742 715889 39.15 67.9 1
08:35:45 2023-09-26 402790 396395 91494 89561 140484 145167 146971 146580 93293 95881 107218 112509 132739 134661 390088 419030 1136516 1113253 426293 441692 119954 106630 124974 122381 147890 143656 133139 134217 86025 87585 300034 264665 773603 784265 225760 223533 288007 288770 338380 327857 342659 346792 359553 361441 338690 376120 795734 837885 580858 477036 308660 300984 348867 345943 360974 365387 366153 372285 411276 414084 690905 713224 39.15 67.9 1
08:35:46 2023-09-26 403360 396853 91461 89471 140659 145201 147317 146959 93325 95881 107252 112476 132573 134167 387858 419030 1132875 1111475 426143 441656 123290 106696 124817 122246 147977 143897 133202 134204 85807 87617 299081 264665 774386 783711 225832 223568 287315 295487 338855 327857 342731 344385 359734 362208 338477 379187 797316 838998 584875 478390 308951 302534 348934 346322 360902 365677 366153 372248 411312 414984 691886 713224 39.15 67.9 1
08:35:47 2023-09-26 403360 396391 91620 89471 141197 145433 146873 146994 93325 95947 107218 112520 132482 134167 390356 418995 1134484 1111475 423673 442016 123375 106663 124764 122246 147925 143426 132839 133948 85876 87617 299081 264665 774225 784265 225832 223568 287939 288770 338380 327821 342731 344385 359986 361441 337634 376156 795734 836702 571310 477036 308624 302252 348867 345423 360720 365387 365896 371723 411276 412786 689926 713224 39.15 67.9 1
08:35:48 2023-09-26 402790 397079 91461 89349 140659 145030 147317 146615 93293 95947 107218 112476 132665 134167 390088 419066 1134484 1112265 423673 442088 123290 106729 124908 122246 147719 143460 132839 134040 85966 87617 302809 264665 774039 785655 225796 224365 288017 288879 338475 328175 342550 346302 359517 362278 339333 378159 795698 840404 584875 477036 309315 302216 349334 346464 363053 365677 367548 372402 411926 415672 690905 714814 39.15 67.9 1
08:35:49 2023-09-26 403646 396400 91494 89504 140768 145235 146873 146959 93325 95914 107366 112476 132482 134167 390052 419655 1132875 1111475 427421 442052 123290 106729 124730 122246 147719 143426 132806 134264 85966 87649 301021 264665 775753 783157 225832 224225 287315 295905 338380 327592 342731 343387 359433 361406 338690 376156 795734 837885 571310 476765 308660 302252 348867 345943 360974 365642 366476 371723 411604 414984 690647 716399 39.15 67.9 1
08:35:50 2023-09-26 401652 396426 91494 89467 140199 145167 146971 146722 93389 95947 107252 112476 132760 134167 390081 419030 1134484 1113056 423637 442052 123256 106663 122684 122516 147992 143688 133779 134032 85966 87553 297193 264665 777580 785785 225832 223430 288214 288770 338380 327857 342695 346792 359589 361371 338690 376120 795734 838998 580858 477036 308660 302216 348587 345458 360974 365642 366153 371723 411276 414049 690905 714271 39.15 67.9 1
08:35:51 2023-09-26 403075 396400 91498 89508 140621 145201 146908 146959 93262 95914 107218 112476 132573 134167 387858 419030 1134484 1109973 423710 441692 123375 106729 124730 122246 147476 143756 132906 133842 85934 87617 299081 264665 774039 783984 225832 223568 287719 295487 338380 327821 342695 344350 359733 361441 337942 376156 796862 837629 574129 477565 308370 303557 349107 346322 360902 367562 368216 372103 411133 414984 689742 713188 39.15 67.9 1
08:35:52 2023-09-26 401084 396391 91494 89504 140882 145201 147317 146994 93452 95981 107473 112476 132685 134471 390624 419995 1137325 1112982 425872 441872 120086 106597 124939 122315 147890 143421 133206 133729 85870 87617 300034 264894 776798 784265 225673 223499 288530 288770 338475 327857 342695 344385 361001 363324 337398 376156 795734 835449 571310 478051 308660 302287 349640 346186 359959 365132 366189 372548 411890 412751 689926 713261 39.15 67.9 1
08:35:53 2023-09-26 400191 396395 91494 89349 141639 145167 147006 146615 93325 95947 107252 112476 132735 134142 390124 419066 1135480 1113056 422933 442088 123495 106696 124730 122213 147684 143426 133114 133914 85902 87617 299081 264483 777580 784265 225832 223499 288620 295206 337905 328564 342442 346792 359662 362384 338275 378565 796482 838332 580858 478014 308479 301790 348867 345458 360974 365422 369225 372257 411240 412751 689926 714308 39.15 67.9 1
08:35:54 2023-09-26 402322 399058 91498 89504 140688 145619 147317 146994 93325 95881 107218 112509 132698 134201 390088 419066 1134484 1112265 423637 441656 123290 106696 124730 122129 147476 143833 132910 134011 86024 87465 299317 264665 776217 784265 225515 223533 287922 288770 338380 327821 342731 344385 359986 363063 337670 376156 796898 836702 584875 477036 308660 302004 348832 345458 360466 365422 365896 371723 411276 412786 689926 713261 39.15 67.9 1
08:35:55 2023-09-26 399352 396391 91494 89349 140654 144799 147264 146959 93325 95848 107399 112364 132573 134167 387533 419030 1134668 1111475 422338 442052 123461 106663 124730 122213 147719 143293 132839 133729 85961 88003 300034 264073 777941 786451 225832 223395 288494 288770 337728 328635 342514 346546 360493 361406 337917 376156 795734 838224 595621 477036 306527 302040 348587 347492 360974 365422 365126 371723 411312 414049 689926 713224 39.15 67.9 1
08:35:56 2023-09-26 403360 396210 91494 89471 140621 145235 146873 146959 93326 95947 107185 112442 132300 134201 387858 419066 1133679 1109897 423710 441660 123256 106696 124730 122279 147374 143760 132914 134032 85870 87617 299081 264665 771902 783984 225832 223568 287315 295414 338380 327592 342695 343387 358902 361406 337670 378639 795771 837036 584875 477036 308660 301402 348903 345943 360974 367749 368702 372257 411604 415128 689779 716585 39.15 67.9 1
08:35:57 2023-09-26 401084 396360 91716 89504 140520 145201 146908 146994 93357 95947 107218 112476 132685 134167 387858 418701 1134484 1111475 425687 441728 120019 107005 122513 122180 147684 143358 132739 133906 85966 87553 300034 264592 775266 784265 225515 223499 288124 295293 338368 327821 342623 344385 360493 363034 339835 378454 793413 834306 577999 478051 306924 302287 349675 345458 359923 367554 365932 371723 411276 414872 687936 712179 39.15 67.9 1
08:35:58 2023-09-26 399026 396426 91461 89349 140158 144824 146709 146580 93326 95815 107252 112364 132374 133956 390088 417785 1133837 1113056 422302 442052 123427 106663 124730 122246 150700 143194 132839 133696 85907 87525 299081 264483 776798 784265 225832 223154 288620 295070 337597 327928 342695 343387 360493 363650 337398 377198 796734 838818 571310 478390 308479 302074 348444 345801 360286 367562 368739 372103 411276 412463 689926 713261 39.15 67.9 1
08:35:59 2023-09-26 399352 396858 91494 89349 140524 144799 147317 146925 93230 94425 107596 110325 132714 134066 389943 418852 1134484 1112945 424480 441836 119919 106597 124904 122246 148012 143392 132839 134150 86142 87617 300034 264291 775105 785375 225832 223395 288530 295414 337633 327857 342695 343422 361146 363650 337398 376156 793413 829505 571310 476146 306924 301793 349921 346464 359670 367002 366225 373147 411926 414288 687936 713224 39.15 67.9 1
08:36:00 2023-09-26 397034 397070 91494 89349 140617 144765 147541 146788 93420 95781 107581 112320 132606 133948 389798 418701 1134484 1115619 422338 442052 123358 106696 124764 122213 147925 143426 132839 133696 85966 87617 299081 264478 776054 784265 225832 223154 289149 290331 338095 329061 342550 344798 360965 364564 337492 378149 796919 836520 587910 478390 308660 302252 349430 348230 360830 365642 365126 371723 411312 414049 689668 713224 39.15 67.9 1
08:36:01 2023-09-26 401040 396140 91461 89471 140524 145201 146908 146994 93326 95947 107218 112509 132515 134201 387894 419066 1134668 1111475 423710 441656 123427 106696 124695 122246 147476 143756 132943 133842 85870 87617 301021 264665 775011 783984 225832 223602 287315 295487 338653 327592 342731 344385 359480 361477 337705 376156 795771 836999 574129 477036 308660 301649 348867 345458 360974 365677 365932 371723 411276 412821 689926 716399 39.15 67.9 1
08:36:02 2023-09-26 401652 397074 91587 89471 140654 145167 147488 146925 93452 95914 107440 112476 132685 134167 390052 418995 1134484 1112265 422933 442052 123495 106663 124834 122213 147684 143688 133348 134116 86083 87728 299428 264556 775313 785821 225832 223395 288494 288734 338404 327786 342623 344385 360493 362999 340559 376156 793377 835449 571310 477712 308334 303721 349886 345908 360176 367777 366189 371687 411240 414836 688875 712683 39.15 67.9 1
08:36:03 2023-09-26 398990 397070 91461 89316 140581 145167 146902 146511 93293 95880 107218 112409 132548 133956 390052 418371 1134484 1112265 422266 441980 123427 106663 124747 122096 147684 143293 132806 133696 85902 87585 299081 264410 775682 784265 225832 223119 288620 288770 337834 328317 342659 344350 360747 363579 337599 378639 793377 829505 568491 478390 306455 302252 350409 348724 360686 367677 368739 372366 411711 414984 689705 715380 39.15 67.9 1
08:36:04 2023-09-26 400482 396426 91465 89316 140588 145167 147282 146925 93325 95914 107366 112409 132540 134133 387822 418336 1136516 1114566 424406 441836 119986 106597 124904 122147 148079 143523 133106 133998 85966 87521 300034 264478 786841 784265 225515 225344 289351 288770 337834 327821 342695 345703 359264 361406 337634 376156 795698 836702 571310 477036 306455 302181 348832 345388 360974 367519 365896 371651 410663 412463 689400 711100 39.15 67.9 1
08:36:05 2023-09-26 401368 397079 91428 89316 140492 145167 147229 146580 93325 95947 107399 112476 132640 134167 390052 418371 1133679 1111475 422302 441980 123307 106663 124695 122096 147684 143259 132806 133696 85897 87675 299081 264291 775753 784265 225515 223499 288214 288770 337870 327821 342659 344350 359698 362751 338142 378307 794390 838445 569901 478390 306383 303905 349179 346287 359743 367741 366189 371687 411240 414872 692633 713188 39.15 68.0 1
08:36:06 2023-09-26 396961 397079 91494 89471 140625 145399 147450 147055 93484 94457 107481 112619 132565 134032 387677 420543 1134373 1116659 422897 441237 123427 106663 124695 122246 147714 143733 132906 133763 85902 87585 295062 264260 779907 784265 225832 222775 288530 288770 337325 328317 342623 344315 359986 364415 336618 375820 793340 829433 574129 478390 306599 302004 350450 347266 359598 365759 366153 373411 413413 413526 685845 713224 39.15 67.9 1
08:36:07 2023-09-26 396925 397079 91461 89471 140625 144730 147282 146754 93357 95814 107366 112442 132685 134040 390052 420872 1134484 1118874 422897 441980 123221 106630 124904 122096 147684 143358 132839 133696 85897 87465 300034 263918 779647 786213 227110 224710 288901 288770 337728 328671 342550 345813 360663 363947 337492 378417 793340 829469 569901 478390 306563 303795 349921 346429 359345 365759 366153 373083 412180 413817 686853 712683 39.15 67.9 1
08:36:08 2023-09-26 398988 397070 91461 89316 140488 144824 146563 146444 93325 95814 107440 112476 132731 134167 390052 418665 1137895 1114640 422933 442016 123495 106663 124869 122213 147684 143392 132806 133662 85902 87617 299081 264260 780606 784265 225832 222775 288824 288770 337325 327857 342659 344109 360747 364671 337398 378370 793377 829397 577999 476817 306852 302004 350450 347266 359887 365759 366704 373411 413453 413601 688511 715852 39.15 67.9 1
08:36:09 2023-09-26 396925 396858 91461 89320 140654 144730 147282 146890 93325 95814 107473 112364 132449 133914 390052 421536 1137895 1115822 423565 440926 123290 106663 122684 122315 147974 144132 133440 133994 86083 87553 299317 263773 794625 784046 227110 224394 288530 295487 336853 328583 342659 345459 360747 364671 337326 378102 793413 834076 571486 476853 306852 301334 349957 347545 359381 365759 366189 373411 413449 413961 685845 713261 39.15 67.9 1
08:36:10 2023-09-26 396961 397070 91620 89316 140617 144730 147282 146890 93357 95848 107252 112442 132698 134040 390045 420872 1134484 1118041 422302 441980 123341 106663 124730 122180 147925 143194 132806 133662 85934 87585 299081 263918 779647 784265 225832 222431 288751 288770 336853 328317 342659 343281 359986 365254 337634 377493 793377 829397 569901 479675 306563 302862 350163 348452 359779 365687 369262 373493 414836 414364 688022 714235 39.15 67.9 1
08:36:11 2023-09-26 396925 397074 91465 89316 140654 144458 146839 146615 93420 95848 107473 112409 132665 134032 390349 421878 1138136 1118613 424480 441511 120001 106597 121766 122180 147681 144132 133315 133994 85966 87525 299317 264073 780097 784265 225832 222431 288327 289419 337585 329026 342659 343041 359986 365511 337634 377388 793377 829433 584875 476817 306852 300841 351209 347581 359634 365759 366704 373711 415016 414606 685845 714814 39.15 67.9 1
08:36:12 2023-09-26 396961 397070 91616 89316 140650 144730 147282 146652 93325 95814 107218 112253 132651 133729 390052 422760 1137932 1115859 422933 441980 123461 106663 124782 122012 147684 143392 132839 133696 85934 87465 299081 263546 790803 783675 225832 222123 288124 295487 336817 328033 342442 344692 360591 364934 337765 377345 795038 834667 569901 478353 308213 302039 349886 346393 359923 366967 366476 373119 411747 413817 687339 712683 39.15 67.9 1
08:36:13 2023-09-26 396961 396813 91677 89468 140976 145447 147348 146752 93484 96012 107481 110256 132781 134066 389871 421357 1134484 1118837 424702 441620 123341 107005 122684 122012 147442 143634 132914 133775 86024 87553 299317 263509 779759 784265 225832 222123 288530 295451 336853 328317 342659 343281 359986 365505 337634 378065 793377 829469 584875 477562 308624 300841 349957 347581 359923 366273 366225 373976 415016 413817 685845 714777 39.15 67.9 1
08:36:14 2023-09-26 396961 397290 91649 89316 140654 144730 147282 146890 93452 95880 107218 112442 132482 133948 390088 422463 1133837 1115587 423601 441980 123427 106663 124695 122012 147977 143160 133114 133662 85902 87465 297193 263477 792570 783984 227110 222706 288494 290404 336675 328635 342550 344801 360349 364671 337599 378065 792780 832160 577999 479069 306419 301263 349957 347545 359635 366494 366740 373711 414396 413526 685323 713729 39.15 67.9 1
08:36:15 2023-09-26 396781 397034 91609 89435 140912 144996 146839 146890 93326 95748 107218 112253 132714 133956 390016 421465 1134484 1115031 424480 441588 123375 106696 124695 122096 147476 143227 132914 133750 85929 87465 299081 263732 779759 783984 225832 222123 288124 288770 336853 328317 342623 342897 360493 364671 337126 378102 793340 829469 569901 476146 306888 301757 349957 347022 359634 365759 366189 373411 412578 413235 686853 713224 39.15 67.9 1
08:36:16 2023-09-26 396925 397079 91461 89349 140659 144730 147317 146890 93452 95848 107218 112331 132266 133729 390052 420908 1137087 1117208 422302 441692 119986 106531 121765 122115 147890 143324 133139 133595 85966 87521 299317 263773 789291 784083 225832 222431 288530 288770 336817 328564 342514 344837 360493 363614 337362 378270 795565 834270 571310 477712 306419 301969 349072 345458 359923 367483 365896 369596 410627 414220 687900 711173 39.15 67.9 1
08:36:17 2023-09-26 399280 396140 91494 89349 140715 144730 146839 146652 93326 95814 107185 112409 132266 133729 387822 418371 1134484 1112265 422302 441390 123256 106557 124660 122012 147339 143535 132906 133868 85839 87465 299081 263918 777580 784265 225832 222775 288124 288770 336817 327821 342623 343352 359698 363614 337126 378102 793377 834593 574129 479440 306563 301615 349778 347088 358696 366166 368444 373229 412943 413817 685808 712683 39.15 67.9 1
08:36:18 2023-09-26 396925 397070 91620 89316 140654 144730 147282 146890 93325 95748 107252 110325 132714 134032 391894 422652 1134447 1119410 425687 441800 119986 106597 125078 122147 147684 143160 132806 133570 85870 87488 297193 263882 779759 781979 225832 222123 289131 290404 336817 327857 342767 342897 360493 365254 337634 378065 793377 829433 568491 476853 306852 300841 349957 347545 359923 365759 366189 373411 414432 413526 683834 714271 39.15 67.9 1
08:36:19 2023-09-26 396961 397079 91465 89316 140533 144696 147317 146925 93293 95748 107252 112331 132573 133729 390052 422796 1134668 1116434 423231 441944 123256 106630 124730 122045 147684 143257 132839 133696 85870 87433 299677 263546 778291 783984 225832 222088 288124 290445 337077 328564 342478 344692 360421 364564 337492 377613 795038 834667 569901 479069 306852 302181 349921 346464 359381 366645 368739 372811 411890 413526 687863 714364 39.15 67.9 1
08:36:20 2023-09-26 396709 396898 91547 89463 140880 145167 147111 146408 93484 95912 107448 110155 132984 133771 389871 421500 1134484 1115031 425311 441692 119986 106630 124782 122045 147719 143124 133779 133931 85839 87465 299081 263546 779759 783711 225832 222123 288214 295487 336853 327857 342623 342897 360736 364707 337126 378065 793377 829433 569901 478390 306852 301793 350486 347022 359381 365759 366189 373447 413776 413817 685881 713224 39.15 68.0 1
08:36:21 2023-09-26 398138 396356 91494 89349 140654 144730 146908 146652 93325 95848 107252 112287 132300 133729 390088 420872 1133873 1118003 422933 440341 123341 106630 124643 122012 147476 143634 132947 134019 86025 87521 297193 263818 779759 784083 225832 222706 289559 288770 337183 328635 342514 344837 360493 363614 337126 378102 796683 835449 577999 477712 306888 301793 349072 348230 360974 365387 368437 369596 410951 413434 689400 712683 39.15 67.9 1
08:36:22 2023-09-26 403609 399062 91550 89496 140491 145167 146839 146959 93293 95914 107432 110325 132449 134167 387858 418995 1131638 1112265 423710 441980 123256 106663 124608 122096 147684 143160 132806 133729 85775 87617 298117 264665 778622 783711 225515 223533 287530 288770 337870 327786 344475 343387 358938 361441 337670 376156 795771 837294 571310 477036 308660 302004 348867 345423 360708 365132 365161 371723 410951 412821 689926 713224 39.15 67.9 1
08:36:23 2023-09-26 401652 396140 91398 89508 140621 145201 147195 146959 93325 95947 107399 112587 132266 134167 390088 418995 1132875 1112423 425687 441728 120019 106564 124974 122180 147684 143358 133779 133998 86025 87730 297193 264556 773372 784265 225515 223499 288458 290295 338618 327786 342695 344385 359986 362208 340595 376156 795135 836702 571310 477712 306852 302252 348587 345458 360720 365167 366189 371723 411276 412463 689437 712683 39.15 67.9 1
08:36:24 2023-09-26 400518 397079 91461 89353 141550 145167 147006 146546 93420 95947 107218 112398 132557 134142 387822 418078 1134484 1109973 422933 442016 123290 106696 124904 122246 147719 143589 132839 133696 85839 87465 299081 264291 781512 786213 225832 223154 288214 288770 337870 327857 342659 343387 360493 362526 339835 378344 796734 838224 572719 477676 308479 301331 348444 346044 360830 367304 368216 371687 410987 412786 689437 715343 39.15 67.9 1
08:36:25 2023-09-26 399316 397074 91494 89349 140524 144765 147317 146925 93515 94360 107563 110325 132984 134099 390494 418852 1134447 1112908 424179 441800 119969 106663 124695 122129 147719 142827 133963 133931 85870 87525 300034 263918 775197 786213 225832 223309 288530 288770 337870 327857 342659 344627 358460 363614 337126 375556 793413 829505 569901 478390 306888 302252 349957 346500 359381 367002 366189 372883 411890 413961 686853 713224 39.15 67.9 1
08:36:26 2023-09-26 398138 397074 91490 89349 140654 145066 147317 146890 93325 95781 107473 112320 132482 133948 390676 418371 1135516 1113056 422302 442016 123461 106696 124730 122438 148028 143426 133114 133729 85870 87617 300034 263627 778058 784265 225832 224868 288901 290368 337621 328706 342550 344762 361001 365076 337492 378149 795602 834234 571310 477712 306491 302216 349635 348230 360974 365642 365896 371723 411276 415128 689926 713224 39.15 67.9 1
08:36:27 2023-09-26 399945 396970 91583 89529 140592 145300 146735 146752 93484 96078 107481 112574 132573 133914 387858 418701 1134899 1112783 422302 442016 123290 106663 124695 122180 147974 142962 132806 133696 85870 87465 299081 263918 781854 784265 225832 223309 288124 288770 337870 327821 342659 343387 360747 363324 336653 375856 793413 829541 569901 476146 306888 302252 349957 346186 359381 366967 366189 372847 411312 413961 687900 713224 39.15 67.9 1
08:36:28 2023-09-26 396997 397074 91494 89349 140654 144765 147229 146788 93325 95781 107399 112442 132482 133914 387497 418701 1134484 1113056 422302 441980 123461 106663 124730 122012 148027 143291 133381 134116 86025 87762 297193 263809 782782 785229 225832 223051 288698 288770 337325 327821 342659 344350 360493 364422 339171 378639 793413 829469 569901 479409 308660 301793 349993 346987 359923 366967 366740 373447 413485 413961 686367 713224 39.15 68.0 1
08:36:29 2023-09-26 396817 397079 91494 89340 140654 144628 147485 146615 93325 95914 107218 112364 132300 133914 389943 422868 1133873 1115896 422969 441980 123461 106696 124752 122012 147719 142962 132839 133662 85907 87465 299677 263546 774366 783711 225832 222157 288124 295492 336853 327857 342695 342801 358974 365511 337670 377158 793413 829433 577999 476889 308660 300067 350714 348630 360466 366931 365090 373447 415052 412203 686889 714308 39.15 67.9 1
08:36:30 2023-09-26 396997 396364 91620 89353 140621 144730 147317 146788 93389 95748 107252 112287 132685 133729 390088 422545 1137599 1119336 425687 441493 119969 106597 124974 122180 147639 143897 133465 134082 85902 87465 300034 263546 776798 783984 225832 222775 288124 295905 336853 328352 344488 344837 359976 365254 337398 377493 793413 829469 568491 477296 306852 300385 349993 347617 359923 365759 367063 373447 415052 413961 683870 714308 39.15 67.9 1
08:36:31 2023-09-26 396961 396135 91527 89504 140684 144730 147317 146788 93420 94090 107547 112287 132482 133729 390088 422202 1133837 1115896 423565 441980 123461 106663 124730 122012 147719 143327 132839 133696 85897 87346 299081 263138 776522 783157 225832 222123 288124 295487 336888 328529 342731 344729 360241 364970 337930 377235 793125 834813 569901 478390 306708 302039 349778 346809 359887 364623 365932 373147 411926 414220 687985 713188 39.15 67.9 1
08:36:32 2023-09-26 396997 395806 91640 89349 140850 144996 147485 146649 93579 95945 107481 112497 132598 133881 390494 420102 1134410 1116434 422266 442052 123256 106696 122684 122315 147338 143589 132806 133696 85807 87346 300034 263700 779534 783984 225832 222775 288530 295487 336853 327857 342695 343317 359986 364742 337634 377797 793377 833998 568491 476889 306888 301512 350486 347617 359417 366931 366189 373447 414432 413235 685359 714308 39.15 68.0 1
08:36:33 2023-09-26 396961 397074 91494 89349 140654 144730 146908 146652 93230 95781 107218 112287 132515 133729 390088 421608 1134484 1115896 423267 442016 123410 106663 124787 122045 147719 143160 132881 133603 85902 87465 299317 263174 793970 783984 227110 224394 288088 290199 336711 328210 342514 342861 359842 364529 337528 377660 792256 829433 560634 478995 306599 301052 350427 347581 359670 365759 368477 373147 414396 412527 684838 713261 39.15 67.9 1
08:36:34 2023-09-26 396853 396813 91583 89500 140815 145030 147144 146616 93325 93993 107218 112287 132482 133813 389798 422796 1135443 1115896 423601 441511 119889 106663 124522 122012 147271 143634 132927 133788 85844 87346 299081 263546 787503 780839 225121 222466 287922 295487 336817 327857 344742 342897 359986 365254 337634 377225 793377 829433 569901 476853 306888 300350 349957 348350 359923 365759 365126 373748 415052 414580 685808 715357 39.15 67.9 1
08:36:35 2023-09-26 396925 397074 91494 89316 140529 144765 146873 146652 93325 95848 107252 112287 132698 133729 390081 422499 1133873 1115896 423565 441597 123256 106531 122684 122115 147786 143291 133139 133595 85902 87553 297193 263364 780945 781833 227110 222620 288345 295487 336853 328849 344975 345252 360493 365254 337670 378102 793413 833412 568491 476889 308660 300841 349993 347617 359959 365759 366225 373748 415052 414580 685845 715394 39.15 68.0 1
08:36:36 2023-09-26 396961 397079 91620 89431 141034 144859 147248 146615 93452 95880 107563 110325 132665 134040 387822 420872 1134484 1116227 422266 441944 123461 106630 124891 122012 147890 143494 132839 133662 85966 87525 299317 263695 779534 784265 225832 222775 288124 288770 337325 328547 342623 343281 360493 365511 337634 377656 793377 829397 568491 478729 306852 301052 351209 347545 359598 365759 366153 373976 415016 414570 685286 713188 39.15 67.9 1
08:36:37 2023-09-26 396961 397074 91461 89316 140654 144696 146873 146856 93484 95880 107218 112409 133168 134032 390312 422509 1134410 1118613 425083 441511 120051 106597 122859 122147 147543 143259 132806 133662 85934 87433 300034 263850 778291 783638 225832 222088 288124 290404 336817 327821 342623 342897 360736 364671 337362 378028 792743 829433 568491 478390 306816 301299 349957 347510 359634 365759 366153 373675 413741 413817 685808 714235 39.15 67.9 1
08:36:38 2023-09-26 398704 397079 91461 89288 140654 144696 147282 146754 93325 95814 107218 112409 132482 133729 387786 420836 1134484 1118003 424702 442016 123461 106630 124695 122129 147684 143259 132772 133662 85839 87465 299677 263627 779647 784265 225832 222123 288124 288883 337550 328529 342406 345179 360785 364238 337492 378417 795602 838371 571310 478316 306672 301933 349322 345908 359923 367741 369188 372212 411240 413817 687900 712683 39.15 67.9 1
08:36:39 2023-09-26 396925 396934 91677 89431 140586 145570 147072 146481 93515 95978 107374 110155 132565 134142 389871 418781 1134484 1112783 421969 441620 120017 106630 124869 122213 147942 143392 133402 134701 85934 87465 299081 263732 783420 784265 225832 222620 288620 288770 336853 327821 342623 343317 359986 364707 337090 378065 792780 829397 577999 478390 306852 301263 349957 347510 359345 365759 366153 373675 413776 413526 684802 713224 39.15 67.9 1
08:36:40 2023-09-26 396925 397079 91461 89279 140621 144730 147195 146414 93326 95847 107218 112253 132449 133729 387461 421536 1133679 1118041 422897 441908 123290 106630 124695 121812 147684 143160 132772 133629 86025 87698 299677 263405 776471 783529 227110 224079 288088 290508 336640 328369 342514 344765 360493 364380 338154 377382 793236 833609 577999 477712 306816 301990 349358 346287 359381 366530 366189 372548 411012 413235 686816 712143 39.15 67.9 1
08:36:41 2023-09-26 398867 397034 91613 89402 140555 144696 146804 146617 93473 95780 107218 110020 133418 133914 387786 418336 1133679 1114047 422302 441944 123461 106630 124782 121980 147684 143160 132806 133662 85902 87585 299677 263918 775544 784265 225832 222775 288530 288883 337288 327821 342659 343387 360493 364415 336618 377493 792183 832489 568491 478390 306816 300452 349599 347022 359345 365759 366189 373411 413741 413274 683834 712683 39.15 68.0 1
08:36:42 2023-09-26 396889 397079 91428 89316 140459 144696 146804 146617 93293 95814 107185 112375 132540 133696 387786 421500 1132875 1116376 424370 441210 120084 106972 124904 122147 147338 143833 133106 134053 85934 87521 300034 263364 777147 783675 225832 224130 288749 290331 336817 327821 342623 342897 359986 364671 337220 377493 792183 833668 568491 478206 306852 301052 349957 347510 358840 365759 366153 373374 413741 413526 685323 713224 39.15 67.9 1
08:36:43 2023-09-26 396709 396175 91428 89284 140394 144696 147541 146615 93611 95781 107218 112253 132266 133914 387533 418336 1134484 1113056 424400 440926 123393 106630 124660 121812 147339 143698 132914 133654 85902 87433 299081 263918 776682 784265 225832 222620 288345 288770 336817 327821 342623 343352 360493 364415 337090 378028 792219 833705 576791 478390 306852 301299 350414 347230 359598 365759 366189 373374 413123 413235 684802 712683 39.15 67.9 1
08:36:44 2023-09-26 396925 397079 91461 89316 140399 144696 146839 146652 93389 96011 107414 110020 132498 133998 387677 421025 1134410 1116589 424142 441511 119954 106564 124834 122012 147684 143494 133402 134511 86083 87433 300034 263732 775544 783984 225832 225026 288124 288770 336817 327821 342623 344089 359986 363579 337126 378065 792219 833115 569901 478390 306852 300980 349957 346987 358840 365759 366153 372847 412506 413526 685808 712683 39.15 68.0 1
08:36:45 2023-09-26 396925 397079 91465 89316 140492 144765 146563 146342 93293 95848 107218 112253 132548 133771 387822 419914 1134484 1114640 422302 441944 123341 106630 124926 121980 147684 143194 133206 133662 85934 87465 302179 263732 779647 784265 225832 224394 289009 290295 337313 328564 342514 345324 360929 363472 337220 378122 793346 837183 574129 477036 306419 301757 348546 347738 360938 366788 367174 369596 410951 414876 690475 712179 39.15 67.9 1
08:36:46 2023-09-26 401433 399258 91514 89529 140384 145368 146846 146477 93452 96045 107300 110494 132532 134142 387786 418665 1132875 1111630 422302 441908 123358 106663 124660 122012 147771 143257 132806 133662 85870 87433 299317 264291 777475 784265 225515 223309 287809 288770 337834 327821 342659 344315 360493 363034 337126 378676 793340 834234 577999 477712 306852 301969 349358 345388 359923 366967 365896 371687 410951 413817 688511 712179 39.15 67.9 1
08:36:47 2023-09-26 399316 397079 91461 89316 140529 145066 146839 146754 93326 95848 107185 112220 132233 133948 390045 417749 1133679 1111475 423278 441944 123341 106630 124660 121980 147479 143257 133039 133897 85966 87488 302568 264182 775197 784119 225832 222706 288742 288842 337420 327786 342586 343352 360239 363579 339171 377734 792183 829397 577999 478051 306563 301683 349957 346464 359345 365759 366189 373411 412180 413526 685845 711136 39.15 67.9 1
08:36:48 2023-09-26 396781 396997 91428 89284 140617 144628 146839 146442 93516 95878 107185 112220 132233 133696 390052 422022 1134484 1115822 422897 441908 123427 106663 124926 122012 147684 143160 132806 133662 85966 87465 302179 263138 779040 784265 225832 222123 288124 295487 336817 327821 342659 342897 360493 364415 337090 378002 792780 833705 577999 478390 306852 301334 350391 346987 358840 365759 366153 373411 413159 412527 685808 712683 39.15 67.9 1
08:36:49 2023-09-26 396925 397079 91428 89255 140801 144765 146563 146409 93325 95714 107218 112220 132548 133771 387822 420908 1136516 1118066 424406 441800 120020 106564 122586 122180 147856 143191 133139 134188 85966 87585 297193 263918 779647 784265 227110 224394 288214 288770 336817 327857 342659 345459 360533 363614 336618 378676 792219 829433 577999 477296 306852 301015 349921 346464 358840 365759 368916 372847 411890 412654 686853 712179 39.15 68.0 1
08:36:50 2023-09-26 396961 397070 91461 89353 140749 145163 146839 146788 93325 95814 107218 112253 132266 133914 389458 417785 1133679 1112265 424063 441597 123256 106630 124660 121780 147582 142962 132806 133662 85865 87314 299081 263918 779421 784265 225832 222431 288345 288770 336853 327821 342623 343387 359986 364671 336653 377493 792219 829397 576570 478390 306852 301334 349957 347266 358876 365759 365126 372883 413741 413235 685323 713224 39.15 67.9 1
08:36:51 2023-09-26 396925 397070 91669 89316 140484 144765 147003 146373 93515 94489 107414 110189 132565 133956 387677 420729 1134373 1113399 423842 441381 123221 106663 124695 121845 147511 143494 132806 133696 85870 87585 296839 263918 780890 783984 225832 222775 288124 288883 336817 327786 342623 344125 360493 363614 337090 378102 792780 829397 577999 478390 306852 300980 349957 346464 358840 365759 366189 372883 412542 413235 685845 712683 39.15 67.9 1
08:36:52 2023-09-26 396925 397061 91465 89316 140621 144929 146839 146411 93325 95781 107218 112331 132300 133914 387822 420245 1133679 1114640 422302 440930 123427 106663 124804 121845 147374 143634 132910 133759 85870 87465 299317 263546 775105 785655 225832 224394 288901 288770 336675 327715 342514 344837 360349 363401 337184 378086 792147 829433 577999 478390 306599 301968 350247 346429 358840 365759 365896 373083 412216 412203 685845 711136 39.15 67.9 1
08:36:53 2023-09-26 396781 396808 91550 89378 140804 145167 146798 146373 93452 94058 107185 112253 132366 133956 387822 421249 1134484 1115433 422266 441980 123221 106597 124660 121812 147582 143160 132772 133570 85839 87314 299081 263138 778131 783157 225832 222088 288214 288770 336817 329472 342659 342897 360493 364415 337126 377493 792219 829433 569901 476146 306852 300980 349957 347230 359634 365759 366153 373147 412542 412654 686518 712683 39.15 67.9 1
08:36:54 2023-09-26 396925 397074 91461 89194 140201 144696 146839 146515 93326 95714 107218 112253 132266 133729 389494 420245 1132875 1114640 424702 439924 119984 106630 122599 122115 147474 143897 133039 133671 85902 87429 300034 262992 782550 784046 225832 224236 288350 288770 336817 327857 342659 344729 360241 363543 337054 378102 791064 832786 568491 478390 306816 301757 349921 346429 359381 365759 365126 372847 412216 412654 685845 712179 39.15 67.9 1
08:36:55 2023-09-26 396961 397070 91461 89222 140998 145167 146494 146312 93326 95748 107218 112253 132565 133771 387822 421536 1134484 1114204 422933 441980 123256 106630 124752 121812 147719 143160 132806 133662 85902 87465 299317 263174 775105 783157 225832 222123 288214 288770 336817 327821 342659 342897 360493 364707 337126 377697 793377 829433 568491 476110 306888 300734 350427 347545 359634 365759 366189 373447 413449 412527 685845 713224 39.15 67.9 1
08:36:56 2023-09-26 396925 397074 91465 89316 140730 144730 146873 146652 93293 95748 107399 112253 132266 134032 387533 421249 1134899 1116190 424480 441511 120086 106564 122551 122031 147437 143897 132914 133956 85802 87525 300034 263138 780719 783675 225832 222123 288124 288770 337077 328635 342623 342897 360241 363650 337362 375556 792256 829397 577999 477296 306852 301299 349957 347022 359381 365759 368953 373447 412542 413526 685845 712683 39.15 68.0 1
08:36:57 2023-09-26 399352 396673 91547 89316 140524 144730 147301 146652 93325 95848 107218 112253 132266 133914 389762 418371 1133679 1111475 422302 440305 123221 106630 124695 121812 147237 143435 132906 133675 85807 87497 299081 264291 777348 784265 225832 222810 288345 288770 337597 327821 342623 343387 360747 363324 337126 375556 793377 829469 574129 477712 306852 301334 349921 346186 358840 365759 365161 372811 411276 413235 686889 712179 39.15 68.0 1
08:36:58 2023-09-26 396997 397079 91547 89463 140753 145197 147245 146752 93452 95912 107374 110189 132532 133847 387641 418193 1134484 1113056 424099 441633 123256 106531 122684 121980 147684 143257 132806 133444 85966 87488 299081 263546 777311 783984 225832 222620 288530 288770 336817 327821 342659 343387 359986 364707 336653 377797 792219 832702 568491 476853 306852 301512 349957 347022 358840 365759 366153 372883 413449 412654 683870 712720 39.15 68.0 1
08:36:59 2023-09-26 396925 397079 91461 89316 140738 144696 146839 146652 93293 95748 107218 112253 132266 133729 387822 420576 1133679 1114640 422302 441980 123307 106483 124695 121780 147479 143160 132806 133918 85870 87465 299677 263509 778058 783711 225832 222123 288124 295088 336817 327857 342623 342897 360531 363614 337126 378102 792183 829397 574129 476588 306816 301299 349957 346464 358840 365545 368658 373383 412291 413310 685698 714401 39.15 67.9 1
08:37:00 2023-09-26 396781 396560 91328 89341 140559 144424 146833 146411 93326 95682 107218 112176 133234 133910 387822 420210 1132875 1113056 423878 441980 123256 106630 124695 121980 147479 143160 132772 133570 85807 87465 299081 263546 781074 783711 225832 222123 288124 288770 336817 327821 342623 342897 359986 363614 336618 378102 791660 829397 569901 478390 306852 301757 349957 346500 358840 365759 366153 373447 412506 412654 686481 712179 39.15 67.9 1
08:37:01 2023-09-26 396925 397079 91461 89222 140199 144765 146563 146104 93199 95748 107112 112253 132366 133771 389494 419619 1133679 1113056 421079 441620 120019 106531 122599 122315 147684 143191 133106 133595 85934 87521 300034 263773 783046 784265 225832 222123 288214 295487 337313 328564 342623 344837 360493 363614 336653 378149 791623 829397 569901 478051 306888 301334 349921 346464 358840 365759 366225 373411 412506 413235 685845 712720 39.15 68.0 1
08:37:02 2023-09-26 396961 396668 91514 89320 140361 144628 146839 146411 93326 95912 107218 112253 132266 133729 389777 419030 1132875 1113056 424437 441980 123427 106663 124752 121780 147684 143160 132806 133662 85902 87465 299317 263546 774527 784265 225832 222431 288124 295414 336853 327821 342659 343076 359986 364707 337362 378035 792816 829433 568491 476817 306888 300877 350714 347545 358876 365759 366189 373411 413776 414351 683834 713224 39.15 68.0 1
08:37:03 2023-09-26 396925 397070 91494 89349 140195 144765 146563 146342 93325 95748 107414 110020 132984 134032 389762 421393 1134447 1116227 424179 441764 120020 106564 122517 121845 147582 142962 132772 133570 86025 87488 296669 263101 778407 783157 225832 224394 288557 288770 336817 327857 342623 342897 360228 364195 336653 377529 792219 829397 577999 476182 306888 301334 349957 346987 358876 365759 365639 372883 413485 413235 685359 713224 39.15 68.0 1
08:37:04 2023-09-26 397034 396215 91461 89316 139992 145525 146563 146409 93326 95848 107185 112253 132374 133956 387822 417749 1132875 1111475 423498 441944 123256 106663 124487 121812 147582 142962 132806 133478 85848 87314 298117 263732 777078 784265 225832 222810 288214 288770 336853 327592 342659 343387 359986 363834 336653 378139 791101 828777 569901 478051 306297 301793 349957 346464 358876 365759 365126 373743 412216 412654 685845 711173 39.15 67.9 1
08:37:05 2023-09-26 396709 396934 91509 89431 140559 144628 147144 146650 93452 95912 107152 110155 132532 133847 387786 420245 1132875 1116102 423768 440890 123461 106630 124730 121845 147786 143257 132706 133478 85839 87346 299677 263174 781859 783157 225832 222123 288124 288883 336853 327857 342429 342322 359733 364707 337599 377529 792256 829361 568491 476146 306383 301152 349957 347545 358876 365759 366153 372883 414432 413526 683834 713261 39.15 67.9 1
08:37:06 2023-09-26 396961 395832 91398 89072 140158 144765 146563 146308 93326 95748 107218 110228 132548 133771 387858 418995 1132875 1113056 423462 441633 123290 106663 124608 121812 147479 143160 132772 133570 85902 87465 299081 263546 783768 783984 225832 222088 288214 289014 336817 327821 342381 343127 359986 364707 337126 377529 791064 828813 568491 478051 306491 300385 349957 348309 359094 366345 368665 373265 414252 413781 686556 715380 39.15 68.0 1
08:37:07 2023-09-26 396745 397038 91550 89165 140495 144596 146839 146414 93326 96011 107414 112220 132266 133511 387822 421572 1134410 1115031 422969 441597 123256 106630 122601 121812 147719 142962 132772 133696 85807 87346 299677 263138 787949 781427 225832 222123 287719 288883 336591 327857 342695 342897 359986 364742 337398 377125 793377 833705 584875 476182 306419 300420 349671 347545 358876 365759 365932 372847 414396 413274 683834 713261 39.15 68.0 1
08:37:08 2023-09-26 396925 395775 91494 89194 140715 144696 146839 146414 93262 95748 107218 112176 132300 133729 387822 421536 1134668 1119852 424406 441462 120068 106597 124939 121947 147684 143092 132706 134019 85993 87521 300034 263101 774849 781979 225832 222088 288458 289280 336274 327786 342731 342897 358616 364564 337398 377225 791064 829397 568491 478958 306852 300385 349957 347545 358876 365759 367808 373447 414432 412654 683870 713261 39.15 68.0 1
08:37:09 2023-09-26 397034 396104 91365 89255 140399 144730 147025 146615 93420 95748 107218 112220 132300 133729 389762 418336 1132875 1113056 422005 441944 123256 106557 124608 121812 147479 142962 132681 133478 85802 87314 298117 263174 780268 783711 225832 222157 288345 288770 336817 327556 342659 342801 359986 364742 336653 377529 792219 828813 569901 476146 306852 300385 349675 347545 358876 365759 365932 372883 414104 412654 683834 712720 39.15 68.0 1
08:37:10 2023-09-26 396331 397074 91465 89316 140399 144730 146839 146414 93484 96011 107414 110020 132532 133881 387677 422355 1134447 1118340 423878 440890 120053 106630 124695 121812 147479 143295 133072 133805 85902 87433 300034 263174 792083 783984 225832 222157 288214 288770 336310 327362 342623 343092 359986 364707 337398 377529 792219 828193 568491 476110 306852 300841 349957 347581 359417 365759 365932 372883 414760 413961 683870 713261 39.15 67.9 1
08:37:11 2023-09-26 401084 396179 91398 89349 140040 144765 146494 146342 93326 95781 107185 112287 132374 133956 387822 417749 1132875 1109072 421708 441786 123221 106557 124487 121812 147274 142962 132772 133902 85743 87346 299081 263918 777009 783711 225197 223245 287404 288770 337361 327327 342623 343387 359409 361477 336689 375592 792219 829541 577999 477529 306491 301334 348903 345423 359417 365759 367511 371723 410987 413235 688511 714327 39.15 68.0 1
08:37:12 2023-09-26 399272 398622 91518 89496 140551 144594 146666 146442 93325 96011 107119 110020 133234 133914 387786 417714 1133679 1113216 423278 441872 123290 106630 124695 122012 148047 142991 132772 133662 85934 87433 299677 263695 789896 784265 225832 222775 288530 288883 336817 327821 342623 344350 361001 364380 336618 378065 791028 829361 577999 478390 306816 301263 349886 346464 358804 365759 366189 373374 412180 413526 685808 713188 39.15 68.0 1
08:37:13 2023-09-26 396925 397187 91428 89284 140361 144730 146804 146617 93357 95847 107218 112331 132266 133696 387786 418336 1133679 1113663 421969 441381 123221 106663 124660 122012 147479 143494 132772 133662 85807 87433 299081 264291 780587 785655 225515 223119 288214 288770 337799 327786 342623 344572 360493 363034 336618 378676 793304 829505 569901 477712 306455 301932 349599 347738 360686 367449 368216 371542 410520 414984 688691 714364 39.15 67.9 1
08:37:14 2023-09-26 401542 398781 91394 89349 140135 145167 146804 146649 93452 96045 107185 112375 132233 133948 387822 418229 1131270 1106639 422302 440234 123187 106630 122597 121980 147228 143698 132739 133742 85807 87465 299081 264291 773009 784229 225356 223119 287719 288770 337562 327786 342659 343352 359986 362455 336653 378878 793340 834234 584875 477712 306852 301299 349585 345388 359923 366967 368996 369560 410051 414935 687376 711100 39.15 67.9 1
08:37:15 2023-09-26 399316 397079 91461 89316 140394 144730 146770 146617 93293 95814 107185 112409 132560 133729 387786 417714 1134899 1113216 423768 441764 119921 106597 122551 122147 147615 143291 132672 133562 85934 87585 300034 263695 777708 784265 225760 223119 288530 288770 337562 327786 342623 346302 360880 361371 337126 376085 793377 835449 571310 477036 306852 301722 347782 345388 360466 367483 366117 371687 410627 415165 688875 711136 39.15 67.9 1
08:37:16 2023-09-26 399316 397079 91428 89426 140555 145414 146839 146890 93293 95980 107218 112442 132233 134032 387822 418371 1133679 1109860 424063 441908 123307 106630 124660 122012 147582 142928 132772 133629 85870 87433 305516 263918 779083 784265 225832 223119 288124 288883 337562 327821 342659 344315 360493 363034 336618 378676 792780 829469 569901 478051 306816 301933 349640 346186 359634 366788 366189 372811 411312 413817 687339 713188 39.15 67.9 1
08:37:17 2023-09-26 396961 396858 91461 89316 140592 145163 147211 146615 93515 94360 107374 110222 132565 133881 387677 418193 1134373 1112460 423278 440270 123393 106663 124695 122399 147698 143833 132906 133721 85934 87465 299317 264036 779872 784265 225832 223119 288530 288770 337290 327821 342623 343352 360493 363579 337090 378065 792183 829397 574657 478390 306599 301969 349921 346464 358840 365759 366153 373411 411890 413235 686444 712179 39.15 67.9 1
08:37:18 2023-09-26 396997 397079 91636 89471 140250 145126 146528 146409 93389 95880 107185 112375 132374 133956 387822 418665 1134484 1113587 422302 441070 123358 106630 124695 122213 147479 143494 132772 133696 85870 87525 299677 264291 778107 785655 225515 223499 287719 288883 338107 327556 342623 344125 359986 361371 337362 376156 793413 835485 579428 477036 306852 301722 347817 345388 360466 367483 368698 371687 413164 414220 690475 714252 39.15 67.9 1
08:37:19 2023-09-26 400336 397074 91487 89496 140242 144859 146666 146442 93452 96078 107185 112409 132233 133729 387786 421096 1134484 1109786 421969 440305 123307 106564 124996 121780 147339 143435 132906 133717 85870 87314 299317 263918 775869 784265 225515 222775 287922 288770 337325 327327 342623 343352 360493 362490 336618 377961 792219 829433 574129 477036 306816 301299 349657 345388 358840 365759 365090 372248 410951 414606 686853 711136 39.15 67.9 1
08:37:20 2023-09-26 399316 397074 91461 89320 140065 144824 146459 146273 93293 95814 107185 112220 132366 133771 387749 417749 1134484 1109860 421636 441597 123221 106524 124660 122405 147684 143160 132647 133570 85807 87585 299081 263627 774110 784265 225673 222775 288214 288770 337325 327786 342623 344315 360493 363288 337126 378065 792219 829433 571310 478243 308213 303291 349635 346287 359201 366494 368739 372665 410773 413091 689678 712143 39.15 67.9 1
08:37:21 2023-09-26 396997 397079 91461 89316 140844 145257 146770 146719 93325 95914 107185 110020 132473 133628 387786 417714 1132875 1111475 423462 441286 123221 106597 124660 121812 147684 143160 132772 133570 85807 87465 299677 263509 788762 784265 225832 222123 288124 288883 336817 329006 342623 343352 359986 363614 336618 377493 791028 832489 577999 478051 306780 300734 349921 346987 358804 365759 365090 372847 412542 412654 683870 711136 39.15 67.9 1
08:37:22 2023-09-26 396889 396858 91448 89165 140394 144696 146839 146379 93293 95780 107185 112220 132233 134032 387497 421214 1136516 1114566 423878 440854 119921 106564 122808 122115 147562 143733 132906 133633 85870 87314 299317 263255 783159 783638 225832 222088 288124 289419 336675 327821 342623 342897 360493 364124 336582 377493 792183 829397 569901 478051 306852 301299 349921 346464 358804 365759 365896 372847 412506 413235 685845 712683 39.15 67.9 1
08:37:23 2023-09-26 399280 396817 91365 89316 140102 144730 146804 146754 93326 95748 107112 112253 132266 133729 387786 417749 1132875 1109860 424437 440962 123221 106663 124660 122180 147237 143223 132914 133759 85807 87433 299081 263918 775127 783984 225515 222775 288124 288770 336817 327556 342623 343352 359986 362490 336618 378333 791064 833923 574129 477712 306816 300909 349394 345423 358804 365759 368437 372548 410951 412654 685845 711136 39.15 68.0 1
08:37:24 2023-09-26 396925 397079 91480 89431 140715 144825 146597 146442 93293 95912 107119 110020 132349 133662 387641 418193 1133679 1112265 422978 441106 120019 106564 124804 121780 147479 142962 132772 133629 85907 87521 299317 263732 781003 784265 225832 222123 288124 288770 336546 327786 342623 343317 359986 364124 336582 377388 791064 832489 568491 478051 306816 300806 350714 346987 358804 365759 365126 372847 413449 413660 683834 711136 39.15 68.0 1
08:37:25 2023-09-26 397856 397079 91428 89316 140172 144696 146804 145939 93326 95714 107078 112109 132266 133511 387749 420245 1134484 1114640 422266 441944 123187 106483 124608 121780 147479 142928 132772 133444 85775 87314 299677 263219 774989 782568 225832 221934 287922 288883 336310 327786 342068 342897 359986 363614 336618 377493 791623 833705 574129 478390 306816 301299 349921 346500 358804 366316 368927 373647 412871 413418 688697 714364 39.15 67.9 1
08:37:26 2023-09-26 396745 397936 91613 89341 140786 145043 146804 146379 93421 95780 107078 110020 132498 133696 387749 419030 1132875 1116434 424099 441286 123221 106630 124660 121747 147582 142928 132589 133444 85965 87314 299081 263138 775939 783121 225832 222088 288124 288770 336817 327786 342623 342897 359986 363543 336618 377493 791028 832453 569901 477712 306622 301299 349921 346429 358840 365759 365090 373707 412470 412654 685323 711136 39.15 67.9 1
08:37:27 2023-09-26 396889 397074 91461 89288 140135 144462 147195 146515 93326 95814 107185 112220 132233 133570 387786 418995 1132875 1113056 423278 439960 123187 106630 124660 121780 147237 143634 132914 133650 85807 87555 299081 263138 775220 783675 225832 222123 288124 288770 336817 327821 342623 342801 359986 364742 337408 377382 793309 833375 569901 478243 306672 301827 349496 346322 358660 365652 368739 372665 411205 412654 685845 711136 39.15 67.9 1
08:37:28 2023-09-26 396610 396398 91461 89320 140168 144696 146839 146414 93326 95912 107185 112220 132266 133696 387786 418336 1132875 1113056 422678 441250 123393 106663 124574 121812 147582 143257 132772 133478 85775 87465 299081 263174 774366 783984 225832 222157 288124 288770 336817 327821 342623 343352 359986 364415 336618 377529 792183 830231 577999 478390 306816 301512 349921 347510 358840 365759 365896 373111 413741 412654 685323 712683 39.15 67.9 1
08:37:29 2023-09-26 396889 397065 91461 89255 140730 144596 146804 146414 93230 95748 107152 112220 132266 133511 387786 420245 1132875 1113056 422978 439614 123307 106524 124660 121598 146997 143435 132906 133851 85860 87465 299081 263101 779534 783121 225832 222088 288458 288662 336569 328529 342370 344837 360387 363472 337457 377576 793346 834667 571310 478119 306852 301299 348551 345388 359346 366716 368032 371687 410051 413526 687716 711100 39.15 68.0 1
08:37:30 2023-09-26 396997 396596 91365 89316 139895 144765 146494 146070 93326 95714 107112 112176 132374 133771 387822 417749 1132875 1109860 423762 440629 123221 106663 124574 121812 147479 142928 132772 133444 85775 87314 299081 263546 775083 784265 225832 222620 288214 288770 336817 327786 342623 343352 359986 363614 336618 377493 791064 829397 577999 478051 306491 301299 349921 346464 358840 365759 366153 372847 412506 412654 686481 714289 39.15 67.9 1
08:37:31 2023-09-26 398704 396898 91514 89431 140559 144594 146701 146480 93421 96045 107119 110155 132532 133813 389422 418995 1132875 1113253 423431 441561 123221 106630 124660 121780 147546 143092 132772 133444 85807 87346 299677 263138 773284 783157 225832 222123 288345 288883 336581 327786 342586 342801 359480 364160 337126 377529 792219 831900 568491 477712 306816 299157 349921 347545 359381 365759 365126 372847 413812 412654 683870 713224 39.15 67.9 1
08:37:32 2023-09-26 396295 397079 91428 89161 139947 144223 146804 146207 93293 95582 107185 112220 132266 133603 387786 421204 1132875 1114677 424702 440593 123221 106630 124682 121780 147479 142500 132772 133444 85833 87314 296509 263101 786377 781390 225832 222088 287719 288770 336310 327556 342659 342897 359986 364160 336653 376821 791064 832489 568491 477712 306455 300350 349334 347296 359094 365545 368106 372702 413597 414135 685580 714364 39.15 68.0 1
08:37:33 2023-09-26 396709 396686 91324 89011 140571 144596 146804 146379 93484 95910 107119 112032 132233 133293 387749 420908 1133568 1114677 422005 440593 123273 106483 124522 121780 147274 142533 132681 133700 85743 87314 299677 261585 779647 779737 225832 221746 287315 288883 336310 327327 342695 342897 359409 364195 336653 376314 791064 832489 576791 476552 306780 299474 349358 347510 358840 365759 367834 372847 414396 412654 683797 712683 39.15 68.0 1
08:37:34 2023-09-26 396925 397074 91461 89165 139969 144765 146955 146070 93325 95748 107218 112143 132366 133477 387533 421204 1134484 1115822 422933 441286 123221 106483 124522 121812 147274 142533 132772 133444 85711 87314 299081 261621 781512 781427 225832 222088 287400 288770 336310 327821 342731 342897 359986 364422 340317 377198 793273 832306 574129 478729 306672 302647 349742 346322 358660 365687 368996 372847 411890 412654 688511 713201 39.15 67.9 1
08:37:35 2023-09-26 396853 396104 91461 89222 140205 144594 146804 146278 93326 95682 107112 112176 132018 133603 387786 418959 1131270 1113056 423462 441250 123256 106663 124574 122012 147274 143124 132556 133478 85770 87314 299081 263138 774618 783984 225832 222123 288124 288770 336310 327821 342381 342897 359986 363324 336618 378065 791101 829397 569901 477036 306816 301263 349675 346186 358840 365759 365090 372584 411276 412654 685845 711136 39.15 67.9 1
08:37:36 2023-09-26 396925 396813 91365 89161 140470 144262 146804 146379 93199 95648 107038 112109 132142 133293 387786 418995 1131270 1113056 422978 438996 123221 106557 124574 121780 147032 143435 132556 133578 85770 87346 300034 263138 775151 782872 225832 224236 288458 288626 336439 327679 342514 344837 360097 363437 336948 377272 793346 833609 577999 478119 306816 301473 348301 345388 358840 365759 368367 369560 410809 413961 687376 711136 39.15 67.9 1
08:37:37 2023-09-26 396997 396632 91398 89039 140162 144765 146494 146342 93293 95748 107005 112176 132374 133864 387822 417749 1132875 1109860 423498 441286 123307 106663 124574 121747 147274 142500 132556 133260 85711 87282 299081 263546 779549 783157 225515 222775 288214 288770 336853 327327 342586 343352 359986 363614 336653 378139 792219 829433 577999 477712 306491 301299 349921 345458 358840 365759 365090 372847 411276 413310 689159 714289 39.15 67.9 1
08:37:38 2023-09-26 396709 396813 91328 89218 140324 144929 146701 146480 93293 95944 107119 112220 132233 133729 389494 417749 1134410 1112265 424063 441286 123221 106531 122342 121845 147479 142533 132772 133444 85807 87314 299677 263546 779534 784265 225832 222123 288250 288883 336617 327327 342623 343317 359986 364160 336653 377493 791064 831864 568491 477712 306816 300385 349921 346743 358840 365759 365932 372883 413159 412654 683834 712179 39.15 67.9 1
08:37:39 2023-09-26 396331 397083 91461 89320 140394 144628 146873 146207 93326 95748 107185 112143 132266 133603 387822 418995 1132875 1113056 424099 441286 123221 106630 124717 121845 147274 142962 132772 133478 85870 87314 299317 263174 775081 782015 225832 222088 288124 288770 336546 327592 342381 342801 359986 364707 337161 377425 791028 832489 581979 478243 306599 302433 350463 347296 358696 365687 368216 372738 414180 413480 686068 715380 39.15 67.9 1
08:37:40 2023-09-26 396574 396790 91461 89194 139803 145066 146459 146078 93325 95748 107185 112220 132539 133662 387822 420872 1132875 1118041 422302 441250 123221 106483 124522 121812 147274 142533 132772 133260 85807 87314 299081 263138 780493 781979 225832 222088 287809 288770 336581 327821 342623 342897 360228 364451 336618 377529 791064 829955 568491 478051 306816 300841 349921 346987 358840 365759 365126 372883 413449 412654 683834 711173 39.15 67.9 1
08:37:41 2023-09-26 396610 396508 91369 89039 140205 144910 146839 146414 93326 95748 107185 112143 132266 133696 387786 419030 1131270 1113056 422978 440665 123221 106483 124574 121812 147274 142500 132681 133260 85965 87314 299081 263174 774296 783157 225832 222088 288124 288770 336310 327821 342623 345216 360531 365939 339171 377881 793346 837256 577999 476963 308248 303008 347639 345388 359381 365759 365090 371166 413201 413019 687863 711136 39.15 68.0 1
08:37:42 2023-09-26 397034 396140 91514 89373 140127 144696 146804 146448 93135 95748 107350 112099 132233 133729 387749 417749 1131270 1111475 422080 439973 123221 106630 124608 121812 146615 143102 132723 133541 85775 87314 299081 263732 781628 784265 225515 222775 288124 288770 336853 327327 342140 343352 359986 363034 336618 378407 791064 829203 584875 477036 306852 301299 349394 345458 358793 365759 365126 372285 410987 412654 685881 710904 39.15 68.0 1
08:37:43 2023-09-26 396331 397074 91461 89468 140135 144424 146804 146207 93326 95748 107218 112065 132233 133603 387822 419030 1131270 1113056 423791 440629 123136 106483 124608 121631 147274 142533 132772 133260 85743 87044 300034 263255 778174 783984 225832 224079 288088 288770 336675 329166 342442 344547 359842 363437 337090 377115 791064 828193 568491 478280 308213 301299 349640 345943 358876 365545 368216 372847 411890 412654 683870 711136 39.15 68.0 1
08:37:44 2023-09-26 396331 397074 91461 89320 140135 144596 146494 146379 93326 95714 107078 112143 132266 133603 387822 418995 1131270 1111475 422080 440975 123221 106483 122738 121696 147274 142500 132589 133478 85770 87314 299677 263101 773603 783157 225832 222088 287922 288883 336591 327821 342104 342322 359733 364195 336618 376554 791101 830028 568491 477712 306852 299122 349370 347301 358840 365502 365126 373156 413816 413991 686031 714401 39.15 68.0 1
08:37:45 2023-09-26 396745 397038 91357 89223 140668 144560 146701 146242 93357 95714 107112 112143 132233 133629 387569 420872 1132875 1116450 422005 440854 120020 106483 124608 121780 146997 143435 132906 133763 85743 87314 299081 263138 779534 782015 225832 221934 287315 288770 336310 327821 342659 342897 359734 364195 336653 377529 791101 828813 577999 476588 306852 300841 349957 346500 358876 365759 368692 373447 412542 412654 683870 712216 39.15 68.0 1
08:37:46 2023-09-26 396610 397070 91398 89076 140394 144696 146804 146312 93326 95748 107005 112253 132051 133603 387267 418042 1131270 1111475 423498 441286 123221 106557 124487 121747 147479 142533 132681 133478 85807 87346 299677 263138 777811 783711 225832 222123 288142 288883 336310 327821 342659 343317 359986 364451 336618 377529 791101 830983 569901 478958 306563 302433 349778 347367 358696 365687 368216 372702 412979 413127 683797 712216 39.15 68.0 1
08:37:47 2023-09-26 396610 397074 91514 89435 140848 144662 146839 146312 93293 95748 107340 110020 132266 133729 387858 420245 1132875 1113216 421672 440341 123256 106483 124522 122012 147032 143025 132906 133545 85743 87314 299081 262952 781397 782872 225832 222088 288124 288770 336310 327592 342104 342897 359986 363614 336618 377529 791064 828813 577999 477036 306816 301334 349957 346464 358840 365759 365090 372883 412506 412654 683870 711136 39.15 68.0 1
08:37:48 2023-09-26 396925 397079 91432 89284 140318 144528 146770 146345 93262 95747 107152 112220 132233 133729 387786 417092 1132875 1111475 424363 441250 123393 106630 124660 121812 147479 142928 132772 133885 85807 87433 302809 263509 773169 783711 225832 222431 288124 288883 337313 327573 342370 346229 360497 362278 337492 378417 794473 839040 572719 477368 306635 301263 347746 345388 360974 366530 367775 371469 410015 412786 687863 711100 39.15 67.9 1
08:37:49 2023-09-26 401542 396488 91428 89316 139869 144696 146633 146379 93326 95847 107005 112331 132109 133914 387749 417714 1131270 1106603 422933 441908 123221 106630 124539 121780 147274 142928 132772 133444 85711 87314 301021 264105 773879 781906 225197 223464 287279 288770 336817 326762 342623 343317 358902 361371 336618 378639 793340 834234 571310 476361 306780 301263 347746 345110 359634 365759 367174 369488 409980 413526 688511 713534 39.15 68.0 1
08:37:50 2023-09-26 396961 397079 91480 89284 140069 144562 146633 146243 93326 95714 107005 112143 132233 133696 387786 417385 1131270 1109428 421969 440270 123153 106630 124626 121812 146963 143435 132556 133725 85870 87456 298117 264036 776606 783836 225515 223361 287683 288698 337894 327379 342442 346033 358326 361083 338144 378065 793273 841631 569901 476324 308624 301017 347782 347224 360974 366524 367174 369560 412506 414013 687339 712143 39.15 68.0 1
08:37:51 2023-09-26 402790 396813 91269 89284 139799 144765 146459 146282 93199 95714 107152 112220 132200 133662 387749 418995 1128648 1106639 428025 441597 123153 106630 124474 122012 146864 142928 132523 133662 85743 87314 296509 263809 768774 779664 225832 223499 286387 288770 337562 325848 342659 343317 358326 361336 338655 377388 792183 836666 571310 475687 306852 300806 348568 345388 360758 366609 366954 371958 411133 414718 687716 714364 39.15 67.9 1
08:37:52 2023-09-26 403573 397007 91262 89406 140328 144696 146770 146617 93326 95814 107053 110325 132551 133914 387713 418371 1127921 1110085 423673 441250 123187 106630 124452 121812 147274 143160 132556 133570 85828 87465 302568 264218 774824 779664 225515 223464 286673 288883 337799 326798 342659 343317 358638 360830 337634 378028 793413 834234 571310 476024 306816 300909 347782 345388 360974 366530 367174 369560 410051 412786 687863 711136 39.15 67.9 1
08:37:53 2023-09-26 401652 397070 91394 89316 140064 145184 146668 146754 93326 95881 107078 112364 132233 133998 387713 417749 1130431 1106639 422302 441944 123153 106630 124626 121845 147274 142928 132556 133662 85796 87282 299081 263918 775520 783084 225197 223119 287315 288770 337325 327291 342623 343352 359697 361371 336582 378307 795602 838224 572719 476214 306672 301122 347639 345246 360830 366716 367621 369524 409980 413364 687900 711100 39.15 68.0 1
08:37:54 2023-09-26 402607 396520 91399 89345 139807 144765 146425 146308 93326 95880 107005 112375 132374 133956 387749 418336 1127958 1106639 423565 441250 123153 106630 124418 121812 147564 142928 132772 133570 85770 87433 298117 264291 789481 781942 225673 223499 286991 288770 337597 326798 342659 343317 358867 361371 337362 378370 793377 834234 572719 475687 306491 301299 347782 345110 360466 366788 367174 369560 410015 412463 687863 711100 39.15 68.0 1
08:37:55 2023-09-26 399316 397079 91302 89149 140006 144696 146735 146617 93326 95780 107185 112253 132018 133729 387749 417749 1131270 1109428 423637 440449 123221 106630 124452 121812 147479 143295 132556 133662 85738 87314 298117 264291 773575 781652 225515 223395 287135 290295 338060 327538 342514 346033 358219 361230 338548 376968 793346 841375 568491 477036 306888 300806 347782 347224 360974 365496 366654 369560 412506 414912 687533 712683 39.15 68.0 1
08:37:56 2023-09-26 402790 396813 91302 89161 140164 144428 146531 146243 93199 95615 107185 112143 132142 133293 387749 418995 1125264 1111475 428025 440593 122982 106630 122085 121747 146830 142928 132340 133536 85674 87282 305516 263101 773869 779664 225832 222775 285633 295515 337063 325813 342659 344837 358362 363034 339202 374775 791028 841594 574129 477036 306419 300350 348265 346464 360974 365245 366654 369560 412506 414876 686481 714289 39.15 68.0 1
08:37:57 2023-09-26 402790 396336 91365 89222 139910 144696 146770 146414 93293 95714 107112 112143 132233 133503 387749 418995 1128648 1109860 428025 441250 123102 106630 124452 121812 146830 143257 132606 133805 85839 87488 298117 264182 773923 782317 225832 223395 286293 290404 337148 325813 342659 343281 358326 361083 338548 377382 792743 836702 579428 476361 306708 301017 347782 345423 360974 365759 366914 369560 410951 413399 689492 711136 39.15 68.0 1
08:37:58 2023-09-26 402790 397070 91269 89226 139633 144765 146323 146104 93199 95748 106564 112220 132109 133771 387231 417749 1127123 1106603 423637 440593 123187 106630 124452 121780 146864 142500 132340 133478 85733 87282 298117 264291 777173 779664 225515 223499 286588 288770 336853 325848 342623 343317 358362 360795 337362 378065 792780 834234 571310 475687 306419 302862 347496 346755 360794 366752 367100 369416 411711 414984 687680 714364 39.15 68.0 1
08:37:59 2023-09-26 403251 397074 91260 89259 139840 144730 146702 146580 93326 95847 107005 112220 132018 133696 387497 418852 1126325 1106639 426143 440265 123068 106663 124418 121812 146602 143227 132340 133742 85674 87282 301021 263845 771137 781689 225832 223499 286472 288770 336853 326762 342659 343317 358362 360830 337670 377760 792183 834557 584875 476024 306816 301512 347746 344868 360974 365759 367174 369524 409692 412786 687863 711100 39.15 68.0 1
08:38:00 2023-09-26 402790 396813 91306 89222 140373 144562 146668 146379 93199 95714 107038 112176 132109 133477 387713 418995 1127847 1109860 427421 440593 122982 106630 124418 121780 146830 142928 131943 133759 85733 87314 305516 263473 784988 779664 225832 223464 285668 295515 336853 325848 342659 343317 358893 361124 338441 377466 793346 839034 574129 476729 308443 300875 347603 346809 360938 365759 366683 369524 412180 414948 687339 712143 39.15 68.0 1
08:38:01 2023-09-26 402790 396560 91302 89161 140073 144323 146531 146207 93199 95714 107112 112032 132018 133260 387677 418665 1125264 1106676 428062 440593 122982 106557 124331 121812 146830 142962 132158 133570 85701 87314 298117 263809 785410 775279 225832 223119 285668 288770 336817 325813 342623 342897 357787 361406 338690 375213 789875 839071 568491 476361 306852 300350 347502 346464 360974 365759 366654 369524 412216 412821 686444 711136 39.15 68.0 1
08:38:02 2023-09-26 401368 396803 90893 89161 139519 144562 146328 146414 93199 95714 106564 112186 131475 133729 387713 417092 1127994 1107055 423710 438996 122982 106557 124452 121845 146520 143435 132340 133532 85733 87314 301021 263845 772416 782511 225760 225344 286624 288770 336675 326656 342478 345544 358183 360942 338548 376131 790992 836702 569901 475687 308213 302580 347466 345388 360974 365759 366654 369271 410951 413399 687376 711136 39.15 68.0 1
08:38:03 2023-09-26 401652 396817 91269 89161 139515 144458 146531 146411 93326 95780 107005 112220 131442 133696 387713 417714 1127159 1108729 423637 440629 123068 106524 124561 121664 147274 142533 132374 133260 85711 87314 299317 264291 770865 780802 225197 223309 286875 288770 336853 325884 342586 343317 358578 361083 336618 377693 792780 829541 571310 475687 306816 301017 348323 344868 359959 365759 367174 369560 413127 414318 688511 713201 39.15 68.0 1
08:38:04 2023-09-26 399173 397079 91424 89218 139829 144696 146597 146414 93199 95714 106531 112109 131409 133293 387749 417092 1131270 1109860 422678 440629 123187 106451 122342 121881 147408 142827 132639 133344 85802 87369 302689 263110 776101 783984 225832 223764 287922 288883 336274 326833 342068 345216 359986 362455 336311 377493 789875 832306 566194 477036 306780 302005 348867 345388 358552 365759 368437 371687 410663 412654 684838 710597 39.15 67.9 1
08:38:05 2023-09-26 396574 397070 91302 89035 139677 144848 146531 146278 93199 95748 107005 112065 132018 133561 387749 417350 1131270 1112265 422080 440247 123187 106483 124452 121316 147274 142500 132556 133444 85711 87282 299081 263101 779534 782015 225832 222088 287922 288770 335804 327291 342104 342897 359986 363353 336582 377493 789875 832489 569901 477529 306527 301015 349353 346287 358660 365687 367955 372103 411097 412475 686556 713534 39.15 68.0 1
08:38:06 2023-09-26 396295 396781 91302 89043 140135 144462 146343 145939 93199 95714 107005 112109 132018 133595 387497 419959 1133286 1112945 423278 439614 123376 106531 122342 121714 146859 143435 132523 133319 85711 87252 297193 262847 789110 781942 225832 221746 287315 288770 336168 327291 342104 342897 359986 363579 337372 376848 789875 830101 568491 477036 306780 300595 349394 346464 358516 365245 368473 372285 412506 412654 683834 711136 39.15 68.0 1
08:38:07 2023-09-26 396295 396520 91361 89039 140172 144462 146839 146278 93326 95714 107038 112065 132051 133260 387786 420281 1131270 1113056 422978 440629 123136 106630 124452 121747 147274 142827 132556 133260 85775 87282 299081 261585 778577 782835 225832 221780 287922 288770 336310 327573 342370 342717 360241 363840 336511 377345 793346 833485 569901 476926 306599 302647 348832 345352 358840 367290 368473 372520 410051 412654 685845 711100 39.15 68.0 1
08:38:08 2023-09-26 396925 396817 91306 89039 140102 144462 146804 146278 93230 95748 106564 112065 131475 133293 387786 417128 1131270 1109860 422678 439614 123221 106483 122426 121664 146610 143102 132374 133336 85738 87222 299081 263138 774502 782015 225832 222123 287922 288770 336817 327592 342104 343317 359986 363614 336618 376890 790470 831275 584875 477036 306816 300841 350714 346464 358552 365759 368437 372811 412542 412970 683834 711136 39.15 68.0 1
08:38:09 2023-09-26 396925 397079 91428 89222 139908 144564 146494 146104 93199 95748 107038 112143 132374 133587 387786 420245 1134484 1113056 423462 440629 123221 106557 124608 121905 147135 142500 132681 133260 85743 87314 297193 263255 785681 783626 225832 223764 288205 288770 336404 327679 342478 344801 360349 363543 336618 377529 791392 831535 569901 476332 306816 300944 349675 346238 358660 365759 365126 372847 411890 412654 685323 711173 39.15 68.0 1
08:38:10 2023-09-26 396889 396813 91398 89165 140069 144675 146804 146414 93326 95748 107005 112143 132142 133477 387822 418371 1132875 1112265 422678 439650 123221 106451 124452 121664 146589 143039 132906 133561 85848 87314 299317 261621 775591 781979 225832 222088 288124 288770 336581 327592 342104 342801 359733 364992 336653 376848 791064 831275 584875 478051 306780 300385 349394 347022 358552 365509 368106 372820 413489 412546 685580 714364 39.15 68.0 1
08:38:11 2023-09-26 396610 397079 91402 89039 140166 144564 147025 146036 93326 95748 107185 112065 132283 133587 387786 420245 1132875 1113056 422080 440962 120053 106498 122342 121914 147547 142861 132739 133595 85865 87458 297193 262956 790105 781979 225832 221934 288011 288770 338751 327857 342586 342897 359986 363614 337882 377345 791064 829361 568491 477712 306816 300980 349640 345458 358552 365759 365126 372811 411890 412654 683834 711100 39.15 68.0 1
08:38:12 2023-09-26 396610 397074 91365 89039 140135 144462 146804 146278 93199 95714 107038 112143 132233 133293 387786 418995 1131270 1111475 422080 439964 123187 106630 124487 121696 146615 143128 132731 133549 85711 87044 299081 263138 777811 783984 225832 221934 287922 288770 336581 327327 342345 342897 359986 363034 336618 377529 793273 834630 571310 476779 306672 301157 347639 345281 359201 367040 368216 369416 409908 413235 687413 713571 39.15 68.0 1
08:38:13 2023-09-26 396997 397083 91302 89316 140399 144696 146804 146550 93293 95781 107233 110020 132551 133906 387533 417642 1132765 1113478 422006 440449 119938 106531 122482 121780 147274 142533 132340 133444 85870 87282 302689 263473 775753 783711 225832 224394 288494 288883 336853 327556 342623 343352 360228 363614 336618 377834 790470 831900 569901 477712 306816 300909 349675 346464 358552 365759 365126 372847 411890 412654 683870 711136 39.15 68.0 1
08:38:14 2023-09-26 397009 396794 91461 89161 140172 144730 146804 146414 93326 95682 107005 112143 132233 133293 387822 417749 1132875 1111475 422080 439032 123051 106304 124487 122004 146615 143499 132556 133536 85679 87346 299081 262811 787073 782015 225832 222088 288458 288626 338751 327608 342370 344837 359878 362892 336511 377309 793074 836590 571310 476698 306816 301228 347782 345146 359925 366967 367174 369524 410015 413961 688511 713349 39.15 68.0 1
08:38:15 2023-09-26 399352 396813 91461 89255 139803 145424 146358 146078 93199 95748 106564 112143 132018 133771 387749 417128 1131270 1106639 423498 440665 123051 106451 124452 121515 147274 142533 132589 133227 85848 87314 299081 263918 785858 783157 225197 222810 287400 288770 337361 327327 342345 343352 359986 363063 336618 378102 791064 829469 569901 477036 306816 301299 348587 344868 358840 365759 365090 371687 410015 412654 686853 712188 39.15 68.0 1
08:38:16 2023-09-26 396610 397074 91398 89161 139844 144696 147301 146278 93293 95748 107185 112109 132142 133696 387497 417714 1131270 1111475 423462 439646 123221 106483 124487 121664 146610 143102 132947 133629 85870 87456 300034 263029 778573 782975 225832 222054 288336 288734 336675 327644 342550 344837 359986 362526 336618 377770 792780 833668 568491 477036 306852 302862 349921 345423 358840 365759 365126 372248 410086 412654 685845 710597 39.15 68.0 1
08:38:17 2023-09-26 396925 397074 91335 89259 140168 144596 146804 146414 93326 95814 107038 112253 132266 133477 387786 417128 1131270 1111165 421043 439650 123187 106630 124487 121812 147274 143097 132374 133260 85770 87314 299081 263918 773141 783984 225197 222689 287400 288770 337597 327291 342623 344089 359986 361406 336618 375592 792256 829505 577999 476698 306816 301334 347496 347738 360758 367190 367548 371578 409944 414984 687753 713349 39.15 68.0 1
08:38:18 2023-09-26 400518 397079 91428 89255 140139 144730 146362 146652 93199 95715 106531 112143 132286 133729 387822 417749 1130468 1110010 424406 440998 120020 106597 122517 121914 147410 142827 132672 133562 85833 87521 298117 263918 775404 783157 225197 225026 287886 288770 337325 326833 342623 343387 359976 361265 336618 378139 791101 829469 569901 476361 306852 301299 347817 344868 358876 365759 365126 369560 410015 413526 686889 710095 39.15 68.0 1
08:38:19 2023-09-26 400026 397074 91365 89316 140069 144696 146804 146448 93199 95682 107005 112143 132142 133637 387786 417785 1132875 1106676 423762 440629 123136 106557 124452 121316 146864 142533 132374 133260 85764 87044 299081 263441 777242 783711 225197 222620 287719 288770 336817 327327 342381 343352 359986 362751 338692 377198 793273 829397 571310 476625 308213 301193 347639 346755 360902 366752 367174 369596 410122 413399 688511 714364 39.15 68.0 1
08:38:20 2023-09-26 402790 396817 91302 89284 139810 144696 146464 146615 93452 96011 107053 110020 132167 133536 387569 418229 1125190 1109810 428301 440103 123068 106557 124366 121747 147153 143058 132489 133662 85706 87314 301021 263845 774591 781763 225832 223499 286472 295070 336817 325848 342659 343352 358362 360866 338180 377566 791064 836111 571310 475687 306888 301052 347782 345146 360974 366967 367174 369596 410086 412821 687900 711173 39.15 68.0 1
08:38:21 2023-09-26 402790 397074 91239 89043 139615 144765 146343 146308 93199 95781 107005 112253 132192 133771 387497 417785 1127994 1106676 423673 441286 123136 106630 124452 121696 146864 142928 132374 133570 85796 87314 301021 264255 771052 780839 225796 223395 287234 288662 337728 326692 342550 345568 358219 361230 339572 377272 793346 842227 584875 477036 308660 300595 348581 346987 360974 364733 366654 371723 412871 414084 683314 712216 39.15 68.0 1
08:38:22 2023-09-26 401506 396817 91398 89039 140139 144596 146804 146312 93230 95582 107038 111877 132266 133260 387786 419066 1123668 1111475 428740 440629 123102 106557 124452 121812 146864 143157 132374 133444 85711 87314 299081 261657 770745 783428 225832 222775 285668 289141 335804 325884 342767 342562 358362 362526 339751 375213 791064 838334 560634 476361 308442 300031 347817 346500 360974 365245 366135 369560 412542 414948 688511 714327 39.15 68.0 1
08:38:23 2023-09-26 402717 396794 91336 89039 140289 144662 146770 146379 93326 95681 107185 112076 132200 133260 387713 419619 1124466 1111475 428328 440593 123119 106557 124418 121812 147237 143025 132606 134087 85934 87521 299677 262956 771138 783428 225832 224394 285454 291339 336239 326762 342695 344837 358616 363401 339679 374537 791028 842787 576791 479477 306852 299439 348515 346429 360974 363605 366683 371687 412180 415165 682666 711136 39.15 68.0 1
08:38:24 2023-09-26 400227 396520 91428 89161 140495 144323 146770 145934 93389 95681 107185 109918 132200 133067 387713 420245 1123668 1112265 428631 440557 123187 106597 124418 121598 146864 142500 132374 133227 85743 87314 299081 261513 781203 781390 225832 222741 286271 289106 334759 326798 342659 342897 358867 362490 338690 374007 791028 842860 581979 477634 308298 300523 349072 348724 360650 363428 369000 372366 411711 414328 678475 713856 39.15 68.0 1
08:38:25 2023-09-26 399844 396817 91428 89161 140625 144228 146839 145939 93326 95681 107078 110075 132233 133960 387786 419464 1128007 1116434 425687 440413 119969 106173 124939 121143 147959 142365 133139 133093 85902 87012 300034 261145 787934 783068 225832 222741 287077 289014 334724 329311 341131 344125 358938 362490 337670 374875 792780 839071 568491 477706 306492 300806 348832 345423 359923 363570 366446 371723 411240 414544 677698 711100 39.15 68.0 1
08:38:26 2023-09-26 399844 397074 91620 88978 140848 144194 147282 145870 93452 95648 107185 111998 132266 133009 387822 418959 1123668 1113056 423601 439937 123393 106271 124926 121218 147684 142432 132806 132793 85934 87012 299317 260303 781329 781942 225832 222810 287279 288770 334256 329346 341551 345459 359698 362208 338405 376831 796316 838998 568491 479749 306464 302959 349847 345973 360974 365502 366153 369119 411240 414588 682666 713151 39.15 68.0 1
08:38:27 2023-09-26 401652 396565 91428 89161 140521 144492 146971 146308 93484 95878 107119 109792 132349 133536 387569 414939 1128426 1117966 423637 440247 123153 106271 122342 121714 147495 142500 132739 133227 85807 87282 299317 261441 779872 778998 225515 223275 286472 295832 335768 327556 340519 345423 358326 361371 338382 376011 795734 839071 568491 478390 305773 302925 346700 345352 360720 365245 367292 369416 410051 415201 680180 712647 39.15 68.0 1
08:38:28 2023-09-26 401048 396794 91273 89007 139908 144664 146459 145562 93326 95714 107005 111998 132374 133226 387195 414755 1125264 1114640 423601 440629 123187 106451 124452 121060 146864 142466 132556 133227 85770 87282 300034 261621 780097 780545 225565 225026 286893 290404 336168 327679 340340 346792 357609 361195 338477 375708 795734 840404 583429 479298 306708 302641 346107 345388 360974 365502 369000 369119 410951 412751 681698 713224 39.15 68.0 1
08:38:29 2023-09-26 401652 396506 91332 89007 140131 144696 146770 146243 93262 95681 107005 112109 132200 133293 387713 415047 1128648 1116434 426106 438996 123153 106451 124452 121780 146997 143025 132739 133319 85775 87314 296249 261585 774688 780473 225673 223275 286472 288770 335768 327521 340519 345423 358326 361371 338144 375745 796898 839414 574129 478390 305809 303209 346700 345388 360974 365245 367292 372210 413750 414912 683318 714364 39.15 68.0 1
08:38:30 2023-09-26 401368 396794 91424 89007 140102 144428 146770 146142 93293 95714 107005 112032 132253 133101 387749 415047 1125264 1116376 423601 440283 119921 106498 122342 121914 147271 142861 132672 133528 85833 87218 299428 262956 793566 781209 225832 222775 286875 295451 335804 327821 342583 345317 358867 361371 337670 376011 796715 837885 568491 477634 305558 302216 347782 345388 360466 365245 367328 369524 410015 412463 677698 711136 39.15 68.0 1
08:38:31 2023-09-26 401737 397074 91428 89039 140228 144564 146459 145968 93326 95714 107152 112032 132374 133260 387786 415047 1126325 1114640 423601 440629 123427 106304 124626 121250 147479 142466 132647 133227 85711 87044 299081 262811 785211 775279 225515 222810 286991 288770 335768 328813 340244 344868 359444 361441 337670 376011 793413 839524 577999 481797 306900 303291 348408 345281 360576 365103 371024 371506 411062 414948 677661 711100 39.15 68.0 1
08:38:32 2023-09-26 399280 396786 91428 89003 140491 144194 146873 145905 93326 95648 107078 110020 132465 133595 387533 419761 1125227 1115359 425687 438996 120019 106352 122929 121319 147907 142101 133294 132893 85902 87012 299317 260929 785021 780766 225673 222586 286875 288770 334489 329311 341275 344837 359733 361406 337670 376011 793413 836666 568491 477706 305307 301299 348832 345388 359923 364442 367292 369560 410051 414544 676703 710561 39.15 68.0 1
08:38:33 2023-09-26 399844 396515 91428 89007 139906 144228 146531 145905 93326 95714 107005 111998 132233 133226 387840 415236 1125264 1113056 425644 439283 123461 105947 124904 120894 147684 141938 132806 132760 85807 86980 296249 261329 800235 779701 225515 222775 286718 288770 337280 329524 342435 345740 359806 361265 338002 376131 796882 838961 568491 479069 305593 301896 346700 345110 360466 364122 369262 369380 410015 415165 678732 713201 39.15 68.0 1
08:38:34 2023-09-26 400482 396826 91514 89276 140354 144628 146666 146276 93452 95812 107119 109716 132134 133410 387569 415047 1125264 1113056 423637 440305 123461 106239 125065 120977 147684 142202 133039 133127 85812 87044 299317 261585 781801 775243 225515 222775 286875 288770 334794 328813 340244 343352 359444 361406 337634 375714 792816 836702 568491 477706 305773 301299 349375 345388 359923 363605 367292 371687 410951 414971 676703 713571 39.15 68.0 1
08:38:35 2023-09-26 399280 396794 91428 89161 140491 144194 146770 145905 93326 95648 107005 112032 132253 133260 387786 416473 1123668 1113056 423565 439283 123393 106093 124695 120894 147684 142168 132772 132793 86025 87154 297193 261077 791129 782872 225832 222706 287243 288770 336804 329399 341371 345813 359685 361441 337670 376277 796734 838998 568491 479069 304878 301932 346700 346755 360974 364698 365890 368824 410951 412463 682666 713224 39.15 68.0 1
08:38:36 2023-09-26 400902 396745 91328 89186 140328 144675 146804 145905 93326 95681 107233 109716 131985 133226 387786 415047 1125264 1115396 423637 440283 123187 106271 124452 121143 146864 142466 132340 132860 85790 87282 299081 261585 783017 775206 225197 222741 286673 288770 335768 327821 340483 345146 358902 362230 337670 375745 793377 836702 568491 477670 304842 301757 347782 345388 359923 364733 367328 369524 410051 414872 676703 711100 39.15 68.0 1
08:38:37 2023-09-26 400445 396520 91369 89161 139807 144364 146494 145833 93199 95648 107005 112032 132109 133226 387786 417613 1125264 1114566 426596 440305 120116 106286 124939 121143 148079 142398 132706 133093 85833 87337 297193 261441 786586 775243 225673 222775 286991 288662 335627 329044 340244 343352 359480 361159 337528 376011 792816 836075 560634 477670 306464 301299 347817 345423 359923 363605 366998 371687 410086 414252 676666 713571 39.15 68.0 1
08:38:38 2023-09-26 400199 396799 91365 89003 140588 143795 147062 145668 93230 95681 107185 112109 132233 133260 387497 417092 1122076 1113056 423565 439283 123461 106271 124730 120977 147684 142235 132806 132760 85961 87012 295794 260741 785942 780839 225673 222466 287121 295719 334256 328884 341551 344837 358902 361441 337634 376021 795602 841986 576570 479749 305414 302534 347116 345210 360576 365288 370497 369452 410051 412174 677698 711173 39.15 68.0 1
08:38:39 2023-09-26 400445 396515 91365 89039 139900 144564 146494 145867 93484 95943 107307 109910 132374 133628 387641 415011 1125227 1115359 426293 440103 120051 106271 124926 120894 147684 142235 133410 133766 85870 87282 296509 261585 784252 775279 225832 222123 286790 288770 334794 328849 340244 343352 358902 361406 337326 375677 793377 836666 568491 477742 306464 301299 349657 345388 359923 363605 367034 371723 411240 414899 677698 710059 39.15 68.0 1
08:38:40 2023-09-26 399280 396520 91365 89031 140365 144194 146839 145668 93230 95714 107038 112032 132253 132942 387786 417092 1123668 1116413 423565 439283 123410 106271 124730 121060 147684 142202 132806 132793 85902 87012 299677 260741 782340 781942 225832 224710 287135 288743 337042 329702 341407 344837 359866 361300 338002 376131 796882 838961 568491 479069 305343 302925 347222 347492 360866 364662 365925 368860 411276 414912 682666 713766 39.15 67.9 1
08:38:41 2023-09-26 401397 396133 91328 89223 140425 144808 146666 146207 93293 95845 107119 109792 132200 133260 387749 415047 1128648 1116227 427121 440593 123187 106304 124452 121881 147271 142432 132556 133135 85733 87044 299677 261549 779759 775243 225197 222810 286472 288883 334865 329239 340244 345181 358867 361118 337670 376011 795734 838478 568491 477634 305307 300936 347782 345110 359923 364733 367328 369524 410015 413817 676739 711136 39.15 68.0 1
08:38:42 2023-09-26 400482 395872 91302 89161 140073 144228 146770 145939 93326 95714 107005 111998 132233 133260 387749 415192 1127847 1113056 425909 438996 123461 106271 124695 120977 147942 142297 133039 133369 85929 87305 297193 261441 784689 781209 225832 222706 287243 288770 335662 329311 340483 344385 359733 361159 338512 376277 793377 836702 584875 477706 306900 301334 348867 345943 360720 364733 367328 371723 411276 415201 677698 710597 39.15 68.0 1
08:38:43 2023-09-26 399981 397070 91784 89043 141143 144462 147797 146580 94086 96080 107911 112287 132881 133260 389762 419771 1124466 1114842 423637 440283 120034 106663 124973 122279 148131 143223 133239 133570 85966 87433 299081 260303 791822 783984 225832 223119 287315 289106 334829 329916 342731 344350 361146 364707 339751 375745 793413 844382 575140 477706 308660 301512 350733 347545 360974 365502 367292 374614 414688 414049 682666 714814 39.15 67.9 2
08:38:44 2023-09-26 400163 397074 91813 89316 142084 144765 148173 146722 94663 96281 108309 112665 133223 133771 390676 421914 1128007 1119777 430561 441800 120261 107285 121959 122985 148510 143989 133977 134437 86319 87737 299317 261549 781794 783984 227110 223533 288620 290498 336817 329916 346024 345317 361182 365768 342365 376890 797463 845793 577999 477670 310190 302464 351740 349684 362216 367519 367328 375713 415052 417531 686853 717461 39.15 68.0 2
08:38:45 2023-09-26 401469 397079 92100 89659 141931 145707 152008 148401 94856 94168 108676 113067 133864 134606 391817 423428 1128031 1118312 431211 444589 120344 107640 125531 123150 151574 144897 134272 135046 86260 88074 302568 263732 777592 784265 225819 223568 288124 291383 339642 330880 347861 346500 362740 367170 342668 379187 799652 847478 580858 479749 311730 303419 351934 350845 364360 367865 368471 376282 415170 418790 694038 719536 39.15 68.0 2
08:38:47 2023-09-26 404689 398764 92357 90193 142936 147870 150084 148280 95636 94777 109379 110688 134719 136312 394041 423953 1144384 1123556 433269 445519 121172 108211 122774 124925 148452 146079 135373 136480 86762 88598 299428 266545 776566 786487 226239 226317 288198 291863 342979 332927 347273 349756 363401 365686 342642 381933 802493 845159 581175 477670 311951 305921 353997 351839 363849 371320 372416 375789 415170 419075 696537 720216 39.15 68.0 2
08:38:48 2023-09-26 402790 401016 92582 90569 143478 147719 148773 148314 95860 94776 109548 110784 134947 136638 391931 424205 1146293 1125712 428025 445591 121808 108577 123113 124781 149572 146386 135884 136480 87256 88751 300034 265791 785666 790920 228397 226108 290731 291926 342979 333794 349838 350634 364863 368869 342740 382509 802566 843335 582287 482483 313058 305328 354485 353866 364431 372136 373998 378429 417647 419111 697031 723426 39.15 67.9 2
08:38:49 2023-09-26 406156 402922 93329 91385 145521 150942 151588 151673 96977 96071 111075 112967 136571 138725 396619 426641 1164629 1144570 431938 454186 123179 110122 125677 126956 152027 149518 138224 141678 88419 89869 303761 268002 792394 789726 229135 227795 292755 293908 347524 337974 350539 353719 367571 374680 345445 384010 817521 862351 592129 486720 315241 309874 358885 359766 370024 375462 376856 381937 425269 424119 698624 737092 39.15 67.8 2
08:38:50 2023-09-26 409887 405209 95996 91799 147635 149075 154643 153777 97472 95876 112626 113530 140902 139496 400491 431461 1166354 1161106 445127 457889 124954 110973 127457 128797 155035 149812 139323 139990 89529 90744 306349 268685 802832 797885 231643 229963 295202 297613 349944 342109 355560 358683 369385 374417 349425 385969 828222 865560 589077 495372 318399 313410 362768 360889 373319 377860 382610 387240 426922 428023 702066 737114 39.15 67.7 2
08:38:51 2023-09-26 419615 419523 94761 95252 149689 154141 161960 161560 97304 95942 113607 115370 138972 145223 412533 442088 1193136 1168691 448947 468913 126500 114666 130693 129691 157973 154764 143410 144228 91108 94395 312554 275336 813381 817148 234185 231886 299196 301805 355063 344715 359492 360925 370008 377569 351898 391971 836443 871759 602298 495372 320745 316995 365571 366177 377900 383108 384964 385666 431413 431276 719545 750359 39.15 67.7 2
08:38:52 2023-09-26 423393 421258 94732 95488 150783 155173 157714 158065 96515 95518 113527 116261 139937 141763 412973 441980 1204142 1184688 450528 473009 127168 114927 131577 130919 158848 155619 144071 144867 91608 94722 315682 276020 812576 816221 234508 233357 302334 300678 354507 347111 357798 360925 369973 377270 351970 387511 840217 884396 599378 495733 320709 317990 366378 364787 379002 383036 385509 385052 427876 431032 714317 750854 39.15 67.6 2
08:38:53 2023-09-26 429642 423816 94862 95422 151175 155208 158881 158283 96576 94905 116560 115436 139588 145431 414063 441836 1191898 1179608 456015 473118 126952 114893 134102 131198 159523 155940 144846 145675 91715 94624 312554 275793 834236 820729 234516 231336 300484 302227 357161 348153 358302 360165 371530 375972 351789 391796 838219 879122 602278 494855 322243 316004 367253 366280 377828 384664 383224 386245 426570 431641 724571 749225 39.15 67.4 2
08:38:54 2023-09-26 429726 428326 94692 95581 150481 156074 157823 158754 95628 94519 113517 115974 139720 145639 414754 445701 1208156 1184688 453337 471855 126224 114518 133880 131099 159389 156410 144747 145845 91363 94591 312554 279039 815540 823055 234681 230659 298708 301645 355882 345547 357509 359802 370159 375587 348689 387000 838328 883401 603727 500057 320745 316004 363348 363149 376766 380726 381494 384287 426535 430241 717507 750854 39.15 67.4 2
08:38:55 2023-09-26 432642 426316 94725 95117 151064 154708 158342 161849 95114 94200 116248 115305 139423 145090 414790 441872 1194779 1180399 458065 473118 126016 114291 133880 130919 159389 155988 145077 145773 91448 94620 313516 278084 826317 825352 233877 233357 297951 300922 352350 346032 357003 356494 370195 374609 347603 385445 834108 883401 601704 498189 323845 315798 365023 363113 376730 380122 378027 385450 425282 429299 719208 747067 39.15 67.3 2
08:38:56 2023-09-26 430825 429205 96661 94665 149859 154648 162100 161560 94023 96181 115821 114955 139147 144878 414827 451102 1196606 1181468 450642 472784 125395 113838 133752 130707 158544 155584 144411 145338 91045 94296 315065 277329 823272 828051 233733 231398 297387 299032 351787 342879 355418 357568 366432 372181 342956 384900 834108 865537 595151 495697 319045 315798 361212 360943 372117 376734 378596 381937 424066 421658 711146 747233 39.15 67.2 2
08:38:57 2023-09-26 429315 430210 96632 94529 149826 153893 162151 161265 93547 95881 115786 114699 138439 144509 416919 447109 1199991 1187372 450602 471638 125468 111109 131424 130757 158949 154729 144377 144833 91045 94003 316570 276091 839858 827732 234185 230588 297741 298752 350432 342879 351780 354321 363437 369631 343339 378605 832302 874501 602256 495733 318624 315353 362806 360853 371054 376103 377459 378574 420841 422747 709318 746137 39.15 67.2 2
08:38:58 2023-09-26 432980 430118 96392 92387 149045 153611 158115 160970 93262 95649 115637 114508 142330 144236 414827 441908 1185592 1173749 450714 472182 124744 111314 131106 129861 158258 154867 143909 145030 90571 93970 315599 277755 828821 829845 232111 231136 296278 297431 349662 342699 351456 354580 367137 369491 344860 380292 827837 877979 602256 498978 320885 311907 363062 360889 371054 374392 375246 380606 421469 424214 714317 743950 39.15 67.3 2
08:38:59 2023-09-26 430333 432588 96318 92054 148603 153017 158110 157796 93009 95447 113290 114299 137785 141007 414610 451563 1189803 1171216 450859 468661 124134 110393 130602 129682 157471 154583 143776 144628 90340 91730 315599 277791 827765 832197 232800 229355 295825 297784 349416 338520 351353 352165 360654 366557 339751 377856 827287 856546 596478 494341 317689 313000 358920 359766 369988 374427 374144 375561 418964 419735 714354 745042 39.15 67.3 2
08:39:00 2023-09-26 432980 432836 95660 91807 152150 152871 157229 160788 92789 95120 114984 114319 141530 141415 414754 443097 1195626 1174583 449583 469057 123146 110122 130329 129513 157760 154376 143681 144428 90340 91916 327202 279324 825715 830083 231465 229821 295962 295502 349447 340788 350334 351803 360045 366813 337599 376277 828130 863900 597842 499242 315721 311033 359390 360093 367767 372397 373807 377996 420142 417794 707072 742824 39.15 67.4 2
08:39:01 2023-09-26 438371 432985 93855 91448 152297 152068 157229 156630 92852 92734 112350 113543 141461 140116 414682 445363 1180386 1170243 452140 468913 122963 109498 130044 129150 156521 154124 143376 144096 89784 91381 315599 277755 828925 833695 230135 229054 292720 295933 345125 338757 349419 348666 361001 364671 336547 371719 821191 865221 593429 498538 315757 308182 358273 356387 369722 370175 368954 376245 415052 416552 709318 738059 39.15 67.4 2
08:39:02 2023-09-26 439632 433133 95398 90975 152050 151824 156990 156412 94988 92636 112401 113310 141230 139725 414682 449373 1175599 1163327 455363 468625 122714 109363 129690 129505 156414 154162 142778 144194 89714 91470 315065 278502 821068 834557 229813 229249 291920 295159 347173 336578 348600 349157 360747 362314 335832 374044 818100 856438 600785 495372 314725 308217 356659 353683 364907 372136 368990 374843 412506 413364 712530 736930 39.15 67.4 2
08:39:03 2023-09-26 432980 435968 93168 90631 151483 150993 156404 155873 94659 91994 111986 112857 140965 139426 414718 450751 1183100 1161959 448275 466101 121808 108980 129433 132881 160684 153769 142879 143729 89439 90876 315599 277720 825614 833375 229099 227601 290908 294766 345645 334591 346279 348630 356176 361371 333316 371719 818680 847460 597928 493898 311867 309577 353918 354215 363304 370175 368399 369560 414422 413526 707273 737976 39.15 67.5 2
08:39:04 2023-09-26 436621 434110 92972 90538 148249 150925 156039 156040 92882 92144 111823 113179 137969 139356 414538 441692 1187310 1168532 444450 468830 121808 108510 129467 132754 160832 153597 142812 143695 89223 90843 313516 278610 830188 831462 228904 226896 292203 292753 342986 336106 344742 347033 355605 362490 333364 367193 816363 856697 576570 495589 311832 306751 353387 354250 363304 367642 366189 369560 413776 413817 701106 737536 39.15 67.6 2
08:39:05 2023-09-26 439632 434185 92676 90321 151479 150576 156291 155371 94463 91707 111830 112253 140574 138775 414718 446793 1173048 1167031 452140 464358 121172 108360 129913 132754 160832 153240 142845 143596 89223 90561 315065 277294 828834 832444 228462 227515 291484 293810 344919 336466 344561 347403 354326 360855 333184 368926 816363 856474 593429 495372 313095 309830 353961 351875 363014 366804 368400 371005 408617 412654 701106 733761 39.15 67.7 2
08:39:06 2023-09-26 440143 436893 92647 89840 148107 151360 156127 154665 94623 91190 111796 111895 140600 137910 414682 448770 1167105 1152702 448434 463309 120674 107978 129295 128908 160650 152815 142879 143364 89035 90371 315599 275984 832409 836484 227611 225967 287927 293200 342979 333866 342731 343041 352416 357040 331852 366331 808333 857303 584879 492502 311577 306352 353997 351875 362181 365642 364734 369119 407543 411388 703557 731472 39.15 67.7 2
08:39:07 2023-09-26 443072 435405 92357 89877 147563 149825 155009 154811 94105 91356 111607 112221 137575 138697 414063 448354 1167971 1153571 451278 466147 120509 107962 129123 129084 157630 153563 142677 143727 88938 90554 313795 279670 828934 838113 226801 227374 288566 290251 342472 333866 342586 345740 355198 356855 329244 367928 810819 851648 587779 491755 312172 306352 352006 350741 361010 365747 364697 367198 406038 408906 705662 730976 39.15 67.8 2
08:39:08 2023-09-26 439714 436807 91939 89659 147598 151732 155580 155194 93974 90946 111075 112221 137709 138285 416464 445662 1174045 1149329 441665 462948 120344 107565 129184 132501 160356 152781 142384 143364 88573 90336 315065 279039 830249 838961 226713 224694 288671 289986 342496 333396 341275 342897 352381 356855 325782 364964 806053 845123 600737 492429 311069 305706 353997 350495 359634 366530 363339 367198 406038 405200 701001 728756 39.15 67.8 2
08:39:09 2023-09-26 437811 436834 91939 89565 147395 149278 154785 154871 93845 90913 111075 112112 136825 138366 414466 449011 1173764 1151128 444811 465341 120426 107614 129226 128823 157665 153241 142619 143431 88540 90058 316911 279870 828976 841694 226836 223568 287325 289757 341834 332927 340555 341585 351326 356855 327011 363789 802493 844419 600737 492466 310409 304133 352006 351272 358840 365502 362790 367126 406038 404033 701106 730515 39.15 67.8 2
08:39:10 2023-09-26 438079 438000 91608 89284 146951 149116 155000 154622 93746 90847 111007 111722 136938 137572 414682 450432 1171363 1155289 444236 464027 123529 106729 129005 132432 160132 152501 142285 142934 88298 89807 315599 278182 833729 834052 228074 223499 288142 288667 341978 329845 339491 342343 349412 355819 326948 360506 802493 838482 608264 486683 310409 303209 349921 350777 358264 363605 358905 365449 406038 403398 702030 728756 39.15 68.0 2
08:39:11 2023-09-26 441230 436593 91539 89402 146807 150777 154768 154557 93776 90716 110904 111722 136718 137729 413883 445555 1174694 1155289 441412 464027 120086 107218 128372 132651 156788 152815 141661 143494 88257 90108 315599 280993 820078 834557 227110 223499 287315 288770 340658 329880 337886 342897 348885 354467 324929 360542 804234 841631 606748 486683 309024 304561 348867 349648 358264 365245 359989 364344 404788 405543 701106 728756 39.15 68.0 2
08:39:12 2023-09-26 439216 439812 91269 89007 146405 153488 154253 154587 93585 90690 110631 111677 136344 137667 414063 444734 1174916 1152702 441665 463372 123187 106630 128846 132407 157557 152256 142422 143035 87992 89557 315599 278646 836564 834557 225832 222810 288124 288879 338344 331650 338479 340828 347799 352593 322889 360180 802456 837885 600737 492502 306888 303173 347817 347545 354476 362742 360352 364016 402088 401142 694840 726508 39.15 68.0 2
08:39:13 2023-09-26 438102 439920 91262 88877 146709 148808 154755 154231 93649 90532 110665 111625 136389 137087 417056 442680 1170533 1156712 441665 462719 123290 106597 128970 132180 160244 152011 142384 142635 87992 89562 315599 276904 836038 834052 225832 221404 286875 288770 336817 330880 338240 339728 347555 353405 322660 357153 801323 839071 594765 494670 306780 302216 347817 347545 354441 360282 359483 362695 402338 400651 690905 726655 39.15 68.0 2
08:39:14 2023-09-26 439046 439140 91265 88456 146643 152884 154751 153808 93520 90437 110819 111107 136378 136862 414682 445387 1163804 1157772 445295 463320 120087 106498 129033 132776 157665 152052 142513 142799 88169 89427 313516 278084 841178 837452 225832 222123 285668 289419 336675 329845 338240 338739 346789 352628 324075 357722 799553 838446 599171 494670 306780 301969 347782 348630 355543 359206 358365 362658 403259 401321 690905 727686 39.15 68.1 2
08:39:15 2023-09-26 441219 440643 91291 88396 146571 152884 154716 154056 91992 90426 110665 110924 136250 136638 414718 447072 1162143 1155233 446826 463432 122982 106304 128936 132407 157191 152154 142521 143685 87960 89247 315599 277329 837000 829289 225832 221746 284761 288883 336546 328849 337762 338431 347015 352029 320615 356930 801649 839071 602202 494377 306276 301263 347258 347545 354193 358599 358912 360510 401174 399457 689889 725552 39.15 68.1 2
08:39:16 2023-09-26 440599 441529 90827 88392 146439 152849 154751 153701 93552 90582 110768 111248 136329 136976 414574 446259 1162106 1156712 446713 459899 123222 106352 128812 132146 157226 151801 141991 142900 87863 89272 316570 276868 837973 834557 225724 223764 283892 289009 335804 328990 337249 338157 344637 351011 321911 355848 801466 837885 600686 493971 306028 300806 346735 346987 353378 358099 356213 360474 401102 398547 689492 724525 39.15 68.1 2
08:39:17 2023-09-26 440303 440786 91004 88206 146269 152601 154609 153348 93390 90186 110631 110859 135899 136414 414754 446404 1162143 1153949 444180 460044 122914 105947 128723 131996 157007 152114 141957 142438 87775 89060 315599 276904 835682 836815 225673 222823 283857 288364 334759 327821 336224 337103 343638 350451 320901 354735 798028 838818 597655 492502 304878 299474 345658 346500 352355 357031 358006 359895 399942 398232 687863 726842 39.15 68.1 2
08:39:18 2023-09-26 443035 441859 91004 88295 146233 149866 154613 154171 91805 90273 110683 111139 136046 136380 414718 448376 1160496 1153949 444923 460044 122880 105914 128544 131996 157121 152365 142187 142734 87715 89060 318522 277329 837545 834016 224880 222823 282992 288192 334759 327556 335714 336595 342502 349368 320450 353698 798028 837885 591779 492429 304806 299439 345380 346186 353909 356996 357246 359316 398716 398232 687863 722366 39.15 68.1 2
08:39:19 2023-09-26 446222 442138 90541 88058 145694 152566 154111 153701 93262 90062 110291 110891 135643 136380 414754 445698 1158851 1146882 446231 460008 122472 105809 128510 132030 156788 151801 141957 142768 87623 88970 315065 279273 833754 835231 223898 222823 282284 287041 334256 325884 333753 336631 340964 349100 318963 351600 796898 841594 600686 490237 304378 300302 345627 347492 354666 358246 356343 360897 401112 396316 689716 725182 39.15 68.2 2
08:39:20 2023-09-26 443104 441994 90666 88022 145795 152459 154253 153348 91639 90186 110785 110924 135771 136404 414790 447596 1158851 1153609 446581 462922 122506 105736 128544 131996 157007 151767 141924 142635 87531 88938 315599 277329 836612 835267 224564 221568 282130 287041 333718 325884 333717 334609 341511 348290 318445 351492 794573 836702 599171 492081 303879 298497 343585 345146 352284 355898 355985 357947 397494 396144 685845 722366 39.15 68.2 2
08:39:21 2023-09-26 441913 441854 90479 87781 145385 149064 154253 153348 93262 90029 110291 110763 135647 136070 414754 446720 1158558 1152027 447414 459683 120564 105671 128407 129860 157198 151699 141857 142765 87559 89023 316570 277524 832595 834052 223898 222128 281862 286128 333485 325813 333645 337162 342830 347769 317039 351456 793413 834234 599171 492081 304760 299878 343585 344904 351997 356846 355912 357121 396347 395209 685323 721308 39.15 68.2 2
08:39:22 2023-09-26 445243 442138 89976 87996 144818 149866 153582 153996 93069 90218 110181 111031 135014 136414 414754 445847 1164666 1141861 441363 460080 122234 105558 128297 131996 156351 151801 141499 142900 87008 88905 315920 281231 829690 836520 223006 221421 282165 283480 334724 326654 331628 337675 342009 347454 316013 351492 792219 830101 582579 486893 303914 298010 342992 343317 351961 355932 351627 359183 397025 394035 694986 719707 39.15 68.2 2
08:39:23 2023-09-26 444728 442174 90165 87749 145419 152459 154013 153816 91981 90269 110393 110999 135115 136278 414646 450251 1161761 1143273 442920 459971 119863 105558 127962 131996 156243 152471 141896 142866 87288 88751 315065 278646 827313 838961 223042 221231 282196 284818 335508 324852 333139 334468 341528 347942 317956 350431 788725 828782 619400 485854 303914 295762 345383 343281 351961 358029 351735 357660 396430 393851 691886 719536 39.15 68.2 2
08:39:24 2023-09-26 447232 441962 89980 87749 144918 152424 153263 153382 93166 90218 110071 111031 135014 136414 414754 448376 1155461 1131328 443062 460008 122116 105204 128085 131962 156576 151767 141499 142635 86794 88751 315920 279540 828753 843127 221581 220542 282094 283048 332751 323750 331592 333884 342491 343815 316095 350395 789978 834270 593272 486893 302494 297590 342992 342861 351478 354778 351627 358892 393436 394164 687495 720403 39.15 68.3 2
08:39:25 2023-09-26 446268 445032 90153 87593 145278 149030 154223 153177 91679 90054 110309 110763 135014 135490 414827 451102 1148475 1134299 446195 459612 119931 105204 128270 129791 156351 151489 141499 142405 86885 88779 315599 277560 834468 843127 221807 220506 279493 284818 333965 324623 332634 333649 341528 344920 315433 349737 791283 829505 578535 490966 301293 299455 342992 341825 351961 355845 351663 355528 392225 396020 686367 719536 39.15 68.3 2
08:39:26 2023-09-26 447584 442377 89976 87470 145322 148615 154013 153101 93230 89906 110258 110688 135014 135712 414827 447109 1153826 1143556 445565 459971 119897 105099 128297 131711 156351 151246 141695 142405 86794 88323 315599 279273 839719 835893 221772 220506 279493 283913 333025 324852 330554 333884 338958 346480 315915 349773 790238 828782 594624 490966 302789 297374 342848 342343 349626 356846 351555 355671 393017 392817 689471 719426 39.15 68.3 2
08:39:27 2023-09-26 445634 445508 89943 87478 145118 149119 153696 153816 93230 90153 110037 110924 134985 136002 414538 445314 1162143 1141861 439138 459971 122200 104995 128297 131928 156351 151523 141924 142438 86794 88598 319088 279504 835970 837740 221390 219171 281271 282581 332791 324308 329555 333884 339983 344624 314033 349375 788761 820419 602202 486204 302074 297073 341991 342861 350405 355845 349437 355584 394061 392479 692913 719536 39.15 68.3 2
08:39:28 2023-09-26 441669 443079 89824 87450 144952 148926 153263 153207 93166 90124 110181 110839 134887 135934 414790 448425 1161969 1142662 444351 459863 119327 105493 127560 132226 156040 152049 141365 142799 86579 88719 316911 279504 829122 838961 221524 219503 279919 281755 334001 323938 329590 333848 338447 344885 314476 347202 787743 820491 597655 486197 303004 296098 342992 342343 349648 355845 350530 356898 389853 391272 689926 715357 39.15 68.3 2
08:39:29 2023-09-26 449025 445760 89787 87175 144671 148851 153723 153207 93102 89906 110105 110688 134980 135524 414827 450748 1145482 1134167 447987 460008 119312 104818 127696 131836 155861 151280 141503 142438 86555 88323 315920 279039 832192 843127 220882 219820 278592 282581 333495 322992 330589 331937 338994 342509 314990 346769 786629 831239 610347 490620 301293 296933 342992 340206 350724 354245 351361 351605 388726 392444 681795 716445 39.15 68.3 2
08:39:30 2023-09-26 449501 445122 89791 87175 144681 148371 153876 152939 91513 90269 110359 110915 134934 135832 414718 445847 1152378 1138061 445229 462667 119561 104995 127962 129653 156074 151631 141656 142405 86730 88323 316911 279039 837655 841338 220013 219171 278679 281755 332089 324852 327533 333414 338958 341209 314033 348071 789912 829433 619400 486611 301293 295883 340994 342537 348858 352654 350248 354739 392297 390927 682445 718516 39.15 68.3 2
08:39:31 2023-09-26 446527 445054 89508 87140 144683 148615 153616 153207 93134 90062 110071 110688 134887 135712 417210 451102 1157173 1141106 440935 460008 119065 105204 127451 132223 155070 152086 141514 143035 86555 88291 315920 279324 827302 841092 220202 218420 278645 281812 333495 322466 329021 332909 336884 342819 312059 347542 784297 820419 597655 487584 301148 296098 342992 338739 348858 355525 348385 354166 387227 390927 690647 716399 39.15 68.3 2
08:39:32 2023-09-26 447987 447550 89656 87382 144673 149030 153126 153531 91136 90211 110012 110967 134507 135934 417246 447759 1153497 1128353 440644 459971 119395 104721 128051 129610 155882 151246 141466 142405 86496 88323 315920 279576 829421 844345 219670 218232 279884 280827 332557 323028 328489 331363 338958 339644 312095 348591 784334 829469 587300 486204 302147 294874 340707 339764 348823 352020 349192 355277 387569 390617 682182 714308 39.15 68.3 2
08:39:33 2023-09-26 448178 446843 89508 87112 144952 148408 153757 152821 93262 89906 110181 110612 134887 135490 418167 448390 1151289 1142436 443946 459971 119312 104460 127996 131619 156358 150794 141695 142273 86555 88291 315065 278646 839795 838961 220357 218420 279136 281755 330085 322992 328028 331363 335870 342819 311804 345437 787743 820716 605247 486611 300231 296515 340707 340434 350297 353396 348838 353485 390638 388731 690721 716224 39.15 68.4 2
08:39:34 2023-09-26 445679 445573 89476 87112 144306 148615 153263 153590 91136 90153 110071 110763 134760 135712 417872 453973 1155498 1134336 440279 461097 119230 104649 127696 131676 155882 150794 141076 141978 86496 88323 316911 279504 831648 841338 219670 217741 278152 282665 332054 320967 329021 330826 334860 341756 310171 345753 780834 823347 619400 486204 300868 295682 341991 337648 347808 354245 347300 351605 388011 390070 689926 711173 39.15 68.4 2
08:39:35 2023-09-26 450592 445528 89508 86961 144449 148408 153228 152855 93102 90183 109885 110612 134794 135524 417872 444377 1146330 1133495 441629 460008 119065 104284 127662 131494 156134 150660 141466 142175 86378 88259 315920 279504 840895 842530 218576 217672 277729 281029 330050 323687 328182 330862 336848 338628 311738 344866 788594 830341 586073 488969 300443 294766 338833 340613 345472 351317 350325 351424 387533 386525 682850 716399 39.15 68.4 2
08:39:36 2023-09-26 446505 448040 89447 86961 144607 147819 154119 153075 91235 90091 109851 110612 134773 135456 418462 445698 1154606 1140874 439485 459935 119395 104284 128017 129071 156317 150123 141759 141911 86555 88407 315920 278610 846236 841338 218952 216288 279923 280561 328716 322956 328646 329827 335799 339609 309334 346206 786592 819679 594765 484792 300443 295547 338904 340206 346655 352020 347606 353594 390924 387066 683834 713188 39.15 68.4 2
08:39:37 2023-09-26 446527 447797 89443 87012 144411 148615 153194 153246 93294 90393 110173 110891 134711 135764 418280 453618 1155344 1136367 442648 459755 119259 104688 127628 131676 156065 151212 141542 142936 86639 88259 316911 279504 838014 843724 220039 217159 279136 280514 330014 320967 328489 329490 334860 340628 309126 345120 780798 820455 599618 485516 299692 295160 340443 337577 348823 352267 347852 351533 388011 389382 685803 712683 39.15 68.4 2
08:39:38 2023-09-26 450827 446691 89476 86925 144717 148408 153441 152999 93325 90029 110037 110548 134731 135456 418462 449373 1149620 1140874 446159 462375 119611 104284 127962 129443 156005 150905 142101 142443 86673 88226 315599 279039 841981 838925 218729 217485 278352 280897 329444 321942 328646 329862 333749 342383 309126 342514 785407 818485 596140 487584 297874 294842 338904 338668 345649 352549 347360 350894 387533 386490 689926 714271 39.15 68.4 2
08:39:39 2023-09-26 448878 448805 89591 87020 144816 148197 153586 153177 91645 90244 110088 111107 134858 135798 418576 451102 1158031 1134262 442906 461277 118915 104656 127573 131676 155345 151077 141365 142768 86496 88259 319088 279504 829219 844085 218576 216961 278940 279938 330978 319665 329577 329755 333784 340391 309126 342586 780798 820839 594624 486204 300019 294296 340994 336560 347213 352267 347852 351141 388011 388801 687339 711136 39.15 68.4 2
08:39:40 2023-09-26 451158 447706 89345 86870 144449 148511 153582 153033 93294 90124 109851 110612 134507 135512 419720 445733 1147178 1133212 441593 461572 119395 104141 127662 129353 156351 150454 141432 142371 86437 88259 319088 279504 844464 843724 217558 216683 278352 279707 327954 322956 327378 328760 334860 339934 309630 342478 784261 820455 628722 486611 299751 294260 338869 339418 343541 352015 349755 352001 387758 388124 685698 717605 39.15 68.4 2
08:39:41 2023-09-26 450372 448228 89534 87016 144102 148475 153126 153280 93294 90375 109514 110967 135254 136966 418462 449771 1157993 1141069 440195 460008 119031 104213 127628 131676 155502 151172 141514 142542 86319 88106 319088 282062 834489 842530 217558 216322 279529 279757 329480 321942 327147 329791 333480 338524 308191 342623 783116 819736 593109 485172 299728 292223 338904 338668 343541 351234 347606 350046 385382 385236 686330 713571 39.15 68.4 2
08:39:42 2023-09-26 450284 447741 89284 86660 143947 148166 153194 152787 93230 90124 109851 110612 134473 135683 419127 447023 1146326 1131601 441593 459899 119395 103856 128051 128755 156147 152021 142029 142050 86319 88106 319088 279504 845134 843081 217337 216461 277925 279757 325981 321978 327147 327274 334790 338791 308191 341407 784297 827842 600631 488858 297550 293859 337433 338561 345899 350266 348838 350541 387795 387943 687303 713151 39.15 68.4 2
08:39:43 2023-09-26 450409 449111 89321 86984 144177 148615 153126 153314 93197 90342 109480 111215 135046 135934 418499 447023 1157136 1138588 440415 460008 118948 104284 127628 131494 155035 151415 141514 142640 86319 88259 315920 282697 834755 842530 217523 216103 278940 279560 328982 320896 324775 329293 332712 337547 307689 342514 781349 818611 593109 485516 299269 291814 338869 338086 343506 350218 346869 349272 384498 387068 685808 710316 39.15 68.4 2
08:39:44 2023-09-26 452057 449427 89288 86751 143947 148166 153194 152787 93326 90186 109885 110612 134507 135362 419720 446987 1143704 1131601 441629 462451 119230 104141 127873 129105 156208 152623 142029 143140 86319 88166 319088 279576 842198 843724 216848 216368 277534 279757 326016 321680 324487 329490 336562 337794 310387 341023 787659 824914 600631 488969 297622 292768 337398 338086 344923 349882 347852 347920 386560 387397 685766 712179 39.15 68.4 2
08:39:45 2023-09-26 447486 449427 89276 86925 143909 148201 153194 153139 93294 90218 109514 110784 134288 135853 419720 447023 1155461 1137326 439792 460044 119065 104141 127628 129319 155861 150626 141466 142175 86319 88106 318022 281628 835723 841338 217337 215617 278743 279363 327954 320967 324739 328494 332479 339029 307189 341167 783199 818832 600631 486204 297617 291511 338869 337068 345582 350442 346270 348745 384228 386185 686853 714116 39.15 68.4 2
08:39:46 2023-09-26 451007 450057 89133 86779 144306 148118 153449 153569 91387 90401 109902 110859 134469 135832 419574 450728 1148586 1127278 441412 460044 118798 104591 127417 129224 155208 150693 141009 142175 86201 88226 316911 282406 831925 845574 216819 215952 277925 279491 328680 318958 326649 327238 332479 337061 308191 339826 779322 827576 596016 486611 297658 292026 338904 335512 344540 348837 347852 349916 386847 386196 680732 712683 39.15 68.4 2
08:39:47 2023-09-26 449514 449779 89133 86502 143943 148063 153194 152787 93359 90218 109851 110612 134254 135047 419090 451102 1152923 1136390 441593 460044 118634 104284 127172 129409 155035 150794 140521 142405 86025 88166 315920 281645 842210 842530 216813 214949 276755 279757 328946 317960 324775 327733 333021 339029 306901 340340 778589 818217 596140 485172 297766 292196 338869 334468 346352 349324 342722 348745 385111 387835 682445 713097 39.15 68.5 2
08:39:48 2023-09-26 454828 449599 89190 86596 144179 147992 153552 153427 91645 90335 109978 110516 134507 135047 419720 454828 1144198 1127478 447532 460044 118634 104070 127423 129190 155169 150330 141443 142247 86201 88074 315390 279540 833584 845574 216627 215617 275908 279757 327990 317070 327147 327523 331749 338079 308891 339085 783199 820419 600631 487584 295915 292562 337621 334503 344852 348246 345781 349420 387465 385514 676703 711173 39.15 68.5 2
08:39:49 2023-09-26 449134 450895 89133 86443 144011 147681 153228 153033 93326 90218 109998 110516 134144 135047 419720 452876 1151289 1134974 441766 459971 118634 103999 127206 128755 155311 149915 141009 141945 86142 88074 315920 279540 836752 843724 216813 214581 276755 279363 326930 317035 328145 325760 333021 338553 306469 339862 778589 820839 594624 482972 297520 292117 338728 337400 346842 348769 342577 350762 383170 385693 677283 710559 39.15 68.5 2
08:39:50 2023-09-26 453347 450687 89101 86388 144381 147372 153449 152795 91576 90186 109818 110548 134161 135047 420611 453490 1142082 1130797 441466 459935 119065 103856 127662 128576 155813 154033 141466 141487 86260 87649 318522 277791 859783 845574 216819 214581 276755 279757 324964 318958 324739 324745 332247 336825 306901 341266 779696 820491 599093 486204 296080 292231 337258 336560 343471 349091 345500 349668 384498 383531 678215 713571 39.15 68.5 2
08:39:51 2023-09-26 461231 451120 89076 86569 143681 148063 152948 153067 93262 90251 109514 110763 134069 135490 419720 451102 1146293 1124207 440415 460008 118600 103999 127295 129071 155311 150791 141009 141945 86083 87921 319088 281628 836425 849879 216819 214031 276755 278150 326016 317995 324667 325760 331784 335001 306433 341501 779322 827842 591594 487584 297622 290485 337469 336924 344887 349679 346405 347719 383348 385765 678732 710058 39.15 68.5 2
08:39:52 2023-09-26 463776 451084 89040 86316 143947 147719 153194 153037 91736 90218 109851 110516 134288 135047 420314 448376 1144364 1133212 445287 460008 118832 103999 127206 128755 155345 149915 140980 141945 86142 87985 315920 281595 835140 842530 216819 214915 275908 278970 328409 318476 325283 327238 332085 336082 307118 339753 781351 816141 602170 486197 295915 292097 335817 335512 341927 348351 345256 347756 385111 383531 686583 712521 39.15 68.5 2
08:39:53 2023-09-26 455974 451120 88824 86289 143714 147719 152948 152787 93326 90218 109514 110548 134380 135047 419720 451889 1142082 1125079 446899 460008 118273 104141 127084 129208 154570 150660 141319 142443 85966 87921 319088 281827 832185 846046 216819 214915 275624 278682 327706 318974 324415 326708 332949 336412 306829 338500 778993 822509 599093 486539 294976 290520 336830 333965 345863 349009 342686 348779 385417 383495 674754 713349 39.15 68.5 2
08:39:54 2023-09-26 452020 450802 89072 86221 143943 147547 153228 152297 91906 90186 109851 110475 134414 134640 420611 451102 1146060 1137599 445178 459935 118668 103856 127451 128576 155311 151985 141443 142247 86201 87921 315599 279022 842055 840743 216819 213917 275029 279363 326753 317995 324138 325234 330527 338079 305070 339790 779393 814169 593109 483513 295048 291743 334503 335792 342983 347241 341542 347207 383384 382921 682666 710316 39.15 68.5 2
08:39:55 2023-09-26 450289 450904 89125 86683 144177 147924 153092 152791 91679 90401 109902 110688 134339 135260 421199 454220 1149657 1131601 440935 459899 118906 103999 127172 128755 155311 149915 141076 142309 86083 87953 318022 281194 836612 843117 216140 213552 276069 278150 325682 316521 324739 323768 332085 337096 305035 338289 778589 819679 599093 482594 295628 290661 335782 334468 343541 348111 341578 349705 382512 383531 674681 709813 39.15 68.5 2
08:39:56 2023-09-26 449624 450678 89137 86352 144011 147578 153024 152583 93423 90375 109548 110612 134367 135081 418634 449057 1153789 1134299 440511 460080 119031 103928 127505 128892 155380 149915 141043 141945 86201 87953 319088 281572 840878 842530 216819 213221 276755 278114 324964 318994 323155 325725 332085 336082 306038 338325 781818 811477 599093 483058 297766 289743 334843 336028 342706 349295 342397 347992 385151 385514 686333 710243 39.15 68.5 2
08:39:57 2023-09-26 458720 453763 88942 86596 143981 147920 153058 153280 93390 90375 109514 110612 134732 135635 422015 453799 1147141 1122329 447010 462719 118543 103928 127084 129105 155061 150123 140782 141978 86083 87953 319088 282897 836671 846770 215601 213620 276069 277262 326016 316521 324138 324745 332085 334533 306901 337689 777487 820419 599093 486197 295012 290184 336559 333848 342983 348846 342686 346455 385460 383495 676703 710597 39.15 68.5 2
08:39:58 2023-09-26 448850 451161 88857 86384 143782 147372 153160 152753 93359 90218 109548 110612 134161 135047 421688 454220 1150886 1128353 440511 460044 118634 103999 127206 128846 155061 149915 141009 141716 86083 87921 319088 281194 836721 846807 216819 212891 275451 277723 324964 317000 324667 324870 332085 335776 304106 338254 779322 822147 593109 483857 296324 290379 337294 336211 342947 346815 342541 348385 382219 383317 676321 709309 39.15 68.5 2
08:39:59 2023-09-26 453595 450411 88857 86257 144253 147372 153444 152549 93456 90218 109851 110763 134440 135047 420690 449057 1142082 1128390 441412 460008 118832 103856 127417 128576 155311 154033 141009 141945 86083 87892 319088 281194 841314 845574 216209 212925 275029 278114 323500 318735 323172 324870 332085 333493 305485 338406 779692 819679 591400 486893 295463 291082 334538 335547 341982 346723 342722 346455 382202 382349 683834 712484 39.15 68.5 2
08:40:00 2023-09-26 456815 450674 88857 86356 143812 147407 153024 152583 93423 90551 109851 110516 134178 134920 419222 453901 1140463 1125042 446644 460080 118518 103928 127084 128755 154845 149915 140879 141945 86025 87921 317902 281231 833619 847442 216209 213586 273351 278114 325490 318074 324174 324726 331565 334790 304784 336994 779030 823164 597554 487547 295507 291405 336818 333776 342696 347689 342372 346737 383099 382601 674681 710316 39.15 68.5 2
08:40:01 2023-09-26 452329 450899 88857 86284 143837 147684 152922 152542 93585 90218 109885 110495 134321 134826 419812 450814 1144671 1137599 445565 460044 118668 103934 127417 128892 155311 149915 141043 141911 86083 88033 318702 279576 840454 842530 216819 212925 273387 278577 323987 317035 323119 323768 330045 336318 302897 337689 779692 811869 594624 482630 294113 290379 333978 334234 342947 347933 340510 348889 379888 380602 682666 708304 39.15 68.5 2
08:40:02 2023-09-26 455594 450899 88861 86198 143714 147479 153194 152821 93456 90251 109775 110548 134102 135047 419517 449757 1142082 1129994 441737 460044 118634 103856 127240 128679 155126 149708 141043 141716 86083 87649 321215 281231 838712 848523 215913 215128 274553 277827 326826 318335 321508 324870 331403 332852 305356 337470 779692 816104 592938 487584 294006 290379 334772 334433 342199 347241 342650 345649 382632 381742 683834 712285 39.15 68.5 2
08:40:03 2023-09-26 450967 450868 88820 86103 143018 147684 153088 153033 93487 90437 109851 110548 134288 135081 422024 453479 1152923 1131601 441629 460080 118239 104416 126787 129174 154562 150123 140521 142306 85807 88033 319088 282824 831737 843724 216057 212267 274609 276412 325981 315091 322140 324745 329546 335001 303785 337689 775145 811369 599093 483386 294976 289568 335782 333613 342947 348076 340510 346773 380456 381207 679213 710820 39.15 68.5 2
08:40:04 2023-09-26 449771 453532 89072 86162 143710 147577 153263 152787 93520 90375 109851 110516 134362 135047 419848 451102 1149657 1137326 441352 460080 118948 103714 127573 128220 155104 149915 141527 141777 86319 87912 320089 279468 851519 845520 216819 213623 274659 277704 324951 317000 321687 324870 330081 334030 304502 338906 778589 815837 597554 480445 296612 289938 333978 334468 340663 347445 341302 346737 378155 381777 681831 708107 39.15 68.5 2
08:40:05 2023-09-26 456388 451911 88763 86225 143520 147719 152736 153317 93423 90532 109514 110763 134073 135396 418634 453473 1144634 1122329 441151 462719 118552 103856 127084 128892 154811 149812 140912 141945 85934 87801 315390 282897 837655 849879 215450 217941 275029 275953 324022 315788 322176 324870 331349 331727 304570 337056 774013 820419 594477 486204 294833 288391 337258 333667 342767 347475 342433 344420 380919 382779 676593 710206 39.15 68.5 2
08:40:06 2023-09-26 457495 455054 89035 86316 143672 147239 153160 152753 93553 90617 109986 110484 134220 135273 419848 450431 1146142 1131601 446268 459791 118273 103856 127206 128576 154953 154068 141009 141813 85966 87769 319088 281194 841325 843724 215298 214864 273387 277031 323726 316009 320713 324745 328782 333493 303607 335641 778589 815432 596016 486893 293182 289708 333978 333848 342464 346930 340510 345859 382202 380602 682795 709309 39.15 68.5 2
08:40:07 2023-09-26 455362 451871 88861 86198 144041 147479 153228 152331 93489 90532 109775 110461 134102 135047 420806 452523 1139655 1128390 441701 462392 118982 103714 127777 128220 155380 153854 141499 141064 86201 87465 319088 279504 846625 848077 215601 217635 273387 277297 324457 316557 322629 323956 331081 332992 302897 337086 779435 820656 587047 485369 293970 289603 333942 336686 341803 345773 342469 345467 380421 380567 681698 710316 39.15 68.5 2
08:40:08 2023-09-26 451003 454919 88877 86193 143018 147684 152702 152821 91639 90650 109514 110612 134069 135546 419848 449438 1153071 1132654 440415 459791 118634 103856 127118 128576 155061 149708 141009 141716 85966 87801 322319 282897 838115 843127 215298 213816 274837 275531 324987 317000 320678 323768 329084 333771 302933 337139 775181 813054 596016 483386 295442 287116 334269 333848 340985 347933 340510 345042 378791 382349 684829 707802 39.15 68.5 2
08:40:09 2023-09-26 456202 454566 88979 86103 143706 147440 153263 152331 91992 90251 109582 110452 134321 134606 419883 450886 1144634 1134336 446899 460044 118306 103714 127240 128487 155095 153960 141009 141716 86083 87861 319088 280709 846022 842530 215601 217600 272517 276448 324555 318299 322151 324618 329568 334895 303988 335697 779312 811650 599093 483783 294884 290149 333978 333239 341982 346714 341118 346737 378755 378865 683355 707264 39.15 68.5 2
08:40:10 2023-09-26 452218 451911 88889 86225 143917 147479 152948 152821 93585 90470 109548 110548 134106 135047 419848 454646 1145518 1125116 442832 460116 118577 103785 127206 128576 154845 153817 140976 141682 86201 87649 319088 282099 838745 848077 215601 213024 273387 276183 324987 315532 322701 322938 330081 333177 301060 337689 775181 819100 599093 480517 294149 288391 333978 333848 342464 344911 340546 346211 377896 380904 672229 707765 39.15 68.5 2
08:40:11 2023-09-26 454633 452581 88549 86289 142753 148098 152246 152855 93392 90723 109514 110763 133884 135712 419848 451102 1152157 1131601 440314 460116 118306 103856 126787 128576 154703 149708 140555 141813 85865 87681 318274 284173 835712 845446 215414 213623 274047 274546 324951 317625 320499 324834 327914 332992 301729 335641 774912 811869 576947 483423 293594 287683 334772 333293 340985 347897 339483 345405 378720 381207 680665 708267 39.15 68.5 2
08:40:12 2023-09-26 458939 451907 88828 86193 143482 147444 153088 152576 93553 90470 109548 110548 134321 135047 420909 456334 1137162 1123447 446680 462392 118346 103856 126821 128679 154562 149915 140555 141716 85902 87649 322319 282099 843327 848077 214996 217707 272583 275566 323987 315838 322176 323956 329049 332492 302225 333573 775218 819679 596016 486893 292014 288864 333731 332873 342947 345950 340271 345042 383896 381073 675213 709665 39.15 68.5 2
08:40:13 2023-09-26 460097 453216 88788 86316 143444 147650 153020 152787 93649 90747 109514 110580 134069 135731 420770 454973 1145828 1123926 442292 462682 118600 103856 127389 128728 155035 150123 141487 141844 86083 87824 320089 282751 842886 850334 215155 212918 274118 275495 324951 317322 320678 323106 330831 331657 302154 337066 773977 823747 586073 482972 294077 287029 333978 333848 341706 346400 341818 342555 378997 381172 676703 709309 39.15 68.6 2
08:40:14 2023-09-26 458614 456211 88824 86193 143469 147645 152922 152753 93649 90532 109818 110505 134069 135013 420770 451071 1142892 1130797 446231 462320 118273 104076 127138 128576 154777 151629 140976 141813 85966 87649 319088 282062 840341 845538 214321 213623 272864 275918 324951 315717 319601 324870 328516 331657 302897 333537 775145 815359 602135 487400 295093 291028 333870 333559 339742 347862 340331 342375 383176 378689 685580 709088 39.25 68.5 2
08:40:15 2023-09-26 455554 453216 88824 86225 143917 147407 153343 152965 93680 90532 109514 110580 134475 135320 423301 457304 1146293 1130797 441773 462682 118124 103999 126753 128755 154279 149915 140521 141911 85966 87617 319088 282279 830776 845538 214638 213024 272864 275495 324667 315616 321616 324641 327759 333458 303164 335569 772302 815359 596016 483081 293146 287919 333978 331794 342947 345915 340005 345613 379177 378901 675361 706153 39.25 68.5 2
08:40:16 2023-09-26 450705 453924 88824 86103 143448 147547 153054 152858 93649 90657 109818 110612 134069 135047 421102 450778 1149657 1131601 441040 462719 118634 103714 127172 128487 155169 153927 141009 141453 86025 87649 318522 282099 846948 844308 214393 211799 273351 275460 324037 316009 319896 323597 328498 332677 303337 337845 777073 811650 596016 481014 294833 288757 335564 333776 339706 347445 339685 344565 378997 382224 684422 706006 39.15 68.6 2
08:40:17 2023-09-26 458939 453919 88735 86257 143018 147889 152668 153139 93649 90880 109514 110763 134069 135512 421066 454256 1143704 1121531 441701 459791 118552 103856 126787 128576 154777 149812 140879 141945 85966 87921 322319 283699 833601 850480 213614 213110 273090 274617 324987 315838 320678 323884 328516 330706 302613 333501 772847 820839 595885 487238 293331 287081 333978 332801 341465 345360 339447 344334 380421 378901 673180 709813 39.15 68.6 2
08:40:18 2023-09-26 461779 453888 88857 86193 143444 147410 153054 152787 92100 90690 109514 110612 134241 135081 421137 457281 1145212 1127515 440899 462719 118600 103856 127084 128576 154811 153997 140980 141780 85966 87617 319438 282498 841726 848077 215298 212776 273069 275633 324613 315838 322223 321781 328410 332782 302133 336171 774907 817112 590854 480445 293146 287072 333978 333559 342464 343735 339411 345088 378730 378865 673137 706153 39.15 68.6 2
08:40:19 2023-09-26 457641 456248 88731 86071 143440 147543 153194 152753 93746 90565 109514 110559 134102 135013 422063 450352 1140427 1128353 444236 462682 119144 103714 127383 128220 155311 153782 141043 141453 86201 87649 319088 282461 847466 848041 214135 212875 272482 275495 323126 316044 320121 323429 329013 331942 301978 333537 777414 816104 594477 485860 293502 287919 333978 333848 338860 345915 340510 342447 379592 378565 684792 710021 39.15 68.6 2
08:40:20 2023-09-26 459910 454334 88824 86071 143473 147410 153160 152753 92055 90690 109514 110484 134288 134826 421102 457627 1138775 1124763 448910 462719 118239 103856 126787 128576 154527 153997 140555 142203 86083 87912 320089 283007 840476 850371 214143 213288 271441 275546 324555 315286 321473 322867 328021 330928 302950 332491 777942 818485 596016 486204 293005 288759 333942 333582 342464 343841 339447 342555 378720 376577 673225 708267 39.15 68.6 2
08:40:21 2023-09-26 456083 453924 88857 86008 143780 146761 153228 152297 93746 90532 109851 110571 134347 134826 421766 451889 1144634 1134336 444811 462719 119144 103856 127206 128220 155061 153854 141009 141356 86201 87617 318702 280996 845055 843117 214996 211834 271616 275495 323126 314766 320121 322974 327526 333852 300881 333645 775145 809431 594624 477706 293111 288356 333003 333848 340112 345596 341602 345322 377874 377596 682071 707249 39.25 68.6 2
08:40:22 2023-09-26 460303 454883 88792 86071 143052 147307 153194 152542 93682 90532 109514 110452 134102 135013 421102 451066 1143704 1128353 445601 459791 118561 103999 127179 128084 154639 149605 140943 141811 86025 87824 320089 282460 840451 845502 213279 212726 271651 274653 324278 315056 321109 324605 328783 329937 301029 333086 774876 814169 599010 486204 293420 287081 333472 333582 338586 345950 338423 341448 378685 377402 682445 708267 39.15 68.6 2
08:40:23 2023-09-26 462709 453888 88670 86039 143014 147205 153054 152297 93682 90565 109514 110548 134069 135013 421102 456334 1146367 1129994 441701 463372 118419 103999 126631 128755 154279 149915 140592 141911 86025 87617 319088 282788 833213 844941 213985 211799 271651 274617 324987 314728 320121 323920 326012 332913 301271 333501 770595 811504 587047 483857 294670 288761 333942 330880 340806 344664 339670 342375 378659 379074 674881 704083 39.15 68.6 2
08:40:24 2023-09-26 453938 454242 88763 86071 144017 147170 153194 152331 93682 90565 109514 110484 134588 135320 424503 454246 1151142 1135633 442260 462574 118779 103856 127457 128372 154996 153891 140976 141030 86025 87617 320089 281609 848638 845538 214321 211066 272031 274688 322911 315056 319412 322902 326996 330928 301058 333645 777414 813018 594477 477634 293182 293845 332769 333559 338860 345360 338423 342483 376725 378265 682666 704083 39.15 68.6 2
08:40:25 2023-09-26 458289 455720 88670 86162 143010 147582 152668 152821 93682 90847 109514 110612 134069 135678 423096 453901 1143851 1120735 441557 464027 118330 103714 126719 128220 154313 153962 140555 141487 85870 87617 319088 283699 836503 851685 213314 211834 272809 273778 324265 315658 322256 322616 328498 330974 303004 333356 774357 820766 589861 486057 294670 288350 333978 331758 339921 343841 339960 343637 380742 378830 674168 708304 39.15 68.6 2
08:40:26 2023-09-26 460950 457249 88759 86353 143448 146761 153194 152297 93682 90690 109514 110452 134069 134826 422027 450814 1142892 1131601 449313 463372 118273 103856 126787 128220 154777 153997 141219 141453 85934 87617 320297 282062 841435 843724 213015 212428 270978 274653 323581 314554 318706 324317 325520 330928 302124 331951 775145 809395 586073 485860 293005 287884 333003 332837 339885 345360 338710 342483 378120 376542 680695 706189 39.25 68.6 2
08:40:27 2023-09-26 457636 454628 88731 86071 143254 147239 152922 152542 93779 90690 109548 110548 134069 135047 422396 454973 1138811 1125079 444272 462719 119031 103759 127505 128186 155311 153711 141009 141030 86083 87488 320089 281267 850618 851541 213329 211517 271476 274511 321933 315838 322440 321484 327879 331744 302766 332455 775181 816141 592938 484449 294450 288978 332031 333848 338824 343841 339447 342025 378997 377139 680732 708304 39.15 68.6 2
08:40:28 2023-09-26 464037 454668 88670 86316 143014 147582 152668 153033 93617 90880 109480 110763 134242 135490 422360 451102 1152923 1131601 440279 463372 118668 103856 126787 128220 154562 153925 140592 141487 85833 87649 319088 284302 837450 843117 213144 211763 272482 272942 324037 315838 318412 322938 325787 330432 301293 332995 770632 809431 594477 483081 293836 287140 333978 331794 338349 345672 338970 342483 378730 381721 682756 707100 39.25 68.6 2
08:40:29 2023-09-26 454906 454633 88824 86008 144117 146761 153194 152510 93779 90565 109548 110475 134258 134606 422396 455508 1143704 1134299 446159 462719 118306 103714 126787 128337 154785 151807 140876 141646 86083 87553 321716 281086 847091 844921 214143 211587 271027 275460 322565 315616 318706 321781 325835 332677 299464 333271 775145 808253 597554 481455 293420 287683 332738 332837 338895 343876 339927 342591 376725 377684 680695 704119 39.15 68.6 2
08:40:30 2023-09-26 454951 456432 88670 86039 143010 147205 152948 152787 93715 90847 109514 110580 134102 135047 422063 456261 1142979 1122329 440243 461713 118634 103856 126753 128220 154562 153854 140521 141744 85870 87649 320089 282897 837917 851685 213314 211355 272066 273778 323581 315394 319636 320950 328056 329638 301271 333537 771720 819679 594477 481876 292700 288242 333798 332243 339599 344458 339853 342109 377751 378424 677283 706006 39.15 68.6 2
08:40:31 2023-09-26 455916 455983 88670 86071 143014 147205 152948 152542 93779 90785 109514 110516 134102 135047 422396 458925 1150146 1130307 445444 463809 118070 103999 126947 128474 153893 149708 140455 141811 85966 87553 320089 282861 836428 846770 212980 211446 271476 273742 324494 313772 319636 322675 325380 330963 300384 334360 770524 813593 590078 481160 293420 293565 333472 329827 340914 343290 338710 342519 377328 376542 672491 704083 39.15 68.6 2
08:40:32 2023-09-26 457636 454633 88853 85944 143681 147052 153263 152263 93941 90565 109851 110356 134507 134623 422396 457317 1134484 1125712 446013 462719 118668 103643 127084 128220 154562 153676 140782 141356 85902 87525 321867 279540 851971 850480 212646 211432 269999 275073 322076 314950 319672 320689 327032 329681 301052 332707 777110 821121 592938 483240 293566 288757 331350 332657 339706 342564 340635 343488 378464 375421 676224 709116 39.25 68.6 2
08:40:33 2023-09-26 461475 459058 88670 86098 143014 147577 152668 153067 92215 91091 109800 110839 134238 135541 422288 455782 1142782 1119410 445420 463554 118465 103999 126719 128220 154279 153997 140555 141777 85934 87617 323330 284393 839770 851082 211995 211622 271392 272942 324037 314507 318706 321436 327782 328388 302270 330446 770364 817330 597448 486204 293010 287945 333743 331529 338895 342775 337368 340344 379177 376577 673225 707227 39.25 68.6 2
08:40:34 2023-09-26 459332 454633 88763 86008 143520 146761 153194 152297 93748 90565 109851 110495 134073 134640 423430 454864 1142892 1135048 446790 463700 118543 103714 126753 128220 154313 153641 140555 141030 85839 87465 322319 281664 841325 843117 212646 211432 271112 274404 322314 314698 321043 322007 323947 330824 300238 331036 776007 807163 594477 482935 292217 287046 331798 331327 338575 343665 337716 342411 378140 377476 676703 706746 39.25 68.6 2
08:40:35 2023-09-26 453631 457111 88517 86275 143010 146761 152736 152647 93779 90723 109514 110516 134069 135047 422360 458714 1143704 1125079 441399 463372 118239 103714 126753 128220 154313 153819 140630 141420 85833 87617 322319 282897 839979 848077 212980 210736 270789 272942 322637 314507 319672 319363 326047 330432 299586 334360 770632 811441 588563 477670 293420 287945 332769 331292 339921 341678 337105 342483 375632 376542 671025 703585 39.15 68.6 2
08:40:36 2023-09-26 457641 456055 88307 86103 142749 147684 152738 153033 93617 90913 109447 110763 133632 135712 424503 453799 1151289 1129994 440935 463700 118273 103714 126753 128220 154030 153711 140328 141453 85929 87730 321529 285035 839106 846119 212469 210926 271476 272349 322947 315286 318794 322496 325030 329902 300812 331449 771617 809454 602135 482972 292798 287477 333978 331238 337661 343876 338470 341412 377364 377402 678695 703585 39.15 68.6 2
08:40:37 2023-09-26 459904 455979 88670 86149 143018 146796 152702 152331 93683 90690 109514 110420 134035 134826 422099 459085 1133837 1122329 450736 463372 118239 103785 126544 128220 154030 153819 140615 141911 85775 87617 319088 282897 836874 850480 212435 211799 269964 272977 323809 313772 318706 320914 325520 328950 300384 329412 770632 811514 602135 486204 291353 293565 333003 329755 339921 341980 339304 343674 378781 377454 672381 707080 39.15 68.6 2
08:40:38 2023-09-26 454873 456015 88703 86008 142984 146796 152956 152542 93650 90847 109480 110484 134102 135047 422432 456261 1143704 1121531 443178 462719 118397 103999 126793 127947 154429 151134 140488 141428 85839 87762 316911 282788 839726 851612 212278 210008 270789 272906 322601 314477 320779 318941 328173 328422 300384 332491 772711 816177 592938 477742 293213 286884 332067 330826 337839 341748 338186 340860 375332 376542 673630 705153 39.15 68.6 2
08:40:39 2023-09-26 459406 456015 88763 86039 142980 146796 152702 152331 93748 90880 109514 110452 134512 134860 422432 451102 1137162 1125079 446395 462719 118273 103643 126719 128186 154064 153676 140521 141030 85775 87465 321090 282498 840779 847442 212066 211101 269964 272977 322148 315394 319079 320985 325520 330027 300872 330446 774013 814205 592938 485259 293005 288206 331924 331650 336373 343735 339932 342736 378550 377864 682555 706189 39.25 68.6 2
08:40:40 2023-09-26 459676 455983 88670 85953 143018 146761 152948 152299 93845 90723 109548 110431 134414 134606 424503 460770 1136516 1122255 449436 463627 118417 103856 126651 128050 154141 149295 140295 141453 85802 87585 318522 282062 840901 851685 211614 210442 268886 273012 322314 312897 318706 321807 325030 328422 299464 330683 770632 816104 592938 483313 291353 293845 331803 329791 338931 341201 338710 340380 376797 374333 672491 705190 39.15 68.6 2
08:40:41 2023-09-26 453595 455979 88703 85886 143048 146692 152914 152052 93812 90723 109514 110367 134102 134606 423064 454652 1143888 1132654 441665 463759 118306 103572 126753 128009 154313 153426 140782 141286 85775 87346 319088 281231 844922 844345 212795 210148 269518 272977 320615 314065 319530 320664 326785 331977 297419 332077 774907 802356 593109 479749 293005 288350 330580 331650 337294 342740 337753 342253 373910 376766 678658 701451 39.15 68.6 2
08:40:42 2023-09-26 459877 456687 88549 85981 142976 147270 152990 152836 94066 90683 109750 110612 134246 134979 422919 453675 1140137 1127932 446547 464027 118273 103714 126577 128248 154176 151346 140521 141453 85807 87346 321716 282442 845548 848077 211282 210442 269706 272942 321172 314950 318628 320950 325030 329191 300347 332046 772302 813054 597448 484829 291974 287135 331242 330790 335773 343806 339650 339281 377931 377512 680732 705689 39.25 68.6 2
08:40:43 2023-09-26 457313 456692 88517 85949 142522 146761 152246 152787 93812 90880 109514 110388 134069 135239 422099 453265 1147992 1125116 444236 463445 118042 103643 125952 128220 153322 150993 139810 141386 85733 87617 323445 284503 830181 847320 211995 210609 270910 271933 322983 313629 319457 321745 324947 330813 297608 330768 770524 807076 592938 480481 292797 286920 333472 328760 337566 343565 337753 343289 376017 376279 673692 702057 39.25 68.6 2
08:40:44 2023-09-26 455878 458421 88759 85976 143338 146416 153092 151958 94101 90716 109902 110420 134102 134201 423028 454434 1144198 1137437 446195 462719 118273 103572 126956 127927 154279 153355 140555 141030 85839 87346 333577 281231 847675 843724 211684 210078 268698 272977 320615 314029 319530 319979 323495 329902 297216 332355 771757 802392 588563 477634 291353 287742 329778 330558 336821 342261 336763 341965 374542 375744 676703 700992 39.25 68.6 2
08:40:45 2023-09-26 456084 456696 88517 85921 142984 146761 152563 152542 93812 90880 109514 110516 134069 135103 422432 458202 1142892 1122329 440935 462429 118273 103572 126544 127974 154064 151311 140615 141319 85897 87488 320089 282788 838929 850407 212101 209951 269825 272349 320994 313516 318188 318458 325065 330366 297455 331341 770524 811441 594477 477634 293005 287064 331565 329791 337839 340654 338710 343075 374208 378079 669601 702057 39.25 68.6 2
08:40:46 2023-09-26 459589 456015 88735 85917 142946 146761 152702 152297 93812 90880 109514 110452 133976 134640 423362 453799 1134676 1125812 445250 462719 118552 103501 126787 127797 154347 153486 140555 141030 85764 87465 319088 282897 848407 847809 210952 210078 269706 272490 319681 314950 318787 319459 325520 329191 299605 329448 772884 814247 599010 483386 291971 287359 329778 332045 337762 343264 339560 341690 376582 376766 678585 707789 39.25 68.6 2
08:40:47 2023-09-26 459985 456687 88275 86008 142745 147098 152457 152297 93748 90880 109514 110507 133850 134826 422432 456674 1136320 1119336 447666 463809 118003 103999 126442 128050 153928 149398 140102 141811 85848 87553 320089 284430 833306 849278 210258 210407 270910 271743 322601 312784 319530 321876 324053 329724 300275 329285 770524 811441 591400 484829 291171 286530 332067 328760 337839 341201 337753 338330 378464 377512 672491 706189 39.15 68.6 2
08:40:48 2023-09-26 460237 456692 88763 85917 142984 146727 152736 152263 93845 90723 109514 110504 134102 134826 422468 456261 1140463 1130797 447885 463700 118273 103572 126577 127974 154206 150993 140521 140997 85796 87314 322319 282099 859004 844085 211282 210225 268664 272942 321137 313552 319530 320722 322108 328950 297671 331340 774333 807127 592938 482485 291147 287945 330884 330147 337152 342050 335523 340752 376725 375708 674754 702057 39.25 68.6 2
08:40:49 2023-09-26 458939 458184 88275 85796 142976 146250 152914 152052 93812 90756 109615 110580 134271 134911 423250 457444 1134447 1122292 445666 459899 118624 103572 126651 127641 154279 153213 140555 140769 85770 87305 323468 279540 846084 850480 210952 209470 270608 272942 319610 313552 319530 318423 324506 329191 297671 329377 770595 811441 591400 481876 291765 287135 328995 330755 337294 340654 337425 339281 375838 374618 673655 704083 39.25 68.6 2
08:40:50 2023-09-26 456084 457335 88517 86131 142917 146692 152668 152263 93844 90847 109480 110516 134069 135013 423028 450741 1146257 1129994 442021 463700 118484 103572 126719 127763 154244 153535 140555 140997 85802 87433 319088 282498 845702 845538 210917 208700 269929 272038 320330 314662 318526 322354 325055 330045 297613 331305 772601 810787 593900 479749 293211 286257 329992 330755 335737 341713 337425 342418 373279 377476 678732 704275 39.25 68.6 2
08:40:51 2023-09-26 455813 456656 88666 86125 143211 146893 153026 152406 94101 90782 109716 110591 134212 134725 423516 450669 1138738 1125079 447921 463372 118330 103714 126510 127940 153996 153606 140521 141030 85860 87730 322319 282897 838461 845538 210258 210008 269073 272038 320615 313040 318106 320914 324803 329191 300461 330659 772895 807040 589861 485172 291147 286611 330759 329755 335773 343530 337239 338294 377292 375444 680695 704083 39.25 68.6 2
08:40:52 2023-09-26 457641 456973 88242 85886 142843 146692 152668 152263 93844 90880 109480 110388 134478 134793 423362 460738 1147141 1125042 444737 463372 117812 103714 125918 128186 153254 153784 139584 141453 85674 87282 320089 282896 832877 848523 211120 209540 270910 271933 322648 313695 319384 320475 324947 330116 297599 329412 768309 802464 584016 479996 291559 286459 332031 327697 337803 343073 335233 340380 374172 376272 669527 704813 39.25 68.6 2
08:40:53 2023-09-26 462700 457187 88573 85976 143212 146382 152566 152161 93875 90815 109480 110507 134119 134793 425821 454937 1146142 1129994 441766 463409 118643 103759 126719 127729 154279 153320 140430 140769 85828 87044 319088 282099 847839 845538 211212 208374 269483 272420 319162 313772 318592 319424 323495 329191 297678 330911 772722 807076 591400 479069 292177 286293 329493 330790 335737 341678 337239 339556 372198 376537 678695 701096 39.25 68.6 2
08:40:54 2023-09-26 459589 458018 88484 85917 143018 146412 152009 152372 93876 90880 109480 110612 134204 135047 423028 455285 1142082 1115896 440171 464027 118205 103643 126549 127879 154004 151205 140388 141386 85796 87521 320089 284064 839433 852855 210741 208921 269894 271174 321101 312600 319079 319623 325488 327703 298068 329448 769434 817488 599010 483044 292182 285419 331027 328760 336751 341166 338454 340517 374471 377742 673446 705117 39.25 68.6 2
08:40:55 2023-09-26 458289 460090 88517 85823 143216 147055 152812 152413 93908 90847 109480 110539 134106 134911 425408 456638 1143704 1125042 441412 464027 117697 104044 125885 128186 153220 150993 139584 141716 85669 87585 320089 283826 830882 845538 210882 209061 269073 271244 322112 311546 318853 319908 322039 330259 297635 329377 768345 802464 589861 477670 291353 286521 332031 327697 337294 341678 335668 339795 374137 375744 672491 704275 39.25 68.6 2
08:40:56 2023-09-26 460623 457330 88525 85796 143837 146382 152914 152124 93909 90690 109514 110410 134127 134201 423660 458426 1134899 1122605 447800 462574 118104 103785 126530 127770 153859 151170 140422 140930 85701 87282 320089 282099 841155 852146 210741 209026 269388 272074 320070 311581 320026 318763 324509 329191 297888 330585 770524 811369 591400 483044 288897 287135 329724 327768 337531 339635 337514 339043 375261 374021 671025 703548 39.25 68.6 2
08:40:57 2023-09-26 455630 460467 88517 85886 143258 146382 152744 152056 93876 90752 109480 110431 134119 134606 423732 454719 1142082 1131601 444281 463372 118239 103572 126544 127729 154244 153570 140555 140769 85679 87044 319088 281267 849832 843117 211578 208700 270148 272490 319162 311841 318592 319424 324911 329974 296762 332318 774357 806021 599093 479749 291544 286992 329315 329613 336347 341166 336690 340380 372162 374618 680180 703817 39.25 68.6 2
08:40:58 2023-09-26 461549 459021 88517 85886 143159 146382 152498 152583 92312 91058 109766 110667 134327 134818 423552 451030 1137673 1125489 445165 463518 118171 103572 126335 127763 153782 150993 140325 141286 85818 87282 320089 282897 845466 848523 209894 209061 270148 271209 320130 314029 315726 318976 323759 327738 296632 330622 774029 810576 595885 484180 291147 286293 330027 329791 334423 341713 337150 340276 375596 374654 680213 704083 39.25 68.6 2
08:40:59 2023-09-26 458934 458403 88242 86012 142693 146451 152039 152753 93779 90847 109480 110475 134001 135047 423362 454434 1146330 1124244 441412 463700 118008 103643 125952 127940 153288 150887 140035 141386 85669 87525 321529 284907 834882 844308 210453 208817 270874 272659 321564 314030 317476 320511 324718 329049 297780 331142 768126 802392 591400 480408 291141 284983 331242 328582 336383 341678 335668 338294 374137 375986 677209 701715 39.25 68.6 2
08:41:00 2023-09-26 457312 459552 88666 85976 143617 146382 153058 152127 94165 90716 109868 110484 134327 134539 423660 454575 1139619 1133573 445904 462682 118205 103572 126335 127763 154004 150604 140295 140997 85764 87314 322319 281863 846402 843081 210636 208700 269388 272454 319198 312090 318592 318941 321816 331063 296143 330622 771617 805064 596016 477368 290531 286933 328729 329257 334763 340654 333347 340344 373279 374021 674718 701096 39.25 68.6 2
08:41:01 2023-09-26 457376 458368 88242 85831 143065 146382 152219 152161 93844 90880 109480 110463 134111 134920 423696 459466 1140463 1121531 440225 463700 118205 103572 126301 127763 153322 153355 139939 141286 85865 87456 320089 283516 842489 850371 210776 208526 270910 271104 320212 313771 319530 316982 323495 329191 297050 332045 770524 814169 592938 477526 291553 285419 329920 329222 337269 338585 336727 339007 372162 375744 667597 704539 39.25 68.6 2
08:41:02 2023-09-26 459933 458556 88146 86058 142464 147170 151900 152508 93715 90880 109296 110763 134509 135047 423290 452558 1147142 1125812 441629 465254 118124 103643 125918 127797 153288 153391 139810 141286 85754 87346 324464 284907 839139 843117 209894 208804 269073 269559 320165 312090 315762 319648 324633 328269 297678 330622 769434 802392 591400 477706 290599 284277 331063 327768 334728 341678 335668 339292 373874 376272 674681 703275 39.25 68.6 2
08:41:03 2023-09-26 459985 457375 88275 85854 142518 146692 152212 152263 93812 90880 109728 110475 134069 134606 423028 457353 1134484 1118871 449452 463773 117969 103856 126340 128016 153338 153895 139710 141386 85733 87521 321529 284229 836648 849879 209385 209096 269768 270760 320851 313251 318555 317942 323009 328269 298104 328427 769434 813936 591400 484413 288964 285383 330759 327203 337726 339600 336215 340349 376160 374618 669564 704479 39.25 68.6 2
08:41:04 2023-09-26 464037 458413 88508 85936 142379 146419 152212 152124 93876 90880 109346 110410 133850 135018 423660 460116 1142082 1122329 441593 463082 118124 103501 125918 127641 153642 153213 140044 140866 85669 87076 318022 282897 840451 848041 210258 208490 270148 270795 319162 310166 319304 317017 322074 329191 296143 328382 767790 809395 594477 477153 290599 285196 329493 327733 337566 338585 333744 341506 372162 374618 668543 702739 39.25 68.6 2
08:41:05 2023-09-26 459915 458376 88362 85764 142879 146212 152464 151321 93909 90847 109480 110443 134238 134878 423480 458998 1133568 1126200 444091 462574 118465 103572 126617 127206 154107 153310 140102 140542 85738 87044 321034 279432 854115 851415 209566 208374 269768 271933 318163 312090 318040 316982 323009 327244 297888 329541 770524 815405 589861 480445 290599 285677 327473 329524 335737 339413 337203 340554 373874 373497 672741 702020 39.25 68.6 2
08:41:06 2023-09-26 455625 458086 88242 85822 142535 146485 152212 152263 93812 90913 109371 110507 133947 135013 423660 451889 1143824 1128353 441362 463372 118273 103431 126718 127342 153782 153213 140069 140542 85764 87044 318022 282897 863800 844941 209894 207725 269518 271174 318644 313230 317331 319623 324839 327985 297570 330848 770414 807310 589861 479409 292246 284733 328995 329488 334189 340654 335705 340464 372198 376272 678695 703275 39.25 68.6 2
08:41:07 2023-09-26 462361 457339 88242 86117 142816 146485 152956 152093 94134 90782 109413 110507 133935 134725 423516 456371 1139327 1125079 448239 462719 118205 103572 126428 127763 153254 150851 139939 140866 85669 87456 318022 282697 845121 846009 208947 209061 269388 271209 319198 311617 315834 319908 323122 328269 297888 328573 770524 802356 591400 483350 288955 285454 328995 328263 334798 342554 333672 339281 373874 373199 672704 703275 39.25 68.6 2
08:41:08 2023-09-26 456020 458409 88279 85768 142719 146556 152212 152158 92346 90880 109447 110443 133943 134606 423660 459756 1141272 1122329 441593 463372 118042 103501 125952 127552 153015 150008 139611 141530 85584 87282 320089 283246 842274 850936 210636 208456 270148 270914 319219 311002 319421 318992 323673 329049 295964 331399 769708 810003 592938 478395 291316 285459 329493 329030 336751 338550 335415 341506 371606 374582 669437 701096 39.25 68.6 2
08:41:09 2023-09-26 460120 459265 88178 86135 142413 146589 152076 152617 93874 90782 109447 110516 133817 135047 423362 454507 1146293 1125042 440013 463372 118124 103785 126340 127342 153084 150394 140243 141335 85637 87044 322319 283699 842386 844308 209566 207725 269073 269559 319162 312126 315726 320531 323577 328233 296309 329285 768309 802392 591400 477706 291353 283521 329760 328494 333956 340689 336459 340276 373053 375744 677218 703275 39.25 68.6 2
08:41:10 2023-09-26 460012 458050 88210 85854 142259 146692 152039 152263 93812 91038 109371 110507 133632 135262 423696 456995 1134862 1116376 444795 462719 117812 103501 125798 127702 153475 150498 139936 141855 85722 87218 321529 284503 833936 850334 208703 208560 270112 269524 320094 311034 317621 317942 324345 326153 298032 328500 766065 814205 591198 483204 288897 284414 330027 327203 334763 339363 335668 338411 374507 374654 669564 702057 39.25 68.6 2
08:41:11 2023-09-26 457495 459913 88242 85822 142514 146454 152212 152583 94004 90880 109480 110431 134209 134793 425858 459863 1142082 1122329 441665 463372 118090 103572 125952 127518 153322 150499 139611 141464 85690 87044 322319 282897 843325 848077 209942 207690 269388 270382 319162 310166 318628 316982 321816 328960 296143 330695 767186 808860 599010 477332 290531 285063 328995 327238 336786 338044 333347 338294 371085 374057 667052 701096 39.25 68.6 2
08:41:12 2023-09-26 459647 458439 88210 85759 142719 146216 152668 151774 93812 90847 109447 110465 133850 134606 423660 454646 1134092 1122605 446395 463835 118383 103431 126530 127206 153931 149889 140225 140343 85807 86948 333577 281231 854978 850480 208913 208131 269353 271174 317167 311617 317657 318280 324839 327244 297050 329308 770524 814279 597448 480445 289000 284858 326979 329257 335512 338349 336215 339480 372233 372380 675583 701751 39.25 68.6 2
08:41:13 2023-09-26 462861 458732 88182 85858 142354 146692 152009 152583 93748 90946 109296 110594 133632 134826 423696 456995 1136320 1113056 444272 464087 117812 103572 125952 127552 152981 150597 139036 141368 85626 87282 322319 284302 835686 850480 208226 207759 269388 269113 319681 310202 315798 317017 323589 325995 297888 328573 766102 814242 594323 483857 288897 284193 330063 328487 334798 339363 335705 338381 374507 374582 669564 702057 39.25 68.6 2
08:41:14 2023-09-26 459949 458082 88242 85700 142514 146216 152212 151774 93845 90683 109800 110527 134238 134742 423588 454539 1138518 1128460 448409 463227 118104 103572 126301 127552 153756 150043 139419 141464 85706 87012 320089 282697 843897 843117 209245 208194 268821 270795 318644 311144 315798 318682 322179 328233 297050 328073 770524 804225 599010 481913 288788 285530 328038 327733 336772 339635 333600 340313 374435 372344 674168 700875 39.25 68.6 2
08:41:15 2023-09-26 457641 458776 88242 85796 142489 146454 152178 152299 93845 90913 109480 110443 133817 134606 423696 459827 1140463 1122329 441593 459719 118042 103501 125918 127342 153084 150043 139632 141269 85658 87044 319714 282897 840236 848077 209566 207690 269886 272275 318949 309883 318969 318712 323505 328853 295512 330168 765919 810212 594477 478390 290531 284623 329266 326780 338719 338314 333636 338258 371050 373106 667936 700875 39.25 68.6 2
08:41:16 2023-09-26 458143 459620 88355 85944 142543 146554 152076 152195 93971 90815 109872 110623 133935 134945 423552 452876 1143015 1127279 442000 463591 118171 103501 125952 127342 153015 150008 139611 141530 85690 87012 319088 282897 842086 843153 208913 207401 268664 269524 318163 312090 315690 317977 323122 327244 296143 330117 767765 802126 589861 476889 290941 283278 328499 327803 333789 339670 333708 339758 371381 374618 676703 699808 39.25 68.6 2
08:41:17 2023-09-26 463809 459459 88057 85854 142029 146692 151934 152333 93812 90946 109296 110463 133850 134954 423362 458998 1135480 1113056 444308 463700 117845 103572 125885 127675 153254 150499 139419 141464 85786 87456 318522 285274 837662 851009 208412 208090 269768 270743 319728 310495 315654 316876 323577 326030 297888 328172 765487 814023 591198 483313 288861 283764 329742 328523 337249 338620 333780 337657 374471 374057 668580 702020 39.25 68.6 2
08:41:18 2023-09-26 457228 458624 88500 85886 142388 146383 152321 151774 93812 90880 109405 110443 134053 134759 423696 460044 1139655 1122255 444451 463700 117879 103431 125918 127376 153148 150731 139810 140542 85690 87012 319088 282897 845942 850480 209566 207043 269388 269559 318680 310890 318142 315074 322039 327738 295204 330695 767802 811149 596593 478051 288897 283679 328038 328523 334728 339867 336727 337366 370012 374092 671538 703275 39.25 68.6 2
08:41:19 2023-09-26 463082 459454 88210 85759 142292 146216 152212 151774 93857 90913 109405 110443 133850 134234 423732 450814 1134406 1122329 445565 462719 118003 103714 126340 127491 153509 150149 139969 140703 85754 86980 320089 283794 840525 848523 208552 207690 268632 269559 318396 313438 316564 317017 324033 325767 296481 328109 770414 808216 594323 482289 288861 284312 328003 327733 333969 339670 335705 337657 373350 372380 678461 701488 39.25 68.6 2
08:41:20 2023-09-26 461130 458091 88242 85700 142782 146349 152178 152018 94007 90880 109480 110451 134271 134606 423732 460664 1130468 1115896 449265 459647 117764 103431 125798 127342 153182 150149 139129 140542 85573 87012 322319 282897 837324 850936 208878 207690 267843 269594 319127 309661 317657 316947 323948 326294 295369 327074 768309 811869 599010 481536 287666 285218 328003 325796 335773 338878 333744 339240 371937 371231 669564 703312 39.25 68.6 2
08:41:21 2023-09-26 457355 459450 88214 85821 142791 146036 152600 151605 94007 90913 109480 110475 133926 134640 423516 456225 1147647 1128773 442703 462574 118499 103398 126233 127172 153646 149902 140002 140650 85669 87012 320089 282243 850670 846046 208913 206365 269388 269594 316981 311693 315762 317017 322310 326294 294997 330659 769708 802464 599010 476816 290531 284312 327508 329297 333186 339363 333708 339240 369907 373497 678730 700102 39.25 68.6 2
08:41:22 2023-09-26 459985 459152 88210 85886 143263 146178 151975 151951 93941 90880 109447 110443 134081 134606 423732 453229 1135443 1125042 450019 463372 118205 103501 125918 127518 153254 153143 139969 140736 85690 86980 322319 282897 846530 844921 209896 207690 268596 269524 317203 310131 315173 318646 322143 326258 296769 327269 768309 805027 594323 482594 288513 284476 327702 327432 333722 340347 333347 338374 373839 372273 676630 701096 39.25 68.6 2
08:41:23 2023-09-26 458860 459153 88214 85885 142791 146280 152464 152093 94229 91374 109581 110507 134002 134818 423516 459899 1145199 1126000 445229 464027 117975 103431 125885 127308 153049 150149 139776 140736 85637 87012 320089 282897 838851 847405 208878 207009 269199 269524 319127 311408 317360 319385 322632 328233 295204 328573 766029 802464 591400 477490 288824 284241 328003 325725 335737 338550 333094 339721 371050 372867 666544 700102 39.25 68.6 2
08:41:24 2023-09-26 456084 459414 88210 85764 142791 146280 152634 152229 93974 90913 109371 110475 134116 134826 423732 453866 1143704 1125079 441766 463372 118205 103431 125918 127098 153642 150396 139906 140509 85637 87012 322319 282697 846535 844941 208552 206365 269388 269524 317132 311109 315654 316982 322858 326258 295655 330007 767692 802320 589861 478797 290531 283609 326979 327733 333969 339565 333311 338614 369907 373461 679213 700838 39.25 68.6 2
08:41:25 2023-09-26 463849 462792 88146 85944 142863 146382 151907 152583 94101 91253 109312 110623 133834 135013 423696 457841 1137089 1115359 441466 464027 118008 103572 125885 127457 153475 153178 139551 140769 85626 87012 322319 284503 844742 851685 208012 207009 269388 270743 318903 311188 315726 316947 323577 325019 297050 328000 766029 811369 592760 482594 289036 283176 329457 325760 334503 338550 335632 337071 373017 373461 670513 701715 39.25 68.6 2
08:41:26 2023-09-26 459981 458732 88247 85704 142791 146178 152178 151774 93974 90880 109447 110346 134010 134201 423696 453901 1139586 1125042 446571 463372 118205 103759 125885 127308 153220 150323 140162 140876 85733 87154 320256 282788 850667 846119 208122 208020 268525 272007 318244 310131 315618 318905 322143 326258 296273 326395 769397 802607 588323 481840 287868 284370 328003 326709 333687 339600 332590 338374 373314 372047 674681 701096 39.25 68.6 2
08:41:27 2023-09-26 461549 461484 88420 85854 142447 146415 152178 152124 94007 91216 109379 110388 134002 134606 423696 453194 1134410 1121258 444863 463372 118634 103334 126335 127064 154004 150325 140069 140316 85637 87012 318022 282897 848143 848041 208192 207043 268596 270743 316689 311617 315654 315991 324033 325241 296107 327537 770524 811454 592760 480445 288852 283644 326029 328494 333681 338585 335668 337657 372198 372309 676188 702868 39.25 68.6 2
08:41:28 2023-09-26 460058 459760 88118 85886 141834 146658 151934 152755 93812 91356 109262 110580 133570 135362 423696 455471 1144634 1125812 443517 463773 117969 103714 125817 127206 153152 150570 139482 140897 85722 87218 317895 285716 852720 843117 208517 206434 269388 270146 318868 310819 314879 319218 322179 326258 295720 329737 766029 802607 589861 477562 288888 282709 329800 326674 333969 339600 333600 338614 371606 373070 673655 701096 39.25 68.6 2
08:41:29 2023-09-26 458348 459805 88420 85700 142951 146046 152423 151321 94039 90815 110057 110497 134035 134167 423732 454575 1140463 1131328 444364 462719 118239 103398 126301 127098 153440 149728 139611 139957 85722 86861 322319 281628 848424 844905 208878 206365 268596 270347 316910 310855 315654 316690 322859 327209 294233 329271 769397 802090 589861 477036 288824 283750 326029 327733 333753 338550 333636 339721 369613 372012 674718 699791 39.25 68.6 2
08:41:30 2023-09-26 458939 460170 88182 85768 141995 146419 152039 152265 93941 90913 109262 110580 134019 134911 423480 459319 1140137 1116190 442920 463882 118037 103572 125784 127172 153220 149973 139029 141074 85594 87154 321716 283516 848714 850480 208192 206365 269660 270599 318163 309661 315690 315676 324669 324717 295204 329234 765451 814205 588323 477562 288897 282815 328733 325760 333687 338314 335705 337621 369942 372844 671501 701096 39.25 68.6 2
08:41:31 2023-09-26 459589 459953 88355 85759 142250 146182 152144 151985 94039 90913 109724 110443 133943 134606 423696 458714 1142082 1126202 444236 464027 117420 103643 125436 127763 152667 150464 138831 141464 85626 86980 322319 284027 831103 846770 208517 206399 268596 269336 319645 308257 315726 316982 321168 327244 294961 328036 764910 802126 588323 477562 288752 283719 328463 324709 336498 338550 332554 339130 369977 372012 668507 699791 39.25 68.6 2
08:41:32 2023-09-26 459180 458727 88569 85791 142816 146246 152956 151673 94394 90749 109716 110465 134339 134066 423588 459899 1127958 1115896 446462 459719 117845 103572 126057 127274 152981 149973 139062 141074 85626 86948 322319 281628 840525 850480 208192 206399 267655 270347 317203 308292 315762 315039 323122 325960 295204 326942 768345 811723 588323 477634 287904 284836 325994 325760 334693 339198 333672 337621 371050 370936 672968 701096 39.25 68.6 2
08:41:33 2023-09-26 472058 459778 87908 85792 142020 146551 151690 152263 93876 90946 109262 110475 133599 134920 423696 457317 1137932 1113216 441701 464027 117812 103431 125764 127342 153008 150485 138985 140542 85658 87012 322319 284503 837109 852892 207364 206399 268596 269981 318163 309192 315654 315991 322632 324228 296179 326540 764910 811723 596471 481876 288554 282744 328729 327219 333687 339831 333600 337346 373590 372025 668924 704590 39.25 68.6 2
08:41:34 2023-09-26 462148 458583 88178 85700 142704 146044 152566 151883 94263 90880 109447 110443 134069 134201 426767 456459 1137126 1128353 448239 463372 118070 103431 125918 127512 152974 153036 139551 140542 85626 87012 321529 282170 843963 843724 208012 206434 267467 269524 316910 309661 315209 316433 320682 327244 294002 324667 769708 800305 589861 477598 287630 284512 326029 328951 333969 338044 331547 339130 371050 370087 672673 700102 39.25 68.6 2
08:41:35 2023-09-26 457641 459908 88210 85700 142250 146216 152144 151774 94007 90946 109447 110410 133817 134793 423538 460116 1138811 1120735 441448 464027 118114 103431 126132 127335 153049 150499 139936 140476 85722 86948 320089 283462 838787 849095 208773 206227 268801 270743 317203 311481 315798 315856 322943 327209 293536 328304 766029 807076 587426 478051 288824 283176 327473 325760 334728 338545 333744 338135 371968 372344 667597 701096 39.25 68.6 2
08:41:36 2023-09-26 460205 459913 88214 85704 142062 146216 152178 152059 94198 91289 109413 110443 133943 134606 427108 459791 1140463 1122329 441701 464027 117420 103572 125436 127552 152482 153178 138794 140669 85626 86921 318022 283589 845748 845574 208012 206365 267843 270743 318644 310040 315431 316912 321168 326258 294269 327305 763757 805064 591400 476853 288842 283374 328003 324674 334189 338279 331583 338614 369942 371196 667524 699073 39.25 68.6 2
08:41:37 2023-09-26 459652 458736 88242 85610 142661 145944 151975 151321 94072 90847 109480 113437 134069 134040 423732 460080 1129957 1118501 449906 463554 117989 103688 125817 127383 153118 150149 139776 140669 85669 87122 318022 282062 842420 850480 209720 206365 267021 269559 317167 308257 315762 315856 322668 325241 293984 327038 768309 811723 588323 477598 287095 284512 325994 325725 334189 339198 333672 337621 371015 370935 672491 701096 39.25 68.6 2
08:41:38 2023-09-26 465194 459809 88174 85697 142029 146419 152110 152263 93974 90913 109337 110497 133817 134826 423732 458750 1132875 1114240 448947 464027 117812 103572 125677 127342 152866 153106 138985 140900 85594 87012 320549 284302 834650 850480 207543 207366 267843 270362 318609 308257 315690 315956 322179 325732 295620 324595 766029 808824 588323 481913 286974 283888 327967 324709 334468 337538 333094 337657 372756 370123 665638 700687 39.25 68.6 2
08:41:39 2023-09-26 459136 459778 88210 85584 142489 146147 152529 151288 94360 91153 109615 110431 134271 134133 423624 455590 1137710 1128736 449490 463518 118070 103572 125885 127098 153220 150220 139936 140442 85658 86980 320089 282099 844403 843578 208668 206399 267467 271935 316653 309878 315173 315991 321168 327244 293373 326540 768309 800341 588184 478051 287666 284312 325994 326674 332685 337573 331547 339480 369907 372906 673446 700102 39.25 68.6 2
08:41:40 2023-09-26 462660 459774 88210 85704 142058 146182 152178 151774 94072 90946 109660 110443 134035 134606 423768 452558 1134484 1122055 446583 462719 117812 103366 125677 127098 152913 150360 138871 140509 85658 86980 322319 282897 845241 845574 207185 206365 267843 270552 317167 310131 313445 316982 322179 324263 294883 324631 767186 802126 594323 481876 287463 283410 326029 325725 333211 339329 333365 336595 372162 370123 676703 700838 39.25 68.6 2
08:41:41 2023-09-26 460131 459841 88355 85944 142354 146282 152110 151917 94167 91223 109346 110539 133935 134725 423552 461065 1140463 1122329 446713 465304 117420 103572 125467 127342 152482 150008 138794 140900 85562 86980 322319 284265 832409 846807 207867 206043 267843 270362 318163 309542 315173 316469 320717 326223 293536 326178 763218 803889 597448 476817 287904 282744 327967 324834 333722 337573 333328 338135 369942 371196 667561 699110 39.25 68.6 2
08:41:42 2023-09-26 457641 459886 88077 85759 142619 146174 152144 152018 93974 91260 109296 110475 133884 134920 423768 453229 1143704 1125812 441453 464027 118008 103431 125885 127098 153008 150239 139485 140089 85626 86921 322319 283298 841993 845972 207577 205723 269199 269981 316211 310166 313738 316469 321691 325241 294269 328573 766029 802607 597448 476146 288865 281848 326943 326745 333933 340860 332842 338119 373129 373283 675361 701023 39.25 68.6 2
08:41:43 2023-09-26 465815 459917 88146 85822 142154 146485 152178 151774 94278 90913 109447 110529 134053 134695 423696 459396 1131270 1115068 449008 463372 117730 103501 125677 127308 152482 153036 138699 140509 85530 87012 321146 283699 839355 848077 206896 206434 267467 270362 318865 308222 315173 315039 321239 324752 294961 324523 765487 807112 597448 481913 286195 283176 327738 324709 333687 339163 332824 337382 371050 369464 665369 701096 39.25 68.6 2
08:41:44 2023-09-26 460784 460134 88057 85700 141926 146216 151934 152158 93942 91230 109262 110321 133599 134920 423696 457353 1135480 1113056 440935 464027 117812 103398 125470 126922 152728 152787 138890 140316 85557 86861 315084 284101 836224 852146 207185 205723 268596 269981 317167 308292 314730 315732 323122 323254 294961 327038 763922 813018 589861 481797 288500 282426 327596 327596 333933 339020 333185 335392 372056 372167 671091 701096 39.25 68.6 2
08:41:45 2023-09-26 464179 459814 88210 85700 142875 146028 151941 151774 94007 90946 109337 110463 134019 134201 423732 454682 1133837 1123447 448275 463372 117812 103372 125470 126922 153008 150220 138794 140089 85594 86829 319088 282410 843644 843724 206322 206365 267092 270552 317725 308292 314215 316947 319016 325241 294002 324559 768039 801473 588323 481039 286790 283211 325959 326449 333969 338550 331278 337107 371085 369793 675176 700599 39.25 68.6 2
08:41:46 2023-09-26 458394 459454 88045 85700 141932 146080 151934 151774 93974 90946 109111 113470 133636 134695 423250 461535 1142571 1123593 445634 463227 118013 103431 125784 126963 152871 150149 138890 140089 85530 86861 320089 282897 837765 847405 207508 205546 268333 269981 319562 308924 315690 315479 320232 326223 292713 326540 761531 802392 602747 478051 287904 282744 326029 324834 334189 338545 333328 338374 369839 370123 664589 698578 39.25 68.6 2
08:41:47 2023-09-26 461512 459908 87905 85976 141995 146692 151690 152263 93845 91534 109077 110603 133197 135362 423732 453229 1143704 1125712 440935 463700 117812 103334 125470 126922 152728 150115 138603 140122 85583 86861 321529 284503 841137 843724 206896 205688 267843 269223 316246 310309 313261 316247 321168 325206 293480 324667 763794 800907 588323 477562 288418 280990 327473 325690 333704 338550 332086 337144 369907 372048 676580 700824 39.25 68.6 2
08:41:48 2023-09-26 464005 459908 88057 85700 142020 146416 152009 152093 94262 91153 109346 110443 133716 134539 423588 458534 1131675 1112945 448239 463336 117649 103617 125436 127132 152875 149973 138794 140509 85498 86980 321529 284723 835366 848077 206253 206365 267467 269223 317203 308222 314658 315004 321204 323775 294818 324030 762715 807076 586784 481913 287082 281883 327508 324447 333969 339198 332590 336631 371641 369827 665095 701096 39.25 68.6 2
08:41:49 2023-09-26 458939 459805 88053 85642 142054 146182 151690 151808 94007 90946 109111 110378 133599 134606 423768 457353 1135480 1113056 440279 463372 117812 103307 125677 126922 152764 150150 138985 140056 85583 86861 319088 283699 842899 850480 207219 205049 267843 269602 316246 308257 314436 315856 322895 323740 293373 326286 762679 810307 596666 477036 288585 281650 327959 325199 333789 338070 333672 333613 369942 371231 670868 702677 39.25 68.6 2
08:41:50 2023-09-26 464570 459841 88146 85669 141962 146078 152110 151775 94134 91190 109346 110410 133783 134572 423768 454864 1134092 1122329 446899 462719 117845 103410 125677 126787 153008 150255 138603 140056 85583 86711 318522 282897 845121 845574 206253 205723 267092 269981 316176 309157 312714 318110 320907 323254 293984 324401 764910 804458 592760 480481 286987 281953 326753 325199 332994 338314 332590 335573 371085 369916 674754 701096 39.25 68.6 2
08:41:51 2023-09-26 462528 459810 88302 85607 142096 145979 152212 151288 94040 90913 109371 113437 133976 134167 423768 460116 1126325 1116434 449583 462719 117845 103346 125504 126922 152305 152953 138699 140089 85562 86861 322319 282897 836986 850211 206322 205723 266015 270362 316689 307325 315107 315856 321168 324263 293177 324559 764910 809418 586784 477670 286110 283883 325959 326563 335822 338615 332878 336450 372077 368807 667924 699918 39.25 68.6 2
08:41:52 2023-09-26 457531 459949 88117 85700 142423 145570 152073 151321 94007 91091 109346 113504 133855 134201 423768 454256 1144459 1125079 442915 462719 118042 103313 126057 126504 152762 149520 138890 139440 85530 86561 319088 281900 844675 844941 207543 204730 267279 270362 315258 309192 313702 315039 320942 324752 291920 326711 766065 805100 595885 475687 287904 281953 324715 325760 333463 339198 331619 336595 369984 371196 673936 697058 39.25 68.6 2
08:41:53 2023-09-26 461549 459481 88025 85542 142058 145707 152073 151288 93942 90913 109296 110312 133632 134201 423732 455961 1133679 1123447 448947 463372 117845 103346 125470 126538 152728 149379 138926 139957 85525 86679 322319 282498 840433 842944 206287 205757 266273 269981 315734 308257 313773 316209 319229 325014 293821 324030 768956 801396 586784 481797 286405 282718 327496 327364 333933 338628 330366 337989 369984 368948 672491 698578 39.25 68.6 2
08:41:54 2023-09-26 458024 459881 88146 85637 142071 145979 151802 152018 94007 91223 109346 110465 133632 134606 423768 460116 1137162 1115896 441593 463372 117812 103366 125470 126889 152762 150255 138794 140089 85498 86861 322319 283479 850728 848077 207543 205083 267467 269791 317725 308292 315654 315412 320883 324979 292480 326613 765255 807076 589861 475321 287702 281883 325994 325465 332685 337087 333636 336321 370236 371231 669914 699110 39.25 68.6 2
08:41:55 2023-09-26 458534 460170 87845 85827 141570 146315 151237 151781 93942 90913 109111 110356 133231 134606 423804 455834 1142892 1120735 444041 463372 117649 103366 125470 127132 152271 149763 138794 140262 85519 87012 320508 284907 831783 843117 206287 205083 267279 268773 317203 310346 313451 318956 320397 325101 292919 324487 765232 800196 589284 479409 287046 281474 327738 324447 333698 337573 331045 336816 371814 371161 671538 699110 39.25 68.6 2
08:41:56 2023-09-26 464142 462108 88113 85637 142020 145742 151724 151288 94007 90946 109371 113504 133632 134201 423768 459756 1128959 1114240 449583 459719 117487 103398 125263 127132 152271 150255 142726 140122 85551 86861 321529 283699 834607 848077 206287 206365 266237 269223 316724 307496 314730 315856 321204 324228 293124 324030 765613 807076 586784 480445 285236 281918 326029 324834 332720 338070 331619 336084 369389 368948 665602 700102 39.25 68.6 2
08:41:57 2023-09-26 457641 459850 88210 85700 143212 145971 152679 151119 94263 91190 109346 110378 134183 134513 426020 456103 1140948 1128279 444281 463372 118171 103572 125784 126821 152940 149729 139386 140056 85562 87064 320089 281827 845714 844921 207508 204730 267021 270362 315223 308257 316074 315856 319841 325241 292161 327002 766065 801473 586784 475650 287396 283020 324907 325690 333933 339020 331583 336559 369984 370087 673655 698010 39.25 68.6 2
08:41:58 2023-09-26 462587 459706 88178 85609 142033 145906 152039 151288 94136 90913 109447 113470 133817 134167 423732 456602 1134484 1124770 448910 464027 118008 103334 125764 126855 152981 149483 138831 139957 85498 86711 322319 282697 846819 843724 206287 205688 266202 269981 316140 308222 313738 315956 319158 325241 293302 324030 766065 801204 586784 477598 286079 283039 325468 325427 333175 338782 330509 337657 369803 369916 673225 699894 39.25 68.6 2
08:41:59 2023-09-26 458809 459985 88113 85764 141953 146383 152042 152202 94263 91316 109304 110561 133783 134826 423768 462408 1138136 1116227 441210 464027 117697 103572 125682 126889 152482 149729 138794 140023 85636 86679 318906 282897 850728 848077 207185 204412 267431 269187 315699 308186 314658 314932 321168 324717 292000 326941 763218 807040 589861 476698 287863 281812 328154 324709 333969 337052 333600 336047 369984 370087 668580 700102 39.25 68.6 2
08:42:00 2023-09-26 461074 460174 87937 85697 141541 146383 151690 151985 94072 90946 109262 110378 133788 134572 423732 457230 1142892 1119298 444272 464027 117420 103431 125057 127098 152237 150239 142696 140542 85540 86829 320508 284907 831510 846172 206253 205049 267021 268359 317132 309470 313189 315956 319677 324228 292303 324595 764185 800305 588323 478390 286952 281601 329353 324654 333753 338664 330402 336925 369947 369911 668011 698358 39.25 68.6 2
08:42:01 2023-09-26 461328 461360 88214 85605 142875 145570 152329 151419 92756 90880 109480 113447 134115 133956 423804 460116 1127123 1119671 446535 463372 117812 103378 125470 126855 152588 149729 138890 140056 85557 86679 319088 281938 838527 849879 207805 205049 265758 270743 315938 307290 314694 315634 319841 323705 292891 324523 765760 808824 595885 478206 286039 283176 324965 325202 333969 337087 332050 335537 368803 368362 671824 700102 39.25 68.6 2
08:42:02 2023-09-26 464005 459913 87905 85922 141799 146147 151690 152018 94136 91197 109262 110410 133599 134572 423732 458678 1132875 1111475 448323 464027 117453 103443 125057 126889 152034 149518 139466 141141 85487 86829 323445 284503 832037 848077 207366 205688 266833 268359 316689 307255 313702 315676 320646 323219 294675 326033 765576 810603 580985 481354 286607 281790 327296 324762 333933 338402 334003 336011 371050 368362 664589 700838 39.25 68.6 2
08:42:03 2023-09-26 460500 459913 88178 85601 142489 145707 152144 151220 94234 91163 109447 113403 133909 134040 426238 456959 1134484 1125116 446899 463372 117812 103301 125470 126504 152762 149729 138985 139893 85562 86711 322319 282062 843240 843724 207185 205049 266015 270362 315223 310881 313702 315856 319193 325241 291556 324559 766065 797975 596400 476361 286074 282744 324965 325164 333463 338545 331547 337584 368907 368913 675546 696788 39.25 68.6 2
08:42:04 2023-09-26 464397 460134 88025 85641 143014 145975 151870 151321 94267 90946 109447 110378 134204 134201 423804 454610 1134484 1125675 447707 464027 118008 103431 125677 126889 152728 149729 138890 140056 85551 86679 319088 282897 839761 843724 207805 205369 265918 270110 318399 310309 314734 318542 319756 324088 293678 324078 769688 800123 586784 481572 286003 281918 325695 324709 333482 339974 329510 337071 369613 368655 672968 698890 39.25 68.6 2
08:42:05 2023-09-26 458939 459773 87905 85548 142062 145944 152144 151774 94136 90946 109337 110410 133817 134606 423768 460116 1135480 1115896 441629 464027 117812 103366 125504 126855 152764 149729 138794 140089 85551 86679 318022 282897 837558 848041 206896 204446 267021 269187 315664 307290 314694 314968 320682 324263 291520 324235 763794 802162 589861 476024 287050 281418 327605 324221 333789 336509 334187 336047 369723 370052 665565 699791 39.25 68.6 2
08:42:06 2023-09-26 462623 459841 88081 85759 142321 146382 152076 152231 94361 91349 109346 110463 133901 134945 426695 455970 1132072 1120735 446231 465156 117874 103404 125436 126889 152490 149483 138958 140246 85562 86829 318522 282897 843987 847405 207659 205049 266646 269223 314748 309409 312458 315532 321168 322248 293337 324329 767149 802428 594323 477670 286768 281953 325734 325725 332022 338782 331547 333577 369942 369464 674681 701096 39.25 68.6 2
08:42:07 2023-09-26 455813 460134 88423 85514 142719 145639 152634 151254 94267 90946 109480 113470 134035 134133 426238 461019 1126325 1116546 445420 464027 117812 103275 125764 126471 152728 149713 138985 139506 85594 86588 322319 279612 846082 852146 207805 204730 266015 270362 315974 309470 314436 315412 321132 323219 292303 324523 767729 809431 585245 477189 286750 282744 324965 325655 333933 337251 333077 335283 371968 372154 673409 700986 39.25 68.6 2
08:42:08 2023-09-26 459539 461627 87841 85700 142768 146382 151907 152868 93873 91548 109371 110612 134098 135320 426238 454503 1143704 1125712 440791 465341 117812 103410 125470 127098 152516 149729 138890 140089 85583 86711 319088 284101 838010 843724 207805 204730 267843 268324 316429 308257 312458 315039 319677 323740 292445 324559 763794 800341 586784 478390 287630 280135 325994 324709 332760 339163 330509 336047 370128 370087 670243 698046 39.25 68.6 2
08:42:09 2023-09-26 457965 460174 88025 85547 142058 145707 152212 151774 94267 91230 109480 110527 134069 134606 426274 455961 1139619 1125079 441557 464027 118008 103340 125764 126504 152769 149057 139440 139145 85498 86620 322319 282099 849439 844737 206322 203778 266646 269981 314273 308292 313225 315591 320161 323966 291556 326540 764922 805100 595885 475394 287581 281711 326767 327596 332886 338711 331404 335902 369875 371054 676802 698853 39.25 68.6 2
08:42:10 2023-09-26 465161 460170 87873 85669 142071 146416 151697 152229 94266 91515 109447 110603 133834 135320 423840 459720 1137895 1113056 446231 462948 117812 103475 125470 127098 152237 150115 138794 140412 85487 86921 322319 285201 841213 850480 207221 205049 267021 268359 316689 307290 313702 315856 319581 322248 294305 323502 764641 810576 589635 481039 286110 280990 325994 324415 333933 338070 331045 335537 371050 368948 666914 701096 39.25 68.6 2
08:42:11 2023-09-26 458471 460170 88029 85863 142473 145975 152009 152161 94267 91548 109480 110527 134119 135047 423804 458962 1136284 1113056 441201 462624 117812 103366 125470 127098 152271 150115 138904 140412 85551 86711 322319 283699 842792 850480 207805 203846 267467 268773 315699 309142 313702 315640 321857 323637 293500 324379 765687 811650 577629 479409 287688 281207 328423 326672 333861 338307 332829 333541 369942 370087 668360 701096 39.25 68.5 2
08:42:12 2023-09-26 464624 459908 88025 85489 142316 146044 152423 151985 94332 91482 109480 110388 134035 134606 426238 457353 1137932 1124244 449583 465596 118008 103269 125470 126889 152622 149729 138937 140089 85583 86711 321034 282897 844974 843724 207659 205049 265793 269602 315223 310309 313481 315640 318711 324263 292480 323275 767729 800341 586784 477634 286141 281918 324978 324674 333667 338782 329510 337382 369984 367812 672968 698802 39.25 68.5 2
08:42:13 2023-09-26 464877 460170 88029 85605 142702 146182 152668 152263 94332 91389 109851 110495 134271 134793 427214 453937 1134484 1122329 448947 462624 117812 103334 125677 126889 152622 149729 138794 140089 85493 86620 320089 282897 839072 846770 207477 204912 265954 269314 318399 308151 311658 317643 320502 323079 293643 323814 769141 802356 588130 481232 286074 281848 327229 326672 332994 339914 329546 335537 369907 369916 676543 700102 39.25 68.5 2
08:42:14 2023-09-26 459585 459845 87905 85517 142029 146182 152529 152263 94365 91452 109514 110548 134035 134793 426876 462827 1140463 1122329 445565 465523 117845 103410 125504 126889 152798 149729 138937 140056 85583 86711 322319 283298 837501 847442 206253 204236 266237 268808 315223 306753 314694 315634 319229 324263 291281 326813 763794 802162 584016 476361 286750 281453 326694 324834 335750 336580 332419 336321 368943 369499 666337 699604 39.25 68.5 2
08:42:15 2023-09-26 459877 460174 87845 85629 141604 146216 151934 152542 94202 91389 109480 110539 133943 134606 426274 457317 1146289 1122329 446899 465146 117615 103431 125057 127098 152271 150431 138603 141167 85557 87154 324464 285605 830328 846119 207805 204344 266060 267957 317026 307579 314955 315856 318392 323705 291556 324030 765650 802039 595885 477712 286182 282034 327331 324245 333463 338545 329510 336839 369984 368948 665059 697021 39.25 68.5 2
08:42:16 2023-09-26 459949 460165 88057 85479 142514 145673 152668 151321 94365 90946 110041 113538 134321 134040 426913 460116 1127958 1118834 450393 463309 117845 103378 125470 126889 152701 149483 138839 139957 85466 86679 322319 281628 845008 850480 207513 203846 265386 269981 314748 307040 314215 314968 320196 322283 292000 324030 767765 811600 594323 477189 286110 282832 324965 324709 333465 336768 332338 335247 369839 370168 672858 701751 39.25 68.4 2
08:42:17 2023-09-26 460016 462732 87961 85700 141962 146147 152389 152297 94267 91515 109480 110839 134508 135013 427178 454610 1147178 1128736 441448 463345 117812 103301 125849 126538 152728 149520 139224 140089 85493 86711 322319 283699 842198 843117 207805 203846 267467 268135 314748 308257 311801 315856 319264 323254 292445 324235 766029 804494 588707 477712 287666 280100 325959 325199 332058 338782 331874 335537 370164 370087 672491 699110 39.25 68.4 2
08:42:18 2023-09-26 453262 460170 88153 85506 142693 146036 152812 152059 94365 91452 109514 110516 134132 134234 428157 456638 1140463 1130835 441412 463345 118042 103237 125764 126504 152762 149748 139135 139893 85530 86620 322319 282099 845194 846843 206253 203427 266202 269223 315974 308006 312494 315856 319264 323254 290529 324631 768309 805341 595885 475358 286736 281945 324965 327596 332382 338722 330402 335356 368763 369946 676543 699073 39.25 68.4 2
08:42:19 2023-09-26 465099 460170 87749 85755 141819 146182 152178 152681 94300 91674 109800 110763 133850 135047 426274 460080 1136320 1113056 446049 464720 117730 103398 125501 127098 152237 150115 138794 140509 85604 86861 321146 284503 834923 850480 206638 203846 266237 267499 315293 306826 312749 315634 319677 321246 293373 324893 763794 811869 591198 477706 286173 280527 325994 324834 332994 337087 330313 333577 369977 368655 665333 701096 39.25 68.4 2
08:42:20 2023-09-26 459516 462773 87757 85578 142029 146080 152668 152331 94267 91515 109480 110611 133850 134954 427214 460044 1138811 1115896 444236 465122 117812 103301 125470 126538 152622 149554 138985 140089 85540 86679 322319 283498 842575 850936 207659 203495 266273 268171 314968 307255 313195 314644 320918 325019 291858 324451 768049 811686 597170 476214 286844 280814 327727 324834 332994 335720 331619 333469 369803 369916 669491 700599 39.25 68.4 2
08:42:21 2023-09-26 466160 460170 88037 85605 142267 146182 152464 152263 94365 91515 109775 110559 134069 134606 427553 456261 1137162 1125749 450540 463345 117845 103378 125436 126889 152622 150115 138890 140089 85519 86711 322319 283516 841748 845574 206638 204412 265421 268359 314748 309033 311292 314784 318711 321799 292303 322521 769164 805100 592760 477706 285236 281453 324942 326259 332058 339234 329012 333613 369319 367848 673891 699110 39.25 68.3 2
08:42:22 2023-09-26 463677 460174 87905 85574 142062 146080 152702 152297 94365 91548 109548 110484 134462 134826 427553 455961 1134484 1122329 449583 464720 118124 103378 125851 126538 153008 149311 139036 139927 85551 86711 321034 283498 850141 850332 207189 206178 265918 268629 315938 308186 312571 314716 320691 321849 292268 323359 768309 808289 585245 477404 285325 281277 324965 325690 331018 337596 331081 333217 369984 367812 674718 700599 39.25 68.3 2
08:42:23 2023-09-26 459949 463277 87753 85542 141795 146454 152212 152647 94267 91515 109514 110484 133850 134606 426913 458714 1147141 1125712 448275 465773 117420 103398 125057 127098 152273 149763 138767 141074 85423 86743 323828 285311 833404 843117 207221 203778 265607 267124 316211 306362 311801 314529 318229 324381 290705 323538 763830 802753 586784 477036 286097 280868 326029 324605 333667 338070 329012 335537 368943 368690 667974 699536 39.25 68.3 2
08:42:24 2023-09-26 459193 462768 87789 85493 142054 146216 152668 152542 94235 91548 109514 110612 134242 135047 427553 457304 1144671 1125116 444236 465773 117812 103346 125470 126538 152762 149938 139806 140409 85594 86884 321529 284302 841801 846119 207513 203710 267289 267768 315938 309980 311765 315856 319003 322318 292303 324559 765992 804494 586784 477780 287522 279674 324978 324709 331753 338070 329546 333613 369723 369793 673446 699110 39.25 68.3 2
08:42:25 2023-09-26 466783 462592 87901 85510 142473 145975 152498 152161 94365 91548 109548 110612 134140 134920 427589 462900 1132875 1118312 451992 465410 117420 103410 125090 126922 152300 150396 138794 140412 85466 86679 320089 284302 840954 848077 206638 204446 264573 267571 315258 306078 312749 314968 319193 323697 292000 321508 766102 809431 595885 480445 284530 281418 327959 324582 333595 336768 333476 333433 369911 368875 668011 701746 39.25 68.2 2
08:42:26 2023-09-26 458392 460174 87633 85481 142435 146216 152702 152821 94202 91581 109548 110763 133976 135081 427251 460116 1138811 1119852 446013 469040 117773 103540 125369 126963 152490 149413 138871 140917 85551 86766 321529 284907 838644 851685 206638 203778 266362 267250 315188 306362 311836 314968 319876 323014 292197 323538 765487 811369 583707 479298 286110 279757 325695 324474 332994 337087 329582 333275 369389 368948 666580 701096 39.25 68.2 2
08:42:27 2023-09-26 465538 460170 87873 85483 142100 145742 152736 152297 94398 91548 110032 110516 134288 134640 428533 459720 1137162 1130524 450642 465773 117697 103313 125470 126801 152490 149625 138794 140056 85487 86620 322319 282897 842107 838338 206638 204271 264573 268359 315974 306826 311801 315856 317233 323219 291556 324700 771294 802155 596785 479749 284858 281707 324965 324834 331556 336910 330503 335866 369723 366682 672491 698298 39.25 68.2 2
08:42:28 2023-09-26 458511 463754 87841 85538 142029 146114 152948 152787 94556 91568 109514 110612 133976 135047 428836 462082 1140463 1120735 445420 465410 117487 103346 125501 126538 152271 149625 138794 140089 85487 86561 319088 283298 839324 848077 207221 202937 265421 267535 314273 308669 313261 313498 319229 322283 290263 323215 766065 809431 589861 475687 286110 280135 324965 324834 332994 335028 331081 333541 367870 368690 667328 699110 39.25 68.2 2
08:42:29 2023-09-26 459981 462778 87776 85479 142029 145979 152702 152331 94235 91389 109514 110537 134069 134826 427553 460260 1143704 1125009 448592 466172 117224 103431 124645 126922 151749 150274 142592 140509 87407 86711 321034 284503 830808 847306 207075 203146 264644 267571 318174 306789 312499 315640 317724 323114 290529 323131 766959 804881 586784 477639 285775 280919 325923 323920 332994 337523 331169 335428 368647 368620 664589 698578 39.25 68.2 2
08:42:30 2023-09-26 464565 462628 87905 85384 142514 145606 153194 151774 94608 90979 109885 110399 134291 134167 428836 460716 1130998 1121531 450393 465773 117845 103313 125470 126471 152490 149066 138935 139648 85519 86412 322319 281231 849275 849879 206638 203146 264388 269033 314016 306327 312749 313093 318970 321281 290670 322295 768345 811869 594323 477036 285200 281533 324736 324834 332760 335063 330509 333000 369984 367556 674794 700599 39.25 68.2 2
08:42:31 2023-09-26 467444 461447 87753 85557 142020 146080 152702 152542 94235 91452 109514 110612 134102 134826 427553 460716 1134631 1115933 450412 466136 117420 103334 125057 126922 152132 150010 138925 140316 85455 86829 320549 285237 847875 850936 206531 204378 264468 267357 315974 306572 312571 314501 318534 322108 291894 320571 766065 809431 585245 481797 284894 280100 325432 324377 332994 336073 330174 333505 370128 365659 665602 700599 39.25 68.1 2
08:42:32 2023-09-26 458511 462773 87869 85380 142791 145630 153024 152059 94365 90979 109885 110539 134174 134234 428836 458750 1140874 1134167 447946 466550 117845 103248 125470 126471 152656 149311 138985 139572 85519 86412 322319 282099 844191 843117 207221 203112 264573 268395 315529 307066 311546 314968 318264 323254 289479 323502 770049 801473 592938 474307 285236 281025 324965 324221 332022 336580 329048 333577 366959 369916 676173 699791 39.25 68.1 2
08:42:33 2023-09-26 466746 462778 87721 85479 142029 145910 152914 152263 94234 91323 109480 110539 134361 134572 428799 457317 1136284 1125079 453289 466065 117697 103346 125057 126618 152913 149726 139220 140343 85519 86616 320089 283626 846236 846119 206280 204134 264362 267464 315938 306292 310784 315856 317650 323014 290635 320499 767729 802607 592760 481524 284294 280623 324965 324834 331986 337833 329568 333541 369723 369127 671501 698046 39.25 68.1 2
08:42:34 2023-09-26 460168 463532 87605 85419 141995 146147 152634 152297 94234 91356 109480 110484 134035 134606 428157 461722 1140463 1122329 447885 466101 117420 103378 125057 126437 152511 149520 138985 140023 85572 86588 320549 283699 843857 848041 207221 208401 264573 267464 315938 306825 312749 313462 317233 322958 289682 323011 764910 802464 596785 474941 287101 280477 326767 324582 333235 334816 331676 333361 367067 369916 666078 699642 39.25 68.1 2
08:42:35 2023-09-26 460021 463427 87477 85457 142226 146442 152178 152515 94136 91419 109447 110612 133867 135461 427516 457317 1150923 1129220 447763 469793 117448 103301 124990 126719 152102 149869 138794 140442 85572 86766 318274 285311 841034 843081 206495 205735 265209 266420 315974 306292 310749 315412 317128 321729 290158 322486 764380 802607 586784 477036 285165 279249 325468 324834 331448 337560 328214 333253 368352 367777 667524 698046 39.25 68.1 2
08:42:36 2023-09-26 464547 462778 87847 85447 142489 145742 153160 152263 94397 91197 109851 110475 134069 134167 428799 462082 1132875 1121731 454070 466793 117812 103334 125057 126504 152237 150136 138890 140056 85519 86679 318022 282897 838901 851415 206638 203112 263693 268737 315938 305368 314621 313462 318229 322979 293165 324165 770049 814181 585245 478353 284232 281945 324929 324690 333355 336071 332604 333162 369463 367910 669527 701975 39.25 68.1 2
08:42:37 2023-09-26 460885 462064 87601 85479 142020 145707 152668 152195 94394 91419 109447 110452 133909 134606 428836 457281 1147141 1125116 445178 466793 118008 103216 125682 126228 152490 148753 139030 139648 85519 86412 322319 282897 846270 845502 206638 204161 265758 267499 315485 307290 310784 314932 317269 321729 290396 323994 767149 802356 585245 474234 286512 279926 324965 324834 329983 336816 328480 333234 368907 368913 674412 699073 39.25 68.1 2
08:42:38 2023-09-26 459913 462768 87813 85467 142348 145437 153054 151992 94332 91197 109514 110539 134069 134201 428836 461069 1138775 1131601 451868 466101 117697 103281 125263 126437 152237 149311 138794 139506 85487 86412 322319 282498 842130 843724 206638 202937 264256 268450 315349 306464 313507 314501 316835 323781 292079 322342 769214 800123 577629 475614 284259 280955 324965 324834 331198 336367 329212 333541 366694 369127 673446 696875 39.25 68.1 2
08:42:39 2023-09-26 459877 461744 87557 85443 142398 146036 152600 152059 94169 91419 109480 110548 134006 134826 428836 460116 1140837 1117481 445274 467909 117420 103346 125057 126471 152237 149729 138794 140023 85476 86561 322319 284302 845014 852288 206638 208365 265386 267053 315974 306068 311256 313022 319193 320283 290158 323502 765650 814169 585245 477036 286039 279639 324965 324834 331986 336038 330545 331417 369463 368362 668543 701096 39.25 68.1 2
08:42:40 2023-09-26 459913 461744 87601 85447 142029 145944 152668 152297 94234 91356 109480 110484 134209 134606 428836 462441 1143704 1123926 448910 466793 117420 103313 125057 126471 152068 148996 138553 139648 85423 86734 321529 284155 842274 847895 206678 204735 264432 267134 315938 306825 313046 313283 317009 322213 288838 322259 763794 809454 589861 475344 285129 280157 324965 324377 332886 334021 329012 333505 366401 367521 663614 698046 39.25 68.1 2
08:42:41 2023-09-26 465282 464620 87601 85419 142029 145944 152668 152263 94040 91356 109514 110495 134035 134606 428836 457841 1137050 1122329 450540 466101 117812 103151 125436 126228 152622 149068 139128 139473 85540 86412 319088 283699 853875 848077 206348 202971 264573 267089 314163 308488 310531 313022 318711 321061 290635 321508 769979 809395 588130 479069 284752 280100 324965 324447 330719 336038 332382 334401 369731 368768 676321 702281 39.25 68.1 2
08:42:42 2023-09-26 464697 461385 87905 85352 143018 145570 152990 151846 94398 90913 109885 110443 134423 133956 428836 462082 1130431 1120735 451840 466136 117615 103443 125509 126618 152524 149273 138937 139990 85551 86557 320089 281917 844629 852819 206602 202796 263693 268359 314827 305368 314806 312843 318379 320729 290193 321997 769502 811650 585245 476552 284294 280955 324015 324834 332022 334489 329510 332189 368352 369127 672491 701096 39.25 68.1 2
08:42:43 2023-09-26 459877 464592 87601 85501 141799 146046 152634 152297 94169 91389 109480 110461 133817 135047 428836 457317 1145445 1128353 445565 466136 117697 103216 125023 126437 152723 149311 138794 140023 85540 86412 318022 284101 843226 844941 206348 208037 265793 266643 315049 306327 310313 314011 317233 321246 289717 322521 766065 802607 589861 476104 286320 279743 324893 324798 330290 336403 330503 333289 367655 370096 673335 699870 39.25 68.1 2
08:42:44 2023-09-26 472127 461412 87817 85415 142533 145572 152702 151774 94332 90946 109514 110443 134069 134201 428581 459108 1144198 1133573 449082 465993 117711 103248 125369 126302 152592 149136 139224 140264 85519 86588 323330 282498 844509 848523 207221 204161 264133 267535 314827 308561 311920 313975 317911 321988 287892 322557 768309 802607 587994 476173 284964 280135 324736 324834 330714 335063 328480 333203 365594 367264 673692 697021 39.25 68.1 2
08:42:45 2023-09-26 465099 462788 87605 85510 141791 146182 152212 152263 94136 91515 109636 110548 133817 135013 428533 460116 1139619 1115550 446936 466101 117386 103313 124851 126471 151827 149311 138603 139927 85540 86412 322319 284503 843112 852288 206058 208365 265386 266643 315974 306753 310820 313176 318910 321097 291894 324165 767416 814906 582168 479749 285058 279074 326767 324161 330518 335028 328480 330916 369984 367229 667974 700789 39.25 68.1 2
08:42:46 2023-09-26 459877 462104 87573 85411 141795 146200 152956 152549 94458 91534 109766 110612 133968 135124 428690 464684 1144384 1121805 446717 466101 117386 103313 125023 126437 152237 149414 138985 139797 85423 86412 315065 284101 841544 851082 206638 204161 264573 266678 315049 305864 311765 312037 317304 321472 288803 322521 766029 809431 588323 474941 285681 279639 324965 324377 330983 333951 329582 331956 367246 367264 668543 698541 39.25 68.1 2
08:42:47 2023-09-26 466778 461420 87776 85410 141995 145707 152634 152124 94136 90946 109480 110388 133817 134606 428836 456638 1137895 1124207 452004 466136 117453 103248 125023 126349 152068 149468 138863 139632 85508 86412 323330 283699 842067 849879 205879 205310 264291 267214 315313 307150 311734 313903 317092 321204 290494 323016 767546 802428 591198 477598 283860 279740 324857 324501 328915 336733 330723 332758 368943 367839 674168 700102 39.25 68.1 2
08:42:48 2023-09-26 463942 461771 87569 85356 141570 145673 152668 152263 94410 91197 109447 110507 133817 134572 428836 461757 1143432 1127353 449265 466136 117029 103281 124612 126471 151262 149520 142458 139927 85444 86348 319088 284233 829951 845574 206058 208037 264133 266643 315600 305746 310820 314011 315765 321281 288838 321508 762679 805100 597838 476361 284330 279639 324965 322867 332022 335028 329335 333505 366658 366426 664589 699293 39.25 68.1 2
08:42:49 2023-09-26 460021 462099 87509 85623 142272 145975 152009 152161 94072 91419 109296 110461 133863 135013 428194 457317 1145445 1125116 445006 466101 117420 103281 125023 126349 151993 149207 139109 139923 85519 86584 321529 284833 849964 846119 206058 204448 265209 266056 314941 308561 309807 313468 316277 320283 289479 323795 767186 802039 594323 476361 285200 278137 324929 324834 329448 336073 330122 332423 367798 367812 672491 698046 39.25 68.1 2
08:42:50 2023-09-26 468102 462530 87449 85308 141604 145673 152212 152158 94040 91322 109371 110410 133599 134572 428496 460752 1132875 1115859 450642 466136 117191 103287 124645 126437 151715 149520 142557 140023 87340 86412 324464 284907 834068 849879 205480 203427 263729 266643 315974 306415 310820 313462 317233 320283 290396 319530 764910 808216 585245 477670 283471 279639 324965 322902 331700 334710 330429 332676 368727 366663 666115 698692 39.25 68.1 2
08:42:51 2023-09-26 464248 462779 87509 85384 141815 145707 152178 152297 94040 91356 109480 110527 133834 134826 428836 460116 1137162 1118041 446680 468979 117347 103281 124889 126302 151858 149206 138603 139473 85455 86525 324851 285109 836798 851685 205913 204161 264573 265861 315793 306753 310278 312986 318450 320303 289717 321853 763218 811723 588130 478119 285200 278366 324965 323884 330482 334524 328480 330415 369463 366716 665565 700102 39.25 68.1 2
08:42:52 2023-09-26 467444 463204 87601 85352 141791 145707 152563 152158 94169 90946 109480 110465 133817 134167 428836 460411 1135480 1125116 450606 466101 117386 103151 124851 126054 152239 149103 142656 138793 87427 86380 322319 283298 842279 844308 205480 208436 262957 266607 314606 306356 309590 314968 315288 320248 290263 321821 766065 804728 591198 479712 285476 279960 324183 324197 330589 335861 328345 333289 368173 367178 670513 698795 39.25 68.1 2
08:42:53 2023-09-26 465428 462099 87569 85392 141566 145572 152212 152158 94040 90946 109480 110410 133834 134967 428508 457030 1134410 1122217 450466 467799 117529 103281 124956 126181 152102 149068 142756 139211 87340 86316 321034 283954 848410 848041 205480 204664 263693 266991 313877 306362 309373 312108 317233 321417 289717 320499 767765 802500 583707 478390 283524 279249 324507 324834 328454 335028 328480 332286 368943 368018 674205 699606 39.25 68.1 2
08:42:54 2023-09-26 458388 462104 87815 85405 141570 145944 152073 152158 94169 90946 109296 110410 133632 134201 428533 460080 1143704 1124207 449583 466136 117029 103243 124235 126471 151229 149503 142393 139728 87273 86529 323818 285311 834328 846807 205913 204161 263729 265417 315974 305710 312176 314387 318169 323014 291584 321365 764601 801364 594323 476926 285881 279257 326803 322055 330018 335720 328637 334216 366923 368760 665169 695998 39.25 68.1 2
08:42:55 2023-09-26 459877 461744 87557 85352 141763 145907 152464 152093 94360 91319 109379 110571 133716 134725 429708 458417 1146105 1125079 441448 466172 117720 103157 125302 126201 152237 149068 142726 138826 87320 86380 324851 284430 846535 845574 205913 203875 265249 266234 314163 306753 309590 313498 316241 320283 289453 322486 764946 802607 585245 474343 285200 278366 324507 324834 328951 335063 329568 331453 366372 367556 673446 697021 39.25 68.1 2
08:42:56 2023-09-26 467775 462099 87449 85561 142076 145570 151764 151951 94072 90946 109296 110443 133699 134572 428533 462900 1133679 1114204 452864 466136 117029 103216 124645 126262 151262 149311 138550 139581 87340 86412 321529 284907 841851 850936 205230 205310 263851 265754 315938 306609 310678 314049 317092 322107 290494 320413 763757 807076 594323 477670 285476 280173 324965 322867 331484 334524 330627 332315 369463 366806 663614 699110 39.25 68.1 2
08:42:57 2023-09-26 463059 464077 87541 85510 141495 146044 152076 152161 94134 91286 109312 110388 133565 134640 428533 460116 1140874 1115433 445565 466136 117224 103160 124889 126201 151546 148510 142761 138859 87306 86348 322319 284503 835790 851685 205480 203875 264609 266416 315049 304481 309878 312108 318194 320931 289514 321508 763794 813666 583707 477036 284765 278470 324965 323393 330018 334489 328515 330379 368943 369287 665602 699110 39.25 68.1 2
08:42:58 2023-09-26 468460 462095 87601 85437 141861 145471 152178 151808 94105 90946 109296 113470 133850 134167 428836 458427 1135516 1125116 450642 465872 117420 105871 124645 126021 152000 149066 138699 141644 85540 86316 323330 283662 842173 846119 205301 204735 263369 266501 314163 306609 309373 314489 315933 322072 291948 319270 766029 801473 588707 478206 284668 279674 324507 323477 329983 335098 328173 333239 367834 366548 669564 697021 39.25 68.1 2
08:42:59 2023-09-26 459913 462099 87541 85384 141562 145707 152073 151774 94072 90946 109636 110410 133850 134201 428194 462802 1139655 1122055 446936 465445 117224 103260 124645 126021 151478 148999 142557 138826 87306 86108 322319 283699 841961 848077 206348 203875 263729 265861 314606 304779 311292 311599 316241 321246 294953 321508 763254 802198 588323 474270 284095 278401 324857 323597 331449 333472 330503 332315 365416 368357 666115 697615 39.25 68.1 2
08:43:00 2023-09-26 462696 462784 87294 85419 141109 146438 151237 152297 94007 91356 109111 110443 133507 134750 427553 458714 1144634 1125812 448654 468646 117185 103216 124545 126336 151614 149206 138413 139764 85549 86498 324464 285311 835198 844345 205480 203875 263887 265320 315493 306825 308905 314011 315323 321333 288838 320535 761567 800341 585245 476361 284134 278331 324965 322413 329715 335803 328637 332225 365629 367688 665095 695998 39.25 68.1 2
08:43:01 2023-09-26 463818 460774 87776 85310 141570 145235 152212 151321 94105 90913 109296 113403 133817 133914 428533 461398 1128031 1118977 450642 466101 117110 105911 124645 126021 151648 149120 142766 138760 87340 86199 322319 282897 844838 851685 205480 203875 262119 266714 314827 305962 310784 311599 316277 319323 288838 321918 767319 809454 583707 478051 284265 280109 324435 322010 331305 335732 330269 332846 366694 365741 665602 698083 39.25 68.1 2
08:43:02 2023-09-26 466783 462824 87445 85500 141147 145742 151690 152018 93974 90979 109244 110612 133834 134911 429258 460044 1137710 1113019 447946 465957 117586 103216 124750 126195 151262 149207 142423 139211 85508 86434 323468 285311 842811 850480 205156 204055 263926 265417 315493 305459 309878 312108 315800 320303 290466 320014 761567 811149 586510 477598 283462 278137 324965 322867 330018 334021 330255 330451 368029 367982 667321 699110 39.25 68.1 2
08:43:03 2023-09-26 463968 461744 87569 85470 142469 145469 152042 151321 94007 90913 109296 113437 133708 134167 428836 460116 1133800 1125116 452993 465773 117420 105843 124645 126021 151715 148860 138699 138782 87427 86077 322319 282897 842279 843117 205905 204161 262520 266678 313912 306681 312140 312736 314673 321176 291100 321307 768595 800444 594323 477639 284668 279639 323787 323393 329983 334021 328627 332856 365522 366548 671025 694977 39.25 68.1 2
08:43:04 2023-09-26 467775 462135 87660 85415 141853 145670 152042 151917 94200 91160 109346 110443 133868 134505 428314 456495 1134484 1121531 450220 464756 117543 103475 124889 125987 151512 148372 142865 138859 85423 86493 322319 283498 843458 848041 205191 204161 262922 265861 314163 305864 310596 313058 316277 321156 289506 319530 765487 802392 583707 477598 283427 279310 324015 323920 327959 335098 328637 330451 368943 367718 672704 698615 39.25 68.2 2
08:43:05 2023-09-26 462931 462095 87509 85373 141570 145572 151934 151774 94007 90946 109145 113470 133805 134201 427625 461434 1140463 1122329 448312 465410 116640 103287 124202 126228 151020 149311 142458 139211 87306 86135 321529 284283 832056 848523 205593 203840 263404 265719 315938 304922 312176 312879 315365 322334 287927 320275 763738 801473 588515 476545 283427 278401 324965 321662 331054 334746 328382 332495 365594 367322 664226 694977 39.25 68.2 2
08:43:06 2023-09-26 462515 464738 87433 85443 142201 145833 151453 152231 94101 90946 108968 113470 133574 134606 428544 459681 1143704 1123484 441448 465445 117285 103184 124612 125847 151296 148860 142458 142817 87306 86018 318522 284101 845539 843117 205480 203590 264573 265046 313943 305403 311586 311716 315323 319768 288803 321506 762679 800341 583707 474307 284765 277486 324699 323920 328490 335028 328637 331417 366694 366716 671538 697021 39.25 68.2 2
08:43:07 2023-09-26 468107 462104 87445 85316 141143 145471 151724 151774 94040 90913 109077 113437 133507 134500 428194 460752 1131270 1114240 450606 467284 117029 103248 124511 126201 151546 149031 140360 139698 85380 86466 324464 285311 836648 850936 204942 204953 262852 265754 315049 305962 309843 313456 318764 322358 289647 320963 761531 802428 583707 477562 284265 278366 324965 321888 329983 333682 329568 332249 367762 365705 664226 698541 39.25 68.2 2
08:43:08 2023-09-26 455173 463431 87815 85426 141799 145167 152178 151254 94201 90880 109228 113369 133783 133729 428799 460044 1136284 1130835 450184 465047 117353 103163 124817 125934 151858 148772 142865 138760 85497 86199 322319 282498 843447 845538 206058 203875 262852 267053 313650 306609 309555 312037 315323 321246 288874 320499 766029 797975 589861 473491 285476 281723 323499 325356 329306 336936 329495 333120 364029 367143 673335 696809 39.25 68.2 2
08:43:09 2023-09-26 467775 462068 87565 85380 141537 145437 151934 151288 94039 90880 109077 113403 133599 134167 428567 458925 1137325 1125812 451451 468166 117552 103254 124545 126060 151790 148893 138413 139340 85593 86135 320089 282897 840779 844308 205159 204161 263153 266198 314163 305674 310414 313832 314778 321382 289858 321491 763757 801473 598923 477562 284467 279144 324015 322867 328986 335028 327637 331417 366888 366548 669527 696455 39.25 68.2 2
08:43:10 2023-09-26 459877 462788 87569 85529 142076 145469 151521 151321 93974 90913 109077 113504 133632 134167 428799 462082 1138775 1121531 446339 465047 117191 103195 124492 125900 151262 148790 138550 142947 87360 86348 322319 283699 846631 847405 205913 203590 263290 265825 314163 305102 311256 311314 315288 323014 288766 322500 764454 804881 586784 474051 285476 278998 324399 322651 331807 332773 329779 332153 364974 367580 664226 698795 39.25 68.2 2
08:43:11 2023-09-26 463313 462779 87234 85506 141072 145742 151203 152018 92379 91249 109211 110484 133800 134818 428011 457137 1143630 1122180 446826 468129 117218 103301 124202 126021 151060 148510 140447 139632 87326 86289 321529 285311 837455 846009 205230 203590 263693 264199 314827 306609 310414 313022 315253 319990 288496 320464 764785 798011 583707 476698 283391 277486 324965 322640 328951 335063 328637 331453 366108 368235 665565 694977 39.25 68.2 2
08:43:12 2023-09-26 466234 462805 87569 85342 141815 145201 152039 151254 94169 90913 109447 113335 133800 133914 428836 462046 1127123 1118041 450606 464684 117191 105916 124235 125987 151262 148825 142587 138815 87333 86135 319088 282897 842457 849879 205480 203875 262423 266804 314797 305710 311114 311858 316354 321204 291270 321271 765687 810787 588323 478797 283863 279869 324015 321888 331233 332948 329568 330880 366365 365670 667936 698046 39.25 68.2 2
08:43:13 2023-09-26 467555 465617 87468 85538 142398 146036 151419 152197 94134 91286 109203 110603 133926 134945 428314 459827 1134484 1112265 447745 467983 117157 103260 124202 126021 151229 148825 138318 139006 87360 86135 318522 284907 835959 851685 204653 203875 263693 264975 314606 305962 309590 311645 315950 319854 289717 320237 764822 810576 580630 477526 283427 277908 324699 322377 329947 333986 329335 330379 368907 367322 664226 698578 39.25 68.2 2
08:43:14 2023-09-26 464989 461416 87505 85373 141533 145201 151900 151288 94072 90913 109447 113369 133599 134407 428836 460116 1137895 1125079 452324 466513 117191 103195 124612 125639 151262 148686 142488 142947 85487 86253 318274 283115 842143 843724 205337 204450 262747 266465 313471 306753 311734 312807 314304 320764 287927 319046 764996 799693 585245 477036 283863 279639 323559 323561 329804 333951 328173 333979 364974 365741 671501 694941 39.25 68.2 2
08:43:15 2023-09-26 468925 464082 87537 85483 141499 145536 152042 151288 94345 90946 109077 113437 133800 134471 428799 455249 1134212 1120735 449853 465374 117191 105955 124612 125987 151681 148790 142557 142947 87393 86167 322319 283429 841961 846807 204797 203875 262887 265861 314054 305368 310414 313498 315985 320303 289682 321564 763757 802607 597252 477189 282959 278366 323787 322902 327693 335028 328637 330415 367798 366548 673655 696491 39.25 68.2 2
08:43:16 2023-09-26 459949 462104 87509 85320 141147 145235 151690 151288 94136 90946 109111 113437 133599 134167 428567 462117 1139619 1121531 446680 464720 117451 103287 124511 126167 151094 148928 138128 139046 85497 86348 321529 284064 835584 848523 205480 203590 263592 265825 315049 304456 312619 312037 314743 320248 294355 320014 762982 801473 585245 474270 283391 278331 324243 320914 330983 333449 328405 332189 366842 367322 663284 694941 39.25 68.2 2
08:43:17 2023-09-26 464000 463251 87417 85421 141306 145725 151170 152124 93941 91545 108860 110548 133582 135013 428157 456638 1143704 1122329 445250 464720 117272 103151 124492 125987 151262 148582 142388 138782 87206 86167 321146 285311 840859 843081 205336 203590 264133 264199 314606 306415 310414 313462 315288 319545 294966 319979 763701 799740 592760 476361 283264 277065 324965 322377 327959 334992 328173 331381 365558 367322 665602 695692 39.25 68.2 2
08:43:18 2023-09-26 466673 461744 87569 85348 141562 145437 151934 151288 94072 90880 109111 113403 133599 133914 428508 464611 1129957 1117817 453426 468129 117285 103333 124717 126147 151411 148717 138577 138951 87273 86167 321529 282897 838563 850936 205300 203875 261831 265861 314163 304958 310313 311528 315765 318401 288295 321263 762643 806470 583707 477036 283462 279354 323559 321853 330018 332449 329335 330415 365594 366285 664589 697021 39.25 68.2 2
08:43:19 2023-09-26 460310 462104 87509 85283 141781 145201 151900 151254 94136 90913 109077 113403 133800 134133 428836 457353 1138775 1125079 444863 463345 117305 105775 124645 125572 151715 148340 142557 142643 87340 85955 322319 282099 846034 844941 205480 203021 262922 266269 313174 304481 308870 311787 318533 321097 288730 321889 765687 801364 588130 473782 285881 279743 322662 323705 328649 333951 328637 330880 364462 368213 673335 694413 39.25 68.2 2
08:43:20 2023-09-26 465391 461744 87505 85454 142005 145227 151873 151918 94360 91249 109244 110369 133968 134142 428690 461683 1134373 1127129 451131 464322 117191 105877 124235 125606 151756 148545 142488 142748 87300 85986 319714 283298 842810 843081 205156 204018 262450 265825 313650 305962 308905 312593 314050 320025 288365 319268 763794 798011 583707 478390 284064 279214 324206 322867 329413 333951 327405 332459 365558 365741 669564 694941 39.25 68.2 2
08:43:21 2023-09-26 459913 462104 87569 85397 141533 145437 151237 151288 94136 90913 109111 113504 133565 134628 428836 462082 1134676 1115859 444900 466513 117224 103151 124235 125813 151262 148721 142488 142817 87273 85986 321529 283699 841788 848077 205843 203558 263447 265950 314020 306357 312176 311905 316579 321204 288838 323282 763444 802356 589635 473527 283502 278137 323907 322831 329911 331915 327984 332249 364142 367803 663614 695998 39.25 68.3 2
08:43:22 2023-09-26 464472 464665 87684 85419 141499 145401 151832 151288 92576 91190 109312 110378 134324 134167 427553 460116 1139348 1124207 447885 464684 116640 103287 124083 126228 151161 149207 142156 139211 87206 86348 322319 285040 831496 844345 205480 203590 262922 265639 315269 305102 309338 313022 314304 319768 294550 320239 761356 799740 588323 475687 282994 278366 324965 320878 329983 333986 328173 332189 365010 366806 663954 694413 39.25 68.3 2
08:43:23 2023-09-26 463641 462773 87597 85363 142029 144730 152212 150803 94169 90880 109262 113179 133632 133729 428567 462864 1124731 1115859 449216 464358 117328 103195 124407 125639 151262 148375 140458 138822 85540 86285 320089 281086 844602 850371 205157 203484 264601 266875 312995 304600 309843 310149 315800 320303 288645 321881 764874 807040 592760 476361 282959 281326 321982 322902 329947 332449 327489 330379 365273 366806 670550 697021 39.25 68.3 2
08:43:24 2023-09-26 467992 464807 87537 85384 141047 145437 151203 151288 93974 91163 109211 110497 133473 134133 427553 462864 1127994 1112982 449231 464358 116996 103184 124202 126021 151195 148860 142354 138826 87300 86167 324464 284503 830637 848077 204188 208037 262922 265010 314606 304979 309807 312001 315323 321382 288838 319946 763701 802356 591198 477598 283863 278137 324736 320950 329983 332983 328637 330647 367246 365413 663284 697776 39.25 68.3 2
08:43:25 2023-09-26 459877 461740 87601 85315 141562 145201 151900 150769 94105 90880 109186 113335 133599 133948 428836 458714 1133837 1125116 450699 466586 117428 103333 124683 125886 151688 148370 142956 138665 85412 86167 320089 281917 846295 843724 205480 203021 262084 266916 312888 306393 309303 311818 314813 320283 288694 322183 763830 793414 588323 473527 282528 279310 323104 322938 328915 333717 328637 331417 363335 366191 672491 692904 39.25 68.3 2
08:43:26 2023-09-26 467444 461744 87624 85479 141431 145403 151656 151045 94007 90946 109635 110401 133599 134133 428533 458925 1132875 1125438 452004 464358 117029 105916 124235 125639 151060 148340 142388 142748 87360 85986 322319 283298 842107 843117 204223 203875 262450 265639 313686 304815 310596 313498 314304 321192 289048 320999 762643 800037 591198 476817 283863 278366 323104 322377 328170 335028 326676 330951 366658 365413 667597 695707 39.25 68.3 2
08:43:27 2023-09-26 459913 462104 87417 85343 141689 145368 151068 151085 94040 90946 109077 113403 133872 134699 428508 464647 1139327 1119410 446462 467467 117252 103293 124780 125852 151580 148790 142488 138591 87360 86135 321529 284155 842067 848041 205480 203021 262887 265577 313763 304637 310749 311091 315288 320248 289054 322109 761356 803889 586784 473527 282994 277908 322746 321924 330983 331915 328418 331148 363916 366806 662344 694941 39.25 68.3 2
08:43:28 2023-09-26 462655 463977 87652 85447 140853 145707 150961 151774 93942 90913 109002 113403 133197 134201 427589 458714 1142082 1119336 448239 464720 116996 103151 124202 125987 151229 148772 142190 138951 87239 86348 320508 285716 830704 845538 205156 203021 262922 264199 315049 305962 311293 313534 314778 319323 294794 320014 761356 798011 592760 476024 282959 278091 324965 320557 328986 334710 328173 333304 365010 366806 664226 694449 39.25 68.3 2
08:43:29 2023-09-26 465927 462095 87633 85409 141857 145433 152464 151085 92798 90782 109346 113234 133901 133628 428653 464355 1129795 1118003 451462 464358 117224 103228 124717 126114 151262 148305 142423 142748 87393 86077 323330 282229 845655 850480 205156 203590 262049 266678 313576 305531 310566 310837 315765 320303 288365 319530 763254 802464 588130 476698 282563 279249 322125 322867 330018 332449 329568 330379 365594 365741 669330 696528 39.25 68.3 2
08:43:30 2023-09-26 459913 462126 87449 85414 141537 145437 151237 151288 94007 90946 108893 113470 133164 134606 428567 458275 1142082 1123926 441448 463345 117491 105843 124612 125606 151262 148375 142488 142713 87393 85923 321529 284101 856055 846683 205195 202774 265001 265276 313067 306464 310414 311894 315148 321204 288969 323282 764217 798011 583707 474307 286084 279241 323787 322867 327729 334489 328173 333378 367142 367982 670513 694941 39.25 68.3 2
08:43:31 2023-09-26 461544 465136 87569 85378 141699 145231 152076 151048 94296 91315 109312 113302 133599 133948 428836 459396 1137710 1125042 446863 463345 117420 105848 124750 125606 151296 148340 142423 142613 87366 85923 321034 282099 843984 838338 205480 203021 262084 266269 312295 306393 308870 311243 315288 320248 288671 320275 762679 793450 591400 472822 283268 278366 322614 323393 328724 333951 328637 330916 363335 367322 672491 694216 39.25 68.3 2
08:43:32 2023-09-26 465099 462824 87417 85468 141139 145707 151237 151321 94007 90979 108743 113470 133197 134606 427589 460116 1134484 1109897 444936 464358 117029 103139 124235 125813 150959 148508 140251 139050 85529 86226 321529 284503 843005 851612 204655 202915 263957 264834 314128 305531 308905 311563 316241 319158 288698 319494 761356 808824 589635 478051 285274 276714 324015 321924 329448 333018 328637 329381 367834 367682 664226 697058 39.25 68.3 2
08:43:33 2023-09-26 461549 465177 87417 85320 141143 145235 151690 151288 94327 90946 108968 113437 133197 134167 428533 465342 1135516 1117208 444272 464358 116996 105916 124202 125639 151750 148375 142388 142748 87273 85986 322319 283498 843005 848077 205191 202879 262922 265010 313245 304743 309843 310078 315765 321417 289126 322661 764329 802162 585245 472859 283427 277521 322746 322377 329430 330989 329079 329452 364171 366806 665131 697268 39.25 68.3 2
08:43:34 2023-09-26 466453 462104 87501 85373 141614 145227 151382 151566 94040 90913 109002 113369 133553 133956 428230 458600 1130468 1119373 449074 466623 117151 103087 124545 125766 151161 148236 138128 138910 85581 86226 318522 283699 841748 846807 204223 203235 262677 265603 313174 304481 309975 311680 318278 319865 288838 319752 762679 802607 588073 476817 282528 278366 324242 322640 327199 334793 328637 329452 367798 365741 673446 696491 39.25 68.3 2
08:43:35 2023-09-26 460982 462824 87575 85342 141114 145235 151656 151605 94327 90946 109077 113437 133473 134167 428836 460080 1128031 1118977 447605 463309 117420 105809 124645 125399 151858 148150 142878 142779 87460 85770 322319 281900 847477 851082 204510 203021 262485 265825 311750 305962 308905 310149 316020 319854 294758 318599 762715 802428 591198 476698 281737 278091 321637 322580 327994 332668 330759 330926 366436 366806 672491 697021 39.25 68.3 2
08:43:36 2023-09-26 464603 462815 87178 85446 140621 145707 150719 151774 94149 91389 108876 110495 133398 134911 427262 456852 1143395 1120623 445105 466659 117218 103151 124426 125987 151229 148375 142156 142939 85549 86253 321529 285647 834597 843081 204868 202915 263325 264164 313648 305962 309975 312108 314304 321382 294550 319270 761356 793486 588130 475687 282563 276679 324736 321888 327959 334524 327673 330951 365045 365776 665296 692941 39.25 68.3 2
08:43:37 2023-09-26 460858 462135 87509 85496 142076 145167 151068 150635 94072 90946 109002 113403 133565 134167 428230 457353 1137199 1121531 441182 462659 117339 105809 124268 125433 151296 147892 138360 142445 87239 85801 322319 282697 844509 844345 204868 202383 262957 265417 312260 306393 310414 311314 315068 320931 289126 322036 757283 799211 591198 472452 283498 277521 322161 322938 327693 333484 328113 330415 365337 368018 672491 694977 39.25 68.3 2
08:43:38 2023-09-26 467439 463714 87504 85510 141014 145670 151102 151254 94167 91508 108976 110497 133683 134539 427975 460044 1131270 1109897 449583 464720 117185 103151 124202 125934 150986 148721 142156 139142 85581 86018 324464 284907 833472 849278 203831 203590 262922 264234 314163 305409 308905 311563 315068 319854 289277 320282 761356 802392 583707 477598 283863 277521 324507 320914 329484 332983 328637 330415 367576 365413 663755 696751 39.25 68.3 2
08:43:39 2023-09-26 459913 462099 87601 85342 141595 144765 151690 150769 94073 90946 109111 113179 133632 133729 428836 459756 1132234 1125079 449546 463345 117305 103107 124235 125486 151060 148027 142388 142870 87239 85833 320089 282479 844496 844810 205337 202915 261944 266127 312153 306321 311293 311858 315113 320317 288692 319530 762679 793378 588323 473884 283863 278470 322125 322449 327994 333379 328637 331417 363080 366542 671538 692941 39.25 68.3 2
08:43:40 2023-09-26 467334 463827 87541 85352 141072 145098 151170 151186 94072 90913 109002 113134 133599 133948 427902 458751 1132875 1122329 452040 466586 117185 105843 124235 125639 151506 148375 142388 142713 87273 85891 319088 282897 842080 843724 204545 203590 262084 265417 313245 304815 311366 313058 313358 321417 294754 319863 761567 793184 582168 476146 283061 278137 321839 321924 328702 334524 324514 331453 365594 364900 667597 695745 39.25 68.3 2
08:43:41 2023-09-26 459877 461780 87449 85289 141614 145227 151035 151322 94040 90979 108743 113403 133264 134167 428230 464939 1134668 1115859 441466 462984 116996 105843 124511 125819 151094 148442 140066 138591 85549 86104 318522 283662 839433 847895 205157 202844 262852 265010 313210 305102 309878 311317 315933 321417 288671 320308 762583 804202 585245 472822 282994 277486 323785 321888 329983 330989 329751 330147 363370 366806 664226 694977 39.25 68.3 2
08:43:42 2023-09-26 458388 464086 87663 85384 141114 145201 151731 151153 94135 90880 108709 113369 133440 134437 427975 462827 1137126 1121416 446899 464322 116640 103184 123760 125987 150509 148980 142152 138951 87239 86104 320089 284027 835365 846770 204797 202985 262450 265010 314827 304138 311733 312001 314015 319288 289054 319494 759167 797975 583707 474234 284265 277908 324015 322679 329947 333634 327369 332957 364136 365741 662307 692868 39.25 68.3 2
08:43:43 2023-09-26 466259 462095 87573 85345 141570 144730 151900 150769 94312 90913 109044 113369 133473 134133 428496 459827 1131943 1120577 448945 465341 117448 103239 124545 125472 151824 148131 138318 138591 85476 85801 323330 281831 850670 850936 204334 202985 262415 265861 311676 305962 311845 310406 315765 319854 287927 321491 762643 802392 588130 476698 284265 278067 321150 323848 328649 331915 329568 329345 365594 365741 672968 695962 39.25 68.4 2
08:43:44 2023-09-26 465282 464082 87417 85549 142076 145570 151453 150601 94136 90880 109044 113179 133641 133771 428194 461398 1125264 1113056 451647 463274 116882 105843 124168 125606 151161 148340 140101 142748 87266 85955 322319 282897 840520 849879 204510 203021 261249 265603 313650 304601 309807 312309 315253 320303 294685 319770 763665 802356 591198 477036 283061 278401 322841 320914 329947 331915 329079 330112 365522 364573 666300 694941 39.25 68.4 2
08:43:45 2023-09-26 459193 462891 87477 85373 141114 144765 151203 150877 94294 91408 109102 110282 134341 134099 428314 457137 1139327 1124357 444180 465268 117386 103098 124202 125366 151262 147858 140164 142653 87300 85891 321529 282897 844735 846119 204653 202206 262887 264975 311715 306343 309975 311091 314778 320303 288874 320499 761356 793414 582168 468692 283250 278564 321150 322115 325950 332646 327369 329381 364427 366806 669527 691584 39.25 68.4 3
08:43:46 2023-09-26 452135 452536 86335 86905 143064 142337 148706 152376 94169 90913 107944 112476 132186 131702 422359 451102 1117170 1109897 442606 456495 115800 105031 125565 123084 147483 145064 137260 137827 86393 84727 317263 275597 829216 824988 202341 200380 259694 262261 309169 300389 306676 307237 313453 318664 285392 318221 752189 784375 579091 466275 279883 275202 316154 316982 324920 330286 323374 328041 360970 361344 662344 685793 39.25 68.4 3
08:43:47 2023-09-26 455554 452260 86235 85287 139852 143071 149002 149333 94296 91634 107629 110494 131063 132108 419090 451102 1114461 1091368 441711 455782 115065 105104 125182 123084 148875 145095 136288 137342 86082 84695 321146 277720 814210 828600 200721 200415 260059 260047 307887 298954 306208 306771 313717 315975 288061 315582 747833 792661 579091 468584 278916 273977 318141 314969 324812 329644 323601 328004 362212 360159 652152 685423 39.25 68.4 3
08:43:48 2023-09-26 450192 447706 86121 86876 139377 141844 151867 151777 94528 92121 107218 112442 130949 132804 417835 450395 1109659 1088200 442545 454396 115065 105065 124695 122648 147684 143892 135501 136445 86023 84705 313218 277689 816847 824221 200302 200416 259694 260082 307457 298501 306640 306274 313938 317185 288061 315618 747869 791251 579091 467852 278651 274589 317251 315820 323956 329431 324334 328213 364039 363089 651082 685084 39.25 68.4 3
08:43:49 2023-09-26 445060 446670 86544 85288 139562 141286 149176 148124 94758 91867 107399 112143 131260 133488 417173 447023 1114461 1103901 436171 456043 115800 105031 124938 122012 147958 143223 135854 135940 86115 84547 314083 275336 820569 820863 201529 199093 260242 260843 305534 299514 305276 307237 313938 317445 287180 321226 751656 784364 579091 463041 279883 273941 316189 316947 324691 329965 323374 328541 361164 363517 660360 684783 39.25 68.4 3
08:43:50 2023-09-26 451898 444395 86239 86905 139382 141713 148416 151461 92819 92311 107185 112220 130826 131884 414754 449725 1109622 1088273 440899 454396 115953 103219 122342 122516 147511 143358 135144 136181 84367 84685 311956 276643 808629 822908 201529 200380 259694 260843 307457 299206 306496 307167 314159 317480 288562 317997 751008 793491 571893 468532 278024 275238 317181 317231 324671 329182 324129 328541 361129 360734 652244 682786 39.25 68.3 3
08:43:51 2023-09-26 449134 442147 86353 86967 139061 141710 148416 148227 95021 92576 107185 112186 131132 132042 414718 448390 1106824 1088236 442527 453723 115800 105278 124383 121812 146864 142928 134652 135522 86056 84564 314083 275141 809049 819497 201706 200415 258930 260878 307457 297633 306748 307202 315224 318441 288874 319457 751656 795322 580822 467598 278096 275660 317181 315004 324934 329644 324298 329239 362791 361309 653150 682750 39.25 68.3 3
08:43:52 2023-09-26 439924 441854 86426 87023 142061 141255 148624 147814 92757 94658 107218 112143 130916 131726 414502 446159 1119671 1103864 436047 456225 116360 105468 122257 121565 147562 142728 134889 135360 86175 84674 311956 274946 815640 814883 201529 199718 259623 260843 305996 300773 306284 308204 315704 319182 294306 321844 752189 784171 580630 464424 281466 273714 319475 316947 324812 329894 324262 330085 362791 365705 657415 682435 39.25 68.3 3
08:43:53 2023-09-26 440131 441489 86486 85294 139368 141582 148210 148021 92852 94954 107185 112143 130704 131783 414682 442990 1115553 1100614 432651 454134 116379 105278 124383 120811 147479 142334 134618 135349 86175 84595 314083 274169 815953 813337 202022 199752 259623 261642 306244 300846 306712 308887 315897 320078 288391 321997 753255 784436 570691 462315 281466 274781 317216 318352 323921 329928 324730 330691 364427 366806 659425 684783 39.25 68.2 3
08:43:54 2023-09-26 445509 440063 86399 85277 139347 141517 148484 148295 93073 93144 107398 110189 131096 131884 413883 448938 1106750 1094699 442980 457053 116153 105639 121870 121060 146796 142365 134975 135233 86175 84595 313218 274169 806382 818267 202163 201045 260059 262078 308389 298745 309416 308204 314813 320078 288838 319530 753255 795556 573408 466179 279345 276577 318176 316912 325985 328906 327138 331132 364462 363517 655006 683788 39.25 68.2 3
08:43:55 2023-09-26 441705 438134 86522 85240 139250 141906 147797 147814 93073 95317 107005 112297 130524 131884 412791 445349 1110193 1087391 441665 453688 116186 105526 121324 120811 146319 142235 133708 135046 84585 84653 310965 274557 799233 813913 202198 201678 260425 262078 308424 299199 309538 308275 315323 320504 290635 320499 754508 793342 579281 468532 279847 276541 319175 316912 328828 329894 327673 329381 366430 365156 652188 685460 39.25 68.1 3
08:43:56 2023-09-26 437560 439293 87074 85192 139368 141058 148624 147608 93199 95380 107448 109974 131063 131683 413081 441877 1114461 1103901 435552 455580 116573 105346 121835 120480 146520 141630 134398 134386 86208 84621 310965 273008 808924 808606 202198 200101 260451 262480 306494 301374 306460 310829 315288 318401 290193 324030 752502 790656 565839 459679 282262 276082 318176 318905 324934 330955 327637 329417 365594 369091 660360 681749 39.25 68.1 3
08:43:57 2023-09-26 436298 435476 86804 85252 142026 140863 148227 147403 93135 95350 107185 111954 130949 135593 414033 442088 1112882 1103784 435171 454295 116640 105526 121493 120315 146592 141003 134112 134166 86208 84589 310965 272202 815620 806895 203510 200450 259657 263285 307172 301339 308230 310149 316277 321246 290445 324595 754703 790692 579281 459642 281864 277712 318176 319388 328377 333373 328345 333031 365309 368875 660250 682620 39.25 68.1 3
08:43:58 2023-09-26 440566 437656 86955 85342 138945 141548 147728 147814 93009 95549 107005 110020 130818 131884 410874 441836 1108800 1091598 441358 456085 116493 105673 120986 120480 145845 141198 133910 134479 86056 84658 310078 274169 798624 809213 201975 201748 260417 262078 309360 299514 309247 310149 316719 319323 293337 322259 752189 793414 573408 467868 281466 276541 320889 316982 328646 330920 328846 330415 369463 367322 652188 683788 39.25 68.1 3
08:43:59 2023-09-26 432944 433129 86840 85398 138621 141255 147589 147609 93326 95648 106858 112220 130826 135638 409721 444771 1109659 1088163 432651 454295 116607 103015 120986 120233 145879 141296 133549 134133 86149 84601 310078 273781 808314 810357 202517 201396 261283 262480 308460 300425 310414 311091 318675 319768 293160 324595 748233 802645 570691 467648 282988 276221 320972 318763 327552 332273 329495 332507 369911 369794 653150 683861 39.25 68.1 3
08:44:00 2023-09-26 439092 433133 87174 85405 139451 140897 147762 146959 93357 95549 107078 109716 130826 135533 409685 441764 1108052 1101433 440415 453654 116834 105707 120986 120218 145845 140906 133239 134264 86241 84569 310965 272166 799759 802497 202871 202030 260019 263355 308424 300809 310090 312072 319252 322318 293124 324295 756504 784473 574924 464789 281466 277977 319211 319424 327428 331950 328173 333239 367834 368795 656522 684297 39.25 68.1 3
08:44:01 2023-09-26 432227 433214 87046 85278 139075 140724 147348 147127 93293 95748 106564 112065 130557 132008 412204 445774 1113093 1094460 433700 454186 117057 103239 120849 120233 145510 141003 133206 133948 86208 84601 314708 273140 801223 809213 202871 201396 261648 263320 309798 301091 308870 310149 319936 320764 293821 327269 752466 802447 573408 463768 283061 276541 320628 318905 328610 331985 329012 330415 369984 368948 654541 684450 39.25 68.1 3
08:44:02 2023-09-26 430396 433124 87266 85384 138782 141368 147557 146925 93452 95881 107005 112065 130557 133733 411913 444377 1111269 1092957 432615 454616 116915 105775 120784 120103 145574 144998 133239 133696 86371 84601 310078 272166 797650 806895 204009 201713 261866 263320 309360 301020 309373 310709 320682 324754 293742 327672 754250 800341 567892 462352 283863 277196 321150 318941 328490 331985 329546 331148 369934 369499 657090 683825 39.25 68.0 3
08:44:03 2023-09-26 437506 431593 87246 85310 138491 141030 147448 146451 93706 94264 107119 109932 130769 131750 410531 437978 1109934 1097592 439097 451030 116996 105775 120784 123500 145605 140906 133206 133662 86301 84601 311832 270310 803169 799558 203510 202879 260850 264164 309325 302256 309590 313901 317304 323740 295204 324703 756949 788910 570318 465190 281864 278172 320403 319908 327959 332983 329102 333577 369463 367521 657451 682804 39.25 68.0 3
08:44:04 2023-09-26 435203 429241 87449 85352 139037 140533 147282 146617 93515 95781 106564 109800 130736 135533 410024 437527 1110156 1097420 439097 451030 116915 103048 120464 123328 144935 144619 132772 133227 86208 84674 307000 270491 800330 797830 203510 203021 261249 264714 309360 301055 309373 314011 318229 323740 295541 327038 756504 790692 576439 466545 282063 278172 320628 319908 328685 334021 329102 333577 368768 368688 658701 683927 39.25 68.0 3
08:44:05 2023-09-26 429996 430307 87537 85479 139004 140701 147312 146408 93737 96078 106938 109716 130797 131750 409408 444734 1109659 1094736 433958 451030 116996 105809 120380 120070 145334 144619 132556 133227 86115 84538 314708 270563 794721 804771 204188 201748 262084 263943 309865 302256 310531 311091 322082 323740 295899 330154 753602 800341 569385 463279 283061 277391 321150 319872 328951 331950 331010 331920 370164 370123 655006 683305 39.25 68.0 3
08:44:06 2023-09-26 429000 428215 87421 85483 138401 140533 146494 146580 93547 95947 106498 109648 130524 135568 408181 441800 1108837 1091368 431326 451030 116996 105741 120530 123226 144867 144381 132374 132826 86208 84532 308067 270527 794302 802497 204510 202065 262084 264164 309865 302009 312250 311563 321917 323740 296143 330292 753602 800341 567892 459679 283663 277781 320794 320368 329199 332703 333254 333181 369984 371054 654969 686546 39.25 68.0 3
08:44:07 2023-09-26 434546 427752 87537 85502 138401 141009 146839 146414 93579 95981 106946 109615 130524 133475 408145 434234 1107003 1097815 437820 449927 117029 105741 120144 123226 144530 144307 132340 132897 84585 84642 307000 269694 801044 796756 203866 203021 261283 264234 309395 302292 310313 313617 319229 325450 297678 327672 756949 788983 576439 466215 282117 278172 320664 319908 329217 334489 327489 335537 369717 368948 655522 682841 39.25 68.0 3
08:44:08 2023-09-26 431965 426391 87417 85384 138483 144597 146494 145867 93737 95981 106531 109581 130410 135541 405813 433216 1107003 1094511 437820 450994 117305 105775 120144 123055 144632 144245 131943 132793 86089 84674 311584 269504 793670 795629 204223 203021 261283 265382 309829 303021 310784 314968 319936 325767 297888 329308 758581 792189 561445 463279 283025 279349 320747 320771 329342 334348 330366 336413 369911 369946 658922 682841 39.25 68.0 3
08:44:09 2023-09-26 427450 426401 87624 85552 138500 140303 146323 146414 93610 96015 106692 109640 130101 135473 405741 437813 1106448 1085286 431254 450994 116996 103042 119943 123055 144398 144381 131910 132826 85997 84632 310078 270491 791386 801364 204152 203021 263325 264164 310370 301725 310820 313754 322668 323775 299500 328879 755431 801473 564906 466215 283663 277781 322877 319908 329983 334021 330509 333505 372233 371822 652225 683788 39.25 68.0 3
08:44:10 2023-09-26 427112 425096 87453 85447 138174 144491 146157 145905 93547 96114 106595 109472 130036 135438 405705 436136 1106971 1084965 430042 450287 116915 105809 119543 122987 143964 144109 131695 132577 85964 84610 310078 270300 788052 798957 204188 203021 262922 264164 311024 302292 313901 314423 322871 324436 298365 331413 756467 804311 569571 466362 283863 278065 322961 320392 330018 334489 330580 333577 373625 372344 651228 683825 39.25 68.0 3
08:44:11 2023-09-26 428946 424111 87688 85483 138401 144390 146566 145529 93800 95981 106498 109397 130068 135238 405098 435311 1107008 1097456 436475 449581 117224 105775 120127 122731 144264 143873 131819 132237 85997 84547 308067 268002 793449 793381 205156 203021 261683 265639 309865 302432 311546 314489 321204 328003 297671 331810 758729 790692 576439 462352 282661 277943 320829 320914 329983 334524 330545 337107 369061 370123 656522 682657 39.25 68.0 3
08:44:12 2023-09-26 423930 423867 87449 85424 138215 142511 146336 145865 93769 96146 106326 109414 130092 131641 404882 437756 1106750 1086783 431247 449581 116915 105775 119377 121206 144126 143838 131087 132328 84351 84610 311584 269514 791386 797866 204833 203021 263325 264199 310370 302752 311546 314710 324212 324701 297567 330411 752502 801473 567892 463732 284668 277781 321768 319943 330018 334758 331583 333541 373053 373461 653150 683825 39.25 68.0 3
08:44:13 2023-09-26 426482 423858 87357 85474 138042 144526 145478 145158 93579 96047 105968 109363 129169 135541 403247 434234 1106824 1083702 432729 448282 116915 105701 119226 122803 143465 143803 131054 131931 85905 84642 311584 270744 790394 793234 204188 203021 263325 264199 311277 302292 311765 314968 323122 325241 300420 330411 754740 801473 570377 466215 283863 277977 323104 320593 330750 334992 331583 333613 373910 372938 653360 685497 39.25 68.0 3
08:44:14 2023-09-26 424448 423827 87845 85483 138297 144447 146390 145126 94023 96112 106366 108903 129881 134945 403851 435706 1106215 1099470 429991 446916 117224 102869 119377 122748 143897 143401 131087 131716 85964 84610 307907 266768 794413 793381 205769 203021 262922 265861 309395 302892 311546 315412 323122 327774 297743 332491 758116 791074 569385 459211 281737 277056 320664 322377 329983 335098 331314 336357 369942 374355 659425 682172 39.25 68.0 3
08:44:15 2023-09-26 422121 422527 87601 85352 138208 143948 145922 144692 93738 95947 106074 108736 129605 134945 402043 433219 1105255 1096641 433393 448938 117062 105741 119343 122391 143911 143471 131054 131108 86023 84504 305095 266323 795822 788765 205913 203021 262119 266678 310082 303249 311801 315412 323948 328960 297082 331987 758630 790692 565477 459247 283663 278091 321150 322126 331184 334816 332338 337511 373047 373093 657807 684059 39.25 68.0 3
08:44:16 2023-09-26 423118 424549 87504 85579 137466 144285 145346 145227 93515 94200 106154 109037 129288 135144 401972 433467 1105144 1081391 430637 447580 116996 105628 118887 122340 142967 143366 130497 131108 85845 84516 307000 268864 788459 795629 204868 203733 263729 264234 311277 302007 311836 314968 324212 325276 301271 332244 754895 801473 573408 465190 283863 277977 323104 320428 331018 335063 331619 335573 374507 373497 650958 682822 39.25 68.0 3
08:44:17 2023-09-26 421964 421272 87509 85578 137496 144215 145177 144892 93547 96014 105448 108811 129134 135203 401689 433075 1103688 1079017 430942 448127 116640 105707 118760 122442 142934 140731 129994 131103 85779 84542 305073 268603 787824 794894 204833 204448 262922 265347 311969 302292 312714 315956 324669 327244 301911 330411 755149 799090 569385 466216 283663 278956 322961 320214 331574 334851 332374 336889 374293 373390 650234 682750 39.25 68.0 3
08:44:18 2023-09-26 420781 419084 87780 85510 138004 143930 145175 144355 93706 94457 106008 108628 129346 134686 400773 433075 1102962 1094511 429347 445484 116996 105599 118910 122154 143397 140155 130775 130820 85964 84504 311584 266923 789871 789880 206348 203590 262922 266643 309829 304837 311801 315856 324176 329191 298018 333573 758042 792370 570878 458170 284265 277873 321114 322341 329983 335063 332590 337107 369977 374654 658382 681689 39.25 68.0 3
08:44:19 2023-09-26 419884 419013 87605 85419 138151 143812 145312 144389 93833 95914 106041 108595 129610 134686 400773 431856 1103688 1094511 428667 445555 116996 105526 118876 119901 142934 140155 130210 130864 85838 84447 303982 265471 806687 784256 206348 203590 262922 266678 309829 303924 312939 315640 324320 329440 301100 333429 756767 793418 569385 460687 284668 279743 320972 322604 330947 336038 333094 337382 373921 375708 658885 681689 39.25 68.0 3
08:44:20 2023-09-26 423633 419053 87684 85637 137367 144149 144807 144692 93547 96114 105422 108811 128980 135203 401488 433075 1100491 1078745 433651 446927 116607 105775 118480 122205 142871 140260 129646 131017 85720 84484 307000 267742 781907 790474 205120 208401 263693 265417 312224 302752 313189 315856 322748 327738 301308 331484 752502 800073 569385 466215 283663 278956 324015 320653 330697 335063 333094 337657 376160 374021 650234 682398 39.25 68.0 3
08:44:21 2023-09-26 423664 419004 87481 85461 137128 144132 144773 144632 93515 96047 105252 108811 129257 132770 401488 432429 1098860 1078980 431290 445555 116640 105707 118364 122205 142438 140351 129459 130853 84018 84421 308521 268443 776818 792641 206169 205310 263044 266501 312081 302574 313594 315784 324947 329319 300849 332311 755770 797975 584128 464460 283193 279743 323104 320357 332994 335063 333600 337657 374293 373199 650767 682804 39.25 68.0 3
08:44:22 2023-09-26 417373 417842 87684 85415 137445 143642 144807 143922 93579 95947 105422 108445 129013 134721 401488 429183 1106039 1091322 423673 444199 116996 105560 118480 119901 142900 139875 129726 130198 84134 84524 307000 266101 788362 787331 206058 204161 264573 265382 311242 304138 311765 315039 322074 329191 300358 333537 754134 791251 570878 463427 283391 278172 323559 321853 329983 336226 332590 338374 373874 376537 654785 682398 39.25 68.0 3
08:44:23 2023-09-26 424419 419222 87748 85457 137325 144140 144705 144253 93738 96146 105527 108503 129101 134745 400920 433075 1096048 1082071 432975 445592 116640 105673 118364 119909 142871 139869 129646 130345 85838 86252 307000 266168 787149 791033 206058 208073 262668 267535 310806 302752 314436 315412 323756 329191 301061 333573 758618 799175 570878 459679 283863 279275 321150 321853 332994 335028 333708 337657 374471 374319 652641 684820 39.25 68.0 3
08:44:24 2023-09-26 419629 415872 87633 85447 137492 143442 144807 143655 93801 95748 105376 108014 129565 131875 400920 432770 1091323 1082159 429991 444263 117029 105492 118514 119365 142871 139604 129735 129633 85871 86291 303982 265791 804818 788729 206058 208254 264133 267312 309865 304851 313702 315412 324771 329191 301978 333609 759167 800341 569385 463464 282528 278091 321150 323561 331700 336026 335415 337843 376017 375601 658309 684598 39.25 68.0 3
08:44:25 2023-09-26 419697 418999 87504 85704 136807 144149 143871 144423 93484 96114 105081 108769 129034 135133 400282 427908 1106411 1088331 428740 446975 116413 105814 117691 119901 142219 140057 133111 130419 83902 84556 301021 267682 779880 786487 206638 208073 264318 266678 312224 302292 314951 315856 323009 328950 300815 333356 752466 793112 565477 461383 282959 277943 322256 320653 333789 335063 333672 339758 373314 376272 647370 683796 39.25 68.0 3
08:44:26 2023-09-26 417110 415183 87569 85426 137013 143642 144071 143689 93515 95848 105219 108230 128873 132236 399153 433151 1103688 1085239 423710 445314 116607 105453 117725 119283 141978 139306 129249 129803 84018 86357 303982 266923 779192 784256 206638 203949 264538 266456 311750 304138 315173 315412 324053 328659 300815 336627 753602 800260 565477 461272 286015 279743 322996 321745 332850 334887 336271 338984 373994 377296 653150 682172 39.25 68.0 3
08:44:27 2023-09-26 421073 415101 87920 85610 136872 143607 144170 143490 93484 95947 105324 108279 128873 134557 399717 425002 1096048 1085197 430942 441800 116640 105526 118051 119365 142347 139745 133275 129633 83902 86272 303982 266168 791362 783984 206348 203461 263729 267499 311277 304173 313738 316687 323044 328950 302685 333645 756324 791251 570878 463732 283863 278984 322877 322150 332526 337087 332626 338294 374471 374654 654524 680723 39.25 68.0 3
08:44:28 2023-09-26 421073 415101 87605 85483 137013 143442 144071 143027 93515 95781 105009 108048 128785 132059 398559 427307 1096493 1088200 431247 441728 116673 105526 118051 119283 142280 139265 133089 129455 83902 86239 303982 265791 782238 783121 207221 202971 263764 267535 310806 304138 315405 317607 326785 332445 302280 336994 756840 791105 594348 460982 284668 279701 321946 322867 332022 337123 333708 340795 373625 378043 656486 680723 39.25 68.0 3
08:44:29 2023-09-26 418103 415101 87684 85583 136599 143642 143837 143457 93452 95947 105048 108445 128697 134815 396799 428949 1097306 1079255 428448 445217 116607 105560 117691 119501 141945 139535 132913 129625 83902 84524 302045 267492 780155 786487 206495 203778 263764 266678 312990 303213 314658 315039 324053 328651 303893 333609 754170 793450 570878 464922 283061 278331 324015 320653 333463 336580 333384 339480 376761 375480 648818 682657 39.25 68.0 3
08:44:30 2023-09-26 420988 415106 87453 85475 136654 143320 143973 144011 93420 95748 105009 107973 128697 132094 396763 429536 1091323 1078980 431211 442088 116640 105560 117691 119035 141716 139042 132891 129447 85720 86324 305516 265227 783499 788013 207003 205310 264291 268486 310882 303995 315287 315820 325607 330813 303039 337142 758057 799175 570878 459715 282994 281326 321696 322867 332994 336038 336690 339130 376510 376622 654596 682657 39.25 68.0 3
08:44:31 2023-09-26 414953 415097 87449 85546 136436 143542 143571 143457 93293 95947 104878 108304 132352 132364 396763 424039 1105255 1085080 426143 444589 116493 105492 117624 119035 141520 139042 132788 129447 83844 84461 302045 267302 786432 779737 206638 208361 264538 266714 313210 302113 314694 316469 323756 330441 302898 337139 748233 791810 564006 460945 283833 277943 324015 320392 333463 337123 333600 338294 375297 377777 649429 680428 39.25 68.0 3
08:44:32 2023-09-26 414619 413898 87573 85475 136646 143428 143774 143161 93389 95748 104878 107866 132294 134463 396412 429823 1102179 1083697 423637 441692 116607 105453 117657 119035 141487 138848 130693 129447 84076 84473 305516 265979 778408 784192 207221 205022 265209 267134 312081 304371 315395 315856 326082 329638 303146 338906 754703 799139 569385 458206 284294 279743 324471 322377 332994 336073 337753 339758 376761 376577 653150 684024 39.25 68.0 3
08:44:33 2023-09-26 418662 414256 87601 85415 136526 143337 143571 142959 93325 95781 104950 107940 128697 131875 395539 424061 1096048 1084468 430637 442052 116607 102968 117542 118870 141716 139052 132638 133098 83902 86232 301021 265227 780945 775279 206638 203778 263729 268151 311277 304173 314694 316433 323791 330963 303218 336627 756949 788947 572371 459606 283863 279249 323104 322675 332742 337785 333420 341506 375154 376443 656869 679538 39.25 68.0 3
08:44:34 2023-09-26 414088 413391 87537 85605 136758 143337 143338 142959 93325 95880 105120 107915 128608 134592 396097 426601 1100128 1080610 421708 441426 116607 105492 117461 118836 141497 138918 132728 129383 83671 86291 302045 265979 778521 786487 206493 203560 265421 266456 312295 303924 314730 315735 326012 329653 305751 337139 751935 800341 569945 463768 283427 277486 324507 321627 332994 337123 335705 339391 378997 375981 648359 682841 39.25 68.0 3
08:44:35 2023-09-26 418411 412663 87417 85542 136303 143341 142875 142959 93199 95815 104701 108048 132134 134498 394911 425371 1097788 1074438 428740 442016 116413 105526 117265 119109 141030 138848 132351 133132 83671 86324 302045 266168 773691 783711 207075 204412 263764 267535 312954 303213 315654 315074 325783 329673 303820 336115 756430 800260 570878 463477 284265 279109 323979 321484 333933 336910 336545 340538 377414 376429 649277 681689 39.25 68.0 3
08:44:36 2023-09-26 411932 412011 87569 85574 136832 143102 144194 142766 93326 95615 105048 107782 132373 131529 395189 424205 1099675 1087428 423462 441980 116640 105312 117624 118672 141487 138359 132604 132810 83786 84182 299075 264665 781276 779664 207075 203778 266237 266678 312005 305102 313738 316725 325520 329972 303785 338646 754170 790692 564006 459606 284330 276679 324015 322902 331753 339198 335668 338294 376797 377477 653150 680723 39.25 68.0 3
08:44:37 2023-09-26 415449 412011 87298 85542 135862 143442 142644 142757 93199 95748 104669 107833 132190 131840 393694 424241 1102869 1084194 423637 441633 116106 105560 116875 118836 140969 138814 132064 133098 83671 86139 301821 265415 768267 779701 207513 203778 265386 267535 312295 302432 317099 318542 327927 334069 305756 339089 753645 796866 565477 460655 285476 279887 323943 321888 333969 336816 335777 339317 375310 378930 646876 680171 39.25 68.0 3
08:44:38 2023-09-26 413678 411729 87449 85468 136229 143124 143225 142766 93326 95714 104780 107389 132190 131529 394320 423464 1089742 1079053 423710 440593 116493 105385 117565 118638 141030 137948 132351 132715 83671 86139 305516 264665 779412 779737 206638 203812 264573 267571 312260 305102 313261 317053 326047 328984 306469 336812 754776 792930 567892 463404 282959 278488 323104 322413 332022 337303 337239 337274 378997 375981 656522 682657 39.25 68.0 3
08:44:39 2023-09-26 414292 410131 87592 85419 136187 143120 143178 142569 93262 95582 104636 107356 132098 131656 393971 421572 1090514 1082192 426143 440629 116379 105419 117232 118277 140575 138309 132316 132591 83671 86139 305516 264665 777118 778815 207221 204736 264362 268486 312117 304494 314586 318317 325380 330523 306289 337507 758766 790692 572371 463041 282563 279106 323799 322759 332994 338533 333708 339317 378730 377454 653150 680723 39.25 68.0 3
08:44:40 2023-09-26 410476 410171 87449 85442 136306 142937 142807 142037 93326 95616 104675 107323 132100 131621 393658 426637 1097342 1079622 422080 439937 116379 105385 116875 118785 140609 137940 132316 132659 83671 86172 301021 264446 779421 783121 207221 203495 266237 267312 312260 304209 315431 315039 328092 329673 304676 338289 754170 800341 564006 458887 284765 278411 324051 322544 333463 338070 338470 340313 378997 378036 651316 682472 39.25 68.0 3
08:44:41 2023-09-26 414881 413219 87385 85546 136119 143220 142829 142766 93199 95747 104682 107800 128456 131805 393070 424205 1094458 1072876 426143 441214 116186 105492 116841 118243 140542 138289 129932 130897 83777 84461 299075 265305 770856 781763 207513 204981 264362 267921 312995 303461 315654 316398 326946 330397 305966 337361 755770 793378 564006 464929 283863 279275 324471 321591 333933 337560 337203 338294 378428 378043 648781 682172 39.25 68.0 3
08:44:42 2023-09-26 410115 408879 87509 85356 136273 139704 142841 141545 93135 95482 104649 107257 132215 131023 393034 423094 1097604 1088205 421446 439937 116573 105245 117394 118176 141319 137610 132544 132361 83671 86073 301021 263732 782261 777345 207513 203812 266798 267464 311934 305531 314401 316947 326012 330628 305500 340754 752466 790946 564006 461143 284929 277451 324015 323585 333337 338842 336400 341506 378176 378689 654895 680506 39.25 68.0 3
08:44:43 2023-09-26 412515 409808 87270 85514 135708 140389 142389 142668 92978 95714 104590 107800 132006 132024 391895 421204 1102051 1083697 422897 442855 116306 103203 116996 118368 140056 138186 129571 132949 83695 84429 302045 265645 784575 777345 207805 203812 265386 267911 313841 303070 315690 318883 325976 334033 305966 340460 755406 791251 565477 458170 285476 278483 324700 320878 333933 338070 335632 340309 377594 377103 646382 679685 39.25 68.0 3
08:44:44 2023-09-26 413236 407663 87569 85264 136239 139510 142709 141545 93135 95515 104655 107471 132123 131114 391895 424061 1088384 1077376 423565 438938 116219 105390 116841 118060 140316 137706 129425 132487 83671 86192 302045 264291 780135 779550 207221 205015 264573 268324 312224 305066 313738 320079 326047 330397 306901 339162 754703 793388 553685 463938 285274 281723 323679 322723 333590 338985 335730 341196 378817 378396 653930 678613 39.25 68.0 3
08:44:45 2023-09-26 409499 410704 87417 85633 135910 139798 142346 141774 93199 95549 104649 107158 128469 131389 391860 425300 1096106 1075202 421482 438594 116299 105317 116841 118209 140316 137871 129605 132522 83613 86133 302045 264665 775117 781942 207221 204412 266202 267499 313430 304779 315690 318171 327490 329902 308819 339790 756188 800305 567892 463368 284356 278331 324965 321888 333704 338545 337753 339007 378685 377666 647370 682385 39.25 68.0 3
08:44:46 2023-09-26 414251 407627 87266 85447 135823 139802 141953 141774 93104 95647 104661 107150 132031 131114 394224 424061 1088384 1075966 426293 441417 116186 105245 116808 117979 140445 137706 129605 132269 83671 86040 301021 261513 777847 779701 207805 206468 265793 269187 310770 304743 315762 318542 328764 332913 306325 340980 759800 797830 570878 459498 285881 279499 322399 324654 333933 337525 338710 340391 379141 378930 655949 682657 39.25 68.0 3
08:44:47 2023-09-26 410768 408621 87475 85510 135539 143124 142193 142448 92946 95681 107231 107290 131823 131621 392372 419950 1100418 1081959 423278 438594 115767 105424 116419 118209 139506 138246 129066 132522 83441 86225 299075 265003 765546 776967 207805 204446 265793 268324 314163 303213 315726 316982 326012 332690 306433 338289 753255 792370 565477 460002 284059 279297 324015 320914 333969 337750 336727 341135 377895 378265 645433 679685 39.25 68.0 3
08:44:48 2023-09-26 408335 407627 87509 85447 135573 139704 142294 141414 93136 95548 104563 107150 131997 131114 393666 424634 1096048 1077498 420552 437635 116026 105245 116694 117816 140056 137610 129245 132269 83556 84259 299075 263918 773328 779664 207805 206323 266772 268038 312888 304887 315582 318542 331192 332157 306505 342451 754682 800123 570878 459211 285165 279671 324471 322687 333933 338545 339190 338258 381323 378901 651316 682657 39.25 68.0 3
08:44:49 2023-09-26 411895 406416 87569 85380 135632 139510 141920 141122 93072 95317 104590 107076 128294 130897 392372 421204 1091323 1085239 423842 436535 116379 105245 116808 117782 139990 137475 129425 132439 83613 86040 301021 261585 776616 774601 207185 203812 265793 269187 311277 305531 315496 316982 327737 332457 304676 340376 755273 792370 570878 457758 284729 279604 323068 324377 333463 339020 337753 344691 377895 378901 655486 680655 39.25 68.0 3
08:44:50 2023-09-26 405867 406769 87417 85410 135607 139550 141920 141264 93072 95382 104524 106929 131963 130714 392372 419950 1096048 1083697 418330 436642 116186 105211 117058 117782 140089 136935 129245 132017 83604 84501 299075 262884 775838 774967 207805 204981 267289 267733 313207 305065 315473 318388 327720 331923 306901 339790 754570 791067 570878 459139 284294 278366 324965 322723 333933 337573 337478 340380 378997 378901 651918 678723 39.25 68.0 3
08:44:51 2023-09-26 412154 406083 87569 85514 135696 139538 142435 141589 93009 95350 104563 106863 132006 130897 392094 424061 1085301 1074438 423278 436535 116379 105211 116808 117424 139990 137016 129425 129447 83887 85856 298598 260741 777960 778998 207805 204873 265793 268359 311242 305962 315690 316947 329511 332913 308855 339313 756949 793378 572371 459679 284507 279643 323104 324834 332994 338569 339524 341506 382491 378930 658738 682062 39.25 68.0 3
08:44:52 2023-09-26 411349 406124 87509 85443 135598 139510 141459 140958 93009 95563 107277 106929 131871 130840 392094 417057 1088384 1078943 423601 436558 116340 105508 116673 117824 140213 137473 129211 129592 83671 84573 304151 262956 773571 774764 207805 205369 265386 269223 312260 304636 315509 319443 326047 333960 306901 339313 756356 790653 564579 458700 284374 280492 323559 323884 333487 339020 338470 341376 377895 378265 654025 680171 39.25 68.1 3
08:44:53 2023-09-26 409881 408634 87266 85447 135385 139510 141233 141723 92946 95515 104543 107257 132006 131149 391264 421308 1091287 1071181 422678 437599 116073 105317 116419 117701 139024 137419 128887 132143 83441 86073 309726 264478 769285 777345 207805 206009 265793 268038 314163 304138 317360 317017 328056 332422 308601 338026 752502 793378 561445 464096 285476 281922 324627 322198 335822 338473 338913 340992 381105 378605 649466 681505 39.25 68.1 3
08:44:54 2023-09-26 410585 406088 87659 85384 135802 139315 141824 140861 93010 95317 104510 106570 131780 130714 391264 423773 1086858 1075556 421970 437993 116360 105221 116741 117499 140056 137203 129391 129412 83671 85974 298117 260741 779195 781361 207805 205511 266202 269187 311750 306609 315618 317800 330045 330963 306296 339862 756913 793378 562534 459679 284383 280030 323787 324834 332994 339675 339890 339317 378755 378830 656449 681689 39.25 68.1 3
08:44:55 2023-09-26 408539 406083 87421 85415 135358 139510 141629 140958 92946 95317 104543 106823 131780 130897 390639 420281 1097604 1078149 421482 436642 115833 105211 116419 117846 138925 136969 128852 132017 83441 86040 299075 261333 771951 775149 207364 205049 266273 268359 312954 302928 318628 316947 327808 334181 306361 343632 755822 795739 568419 458664 285058 279766 324893 323873 335822 338070 339190 341376 378730 378901 649466 680539 39.25 68.1 3
08:44:56 2023-09-26 408018 406092 87361 85505 135440 139618 142043 141589 93073 95610 104465 107026 129411 131010 391119 419807 1093031 1071257 424480 438709 115940 105211 116065 117667 138793 137354 128681 129592 83441 86007 298093 263101 763844 776967 207805 206187 264609 269223 313907 304173 318106 317017 329461 332957 306296 338361 754134 793450 564006 463279 282959 280100 324471 322640 333687 338545 338710 340380 378385 377402 648818 680723 39.25 68.1 3
08:44:57 2023-09-26 403444 406083 87417 85384 135351 139121 141039 140600 92915 95185 104498 106790 131780 130714 391264 417421 1096048 1081081 417114 435311 115993 105065 116419 117357 138701 136901 128852 129267 83441 85948 299075 261621 771901 772306 206322 205369 267557 268038 313841 305746 315352 319282 328374 333318 308638 340987 753716 790474 565477 458851 284387 278331 324965 322902 333753 338550 337753 341100 378420 380869 652856 681065 39.25 68.1 3
08:44:58 2023-09-26 410731 406092 87413 85411 135377 139315 141005 141034 92946 95317 107162 106790 131746 130714 390088 421843 1085301 1074321 421896 434935 115993 105065 116627 117390 139539 136901 128887 129232 83613 85889 299317 259901 775331 777345 206287 205546 266237 269223 311277 306393 317621 316982 330081 331958 309146 341538 755807 793450 570878 459642 284330 279639 323104 324834 333933 338545 338114 339830 378755 378901 655522 682172 39.25 68.1 3
08:44:59 2023-09-26 408344 405545 87234 85287 135126 139121 141005 140470 92915 95251 107168 106537 131563 130714 390088 415854 1086841 1075966 423768 434971 115833 105031 116419 117276 138892 136806 128681 129232 83441 84406 296162 261297 772275 773665 209304 206261 266060 269458 312995 305352 317403 319765 327349 333960 307189 339348 754703 791067 566948 459232 284223 280811 323787 324377 333825 339020 338470 342483 378997 378565 655006 678686 39.25 68.1 3
08:45:00 2023-09-26 406229 405799 87262 85380 135351 139121 140858 140504 92946 95317 107099 106717 131823 130714 387822 418371 1090514 1068964 418035 435276 115800 105065 116065 117390 139616 136969 128674 129267 83383 85889 295190 262916 770938 777345 207805 205723 266833 268135 314163 305066 317621 317977 329511 331993 308226 339826 754544 797708 566399 462352 284729 279253 324965 322867 333825 339198 338491 344163 383301 381757 649429 680991 39.25 68.1 3
08:45:02 2023-09-26 410441 404910 87234 85384 134719 139503 140551 140470 92915 95251 107025 106537 131529 130714 387786 419066 1085301 1069833 424480 436756 115800 105065 116559 117547 139440 137014 128715 129232 83670 86052 299075 260562 774711 777236 208981 206083 266202 270362 311969 305531 318367 319443 329938 334033 307224 340412 755807 797975 564006 459570 284947 280623 323104 324605 333969 338070 338387 340380 379627 378936 657127 681205 39.25 68.1 3
08:45:03 2023-09-26 405714 404950 87230 85443 134690 139315 140321 140600 92915 95416 106956 106848 131404 131023 387786 415201 1097788 1077413 420515 434666 115720 105172 116031 117390 142713 136901 128406 131799 83211 86040 299075 263509 768637 770636 207543 205723 267056 269223 314827 304173 317331 319361 328056 334767 306795 341924 752189 792370 561136 460076 286898 279890 324857 322317 336333 339020 338673 342411 378961 380390 647585 678539 39.25 68.1 3
08:45:04 2023-09-26 405042 404295 87302 85352 135215 139221 140511 139749 92852 95317 107025 106537 131641 130623 387786 421572 1094798 1071908 419674 437465 116053 105254 115998 117256 138980 136888 128571 129412 83441 86007 299075 261585 771272 777345 208833 206118 267843 268828 314163 304243 317657 318834 331045 331923 309161 341407 754508 799740 570878 462352 285200 279214 324965 322902 332720 337538 338387 340344 380758 381726 647406 682172 39.25 68.1 3
08:45:05 2023-09-26 408299 403731 87601 85388 135369 139121 141005 140147 92978 95152 107025 106537 131529 130316 387822 417421 1090889 1082785 419588 435390 116026 105065 116098 117424 138859 136453 128495 129185 83441 85856 298117 259901 771905 770636 207577 205263 267467 269981 312260 306393 315798 318682 330045 333212 309256 342370 755794 792821 565477 458664 286495 279960 323943 324726 333861 340452 339634 344089 378155 381777 654524 683271 39.25 68.1 3
08:45:06 2023-09-26 407112 403695 87234 85384 134723 139121 140221 140147 92852 93571 104822 106846 129015 130870 387605 415047 1099944 1079800 419442 437451 115667 105221 115998 117461 143021 137008 128406 129343 83292 84457 299075 263695 771442 766265 209276 206261 267092 269223 315271 304637 318106 319424 328552 335001 307259 341996 748233 790098 569890 458134 284964 279869 324965 322091 334189 337573 338470 342519 378720 380602 647370 678686 39.25 68.1 3
08:45:07 2023-09-26 405296 403480 87453 85351 135164 138700 141005 143647 92978 94954 107059 106180 131563 129850 387231 419950 1080587 1074438 419624 436140 116219 104958 116419 116919 139311 136041 128674 128695 83383 85856 296162 261109 774487 773471 207219 206365 267056 269730 313620 306753 317317 319317 330938 332852 309732 341816 756467 795139 562534 462170 284818 281159 324736 324377 333463 341412 339890 341376 381025 380034 655486 680428 39.25 68.1 3
08:45:08 2023-09-26 408344 403305 87500 85538 135446 139401 140838 139846 93041 95282 104522 106406 131849 130541 387569 414939 1088384 1078980 422978 436249 116146 105221 116031 117000 139130 136572 128406 128874 83407 85856 299075 259937 770065 769292 208372 206187 266273 270362 312295 305962 317621 318941 329582 336047 306331 342514 755843 788679 570810 458051 284765 280758 323787 324377 333717 337573 338710 342591 378085 378901 655006 679203 39.25 68.1 3
08:45:09 2023-09-26 402240 403065 87234 85384 134715 139025 140254 140222 92852 95086 106842 106432 131313 130589 387713 418540 1088164 1067449 414696 436593 115800 105065 116031 117195 142713 136487 128406 128874 83211 85856 296769 261297 767418 776576 207805 206296 267700 268854 314534 305603 318410 318799 329938 332957 309595 343521 754508 797975 567892 463094 284929 279214 324821 323393 333221 339735 337841 341448 381631 380034 645470 681689 39.25 68.1 3
08:45:10 2023-09-26 403216 402145 87298 85365 134757 139059 140517 139428 92947 95086 107065 106359 131495 130004 387713 415854 1085017 1081391 417999 435620 115767 104852 116031 116966 142904 136130 128495 128695 83531 85705 299075 259100 773055 766301 208192 205083 267655 269981 312295 304481 317657 321112 330081 334719 307474 344633 753602 791251 566948 457403 286665 280065 324015 324834 333969 338314 337368 342267 378853 381761 656758 678022 39.25 68.1 3
08:45:11 2023-09-26 403822 403092 87266 85324 134723 138928 140321 139623 92820 95086 106881 106505 131279 130281 387132 415047 1094548 1077413 418958 435525 115574 105099 115865 117351 138624 136729 128133 129232 83145 86026 295190 262920 759145 770382 208087 206296 267289 269981 315049 304551 317815 319943 329902 336011 308156 342550 752189 791251 553685 459640 285236 280109 324965 322413 334459 337573 338710 342519 378755 381172 646419 678169 39.25 68.1 3
08:45:12 2023-09-26 404048 404088 87601 85373 135274 138392 141005 143521 92978 94823 107059 105856 131641 129420 387713 418701 1080587 1073675 419588 433165 115800 105081 116065 116805 142813 136096 128139 128517 83211 85856 296162 260706 771576 771948 207543 206399 267056 270477 313686 304481 315726 319495 331045 332992 309665 341960 754103 793636 562902 459715 286287 280744 324821 324546 333753 341867 339670 342025 382060 381338 657335 680539 39.25 68.1 3
08:45:13 2023-09-26 405709 401254 87571 85441 134963 139025 140321 139461 92915 95086 106916 106326 131313 130281 387132 413880 1088405 1081958 421823 435271 115860 105041 115965 117094 138719 136943 127969 128771 83407 85960 296162 259901 769954 769359 208261 206836 266362 270743 313174 305962 318367 318976 329938 336589 307224 342550 754740 784400 566948 458376 285236 280990 324015 324605 333969 339354 338150 342591 378120 381172 656624 677689 39.25 68.1 3
08:45:14 2023-09-26 405042 402558 87234 85447 134934 139025 139796 139623 92820 95086 106807 106505 131279 130498 386515 415854 1088164 1066493 417740 435615 115687 104920 115645 117372 142813 136555 127894 128874 83211 85948 296162 261225 765806 772925 207219 206468 267056 269223 315049 305102 318628 318941 330813 334533 310575 343669 756430 795629 558779 462896 284622 280422 324965 323153 336571 339974 340635 342447 381863 378936 645470 680723 39.25 68.1 3
08:45:15 2023-09-26 405975 403458 87051 85414 134690 138941 143861 139653 92820 93144 104534 106633 129128 130471 386371 419350 1087817 1069615 422568 432903 115700 105187 115838 117000 142678 136419 128139 128784 83422 85856 296162 259901 763321 772888 207902 206330 267056 269148 311939 305531 319530 318013 331821 334533 310460 342586 754740 793486 565477 459377 285272 281848 323559 324834 334459 339234 339447 342483 381025 381207 653614 680723 39.25 68.1 3
08:45:16 2023-09-26 402276 402436 87266 85352 134799 139014 139766 143664 92789 95152 106807 106464 131549 130714 386515 414463 1096048 1075886 417151 433075 115687 105065 115679 117228 138604 136453 127860 128874 83211 85856 296162 261585 761245 768204 208226 206399 267467 269766 315571 304851 318599 320629 329902 335905 308120 342478 752079 790242 566948 460002 285200 280214 324000 322867 335786 340932 339430 342591 379817 382045 645433 678201 39.25 68.1 3
08:45:17 2023-09-26 403360 400664 87472 85479 134923 139211 140384 139461 92915 95183 107001 106406 129152 130228 386063 417607 1091287 1075202 417078 433165 115767 105264 115898 116886 142813 136122 128105 128695 83422 85993 296162 259901 767312 770600 208878 206399 267843 269981 314163 305962 320618 317977 331852 336009 308226 344670 748233 793378 568603 458376 286298 280100 324327 323920 334225 338545 339996 342483 378720 382921 649350 680240 39.25 68.1 3
08:45:18 2023-09-26 405678 400664 87290 85348 134723 138797 139796 143577 92789 94987 106881 106180 131313 130156 386243 412609 1084532 1077683 421482 433039 115687 104886 115838 116919 142514 136007 128016 128695 83211 85738 296162 260675 772708 768802 208703 207228 266914 270743 313543 306609 318446 320508 329635 336919 311595 342550 754740 784436 561136 459566 285579 281489 324507 324834 333186 338585 339670 345161 379888 380602 653150 678723 39.25 68.1 3
08:45:19 2023-09-26 405396 400411 87537 85419 135284 138781 142318 139487 92915 93214 107036 106115 131279 129996 385321 414867 1087594 1078943 417033 433070 115767 105193 115965 116577 142817 136070 128071 128448 83383 85639 295190 258301 769260 769837 208808 206009 267843 270477 313174 305368 318555 319943 331547 335036 308226 346170 753458 791214 570994 457727 286987 280104 324471 324834 333969 339057 338387 342519 378650 383197 655006 676657 39.25 68.1 3
08:45:20 2023-09-26 404048 402726 87266 85479 134652 138889 139537 139461 92789 95085 106778 106399 128728 130247 385050 415166 1086841 1066694 422080 432967 115065 105031 115261 116852 140221 136532 127676 128668 83241 85960 296162 260490 761102 772569 208558 207193 266433 270671 314163 305066 318940 318905 331726 334790 311377 342478 752502 793414 565477 460940 284702 281812 324929 323848 334693 340153 339411 342217 380990 379963 648323 679648 39.25 68.1 3
08:45:21 2023-09-26 400482 399996 87266 85340 134647 138665 139829 143507 92757 95019 106853 106115 131210 129996 385321 413808 1091323 1077224 412987 433003 115654 104818 115645 116577 142643 135972 127826 128482 83211 85731 296162 259901 766672 767660 208226 206399 268408 268962 314827 305674 318810 320653 330545 335036 309595 342586 751514 790098 566948 458170 286039 279843 327460 324510 333825 341892 340152 342447 380884 383012 650853 681364 39.25 68.1 3
08:45:22 2023-09-26 402790 400330 87266 85388 134656 138878 139666 143577 92852 95052 106921 106326 131336 130031 385014 417649 1091287 1075845 418221 432714 115601 105080 115579 116833 138243 136282 127901 128524 83455 85960 296162 259829 773648 769837 208878 206399 268382 270480 314128 305495 321109 318905 331583 337510 308984 345644 748197 795322 569890 458376 286164 280688 324965 324605 335737 339020 339447 342591 380160 383190 646419 680204 39.25 68.1 3
08:45:23 2023-09-26 405292 399987 87266 85352 134690 138665 139796 143477 92820 94920 106921 106570 131210 130212 385321 412537 1082119 1074438 420850 432967 115654 104852 115805 116577 142544 135972 127948 128517 83211 85823 295190 259064 769399 766033 208552 207655 267431 270743 314163 305602 319304 320629 330009 337061 309595 342298 758042 788791 564579 458627 285174 281707 323619 324762 336534 340932 340031 345394 378685 381974 657054 678169 39.25 68.1 3
08:45:24 2023-09-26 399807 399395 87509 85289 135181 138345 139862 143342 92852 94822 106921 106275 129015 129969 387624 414709 1088347 1077423 415260 432881 115906 105007 115931 116833 142804 136075 128071 128517 83326 84477 296162 260450 770399 768204 208878 207043 269245 269550 315049 306105 318367 320950 331547 336518 310100 344597 755578 788910 594532 458851 286074 279834 325205 324605 333419 340382 338387 342591 381025 384900 654077 678686 39.25 68.1 3
08:45:25 2023-09-26 405533 398769 87353 85320 134860 138246 139633 143607 92852 94920 106813 106082 131336 130031 384744 415818 1080514 1067940 419039 432737 115654 104925 115645 116611 142643 135972 127894 128421 83383 85731 295268 257471 767759 770600 208552 207660 267843 270743 312954 306753 319275 319623 333274 334895 310900 344452 758803 797995 565477 461309 285985 281207 324015 324834 333419 338515 340474 345875 382025 382886 654541 680686 39.25 68.1 3
08:45:26 2023-09-26 403785 399399 87206 85510 135025 138909 140059 139461 92852 93119 106932 106268 128939 129948 385142 413628 1083771 1069760 418330 432702 115574 104818 115865 117027 142644 136049 127648 128393 83211 85764 296162 259100 765431 766033 208517 207655 267655 270743 314054 306609 319079 321888 331045 336047 311078 342550 753602 784436 565477 459679 284964 281383 324965 324834 333687 339600 338352 342519 383348 382313 656781 679685 39.25 68.1 3
08:45:27 2023-09-26 401647 398795 87234 85382 134622 138246 143791 143337 92757 94954 106738 106147 131267 130031 384750 416508 1090514 1072876 414588 432930 115901 104852 115645 116611 142410 135972 127648 128092 83211 85705 296162 259500 768243 772532 209796 207124 269108 270707 314941 306825 320399 318799 333418 335870 309923 346550 754324 793486 566948 457758 287342 280814 324965 324834 334459 337538 340474 345223 382885 383495 647370 679722 39.25 68.1 3
08:45:28 2023-09-26 401128 400188 87385 85510 134820 138527 139763 139296 92852 93247 106972 106115 131120 130031 384132 415047 1088347 1066694 414660 432894 115065 104891 115672 116833 142457 135972 127648 128517 83211 85790 296162 260670 763035 770600 208192 208014 267843 269981 315493 305962 319530 319943 332085 336047 312059 342550 755578 793076 566948 462315 285200 281042 324821 323848 337726 338585 339411 342519 384498 383459 646382 684284 39.25 68.1 3
08:45:29 2023-09-26 401615 398233 87385 85347 134681 138246 139537 139180 92789 94855 106921 106042 131279 129420 384203 414759 1086841 1078980 414378 431695 115767 104818 115645 116577 142891 135802 127832 127820 83422 84632 295062 258159 769103 768130 208773 207193 269732 270707 314128 306257 319079 320914 332085 337405 311372 347804 756651 790061 566948 458700 288278 280583 324821 324834 333969 339635 339411 342591 379888 384681 658062 678686 39.25 68.1 3
08:45:30 2023-09-26 400373 401479 87686 85415 134618 138661 143826 143407 92883 93144 106704 106293 128863 130247 384132 411958 1097927 1077380 414696 432930 115065 105031 115261 117000 142143 136532 127438 128695 83096 85856 291303 261477 767188 767721 208913 207366 268408 270743 315974 305531 319530 320914 331314 337842 310135 345644 752189 791251 568419 458700 286074 281073 326573 323393 336244 340584 338387 345649 380723 383495 645786 678686 39.25 68.1 3
08:45:31 2023-09-26 402534 397582 87266 85352 134550 138700 143791 143337 92789 94920 106738 106115 131120 129815 383018 411307 1082183 1072114 420010 432606 115840 103219 115579 116511 142539 135870 127512 128188 83226 85986 296162 259934 767910 766033 208843 207725 267843 270635 314827 306415 319530 321924 331045 337096 311626 342623 754740 784400 558779 459606 285236 281936 324965 324834 334693 340585 338387 344565 383348 382349 653114 678686 39.25 68.1 3
08:45:32 2023-09-26 403444 398512 87472 85447 134744 138319 143900 143320 92820 93015 106967 106042 129121 129815 383862 411379 1085301 1078178 419218 431771 115767 104852 115645 116577 142445 136053 127648 128126 83211 85705 296162 258301 768576 766033 210188 207366 267843 269559 313907 305368 319530 320914 332540 338553 309812 346769 754703 788947 593007 457758 286750 282081 324965 324834 334189 339600 339483 346700 380421 382921 655006 678686 39.25 68.1 3
08:45:33 2023-09-26 401113 398481 87270 85324 134563 138280 143590 143407 92820 94920 106738 106115 128802 130004 385941 414795 1088310 1065551 416969 432105 115634 105153 115546 116799 142462 135972 127648 128482 83211 85823 295190 260526 761077 769292 208732 208374 267843 270599 315938 305962 318409 320653 333021 337061 312059 342623 753602 793486 558779 462352 285285 281615 324942 324377 335773 339092 340199 344565 385075 383190 645470 681140 39.25 68.1 3
08:45:34 2023-09-26 400126 400099 87449 85373 134685 138241 139666 142968 92757 94756 106887 105791 131245 129420 383018 413517 1086841 1080792 413497 431641 115767 104818 116005 116577 142643 135750 127771 128058 83211 85672 296162 258301 770667 766033 209385 207690 269388 270362 314784 306428 319049 321638 332805 337557 311626 347359 755804 789952 568419 460982 287724 280547 326803 324834 333687 340654 339960 345322 382632 385765 655006 679722 39.25 68.1 3
08:45:35 2023-09-26 399343 398201 87270 85356 134521 138713 139696 139296 92915 93055 106824 106195 128658 130108 385431 411164 1094585 1077498 414588 431981 115065 104958 115228 116960 143043 135972 127228 128517 83154 85856 297089 260893 756152 765544 209385 207690 268596 269113 315974 305962 319530 322638 332085 338079 311078 346732 753255 791251 561136 458480 286750 281418 325432 323884 336244 339635 338423 345649 382167 383531 646382 678686 39.25 68.1 3
08:45:36 2023-09-26 401652 396426 87325 85320 134816 138293 143900 142947 92852 92895 106921 105759 131245 129385 383018 415201 1079069 1069760 414660 431087 115833 104673 115838 116350 142808 135810 127860 127847 83211 85790 296162 258301 769770 770235 209322 208421 268831 270743 314498 308343 318446 320771 333924 335870 312830 345988 756341 795922 562223 459642 286325 281707 324965 324834 333463 340619 341266 344275 384085 383495 655023 682385 39.25 68.1 3
08:45:37 2023-09-26 402607 399823 87504 85447 134784 138116 139642 138696 92757 93015 106898 106162 131176 129454 382947 410153 1082122 1070955 417078 432669 115574 104925 115453 116752 142212 135848 127438 128086 83211 85705 296162 258301 768176 766033 208878 208525 267843 269524 315049 306861 319530 322675 332085 337842 312753 345157 756596 784473 566948 459642 285873 281883 324965 324834 334728 341166 338423 345017 384534 383495 654077 678723 39.25 68.1 3
08:45:38 2023-09-26 399280 397582 87417 85389 134639 138280 143791 143237 92820 94855 104579 106147 131154 129815 382983 415236 1088164 1074438 415187 431605 115574 104925 115453 116577 142242 136213 127587 128243 83274 84381 296162 258957 762040 771204 209789 207551 269353 270743 314617 306825 320706 319424 332712 337096 311738 348207 755443 799090 566948 458376 287755 281474 324965 324834 334728 338835 341578 345125 381025 385223 647406 679722 39.25 68.1 3
08:45:39 2023-09-26 400939 399320 87353 85488 134436 138246 139326 143337 92820 93144 106932 106341 131120 130087 384776 413226 1088310 1063346 418367 431641 115065 104958 115261 116644 142143 135878 127228 128393 83096 84152 296162 259865 760127 768204 209531 208734 267843 269148 315974 306393 318670 320689 331714 337842 313134 344633 753602 793414 566948 459679 285236 282391 324453 324605 336515 339363 340510 345369 385111 383495 646419 681689 39.25 68.1 3
08:45:40 2023-09-26 398998 396395 87417 85352 134690 138211 143660 143003 92757 94723 106738 105791 128941 129420 382983 411958 1088384 1079218 412692 431353 115986 103219 115865 116511 142440 135648 127723 127956 83226 85927 296162 259934 780207 765997 209531 208194 269388 270599 314977 306257 319530 321924 333279 337842 312248 347359 752466 788910 566948 460908 287868 280218 324978 324834 333722 341166 339960 345649 383043 385765 655006 679722 39.25 68.1 3
08:45:41 2023-09-26 400445 397582 87381 85552 134428 138893 143520 139329 95121 94954 106715 106326 128540 130281 382714 412538 1093682 1075966 414588 431744 115065 104992 115433 116644 142303 136087 127228 128126 83211 85948 295149 260634 761022 766033 209894 208049 269010 269524 314713 305962 318670 321924 332085 338791 311550 346441 754544 792370 569522 459351 286987 281650 326767 323884 336786 339635 339173 346211 382202 384681 646419 677689 39.25 68.1 3
08:45:42 2023-09-26 401080 397074 87569 85377 134690 138211 143730 142869 92820 94658 106773 105686 128892 129506 385395 414867 1079127 1072020 417033 431735 116020 104973 115931 116477 138551 135528 127614 127670 83358 85705 296162 259934 770077 768204 208913 208374 268632 270671 315493 306791 319079 320629 332212 336742 313485 346769 756378 795958 572371 459679 286463 281883 324965 324447 333687 341201 341578 342591 384534 384375 655023 681689 39.25 68.1 3
08:45:43 2023-09-26 401387 397079 87385 85401 134563 138280 143520 143337 92757 94855 106556 105824 130938 129454 382714 411343 1082370 1069833 414696 430356 115098 104746 115261 116384 142143 135878 127492 128092 83211 85738 296162 258266 763867 765492 208947 208880 268408 269559 315049 306789 319530 322055 332085 338079 314105 345681 755807 788947 566948 459679 286110 281984 324965 324834 335512 341678 339996 345613 385689 383531 655006 680451 39.25 68.1 3
08:45:44 2023-09-26 396925 396175 87234 85415 135242 138616 139567 139067 92820 93015 106789 106016 128568 129711 384342 415047 1088347 1071257 412912 431301 115098 105047 115294 116766 143047 135528 127194 128092 83211 85738 296162 259934 768669 766193 209601 207759 269768 270369 315049 305403 321109 320464 332782 336553 312095 348564 748233 799776 558779 457847 287904 280990 324978 324834 335502 339670 342650 345088 382775 386407 650234 680723 39.25 68.1 3
08:45:45 2023-09-26 403177 396356 87453 85356 134525 138345 144009 143138 92757 94790 106590 105824 131063 129454 382410 408861 1082192 1072671 417667 432100 115098 104852 115566 116577 142242 135827 127261 127820 83211 85672 289548 257903 766979 765544 210636 208385 268417 270690 314941 306825 320435 321519 332913 339744 311372 347605 756282 784436 562276 458376 287161 283334 324965 324674 334728 340382 339447 347673 383099 384646 654077 678205 39.25 68.1 3
08:45:46 2023-09-26 397990 396930 87509 85384 134808 138108 139883 143233 92820 92887 106863 105984 128897 129385 382445 411379 1091323 1078751 412912 431265 115800 104712 115612 116613 142738 135528 127648 128092 83326 85738 296162 259565 765771 765492 209894 208374 268664 269336 315493 306362 319530 322902 331749 338553 311738 348921 754740 790656 568419 459966 288752 281218 324978 326527 334225 341713 340510 346455 384228 384161 654748 679722 39.25 68.1 3
08:45:47 2023-09-26 403666 397074 87174 85388 134541 138791 143642 143242 92757 94790 106738 105824 131029 129815 384232 414171 1080587 1069956 418221 430450 115574 104818 115228 116497 142406 135835 127376 127820 83307 84643 293305 258462 766304 769980 210083 208595 269163 271104 314941 306825 319636 320653 332747 338079 313375 348024 759033 797975 562404 459782 286987 283289 324929 324582 336279 339363 341578 345685 384228 383531 651228 680723 39.25 68.1 3
08:45:48 2023-09-26 402948 396678 87381 85443 134656 138293 143725 143042 95121 94756 106590 106097 128623 129781 384561 415047 1082492 1068175 414552 430121 115654 104852 115612 116384 138223 135835 127560 127670 83211 85672 296162 257364 765511 768747 210041 208409 269010 270382 314163 306362 318670 320689 332782 337605 313520 347788 756949 797708 566948 459570 287023 281883 324821 325725 337726 339635 342614 345685 384570 385494 655190 684284 39.25 68.1 3
08:45:49 2023-09-26 399243 396179 87266 85384 134477 138246 143420 139052 95087 94954 106556 106074 128472 130156 381802 410681 1092944 1075202 413350 430710 115601 105230 115479 116766 142336 135870 127092 127956 83111 85960 296769 260526 760736 764878 210188 208409 269199 269336 315865 306825 321601 322902 333670 339959 312753 348517 754324 790692 561679 460076 287427 281883 328423 324605 336550 341166 339996 346737 383384 385494 648781 678723 39.25 68.1 3
08:45:50 2023-09-26 399280 396705 87264 85584 134108 138990 143385 143407 94923 94954 106522 106275 128301 130156 384289 410118 1094494 1072709 413350 430356 115032 105133 114529 117000 141777 136213 127018 128126 83154 85889 296162 258992 771652 765544 210258 208409 269388 270194 314748 306393 320157 321924 333977 337582 313009 348317 751969 791251 560229 459351 287468 281918 325994 324377 336821 343001 340235 347756 383079 385908 645470 678723 39.25 68.1 3
08:45:51 2023-09-26 401737 397074 87573 85319 134816 138088 144211 142610 92757 94691 106704 105791 131063 129573 384776 413229 1082891 1071257 417478 430316 115667 105114 115466 116954 142505 135917 127228 128058 83211 85823 296162 257868 764736 765924 209566 209026 269010 269594 315751 306890 319530 323692 331749 337605 314954 346769 756430 792930 565477 459715 287023 281953 324715 324221 334728 341748 341578 345685 386611 385223 655522 681689 39.25 68.1 3
08:45:52 2023-09-26 400163 397079 87298 85542 134664 138349 143424 142951 95087 94790 106590 105791 128639 129420 381838 410118 1080587 1069797 414660 429796 115574 104813 115294 116611 142044 135856 127228 127970 83211 85738 296162 258085 764973 764951 209894 209096 269010 270194 315529 306327 318670 323956 333550 339172 314954 346805 755843 788983 562767 463279 286786 283000 324715 324709 335773 341783 340474 346773 386575 385223 655006 680723 39.25 68.1 3
08:45:53 2023-09-26 396732 397079 87417 85442 134917 138280 139471 138972 92820 93015 104525 106016 128658 129892 384070 415011 1088347 1070982 412839 430320 115687 104886 115261 116577 140039 135870 127302 128058 83211 85738 296162 258337 763192 766229 210041 208409 268289 269559 315974 305864 319410 321960 333819 337132 314033 350021 752538 801473 565477 459606 288653 281650 325959 323768 336008 340689 342722 345125 385111 384733 650270 681140 39.25 68.1 3
08:45:54 2023-09-26 398621 397079 87174 85402 134250 138673 143320 143138 92725 94790 106556 105824 128506 129935 384289 411379 1086070 1063667 414296 429679 115065 104852 115149 116611 141945 135562 127018 128004 83210 85738 293305 259464 759870 767117 209420 209096 269010 269148 314748 304481 318706 321555 332247 338577 314990 346769 748233 793342 568419 459715 286226 281989 325959 324834 336821 339670 341578 345405 386883 385765 646419 681914 39.25 68.1 3
08:45:55 2023-09-26 399272 396272 87476 85384 134555 138121 139375 142933 92820 92758 106681 105661 128301 129317 384252 410153 1085301 1080457 412510 429653 115767 104746 115453 116223 138243 135426 127438 127581 83211 85554 296162 256714 765856 765544 210258 207759 269958 269594 314827 307040 321146 322674 332247 339207 313044 348215 755273 790692 560229 457403 287904 282744 324965 324745 334798 342374 341542 346700 382202 384698 654560 677725 39.25 68.1 3
08:45:56 2023-09-26 401360 396799 86983 85375 134305 138366 143033 143142 95021 94790 106374 105824 128260 129454 383401 411993 1085276 1065179 418035 429791 115065 104886 114878 116577 142109 135848 126930 127854 83126 84580 296162 259934 755979 767587 210153 208956 268560 271104 315938 306559 322898 321662 332747 338553 313520 347788 755709 793450 562767 459570 286146 283644 326803 324834 337602 339670 342095 346737 385653 384681 646419 680723 39.25 68.1 3
08:45:57 2023-09-26 399981 396925 87413 85574 134483 138211 143550 143138 92820 94887 106561 106275 128557 129961 383256 411922 1085301 1070852 418518 429644 115032 104963 115036 116577 141910 135810 126984 128092 83154 85823 293305 258846 756632 767660 210223 209096 268596 270382 315974 306825 321197 321888 333888 339029 313347 347788 754098 793450 560229 461199 286074 283688 325432 324834 337768 339635 342059 346700 386232 384610 646382 681689 39.25 68.1 3
08:45:58 2023-09-26 395368 395921 87421 85351 134656 138046 143721 142669 92757 92767 106704 105653 128773 129351 383256 410082 1087612 1075693 412291 432683 115953 103290 115512 116377 142341 135614 127356 127711 83259 85927 293305 259565 765898 766911 210517 209026 270528 270743 315793 309433 321074 322902 334177 339923 313962 348811 755930 792370 560229 461056 288274 281383 325994 324834 334728 342226 341266 346700 385075 385306 655006 679648 39.25 68.1 3
08:45:59 2023-09-26 396335 397079 87266 85538 134521 139325 143450 143068 92757 94822 106487 106275 128301 129900 382985 408539 1091323 1075966 412912 430284 115065 104818 115228 116544 142143 135716 127194 127847 83291 85823 296162 259464 769878 762647 210734 209026 269768 269524 315223 305829 318670 322544 331980 339876 313962 349663 755043 788947 561679 459892 287545 281918 326029 324834 336751 341713 341266 347756 385075 387577 650234 678686 39.25 68.1 3
08:46:00 2023-09-26 396781 396817 87262 85373 134605 138284 143333 142834 92788 94658 106522 105653 130723 129539 383000 414175 1080643 1068935 415260 428964 115667 104939 115738 116411 138436 135724 127404 127479 83211 85606 295268 256069 768974 770128 210153 209026 269388 270347 314318 309324 318670 322638 333784 338079 314919 348811 756949 793378 561136 459570 287837 281918 324965 325725 334693 341166 342686 346174 385689 386996 657090 681689 39.25 68.1 3
08:46:01 2023-09-26 396957 395962 87325 85510 134521 138177 141128 142869 95053 94658 106487 105759 128438 129385 383256 408861 1079022 1069540 414588 429342 115574 105018 115228 116350 142143 135732 126950 127636 83211 85672 296162 257435 764400 763762 209894 209096 269388 270950 315974 306292 318670 324413 331749 339029 314954 347788 755210 788947 568419 463427 286987 282744 324942 324447 336244 342740 341506 346700 386847 385500 657054 680723 39.25 68.1 3
08:46:02 2023-09-26 396259 395953 87417 85437 134305 138310 140981 140605 92726 92887 104525 106016 128557 129642 383183 414903 1088310 1071219 412181 429076 115541 104891 115228 116464 142204 135904 127166 127841 83211 85705 293305 258049 767833 768747 210734 208734 268255 269559 315974 306292 320933 320950 336800 338553 313603 348215 752502 797412 561679 458119 288346 281958 324978 324674 336715 339600 342614 347756 383348 386996 646382 679685 39.25 68.1 3
08:46:03 2023-09-26 395665 395957 87234 85419 134512 138328 143525 140611 92788 94756 106522 105759 128438 129385 382714 414395 1088384 1066694 412328 429112 115065 104818 115459 116350 142143 135592 126984 127847 83211 85731 296162 257868 771626 768204 210258 208734 268851 269559 315974 306292 319636 322902 334286 338079 314954 349332 752466 800341 566948 459570 288788 281848 325959 324834 336751 341201 344697 345649 385111 385306 650234 682398 39.25 68.1 3
08:46:04 2023-09-26 402633 395634 87688 85388 134555 138073 143616 142963 92726 92822 106755 105984 128568 129881 382714 407324 1083727 1075966 417330 427694 115541 104784 115228 116190 142044 135614 127106 127602 83211 85639 303694 257729 772468 757179 211247 208880 269199 271209 315493 306327 319153 322902 332247 341396 312753 347202 756378 784400 553685 459566 286875 283609 326803 324709 336244 341166 339960 348002 385689 385223 653150 678686 39.25 68.1 3
08:46:05 2023-09-26 401700 395926 87417 85407 134622 138177 143485 142903 92725 94756 106561 105759 128472 129385 382714 408897 1084431 1079218 416146 429004 115654 104818 115261 116464 142341 135494 127106 127602 83211 85672 293305 257364 765346 757215 211578 208700 269388 271209 315049 309165 318706 322902 332782 338594 313449 349452 756282 784436 553685 458051 286987 283648 324965 325199 337726 342184 343490 349053 385095 385693 654468 678503 39.25 68.1 3
08:46:06 2023-09-26 394965 396502 87504 85415 134656 138151 140692 142908 95021 94723 106487 105918 128301 129385 382985 413517 1085301 1066236 412912 429156 115065 104956 115228 116384 141945 135818 126984 127847 83211 84580 294168 258049 758860 768204 209859 209534 270148 269559 314968 306043 319672 322640 332747 338079 315663 348564 748233 798011 564006 459715 287868 281848 326029 324834 336821 341166 342650 345649 387429 385621 647406 682172 39.25 68.1 3
08:46:07 2023-09-26 399807 395328 87329 85356 134622 138211 143485 142869 95022 94625 106522 105686 128515 129385 382714 410082 1082155 1079255 414966 431006 115601 103041 115705 116344 142470 135426 127092 127705 83407 85960 293305 258095 765567 763375 211543 208700 269768 271209 315049 309433 320677 322867 335813 338524 312973 350555 756767 784400 563129 458517 287868 283866 324965 325462 336515 341678 341026 348889 384192 385765 655006 678686 39.25 68.1 3
08:46:08 2023-09-26 395665 394737 87569 85382 134894 138806 143721 142834 95054 94625 106704 105886 128568 129351 382714 410082 1085301 1079986 410472 429342 115767 104712 115261 116190 142276 135400 127228 127636 83211 85823 287751 256679 765704 762684 210917 209061 269894 270347 315600 307755 318670 323920 333247 338288 313998 349339 756949 791251 561679 458051 288752 283609 324965 325690 336244 341713 342614 348889 383348 385765 654255 678686 39.25 68.1 3
08:46:09 2023-09-26 396664 396515 87389 85419 134314 138588 143324 142834 94988 94723 106522 105791 128349 129420 382459 409868 1088405 1066680 416626 429612 115475 105007 115195 116477 139523 135921 127024 128024 83234 85790 294168 258301 758519 767421 210223 210372 269388 270382 315734 306825 320381 322902 333749 339840 315915 348317 753602 793414 561679 462352 287194 283176 326029 324834 337803 341166 342614 347756 387745 387032 646912 682657 39.25 68.1 3
08:46:10 2023-09-26 400808 394777 87266 85669 134335 138665 143250 143138 95021 94855 106487 105824 128438 129906 382174 411343 1082085 1068128 417667 429040 115065 104818 115036 116497 142143 135528 126984 127636 83154 85823 296162 258278 758416 766033 210917 209569 269199 272074 315974 308947 320678 322413 333784 337547 315434 348921 754103 797975 570442 459606 286987 284077 325695 324834 338313 340654 342614 347756 387429 385765 646876 681689 39.25 68.1 3
08:46:11 2023-09-26 393302 395701 87573 85324 134690 138211 141446 140219 92852 92725 104591 105661 128301 129248 382028 409616 1088273 1078337 410326 428969 115574 105013 115261 116190 139795 135614 127160 127602 83211 85672 293305 257506 779492 761755 210917 209715 269108 272886 315223 307255 318670 324413 332782 338559 314954 349303 758116 792930 561679 457727 288861 282983 324942 325760 336244 342191 342614 348248 383348 384733 654560 678723 39.25 68.1 3
08:46:12 2023-09-26 393302 394745 87509 85393 134652 138089 143520 142669 92820 94559 104480 105581 128540 129351 382174 408861 1086841 1075966 410508 428708 115687 104852 115261 116384 142341 135498 127018 127547 83211 85823 293305 257471 761477 761535 210917 209715 269518 269559 314783 307290 321720 324413 333515 338288 315434 349831 756913 793342 562404 457403 288865 283176 324715 325760 336244 342226 342361 348532 383384 385002 654524 681140 39.25 68.1 3
08:46:13 2023-09-26 399728 395638 87468 85506 134301 138739 143450 143259 92757 92887 106646 105984 128301 129906 382174 410118 1085301 1066493 418221 428703 114999 104925 115267 116577 139405 136458 126741 127847 83154 85856 293305 258230 770513 766033 211247 210043 269199 271209 315696 305829 320678 322938 334286 338052 315915 347988 754703 793450 569890 462352 287666 283216 326979 324834 338313 341713 342650 347264 388011 385271 646912 682657 39.25 68.1 3
08:46:14 2023-09-26 396925 395634 87266 85510 134208 138280 143285 142869 94988 94790 106522 106066 128349 130031 382174 410118 1086841 1063667 414696 429644 115065 104886 115003 116611 141910 135750 126390 127970 83211 85856 293305 258266 754195 765544 211247 210372 269388 271244 315258 306292 322942 323691 333819 338323 315915 348921 754213 793414 560229 462388 287427 283211 326979 324834 338575 341945 342433 347463 387975 387943 648543 682025 39.25 68.1 3
08:46:15 2023-09-26 395655 394557 87509 85419 134656 138036 143525 142436 92725 92640 106596 105628 128301 129137 382714 408861 1088384 1075054 410508 427863 115574 104818 115261 116519 142307 135596 127194 127547 83211 85672 293305 256714 762753 761535 211282 209750 269483 269524 314748 307290 318706 323956 333282 338559 315434 349339 756985 792930 561679 457403 288937 283393 324965 328523 336244 342465 342650 349383 384228 385037 654785 678723 39.25 68.1 3
08:46:16 2023-09-26 396849 394773 87421 85532 134563 138211 143420 142669 95087 94559 106630 105686 128506 129351 382174 408861 1085301 1077413 412964 427765 115800 104673 115453 116190 142255 135085 127228 127425 83383 85705 293305 255854 765042 762684 211367 209026 269108 270984 315974 308186 319636 323884 333784 338594 313962 350113 756949 791067 561679 458272 288572 283502 326803 326568 336644 342324 345659 348705 383205 387397 657090 678686 39.25 68.1 3
08:46:17 2023-09-26 396610 395692 87266 85521 134554 138319 143485 143008 94988 92895 106686 105984 128472 129454 381598 410153 1085301 1063667 414624 429098 115065 104925 115149 116417 141991 135613 126808 127847 83211 85856 294628 258266 755308 766033 211282 210442 269388 271244 315699 306078 320713 323429 334286 338559 317920 349737 753602 793450 561679 463041 288346 283503 327473 324221 338312 341713 342686 347756 388191 385306 647406 682786 39.25 68.1 3
08:46:18 2023-09-26 396628 394146 87417 85324 134656 138211 143520 142669 95121 94593 106556 105614 128506 129539 381919 411663 1089931 1079032 410362 427845 116020 104973 115738 116444 142539 135358 127194 127249 83211 85705 296162 258095 768083 761535 211395 209096 269706 273045 315865 309725 319636 324413 333784 338594 314476 350113 758057 788983 570379 458051 288824 284476 324942 325760 336821 342226 342336 347939 386847 384475 654077 679722 39.25 68.1 3
08:46:19 2023-09-26 398944 394146 87624 85451 134639 138323 143337 142838 92757 94593 106522 105614 128472 129385 381634 409507 1084495 1077906 413461 427903 115607 104818 115261 116223 142298 135604 127106 127249 83211 85705 296162 257000 766383 762761 211649 209061 269108 271658 315974 308006 320119 324413 334286 338594 314033 349339 758093 789830 563129 458700 288021 284512 325468 325725 337282 342226 341542 347207 388011 384733 653150 683309 39.25 68.1 3
08:46:20 2023-09-26 393891 394428 87286 85384 134326 138480 140946 138863 92757 92887 106606 105944 128301 129317 381992 414345 1088310 1066583 410508 427868 115098 104852 115261 116411 142328 135801 126984 127636 83211 85705 293305 258462 763903 767117 211247 209715 269483 272659 315258 307040 320381 323956 335835 339207 315915 349602 753602 800341 561679 458700 288897 282868 326979 325462 337803 341713 345781 348039 385724 387943 651265 681689 39.25 68.1 3
08:46:21 2023-09-26 394481 394151 87421 85384 134436 138246 143385 142834 94890 94691 106758 105791 130847 129420 381060 413226 1087358 1072640 412620 427765 115098 104818 115228 116384 141945 135400 126984 127636 83154 85705 293305 258278 758298 766033 211649 209096 269108 271209 315223 307005 321876 321924 334860 338628 314954 349375 752502 793112 562276 458700 288861 283644 325994 324221 338575 341713 342059 347171 386847 387289 651316 680432 39.25 68.1 3
08:46:22 2023-09-26 398138 394589 87748 85441 134622 137847 139471 140024 92883 92566 106789 105548 128472 129171 382174 411057 1082332 1068964 412987 427765 115574 104852 115652 116411 142143 135400 127228 127670 83211 85705 297498 258278 769960 763762 210917 210260 268289 271244 315188 308006 318706 324870 334286 337582 315915 350721 756985 793414 560229 462695 288788 283679 328423 326745 335737 342775 345256 347510 388011 385341 656486 682657 39.25 68.1 3
08:46:23 2023-09-26 396286 392417 87751 85320 134690 138115 143420 142436 95087 94494 106556 105404 131029 129137 381904 412283 1078399 1069540 413023 427729 115833 104673 115645 116223 142445 135546 127261 127249 83211 85705 293305 257729 769111 765544 210952 210078 268289 271244 314273 309907 319412 324413 334825 337547 316095 348741 759203 799776 558779 459247 288824 284184 324488 328523 338064 342785 345490 347929 387903 388087 657803 682583 39.25 68.0 3
08:46:24 2023-09-26 397745 394557 87509 85524 134183 138315 143115 142938 92725 92887 106617 106009 128123 130156 378844 406398 1094585 1074283 413497 427765 114999 104925 114562 117062 141713 135750 126390 127970 83154 85738 293305 258462 753781 762684 212278 209750 268886 271209 315223 305864 322176 323884 333784 340391 315915 349339 753334 791251 561679 459094 288861 283247 328003 325202 337566 343565 342650 349989 387465 387066 652708 679722 39.25 68.0 3
08:46:25 2023-09-26 394553 394741 87417 85595 134246 138280 143285 142804 94857 94658 106340 105791 128472 129815 381023 405262 1091360 1075202 412729 428837 115607 104886 115261 116530 142298 135638 126956 127670 83154 85738 291303 258373 755314 757179 212066 209750 268886 270382 316689 306791 320157 325317 333282 339609 315915 349057 756430 793462 563129 461272 288716 282709 327861 327596 338327 343665 344031 348705 387285 387644 655006 680723 39.25 68.1 3
[truncated: 70,840 more chars]
