# Supplementary material for: Methods for Estimating the Detection and Quantification Limits of Key Substances in Beer Maturation with Electronic Noses
Source: Sensors (Basel). 2024 May 30;24(11):3520. doi: 10.3390/s24113520 (PMC11175341; doi:10.3390/s24113520)
Supplement: Supplementary file 1 [file sensors-24-03520-s001.zip › Data/2-Phenylethanol/raw data/Day 1/ETH2.txt]

Time Date R01 R02 R03 R04 R05 R06 R07 R08 R09 R10 R11 R12 R13 R14 R15 R16 R17 R18 R19 R20 R21 R22 R23 R24 R25 R26 R27 R28 R29 R30 R31 R32 R33 R34 R35 R36 R37 R38 R39 R40 R41 R42 R43 R44 R45 R46 R47 R48 R49 R50 R51 R52 R53 R54 R55 R56 R57 R58 R59 R60 R61 R62 T01 H01 Phase
08:49:00 2023-09-26 393648 388056 87445 85521 134208 138616 139741 140144 94593 92121 106089 105436 128288 129754 375265 405748 1082155 1066568 414084 426460 115065 104958 115036 116577 141678 135306 126357 127215 83326 85856 290502 255549 750611 757215 215199 217753 271202 276412 318903 310202 327414 325725 341263 344849 320936 355022 759167 800341 559417 463768 291765 287229 331565 327803 342947 346958 349966 351496 393472 393584 651228 683269 39.25 68.0 1
08:49:01 2023-09-26 388892 388060 87601 85547 134428 138246 142747 142169 94594 92121 106271 105404 127946 129227 374930 405226 1085301 1065701 405646 426460 115607 105295 115228 116384 141876 135366 126323 127215 83383 85889 293305 257000 754005 761716 214845 212267 273316 275655 320130 310855 324775 326745 340175 343568 322375 357432 760777 804881 563129 461309 293836 287126 331350 329577 342839 347933 349437 351569 389853 393619 651316 685756 39.25 68.0 1
08:49:02 2023-09-26 392536 387655 87633 85552 134697 138116 142846 142169 94594 92121 106305 105299 130687 129137 375265 401205 1082455 1069797 412912 424061 115767 104925 115294 116384 141910 135068 126357 127181 83383 85856 290502 255549 754661 754744 215601 211905 271616 276147 319127 311581 324739 326780 339719 346967 321911 355848 761356 793378 564579 463041 292182 287836 330759 329524 341742 347241 349718 351213 393124 392444 658456 683269 39.25 68.0 1
08:49:03 2023-09-26 393333 388060 87637 85493 134520 138297 140201 142135 94692 92121 106305 105083 127946 129137 374141 405226 1077634 1065179 410508 426460 115767 105154 115533 116384 142204 135170 126774 126762 83556 85823 292472 254109 760904 757179 215298 214188 273034 275864 319562 312897 324559 325655 341937 343674 323328 356747 761246 802534 567479 459570 292048 293431 328995 329506 342947 345879 347336 351496 394025 392986 649314 683788 39.25 68.0 1
08:49:04 2023-09-26 387943 388060 87753 85426 134529 138081 142986 141936 94692 92121 106232 105227 127879 128799 375230 403682 1083763 1075966 405574 424061 115800 104852 115261 116223 142096 134958 126390 126796 83441 85856 290502 255188 761442 756917 215601 217564 274153 274653 320014 312126 324667 327503 341263 345368 319930 359178 761356 792225 566029 458430 293005 287945 329031 330558 341982 347445 349470 353594 389888 391237 654061 681914 39.25 68.0 1
08:49:05 2023-09-26 391115 387583 87573 85510 134250 138172 140104 142074 94594 92121 106197 105299 127857 128923 375265 402405 1079348 1068206 411744 424061 115574 105188 115115 116350 141678 135089 126390 127276 83513 84509 304058 255982 754435 756139 215227 214223 272116 276589 318985 311657 324703 328228 338958 345681 322399 355520 762982 797975 564579 463404 292182 287764 330384 330522 340949 346965 348349 351496 391639 391822 653600 681785 39.25 68.0 1
08:49:06 2023-09-26 389694 388060 87605 85515 134217 138081 142548 142169 94594 92121 106124 105436 127946 129385 375002 402441 1090514 1074438 405466 424061 115574 104886 115149 116497 141678 135272 126236 127215 83211 85889 291303 257547 761543 756382 216101 217564 272864 274653 321137 310637 324775 327803 339470 345959 320936 357435 759741 792783 567479 459606 291774 286387 331529 329791 341418 348805 350007 351352 389746 394620 657807 682620 39.25 68.0 1
08:49:07 2023-09-26 393611 387511 87537 85700 134975 138457 142548 142458 94529 92121 104404 105595 127810 129351 374141 405748 1082119 1066387 413790 424061 115098 105065 115036 116577 139440 135119 126357 127249 83383 85889 293305 255549 753542 757179 215601 217635 271651 276412 319127 310637 326685 325760 341048 345404 320972 355597 759203 800073 566025 463768 291559 287634 332067 328529 342767 346958 347336 350930 392225 394728 653150 683592 39.25 68.0 1
08:49:08 2023-09-26 387912 388060 87605 85493 134322 138306 142808 142036 94594 92057 106124 105332 127913 128957 374966 405262 1087612 1068090 405682 426460 115574 104886 115149 116497 141743 135374 126390 127093 83383 85889 290502 256092 756791 757251 215298 213623 273387 274688 320130 311144 324775 326780 342528 343539 320675 359178 762045 801821 563705 461037 293498 287706 330920 329648 342947 345738 350325 353449 389711 393271 647406 682172 39.25 68.0 1
08:49:09 2023-09-26 391428 387849 87776 85704 134723 138180 142808 141937 94627 92121 106316 105299 127857 129171 375265 403682 1078986 1069525 411744 424061 115687 104886 115228 116384 142109 135178 126390 127181 83441 85889 290502 255549 754909 756398 215298 212267 272482 275566 318903 311144 324474 328299 338994 344885 321911 355848 761356 799508 566029 462025 292255 287135 330795 330790 340627 348111 349120 351496 391675 391237 654541 683788 39.25 68.0 1
08:49:10 2023-09-26 390287 388060 87449 85542 134204 138246 142548 142169 94561 92121 106089 105404 127879 129351 374141 404892 1082192 1064179 412912 424061 115065 104992 115036 116497 141545 135494 126149 127215 83211 85889 290502 256636 752013 759062 215298 218048 271392 275495 319550 310824 326893 328559 342010 345262 322292 355378 758116 803706 561679 463318 293005 286790 332031 328760 342706 346958 350785 353449 394195 394450 651265 683825 39.25 68.0 1
08:49:11 2023-09-26 392235 387326 87776 85510 134436 138431 142782 142161 94627 92121 106305 105299 128260 129171 375002 404892 1082192 1079255 408050 424061 115833 104886 115645 116417 142189 135085 126808 127005 83613 85856 290502 254648 759004 756917 215905 213024 273387 275531 318198 312162 324703 327274 341048 345404 318963 356115 761356 792370 565135 458480 292177 293602 329493 329827 342681 347445 348345 354202 392261 391822 655227 682172 39.25 68.0 1
08:49:12 2023-09-26 390794 387787 87725 85451 134470 137724 142846 141739 94594 91994 106124 105404 127913 129137 374177 404571 1075937 1066656 410508 424061 115607 104886 115228 116417 141777 135085 126357 127005 83383 85948 290502 256200 755474 758474 215083 214675 272377 275811 319020 311693 325939 328618 340546 345227 322925 356352 761356 799211 561657 464487 293415 287742 330563 330826 340985 347445 349294 351388 391950 391201 653150 681785 39.25 68.0 1
08:49:13 2023-09-26 387790 387808 87601 85444 134250 138211 142552 142035 94594 92057 106197 105404 127592 128957 374141 401276 1088164 1074438 405610 424061 115687 104852 115261 116384 139538 135085 126357 127005 83326 85889 289548 256818 754909 755848 215601 217600 273090 274197 320876 311617 324703 327803 339744 345959 320936 357979 759203 793378 566029 456846 292014 286817 330063 330790 341430 348111 347300 353630 392140 391812 658701 682348 39.25 68.0 1
08:49:14 2023-09-26 391423 387778 87613 85546 134284 138246 142747 141936 94594 92121 106124 105332 127879 128957 374141 400888 1082492 1069797 412620 424061 115687 104920 115512 116652 139600 135358 126572 127113 83407 86026 290502 255549 754774 754526 215565 214223 272116 275953 318903 311363 324775 329257 339732 346824 322399 355848 759167 793414 563129 466054 292177 287540 330099 329755 340985 347241 348349 351460 392261 392479 655558 682786 39.25 68.0 1
08:49:15 2023-09-26 387623 387055 87573 85556 134120 138280 142548 142367 94431 92349 106089 105436 127592 129420 374141 402123 1090551 1072913 409276 424061 115065 104920 114924 116577 141584 135528 125941 127249 83211 85922 291303 257000 753423 755848 215601 217600 273125 275531 320876 309914 324812 327538 339744 346723 320901 357435 756985 794796 562276 459570 293836 286043 331816 329506 342055 348912 349828 351424 389746 394549 658738 682546 39.25 68.0 1
08:49:16 2023-09-26 394206 387799 87477 85548 134431 138246 140078 140101 94560 92121 106129 105371 127769 129317 376227 406034 1079164 1065179 412765 424025 115574 105227 115195 116464 141876 135051 126323 127147 83441 85856 290502 255188 754971 760093 215601 217906 272221 277814 318609 311109 327378 325760 342009 344814 320936 355848 759130 801473 593007 463696 291765 288169 331260 328458 342947 346958 347265 350894 392225 394728 651265 682750 39.25 68.0 1
08:49:17 2023-09-26 387876 387772 87569 85521 134394 138211 142747 142099 94561 92121 106237 105371 127946 129102 374105 406363 1086841 1066568 405610 424025 115654 104925 115228 116544 139538 135051 126357 127059 83441 85856 290502 256092 754457 757179 215298 217600 273351 274617 319870 311073 326382 327238 342491 343568 321625 358811 760777 804611 563129 460002 293836 287755 332475 329613 342550 346643 349084 354416 391019 393860 651316 682750 39.25 68.0 1
08:49:18 2023-09-26 391314 388060 87721 85540 134436 137970 140299 142268 94691 92121 106237 105404 127946 129137 374930 401205 1079837 1069723 412328 426460 115767 104925 115261 116464 142108 135272 126357 127005 83383 85889 290502 255549 756904 755775 215601 212267 272221 276056 319127 310718 324739 328760 338958 345959 322626 355812 761356 797939 563129 462352 292177 287634 330759 329755 340914 347206 348630 351460 392190 392408 654560 682750 39.25 68.0 1
08:49:19 2023-09-26 393648 387583 87569 85515 134288 138345 142617 142247 94626 92121 106163 105371 127857 129137 373772 406034 1077634 1064906 411488 424025 115767 104852 115453 116384 139600 135153 126323 126971 83383 85856 297636 254073 757245 760675 215601 214188 273069 276940 319453 311948 326504 327864 341901 344708 321696 357542 758984 802228 566029 459642 291837 286776 330992 329435 342767 346643 347300 351496 393990 394137 652708 683788 39.25 68.0 1
08:49:20 2023-09-26 389999 387514 87785 85514 134719 138045 143024 139142 94725 91994 106345 105267 127946 128675 374105 403646 1085459 1075966 404967 423989 115767 104852 115261 116157 142204 135162 126390 126762 83441 85823 286806 255188 759249 756434 215601 217600 274573 275175 319127 311734 324631 327733 341012 345888 320415 357153 761356 793342 567479 458700 293083 287945 328995 330790 341982 347933 347300 354667 392297 392097 657090 682435 39.25 68.0 1
08:49:21 2023-09-26 391074 387804 87753 85519 134436 138211 142846 142035 94594 92316 106163 105299 127946 129102 375194 403007 1079164 1071480 411744 426159 115654 104925 115228 116577 142055 135272 126357 127242 83571 84573 291812 255982 755700 756200 215378 214223 272306 275933 318985 311876 324739 328724 339912 345888 322889 356312 760726 797939 564579 462315 292177 288371 330849 330755 341201 349091 348875 351460 391639 392061 655006 684783 39.25 68.0 1
08:49:22 2023-09-26 387984 388060 87557 85485 134242 138211 142747 142169 94561 92121 106089 105404 127857 129227 374141 401241 1089706 1075971 405646 426460 115654 105261 115228 116464 141777 135085 126323 127181 83441 85974 290502 257364 752836 755811 215601 213923 272899 275040 320840 311073 324703 328263 339983 345959 320615 357435 759203 795322 559417 459247 293836 286400 331027 330522 341659 348805 350288 351316 392322 394030 660801 681541 39.25 68.0 1
08:49:23 2023-09-26 392171 387799 87721 85570 134436 138142 142846 142000 94692 92155 106271 105339 127946 128957 374141 404250 1082155 1079218 410685 423700 115953 103219 115785 116477 139976 135264 126673 127045 83671 85993 289548 254682 765973 756917 215905 213024 273351 275953 318914 314030 324667 327503 341012 345888 319446 358958 761356 792370 563705 459351 292177 293813 329992 329791 342681 347445 348345 354703 393400 392372 655006 682657 39.25 68.0 1
08:49:24 2023-09-26 387912 387804 87601 85552 134630 138211 142942 142134 94594 92121 106271 105371 127857 129137 374141 406363 1086070 1066463 405610 424061 115654 105188 115228 116577 141876 135085 126323 126971 83441 85856 291303 256273 754231 760633 214996 212233 273316 275691 320130 311546 324775 327238 341769 343779 321911 357979 759696 802424 560847 460582 295286 287158 331386 329613 342875 346780 349786 353984 390841 393548 648323 682172 39.25 68.1 1
08:49:25 2023-09-26 386749 387804 87605 85609 134339 138246 142846 142169 94594 92121 106271 105563 128042 129144 377332 402155 1091479 1077643 409710 426315 115634 105221 115161 116799 139468 135460 126323 127249 83211 86040 291303 258058 753785 755775 216057 217906 273316 275811 321137 310166 326649 327803 339983 346967 320936 357688 758593 792189 567479 461383 293420 286293 332067 329755 341911 347241 347265 351569 389544 393548 657451 682385 39.25 68.0 1
08:49:26 2023-09-26 391428 387619 87573 85583 134250 138241 142647 142371 94594 92121 106163 105404 127592 129351 374105 403646 1082155 1060577 412912 424025 115032 105303 115003 116577 141644 135085 126236 127425 83211 85974 290502 256273 750355 759062 215601 212267 271616 276605 320094 310824 327355 328559 341758 345504 322483 355629 758544 802497 565477 463550 293010 287270 332031 328760 342947 347445 349718 353952 394580 394463 650731 683752 39.25 68.0 1
08:49:27 2023-09-26 391667 387988 87601 85538 134542 138177 142751 142169 94627 91994 106271 105371 127913 128923 374141 403682 1082155 1075966 405646 423989 115800 104852 115612 116384 142112 135051 126774 127005 83441 85856 290502 254828 773016 756917 215601 213323 274153 275495 318644 313040 324343 327238 340725 345924 319930 357153 762436 793491 563705 459167 292591 287011 329529 330522 342464 347689 349553 354703 392261 392097 657127 682657 39.25 68.0 1
08:49:28 2023-09-26 390503 386969 87605 85542 134529 137985 142846 141837 94659 92121 106124 105299 127769 128923 374141 404214 1079069 1069882 410181 424025 115098 104925 115261 116544 141910 135085 126323 127093 83441 85856 290502 255403 755587 757807 215422 214826 272723 275949 319020 313548 324487 329115 340318 345191 322889 356857 761356 800341 569217 463938 293419 287945 330723 331560 340949 348846 349330 351533 391639 391786 654077 681785 39.25 68.0 1
08:49:29 2023-09-26 386749 388065 87601 85574 134440 138211 142747 142169 94594 92121 106124 105371 127913 129137 374105 401205 1091701 1072913 408662 424061 115541 105031 115069 116577 141777 135494 126323 127215 83211 85948 291303 257364 749055 755848 215601 217906 273281 275531 321137 310166 324775 327768 339911 346967 320936 357688 758593 795922 562276 459413 293420 286732 332031 329791 341706 346930 347300 351569 392417 393298 660145 682583 39.25 68.0 1
08:49:30 2023-09-26 393187 387514 87605 85524 134541 138328 142816 142018 94627 92121 106271 105404 127946 129137 374141 400606 1082370 1074438 412620 424061 115767 104852 115512 116344 139709 135546 126713 127079 83441 85960 289548 255115 757471 755799 216666 214223 272723 276868 318868 311635 324739 327274 340761 347698 320865 356930 761356 793491 560847 462315 291842 293700 330063 329791 342706 348810 349058 351605 394338 393320 658419 685793 39.25 68.0 1
08:49:31 2023-09-26 387948 387804 87601 85542 134520 138162 142617 142018 94594 92121 106197 105227 127879 128957 374070 406214 1088384 1069919 405574 424061 115654 105031 115228 116384 141915 135178 126357 127181 83383 85856 290502 255549 754683 757179 215601 213623 274153 275495 320094 311617 326649 325760 342564 343850 320415 359725 758593 799175 563705 458622 293905 287765 330741 330469 344887 345773 349828 354557 391461 393405 650390 682509 39.25 68.0 1
08:49:32 2023-09-26 390215 388060 87589 85538 134305 138319 142617 142135 94626 92121 106237 105476 127592 129351 374105 400978 1092920 1072746 410101 423917 114966 105254 114970 116866 139126 135921 126154 127466 83407 86007 293305 256273 751204 756434 216594 217941 273281 276020 320615 311188 327682 327361 340019 346967 320972 357725 756913 793491 559417 459211 292876 287135 333003 328795 342706 347241 347265 351605 389888 395755 658456 682657 39.25 68.0 1
08:49:33 2023-09-26 392531 388060 87601 85642 133998 138280 142548 142367 94561 92121 106163 105404 127879 129385 374105 405462 1080551 1065936 413497 423989 115574 105065 115228 116577 141777 135494 126357 127215 83441 85889 290502 255188 754618 760137 215601 217977 272257 277226 319127 311144 326286 325760 341758 345640 322113 356637 762008 801364 567479 465922 292177 288554 331852 329079 344887 347302 348033 351424 393436 394728 652856 685460 39.25 68.0 1
08:49:34 2023-09-26 387912 388015 87633 85574 134246 138211 142548 139501 92819 92208 104477 105563 127878 129213 377285 408331 1088373 1069803 405502 423881 115654 105031 115261 116497 141910 135306 126538 127181 83441 85974 290502 256092 754231 762834 215601 217671 274153 275246 320130 310753 324775 327274 342491 343850 321649 359433 756985 802753 564579 459676 292014 287135 331027 329755 342947 346436 349402 354703 391055 394186 647406 681689 39.25 68.0 1
08:49:35 2023-09-26 390815 387514 87905 85388 135135 137724 143016 138954 94627 91994 106305 105083 128131 128834 374966 405462 1076107 1066694 409529 424025 115098 104958 115261 116384 141910 135085 126357 127419 83383 85922 290502 255549 753871 756917 215298 214826 273034 276091 319621 313697 324259 329150 340582 344743 322459 356747 762903 801327 562276 463608 292591 287764 329992 332045 341982 347689 349402 351569 392261 392097 652357 681785 39.25 68.0 1
08:49:36 2023-09-26 386133 386645 87601 85570 134466 138211 142747 141902 94464 91994 106197 105299 127946 128923 374105 402123 1090889 1074165 405754 424061 115687 104997 115261 116464 139600 135051 126323 127215 83326 85948 290502 257000 766506 755811 215601 212233 273351 274688 321137 311109 326382 328529 340497 346967 321685 357979 759167 793112 559417 459606 292254 286817 331798 330755 341659 346965 348069 351605 389853 392479 656522 683442 39.25 68.0 1
08:49:37 2023-09-26 392208 387514 87601 85519 134250 138246 142846 141971 94627 92121 106197 105371 127879 128957 374141 400009 1078986 1072913 412620 424025 115607 104925 115294 116577 141910 135085 126390 126977 83604 84406 290502 255403 754774 754562 216514 214223 272306 277047 320885 311948 326468 327468 341263 347698 321649 356348 762903 793491 567479 463738 292177 287945 330884 329791 342947 347241 349223 351569 394338 393619 659425 683788 39.25 68.0 1
08:49:38 2023-09-26 387984 387547 87601 85547 134470 138246 142782 142070 94627 92121 106271 105404 128226 129296 374141 405191 1090926 1069760 405718 424061 115687 105031 115453 116577 139538 135306 126424 127215 83441 86007 287751 255549 754796 757179 216057 217600 273422 275302 320130 311871 326685 325760 340453 345959 320675 359178 756378 793450 562276 458206 293215 287742 331063 328263 346083 347475 349223 354448 391497 393994 651082 682311 39.25 68.0 1
08:49:39 2023-09-26 385590 386969 87593 85415 134461 137759 142881 139258 94627 91994 106305 105051 130812 128834 374141 403043 1086841 1075202 407195 423773 115953 105264 115512 116477 142237 135392 126256 127079 83522 86059 290502 256273 755048 754708 215601 217941 273387 274232 320591 311948 324631 328529 340784 345924 322192 358811 760279 793378 593007 458700 292254 287135 330063 331327 341982 348111 350537 351569 389853 393548 656522 681689 39.25 68.0 1
08:49:40 2023-09-26 388056 387583 87601 85489 134250 138241 142747 142070 94496 92121 106124 105404 127769 129385 373843 403682 1082192 1060577 412328 424061 115098 105065 115036 116611 139440 135528 126236 127249 83326 85922 290502 256273 756444 759062 215601 212925 272257 275953 320615 311109 327414 326780 341528 345924 323415 355848 758618 805641 562042 463805 293628 287759 332176 329613 342695 347862 349294 351352 390912 394728 654077 683036 39.25 68.0 1
08:49:41 2023-09-26 387948 387787 87545 85609 134432 138362 142617 142234 94627 92057 106232 105563 128158 129144 376264 404604 1088347 1072020 405574 423845 115667 105187 115433 116444 142022 135583 126357 127419 83441 86040 301125 256273 755497 760137 216209 217635 273387 275775 319681 312090 327682 325760 342552 345924 323001 356115 756985 793486 560847 459855 293083 287967 331063 328760 342476 349127 347021 353630 392225 396020 656522 682841 39.25 68.0 1
08:49:42 2023-09-26 392536 387772 87569 85574 134217 138246 142548 142035 94464 92121 106197 105404 127769 128923 374105 406034 1079164 1065179 411525 424025 115687 104958 115261 116417 139538 135085 126390 127093 83441 85889 290502 254109 754590 757179 215601 217707 273351 277031 317905 311841 327124 328327 342830 345227 321803 357869 760703 802301 559417 459498 292177 288757 330451 329257 344851 346958 350822 353340 394616 393236 649810 684829 39.25 68.0 1
08:49:43 2023-09-26 386749 387583 87569 85700 134475 138423 139908 139404 94755 92054 106316 105483 127777 129248 377248 405962 1088591 1063630 405718 424061 115574 105298 115479 116577 141910 135511 126390 127215 83441 86093 290502 256636 750569 757179 214996 212925 273351 275109 321137 311581 327646 327274 341492 345439 323907 358089 759167 802392 562276 459485 293090 287135 332067 329791 342947 347689 350001 353630 390780 394450 649314 684783 39.25 68.0 1
08:49:44 2023-09-26 390796 387835 87601 85574 134436 138246 142647 142134 94594 92316 106197 105227 127769 128957 374105 400642 1078222 1069653 412328 424025 115687 104852 115261 116384 141713 135085 126357 127127 83383 85889 290502 255403 758616 756324 215949 212857 272758 276234 319503 311948 326468 329079 339804 347311 322889 356641 760817 793486 569890 463441 293627 288039 331063 329791 341958 347241 350822 351496 393436 393619 658419 683788 39.25 68.0 1
08:49:45 2023-09-26 393292 387988 87688 85697 134301 138108 139908 139633 94822 92121 106271 105404 127947 129137 374105 405926 1079164 1065179 410943 424061 115986 105264 115261 116464 142143 135306 126390 127215 83441 85889 290502 252644 759824 757179 215905 217814 273351 277031 320300 313076 327682 325831 341252 345924 322399 356930 760888 801473 567479 463768 292177 293773 332067 329257 342716 348076 350550 351533 394652 396020 652225 683825 39.25 68.0 1
08:49:46 2023-09-26 391858 387514 87597 85574 134664 138504 142751 141936 94627 92155 106197 105051 127946 128868 374105 403646 1082085 1079285 408915 424025 115833 104958 115785 116652 139795 135358 126922 127079 83613 85993 290502 254755 759726 758415 216514 213623 274381 276341 318903 312825 324775 328547 341937 345924 320379 357440 757211 792115 584699 457847 293252 293845 330027 330826 342947 349127 347300 355277 394652 393307 655486 681785 39.25 68.0 1
08:49:47 2023-09-26 387603 387804 87637 85521 134432 138246 140041 142070 94594 92121 106232 105404 127946 129171 374141 405226 1087612 1066694 405610 424061 115687 104920 115261 116644 141945 135306 126357 127215 83326 84101 291303 256273 755158 757251 215450 212267 274416 275531 320651 311871 327183 327768 342009 343885 322638 357153 759203 801791 560847 459135 294670 288157 331780 331759 342947 347618 350386 354557 391461 393994 651539 682583 39.25 68.0 1
08:49:48 2023-09-26 387984 387799 87845 85521 134267 138246 142647 141971 94594 92189 106124 105404 128048 129047 373807 405532 1091658 1072358 408935 423881 115700 105075 115228 116511 139440 135392 126256 127255 83556 85948 290502 255549 754528 758879 216783 217977 274153 275953 320165 312090 327124 325690 340964 347454 320936 359215 756985 793450 572833 458887 293083 287945 332067 328760 342991 347241 347300 353630 391126 393485 658456 684857 39.25 68.1 1
08:49:49 2023-09-26 392536 387583 87601 85641 134217 138293 139651 142173 94529 92121 106124 105404 127769 129171 375658 405177 1078222 1065936 412473 424061 115607 104920 115228 116497 141945 135404 126390 127093 83441 84267 300764 254468 752925 757215 215601 212267 273351 277262 318163 312126 327682 325831 342866 345640 322877 358266 761897 802570 559417 462473 292182 288613 331619 330388 344887 347445 348349 351641 394687 394728 652042 683752 39.25 68.0 1
08:49:50 2023-09-26 386713 387583 87601 85489 134208 138211 142647 139404 92756 92208 104439 105490 127912 129158 376447 405318 1088628 1064713 407868 423917 115574 104920 115069 116497 139538 135324 126538 127181 83441 85889 290502 256636 749609 761214 215298 212925 273351 274723 321137 311109 326685 327274 341769 345439 323943 357725 757022 802162 554398 459679 292254 287135 331242 329791 342803 348111 350248 353630 389924 394173 648854 681517 39.25 68.1 1
08:49:51 2023-09-26 391110 386969 87633 85578 134250 138211 142548 141936 94594 92057 106197 105299 127857 128923 374141 400009 1077460 1071181 412328 424061 115607 105264 115228 116430 142009 135051 126323 126971 83441 85856 290502 255549 755022 754671 216057 215128 273034 277469 319845 313511 326504 328618 339804 347871 323200 356710 760059 793414 564579 463005 292798 288445 330992 330969 342284 347726 348630 351496 393400 394141 657451 683232 39.25 68.0 1
08:49:52 2023-09-26 393150 387294 87776 85817 134424 138527 139713 139536 94722 92308 106321 105595 127810 129282 374034 404856 1080514 1066217 413533 423953 115734 105031 115261 116577 139795 135614 126323 127093 83441 85974 290502 254828 753418 760137 216057 212267 272864 277652 319127 312055 328145 325796 342491 345888 321911 357688 760348 802338 567479 464012 292177 293773 331995 328991 344778 347689 348594 351496 394616 395284 652188 685529 39.25 68.0 1
08:49:53 2023-09-26 392271 387514 87877 85556 134217 138211 142846 142134 94561 91994 106237 105195 127857 128889 374105 403610 1082119 1075966 407905 423953 115767 103294 115612 116350 142108 135017 126390 126944 83571 84406 290502 254610 759797 756771 216514 213923 274012 276886 318691 313337 324559 327733 341769 345924 319930 358811 762179 793491 584699 458700 292591 287011 329885 330790 342706 347933 347265 354703 394652 393236 656413 684783 39.25 68.1 1
08:49:54 2023-09-26 391205 387691 87748 85700 134521 138211 142613 139321 94593 92249 104297 105530 127857 128889 374070 400571 1079164 1069503 411416 423989 115607 105031 115261 116577 141910 135272 126357 127093 83383 85856 290502 255369 755818 754671 215601 213221 272447 276341 319162 312019 326613 328760 339947 347210 322925 356641 761356 797939 563129 463368 292798 288039 331027 329791 341717 347241 348875 351460 392261 394173 655522 682750 39.25 68.1 1
08:49:55 2023-09-26 389999 387519 87601 85669 134284 138332 142600 142238 94528 92121 106055 105404 127769 129385 373509 400290 1089742 1072599 410101 426170 115760 103477 115320 116752 139308 135708 126222 127466 83374 84481 290331 257364 749771 755205 216209 212233 273316 275531 321528 310931 327111 327733 340461 347454 321589 358413 758593 794760 559417 460871 293005 286575 332769 329755 342464 347241 348277 351605 389888 394728 658382 682172 39.25 68.1 1
08:49:56 2023-09-26 391981 387787 87601 85610 134208 138246 142513 142169 94528 92121 106089 105404 127857 129351 373807 404250 1082119 1064422 412912 423989 115541 105031 115228 116544 141876 135400 126357 127215 83441 85922 290502 255549 755338 760137 216209 212709 272482 277652 319834 311617 328145 325796 340706 345924 323415 355848 759696 802388 560229 464461 293420 287468 332895 329613 342947 347826 351399 351316 393846 396227 653150 683269 39.25 68.1 1
08:49:57 2023-09-26 386713 386969 87601 85521 134432 138211 142548 142134 94561 92057 106163 105371 127919 129110 376227 405889 1088628 1065771 405430 423845 115667 103443 115353 116444 139308 135272 126202 126971 83383 85889 290502 256308 753780 761214 214996 212891 273316 275579 320994 311581 326613 327238 341528 344537 322925 359105 756949 804458 562276 458206 292254 287135 332031 329791 342947 347689 350494 354416 391055 394450 647370 682657 39.25 68.1 1
08:49:58 2023-09-26 390215 387159 87569 85542 134213 138172 142647 142000 94561 91994 106163 105051 128146 129137 374105 401205 1079164 1069615 410508 423989 115767 104997 115261 116611 141876 135085 126323 126971 83441 85856 290502 255549 753286 754671 216057 212925 273090 276412 318843 311841 326856 329506 340976 347835 323727 357289 761246 801580 563129 463282 293420 288639 331493 329791 341982 347761 351570 351280 393846 394137 658456 683752 39.25 68.1 1
08:49:59 2023-09-26 392536 386969 87509 85763 134234 138582 139797 139501 94722 92054 106173 105451 127878 129179 375438 405282 1080660 1066944 412144 423989 115687 105410 115512 116544 141876 135366 126390 127059 83441 84176 290502 254109 759369 760675 215905 212267 273351 277421 318609 312126 327646 326745 343154 345924 322602 357979 760279 801473 559417 462547 291765 288685 331027 331040 342955 347933 348875 351496 393160 395562 653150 683269 39.35 68.0 1
08:50:00 2023-09-26 391904 387514 87601 85508 134250 138177 142647 141902 94561 91994 106237 105051 130834 128923 374070 402760 1081353 1075966 409819 423953 115654 104925 115261 116464 142009 135051 126357 126762 83441 85856 290502 254394 757030 756324 216494 213923 273210 276234 318985 312897 324595 328086 342154 346753 320343 358486 761356 792370 584699 461272 293157 287046 329992 329791 342947 347933 348545 355241 394338 392408 655006 682657 39.25 68.1 1
08:50:01 2023-09-26 390657 387668 87748 85700 134778 138069 140126 139341 94755 91994 106237 105227 127857 128923 376190 402849 1079164 1069760 411708 424025 115953 103506 115228 116464 141811 135085 126357 127005 83441 85889 290502 255188 756200 754034 216057 212891 272447 277618 319645 312090 326649 328228 340497 347698 322889 356930 761356 793378 593007 463732 292798 293773 331027 330522 342464 348003 348349 351496 393400 394450 657917 683752 39.25 68.1 1
08:50:02 2023-09-26 389999 387514 87417 85704 133998 138797 139762 142501 94430 92311 105908 105581 127592 129385 373509 401241 1090477 1069797 409517 423989 115032 105031 115095 116927 139043 135904 126121 127500 83407 84406 290502 255946 747227 756735 216602 214223 273977 276305 320840 310601 328646 327503 340761 347906 321839 359178 756985 795922 546311 461199 293083 287945 333003 328724 342947 347241 350513 354416 393124 396578 655486 684746 39.25 68.1 1
08:50:03 2023-09-26 387790 386897 87753 85453 134656 138177 140299 139884 94725 91994 106305 105051 127946 128675 377285 403007 1085301 1074438 403757 424025 115767 105154 115453 116384 142108 135085 126357 127093 83441 85889 290502 255549 754939 754708 216057 212267 274573 275370 320615 313040 324703 328795 341048 346723 321911 357153 759659 793414 559417 458082 292700 287945 330027 331830 342464 349091 348349 355204 391914 392408 655486 682172 39.35 68.1 1
08:50:04 2023-09-26 387790 386969 87605 85466 134213 138246 142513 142035 94561 92057 106089 105299 128254 129137 373509 403359 1085276 1063420 407796 423881 115667 105114 115195 116477 139405 135614 126222 127045 83522 86007 291303 256636 748557 760137 215422 213552 273316 275460 321137 311109 327414 327626 342925 346445 324399 357435 756393 802392 558202 459715 292219 287140 332067 329791 342983 349091 353546 351460 391055 395284 654077 681785 39.25 68.1 1
08:50:05 2023-09-26 391355 386965 87605 85641 134436 138190 142747 141940 94561 92057 106089 105083 127592 128923 374105 399693 1078986 1074438 411671 423989 115574 104852 115261 116384 139538 135098 126357 126971 83441 85856 290502 255008 754075 753570 216819 212233 272899 277226 319127 312126 326649 327768 341769 347728 321625 357722 762216 793418 560847 462170 292182 288757 331081 330612 342357 348876 349516 354166 394652 393619 660615 685529 39.25 68.1 1
08:50:06 2023-09-26 391559 386969 87721 85579 134613 138328 142816 139588 92756 92208 104584 105386 128316 128999 376981 406034 1079292 1066546 409420 423845 115959 104929 115645 116190 142307 135324 126868 126822 83613 85823 290502 254109 767133 761790 215905 212891 273316 276147 318644 313993 324739 327768 341217 345368 322399 358596 760817 803925 567479 459570 292177 287081 330992 329791 344923 347445 351547 353630 394616 392444 650270 683752 39.35 68.1 1
08:50:07 2023-09-26 385550 386661 87901 85543 134656 137950 142747 139162 94594 91995 106271 105051 127946 128834 374105 402441 1085239 1074438 404361 424061 115767 104958 115261 116497 141945 135119 126357 127215 83441 85856 290502 255911 755613 754708 216209 214675 274325 275246 320887 313807 324595 329381 340905 346824 322256 359467 761210 797431 567479 458444 293146 287135 331027 331507 341695 349653 348313 354703 391019 393262 658270 682172 39.35 68.1 1
08:50:08 2023-09-26 392280 387619 87896 85610 134546 138108 139908 139439 94789 92020 106321 105274 128132 129102 374070 400009 1080551 1075845 412291 423989 115734 104958 115261 116497 142356 136038 126390 127005 83441 85889 293305 254828 752233 753606 216819 212267 273090 277262 319162 312565 326685 327803 342046 347942 321911 357979 763665 794760 593007 463500 292177 287011 331027 330790 342947 347241 347021 351605 395243 394450 660360 683788 39.35 68.1 1
08:50:09 2023-09-26 387718 387799 87805 85548 134436 138246 142747 141936 94561 92155 106089 105227 127857 128957 373509 406034 1087612 1068169 405610 423989 115607 104886 115261 116384 141811 135085 126357 127153 83513 84457 290502 255946 756044 760675 216514 214073 274432 275775 320437 311912 326649 325760 341476 346967 320936 359904 759033 793450 561445 458206 293498 288205 331655 328760 342955 347241 347300 353630 392297 394035 657953 684783 39.35 68.1 1
08:50:10 2023-09-26 387767 387418 87961 85548 134647 138177 142747 141902 94594 91867 106508 105051 127845 128889 373807 402441 1083697 1079180 404931 424025 115800 104852 115453 116384 142009 134958 126390 126796 83441 85856 291949 255188 763916 755811 216209 212267 275029 275302 319905 313516 324415 328529 341758 346967 322435 358230 761356 793450 593007 459167 292219 293773 330063 331560 342706 346965 348349 355816 393124 393307 654524 682172 39.25 68.0 1
08:50:11 2023-09-26 386448 387535 87601 85513 134217 138211 142548 141936 94561 91994 106089 105371 127857 129137 373807 406034 1085301 1064864 408502 423773 115727 105264 115400 116477 139503 135392 126256 127079 83522 86126 290502 256818 752107 760137 215450 213403 273351 276056 321933 311546 327646 327733 342009 345924 324520 357979 758057 802428 566029 459715 292254 287229 332769 329827 344268 348881 350530 351605 391019 394728 650270 684547 39.25 68.1 1
08:50:12 2023-09-26 387943 387226 87841 85556 134706 138315 142609 142135 94561 92054 106124 105227 127845 128957 373545 406178 1090926 1069760 405646 423989 115687 104958 115261 116577 141945 135391 126357 126971 83441 85922 290502 255549 754570 757143 216209 217707 274609 275953 320130 312090 327147 326745 342672 345646 320972 357978 759203 800341 573279 458945 293498 287945 331798 330522 342955 347445 349718 355277 392261 394450 651192 682657 39.35 68.1 1
08:50:13 2023-09-26 390185 386385 87845 85506 134690 138187 142782 138590 94758 91770 106305 105032 128076 128648 376797 405998 1075997 1069733 409746 423809 116020 105114 115546 116477 142154 135085 126357 127005 83556 84374 290502 255549 762725 758525 215601 212925 273140 276234 320165 313076 324703 329328 342009 345404 323907 358089 761356 802607 566029 459715 293008 293700 330063 331865 342681 348881 350248 351605 393400 392408 652225 682786 39.25 68.1 1
08:50:14 2023-09-26 385590 387799 87753 85605 134639 138211 142847 141902 94561 92057 106089 105227 127857 129261 374141 401205 1088164 1071833 404397 424061 115767 105222 115294 116577 141910 135591 126357 127181 83383 85922 291303 256455 753737 755278 216209 212744 273387 275495 322314 311841 326359 329541 341758 347383 322495 358958 760671 796866 593007 461309 294670 286813 331995 331830 342464 347795 350822 354703 390400 394728 658456 681689 39.25 68.1 1
08:50:15 2023-09-26 391872 387233 88081 85704 134483 138618 139908 139360 94755 92054 106316 105306 128055 128999 376264 403147 1082119 1075966 408013 423989 115767 105230 115579 116511 142189 135085 126424 126971 83637 85993 291812 254109 758805 756917 216209 217600 274609 276412 319162 313552 324812 328299 342009 346967 320936 358302 763738 794833 565135 459351 293215 287892 330099 331327 342717 346965 348104 355816 394652 393896 654524 684820 39.35 68.1 1
08:50:16 2023-09-26 386749 387547 87601 85583 134558 138336 142126 141992 94464 92057 106124 105299 127769 129171 374105 406250 1086841 1065179 405574 424061 115767 105227 115261 116577 141936 135587 126357 127181 83441 86007 292527 256164 754457 761141 215761 212857 274275 275742 320745 311912 327500 328121 342419 344673 322566 356866 759167 802392 559417 459067 292325 287764 332067 329827 342947 348912 350530 354739 391055 394728 647406 682657 39.35 68.1 1
08:50:17 2023-09-26 387804 387398 87692 85826 134116 138720 139518 139731 94528 92057 106158 105371 127857 129137 375090 402864 1088384 1069723 405682 423664 115734 105065 115261 116577 139538 135085 126357 127215 83441 85922 290502 255549 755271 759062 216819 217977 274189 276183 320651 312162 328182 325796 341237 347942 321911 357153 756949 793378 562276 459570 293420 293286 333003 328760 342731 347795 347336 353666 391055 396020 657953 682657 39.35 68.1 1
08:50:18 2023-09-26 391977 387514 87597 85614 134091 138246 139616 141971 94431 92121 106016 105404 127592 129171 373509 404286 1078986 1065936 412875 423989 115767 104920 115512 116766 139697 135640 126504 127113 83441 84196 290502 254719 754545 761214 216361 214826 273316 277687 318868 311912 328145 328559 342974 345924 322638 358089 760279 802570 544976 462547 292177 288757 332067 329293 342476 347933 348911 351496 392297 396020 653150 682786 39.35 68.1 1
08:50:19 2023-09-26 386677 387001 87601 85552 134835 139011 140514 142134 94561 91994 106089 105227 127592 129213 373807 406214 1086841 1065179 405574 423989 115607 104992 115261 116577 139538 135119 126357 127215 83441 85922 290502 256092 755067 757215 215601 212744 274609 275531 321137 312090 327414 327803 343154 344920 322961 357691 759203 801791 568929 460402 292290 287742 332067 329827 342609 348111 350530 355277 391639 394728 648818 684024 39.25 68.1 1
08:50:20 2023-09-26 387984 386969 87753 85574 134250 138211 142647 141936 94594 92121 106124 105332 127769 129047 374141 401837 1082332 1069621 411270 423809 115700 103300 115387 116477 139440 135392 126222 127045 83441 85889 290502 255188 754570 756324 215761 213335 273090 276940 320130 311698 327002 329791 340497 347454 324399 357435 761971 798011 564579 463404 293005 293565 331565 330755 341982 347795 349437 351569 393436 394463 656022 683788 39.25 68.1 1
08:50:21 2023-09-26 392258 386929 87509 85540 134474 138379 142423 142036 94398 92057 106016 105404 127592 129351 373545 404892 1081353 1065663 412912 424061 115574 104958 115294 116417 139600 135502 126182 127215 83441 85889 290502 254828 753783 760137 216209 212778 272899 277723 319870 312090 328182 326780 343154 346445 322662 357435 760279 801204 567479 463768 292255 287081 332067 329257 345374 347933 348911 351569 394687 396020 652225 685044 39.35 68.1 1
08:50:22 2023-09-26 392235 386969 87601 85542 134436 138246 139908 139272 92882 91920 106543 105306 127912 128999 376410 402864 1082109 1078227 408935 423953 115767 104886 115294 116497 139795 135324 126390 126937 83613 85856 290502 254109 758606 756917 216209 217600 274224 276091 319162 313808 324812 328795 342009 346967 320936 358266 763701 793636 557217 458700 293005 287081 330063 331327 342947 346240 347336 355528 395243 393909 655486 684820 39.25 68.1 1
08:50:23 2023-09-26 386785 386969 87601 85519 134470 138211 142548 141936 94561 91867 106089 105227 127913 128923 372986 406214 1085301 1065179 404397 423953 115574 104886 115228 116464 141713 135085 126149 127419 83383 85922 290502 255549 750336 757215 215949 214826 274781 276091 320994 311948 326178 328157 342722 344708 322746 360015 760340 801190 567479 459892 292290 293286 331780 331292 342983 347689 350530 355565 391976 394656 649314 682841 39.25 68.1 1
08:50:24 2023-09-26 390999 387535 87808 85669 134521 138493 139811 139843 94754 92308 106287 105661 127524 129351 373474 400906 1091509 1075843 408879 423953 115032 105065 115036 117008 139211 135716 126149 127357 83556 85981 289548 255549 763902 756917 216819 212709 274153 276674 320615 311327 328646 327697 342009 347942 322626 359651 756949 793306 568929 459570 293628 293809 333472 329222 342983 349618 348069 354667 393365 394984 657917 685269 39.25 68.1 1
08:50:25 2023-09-26 393648 386969 87757 85588 134559 138349 142717 142216 94594 92121 106271 105267 128097 129102 373509 406034 1078399 1066694 409564 423917 115800 104997 115533 116430 142307 135546 126922 127323 83604 84406 290701 253928 758692 761214 216514 214826 273977 276817 318949 313850 327074 327238 342830 345888 322530 359065 761356 804881 567479 463279 293498 288982 330027 330790 342983 347445 349402 353630 395836 394728 651228 683788 39.35 68.1 1
08:50:26 2023-09-26 387804 387643 87776 85700 134398 138246 142513 142379 94561 92335 106089 105548 127857 129351 373509 404590 1085313 1060540 412620 423989 115065 105104 115149 116577 141841 135460 126289 127215 83383 86066 290502 256092 747528 758525 216209 213221 272447 276832 321065 311109 328414 327468 342491 346688 323643 356930 756949 802607 567479 465408 293005 287945 333003 329488 342983 347933 349120 351496 392225 396628 654077 683269 39.25 68.1 1
08:50:27 2023-09-26 391945 386349 87817 85552 134436 138207 142647 139364 94626 92057 106089 105051 127879 128923 373509 400571 1081316 1078149 412927 423664 115953 105264 115579 116444 142237 135392 126605 127011 83637 84541 290502 254682 754053 754708 216819 212233 273069 277755 319127 313004 327147 328494 342528 347728 320794 359142 762439 793491 570379 462048 292803 287081 330992 331023 342947 349091 347229 354130 395485 394728 659892 683232 39.35 68.1 1
08:50:28 2023-09-26 387731 386645 88025 85594 135358 137759 140495 138761 92914 91834 106271 104946 127946 128462 374070 405426 1076107 1069919 409204 423989 115767 105261 115261 116544 142009 135460 126357 127059 83441 85974 290502 255549 752345 756328 215601 213552 273316 277618 320615 313004 324739 329755 342009 345888 323907 357979 764785 801473 563129 459679 293420 288445 331027 332297 341982 347206 350530 353557 393400 392408 654077 682786 39.35 68.1 1
08:50:29 2023-09-26 385550 386969 87749 85610 134723 138323 142617 142216 94561 92057 104477 105530 128064 129144 377064 401062 1091479 1072765 410872 423845 115634 105366 115161 116577 141936 135600 126115 127215 83422 84469 290177 257000 744497 755861 216514 214675 274012 276377 320851 311109 328414 328760 341985 347942 322662 359980 759167 793342 560847 459377 293498 287540 333472 329791 342947 347761 350785 354416 393400 394035 657451 682657 39.35 68.1 1
08:50:30 2023-09-26 389445 386313 87817 85514 134470 138190 139873 139237 94691 91994 106237 105227 127946 128799 374070 403007 1082155 1075966 403721 423953 115959 105193 115645 116464 142294 135051 126390 126883 83556 85889 290502 254828 757399 755178 216209 212891 275065 276114 320130 313737 324739 328795 342009 346967 322435 358230 761356 793414 567479 458700 293502 288575 330027 331794 342947 347241 348875 355492 392812 393271 657090 682172 39.35 68.1 1
08:50:31 2023-09-26 387518 386681 87929 85700 134453 138354 139811 139147 94722 92054 106247 105274 127810 129179 375731 404676 1084458 1060577 405610 423953 115760 104997 115228 116544 141876 135085 126323 127181 83522 85948 290502 256273 748806 759062 215012 213255 273351 275724 321850 311581 327646 327733 342961 345924 324628 357979 756949 802392 567479 459642 292700 287135 332067 329791 342947 348076 351267 353630 391019 395284 649277 682657 39.35 68.1 1
08:50:32 2023-09-26 387943 386964 87573 85700 133813 138700 139130 142367 94365 92121 105947 105548 127558 129351 375419 401169 1088091 1069760 405718 423953 114999 103077 114496 116577 141520 135583 125941 127215 83211 85915 290502 255332 744709 756434 216514 212267 273351 276998 320579 311109 328646 327503 341528 347942 321946 359725 756985 795922 560847 459570 293498 288169 333472 328760 342983 347726 350537 354412 393150 396533 657803 682620 39.35 68.0 1
08:50:33 2023-09-26 391726 386481 87812 85704 134660 138138 140000 139230 94658 91994 106163 105051 128220 129110 374070 405748 1076107 1065179 405682 423773 115767 104852 115533 116350 142208 135162 126390 126762 83556 85823 290502 252644 757368 760137 216209 212891 273351 276377 318868 314029 326649 327503 341765 345924 322925 359142 760279 802607 559417 462695 292177 287831 331529 329755 343195 347933 349701 351533 394338 396578 653150 683788 39.35 68.0 1
08:50:34 2023-09-26 391319 386713 87633 85493 134436 138211 142647 139356 94528 92122 106271 105051 127857 128923 373807 403326 1080587 1075966 407977 423917 115767 103431 115512 116699 139795 135324 126639 126836 83556 86086 290502 253928 758563 756200 216819 213773 274538 277031 319127 313516 326359 328972 342009 346931 320901 358266 763123 793418 547408 459676 293005 287718 330992 331292 342717 346930 347300 355241 395207 394173 656486 685793 39.35 68.1 1
08:50:35 2023-09-26 387912 385810 87625 85605 134242 138354 143234 142099 94528 91994 106089 105195 127879 128999 373509 399973 1081649 1069723 411708 423989 115654 104925 115261 116544 141876 135085 126357 126937 83441 85948 290502 255188 757610 754708 216514 213552 273090 277226 320130 313004 326286 328760 340725 346214 323907 357435 761356 793450 566029 466146 292798 294026 331798 330755 342706 348281 349156 351533 394025 394728 657953 683269 39.35 68.1 1
08:50:36 2023-09-26 387912 386578 87569 85704 134288 138366 139725 142337 94300 92121 105874 105581 127558 129385 374788 400955 1092920 1072433 409121 423809 115667 105114 115466 116444 139518 135536 126222 127011 83441 85974 290502 255369 753664 760197 216819 212267 274153 276377 320579 312090 329271 326745 343154 347942 321911 357153 756949 793184 568929 458851 293706 293773 332769 328760 345582 347933 347336 354703 393436 394070 655486 682786 39.35 68.1 1
08:50:37 2023-09-26 385518 385845 87905 85542 134580 138081 142846 138954 94659 91867 106271 105018 127913 128531 373807 402405 1085301 1072876 403757 423953 115767 104925 115261 116384 141910 135051 126357 127093 83441 85922 290502 255549 757137 754744 216514 212925 274609 275266 320887 313040 324775 329293 342888 346967 322889 357584 760814 793378 567479 457905 293146 287742 331063 331794 342706 347241 350822 353630 390745 394450 656522 682172 39.35 68.1 1
08:50:38 2023-09-26 387943 387799 87601 85552 134250 138246 139644 139501 92786 92370 103973 105451 127633 129213 375465 403503 1084542 1063458 412802 423953 115032 105031 115149 116577 139538 135734 126222 127181 83556 86007 291812 255549 752950 760137 216514 212891 272447 277652 320615 311546 328646 327238 343154 346967 322925 357435 758593 800341 559417 464460 292798 293809 333003 329488 342696 348846 349402 351533 391950 396578 654077 682750 39.35 68.1 1
08:50:39 2023-09-26 387876 387253 87633 85517 134541 138332 142622 141919 94561 92057 106089 105299 127913 128923 373509 406034 1088384 1068964 405574 423989 115687 104958 115228 116497 142013 135366 126357 127093 83441 85981 290502 255549 754118 760819 216514 212267 275029 275918 320840 312126 326323 327309 342902 345368 321911 358230 760279 800907 563705 460181 292325 293773 332067 330790 342955 347445 348069 355241 393124 395984 653820 682435 39.35 68.1 1
08:50:40 2023-09-26 389995 388735 87845 85610 134555 138280 139908 139356 94822 91924 106429 105169 127946 128462 373509 406034 1075966 1069540 408590 423881 116073 104818 115645 116344 138190 134644 126774 126378 83556 85889 291812 254828 759761 758525 216057 212925 273351 276377 320130 314029 324739 328795 341202 345924 322889 359142 761356 805064 593007 459642 293836 287919 330027 331292 342476 347689 349156 354166 395836 395984 650767 683269 39.35 68.1 1
08:50:41 2023-09-26 385554 386985 87605 85609 134436 138211 142548 142035 94561 91994 106089 105371 127769 128923 373509 406034 1085301 1063630 405610 424025 115574 105031 115228 116577 141777 135400 126357 127215 83441 86007 290502 256273 753328 760137 215350 213552 274153 275953 322112 312090 327646 327768 340706 344849 322961 357943 759807 802356 570379 458206 292941 287945 332751 330969 344815 347755 354056 354521 391772 395490 649167 682583 39.35 68.1 1
08:50:42 2023-09-26 387835 386481 87812 85609 134402 138211 142548 141936 92850 92081 106247 105195 127946 128923 373509 398818 1078920 1069797 411671 423989 115654 104958 115261 116464 141910 135085 126323 126883 83441 86007 290502 254828 753829 753606 216666 213255 273125 277262 320130 311876 327414 328263 341048 347215 323415 357979 761356 793342 564579 463732 292798 293845 331798 330790 342717 348281 348349 351605 394652 394728 659425 683788 39.35 68.1 1
08:50:43 2023-09-26 387876 386969 87505 85697 133805 138665 142315 142268 94528 91994 106089 105227 127769 128923 372950 402477 1088531 1071908 408935 423700 115920 103156 115387 116477 139440 135426 126222 127045 83522 84541 290502 255369 756087 759062 216819 212267 274746 277240 320840 312090 328182 325831 341511 347906 321946 357153 756319 793378 567479 459534 293628 293845 333003 329257 342991 348038 348349 354416 392261 394035 658456 684783 39.35 68.1 1
08:50:44 2023-09-26 389995 385487 87817 85605 134563 138211 142747 139272 94755 91995 106197 105051 127946 128497 373509 402405 1084648 1075966 404361 423953 115800 104852 115453 116190 142044 135051 126390 126796 83441 85856 290502 254828 762533 755278 216209 212891 275065 275531 320130 312825 324775 329293 342009 347454 322889 358806 761356 793450 567479 458700 292700 293773 330759 331830 342681 347206 349156 355853 393124 394173 654524 682657 39.35 68.1 1
08:50:45 2023-09-26 385518 386960 87605 85521 134246 138246 142548 141936 94431 92208 104297 105458 127742 129110 375731 403503 1084348 1063458 405538 423809 115667 103547 115228 116577 141777 135306 126323 127215 83480 85948 291303 256273 754730 759062 215905 214558 273210 276676 322112 311836 328182 327803 342491 346967 324893 357979 759167 802392 562276 463041 292254 287540 333003 330522 342983 346688 351024 353594 391950 396020 652225 681785 39.35 68.1 1
08:50:46 2023-09-26 389408 387253 87633 85489 134217 138211 142548 142035 94528 91995 106089 105195 127769 128957 372950 406178 1087612 1066694 404682 423953 115574 104958 115294 116577 141876 135085 126357 127093 83441 85889 289548 255369 753850 760137 216209 212267 275029 275531 321101 312090 327183 327768 341476 345959 320972 358230 758630 798048 561445 459351 292352 293358 332067 330290 343471 347933 347300 354739 393472 394035 657054 682693 39.25 68.1 1
08:50:47 2023-09-26 390694 385523 87688 85704 134453 138073 139937 139147 94559 91894 106247 105202 127844 128965 374304 406034 1076107 1065179 408050 423628 115700 104929 115612 116223 142044 134831 126357 126626 83556 84286 289728 252644 763499 759062 216057 212925 273351 276377 318644 314065 324775 327503 341237 345959 323318 359142 760279 804494 562276 459606 292177 290123 331027 329827 342991 348040 349437 351569 393739 394035 652688 683788 39.25 68.1 1
08:50:48 2023-09-26 387240 385845 87605 85521 134622 138340 142622 142010 94528 92155 106089 105332 127592 128957 373545 404250 1083660 1060614 405646 424025 115574 105031 115261 116577 141726 135494 126149 127093 83441 85922 290502 256273 750895 758525 215601 213917 273351 275953 321850 311769 327682 329600 343154 347210 324929 357979 756356 802392 553685 462388 292762 287742 332535 329827 342983 346688 351339 353875 391976 395696 650621 684112 39.35 68.1 1
08:50:49 2023-09-26 390070 386569 87748 85579 134428 138039 139902 139321 94398 91867 106089 105227 127742 129110 373921 398782 1079348 1069797 411561 423618 115720 104886 115261 116384 141811 135051 126357 126796 83441 84101 290502 254828 759141 752543 216819 212925 273125 277262 319905 313076 327414 327839 341528 346732 322638 357979 760817 794760 567479 463279 292798 288685 331529 330826 342983 347795 347300 351569 394616 394728 658456 682786 39.35 68.1 1
08:50:50 2023-09-26 387948 386385 87873 85538 134461 138217 142747 138977 94594 91770 106232 105018 127946 128462 373545 406142 1076107 1068090 408626 423953 115833 104746 115533 116223 139963 135051 126390 126796 83441 85856 290502 255008 760216 756917 216057 213255 273387 276448 320615 313772 324739 329328 343190 345924 323943 356115 757211 802753 562276 463279 293836 288721 330884 332693 342393 348912 350916 354234 393570 393405 651082 682517 39.35 68.1 1
08:50:51 2023-09-26 384976 386965 87753 85697 134483 138185 142747 141936 94561 91994 106163 105274 127592 128923 373509 400606 1088127 1074438 404361 423989 115687 105227 115261 116497 141945 135391 126357 127093 83441 85922 290502 256273 751783 755325 216666 212925 274189 276114 322601 312126 326685 329827 341769 347942 322566 357153 759167 792225 567479 461383 293146 287359 332067 331560 342706 348281 348911 354166 391055 394450 658456 682172 39.35 68.1 1
08:50:52 2023-09-26 390020 386969 87633 85642 134217 138280 142513 142134 94496 92121 106016 105404 127769 129539 375658 403395 1085276 1063607 412510 423809 115667 105221 115195 116833 139308 135614 126236 127181 83441 86073 290502 255549 752833 760137 216370 213255 272482 277918 320851 311948 328646 327503 341217 346967 324435 357435 756985 805064 568419 463768 293420 287945 333238 329827 342441 346999 351397 353666 392261 396020 651265 681785 39.35 68.1 1
08:50:53 2023-09-26 387330 386385 87776 85642 134107 138328 139651 142010 94463 91867 106016 105227 127592 128834 372689 403682 1086841 1068206 405610 423953 115767 104920 115261 116384 141842 135183 126357 126971 83441 84132 290502 255008 750918 760278 216819 212267 274609 276377 320579 312126 327451 326745 341511 347698 322111 357189 756949 793486 560847 458206 293628 288419 331798 329257 343231 347241 348104 354489 392011 394070 656522 682657 39.35 68.1 1
08:50:54 2023-09-26 392271 385845 87569 85732 134453 138004 139741 139501 92755 91957 106282 105306 127667 128999 375200 404676 1077487 1065179 411564 423320 115607 104886 115512 116377 142049 135085 126390 126796 83441 85856 289757 252463 756540 759062 216783 212925 273387 277262 318644 313552 327682 326780 341511 346480 322925 358125 759203 801473 567479 463041 292177 287351 332067 329791 343231 349091 349209 351533 393160 396614 653150 683825 39.35 68.1 1
08:50:55 2023-09-26 386441 386713 87757 85524 134250 138115 139651 141837 94431 91867 106016 105299 127592 128923 373921 406034 1086841 1065936 404361 423989 115687 104852 115228 116450 141876 135085 126236 127005 83383 84299 287751 255549 751873 757179 216057 212925 274837 275566 321172 312126 327682 327803 341273 345404 322374 358302 759203 800341 547408 459351 292254 288455 332031 330826 342991 347445 347336 355277 395131 395696 653820 682472 39.35 68.1 1
08:50:56 2023-09-26 387763 385702 87845 85759 134656 138112 140000 139230 94722 91860 106237 105018 127769 128531 372986 405781 1077605 1066694 409517 423320 116186 103076 115772 116110 142247 134966 126687 126674 83556 85922 290502 254828 759105 758047 216442 212925 273387 276448 320165 314065 324739 328795 340964 345924 322961 356115 761356 805100 559417 459642 293628 287919 330027 331327 342476 348076 349736 354452 395872 396020 650767 683825 39.35 68.1 1
08:50:57 2023-09-26 385590 386713 87633 85489 134246 138211 142548 141936 94431 91994 106016 105051 127592 128834 375388 403043 1083727 1061676 405682 423953 115098 104958 115036 116417 141678 135085 126149 127005 83383 85922 290502 256273 750491 757988 215601 214249 273351 275989 322148 311871 328036 327803 343226 346967 324663 358633 756985 802392 556558 463077 294670 287900 332787 330504 342875 348667 350916 353485 394375 395804 651082 684561 39.35 68.1 1
08:50:58 2023-09-26 390070 385845 87633 85679 134326 138328 139995 139394 94463 91930 106089 105137 127592 128923 376410 398818 1078222 1069833 412057 423953 115607 104886 115228 116417 141940 135208 126559 126796 83441 85922 291812 254648 759369 753610 216819 212960 273316 277918 320130 313111 327451 328511 342009 346732 322662 359178 763738 795395 555279 462352 292876 287081 331798 331327 342983 347241 347300 353630 394687 394728 660396 683788 39.35 68.1 1
08:50:59 2023-09-26 391319 386441 87605 85521 134394 138177 142513 139321 94495 91994 106237 105051 127769 128889 375617 405462 1077634 1070028 408013 423953 115959 104997 115612 116350 142143 135017 126357 126762 83556 85823 289728 252644 760109 760137 216514 213221 274153 276377 319127 314029 324379 327768 341511 346647 323583 359320 763130 802534 560847 462293 293074 290390 331045 329613 345618 347755 349366 354130 396759 394728 652244 684413 39.35 68.1 1
08:51:00 2023-09-26 386691 385774 87721 85479 134719 138007 142816 138851 94593 91834 106237 105290 127857 128497 373474 401205 1085301 1072876 403776 423917 115574 104997 115261 116544 142044 135153 126323 126937 83441 85948 290502 255549 752458 754144 216666 212925 274538 275302 322076 311734 326613 330237 342009 347942 323379 359688 760279 793306 561740 458851 293146 287135 332031 331525 342706 347968 349156 354703 391019 394728 656486 682172 39.35 68.1 1
08:51:01 2023-09-26 390142 385455 87813 85542 134491 138207 142794 139356 94561 91867 106271 105051 127857 128675 375887 402405 1082119 1075966 405538 423248 115800 104891 115453 116430 142044 135051 126323 126640 83613 84267 290502 254109 762507 756382 216514 214524 275588 276904 320295 313850 324631 329115 342660 347347 322481 361149 761246 795739 560035 458700 293836 287626 330027 331543 342911 349582 349402 356609 394329 393851 654524 682657 39.35 68.1 1
08:51:02 2023-09-26 387790 386389 87725 85804 134217 138211 139727 139051 94528 91867 106129 105195 127592 128923 373509 405426 1085301 1062874 405380 423953 115574 104925 115228 116577 141678 135085 126551 127059 83441 86007 284115 256092 753441 759062 215944 213552 273351 275918 321850 311800 327646 327768 343118 346688 324929 359105 761259 802356 561445 459679 292254 287540 332769 330755 342983 349091 351024 353594 391604 395284 649314 682435 39.35 68.1 1
08:51:03 2023-09-26 390832 386337 87776 85584 134546 138039 139616 139147 94689 91924 106321 105274 127599 128854 375914 398782 1078986 1072358 413259 423881 115734 104925 115261 116761 139697 135392 126357 126937 83441 85974 290502 254468 753758 752929 216819 213552 272864 277262 319870 313040 327378 328263 341769 347215 322889 357979 762436 795922 562276 463696 293005 286950 331995 331202 342983 348281 348313 351569 394580 394728 660615 683752 39.35 68.1 1
08:51:04 2023-09-26 391894 385810 87613 85521 134398 138211 142280 142000 94528 91867 106055 105322 127592 128923 372950 404856 1077634 1065179 407760 423284 115767 104852 115261 116270 141713 135051 126357 126728 83556 85823 290502 252608 758379 759553 216209 213255 274153 276412 318868 314065 327147 328267 342228 346967 323643 357153 760817 802607 601553 462279 292798 288356 331762 329506 346352 348167 352320 354950 396250 394271 650087 686058 39.35 68.1 1
08:51:05 2023-09-26 387518 386497 87840 85637 134622 137916 142747 138761 92700 91867 104477 105018 127946 128675 373212 401205 1086858 1074438 403117 423953 115767 104925 115261 116384 141910 135085 126323 126971 83441 86007 290502 256004 752345 754139 216666 213073 274573 275495 321754 313004 324487 329791 341769 347454 323379 357153 760279 793306 578356 458206 293146 287540 332067 331830 342947 347761 348875 354667 391019 394450 656486 682172 39.35 68.1 1
08:51:06 2023-09-26 391391 385810 87605 85493 134508 138293 142617 139473 94528 91867 104402 105051 127592 128675 373474 402405 1081353 1075966 408554 423618 115767 104997 115533 116350 142018 135153 126390 126762 83441 85856 290502 254109 758292 756648 216819 212233 274609 277226 319127 314029 326359 328760 342491 347454 320936 358771 762756 793130 560847 459167 294670 288852 330616 332153 342911 349630 349294 355634 393811 393548 657090 682657 39.35 68.1 1
08:51:07 2023-09-26 385518 388699 87776 85641 134292 138276 142600 139328 94495 92020 106055 105051 127592 128923 372950 403646 1083727 1060540 405574 423953 115541 104925 115459 116464 141734 135170 126115 127059 83383 86007 290502 256092 747515 759627 215905 213883 273387 276147 322337 311836 327682 328263 342491 346967 324929 357648 756949 802356 564579 459679 292735 287742 331744 329791 342983 349091 351308 353630 391639 395984 650767 684783 39.35 68.1 1
08:51:08 2023-09-26 387258 385196 87601 85521 133981 138211 139762 138954 94398 91867 104294 105051 127592 128923 375456 403646 1085301 1068964 405574 423618 115654 104925 115261 116384 141841 135051 126149 126762 83441 85856 290502 255008 752272 758792 216819 212233 274837 276341 322217 312790 328099 329257 344878 346510 321768 361186 759733 800077 558626 460002 294253 288350 332031 330790 343471 347933 350537 355671 393088 394728 651265 682597 39.35 68.1 1
08:51:09 2023-09-26 389995 385666 87757 85515 134529 137950 142613 138843 94561 91674 106089 104842 127857 128216 372950 404532 1076107 1066694 408013 423618 115800 104673 115652 116350 141945 135051 126323 126762 83383 85915 290502 255188 758757 756382 216209 213552 273387 276995 320579 313516 324703 329791 343154 345924 324628 358737 762436 802607 593007 459679 293420 293638 330706 332567 342947 346930 351024 353630 393436 393584 652188 682786 39.35 68.1 1
08:51:10 2023-09-26 391079 386313 87601 85574 134297 138366 139415 142018 94365 91994 104115 105299 127558 129102 372950 403326 1079164 1066694 411708 423618 115065 104997 115069 116464 141824 135162 126323 126762 83383 85856 290502 254394 752224 760434 216783 213335 273210 277971 320967 312861 328942 327555 342974 346753 322889 359142 759203 802645 560847 464598 292255 287884 332067 329755 342955 348524 349437 351533 394025 394035 653150 684413 39.35 68.1 1
08:51:11 2023-09-26 391990 385810 87601 85570 134217 138081 142513 139210 94528 91867 106089 105051 127769 128799 372950 400920 1079022 1075966 408879 422986 115767 104852 115785 116350 141910 135051 126357 126796 83556 85889 294628 254109 758178 754744 216819 212233 274609 277226 319162 313772 327147 328299 342491 346967 320972 361001 761356 793491 570379 458700 293215 287081 331207 331560 342947 347206 347300 355488 395512 394164 658701 684075 39.35 68.1 1
08:51:12 2023-09-26 387515 385630 87748 85607 134512 138039 139713 139147 94430 91994 105982 105051 127592 128786 375053 406034 1085301 1065179 403757 423284 115920 105114 115228 116384 141678 135085 126236 126971 83441 85889 290502 255549 755770 760137 216209 213221 274994 275918 321137 311662 327682 328760 343190 346426 323871 358230 756985 805137 562276 458170 292905 287945 332067 330790 342983 348846 351308 355452 391639 395984 647406 682172 39.35 68.1 1
08:51:13 2023-09-26 388892 385845 87505 85607 133909 138366 139221 142234 94365 92121 105840 105371 127558 129420 372653 400571 1088127 1069797 405682 423953 115032 105065 115155 116611 141511 135434 125907 127215 83383 86040 290502 255476 750006 755811 216819 212891 274189 276412 320874 311109 328646 327733 342009 349135 322399 358774 756378 795922 560847 460545 294461 288685 333004 329506 344887 349895 351044 355383 393882 396957 656365 684038 39.35 68.1 1
08:51:14 2023-09-26 391246 386097 87629 85524 134436 138326 139873 139980 94528 91800 106089 105051 127592 128951 375200 405748 1076107 1065179 405682 423618 116247 104852 115645 116190 142143 134831 126774 126378 83777 85705 290502 254109 760965 758525 216209 212960 274347 276412 319162 314029 324739 328263 341476 345569 323643 359943 761971 803889 567479 459642 293420 287954 331027 330790 343471 347933 349437 353630 395872 394035 651228 683825 39.35 68.1 1
08:51:16 2023-09-26 386968 385778 87601 85524 134314 138280 142600 139293 94365 91867 106055 105051 127592 128799 372914 404856 1083727 1060540 405288 423989 115654 105031 115036 116464 141537 135170 126149 126971 83441 85948 287751 256185 755543 758525 215601 213586 273387 275953 322279 312090 327015 328299 342830 347205 324676 358811 760117 806021 559417 462206 294539 287913 332859 330576 342947 348667 351555 353630 391639 395984 651316 683927 39.35 68.1 1
08:51:17 2023-09-26 390766 385805 87569 85457 134537 138159 139805 139045 94430 91834 106055 105018 127592 128710 372950 398467 1079786 1072913 410435 422652 115901 104780 115228 116270 141734 135153 126236 126762 83441 85856 290502 254109 752570 753076 216819 212267 274575 277687 319162 313040 326685 328263 342009 347942 321911 359142 761356 792370 560847 459642 292255 287081 331027 330790 342983 346965 347265 353630 395800 394450 658456 681785 39.35 68.1 1
08:51:18 2023-09-26 391319 385507 87569 85547 134171 138211 142280 139258 94365 91867 105982 105051 127592 128799 374322 404571 1076107 1063630 407905 422688 115687 104891 115261 116190 141678 134958 126357 126762 83441 85705 290502 252571 756993 759062 216594 215128 273906 276940 321524 313886 327500 327626 342974 345746 323236 359467 761210 804421 567479 459606 293005 288172 330509 331148 342955 347689 349437 353630 395836 396398 651228 683788 39.35 68.1 1
08:51:19 2023-09-26 387840 385420 87601 85447 134246 137754 142513 138761 94398 91867 106055 104946 127592 128883 372689 401241 1081353 1075966 406225 422329 115800 104852 115453 116190 141876 134610 126357 126378 83441 85738 290502 254109 771083 754708 216514 214116 275065 276147 319198 314029 326649 328529 342491 347191 320972 358266 760236 794796 562854 458700 293420 293809 330027 331794 342947 346723 349402 356226 394616 393584 654320 682435 39.35 68.1 1
08:51:20 2023-09-26 387912 385502 87601 85457 134242 138296 142315 139365 94430 91867 105982 105018 127504 128710 372950 398188 1077634 1069956 410145 422652 115574 104852 115459 116384 141678 135051 126504 126944 83480 84509 301125 254755 754570 753647 216819 213483 273140 277278 320660 312861 327609 328795 341048 346732 323907 357392 761356 793306 554398 463404 293005 288879 330634 330826 342947 348281 348875 351569 394338 394728 657953 683269 39.35 68.1 1
08:51:21 2023-09-26 387325 385502 87417 85669 133654 138280 139033 142169 94267 91994 105874 105371 127470 129560 375117 400606 1088384 1069653 405574 422329 115574 104925 115228 116384 141678 135051 126115 126796 83383 85856 290502 254828 753893 756917 216819 212267 274189 276377 320615 312126 328646 325831 340964 347942 321946 357153 756949 793673 568929 458851 293290 293700 333003 329470 344851 349823 350822 357697 392981 395526 651045 682025 39.35 68.1 1
08:51:22 2023-09-26 387695 385012 87849 85542 134428 137690 142548 138375 94528 91548 104377 104380 127857 128216 372950 404892 1074438 1069578 405718 422652 115767 104852 115420 116190 141876 134865 126323 126971 83441 85889 290502 255008 759369 756648 216057 213552 273387 276412 320615 313772 324451 329791 343190 345924 324664 359142 762436 801965 566029 462584 293420 294040 330527 331865 342464 349162 350530 353630 393436 392995 652188 684820 39.35 68.1 1
08:51:23 2023-09-26 391100 385502 87569 85637 133813 138246 139630 142070 94398 92121 106055 105299 127592 129200 375154 403362 1078986 1063346 411307 422996 115098 104886 115228 116577 141580 135051 126236 126971 83441 85889 290502 254109 751384 759062 216209 214826 273387 277918 319162 313076 328414 326815 341476 346967 322961 357472 760117 802645 559417 464133 293005 288757 332931 329613 344887 348912 349294 353966 394616 396858 653150 683788 39.35 68.1 1
08:51:24 2023-09-26 390803 385491 87896 85524 134402 137985 142315 138761 92786 91957 106016 105051 127592 128531 372392 402441 1080587 1075693 407977 423284 115687 104852 115294 116223 141713 134831 126149 126412 83441 85823 290502 252680 755813 754780 216819 217941 274609 276801 319162 314029 327913 328795 343190 347454 320972 358302 761356 795089 561445 458590 293420 287919 331027 331794 342731 346965 348104 355816 395836 394728 655486 682472 39.35 68.1 1
08:51:25 2023-09-26 387948 385502 87605 85546 134343 138310 142401 139261 94365 91770 106055 105051 127668 128497 372950 398818 1077634 1071517 409855 423320 115098 104852 115228 116464 141640 135153 126149 126965 83441 85889 290502 254648 753533 752507 216514 213586 273125 277262 320330 313230 327745 329506 341230 348921 324784 357869 760169 797431 564579 465922 293498 287011 332031 330790 342947 348316 351820 353485 395800 394728 659425 682786 39.35 68.1 1
08:51:26 2023-09-26 387790 385926 87601 85510 134301 138188 142401 138851 94398 91867 106055 105018 127592 128799 374322 403362 1085301 1067935 404967 423320 115607 104886 115261 116384 141734 135178 126149 126796 83441 85889 290502 254828 752385 759627 216819 212267 275029 276412 320840 312820 328377 327009 342537 347698 321946 358230 756913 797744 562276 458206 292680 293773 332067 329293 345863 348846 348349 355241 393748 394035 654541 681785 39.35 68.1 1
08:51:27 2023-09-26 387876 384655 87601 85484 134339 138071 142522 138465 94463 91707 106089 104874 128220 128497 372950 401241 1082119 1075966 405686 423284 115800 104852 115294 116223 142208 135153 126390 126378 83441 85771 290502 254646 758999 755650 216819 213153 275344 275811 320958 313850 326468 329381 342708 347454 322925 358302 761356 793450 560847 459258 293146 294115 330795 331865 342947 349403 351570 354703 391365 393896 656486 682172 39.35 68.1 1
08:51:28 2023-09-26 386164 385585 87601 85521 134301 138323 139632 139226 94365 91995 105908 105051 127504 128923 371870 402123 1080551 1059036 411453 423284 115098 105065 115036 116611 141542 135489 125941 127127 83383 85922 287751 255369 749135 758047 216514 213586 272482 277262 321137 311617 328646 327768 340964 347454 324929 357979 756985 802356 569890 463041 292254 287742 333003 329827 342983 346723 352320 351316 393186 396885 653856 685571 39.35 68.1 1
08:51:29 2023-09-26 385590 386436 87601 85574 134242 138211 142449 141803 94431 91867 106055 105018 128131 128923 375154 406034 1085301 1065179 403189 423320 115098 105191 115320 116377 139308 135324 126222 127045 83441 86059 290502 255549 753780 761214 216209 213552 274994 275953 321208 312126 327890 328653 342708 345404 323943 358266 759807 804311 568929 458206 292735 287945 332067 330558 342983 348111 351303 355528 391950 394728 647406 681689 39.35 68.1 1
08:51:30 2023-09-26 387650 385232 87601 85461 134217 137985 142414 139127 94528 91995 105982 105051 127592 128923 372950 399693 1077535 1066656 409855 422688 115098 104852 115261 116384 141678 135085 126149 126796 83326 85856 290502 254468 754189 752543 216209 213586 273316 277262 320130 312600 327183 329293 341048 348855 324700 358089 760279 793414 593007 463441 293836 288721 331744 331148 342633 348211 349858 351460 393846 395490 658738 683788 39.35 68.1 1
08:51:31 2023-09-26 387294 385810 87266 85548 134040 138108 139372 142134 94267 91994 105766 105404 127287 129282 374322 399693 1088164 1071143 405682 422688 115032 105065 114430 116611 139196 135592 125787 127215 83211 84362 290502 255332 742809 754708 216819 212744 274189 276412 321101 311144 328646 327803 342009 349135 322409 357691 756949 795359 568929 459247 293498 288455 333508 329293 341485 348038 348875 354739 392417 396650 658456 682172 39.35 68.1 1
08:51:32 2023-09-26 387979 384659 87513 85426 134322 138084 142419 138948 94398 91867 106016 105051 127592 128710 371870 398188 1079022 1072151 410472 422652 115098 104886 115261 116377 141640 135162 126149 126796 83441 85889 290502 254109 753984 752010 216819 212891 273351 277918 319870 313800 327183 328777 342830 348814 322375 359504 762944 793454 560847 459498 293083 288757 331386 331148 342983 347241 347300 353666 395243 395248 659388 685756 39.35 68.1 1
08:51:33 2023-09-26 386713 385810 87601 85641 134246 138019 142315 141837 94398 91867 106089 105051 127592 128923 375424 405462 1086841 1069993 404361 422688 115687 104958 115261 116417 141678 135085 126149 127005 83441 85948 290502 255188 750210 759062 216514 212744 275065 275953 321137 312126 326820 327803 342059 346967 322399 358266 756949 798048 563705 457489 292254 293363 332067 329827 343541 346205 347336 355026 393797 394070 654061 684334 39.35 68.1 1
08:51:34 2023-09-26 389843 384583 87721 85479 134183 137950 142478 138761 92522 91834 106021 105018 127592 128428 372914 402369 1081885 1075966 405937 422616 115767 104891 115261 116157 141876 134797 126323 126310 83441 85882 290502 254126 755789 756324 216783 214826 275553 276005 319952 313850 326468 329115 342902 347555 322447 361920 762165 796522 567479 458700 292254 288721 330849 332500 342947 349091 349156 355452 394436 394137 654255 682657 39.35 68.1 1
08:51:35 2023-09-26 385450 385232 87605 85493 134213 138326 139421 138954 94463 91867 106021 105051 127558 128889 375080 404820 1083690 1060540 404361 422652 115098 104997 115228 116350 141742 135051 126115 126937 83588 86007 290502 256273 763643 759062 216057 214215 274153 276341 322076 312055 327877 328494 343154 346575 324929 359105 756949 806204 570258 459679 294670 287949 333003 330755 342983 349127 351271 353630 391604 396218 652708 685423 39.35 68.1 1
08:51:36 2023-09-26 387481 385196 87509 85510 134183 137950 139498 138375 94365 91834 105947 105018 127592 128765 374140 405462 1088384 1065696 404325 423582 115621 104997 115228 116646 139405 135196 126383 126944 83537 86086 290502 255332 751512 760675 216666 215128 274887 276163 321101 312090 327682 328494 341476 346611 322710 358771 759398 799740 568929 458407 294539 293773 332067 332302 343471 347933 348349 355780 393954 394035 654270 682657 39.35 68.1 1
08:51:37 2023-09-26 387731 385774 87721 85669 134398 137866 142513 138761 94495 91834 106089 105018 127857 128497 372914 404856 1074546 1066694 408013 422616 116361 104818 115645 116044 142009 134610 126357 126344 83504 85948 290502 254828 771258 756917 216209 213586 274312 276995 320840 314029 324703 329293 341441 345534 324135 357153 761356 805027 593007 459606 293836 288721 329742 331507 345338 347719 350880 354557 395935 393994 649554 685534 39.35 68.1 1
08:51:38 2023-09-26 389172 385196 87573 85609 134292 138284 139415 139421 94365 91994 105874 105267 127558 129102 375382 403326 1085239 1063383 411452 422996 115634 105221 115161 116969 139130 135536 126188 127045 83374 84457 289548 255188 748193 758585 216819 215431 273069 278078 321065 312090 329344 327768 342974 347942 323643 357942 760279 800907 567479 464388 292255 286950 333003 330201 342955 347206 349437 351533 392297 394035 653820 683269 39.35 68.1 1
08:51:39 2023-09-26 390215 385196 87813 85574 134183 138211 139762 138761 94430 91834 106055 105051 127592 128889 372914 398818 1078986 1074438 409167 422652 115901 104852 115261 116350 141841 135051 126323 126762 83441 85915 290502 252644 753849 752507 216819 212267 274484 277652 319610 313767 327378 328724 343154 347942 322113 360452 761100 793235 563705 461309 293420 288251 330849 331579 342947 349403 350325 356572 395571 394450 655006 682398 39.35 68.1 1
08:51:40 2023-09-26 386968 385738 87725 85579 134217 138177 139727 139147 94430 91834 106055 105373 127592 128923 375419 405426 1083727 1060540 403757 423248 115574 105031 115228 116497 141644 135051 126115 126971 83441 85948 290502 255549 751173 759062 215601 213586 274189 275918 321850 312090 327646 329030 342974 346445 324929 360236 758655 801755 567479 461199 292941 287945 332769 330755 342983 347683 351591 354667 391914 395948 648818 682657 39.35 68.1 1
08:51:41 2023-09-26 386713 385191 87509 85669 133805 138207 139130 139360 94365 91834 106055 105051 127592 128889 375382 402441 1086841 1071480 405574 422652 115981 104852 115261 116384 141644 135068 126202 126971 83441 85856 290502 254828 756815 757988 216819 212267 275499 276940 320851 315034 328086 327361 345096 346789 322256 361700 757874 797830 565135 459676 293841 293805 332067 330790 346352 347933 349120 355780 393726 395984 653173 682583 39.35 68.1 1
08:51:42 2023-09-26 389722 385196 87905 85521 134656 137724 142846 138375 94528 91770 106055 105322 127592 128889 372950 403007 1078399 1068128 409240 423284 115654 104925 115261 116384 141876 135051 126323 126762 83441 85974 286806 254648 754819 754671 216209 213586 273351 277226 320579 313040 327414 330705 341528 347942 324929 358596 761356 797975 558881 462352 293420 293985 332031 331794 341982 348281 350494 353630 394616 394728 654560 683269 39.35 68.1 1
08:51:43 2023-09-26 391074 385467 87417 85669 133780 138519 139130 141902 94365 91994 105947 105051 127470 128923 374176 403646 1079164 1063630 410326 422319 115861 104925 115228 116464 141876 135085 126357 127059 83716 84573 290502 252355 755676 760137 216819 213483 274626 277935 318985 313814 328464 327591 341511 346611 323415 358887 760777 802039 562276 463332 292969 287046 333003 329648 343471 349055 349437 351533 393400 394070 653150 682750 39.35 68.1 1
08:51:44 2023-09-26 391667 385196 87708 85514 134292 138271 139840 138851 94398 91834 106021 104914 127558 128710 372653 399693 1082455 1074132 407977 422319 115607 104818 115261 116223 141936 134975 126236 126378 83441 85856 289548 252608 760015 753500 216819 212233 274189 277652 319127 313993 327378 329030 343118 347698 321911 358230 761356 792370 563705 458098 293083 286872 331529 331292 342947 349536 350573 356569 395512 393994 654969 682546 39.35 68.1 1
08:51:45 2023-09-26 387912 384889 87601 85521 134217 138177 139692 139205 94528 91834 106055 105018 127592 128821 374852 398188 1079164 1069760 410472 422996 115953 105264 115479 116377 139440 135694 126256 126870 83641 84509 290502 254503 754909 754181 216819 213221 273316 278078 320130 313230 327963 329957 342009 349550 322925 357758 760671 795922 561445 463005 293566 287046 332031 330790 342983 347761 347300 353630 395800 395284 660396 682786 39.35 68.1 1
08:51:46 2023-09-26 386749 385774 87573 85521 134213 137950 139762 138954 94495 91834 106089 105387 127558 128923 374285 403646 1086841 1068212 404397 422652 115098 104852 115228 116350 141678 135051 126149 126762 83441 85915 290502 254828 755067 759062 216819 212744 275065 276377 321101 313040 328182 330374 342502 347942 322399 358266 756356 799693 584699 460908 294461 288761 331924 329684 346388 347897 350822 356426 393222 395768 650197 682657 39.35 68.1 1
08:51:47 2023-09-26 387243 385774 87601 85552 134217 138554 139727 141936 94365 91994 106055 105299 127497 129144 374752 401245 1090704 1072674 408354 423474 115803 105259 114779 116833 139017 135494 125907 127181 83422 85948 292527 255257 746506 754671 216819 212925 274768 276412 320958 311581 329344 327803 342009 347215 322889 357691 755843 793636 560847 458887 293836 293813 333472 329222 342476 348281 348875 355241 391639 394035 658419 682657 39.35 68.1 1
08:51:48 2023-09-26 390215 385774 87573 85614 134124 138246 142414 142035 94398 92057 105982 105371 127592 129227 375456 402441 1082455 1062514 411052 422652 115607 104997 115228 116464 141777 135280 126149 126971 83441 85889 290502 254073 751151 758474 216666 213255 273387 278114 319127 313076 328391 328213 342938 347169 323763 359759 760707 802570 560847 463242 293005 288654 331852 329791 343506 348733 349437 353340 395064 394586 653114 683788 39.35 68.1 1
08:51:49 2023-09-26 386033 385191 87597 85817 134453 138879 139745 139078 94559 91957 106173 105274 127456 128937 374633 404676 1085313 1062434 404325 423284 115098 104958 115433 116477 141652 135051 126081 126971 83531 85889 289757 255911 760562 759062 215601 213917 274189 276377 322076 312090 328182 329957 340964 345379 323943 358266 756985 804494 560847 458206 293708 287945 332067 330790 342983 347933 351060 354877 392225 395984 647370 682172 39.35 68.1 1
08:51:50 2023-09-26 387876 385200 87811 85609 134250 138081 139630 139258 94398 91867 106055 105051 127592 128710 372950 399693 1079164 1069540 409855 423284 115687 104925 115261 116384 141841 135295 126236 126971 83441 85981 287751 254648 754457 755650 216819 215886 273246 277508 320733 313337 327500 329613 341589 348921 324712 358486 760817 793414 566029 464561 293836 287011 331995 331560 342947 350881 351820 353485 395521 394728 659388 683788 39.35 68.1 1
08:51:51 2023-09-26 387855 385196 87637 85547 134217 138211 142513 138857 94687 91867 106055 105051 127558 128799 374285 403682 1088384 1067940 404967 422652 115607 104958 115228 116753 141876 135085 126149 126971 83441 85981 290502 254573 756815 759062 216819 212267 275065 276412 321137 313040 328182 327503 342537 347942 322435 358266 758382 797975 563705 458444 292254 287011 332067 330563 343541 347241 348349 355241 394329 396921 659402 683927 39.35 68.1 1
08:51:52 2023-09-26 387912 384623 87740 85426 134250 138081 142414 138761 94561 91834 106055 105051 127592 128497 372950 401205 1081353 1074966 406299 422688 115800 104818 115261 116344 139795 135284 126538 126734 83556 85993 290502 254000 761935 755836 216819 214826 275731 276801 320130 314065 326649 329528 342830 347906 322853 359890 761356 793342 562276 458554 292254 287046 331027 332333 342983 349577 349437 356898 394652 394450 654560 682657 39.35 68.1 1
08:51:53 2023-09-26 386927 385232 87753 85546 134250 138211 142513 139258 92647 91867 106055 105051 127592 128923 374888 403610 1085029 1060540 405610 422688 115607 104992 115228 116497 141644 135051 125941 126971 83383 86040 301125 256526 753553 756917 216209 214249 273387 276412 322601 312090 328646 328529 341237 345959 324929 357978 758897 802356 567479 459570 295507 288328 332751 331278 344887 349403 351519 355383 392118 396362 649780 682546 39.35 68.1 1
08:51:54 2023-09-26 387294 386436 87776 85552 133994 138280 139130 142169 94332 92121 105801 105404 127348 129227 374285 402849 1093252 1070823 407774 423140 115667 105041 115466 116477 139308 135660 126188 126836 83613 86007 290502 254828 754118 756324 216819 214826 274801 276377 321101 312820 328646 327400 341476 346697 322925 357691 756949 792189 593007 458887 293628 293773 333472 331275 342476 350616 348875 354739 392225 394070 658456 682657 39.35 68.1 1
08:51:55 2023-09-26 391713 385810 87441 85607 134284 138340 139221 142135 94478 91994 105874 105371 127592 128957 375419 402441 1082145 1063667 411343 422616 115574 104886 115261 116384 141717 135170 126269 126971 83441 85889 290502 253552 758685 759062 216666 213552 274609 278150 319162 313552 328646 327768 342938 347205 324111 359941 761013 802534 558202 459534 293083 288689 331619 330849 345863 347933 349929 355241 397025 396578 650701 685277 39.35 68.1 1
08:51:56 2023-09-26 385283 386708 87601 85552 134246 138246 142414 139078 92976 91887 104297 105386 127755 128999 375200 402262 1085313 1062434 410326 423773 115541 105065 115036 116611 141580 136036 126101 127255 83441 86159 290502 255911 758761 759516 216819 213620 273090 278114 321850 312090 328646 328498 341476 347698 324929 359142 758057 802356 578356 463404 292290 293493 333472 330790 342476 349558 351627 355277 392261 394070 649350 682657 39.35 68.1 1
08:51:57 2023-09-26 389716 385502 87605 85521 134546 138302 142622 142010 92647 91867 106089 105051 127558 128799 375456 398188 1082182 1069760 410508 422688 115687 105031 115261 116384 141726 135162 126323 126971 83441 85889 290502 254573 754570 752470 216819 215431 274098 277863 320816 313629 328000 329150 342419 349658 323763 359467 763209 795885 568929 463613 293083 287683 331780 332428 342983 348281 348069 353630 395836 395804 661098 683305 39.35 68.1 1
08:51:58 2023-09-26 391064 385267 87569 85637 134331 138073 139518 139147 94623 91860 106213 105274 127558 128889 374852 404856 1076107 1066236 408013 422652 115607 104925 115533 116384 142103 135182 126357 126378 83441 85856 290502 252608 773016 759553 216819 213586 274609 277262 319162 314728 327646 328498 342024 346967 323907 357189 760817 802753 567479 459642 292876 288426 331565 330790 343506 348541 349473 353630 395872 394070 651302 683305 39.35 68.1 1
08:51:59 2023-09-26 389880 385196 87633 85510 134217 137985 142414 138761 92522 91707 106055 105018 127592 128497 371870 401205 1080354 1075966 404325 421429 115767 104852 115294 116190 141910 134610 126538 126822 83604 84477 290502 253837 757055 754562 216819 214675 275731 276270 319952 314728 326613 329062 343154 347454 322375 359782 762165 795922 567993 458700 292148 288757 331063 332608 342983 347276 349473 356645 395800 394173 655217 682657 39.35 68.1 1
08:52:00 2023-09-26 385450 385196 87569 85578 134213 138168 142280 138761 94365 91804 105942 105051 127592 128923 374852 404571 1084532 1060614 404967 422688 115098 104958 115036 116384 141644 135085 126115 126883 83507 85889 290502 255549 750229 758525 215905 214249 274189 276183 322112 312090 328414 328565 340964 345605 324435 358266 756985 801190 560847 458206 295507 288039 333003 331238 344815 348805 351375 355634 392118 395840 647297 682546 39.35 68.1 1
08:52:01 2023-09-26 388615 385810 87541 85584 133813 138280 139130 142169 94523 92057 105874 105299 127416 129137 373611 400045 1089706 1069584 408064 422996 115488 105337 114812 116477 139290 135648 126014 127045 83407 86059 290502 255041 750003 755848 216819 212925 274325 276852 320615 311581 329111 327733 340453 349340 323835 357978 758360 795395 593007 459606 292254 287945 333707 330563 342983 348281 348875 354739 392261 394070 659155 682657 39.35 68.1 1
08:52:02 2023-09-26 391110 385232 87569 85524 134011 138554 139038 141936 94332 91867 105761 105083 127382 128889 373611 402724 1078399 1063667 410326 421429 115098 104852 115149 116384 141683 135051 125941 126762 83507 85856 290502 252644 752224 759062 216819 213403 274224 278150 319162 313552 328646 327274 341476 346682 323679 358266 760925 802682 560847 463586 292859 288757 332931 329613 345374 348912 349822 351460 395521 394105 652688 683305 39.35 68.1 1
08:52:03 2023-09-26 386342 384659 87601 85493 133998 138081 142379 139395 92615 91867 103973 105209 127531 128985 375200 405604 1085652 1066680 406040 422806 115634 105148 115195 116544 141644 135135 125941 126883 83456 86059 287751 255765 749512 759062 215905 215431 274923 276147 321886 312126 328182 328795 340964 345959 323907 359095 758934 802753 584699 457847 292941 293565 332535 331565 342983 347933 351555 356393 393160 396056 649044 682172 39.35 68.1 1
08:52:04 2023-09-26 387790 384690 87753 85510 134432 137750 142513 138375 94365 91867 105982 105018 127592 128531 374322 400009 1077634 1066694 408626 422058 115607 104813 115069 116190 141644 135051 126149 126762 83507 85889 290502 254468 753420 752543 216209 213917 273351 277401 320816 314801 327854 330540 340905 347550 324821 358958 761246 800481 557988 463550 293836 287290 332067 330826 342706 350881 351820 353594 394652 394728 658456 687672 39.35 68.1 1
08:52:05 2023-09-26 391036 385220 87624 85700 134049 138389 139421 139147 92647 91894 106100 105274 127422 128965 374103 403610 1078892 1063667 409095 422365 115667 104925 115261 116384 141678 135051 126182 126660 83441 85889 290502 252319 755724 758525 216514 213403 274224 277883 319162 314065 328414 327768 342024 346967 323907 356151 760009 801473 593007 462388 292177 287954 332067 329599 343231 349162 349473 351569 394338 394070 652879 683305 39.35 68.1 1
08:52:06 2023-09-26 391259 384655 87605 85514 134330 137716 142432 138851 94333 91581 105908 104946 127592 128531 374322 401276 1079022 1074438 405646 421429 115687 104780 115261 116303 141936 135060 126323 126412 83655 84509 290502 252391 759455 755702 216819 214223 274923 277118 319728 314549 326965 329150 343190 346647 321911 359131 761356 792711 572598 458700 293836 287072 331063 331830 342947 347206 348385 355889 395872 394450 657090 684297 39.35 68.1 1
08:52:07 2023-09-26 389716 385088 87845 85521 134555 137813 139811 138761 94655 91867 105908 105051 127531 128820 374852 400571 1079164 1066418 410101 423320 115607 104886 115228 116673 141678 135085 126149 126829 83441 85922 290502 253819 753420 752543 216514 213917 273351 277297 320651 313076 327682 329862 341528 346214 324929 358887 761086 793486 593007 463608 293420 293845 332067 331601 342464 348351 350458 353630 394652 396020 657720 683788 39.35 68.1 1
08:52:08 2023-09-26 386713 385845 87509 85646 133809 138389 139130 142035 94202 91994 105766 105332 127172 129171 374322 398818 1088384 1066656 405610 422058 115934 105264 115479 116618 139405 135264 126222 126802 83437 84509 290502 254682 766446 756698 216819 213221 274803 276377 321065 315034 329774 327432 343154 347942 322889 358230 756767 793378 560847 458170 294461 294026 332769 329488 343541 347968 348349 354954 393990 394897 656522 682657 39.35 68.1 1
08:52:09 2023-09-26 391042 385518 87708 85574 133990 138142 139130 138954 94365 91737 106021 105018 127524 128675 373875 403610 1077634 1064902 409995 421357 115767 104891 115228 116350 141742 135276 126202 126640 83441 85823 287751 252535 755950 758474 216514 213221 274153 277226 319127 314029 327877 327507 342467 346967 323643 357117 759733 802534 562276 463938 292969 288757 332391 330308 345899 348590 350315 354521 396214 396605 650694 683752 39.35 68.1 1
08:52:10 2023-09-26 385596 385164 87573 85605 134175 138354 139324 138761 94365 91834 106021 105051 127592 129075 374752 402685 1085239 1060086 405466 423104 115841 105225 115433 116444 139308 135358 126202 126937 83504 86007 288493 256200 748917 756917 216361 214249 274312 276412 322911 312677 328646 328263 343190 347454 324929 357979 756876 805027 556558 463368 294670 288039 333003 329791 342983 349372 351024 353594 392225 394035 652688 684746 39.35 68.1 1
08:52:11 2023-09-26 387948 385155 87569 85574 134297 138036 139221 138465 94332 91674 105947 105018 127558 128497 373611 397560 1078399 1071068 409819 421393 115541 104852 115228 116350 141734 135153 126202 126762 83441 85823 290502 254073 753286 751900 216819 212925 273316 278078 319539 313516 327586 329279 342830 349304 322638 359467 761246 792821 568929 459534 293074 288757 331852 331220 342947 348733 348069 354667 396106 395176 659388 682750 39.35 68.1 1
08:52:12 2023-09-26 387876 384579 87601 85605 134441 138539 139741 139009 92944 91701 106213 104953 127456 128572 374596 405246 1076041 1066463 408577 421393 115767 104784 115612 116311 142848 134577 126741 126344 83622 85790 287751 254000 757726 756917 216514 213552 274189 276995 320615 314950 326613 329257 341511 346368 324399 357655 761356 802716 567479 459606 294670 288557 330992 331292 343231 347933 349965 354703 396709 396578 650234 683269 39.35 68.1 1
08:52:13 2023-09-26 387222 384578 87847 85514 134402 137759 139762 138379 94365 91515 106055 104914 127592 128462 374140 401169 1080514 1074132 404317 422652 115767 104784 115261 116190 141910 134801 126357 126640 83441 85856 293305 254109 761068 755650 216819 215431 275731 276163 320923 313850 326468 330348 342938 347835 323691 359348 760814 793378 568929 458700 295512 289388 330992 332531 342947 349260 351570 355095 391604 394728 656486 681689 39.35 68.1 1
08:52:14 2023-09-26 390034 384476 87748 85576 134331 138409 139713 139016 94623 91827 106095 105018 127592 128497 374176 400961 1082381 1074438 408915 422283 115907 103219 115546 116464 141841 135017 126323 126762 83571 85856 290502 252644 754909 752507 216819 212891 274803 277883 319834 313993 327682 329257 340964 348671 322925 359725 761356 793491 566029 459642 293420 287919 332031 331525 342983 347726 348313 354416 396430 394728 659892 683788 39.35 68.1 1
08:52:15 2023-09-26 386133 385164 87721 85515 134217 137985 139692 138761 94430 91834 105982 105051 127592 128889 374285 404856 1086841 1066381 406262 422283 115607 105031 115261 116377 139405 135660 126121 126944 83407 86026 290502 255115 754118 759479 216819 214826 275502 276341 321101 313040 328145 328533 345402 345782 322925 359276 759167 800341 557988 460002 293146 293809 332067 331292 344923 347439 350530 356898 393088 395984 648781 682657 39.35 68.1 1
08:52:16 2023-09-26 387790 385518 87477 85579 133780 138292 139130 139043 94332 91834 105840 105371 127260 129351 373320 399551 1090889 1068206 405574 422022 115032 104997 114529 116350 141412 135051 125907 126762 83622 85974 290502 254828 748654 755278 216819 213221 274573 277031 321101 312126 329577 327503 340964 349269 323379 358230 756949 795322 568929 459570 294670 293823 333978 329257 342441 348316 349402 354739 391639 396858 658419 682657 39.35 68.1 1
08:52:17 2023-09-26 387979 385774 87691 85556 133780 138177 139130 139321 94332 91867 105874 105051 127348 128923 373875 402405 1082332 1065361 413221 422509 115555 105114 115195 116444 139017 135444 126188 126836 83580 85941 290502 254073 752119 758474 216819 213517 273351 278114 320094 313040 328646 329724 342974 347454 323943 357153 760279 802039 560847 463005 292798 288356 332067 330790 343541 349031 349965 351605 395243 394932 653150 683788 39.35 68.1 1
08:52:18 2023-09-26 390554 384619 87601 85445 134213 138204 139744 138761 94332 91548 106021 104842 127558 128462 375117 401241 1079022 1074438 407195 421393 115767 104818 115228 116157 141850 134831 126323 126762 83441 85823 290502 252608 757333 754671 216819 212267 275029 277226 319996 314029 327147 329293 343154 347728 322375 362066 762216 793418 584699 458664 294084 289388 330849 331650 342911 349403 349120 356645 395836 394450 654822 682620 39.35 68.1 1
08:52:19 2023-09-26 387598 384614 87892 85583 134402 137985 139576 138781 92944 91887 103973 105209 127422 128786 374934 399831 1079053 1071013 410579 422437 115541 105070 115149 116384 141898 135276 126121 126836 83383 85882 293305 254828 752498 755650 216819 213620 273351 277652 320840 313040 327914 329599 341528 349100 324893 358596 760279 793414 564579 463041 293420 287011 332031 330790 342947 350845 349965 353594 394616 394728 656486 681785 39.35 68.1 1
08:52:20 2023-09-26 387481 385196 87417 85641 133742 138211 138937 142035 94169 92057 105840 105083 127172 129137 373875 398782 1088384 1069919 405538 422652 115065 104852 115036 116190 141742 134831 125907 126762 83383 85915 290502 254920 751757 756382 216819 215279 274746 276940 323204 312754 329052 327591 342974 348921 322710 360015 759762 797995 566029 458851 292290 293773 332769 329506 346388 347933 348313 355528 393990 395209 654969 682693 39.35 68.1 1
08:52:21 2023-09-26 388892 384333 87920 85637 134335 137943 139518 138972 94526 91667 106247 104921 127599 128462 374140 400571 1080551 1073944 404566 421321 115800 104780 115261 116190 142073 134950 126256 126344 83441 85856 290502 254109 755157 754108 216819 213552 275908 276341 320876 314029 326649 329564 343154 347942 323907 359348 761356 793414 560847 458700 293182 293773 331027 332567 342947 349541 349437 356898 393400 394137 654560 682657 39.35 68.1 1
08:52:22 2023-09-26 385836 385196 87573 85546 134086 137759 139130 138375 94267 91707 105874 105051 127348 128923 374140 401169 1082119 1059751 405610 422355 115574 104886 115036 116384 141447 135306 125907 126944 83422 84437 291303 256220 747761 756771 216819 214478 273210 277047 322362 311912 327672 328458 341441 346445 324929 359941 756803 805064 593007 459606 292941 288574 332931 330612 342983 346965 351591 354703 392225 396020 648818 682657 39.35 68.1 1
08:52:23 2023-09-26 387518 384440 87656 85610 134116 137950 139630 138761 94332 91707 103973 104953 127524 128462 374140 404892 1086841 1066236 403153 422652 115574 104886 115228 116384 141678 135276 126149 126762 83441 85856 290502 254648 753554 759013 216514 213221 275486 276377 321137 312126 328414 329030 342537 346688 322662 359095 759167 798048 563705 459351 292325 293809 332067 331292 343506 348470 348349 355816 394302 394621 654541 682657 39.35 68.1 1
08:52:24 2023-09-26 388542 384313 87757 85546 134432 137985 142513 138375 94365 91548 105982 104842 127592 128339 374285 404535 1072988 1065936 408935 422365 116340 103219 115865 116250 142237 134729 126256 126243 83522 86026 290502 254539 759108 755811 216514 213552 274609 277226 321800 314770 326577 329791 341476 346723 324075 360015 761356 802753 593007 459606 293836 287919 330027 331830 342476 347933 350248 354703 396430 395984 649277 683269 39.35 68.1 1
08:52:25 2023-09-26 383281 384909 87820 85485 134183 138081 139498 138761 94267 91797 105727 105018 127348 128675 373611 401205 1082192 1060161 408050 422319 115065 104925 114529 116497 141447 135280 125941 126796 83211 85889 287751 255549 744959 756324 216666 214249 273316 276995 322076 311836 328646 328303 340964 346967 324929 359725 756504 802356 566029 459679 292905 287742 333003 330290 342983 348805 351591 354703 391950 396542 647443 684297 39.35 68.1 1
08:52:26 2023-09-26 389726 383504 87569 85510 134179 138221 138362 138375 94332 91707 105874 105104 127321 128648 373957 399266 1077524 1069733 410326 422473 115667 105080 115195 116411 141747 134831 126115 126378 83383 84477 290502 253892 752836 748165 216819 213552 273906 277935 320553 313076 327682 328529 341769 347769 323907 358887 760279 795922 593007 463368 293252 287081 332067 331292 342983 348281 348349 353630 395557 394728 658456 683752 39.35 68.1 1
08:52:27 2023-09-26 386133 385554 87601 85510 133771 138388 139630 138761 94332 91770 105874 104874 127470 128497 374140 403043 1085301 1066694 404361 422022 115574 104852 115036 116190 141644 135051 126149 126762 83507 85856 290502 254468 753194 757936 216819 212744 275029 276412 320851 315034 328122 329490 344914 346469 322746 359240 756803 797866 562276 460002 294633 288445 332067 330826 343541 348810 350822 355671 393400 395984 650731 682172 39.35 68.1 1
08:52:28 2023-09-26 384136 385196 87808 85704 134449 137970 139414 138954 94526 91860 106100 105130 127389 128965 374103 401144 1088384 1069760 405610 422652 115568 105254 114845 116544 138859 135400 125700 127215 83350 84406 287751 256004 752269 754139 216819 213255 274609 277031 322279 311581 328427 328760 343118 347215 323415 358230 756949 795395 568929 461383 292290 287046 333978 329755 342983 348281 348875 355241 393436 394656 656522 682804 39.35 68.1 1
08:52:29 2023-09-26 390215 384849 87509 85489 133809 138085 139130 139144 94365 91770 105908 105018 127382 128855 374285 403646 1076870 1062874 408445 421429 115687 104818 115261 116190 141678 135051 126236 126412 83655 85856 290701 252319 772119 758879 216819 213517 274432 277313 319020 314806 328000 329454 342974 347270 324399 357978 761971 802753 546135 459642 294445 288557 331027 331560 343266 348667 350212 354739 397025 394070 651228 683788 39.35 68.1 1
08:52:30 2023-09-26 385596 384512 87537 85517 134386 138134 139402 139019 94332 91834 105874 105051 127348 128710 373921 401027 1081316 1058963 405574 421106 115667 104886 114878 116350 141550 135153 125907 126796 83211 86040 290502 255549 752393 756382 216514 214283 274153 276448 322539 311800 328646 327839 341202 346723 324929 357691 756913 804494 557988 461383 293146 287945 333003 330755 342441 347933 351344 356393 392297 396578 647406 682172 39.35 68.1 1
08:52:31 2023-09-26 387294 384618 87601 85426 134394 137759 142379 138379 94332 91707 105982 105018 127382 128883 374888 399693 1077634 1069121 408662 424127 115574 105264 115512 116538 139308 135103 126101 126836 83556 86026 290502 254719 754457 754181 216819 216002 273316 277687 320876 313552 328414 330540 341937 347478 324929 359215 760236 799237 566743 463732 292680 287046 332067 331327 342947 349115 350494 354071 394652 395984 656522 683305 39.35 68.1 1
08:52:32 2023-09-26 390106 384317 87601 85510 134449 138073 139324 138761 94267 91548 105874 105018 127456 128786 373611 403682 1076107 1063667 405610 422022 115800 104852 115294 116190 141678 134610 126357 126344 83556 85856 290502 252608 760024 757988 216666 213552 274609 277226 319619 314728 327414 327839 342263 346967 324399 357727 760279 802607 568929 459606 293005 288592 331565 330522 343506 349127 349965 353666 396151 394105 651265 682786 39.35 68.1 1
08:52:33 2023-09-26 387876 384302 87601 85452 134213 137754 142315 138375 94365 91548 105982 104842 127470 128704 373957 400920 1082122 1075892 406040 423305 115973 104968 115195 116250 139440 134950 126222 126344 83441 85856 290502 252644 759087 758392 216819 214152 275873 276412 320130 314590 327682 329560 343154 347857 322698 359384 760777 791074 563705 458700 292290 288093 331063 332333 342983 347276 349509 356840 394652 394173 653600 682657 39.35 68.1 1
08:52:34 2023-09-26 387912 384619 87601 85704 134937 137985 139664 138877 94365 91770 105908 105051 127470 128531 373611 396804 1079164 1069760 410145 421429 115607 104852 115459 116384 141742 134865 126149 126674 83441 85889 287751 252680 751559 748202 215955 213552 273351 278150 320130 313552 327950 328795 340488 347250 324700 358811 760279 793342 561679 463404 293215 287081 331780 331292 342983 348351 348875 353630 394687 395984 658456 682786 39.35 68.1 1
08:52:35 2023-09-26 386436 384655 87417 85599 133561 138389 138991 139272 94523 91727 106066 104953 127246 128572 372974 400464 1090179 1069696 404361 422329 115574 104886 115228 116384 139308 136042 126115 126762 83441 85889 290502 254610 753893 756917 216819 214639 275029 276412 321101 313076 328646 327044 342537 346697 322925 358266 756414 793378 570379 458887 292254 293180 333003 329293 343541 348281 348385 355547 392332 395244 656522 684297 39.35 68.1 1
08:52:36 2023-09-26 390824 383504 87513 85547 133780 138247 139130 138761 94235 91707 105874 105018 127172 128531 373611 402441 1076107 1063394 409673 421393 115607 104852 115069 116190 141678 134958 126236 126762 83441 85889 290502 252535 753028 758842 216819 215431 274361 277971 319020 313886 329038 327662 344671 347311 324219 360015 761356 800925 566029 461383 293252 290390 331386 330790 344778 347689 350248 354376 396736 395984 649277 685460 39.35 68.1 1
08:52:37 2023-09-26 387235 384512 87688 85610 134116 138108 139669 139147 94558 91860 104076 105018 127382 128799 374322 401241 1085276 1059751 409892 422401 115098 104886 115128 116652 141697 135085 125820 126971 83383 85922 287751 255188 744714 756917 216819 215431 273125 277687 321172 312090 328646 328299 341476 347698 324929 358887 756985 801791 563129 463041 292290 288039 333472 330558 342476 347034 351627 355547 392261 396614 649314 682657 39.35 68.1 1
08:52:38 2023-09-26 388892 384619 87601 85515 134179 137950 139134 138375 94332 91548 105874 104874 127382 128531 374322 396448 1077634 1067971 409855 422022 115574 104852 115261 116190 139405 134916 126121 126734 83513 86026 290502 254359 752836 753113 216819 213483 273210 277935 320615 313480 328377 328795 342009 349868 324255 359105 760817 793112 560847 463571 293420 287081 332067 331327 342767 348316 348385 353630 394687 396056 658492 685460 39.35 68.1 1
08:52:39 2023-09-26 387785 383326 87605 85479 134250 137759 142315 138616 93008 91505 106021 104348 127470 127683 374285 403503 1072988 1066694 405646 421142 115767 104707 115261 116190 141876 134239 126115 126412 83383 85856 290502 254109 753999 755848 216209 215431 274189 277067 320876 314029 324775 329862 340929 346480 324435 357189 761356 802753 560847 459642 293628 287290 330063 332873 342983 347933 350566 355547 395836 394173 649350 684783 39.35 68.1 1
08:52:40 2023-09-26 384360 383504 87757 85483 134571 138079 142388 138465 94235 91581 106087 104842 127592 128497 374322 398818 1085313 1075079 404817 422401 115667 104896 115195 116444 139130 134950 126101 126836 83407 86059 293004 256273 752989 753720 216819 215431 274467 276147 322792 312090 327622 329827 342311 348921 323943 357763 758093 793342 568929 459570 293146 287140 332769 331327 342947 348281 349437 355528 391639 396056 657488 680911 39.35 68.1 1
08:52:41 2023-09-26 389766 384547 87573 85583 134217 137950 139130 138691 94332 91737 106021 104914 127348 128462 374140 398818 1082418 1074438 407941 424428 115654 104963 115228 116350 141841 134924 126323 126344 83441 85882 290502 252608 756540 753570 216819 214116 274994 277847 320094 314507 327646 329524 343154 347679 322364 359348 761860 792930 561445 459676 293420 287919 330992 331794 342947 347206 348349 356226 395800 394728 658493 682657 39.35 68.1 1
08:52:42 2023-09-26 384364 384007 87569 85546 134179 138046 139130 138761 94267 91694 104090 105104 127586 128951 374067 405282 1085313 1065498 405465 421843 115634 105298 115195 116350 141644 134924 125907 126910 83465 86059 290502 255549 756142 759867 216558 214146 275029 276377 321338 312565 328354 328760 341476 345924 323907 359348 759130 801755 568929 458170 293146 293777 332769 331292 342983 347933 351308 355816 393365 396578 647370 684246 39.35 68.1 1
08:52:43 2023-09-26 387033 384619 87509 85584 133746 138211 138937 139321 94201 92057 105840 105339 127138 129526 373875 398818 1088384 1071443 405216 424090 115654 104997 115228 116350 141644 135051 126115 126762 83441 86007 287751 254828 750918 756917 216819 212925 274766 276995 321101 313040 329344 327238 342502 349627 323379 358266 756913 795922 561445 459175 292219 287011 333472 329755 343471 348316 349366 355547 392261 394932 657917 682657 39.35 68.1 1
08:52:44 2023-09-26 390999 384874 87624 85821 133708 138159 139398 139230 94459 91827 103901 105169 127389 128930 374140 402369 1077634 1063357 410685 421843 115541 104963 115036 116190 141734 135153 126222 126378 83441 85823 290502 252571 753171 758548 216819 213552 274573 278078 319091 313737 328377 327733 341989 347454 323907 359142 759167 801204 560847 463332 292591 287081 332769 329791 345790 348846 350212 353594 395800 394070 651192 683556 39.35 68.1 1
08:52:45 2023-09-26 383680 384583 87573 85461 133998 138187 139130 138761 94202 91834 105947 105018 127457 128497 374140 403646 1082119 1060503 403153 421986 115065 104925 115036 116384 141609 134924 125907 126762 83383 85889 290502 255549 749020 759062 216209 214249 274538 276377 322076 312055 328646 328760 342600 347210 324929 357153 756913 806241 570379 462773 293146 287742 333003 330755 342983 349331 351339 354950 392011 396398 650087 682583 39.35 68.1 1
08:52:46 2023-09-26 387767 385370 87716 85607 134264 138004 139130 138761 94300 91928 105908 105032 127422 128462 374140 396413 1077634 1071590 410685 421393 115098 104891 115115 116350 141644 134831 126202 126728 83441 85856 290502 252608 754076 748165 216819 213552 273351 278114 320130 313516 328145 328795 343118 347769 323643 359725 760817 793491 560847 462315 293420 288093 332031 331292 342696 348316 349437 353594 395207 395284 658419 686281 39.35 68.1 1
08:52:47 2023-09-26 385590 385554 87417 85700 133650 138246 138991 142134 94234 91834 105840 105018 127348 128854 373611 400571 1088384 1069882 404931 422365 115920 105230 115400 116377 139017 134950 126188 126836 83556 84227 290502 254682 767826 756917 216819 212891 275029 277031 320851 312897 328646 327203 342537 349100 323318 359240 755807 793342 562276 458851 292219 288419 333003 329720 343506 348246 348875 355241 394087 395209 656522 682657 39.35 68.1 1
08:52:48 2023-09-26 385518 384277 87900 85493 134487 137797 142591 138457 94332 91641 106173 104842 127470 128339 374285 399973 1081413 1072839 404603 421393 115687 104818 115228 115997 141833 134610 126115 126344 83441 85823 290502 254468 754820 753076 216819 213403 275065 275495 321101 313670 326613 330425 342491 347942 323871 359348 759622 793342 561445 458700 293146 293907 331027 332297 342947 347726 349437 356609 393400 394173 658062 682172 39.35 68.1 1
08:52:49 2023-09-26 384058 384542 87573 85578 134183 138081 139317 138379 94332 91770 105947 105018 127321 129041 373329 400991 1083771 1061189 405502 422437 115521 105187 115161 116444 139017 135068 125873 126849 83211 84196 291303 255403 747038 756917 216666 214249 273351 277365 322911 312055 328646 328529 343190 347454 324676 357979 756341 805064 563129 464086 293841 288409 333003 329791 342983 347206 350494 351605 392225 394035 653150 682657 39.35 68.1 1
08:52:50 2023-09-26 385211 384574 87656 85546 133998 138170 139130 138586 94332 91674 105874 104986 127348 128497 373611 404250 1085301 1066694 405649 421986 115065 104818 114845 116157 139149 134797 125907 126378 83326 85856 287751 254648 751934 757988 216819 213221 275029 276377 321101 312820 328145 328299 342537 347454 322626 359348 756378 793486 563705 458700 291971 293576 332067 330290 344798 349618 348349 355241 394025 394932 657090 682172 39.35 68.1 1
08:52:51 2023-09-26 387907 383433 87569 85584 134786 137935 139636 138815 94493 91667 106066 104921 127389 128717 373766 403467 1076041 1060540 405574 421357 115687 105086 115672 116344 141841 134205 126357 126344 83556 84477 290502 252571 757168 756287 216666 213586 274609 277850 319645 314950 327609 328760 342502 346967 323092 357943 760817 802607 558202 459606 293005 287753 331529 330755 343471 348846 349437 353666 396430 394070 651228 683752 39.35 68.1 1
08:52:52 2023-09-26 384058 384574 87453 85514 133813 137950 139130 138375 94169 91548 105840 105018 127172 128497 373083 400606 1080551 1060161 405682 421986 115032 104852 115003 116190 139149 135017 125907 126796 83211 85889 290502 255549 744609 756382 216819 214249 273351 277031 322076 311581 328646 328263 343190 347454 324929 357979 756341 802607 569890 463041 293836 287836 333472 330522 345314 349653 350494 351605 392838 396849 652893 685150 39.35 68.1 1
08:52:53 2023-09-26 387804 383326 87541 85609 134116 138103 139597 138752 94459 91641 105987 104842 127470 128462 373356 400541 1079164 1069833 409204 421357 115953 103327 115036 116350 141734 134975 126115 126378 83441 85823 290502 252680 751559 748165 216140 213552 273387 278345 320130 313993 327682 328831 341237 347769 324399 359688 761356 793636 559417 464086 293213 287683 332031 331292 342983 348316 348349 353630 395800 395284 658456 683788 39.35 68.1 1
08:52:54 2023-09-26 386677 384614 87721 85415 134208 137594 139630 138375 94332 91482 105947 104348 127348 128004 373611 403326 1072191 1065179 405610 421393 115687 104818 115195 116157 139343 134644 125907 126378 83211 85856 290502 254109 754808 754744 216514 213917 274153 276448 320579 313516 324775 329827 343154 346723 324893 357153 761356 800073 593007 459679 294253 288721 332401 333018 342514 348912 351447 354557 394472 393441 651082 685298 39.35 68.1 1
08:52:55 2023-09-26 385326 383468 87569 85534 134091 138008 139577 138306 94266 91515 105874 104842 127172 128462 373802 397874 1086841 1069760 405574 422022 115032 103362 114845 116464 138665 134924 125700 126971 83211 85889 288493 255549 743573 748202 216819 213552 274189 277329 322565 310718 328646 329293 342009 346973 323379 358230 756913 793491 560847 459211 292325 287836 333472 330755 342947 348281 349156 354739 392225 394070 656522 681689 39.35 68.1 1
08:52:56 2023-09-26 387984 384655 87509 85521 133909 138293 139027 139045 94169 91834 105806 105018 127037 128675 373611 402155 1080643 1063420 411857 421249 115475 105080 115161 116411 139130 134950 126188 126802 83407 85941 287751 252644 750696 758306 216819 213517 273926 278078 319162 313076 328646 327626 344393 347454 324363 357440 759167 801473 559417 463100 292255 287919 332031 329791 343506 349653 351570 354703 396430 394035 650270 682750 39.35 68.1 1
08:52:57 2023-09-26 385450 383504 87453 85451 133780 137587 139130 138375 94169 91548 105913 104699 127260 128497 373611 402405 1081413 1059751 404325 421393 115065 104818 114812 116190 141447 134924 125907 126378 83326 85856 289548 255369 747109 756917 216209 214249 274153 276868 322601 311479 328414 328529 343190 347454 324929 359142 756393 804458 559417 459715 292905 287742 332769 329827 342983 346965 351591 354416 391914 395984 649277 682657 39.35 68.1 1
08:52:58 2023-09-26 387912 384034 87609 85479 133805 137759 139130 138781 94556 91727 103938 104856 127321 128394 374067 397020 1077487 1070457 411532 421214 115541 104818 115036 116190 141447 134916 126101 126412 83441 85915 300283 252608 753780 753113 216819 213552 273316 278114 320130 313076 327087 328760 342311 347250 323643 359178 760817 793491 593007 463938 293005 287919 331798 331292 342983 348038 348313 353666 395521 395706 658419 682786 39.35 68.1 1
08:52:59 2023-09-26 386133 382859 87605 85388 134305 137702 142501 138361 94398 91356 106089 104348 127470 128004 373611 403043 1072951 1065179 405610 421357 115574 103256 115149 116190 141640 134975 125907 126674 83383 85856 290502 254109 751626 754144 216209 213917 273387 277065 320651 313040 324775 329827 343154 346723 324929 357153 760782 800341 558202 459679 293498 293809 331099 332801 342706 347241 351060 354166 394025 393619 652688 684413 39.35 68.1 1
08:53:00 2023-09-26 385287 386355 87836 85641 134116 137943 139095 138735 94459 91701 103969 104953 127804 128462 373875 397560 1087612 1072709 405574 421357 115032 104886 114430 116464 142033 135175 125526 127005 83211 85922 290331 255549 743458 752507 216819 213255 274609 277226 322565 311109 328646 328831 342852 346973 323415 357978 755807 792930 560847 461056 293425 287945 333472 329755 342983 348316 350822 355277 393472 394656 655486 682172 39.35 68.1 1
08:53:01 2023-09-26 387912 383468 87569 85443 134175 137759 139449 138375 94202 91515 105874 104666 127382 128284 372756 400009 1078986 1072913 406906 420729 115098 104673 115228 116157 141644 134205 126115 126344 83441 84203 290502 252571 756640 753643 216819 212267 275065 277226 319870 314065 327378 328831 343190 347942 322602 359384 761356 792370 562276 457722 293420 288757 331027 332975 342839 349295 350822 356605 394472 394343 656869 682062 39.35 68.1 1
08:53:02 2023-09-26 385592 383290 87624 85556 134183 137724 139033 138375 94267 91674 103869 104946 127457 128675 373611 401241 1081317 1063306 405288 422022 115032 104886 114845 116417 141447 135051 125907 126883 83211 85889 288493 255549 746936 756382 216514 214581 274189 277031 321862 312090 328646 328760 342004 346723 324929 357943 756985 802356 567479 459606 293146 287945 333003 330826 342476 349127 351109 355816 392261 396020 647370 682172 39.35 68.1 1
08:53:03 2023-09-26 386133 384976 87298 85521 133654 138211 139026 141936 94040 91867 105766 105051 127050 128923 373083 398782 1087612 1069919 404967 421429 115098 104852 115149 116190 141545 134831 126115 126412 83441 84215 290502 254468 753667 756382 216819 212925 275065 277031 321137 313076 329344 328559 342024 347215 323846 358266 758618 795593 568929 461309 293836 288347 333942 329613 345618 349649 351044 355671 394159 394035 653150 682172 39.35 68.1 1
08:53:04 2023-09-26 386605 383219 87688 85499 134217 137759 142315 138375 94365 91415 105982 104666 127592 128250 374322 403646 1073024 1065179 407700 421357 115800 104639 115453 115964 141945 134239 126357 126378 83383 85889 287751 254648 756308 755811 216406 213586 274189 277067 321137 314065 324775 329791 341288 346723 324664 357691 761356 803925 567479 459642 292325 287639 330027 331830 342991 347933 350795 355241 397025 395984 648818 683269 39.35 68.1 1
08:53:05 2023-09-26 386617 383433 87605 85514 134225 137759 142280 138279 94235 91452 103973 104712 127321 128257 373657 399867 1082146 1072783 403671 420882 115700 104973 115195 116124 141781 134610 126149 126378 83383 84509 292527 254828 753143 748238 216819 213586 275731 275531 321172 313442 326685 329862 343154 348120 323943 359312 759696 793342 560847 458700 293629 288350 331565 332801 342947 348038 349965 356393 392225 394450 655522 680723 39.35 68.1 1
08:53:06 2023-09-26 387763 383504 87605 85578 134288 137862 139221 138465 94267 91581 105874 105001 127382 128497 373083 396448 1077634 1069760 408972 421393 115574 104852 115069 116190 141627 134975 126115 126378 83441 85856 290502 252680 753174 748202 216140 213221 273387 278114 320130 312682 327682 329239 343190 347250 322925 357978 760279 791251 555279 459606 293083 287919 331565 331327 342983 347241 347336 354739 396151 394728 658419 684783 39.35 68.1 1
08:53:07 2023-09-26 386380 383433 87744 85669 134226 137970 139797 138306 94363 91637 105992 104849 127212 128751 372938 403503 1085239 1065179 402870 421061 115601 105041 114845 116157 141447 134831 125941 126762 83350 85856 287751 254468 755067 757988 216819 213221 275451 276377 321137 312966 328182 328795 342502 346967 322925 359348 758618 798011 563705 458700 292290 293431 332067 331292 343541 348846 348385 355816 394061 394932 653173 681689 39.35 68.1 1
08:53:08 2023-09-26 384176 384619 87601 85651 133780 137759 139130 138375 94234 91707 105766 104946 127172 128710 373083 397595 1088531 1068206 407700 421393 115065 105031 114463 116384 138665 135085 125672 126796 83326 85922 287751 254682 743161 753606 217778 213552 274801 277031 321137 311144 330227 328529 340453 346973 323415 358266 756949 792930 560847 459570 292325 287945 333508 330522 342983 348316 352482 355525 394329 396957 660838 682620 39.35 68.1 1
08:53:09 2023-09-26 387876 383330 87537 85489 134074 138103 139195 138804 94234 91641 105766 104946 127172 128682 372974 402405 1072802 1063456 407774 420917 115098 104852 115115 116190 141627 134610 125941 126378 83556 85764 290502 252358 760206 758047 216819 213620 274189 277262 319162 313814 327682 328529 342298 347454 323943 357691 759203 801473 567479 459606 292591 287954 332067 329827 343506 346240 350248 353666 395836 394656 651265 682750 39.35 68.1 1
08:53:10 2023-09-26 383023 383468 87569 85510 133780 137724 139130 138375 94202 91548 105727 104842 127172 128497 373611 403007 1081389 1060161 404743 422022 115098 104780 114529 116384 141545 134865 125820 126796 83383 85889 290502 255369 756917 756917 216065 214249 274609 276412 322863 312126 328646 328795 341288 345959 324929 358806 756985 804494 560847 461309 295376 288685 332787 331113 344887 349157 354821 354521 392083 396677 649167 682657 39.35 68.1 1
08:53:11 2023-09-26 387876 383473 87509 85484 134226 137942 139221 138457 94138 91674 105874 105018 127300 128497 373611 396413 1075966 1067449 408626 420729 115065 104852 115036 116157 141537 134975 125820 126378 83326 85856 290502 252680 753850 750946 215805 213586 273387 278186 320165 312825 328182 329062 340488 347769 324664 359178 759741 792189 566029 462388 293420 287081 332067 331327 341962 348351 350530 353666 394652 395984 654560 682786 39.35 68.1 1
08:53:12 2023-09-26 387979 383468 87449 85669 133687 138115 138743 138761 94138 91707 105693 105051 127172 128834 372820 401205 1079164 1060614 410685 421061 115098 104852 115036 116384 141348 134831 125907 126412 83441 85889 287751 252608 752716 756917 216819 213586 273387 278577 320130 313076 328646 328475 344914 347728 324604 360162 759057 801364 560847 463682 293005 288689 331888 330612 343506 346965 350795 353630 395548 396957 651228 682786 39.35 68.1 1
08:53:13 2023-09-26 389999 383164 87776 85642 134217 137759 139351 138375 94235 91452 105908 104412 127382 128284 373611 400009 1082295 1072913 406040 420174 115574 104818 115149 116030 141584 134610 126149 126344 83383 85823 287751 252608 756176 753606 216819 212301 275486 277031 320130 314433 327414 329293 340964 347942 321946 358302 762550 791251 563705 457847 293005 288093 331063 331327 342983 347206 347372 355816 396430 394728 656449 682657 39.35 68.1 1
08:53:14 2023-09-26 384400 383473 87569 85419 133914 138009 139026 138687 94523 91601 103932 104881 127212 128360 372978 403503 1085313 1064713 405074 421393 115098 104780 114529 116377 139130 134797 125907 126412 83211 84037 290502 254755 748698 758010 216209 213586 275065 275989 321172 312162 327718 327839 341511 345924 323186 359348 756985 799211 559417 458700 292290 293565 332067 330826 343231 347933 348385 355816 394387 394035 652225 681689 39.35 68.1 1
08:53:15 2023-09-26 384323 383504 87565 85452 134179 137759 139134 138375 94202 91548 105801 104874 127205 128497 373611 397909 1087631 1069760 405252 421429 115032 104886 114529 116223 141229 135051 125820 126917 83211 85981 288493 255549 746958 748238 216819 213403 274609 277262 322637 311506 328646 329328 342009 347250 323907 357978 756430 793673 560847 459570 292254 293612 333978 330558 342983 348316 348911 355277 392261 396885 658738 682435 39.35 68.1 1
08:53:16 2023-09-26 389961 384221 87537 85610 133671 138147 139275 138962 94361 91794 103828 104953 127104 128765 372420 401205 1077487 1060466 409058 421321 115065 104818 115049 116157 141717 134797 125907 126344 83326 84267 290502 252499 758230 758010 216819 213552 274766 278078 319127 313993 328646 327733 342263 347942 324266 359142 758020 800341 568929 463332 292591 290087 332769 329755 343471 349618 349437 351533 393114 394932 653114 686281 39.35 68.1 1
08:53:17 2023-09-26 385177 383437 87569 85510 133771 137724 139033 138375 94299 92058 105840 104810 127104 128428 373611 403646 1082183 1060161 403744 421025 115065 104784 114496 116190 138665 134831 125787 126378 83326 85856 290502 255008 749026 756917 216209 213883 274994 276305 322076 311912 328646 328760 341441 345888 323871 359312 756949 801473 569423 458700 293173 288649 332247 331238 344815 347719 351411 356426 393257 395804 649466 682509 39.35 68.1 1
08:53:18 2023-09-26 387695 384721 87721 85538 133914 138015 139379 138880 94394 91515 105953 104914 127436 128462 373611 399266 1077634 1068212 409204 421357 115574 105120 115036 116157 141550 135068 125873 126378 83441 85823 290502 254073 752498 753762 216819 214066 273316 278277 320579 313480 328145 328760 342009 347734 323547 359142 759167 793491 560847 462315 293083 286950 331995 331256 342983 348281 348839 353630 395485 394728 657917 685269 39.35 68.1 1
08:53:19 2023-09-26 387731 384002 87589 85479 133771 137913 139130 138586 94266 91515 105840 104666 127348 128182 373347 403610 1071396 1063630 405574 420693 115767 104639 115533 115964 139538 134171 126202 126189 83326 85823 290502 252680 763246 755811 216514 213586 274153 277226 320615 314728 324775 329257 341476 346688 324111 359904 763093 804430 560847 461309 294047 288899 330580 331614 346083 347826 350844 354667 396709 394728 647406 684413 39.35 68.1 1
08:53:20 2023-09-26 384506 384018 87601 85411 134297 137684 139709 138250 94332 91419 105947 104348 127314 128038 373875 398782 1081316 1069723 403173 421393 115541 103144 115115 116157 141636 135068 125907 126378 83383 85856 288493 255008 750866 752010 216819 213917 274994 275793 322112 313040 326685 329827 342491 347942 323907 358230 757968 793636 560847 458206 293558 287540 332067 331830 342947 348281 349402 355241 391914 394728 656449 681689 39.35 68.1 1
08:53:21 2023-09-26 387912 384038 87557 85515 134082 137943 139033 138586 94234 91515 105840 104986 127436 128462 373611 398188 1079164 1072876 407905 421357 115541 104891 115228 115997 139343 134610 125907 126344 83441 85823 290502 252571 752120 748202 216140 212891 274746 277791 319845 313742 327464 329381 342974 347871 322220 361957 761173 791069 561445 459676 293005 287919 331529 331525 344257 349649 348313 355780 396430 394728 658738 685557 39.35 68.1 1
08:53:22 2023-09-26 384364 384002 87601 85510 133994 137759 139130 138379 94234 91515 105840 104842 127348 128462 373083 403646 1082192 1062434 403744 421357 115065 103222 114845 116157 141412 134831 125907 126640 83326 85856 290502 254828 747276 757988 216209 213586 275065 276640 321850 312126 328182 328760 343190 346409 324893 358806 756282 806277 560847 458887 293914 288039 332535 330755 342983 346965 351591 355780 392225 395984 647370 681689 39.35 68.1 1
08:53:23 2023-09-26 388950 383183 87776 85579 134441 137903 139182 138379 94296 91508 104042 104888 127355 128593 372902 399520 1076070 1066694 409480 422208 115065 104784 115003 116190 138941 134610 125980 127085 83211 85823 287751 252608 753780 753799 216819 213995 273316 277652 320615 313516 328145 329257 341769 347250 324893 359142 759167 795322 566029 463938 293083 287046 332031 331256 342983 348351 349120 353630 395207 395284 657451 685830 39.35 68.1 1
08:53:24 2023-09-26 387835 383433 87569 85510 133780 137724 139130 138375 94234 91515 105840 104842 127138 128339 373083 403007 1072191 1060577 405252 420729 115767 102973 115261 116077 141777 134205 126323 126310 83556 85823 290502 252571 759910 756917 216666 213586 274153 277296 319905 314728 326613 328795 342263 346931 324399 357691 759167 801473 567479 459570 293005 288496 330992 330790 345338 347719 353007 354950 395512 393994 648176 682583 39.35 68.1 1
08:53:25 2023-09-26 383055 383254 87656 85510 134297 137744 139130 138375 94202 91482 105840 104856 127736 128291 373611 398503 1083727 1071590 404456 421061 115032 104746 114529 116157 141412 134831 125873 126378 83211 85856 291303 255549 749171 748165 216819 213552 274609 275953 322863 311332 327646 329791 342226 347942 323871 357691 756949 793491 568929 459534 293146 287225 332769 331292 342947 348281 351820 355241 392225 394070 656486 681689 39.35 68.1 1
08:53:26 2023-09-26 387686 383168 87597 85479 133780 137594 139151 138616 94234 91515 105840 104666 127348 128373 373083 397595 1079164 1071833 405646 420729 115541 105142 115036 116190 141644 135216 125941 126378 83441 84477 290502 252608 751651 748202 216819 212891 274189 277652 319870 313993 327646 329257 341202 347769 323547 357691 760817 795190 568929 459855 293836 288613 330884 331650 342947 349403 350573 356715 395306 394584 655006 681689 39.35 68.1 1
08:53:27 2023-09-26 384506 383473 87744 85552 134793 137690 138937 138375 94169 91515 103869 104856 127342 128373 373083 402971 1080514 1062962 405111 420102 115032 104818 115036 116157 141412 134924 125700 126344 83211 85882 287751 255188 754812 756917 215905 214215 274189 276341 322112 312055 328414 328529 341217 345924 324399 358806 755807 802607 562276 459676 293111 287945 332535 330522 342983 347933 351109 355816 392190 395284 647333 681205 39.35 68.1 1
08:53:28 2023-09-26 387092 383473 87417 85578 133746 138206 138660 139358 94007 91737 105586 105018 126753 128889 373083 398188 1086841 1066694 404325 421393 115541 105120 115036 116190 141542 134797 125787 126378 83211 85856 284115 254109 753667 755811 216819 212925 274801 276998 321101 313230 329358 329024 342938 347728 322423 361186 758803 796866 562276 460002 293914 288978 332031 329720 343506 347241 348349 355201 393846 397173 654524 681689 39.35 68.1 1
08:53:29 2023-09-26 387948 383183 87624 85510 133771 137759 138937 138375 94169 91515 105840 104699 127138 128462 372820 402369 1072951 1060161 407091 420102 115574 104639 115036 115964 141609 134205 126115 126310 83441 85790 290502 252144 754863 756917 216666 213586 274189 277226 319162 314507 327646 327768 342313 347454 323907 357727 759167 801473 562276 459570 292798 288356 331995 330790 343506 349127 352733 355241 397025 396930 648781 685793 39.35 68.1 1
08:53:30 2023-09-26 384360 383468 87421 85483 133918 137706 139027 138461 94136 91515 105732 104666 127138 128339 373083 399973 1078986 1058926 405610 421393 115032 105047 114463 116190 138362 135153 125493 126378 83211 85889 285735 255367 753009 757267 216819 214742 273175 277280 321707 311912 328500 328618 342938 347835 324460 357942 756378 802607 563129 463441 293914 288355 333472 329791 342441 347241 351483 354416 392190 396578 647406 682172 39.35 68.1 1
08:53:31 2023-09-26 387603 383250 87449 85447 133994 137759 139033 138375 94267 91515 105840 104666 127138 128250 373083 397200 1076107 1069919 408951 420729 115032 104712 115036 116157 141447 134610 125907 126344 83211 85823 290502 252644 752385 750982 216819 213552 273351 277918 320130 313040 327682 328795 342888 347250 323415 359178 759807 792370 560847 459679 293005 287046 331565 331292 342983 348003 350500 355241 396106 394477 658701 684413 39.35 68.1 1
08:53:32 2023-09-26 386424 384181 87504 85510 133679 138032 139061 138237 94263 91574 105732 104666 127138 128462 372493 403503 1082119 1062874 403744 420138 115568 103041 114430 116077 141412 134610 125907 126378 83211 85856 290502 254648 750535 757988 216514 213255 275451 276341 321137 311841 327682 328529 342228 346967 322925 359348 756949 793486 584699 458700 292290 293358 332067 331023 343471 347933 348349 355816 393436 394070 653150 681689 39.35 68.1 1
08:53:33 2023-09-26 383420 384364 87569 85447 133994 137308 139130 138375 94136 91515 105732 104666 127037 128250 373083 397595 1084532 1068206 402551 420729 115065 104891 114845 116157 138280 134831 125787 126378 83211 85856 288493 255549 746831 748165 216819 213552 274189 276412 322828 311581 328182 329560 342492 347215 323907 358230 756378 792370 560847 459413 294670 287765 333527 331005 342911 350531 349294 355383 391772 396362 658738 681505 39.35 68.1 1
08:53:34 2023-09-26 387650 384018 87449 85574 133620 137759 138825 139413 94168 91641 105659 104986 127050 128861 372793 400606 1078399 1060540 409240 420729 115032 104818 114496 116157 141620 134797 125820 126378 83326 85705 291812 252571 758965 756917 216819 213552 273351 278150 319870 312820 328646 327768 341511 347454 323907 358089 756949 797975 593007 463404 293005 293809 333003 329755 342991 346965 350494 351569 392261 394070 652688 682657 39.35 68.1 1
08:53:35 2023-09-26 384094 384058 87601 85484 133788 137759 138937 138375 94105 91515 105693 104666 127301 128462 373083 403682 1083727 1063667 403744 421061 115065 104852 114878 116157 141447 134610 125733 126378 83383 85915 287751 254468 746576 756917 216666 213552 275029 276377 321137 312126 328182 328795 345134 345640 324340 361515 758618 801967 568929 460710 294670 288757 331888 331113 342947 347933 351555 355816 392261 395984 649429 682546 39.35 68.1 1
08:53:36 2023-09-26 387305 383463 87509 85443 133780 138028 138937 138586 94169 91515 105801 104842 127172 128373 373083 396378 1076107 1068361 408626 420729 115065 104780 115036 116157 139149 134831 125907 126378 83383 85948 287751 254073 756588 748165 216819 213586 273351 278150 320615 313076 327682 328795 342250 347285 323907 356115 759203 792370 559417 464012 293215 287683 331798 331059 343006 348316 350212 353630 395243 396020 656022 682267 39.35 68.1 1
08:53:37 2023-09-26 387912 384328 87298 85510 133738 138081 138358 138375 94169 91548 105766 104699 127138 128462 372820 401241 1076107 1060540 407977 420102 115065 104746 114845 116190 141412 134644 125700 126344 83211 85705 290502 252535 767208 756382 216530 215431 274325 278254 319361 313373 328537 327626 342687 347311 323727 358958 756209 799175 560847 463368 292177 287151 333256 329827 343471 347206 350795 353630 393150 396885 653150 681749 39.35 68.1 1
08:53:38 2023-09-26 387907 383433 87569 85484 133780 137629 138937 138375 94202 91452 105874 104699 127172 128250 373083 397631 1079106 1074434 405646 420138 115065 104818 115036 115997 141580 134239 125907 126310 83326 85823 287751 252571 755497 748238 216106 212744 274837 277687 319645 313883 327682 329293 341202 347250 322889 357189 760777 791251 568929 459642 292668 287919 331529 331292 342983 347241 347336 354739 396430 394728 660615 683927 39.35 68.1 1
08:53:39 2023-09-26 387790 383174 87573 85587 134183 137629 139033 138375 94235 91452 105801 104380 127172 128038 373083 403362 1072228 1064939 407774 420729 116106 104673 115533 115804 141811 134475 126719 126176 83422 84445 289757 254000 756212 755666 216445 214146 274624 277083 320958 314692 326613 329827 341476 346967 324604 360125 761356 802753 559417 459606 294326 290390 330027 331830 342991 348881 350265 355241 397025 396020 649277 682786 39.35 68.1 1
08:53:40 2023-09-26 386139 382895 87569 85419 134091 137629 139130 138279 94202 91356 105874 104348 127172 128038 373083 399413 1082155 1069797 402602 421061 115607 104673 115069 116231 141644 134205 125787 126378 83383 85856 288493 254109 762377 748202 216819 213586 275908 275953 321172 314242 326685 329827 343190 348855 324399 359348 760814 792189 560847 458700 293217 287945 331242 333923 342767 349859 352756 355383 391497 395212 659522 681541 39.35 68.1 1
08:53:41 2023-09-26 387876 383250 87505 85463 133809 137759 138937 138375 94169 91515 105693 104699 127138 128373 373083 398224 1079348 1075079 408020 423526 115760 104934 115195 116250 139246 134729 126369 126243 83407 86019 290502 252427 754479 752543 218240 212301 275029 277739 320094 313993 327682 328795 340964 349586 322638 357727 760279 791251 562276 459606 292876 287919 331565 331292 342983 347241 348647 354739 396466 395706 658419 684820 39.35 68.2 1
08:53:42 2023-09-26 384395 383164 87509 85484 134032 137724 139130 138375 94169 91515 105766 104666 127382 128497 373083 403610 1083660 1063667 403744 420138 115065 104673 115036 116190 141447 134610 125907 126378 83211 85856 287751 254648 747623 756917 216666 213403 275486 276377 321137 312966 327087 328760 342502 346967 322925 362177 761897 799693 565135 459676 294461 288757 331924 331113 345899 347862 349822 356715 393400 395984 649277 680723 39.35 68.1 1
08:53:43 2023-09-26 387568 383290 87601 85430 134250 137274 139630 138099 94524 91356 105908 104316 127382 127649 373652 402405 1072988 1063667 405610 420138 115065 104852 114878 116190 141412 134577 125700 126344 83211 85738 287751 253930 749745 753606 216209 213917 273961 277262 320651 313076 324487 330362 343226 346967 324663 357153 761356 798048 584699 459679 291774 293773 331565 331865 341982 347276 351060 354166 394029 393619 652688 682657 39.35 68.1 1
08:53:44 2023-09-26 387930 383132 87417 85510 133654 138066 138448 138465 94007 91515 105659 104699 126753 128462 372820 401205 1075966 1059788 407977 420138 115065 104639 114496 116157 141345 134610 125733 126344 83211 85705 287751 252180 752950 756434 216819 213552 274189 278254 318914 314110 328391 328157 345059 347347 324255 360125 759548 800159 560847 461309 292255 287674 331063 329827 343266 348805 350068 353594 395243 394621 650270 684598 39.35 68.1 1
08:53:45 2023-09-26 388616 382322 87449 85451 133809 137342 138937 138279 94040 91356 105693 104380 127172 128072 372561 398818 1078399 1072913 405465 420138 115065 104673 115036 115964 141545 134205 125941 126344 83383 85672 290502 252644 755700 752507 216819 212267 275065 277031 319645 314065 326504 328795 340964 348855 321911 358266 759203 790098 584699 458170 293005 287919 331063 331292 342983 347206 348069 355565 396759 394728 656486 684297 39.35 68.1 1
08:53:46 2023-09-26 387240 382859 87509 85384 133780 137533 139033 138375 94169 90979 105801 104348 127382 127949 372820 403007 1073024 1060614 404967 420102 115720 104639 115261 116117 141713 134205 126149 126136 83383 84413 304058 253892 760307 756236 216819 213517 274467 277508 320958 315500 324595 329648 341511 346409 324435 357727 761356 802534 568529 459570 291810 287919 330027 331471 344887 347689 350001 354703 396466 394450 649429 682657 39.35 68.1 1
08:53:47 2023-09-26 382857 383473 87509 85441 133809 137308 139033 137991 94105 91548 105693 104380 126787 128072 372561 397595 1083763 1066656 401949 420138 115032 104712 114397 115964 138280 134610 125493 126378 83154 84286 288493 255549 744724 748165 216819 213403 274189 276377 322148 311581 327682 329328 342009 348120 324663 357727 756949 792370 593007 459247 292290 287684 332769 330790 342947 348038 351820 355488 394535 396885 658270 681578 39.35 68.1 1
08:53:48 2023-09-26 387686 382322 87509 85415 133780 137724 138743 138375 94169 91389 105659 104380 126787 128072 372820 396413 1077572 1069797 408577 418852 115065 103004 115095 116264 138983 134661 126014 126243 83407 85901 287751 252427 753984 752965 218045 212925 274189 278114 319645 313478 327391 329293 343190 347942 321946 358266 760236 792751 561445 458700 292275 287718 331027 331830 342983 347241 348911 356645 395872 394173 654077 681689 39.35 68.2 1
08:53:49 2023-09-26 384506 382864 87509 85475 133771 137342 139158 138375 94138 91485 105766 104699 127138 128408 371632 403043 1080587 1058999 403744 420102 115065 104852 114529 116190 141412 134737 125700 126378 83211 84235 287751 254828 749288 756917 215905 213620 274644 275989 322148 312126 328182 328795 340999 345959 324074 359095 755284 800341 568929 459892 295088 288130 332715 331113 342947 347862 351447 356137 392945 395768 649466 682172 39.35 68.1 1
08:53:50 2023-09-26 385486 382870 87421 85419 133742 137690 138743 138375 94039 91482 105625 104348 127016 128038 369506 403040 1085239 1068015 404530 420550 115475 104900 115049 116217 139017 134916 125946 126593 83326 85823 287751 254073 752362 758474 216819 212891 275415 276377 321101 311698 328000 327733 342502 347942 322853 359059 755237 793378 584699 459351 292325 288350 332031 329755 343506 349127 348313 355241 393990 394897 656402 681689 39.35 68.1 1
08:53:51 2023-09-26 387840 382824 87417 85451 133742 137793 139088 138457 94136 91448 105732 104666 127016 128216 371632 402087 1071396 1061676 404931 419736 115654 104751 115228 116044 141747 134205 125907 126102 83441 84191 290502 252144 760052 756917 216819 213552 274153 277190 319162 314950 327378 328263 344878 347169 324388 359904 760671 801364 567479 461051 293914 290173 329813 333508 344887 347933 350494 354667 395836 393574 648635 682657 39.35 68.1 1
08:53:52 2023-09-26 383420 382287 87589 85380 134082 137274 139382 138148 94201 91323 105840 104348 127301 128004 373083 398153 1081353 1071480 403173 421321 115032 104712 114845 116044 139101 134577 125873 126344 83211 85823 287751 254828 749055 752047 216819 213221 274153 275918 322565 312090 327111 329791 342492 347942 323871 357691 756913 795322 562276 459304 293594 287540 332031 331794 342947 348281 349437 355241 391604 394728 655486 679685 39.35 68.1 1
08:53:53 2023-09-26 387876 383143 87541 85479 133771 137594 139158 138375 94136 91419 105659 104348 127104 128305 372820 397200 1077634 1068927 407977 420066 115032 104712 115003 116044 138859 134171 125873 126344 83326 84171 290502 252571 752836 751514 218045 215431 273871 277827 319468 313337 327500 329115 342974 348885 323368 359978 758947 790619 562276 460798 292591 288757 331242 333345 342947 349618 347300 354703 396106 395032 656486 682657 39.35 68.1 1
08:53:54 2023-09-26 385596 382287 87417 85415 133922 137689 139124 138457 94136 91356 105625 104380 127104 128216 371959 403007 1082155 1065179 403487 420729 115032 104784 114463 116044 138748 134171 125493 126344 83211 85823 290502 254073 759631 756434 216819 212925 275029 276341 321101 312090 328182 327803 342502 347454 322626 359023 755843 793414 567479 458700 293836 293773 332031 329791 343541 348667 348856 355780 393990 394932 654822 682398 39.35 68.2 1
08:53:55 2023-09-26 385323 382251 87573 85419 134297 137697 139221 138251 94332 91356 105766 104348 127348 128004 373606 398782 1082381 1069760 402602 420066 115574 104673 115036 115930 141734 134755 126053 126491 83389 84612 290502 254503 753849 752430 216819 213780 275411 275740 320923 313701 326613 329524 342491 347942 324304 361772 758020 792747 560847 458700 293352 288757 330992 331830 342947 347241 349437 356572 393172 394173 656587 680686 39.35 68.1 1
08:53:56 2023-09-26 384234 382824 87405 85475 133746 137724 138743 138375 94169 91515 105698 104936 126719 128428 371995 399377 1082418 1057421 405574 420729 114999 104818 114463 116157 138665 134610 125493 126378 83154 85823 288493 255188 751915 754708 216819 214249 273281 277031 321137 312055 328646 328976 343190 347698 324929 357979 755237 801473 564036 463608 293628 287945 333256 330469 344815 349295 352970 351460 394472 396957 651045 684038 39.35 68.2 1
08:53:57 2023-09-26 384506 382853 87421 85451 133746 137629 138937 138379 94136 91389 105659 104699 127016 128250 372488 403007 1079750 1062589 404133 423489 115535 104867 114970 116217 138631 134954 125946 126593 83341 84132 288493 254828 749404 756917 216209 213552 274746 276091 321101 312055 327682 328494 341441 345782 324663 359312 755807 798011 561445 458700 292254 293920 332031 330790 342983 347445 349965 355816 393114 394728 646876 680204 39.35 68.2 1
08:53:58 2023-09-26 385873 382287 87753 85332 134183 137049 139130 137922 94234 91230 105840 104348 127138 128004 372820 400852 1072191 1064902 406848 419771 115032 104712 114430 116044 138665 134171 125838 126310 83211 85790 287751 252608 753441 751940 216481 214215 273351 277226 320615 313004 324451 329862 342009 347454 324929 359357 763093 797959 559417 459570 293836 288852 331888 332351 342839 349895 351181 354234 394267 394173 654077 682657 39.35 68.2 1
08:53:59 2023-09-26 387871 382251 87298 85510 133738 137969 139026 138375 94136 91515 103691 104856 127043 128614 372049 401062 1076041 1061944 408317 419959 115601 104867 115082 116124 141412 134610 125907 126344 83480 84267 290502 251717 753533 756917 216819 215431 274710 277883 319162 314029 328414 327768 342502 347454 324340 357153 758116 800341 568929 463242 292177 288721 332067 329541 343506 347933 349437 351569 394025 394070 652188 682657 39.35 68.1 1
08:54:00 2023-09-26 389726 382555 87509 85447 133746 137499 138937 138279 94072 91323 105659 104348 126753 128038 372820 397631 1077634 1072749 407299 418852 115065 104639 114845 115964 138970 134205 125907 126102 83211 85672 290502 252322 759423 748202 218045 212301 274153 277365 319845 313706 327355 329150 342974 347871 322220 361223 758984 789916 563705 459966 293005 288299 331027 331292 342983 349331 350513 356609 394616 394173 654541 681394 39.35 68.1 1
08:54:01 2023-09-26 385051 382880 87417 85388 133780 137690 138840 138375 94072 91419 105659 104380 126753 128250 372521 403007 1082455 1058650 403744 420102 115032 104784 114463 116157 138692 134577 125493 126344 83211 85856 290502 254828 746004 756917 216209 213586 274573 275953 321850 312055 328182 328529 340964 345888 324435 359312 756378 800907 562276 458700 293146 293700 332067 330790 343246 347445 349473 356609 393436 396020 648323 680686 39.35 68.2 1
08:54:02 2023-09-26 384396 383433 87357 85417 133775 137724 139038 138375 94136 91515 105659 104380 127104 128339 372521 396413 1086841 1070718 404325 421357 115032 104852 114364 116350 138246 135051 125459 126762 83154 84457 287751 255041 744939 754181 216639 213483 274659 277083 321897 311403 329737 328618 342852 349627 323643 358230 754703 795190 546311 458550 293836 293773 333003 329488 345899 349127 350785 355816 394025 394035 651228 681689 39.35 68.1 1
08:54:03 2023-09-26 385518 385209 87573 85446 133998 137603 139130 138161 94234 90946 105874 104348 127348 127615 372820 402123 1073209 1064906 405574 420102 115767 104639 115261 115804 139405 134209 125907 126257 83211 85823 301125 252608 757384 753606 216666 213586 274153 277226 320840 313993 324775 329791 341202 345959 324399 358194 760279 801473 554398 459570 293628 287683 330027 331830 344547 347933 351303 355201 395548 394164 649466 684325 39.35 68.1 1
08:54:04 2023-09-26 387912 383433 87266 85538 133336 137916 138358 138375 93974 91515 105625 104842 127342 128462 371995 400009 1077634 1060161 409240 420102 115376 103041 115016 116344 138851 134822 125773 126243 83407 85901 290502 252427 750705 756164 216819 213552 273316 278150 318843 312784 329125 328559 342243 347698 324399 357979 758042 800341 560847 463041 293083 293565 333003 329755 342476 349653 351073 351605 392190 394070 651228 682657 39.35 68.2 1
08:54:05 2023-09-26 387876 383045 87353 85384 133775 137494 138743 138183 94136 91482 105659 104348 126753 128216 372557 397164 1075165 1071480 408626 420102 115032 104673 114845 116077 141412 134205 125526 126223 83211 85705 290502 252571 753039 750982 216819 213221 273351 277883 320094 312754 328182 328795 340453 347769 324893 359178 759167 793491 559507 463938 293841 288721 331888 331148 342947 349184 349294 353449 394436 395490 658738 682657 39.35 68.2 1
08:54:06 2023-09-26 387912 382859 87234 85669 133524 137950 138358 138375 93974 91389 105586 104666 126719 128648 371669 400920 1077572 1061944 409294 419995 114966 104973 114970 116217 139058 134822 125753 126310 83211 85672 287751 252283 750093 756881 216819 213552 274573 278114 319988 313993 328646 327503 341989 347454 324399 359178 756913 799175 593007 463041 292177 287046 333003 329755 343231 346965 350795 351569 392297 394070 652188 682657 39.35 68.1 1
08:54:07 2023-09-26 387840 382889 87421 85483 133918 137832 139027 138361 94169 91419 105693 104380 127138 128250 373083 396413 1079106 1069760 405646 420066 115032 104639 114845 116044 141542 134205 125907 126344 83326 85705 290502 252535 751184 748129 216140 212891 274189 277883 319870 314685 327391 329470 342866 348778 322746 359204 762944 791069 563705 461309 293494 288757 331350 331489 342983 347241 347336 355277 396142 394728 656449 682693 39.35 68.1 1
08:54:08 2023-09-26 385554 382855 87453 85542 134015 137675 139185 138134 94393 91382 103897 104569 127212 127901 372902 402864 1072987 1066425 407084 419771 115687 104461 115479 116117 141958 134137 126028 125962 83383 85856 289757 253928 754770 754708 216783 214066 274573 277262 321101 314507 324775 329791 341476 346931 324664 357691 759696 800341 559417 459570 292325 287919 330027 331560 342476 347933 350265 354703 396745 395984 648818 682750 39.35 68.1 1
08:54:09 2023-09-26 385596 384936 87513 85384 133998 137308 139033 138187 94169 91323 105766 104348 127348 127649 372820 398782 1079786 1069760 402602 420102 115098 104639 115036 116117 141447 134171 125907 126136 83211 85672 287751 252680 769298 753039 216819 215431 275537 276005 320958 314099 326504 329648 342902 347835 323763 359854 761356 792747 568929 458051 295512 289388 330759 332243 342947 347241 351570 355237 391639 394728 654822 680204 39.35 68.2 1
08:54:10 2023-09-26 386417 382859 87453 85419 133528 137594 138922 138375 94007 91452 105659 104699 126753 128497 371995 399377 1079348 1057421 408013 419771 114999 105120 114266 116157 138246 134610 125493 126378 83211 85856 284115 254828 745421 755146 216819 214066 272899 278313 321137 311836 328646 327803 341476 347698 324568 358596 754703 802039 562276 462352 292254 287967 333003 329791 342983 349653 351024 351605 392011 396254 653322 682472 39.35 68.1 1
08:54:11 2023-09-26 385046 383210 87477 85456 133780 137629 138994 138375 94040 91578 105659 104380 126787 128038 371995 403326 1081353 1060161 403173 420102 115032 104746 114463 116344 139419 134755 126000 126491 83407 85901 291812 253964 751594 756771 216819 213483 274887 276111 321101 312126 328182 328795 344878 345640 323871 359312 756913 800341 560847 459204 292148 288445 332067 330790 342971 347445 349437 355853 393436 395984 647406 680723 39.35 68.2 1
08:54:12 2023-09-26 386070 381145 87601 85236 133805 137239 139269 137956 94202 90913 105840 104316 127172 127581 373083 401241 1069880 1060614 405252 419807 115032 104979 114496 115804 141412 134205 125493 126344 83211 85705 287751 252644 757384 752507 216209 213620 273351 277260 320876 313993 324775 329827 343190 346967 324929 357153 760236 799776 567479 459642 294460 288725 331242 332549 342731 349403 351447 354557 394159 393405 651045 682546 39.35 68.1 1
08:54:13 2023-09-26 387686 383246 87238 85366 133528 137759 138358 138375 94007 91641 105625 104842 126753 128373 372031 400606 1076003 1061833 410101 419959 114966 104828 114812 116217 139184 134509 125946 126209 83374 85790 291812 252571 754501 756382 216819 215431 274153 278114 319162 313076 328646 328245 344914 347454 324399 357978 756985 800907 562276 459642 292591 288321 332031 329827 343281 346723 349473 353594 395243 394656 651228 681785 39.35 68.1 1
08:54:14 2023-09-26 387258 382287 87453 85388 133909 137602 139124 138365 94169 91230 105693 104348 127138 128038 372557 398818 1077634 1069870 405465 418888 115065 103007 115036 115804 141542 134205 125907 126344 83383 85672 290502 252571 754165 753076 216819 212925 275100 277491 320130 314065 327646 329293 340964 348814 322638 361258 760561 791105 563705 460655 293420 288761 331350 331381 342947 349403 348313 355780 395836 394728 658701 684820 39.35 68.1 1
08:54:15 2023-09-26 387780 382322 87449 85421 133922 137602 138834 138224 94360 91249 103725 104537 127003 128113 372375 402298 1072820 1063458 406040 419923 115654 104606 115228 115691 141726 134171 126121 126108 83441 85639 290502 252608 759284 755666 216666 213620 274189 277262 320130 315350 326649 328795 341511 346967 324399 357727 760817 800341 559417 461272 293420 287954 330063 330969 342955 347933 349473 354739 396745 396542 650390 684783 39.35 68.2 1
08:54:16 2023-09-26 384015 382287 87417 85414 133809 137308 139033 137956 94169 90946 105659 104316 127138 127649 373342 398153 1079022 1068169 402318 420102 115415 104673 114496 115997 141447 134205 125787 126344 83211 85705 294791 254109 753194 748202 216819 215431 275340 276091 321826 313373 326504 329684 342974 347906 324255 361994 760273 794577 567479 458376 293182 287949 331529 332549 342911 347761 349473 355816 392861 394164 654560 680204 39.35 68.2 1
08:54:17 2023-09-26 388385 382574 87628 85510 134082 137564 139081 138340 92400 91349 103684 104601 127003 128250 372521 397200 1076107 1068526 408013 419771 115032 104673 114463 116365 138951 134882 125733 126378 83211 85738 290502 252319 752160 750294 216819 213552 273316 277723 320130 313040 327682 328795 342009 347285 324399 356115 758934 792370 560847 463316 293083 286837 331529 331565 342983 348038 348349 353630 394652 394728 658186 684297 39.35 68.1 1
08:54:18 2023-09-26 384400 382859 87142 85514 133340 137901 138358 138375 94040 91356 105659 104380 126753 128216 371995 399448 1082155 1064422 405074 419771 115555 104784 114845 116077 141447 134239 125700 126525 83337 84413 287751 253819 758584 754599 216819 212857 275468 277047 320958 312861 328610 327238 342573 347692 322925 361001 755720 797086 562276 458170 294253 288689 332787 329257 343541 348038 348875 355277 394025 394656 655985 682172 39.35 68.2 1
08:54:19 2023-09-26 387948 382910 87468 85510 133654 137759 138358 138375 94007 91389 105586 104380 126787 128250 371995 400923 1073024 1060161 405502 418924 115065 104639 114496 116077 141412 134910 125700 126223 83211 85705 290502 251789 754932 756324 216666 213586 274189 277883 319162 314029 328182 327542 342263 346967 323943 357153 756985 799776 567479 459715 292255 287081 332067 331289 345863 348519 352970 355237 396565 395804 651076 682583 39.35 68.1 1
08:54:20 2023-09-26 384400 383164 87417 85479 133742 137832 138834 138461 94007 91548 105659 104699 126753 128462 372815 399693 1079348 1059075 410101 423489 114867 103219 114746 116250 138353 134950 125599 126626 83226 85993 290502 254539 751680 756398 216819 213552 272899 277827 320851 312055 328318 327803 341476 347698 324712 358266 756430 802039 563129 459751 292254 287742 333003 329827 342441 346723 351591 354452 391998 396020 646455 680723 39.35 68.2 1
08:54:21 2023-09-26 385554 383246 87298 85403 133771 137308 138743 138183 94007 91389 105620 104649 126787 128072 371995 397200 1075321 1065179 405682 418888 115065 104639 114430 115997 141412 134610 125526 126344 83211 85705 290502 252608 752160 749920 216819 213586 273316 277723 320165 313076 327451 329207 341528 347285 324664 359178 760777 793308 584699 463938 293420 288757 331888 330647 342947 350778 349294 353984 395064 394728 656486 684297 39.35 68.2 1
08:54:22 2023-09-26 388892 382322 87270 85483 133340 137965 138358 138375 93909 91452 105552 104856 126901 128614 371669 402849 1075197 1061944 410287 418710 115608 104867 114779 116057 138280 134205 125493 126344 83211 85705 287751 252427 747515 756382 216819 213255 274064 277971 319198 313040 328646 327503 341511 346967 323943 358887 755843 793486 562276 463077 292591 293773 332769 329524 342991 346240 350001 351605 392297 394070 652225 682657 39.35 68.2 1
08:54:23 2023-09-26 387294 382318 87298 85393 133922 137424 139027 138264 94072 91389 105693 104380 127172 128072 372557 395788 1076107 1069540 405646 419807 115065 104707 114779 115997 141520 134205 125700 126344 83211 85646 287751 252571 752610 749700 216819 212925 273422 278114 319845 313486 327355 329279 342866 348921 322781 360162 760132 791033 560847 461309 293078 287081 331027 331292 342983 348805 350288 356751 395800 394728 657090 681689 39.35 68.1 1
08:54:24 2023-09-26 386691 381751 87624 85475 134045 137845 139198 138141 94329 91223 103787 104283 127178 127778 371814 401098 1069844 1060614 404967 419512 115687 102864 115036 115804 141652 134171 125907 126170 83358 85901 290502 253930 757912 753606 216209 213586 274224 277067 320651 314065 324775 329827 341476 346125 324700 357691 759203 800341 559417 459570 293836 288172 329173 331865 342476 347933 349965 354739 396745 396020 647443 681304 39.35 68.2 1
08:54:25 2023-09-26 385051 381715 87535 85352 133813 137308 138937 137826 94040 90946 105693 104348 127050 128004 372557 398224 1079348 1072787 402318 418888 115098 104639 115036 115837 141412 134408 125820 126049 83211 85705 290502 252391 756918 753501 216819 213517 275731 276163 320473 313814 326468 329613 342866 347871 323871 359854 759167 795922 567479 458566 293111 288757 330759 331794 342947 349260 351820 355780 391604 394728 658062 679685 39.35 68.1 1
08:54:26 2023-09-26 387386 382113 87504 85574 133859 137729 138929 138203 94328 91323 105771 104348 127138 128216 372756 396413 1077634 1068964 408502 418852 115814 103007 114496 116044 138665 134610 125873 126310 83211 85757 290502 252535 751896 750982 216819 212891 274449 277652 319870 313737 327609 328760 343190 348921 322399 358230 760888 791251 568929 458815 293005 287884 331260 331758 342983 347206 348313 355492 396723 395284 657415 682657 39.35 68.2 1
08:54:27 2023-09-26 385323 385519 87417 85415 133738 137686 138937 138262 94103 91419 105698 104649 126719 128250 371959 402405 1081316 1065735 403744 419477 115032 104712 115128 116311 138948 134848 125879 126243 83111 85927 289234 253928 748574 756029 216819 215128 274994 276305 321101 313004 328145 329243 344878 345853 323571 359312 755807 799139 593007 458700 293502 288350 332031 330755 344680 346602 350494 356861 393400 395984 647333 680204 39.35 68.1 1
08:54:28 2023-09-26 386417 383097 87234 85430 133528 138574 138467 138978 94006 91641 105444 105018 126719 129075 372488 396413 1086841 1065621 406299 420066 115065 104784 114529 116044 138665 134205 125787 126310 83326 85790 287751 254073 751640 753606 216819 213221 274573 276995 321101 312784 329198 327238 341476 347215 323379 358266 754703 793491 566385 458206 293914 293809 333472 329222 342983 348281 348839 355241 394387 395244 655949 682172 39.35 68.1 1
08:54:29 2023-09-26 387907 382824 87298 85479 133654 138104 138358 138375 94136 91515 105732 104936 127138 128339 371959 401801 1075966 1064939 408169 419959 115521 104973 115082 116217 139017 134695 125913 126209 83383 85875 287751 251540 759027 756324 216819 213483 274153 277652 319162 314029 327318 330154 342502 347454 324664 357691 756319 799740 559417 459679 292798 287919 332031 329791 343231 347683 350458 353594 394616 395209 651228 684783 39.35 68.1 1
08:54:30 2023-09-26 389172 382251 87417 85447 133780 137724 138937 138244 94201 91356 105732 104348 127138 128216 373083 398782 1079164 1069797 406040 418852 115065 104712 115115 116098 138859 134205 125873 126310 83383 85790 286806 251930 755860 751790 216819 212267 275029 277262 320094 314029 327646 329293 342830 347728 322638 362066 763481 790510 557217 459314 293836 288852 330849 332333 342947 347206 349120 356861 396394 394728 656365 682657 39.35 68.2 1
08:54:31 2023-09-26 385550 382287 87417 85506 133746 137499 138922 138099 94490 91568 103691 105015 126969 128291 372375 397020 1076041 1068202 408661 419888 115032 104818 114529 116077 138665 134882 125966 126310 83326 85849 287751 252571 751934 751368 216819 213917 273351 277652 320615 313040 328145 329506 342009 347250 324929 359105 758593 793306 558881 463353 293631 286872 332031 330790 342947 348837 349437 353630 394616 395284 655522 684783 39.35 68.2 1
08:54:32 2023-09-26 385450 382859 87142 85546 133524 138081 138323 138761 93974 91674 105518 105018 126719 128497 371959 397560 1085239 1066694 406262 418852 115032 104639 114463 115997 138665 134205 125493 126344 83211 85823 290502 254073 748646 753606 218045 215431 274746 277329 320851 313527 329504 328450 342974 348921 323236 361700 755794 793342 561445 459676 293836 293777 331780 329791 343506 349864 348349 355492 393990 396957 654524 681689 39.35 68.1 1
08:54:33 2023-09-26 387753 384170 87504 85506 133679 137587 138964 138203 94361 91349 103684 104251 127165 128004 372521 398467 1077634 1075665 403744 418817 115065 104639 115036 115964 139017 134137 125907 126102 83326 85672 287751 252144 759209 748165 216819 212891 275679 276412 319870 313993 326685 328795 342564 347454 322399 359890 759130 791810 567993 458173 293836 287046 330027 331560 342947 347206 349437 356609 395207 394173 653614 680686 39.35 68.2 1
08:54:34 2023-09-26 383201 383174 87270 85388 133557 137499 138743 138279 93974 91482 105625 104348 126719 128250 371995 403007 1082418 1060583 403458 420102 114999 104818 114397 116077 141389 134797 125879 126525 83274 84644 292275 254755 754846 756735 216209 214111 274817 276163 321671 311912 328109 328760 341441 345924 323619 361515 755770 800305 553685 458700 292700 288350 332031 330790 342217 347445 349156 355853 393400 395284 648781 680686 39.35 68.1 1
08:54:35 2023-09-26 383392 382646 87504 85411 133712 137724 138743 138279 94136 91471 105659 104666 127003 128462 371995 396378 1085276 1069919 405649 420102 114999 104818 114332 116190 138246 134924 125459 126762 83211 85948 287530 255115 746492 751514 216819 213403 274189 277226 322112 311109 329111 328795 342528 347250 323907 358266 754703 792370 560847 461111 293836 287945 333472 329755 342983 348281 348875 355241 392225 394932 656486 681689 39.35 68.1 1
08:54:36 2023-09-26 388892 383210 87270 85451 133524 137724 138358 138375 93974 91641 105552 104666 126719 128339 371959 400888 1074546 1063381 409480 422144 115376 103007 114779 116057 139184 134509 125893 126209 83407 85960 291812 252355 753893 756382 216819 213552 274290 278450 319127 313480 328646 327538 342024 347728 324484 359142 756378 797975 562276 463041 292177 294260 333003 329755 343281 347241 350212 353630 393436 394621 651228 682657 39.35 68.1 1
08:54:37 2023-09-26 384090 383112 87266 85415 133922 137719 138834 138361 94232 91515 105586 104348 127003 128038 371995 402087 1082418 1057421 403744 420102 115032 104818 114397 116077 138748 134205 125493 126344 83211 85764 290502 254828 753059 756917 216209 214066 274573 275953 322076 312090 328414 328263 342600 346967 324929 357655 754134 801473 559417 459377 292941 287945 332067 329827 342983 349127 351591 354703 392225 395948 646419 680686 39.35 68.1 1
08:54:38 2023-09-26 385554 382905 87302 85419 133742 137499 138743 138279 94007 91482 103691 104680 127043 128257 372230 397020 1075276 1064274 409778 419888 115521 104939 114937 116157 138665 134610 125493 126344 83389 84612 287751 252535 752475 750982 216819 215886 273105 277262 320615 313516 328145 328795 342009 347250 324664 359142 756985 793491 556558 459715 293213 287011 332067 330790 342717 348316 349402 353594 395243 395706 655522 684783 39.35 68.2 1
08:54:39 2023-09-26 385596 382889 87238 85461 133310 137963 138047 138379 93941 91419 105444 104666 126686 128428 369830 396448 1083690 1063309 405074 418852 115032 102975 114496 115804 138907 134209 125493 126310 83211 85823 287751 252608 752989 752507 216819 212925 274609 277101 320851 312790 329358 329490 342974 348676 322459 361186 755794 795739 566029 460002 293841 286950 332031 329257 343506 349859 349402 355456 393990 394932 654560 681878 39.35 68.2 1
08:54:40 2023-09-26 386713 384652 87476 85514 134011 137675 138833 138237 94232 91541 103684 104569 126969 128168 371777 400504 1075892 1069760 406040 418888 115568 103041 114845 116044 141412 134137 125873 126142 83422 85613 290502 251753 754302 748165 216819 212267 274609 277262 319162 313230 327378 328795 340964 347734 322925 357189 758630 790656 559507 459606 292798 287029 331529 331292 342983 347241 348313 354166 395836 394728 656486 682657 39.35 68.1 1
08:54:41 2023-09-26 385596 383174 87357 85415 133763 137724 138991 138148 94072 91323 105659 104348 126753 128339 369506 401241 1081353 1066463 403458 419477 115065 104784 114430 116044 138280 134205 125493 126310 83211 84132 287751 253819 755067 758926 216819 213153 275309 276270 320958 312825 327963 327662 345583 346652 323356 359348 756378 800260 546311 457001 293836 288613 332067 330790 345374 347445 349437 356898 393124 395670 647370 680686 39.35 68.1 1
08:54:42 2023-09-26 386143 383032 87353 85504 133641 137881 138700 138457 94070 91608 105444 104842 126834 128861 371922 397200 1085301 1065936 405930 423189 114808 104852 114084 116190 141266 134975 125526 126344 83326 85823 289049 252608 751957 753076 216819 213403 274189 277031 320615 311617 329344 327768 343190 347215 323415 358266 754170 792370 558202 458206 293706 293773 333472 328760 343281 348281 349156 355277 391950 394656 655985 680723 39.35 68.2 1
08:54:43 2023-09-26 387912 383081 87266 85447 133557 137720 138694 138375 94007 91548 105513 104666 126719 128462 371959 399377 1075308 1059405 407977 418888 115376 103047 114937 116231 138948 134910 125806 126209 83259 85960 290502 252355 749038 756200 216819 213552 274189 278509 319162 313040 328965 327768 341511 347454 323583 358596 756232 793450 593007 462352 292595 288409 332769 329755 342476 346688 350458 351569 392261 394070 652688 682657 39.35 68.2 1
08:54:44 2023-09-26 385323 382905 87357 85521 134007 137499 138937 138148 94040 91482 105659 104745 127003 128250 371959 401241 1082155 1063420 403744 418888 115032 104639 114397 116157 138665 134577 125493 126223 83211 85823 287751 252608 751216 756382 216819 212925 275029 276377 321137 312784 328182 327538 342537 347942 322889 359059 754748 793342 562276 458700 292254 293809 332067 329755 343541 347241 348349 355277 393436 394656 654524 681689 39.35 68.1 1
08:54:45 2023-09-26 387876 385246 87357 85443 133557 137737 138701 138283 94072 91452 105659 104380 126787 128435 372610 401873 1074401 1060180 406617 419664 115475 104867 115049 116057 138824 134509 125787 126102 83326 84191 289234 251010 760536 756917 216819 213586 274609 277226 318879 314441 327682 328263 342502 347454 324338 358230 756985 800341 560847 459606 292255 290533 331798 329827 343506 349162 349965 353630 394293 394070 650731 682657 39.35 68.1 1
08:54:46 2023-09-26 383420 382910 87504 85447 133775 137629 138743 138279 94007 91482 105586 104666 126753 128038 372031 401169 1078986 1057421 404500 419477 115032 104673 114397 116077 138246 134205 125493 126310 83211 85856 291303 254648 747252 756382 216209 214215 274609 276147 322112 312090 328414 328529 341511 345924 324929 358806 755807 802039 562276 458700 292941 287945 332067 330790 342983 347933 351591 355780 392261 396614 645470 680204 39.35 68.1 1
08:54:47 2023-09-26 384976 384661 87266 85447 134011 137475 139108 138134 94360 91382 103612 104283 126618 128113 372339 399266 1075276 1066500 405610 419807 115032 104673 114463 116184 139253 134171 125493 126378 83326 84235 290502 253819 752047 750982 216514 214215 273351 277262 320165 313040 328182 329862 341528 349100 324676 359142 759167 793378 557988 462219 293420 288685 332031 330790 342464 348316 350530 353630 394616 395706 653563 682657 39.35 68.1 1
08:54:48 2023-09-26 386617 382859 87270 85456 133344 137623 138435 138461 93909 91515 105479 104699 126719 128497 371959 396413 1085301 1065179 403189 419807 114966 104780 114084 116110 138358 134610 125373 126344 83211 85705 286806 252571 746893 754575 216819 215279 274553 276888 320958 311474 329308 327626 342708 348921 322746 360015 753565 792370 568929 460950 294326 293999 333472 329222 342751 348316 351547 355671 394338 394932 654560 681689 39.35 68.2 1
08:54:49 2023-09-26 385445 382681 87537 85411 133990 137966 139334 137976 94361 91286 103863 104348 127050 127649 372031 398467 1082233 1069723 402281 419771 115065 102973 114970 115804 141710 134205 125820 126136 83211 85646 287751 252644 753417 748165 216819 213586 275679 275793 321137 314029 326685 329827 343154 347942 324399 359348 756319 795958 568929 458051 293182 293773 331027 332333 342947 347276 349437 356645 392297 394450 655190 680723 39.35 68.2 1
08:54:50 2023-09-26 383420 382019 87266 85384 133763 137724 138743 138375 94007 91452 105513 104380 127220 128038 369866 398782 1078399 1057421 403757 418888 115032 104746 114332 116190 138527 134661 125672 126734 83274 85993 288493 255115 749654 755251 216819 214627 273210 276852 322076 311836 328646 327803 341252 346682 324857 358194 754703 802039 563129 461309 295249 287634 332535 330558 342983 347206 351109 354703 392225 395984 645962 680723 39.35 68.1 1
08:54:51 2023-09-26 385877 382646 87234 85510 133344 137985 138082 138815 94197 91667 103499 104842 126719 128462 369866 399975 1085301 1063309 403153 418852 115065 103109 114430 116077 138665 134610 125733 126344 83211 84445 287751 254109 751709 752507 216819 212960 275029 276448 321137 313040 329344 326780 341546 346973 323619 358266 754703 792370 560847 459419 291810 289063 333508 329293 342991 348316 349437 355565 391639 394105 656486 680723 39.35 68.2 1
08:54:52 2023-09-26 388892 382864 87234 85362 133557 137759 138358 138375 94007 91356 105586 104699 126753 128462 371995 400009 1076041 1059974 409877 422144 114966 104934 114970 116250 138824 134729 125739 126209 83317 85960 290502 252535 747470 755848 216747 215431 273941 278114 319834 311805 328646 327803 344647 347484 324435 357727 756985 799776 567479 459679 292177 287892 332067 329791 343506 346723 352770 354202 396466 393760 649314 684820 39.35 68.2 1
08:54:53 2023-09-26 384131 382251 87417 85320 133561 137533 138743 138271 94040 91389 105693 104380 126787 128250 372031 402441 1078222 1060657 402887 419807 115032 103007 114430 116157 138280 134610 125526 126344 83211 85856 287751 254468 749296 756382 215905 214249 274609 276482 322148 312126 328414 328529 340999 345959 324435 359384 754103 800341 560847 458700 292941 293565 332067 330790 342983 347933 351060 355853 392297 396020 646419 680723 39.35 68.2 1
08:54:54 2023-09-26 384976 382282 87485 85388 133805 137178 138937 137956 94262 91505 103691 104680 127281 128236 372375 398676 1076226 1066680 407774 419629 114966 104712 114496 115997 138665 134610 125493 126142 83307 85790 290502 252608 755316 750982 216819 214742 273387 277262 320876 312820 327718 329862 341744 348120 324929 356115 759167 793378 562276 459679 293005 293638 332067 331327 342706 348316 353798 353630 394687 395670 656022 684297 39.35 68.2 1
08:54:55 2023-09-26 386070 381180 87509 85401 133746 137144 138941 137505 94169 90913 105693 104141 126787 127581 371995 401205 1069087 1060614 404325 418888 115065 102830 114845 115837 141412 134205 125493 126136 83211 85646 287751 252644 755055 752507 216514 214100 273387 277260 320651 314029 324775 329827 341202 346480 324399 357727 758581 800341 559417 459570 291810 287892 329760 331830 342983 348111 350530 354739 396430 394173 647406 682657 39.35 68.1 1
08:54:56 2023-09-26 383237 382570 87504 85451 134045 137252 139186 137896 94232 91223 103684 104283 127383 128079 371814 397560 1079022 1069956 401173 421845 115032 104712 114463 115964 138362 134205 125652 126142 83211 85679 288493 254468 749856 750294 216819 213586 274573 275531 322148 312126 327183 329862 342925 348120 323979 358230 756949 792370 556558 456846 293146 287945 332067 331830 342706 348038 351820 354776 391639 393760 655522 680723 39.35 68.1 1
08:54:57 2023-09-26 386749 382637 87230 85447 133344 137862 138444 138461 94007 91674 105552 104842 126719 128462 369902 399693 1076107 1059036 408013 418852 114999 104818 114430 116110 138362 134788 125526 126344 83307 84644 288493 252355 751735 755666 216819 213517 273246 278790 320437 312611 329271 328582 341511 347698 324929 358887 756430 800260 561445 464086 293420 293773 333003 329541 345863 346965 349473 351605 394025 395209 651265 681268 39.35 68.1 1
08:54:58 2023-09-26 385596 382463 87413 85421 133675 137587 138358 138087 93942 91389 105479 104680 127417 128291 369794 401276 1082155 1061488 403561 418888 115032 104639 114496 116077 141216 134610 125733 126344 83211 85738 287751 252680 748202 756917 216819 213255 275486 276412 321172 312820 328182 327803 343068 347942 322925 359131 754740 793414 563705 458700 292325 293565 332067 329791 343541 347241 348928 355816 394061 395244 653600 681689 39.35 68.2 1
08:54:59 2023-09-26 387876 382287 87266 85384 133561 137533 138994 137991 94007 91230 105513 104348 126753 128038 369866 401241 1071331 1057462 403153 421845 115568 102722 115128 116117 139097 134137 125980 126001 83441 85809 287751 251432 758887 756917 216819 213620 274189 277262 318879 315104 328000 328263 342573 347454 324399 359978 761391 800341 593007 459570 292177 287954 331529 329827 343506 349127 350001 353630 395836 394692 650853 681749 39.35 68.2 1
08:55:00 2023-09-26 383420 382874 87592 85542 133788 137772 138913 138457 94136 91482 103763 104823 127308 128216 371959 400535 1082381 1057421 403117 420066 114999 104784 114397 116157 138358 134610 125459 126310 83211 85823 288493 254828 751200 755861 216209 214249 274118 276377 322076 312055 328646 328724 341217 346445 324929 358266 755770 802039 560847 460002 293111 287945 332067 330755 342983 349653 351109 355780 392225 396263 646382 680686 39.35 68.1 1
08:55:01 2023-09-26 385550 381948 87417 85478 133746 137690 138743 138616 94136 91545 105806 104666 127077 128401 372457 396876 1075079 1067441 409158 419923 114933 104833 114970 116297 138824 134543 125840 126310 83326 85790 286569 252319 752475 750982 216819 214066 273316 278078 320923 312754 328145 329755 342009 347734 324929 359142 756949 795885 556558 462315 293420 287011 332031 331256 342681 348316 349437 353630 394616 395284 655985 684746 39.35 68.2 1
08:55:02 2023-09-26 387840 383911 87417 85447 133738 137680 138444 138457 94136 91356 105806 104380 127342 128004 371696 401205 1071396 1058999 404859 418817 115032 104606 115036 115964 138748 134137 125907 126069 83383 85731 287751 251363 755361 756398 216819 214031 274153 277226 319162 314728 327914 327768 342793 347454 324399 358230 756949 800341 560847 459606 292798 287919 331995 329791 343506 346965 351289 353630 395207 394621 650270 684783 39.35 68.2 1
08:55:03 2023-09-26 387217 382251 87509 85609 134015 137640 138922 138099 94296 91286 103684 104569 127003 128168 369650 401391 1081420 1069723 405140 418817 115065 103007 115128 116184 138859 134171 125787 126102 83211 84664 290502 252144 752682 748238 216819 212267 274994 277226 319127 314140 327111 328795 341441 349100 322399 358230 760236 790061 566385 459211 292591 288093 331027 331256 342947 347206 347300 355241 396394 394728 656486 682657 39.35 68.2 1
08:55:04 2023-09-26 385247 383214 87601 85438 134082 137144 139130 137696 94266 91356 105625 104348 126753 128038 371959 398782 1073024 1066760 407410 419771 115032 104712 114463 116157 138483 134205 125493 126310 83211 85823 287751 252571 751822 748165 216783 214215 273961 277262 320876 313040 327414 330558 342009 347942 324929 359725 760279 793414 560229 459679 293628 293881 332031 331794 342706 348316 351037 354416 394365 395068 654858 684598 39.35 68.1 1
08:55:05 2023-09-26 386424 382986 87504 85542 133645 137908 138798 138271 94101 91641 105625 104842 126719 128497 369542 396876 1087784 1065179 403153 418888 114867 105230 114299 116190 138246 134831 125493 126344 83211 85705 290502 252608 746243 752470 216819 213255 274801 276412 321101 311515 329577 327768 340964 347215 323871 358230 754703 792370 593007 459929 292219 287945 333472 329755 342983 348281 348875 355241 392225 394070 655486 680686 39.35 68.1 1
08:55:06 2023-09-26 387912 382256 87266 85478 133340 137724 138323 138375 94039 91419 105518 104666 126719 128250 371922 400009 1075308 1060161 407941 418852 114999 103144 115095 116197 138851 134661 125966 126209 83259 85842 290502 252177 756374 755493 216819 213963 274432 279294 319162 313772 328646 329024 344878 347698 324628 358230 756985 800341 560847 459570 292591 288496 331762 330522 343506 349127 350212 353594 395521 394621 650731 684783 39.35 68.1 1
08:55:07 2023-09-26 384513 382216 87266 85415 133746 137730 139317 138836 94103 91511 105625 104380 126719 128223 371814 402369 1079106 1057421 403173 419771 115032 104712 114430 116157 138246 134577 125493 126310 83211 85823 290502 254648 760605 756917 216209 213620 275029 276341 322112 311841 328145 328760 341476 346688 324399 359348 756341 800341 593007 458700 293146 293700 332067 330826 342983 347933 351060 356609 393400 396578 645926 680167 39.35 68.2 1
08:55:08 2023-09-26 384941 381948 87417 85388 133960 137239 139033 137922 94072 91356 105659 104380 126753 128038 371995 400678 1077572 1066123 408064 419959 115475 103256 115003 116330 139017 134916 125773 126243 83211 85823 290502 252571 754027 751361 216819 214547 273316 278473 320876 313516 328354 331005 342009 349662 324929 357117 759696 793378 557988 462352 293628 287290 332067 331560 342947 349324 350777 354166 394616 396578 654560 682657 39.35 68.2 1
08:55:09 2023-09-26 386470 383179 87509 85352 134416 137449 139134 137956 94072 91448 105659 104348 126753 128250 372820 398782 1073024 1066463 405574 420066 115065 104639 114878 116190 138670 134610 125526 126344 83211 85823 287751 252608 752362 751514 216514 214249 273351 277262 320615 313260 328182 329862 342009 349100 324929 359725 759130 793378 566029 459715 293420 287290 332067 331292 342706 348351 351024 354166 394580 396020 657090 682657 39.35 68.1 1
08:55:10 2023-09-26 385596 382874 87417 85457 133742 137827 138666 138670 94229 91568 103512 104888 126584 128751 369686 397020 1088591 1068202 405465 422364 114966 104852 114397 116157 138358 134848 125966 126277 83211 84223 287751 252571 750130 754593 216819 213255 274573 276412 321101 312090 329577 327274 340964 347250 324074 358266 754134 791251 560847 458492 293836 288383 333472 329755 342983 348281 348911 355241 392297 395209 655522 681689 39.35 68.2 1
08:55:11 2023-09-26 385596 384346 87573 85356 133775 137488 139033 138188 94072 91323 105840 104348 127104 127915 371959 398188 1078399 1069723 401392 418817 115065 104639 115036 115804 139149 134171 125873 126102 83326 85672 287751 252571 758660 751514 216819 213552 275873 275953 320615 313552 326613 329560 343154 347942 323907 359348 758630 793040 554398 458376 293146 293773 329778 331830 342767 347241 349473 356645 393400 394173 654077 681122 39.35 68.1 1
08:55:12 2023-09-26 383237 384643 87472 85505 133671 137548 138640 138237 94165 91349 103578 104601 126584 128004 369830 398747 1079164 1056084 405177 418817 114999 102870 114332 116044 138246 134729 125459 126344 83211 85823 291303 254828 746715 754708 216209 214731 274153 277101 322112 312090 328414 328795 341476 346723 324929 358266 755210 801473 560847 458170 293146 287945 332535 330790 342983 347206 351627 355780 392225 396614 645470 680723 39.35 68.1 1
08:55:13 2023-09-26 384094 383351 87146 85479 133298 138081 138323 138375 93909 91515 105479 104666 126686 128339 369794 396413 1082155 1064906 404317 418888 115065 104712 114496 115964 138913 134205 125493 126310 83211 85705 290502 252644 747161 752507 216819 212925 275029 277031 321101 313040 329308 327238 342263 347215 322925 358806 754134 793222 561445 458170 293836 293602 332751 329470 345608 349823 350822 356316 393882 396957 651082 682025 39.35 68.2 1
08:55:14 2023-09-26 387753 382078 87537 85457 133746 137464 139033 138052 94136 91408 103763 104283 127104 128004 371696 401241 1072636 1060540 404967 418852 115607 104533 115149 115771 141644 134137 125907 125894 83326 85613 287751 252608 754227 754708 216666 213586 274189 277560 320165 313599 326613 329827 342024 346967 324664 358266 758544 800907 559417 458887 293628 288093 330759 331560 343231 348846 350494 355241 396745 394035 648359 684820 39.35 68.2 1
08:55:15 2023-09-26 386236 381715 87561 85411 133780 137308 138937 138183 94105 91230 105766 104348 127607 127915 371995 398188 1078399 1071946 402631 422144 115601 103041 115195 116057 139017 134104 125773 126176 83374 85868 287751 252427 761625 748165 216819 213552 275873 276127 320958 314029 326649 329560 340979 347942 322602 360180 760279 791251 558626 458376 292050 287919 331027 331794 342983 347241 352445 356898 394302 394450 655006 680204 39.35 68.1 1
08:55:16 2023-09-26 385550 382843 87504 85442 133746 137274 138922 138279 94360 91283 105659 104380 126753 128038 369830 397020 1073024 1067366 408013 420102 115032 105047 114496 115964 138665 134205 125700 126223 83211 85705 287751 252571 751240 750294 216819 214066 273351 278705 320390 313552 328182 328831 342491 347804 324399 357153 759167 792930 567479 462315 293005 288093 331798 330826 342983 348316 348875 353666 395521 394728 656486 682657 39.35 68.1 1
08:55:17 2023-09-26 384904 382251 87238 85451 133557 137827 138444 138361 94007 90979 103691 104680 126867 128223 369542 399271 1083771 1065031 404890 419923 114999 104973 114779 116044 138743 134205 125493 126344 83211 84445 289757 252608 748094 755278 216819 212925 275502 276412 321137 313040 328182 327503 343068 346973 322925 358302 753602 793342 562276 460076 292254 293602 332067 329293 343541 348038 349173 355241 393472 394932 655522 681689 39.35 68.2 1
08:55:18 2023-09-26 384900 381715 87453 85384 133780 137274 139116 137956 94007 90946 105659 104316 126753 127615 371995 397595 1082529 1069653 402033 419807 115098 103000 115003 115804 138665 134205 125700 126136 83211 85705 301125 252644 756153 749061 216819 213620 275451 276537 321172 313552 326685 329827 343190 347942 324399 359637 756949 795958 560847 458376 293388 293611 331529 331865 342947 348038 350001 356898 392261 394728 655190 679722 39.35 68.1 1
08:55:19 2023-09-26 383420 382574 87472 85542 133603 137765 138717 138358 94167 91382 103719 104745 126584 128325 371814 398676 1079164 1057421 405252 420102 115376 104746 114364 116157 138362 134610 125373 126344 83111 85856 288493 254791 748006 753606 216819 214283 273351 277067 322148 312090 328646 328263 341765 347454 324929 357691 754703 802753 559417 462367 292700 287949 333003 329827 342983 347241 351145 354703 392225 394035 647443 681689 39.35 68.1 1
08:55:20 2023-09-26 384100 381983 87505 85447 133654 137499 138743 138183 94007 91356 105586 104348 126753 128038 369866 402123 1081353 1060614 402602 419807 114999 103007 114430 115837 138665 134239 125493 126344 83211 85738 287751 254109 757982 756917 216819 213586 275100 276676 321137 313076 328182 328795 342537 346967 322925 359348 755210 793450 584699 458700 292254 293358 332067 330826 343541 349091 350822 356605 393775 396254 649167 678576 39.35 68.2 1
08:55:21 2023-09-26 386691 382109 87525 85447 134108 137422 139061 137784 94136 90913 105693 104141 127037 127799 372938 400571 1069087 1064902 406225 422144 115568 104639 114812 115870 138665 134205 125526 126136 83211 85823 287751 252608 751138 752470 216514 213917 274189 277262 320876 314029 324415 329862 342830 346967 324929 357189 760279 799175 559417 463279 293628 287369 331063 332837 342706 347241 351308 354703 394061 393619 650307 682172 39.35 68.2 1
08:55:22 2023-09-26 390185 382859 87266 85447 133561 137629 138358 138375 94007 91515 105552 104666 126753 128462 369866 400009 1075793 1058999 408013 418817 115032 104673 114496 116077 138280 134205 125526 126344 83211 85823 287751 252535 752845 755811 216819 213586 273387 278450 319198 311734 328646 327803 342263 347698 324399 359178 755210 798011 567479 463441 293836 288721 333527 329648 345655 348912 350386 353485 394472 396957 651045 684746 39.35 68.2 1
08:55:23 2023-09-26 387222 381145 87266 85356 134015 137675 138743 138148 94007 91230 105659 104348 127417 128113 371959 398224 1076107 1069760 405465 418193 115065 104567 114529 115804 138280 134171 125526 125928 83211 85672 290502 251789 750847 748165 216819 212267 274837 277687 319905 314065 327414 329293 341252 347734 322925 357727 759167 788983 560847 459570 293005 288172 331565 331327 342947 347241 350550 356645 396745 394728 654524 682172 39.35 68.2 1
08:55:24 2023-09-26 384230 381983 87417 85388 133654 137308 138358 138183 94007 91515 105513 104348 126753 128038 369578 402757 1084590 1059936 402493 418745 114966 104828 114779 116217 138631 134729 125739 126209 83211 85646 290502 254073 750991 758474 216101 213552 275029 275953 321137 312126 328036 328795 342024 345959 322925 359348 754740 793450 562276 458376 292325 293358 332067 330790 342991 347689 348349 355816 393436 394105 651228 680723 39.35 68.2 1
08:55:25 2023-09-26 383420 383179 87421 85419 133679 137308 138358 138183 94007 91389 105659 104348 127254 128250 371995 396413 1084532 1069956 403757 419807 115032 104746 114266 116190 138246 134644 125286 126412 83154 85889 288493 254791 743112 748165 216819 213586 274609 277226 322601 311617 328646 328795 342961 347250 323943 358266 755856 791251 560847 458206 292014 287945 333472 329755 342983 348316 351820 355816 394025 394932 653600 681689 39.35 68.2 1
08:55:26 2023-09-26 387646 382025 87106 85384 133344 137499 138729 138134 94262 91441 103547 104316 126618 128113 369686 400464 1072987 1060434 406040 418781 115065 104533 114529 115771 138851 134036 125666 125894 83211 85580 287751 250974 755432 756382 216666 213586 274189 277226 319198 313814 327682 327803 342298 347454 324664 358266 756949 799175 593007 459679 292177 287954 332031 329791 343506 349127 350001 353630 394652 394621 650767 682657 39.35 68.1 1
08:55:27 2023-09-26 383962 384428 87421 85494 133687 137494 138358 138283 94007 90946 105586 104380 126753 128038 371995 401241 1080587 1059788 402953 419807 115065 104780 114430 116110 141448 134209 125526 126344 83211 85856 285051 254109 745888 756917 216783 213586 275065 276377 321172 312126 328182 328565 341511 345959 322961 359384 756393 798048 563705 458376 292254 293358 332067 330790 343506 347689 349173 355853 393508 396894 652244 682822 39.35 68.2 1
08:55:28 2023-09-26 387522 384385 87569 85414 134116 137041 139130 137654 94361 90815 103897 104251 127104 127615 371995 399973 1075971 1063231 407128 418852 115032 104673 114496 116090 139475 134205 125526 126344 83211 85705 288493 252608 749404 748202 216514 214066 274153 277262 320651 313222 324812 330594 343154 346967 324929 357189 760777 798011 593007 459679 291774 293809 331834 332369 342464 347795 351591 354739 394025 394173 651302 682172 39.35 68.2 1
08:55:29 2023-09-26 387325 382287 87110 85483 133310 137836 138444 138457 93909 91389 105444 104666 126889 128284 369830 399413 1076107 1059788 407977 418852 114999 104639 114430 115997 138362 134205 125493 126257 83211 85705 287751 252535 748349 755325 216819 213586 273387 278186 319905 312856 328646 327274 342278 347454 323943 358887 754740 797412 560847 463041 293005 293358 333292 330237 345618 348841 352710 354271 396529 396677 652040 684001 39.35 68.2 1
08:55:30 2023-09-26 385790 382656 87656 85388 134187 137346 139124 137991 94039 91341 105771 104283 126719 127615 371922 398117 1079874 1071443 401392 418781 115541 104606 115003 115771 138941 134171 125787 126102 83211 85731 290502 252608 755316 750827 216819 213552 275873 276111 320840 313993 326649 329791 342974 347942 324363 359890 756949 795885 560847 458051 293173 288558 330992 331794 342947 347206 349437 356898 393990 394728 654541 680130 39.35 68.2 1
08:55:31 2023-09-26 384941 381680 87270 85415 133528 137464 138743 138148 93974 90913 105591 104316 126686 128004 369830 397128 1072951 1063630 407663 418852 115032 104712 114496 115964 138483 134205 125753 126310 83211 85790 287751 252571 748334 750451 216783 214066 273316 277262 321101 313040 328646 329791 342009 347492 324929 359065 760777 796720 593007 462860 293628 288757 331888 331381 342550 351555 353552 354485 395764 395562 656486 682693 39.35 68.2 1
08:55:32 2023-09-26 386617 383128 87302 85447 133704 137916 138743 138375 94327 91541 105625 104348 126719 128216 369794 399657 1082183 1065179 403744 418817 115032 104678 114463 115964 138665 134205 125493 126310 83211 85823 287751 252608 765995 754708 216819 213221 275029 276412 321137 312315 328377 327697 343052 349627 323607 359348 754667 792747 561445 459351 293836 293616 332067 329488 343541 348246 348875 355780 394302 395209 654524 681689 39.35 68.2 1
08:55:33 2023-09-26 387253 381110 87417 85506 133746 137690 139091 138148 94136 91323 105586 104348 126719 128004 371922 398188 1077634 1072674 405745 418817 115065 104639 115003 116044 138907 134205 125666 126136 83211 85790 287751 251753 753286 748165 218045 212891 274994 277791 320070 313742 327355 329150 342974 347906 322710 360036 758947 789916 565135 459277 293420 288496 331027 331794 342983 349541 351325 356861 394580 394450 653150 681505 39.35 68.2 1
08:55:34 2023-09-26 383420 382247 87417 85384 133553 137308 138743 138183 94103 91881 105625 104348 126719 128127 369794 401169 1078301 1057066 403173 418852 114999 104818 114430 116077 138246 134205 125459 126310 83211 85823 287751 254468 752944 754635 216057 214215 274189 276341 322076 311698 328414 328760 341476 345924 324399 359312 754703 801473 561445 458700 293173 293773 332067 330790 342983 347933 351555 355816 392261 395284 645433 680167 39.35 68.2 1
08:55:35 2023-09-26 384941 384916 87596 85551 134015 137361 138984 138106 94296 91349 103828 104569 126847 128291 371976 397525 1072951 1063630 407380 422144 115032 104751 114845 115964 138665 134581 125845 126491 83211 84223 290502 252535 748905 751514 216666 214215 273351 277262 320615 313040 328182 330558 342009 349135 324640 359688 759130 793342 566029 462547 293841 288685 332031 331220 342706 348316 350494 353630 394580 394728 655006 682657 39.35 68.2 1
08:55:36 2023-09-26 385596 383629 87421 85373 133780 137110 139033 137922 94169 90913 105840 104212 127138 127370 369830 400888 1073172 1062565 404325 418817 115574 104606 115003 115964 138913 134205 125493 126223 83211 85672 287751 252571 754282 752507 216514 213620 274189 277226 320840 313993 326879 329827 341441 346688 324893 358230 760348 801204 558202 459570 293836 287046 330027 332567 344778 347933 351303 355452 395548 394441 650576 684598 39.35 68.2 1
08:55:37 2023-09-26 383338 382681 87417 85479 133864 137422 138798 138148 94103 91419 105625 104348 126834 128223 369794 397128 1083726 1068212 405317 420066 114966 104784 114430 116044 138246 134577 125253 126378 83154 85823 288493 255152 742533 750982 216819 213552 274573 277329 322601 310753 328646 329755 342491 347215 323871 358230 754667 792370 560847 458887 293836 287540 333472 330755 342947 348281 349402 355528 391914 394673 654560 680204 39.35 68.2 1
08:55:38 2023-09-26 386405 383087 87417 85411 133742 137274 138743 138153 94072 91323 105659 104316 126719 127615 369830 398467 1077634 1073238 404317 418817 115065 104606 115036 115804 141761 134137 125873 125928 83211 85639 290502 251753 758440 752047 216819 212709 275451 276995 319610 314029 327414 329293 343154 347942 322889 359890 760279 792101 560035 458480 294466 288842 330884 331686 342659 349403 350104 356967 395620 394584 653930 682657 39.35 68.2 1
08:55:39 2023-09-26 384054 382251 87381 85579 133612 137630 138817 138326 94007 91419 105552 104680 126867 128004 371922 402123 1079106 1058963 402602 419771 114999 104639 114430 116077 138358 134205 125493 126344 83211 85823 288493 254468 754580 756346 216209 213620 274994 276056 322112 311698 328646 328795 341202 346445 323907 359348 755746 799740 563705 457685 293146 293700 332535 331023 342983 347933 351308 356898 393436 395984 646876 680686 39.35 68.2 1
08:55:40 2023-09-26 385596 382870 87110 85542 133277 137950 138425 138375 93941 91641 105371 104699 126564 128462 369794 396448 1085301 1065936 405974 418888 115032 104712 114845 116157 141652 134205 125493 126223 83211 85790 289049 252608 751934 753606 216140 212891 274994 277226 321101 313076 328391 329490 344914 348778 323356 361994 755794 796866 562276 460002 294461 288757 332355 329720 344244 347761 348875 355528 394329 395244 656869 681205 39.35 68.1 1
08:55:41 2023-09-26 388892 381145 87440 85542 133340 137724 138323 138279 94039 91356 105552 104348 126719 128038 371959 400606 1071396 1059405 407195 418817 115032 103109 114529 115964 138665 134171 125493 126223 83211 85672 287751 250974 755634 754708 216819 213586 274189 277491 319091 313337 328145 327768 342502 347454 324399 357153 756282 798011 560847 459679 292255 287884 332535 329755 343506 347206 349965 353630 394025 394897 651265 682657 39.35 68.2 1
08:55:42 2023-09-26 385314 381680 86936 85519 133310 138036 138292 138461 93876 91515 105444 104842 126477 128428 369794 396413 1084431 1065179 405649 418852 114999 104751 114463 115964 138362 134171 125493 126310 83211 85731 290502 252571 764722 754575 218045 215431 274746 277083 320958 313621 329504 327591 342974 348885 322746 361700 755783 795922 566029 458700 294322 287247 331995 329222 343541 348003 348911 355237 394025 395209 654785 680723 39.35 68.2 1
08:55:43 2023-09-26 389445 381983 87417 85451 133561 137690 138660 138616 94007 91197 105586 104348 126719 128038 369794 400009 1071396 1059405 407484 418817 115032 103144 114529 115997 138665 134205 125700 126223 83211 85672 289548 250974 752587 755811 216819 213620 274609 278114 319162 314065 328414 327768 342537 347698 324604 357189 756949 799139 593007 462547 292177 288757 332535 329791 343506 346930 350494 353630 394329 396885 654291 684413 39.35 68.2 1
08:55:44 2023-09-26 387515 381805 87504 85384 133671 137552 138605 138203 94263 91349 105698 104316 126753 128004 371959 400961 1078288 1069760 403451 418817 115098 102864 115161 115804 141644 134171 125700 125928 83211 85672 290502 252144 759115 748165 216747 212709 275873 276412 320094 314029 327378 329560 341288 348819 322889 359348 759130 790692 562276 459351 293083 288321 331762 331794 342983 347241 350550 356898 395800 394728 654077 681689 39.35 68.2 1
08:55:45 2023-09-26 386654 381145 87565 85375 134179 137144 139038 137956 94136 91419 105659 104348 126719 128038 371995 398747 1074546 1063667 405574 418888 115032 103106 114430 115964 138284 134205 125700 126223 83211 85646 287751 252608 760213 750982 216514 214249 273387 277778 321137 313040 327646 330790 342009 348085 324568 357153 760279 793414 564579 459679 293628 288937 331744 332010 342731 349219 351447 354271 394472 394584 654932 682583 39.35 68.1 1
08:55:46 2023-09-26 385596 382570 87238 85447 133528 137594 138358 138099 93974 91385 105591 104380 127220 128462 369542 397020 1085301 1066694 405974 418888 114808 104963 114084 116190 138246 134797 125286 126378 83096 85856 285051 252499 745894 748165 216819 213403 274609 276412 321137 311327 329577 328529 342925 347285 323643 358266 752502 791810 547408 458170 292014 293773 333472 329257 342983 348038 350822 355816 394025 395209 655006 681689 39.35 68.1 1
08:55:47 2023-09-26 386143 381145 87509 85414 133914 137385 138895 138256 94072 90979 105625 104316 126787 127615 369434 398188 1078399 1069797 401428 418817 115098 104567 115069 115964 141636 134104 125820 125928 83211 84223 287751 252608 756122 748129 216819 213586 275908 276377 320615 314065 326649 329827 340964 347764 323368 362988 763130 790510 558626 459445 293836 290300 330849 331650 342947 349895 349120 356861 396430 394728 654541 681394 39.35 68.2 1
08:55:48 2023-09-26 383420 382606 87361 85388 133561 137675 138729 138183 93974 91356 105586 104348 126719 128004 369830 401241 1078986 1058999 402310 418817 114999 104712 114364 115964 138246 134577 125493 126344 83211 85823 288493 254109 751615 756382 216370 213586 275029 276341 321886 312565 328182 328760 341730 346445 323415 359890 756341 798011 578356 458700 292700 293845 332535 330826 344923 347445 351037 356609 393436 396299 647370 680686 39.35 68.2 1
08:55:49 2023-09-26 383420 381110 87417 85378 133524 137394 138965 138256 94136 90979 105586 104380 126719 128038 371632 397164 1085301 1069919 403153 418852 114999 104818 114200 116190 138353 135060 125286 126378 83039 84430 288493 254539 739134 751546 216819 215431 274518 277365 322314 311551 329271 329381 342697 349412 324483 361149 756467 791069 559417 458815 292325 293128 333743 330504 344851 348281 349402 355565 391976 394656 657728 680723 39.35 68.2 1
08:55:50 2023-09-26 386713 384355 87178 85419 133344 137724 138603 138379 93845 91452 105479 104666 126719 128250 369830 399377 1075344 1057462 409189 418852 115032 104746 114430 116077 138907 134209 125526 126310 83211 85672 287751 252108 748917 755848 216819 213586 273387 278577 320094 313040 328646 327768 342263 347698 324435 359142 756393 798011 567479 463041 293005 293773 333003 329755 343266 347206 351289 353630 392297 394070 651228 682398 39.35 68.2 1
08:55:51 2023-09-26 384058 381983 87234 85546 132939 137950 138323 138375 93974 91515 105552 104380 126719 128038 372289 397631 1082155 1065179 405111 418817 115032 104746 114463 116077 138280 134205 125526 126142 83422 84644 287751 253819 748334 753993 216819 213335 274639 277047 320958 312897 329504 327238 342537 347250 323679 361001 757561 793491 555807 458170 292290 293777 333671 329488 343506 348316 349437 355816 392261 395244 656486 681689 39.35 68.2 1
08:55:52 2023-09-26 386713 382033 87178 85447 133302 137759 138323 138375 93974 91356 105444 104380 126719 128339 369830 400009 1075344 1059405 405610 418817 115032 104673 114397 115804 138280 134205 125493 126136 83211 85705 287751 251753 751651 754034 216819 213586 274224 278150 319162 313552 328646 328569 342298 347942 324929 357117 756378 798011 560847 463041 292255 287046 333003 329791 345863 349045 350772 354412 395378 396957 651045 684598 39.35 68.1 1
08:55:53 2023-09-26 388748 382073 87537 85479 133746 137274 138358 138231 94085 91356 103691 104348 126719 128004 369830 398188 1078064 1072876 405465 418817 115032 104639 114845 115804 141348 134171 125493 125928 83326 85554 287751 252069 751671 748202 216819 212925 275029 277262 320130 314065 327682 329328 341476 347250 322925 358266 760000 790692 562276 459534 293005 287919 332031 331565 342476 348316 348875 353666 395836 396335 656253 684820 39.35 68.1 1
08:55:54 2023-09-26 387876 381715 87451 85419 133344 137759 138358 138183 93974 91356 105479 104348 126719 128038 369794 400009 1072988 1060161 407195 418852 115065 104567 114496 115804 138280 134632 125493 126102 83211 85672 287751 251399 756588 756324 216819 213917 274189 278114 319162 314065 328646 327803 342812 347942 324929 357440 759696 801396 584699 463938 293005 287753 332931 329648 345899 349630 350350 354521 397025 394932 649314 684783 39.35 68.1 1
08:55:55 2023-09-26 387610 382574 87624 85384 133746 137308 138937 138148 94377 91382 105659 104348 126753 128004 369866 398503 1078127 1069797 403744 418852 115098 104639 115036 115804 141447 134171 125700 125962 83326 85613 290502 252022 753040 748165 216819 212925 275908 276448 319326 314728 327646 329791 341476 347942 322925 359348 759203 790656 563705 459351 293083 287954 331063 331560 342983 347241 348385 355816 397025 394728 654560 682657 39.35 68.1 1
08:55:56 2023-09-26 386143 381145 87815 85411 134035 137274 138959 137956 94007 90946 105659 104316 126753 127581 369830 401205 1073246 1063343 404077 418523 115607 104461 115228 115691 141644 134412 125907 125721 83211 85554 290502 252394 754366 755251 216819 214215 274224 277262 320851 314698 327087 329541 342974 346824 324784 360162 760671 801327 567479 461309 293836 287290 330063 332873 342983 348541 351375 355241 395207 394173 647406 681689 39.35 68.2 1
08:55:57 2023-09-26 384241 381715 87561 85378 133914 137372 139027 138029 94345 90946 105659 104348 126753 127949 371959 396413 1081885 1068852 402602 418852 115032 104784 114397 115804 138748 134171 125493 126257 83211 85738 288493 255134 745657 750294 216819 213586 274609 276183 322601 312126 327950 329862 342009 346973 324435 358266 756680 792930 560847 458887 293146 287540 333003 331601 342947 348316 349473 355565 391950 396020 656217 680204 39.35 68.2 1
08:55:58 2023-09-26 385590 381145 87472 85414 133654 137308 138358 138183 94007 91293 105586 104380 126719 127949 369830 397020 1073024 1068483 405682 418817 115032 104673 114397 115804 138280 134538 125493 126136 83211 85705 290502 252319 751578 751212 216819 214146 273246 278006 320508 313593 328464 329386 342938 348255 324893 357153 759167 792189 578356 461309 293005 287683 331529 331327 342983 348590 348349 355277 396430 395284 656522 684297 39.35 68.2 1
08:55:59 2023-09-26 385311 381180 87449 85319 133654 137308 138358 138183 94262 90946 105552 104380 126719 127915 369866 401276 1082192 1063381 403173 418852 115032 104639 114397 116098 138280 134205 125459 126344 83211 85856 287751 252319 747761 754780 216819 213255 275715 276412 321137 313076 328414 328299 343087 347942 322961 359384 754471 793414 563705 458700 292325 293845 332067 330563 344576 347276 350822 356605 394329 396885 651771 680576 39.35 68.2 1
08:56:00 2023-09-26 385051 381149 87684 85409 133813 137308 138937 137956 94040 90946 105586 104316 126753 127615 369866 396448 1078399 1073069 401428 418852 115065 102970 115128 116150 138983 134910 125806 126122 83407 85901 287751 252463 758297 751361 216819 213586 275873 275953 321172 314029 327124 330813 343226 347942 324664 360180 758057 793308 568929 458051 293182 293557 331565 332333 342947 349577 350001 356898 393436 394450 654541 678723 39.35 68.2 1
08:56:01 2023-09-26 384049 381145 87270 85356 133528 137411 138444 138072 94149 90979 105513 104348 126632 128038 369830 398224 1077916 1056670 403189 418817 114999 104673 114364 115997 138362 134577 125493 126344 83154 85705 288493 254610 746685 752507 216514 214581 274189 276448 322076 311871 328646 328334 341476 346967 324929 358266 754471 801473 560847 460287 295298 288242 332517 331153 344887 349403 351555 355634 392945 396398 648731 681689 39.35 68.2 1
08:56:02 2023-09-26 386169 381145 87234 85419 134011 137694 138358 138148 94072 91356 105552 104380 126652 128236 369866 397128 1074583 1069158 405646 418852 115588 104673 114562 116077 138280 134171 125526 126257 83422 85705 290502 252535 752272 749920 216140 213586 273963 278150 320165 313552 328182 328831 340964 349023 324929 357153 758729 795359 567479 459715 293628 287029 332067 331292 342983 348351 349437 354202 395557 396020 656486 684820 39.35 68.2 1
08:56:03 2023-09-26 389177 381983 87266 85447 133344 137759 138358 138375 94214 91548 105586 104699 126753 128373 369830 399413 1075073 1057462 407653 418888 115065 104818 114463 116110 138280 134205 125700 126170 83211 85738 287751 252069 751651 755848 216819 213586 274224 278150 319198 314029 328646 328511 344914 347728 324640 360930 758751 800232 560847 461051 293005 288689 331852 331386 343506 346205 350248 353666 396142 397101 650460 681785 39.35 68.2 1
08:56:04 2023-09-26 387790 381180 87472 85506 133561 137647 138748 137991 94007 90979 105586 104316 126719 127649 369866 398188 1076107 1069001 404603 418229 115065 104567 114845 115804 141412 134205 125560 125928 83358 85672 287751 251789 757625 748202 216819 212301 275065 277262 319905 314507 327682 329560 340999 348533 322662 358302 759203 790134 568929 458170 293628 288172 331798 331327 342983 347276 348104 355565 396745 396020 656486 682657 39.35 68.2 1
08:56:05 2023-09-26 387518 381145 87417 85378 133780 137308 138743 137991 94345 90979 105659 104316 126753 127649 369866 401241 1068818 1059788 403189 418817 115131 104427 115149 115691 141481 133952 125941 125928 83326 85554 287751 252089 762557 755787 216819 214077 274746 277118 320223 314878 326504 329648 345583 346789 324568 361186 760279 800341 593007 459606 294253 288757 330027 332837 342983 346240 351344 355671 395800 394450 649044 682172 39.35 68.1 1
08:56:06 2023-09-26 382514 381680 87569 85352 133746 137612 138941 138114 94136 91323 105698 104316 127070 128038 371922 396342 1082119 1068212 403744 418888 115032 104818 114463 116044 138631 134577 125459 126310 83325 85882 288493 255549 752250 749920 216819 213586 274573 276377 323091 312126 328182 329827 342491 347692 324628 358230 755807 792930 560847 458851 295088 287634 333472 331758 342947 348351 349473 355743 392190 396533 658701 683234 39.35 68.1 1
08:56:07 2023-09-26 387574 381680 87477 85415 133746 137464 138743 138340 94346 91356 105698 104348 126719 128004 369830 397020 1077362 1071480 405646 418852 115032 104784 114496 116044 138817 134755 126053 126370 83389 85868 287751 251981 755770 750909 218353 213483 274361 277899 319739 313516 327877 329293 341476 350360 324893 359651 756949 792930 546311 462170 293420 287892 331762 331292 342441 349081 350494 354380 394652 395984 654524 682657 39.35 68.2 1
08:56:08 2023-09-26 385450 381912 87238 85394 133310 137724 138323 138375 93974 91548 105518 105018 126477 128821 369794 397236 1085264 1065936 404603 418817 115032 104678 114496 115964 138665 134205 125493 126223 83211 85790 287751 252571 748434 748202 216819 213369 274801 277190 321101 312565 329577 327733 341476 348032 323907 358266 754213 792370 566029 459175 292219 288685 333798 330201 345338 349895 349258 356134 393293 396957 657803 681505 39.35 68.2 1
08:56:09 2023-09-26 386981 381110 87417 85500 133746 137274 138743 137956 94039 90946 105625 104348 126719 128004 369794 396413 1079106 1071908 405819 421546 115442 104828 115254 116024 139447 134070 125739 126176 83341 85894 290502 251753 751896 750982 218045 215128 274801 277616 320352 314029 327646 329506 342866 347942 322626 359312 759167 790061 555807 458700 293005 287919 329706 331292 342983 347241 348349 355816 396430 394728 654524 682657 39.35 68.2 1
08:56:10 2023-09-26 383164 381948 87262 85423 133746 137735 138748 138279 94039 90946 105552 104380 126719 128244 369758 401241 1080551 1059751 402602 421510 115032 104639 114397 115964 138246 134171 125493 126223 83211 85790 287751 252608 752597 755811 216666 215431 275065 276377 321137 313040 328145 328760 342502 346925 324075 362066 758618 799274 584699 458664 294461 288757 332589 331345 345863 347826 350422 357676 393436 396542 649392 682747 39.35 68.1 1
08:56:11 2023-09-26 386143 381427 87417 85384 133780 137484 138922 137956 94039 91356 103581 104348 126719 127915 371959 397560 1072988 1065179 407959 418817 114999 104606 114397 115964 138246 134137 125459 126136 83211 85672 290502 252571 752066 749920 216514 214249 273351 277652 320876 313516 328377 330558 342009 347942 324929 357117 760242 793148 578356 459679 293420 287046 332067 331256 342140 348351 351024 354166 394652 396020 656587 683964 39.35 68.1 1
08:56:12 2023-09-26 387790 381680 87266 85479 133520 137724 138323 138375 94039 91385 103499 104666 126618 128216 369830 399657 1075308 1062168 408590 418852 114999 104712 114463 115964 138246 134171 125493 126223 83211 85705 285051 252322 748938 754708 216819 215734 274325 278682 320330 313194 329541 327626 344989 347906 324712 360015 756767 798957 560847 463738 292177 287081 332031 330469 346388 347933 350458 354703 397025 394035 651316 684746 39.35 68.1 1
08:56:13 2023-09-26 384234 383087 87605 85377 133780 137235 138937 137922 94136 90913 105732 104283 127138 127915 371959 397595 1079164 1068692 401392 418817 115065 104606 115036 115771 138873 134171 125753 126310 83211 85790 287751 252571 751624 750982 216819 213586 275837 275918 321137 313552 327414 329827 342733 347942 324399 359890 758057 795689 560847 458051 294327 288350 331529 331830 342731 347968 350212 356898 392297 394450 655006 682747 39.35 68.2 1
08:56:14 2023-09-26 384941 381145 87377 85380 133738 137381 138444 138256 94007 91356 105552 104348 126719 128004 371959 399202 1072988 1063630 405574 418852 114999 104639 114364 115804 138358 134205 125459 126491 83274 84381 290502 252355 749288 750257 216819 214662 273977 277899 320958 313557 328195 329827 342888 347215 324929 357153 760777 798215 564579 462352 293498 287046 332625 331794 342947 348316 353546 354416 395485 395984 656486 684260 39.35 68.1 1
08:56:15 2023-09-26 385051 382029 87194 85501 133219 137806 138444 138457 94007 91322 105625 104348 126719 128038 369794 398467 1080551 1065179 405074 418817 115032 104712 114496 115964 138358 134205 125459 126223 83211 85705 288493 252571 752024 754144 216819 213221 275029 276412 321101 313040 328646 327274 343017 347250 322925 359348 754134 795322 562276 459231 292254 287046 333003 329257 346842 349823 350822 356605 394365 396957 650124 680539 39.35 68.1 1
08:56:16 2023-09-26 385323 381983 87421 85356 133780 137239 138840 137922 94136 90913 105732 104316 127016 127615 369794 397560 1078399 1071711 402025 421845 115601 103007 115128 116024 139017 134104 125773 126122 83374 85927 290502 252427 752570 750982 216747 213586 275908 276111 320887 313742 326649 329827 341217 348819 322638 362988 759167 791251 558626 458051 292325 287919 330992 331794 342983 347241 352445 356898 394025 394450 654541 679685 39.35 68.2 1
08:56:17 2023-09-26 383411 381145 87421 85451 133528 137593 138444 138247 94007 91578 105479 104380 126719 128250 369794 398747 1079106 1056670 402834 418852 114999 104673 114430 115964 138358 134205 125373 126344 83211 85705 288493 254648 744688 754144 216819 214915 274189 277031 322565 311841 328646 328795 341476 347454 324929 359059 756430 802424 560847 461272 295298 288350 332895 331113 344887 349649 351519 355634 392118 397137 646876 680723 39.35 68.1 1
08:56:18 2023-09-26 385323 382905 87142 85574 133336 137950 138323 138375 93909 91419 105552 104784 126867 128223 369506 400395 1084542 1065825 404853 419888 114966 104939 114812 116024 138631 134577 125526 126310 83211 85738 287751 252608 751709 754708 216819 213221 275451 277365 321137 313076 328646 327768 343343 347250 323943 359312 754134 795359 560847 458170 292254 287369 333003 329755 343541 348316 350229 355816 393436 395244 655486 682172 39.35 68.2 1
08:56:19 2023-09-26 387634 381983 87258 85510 133310 137690 138595 138375 93974 91356 105625 104348 126719 128038 369830 399938 1074401 1060657 408212 418852 115032 104606 114529 116157 138907 134205 125493 126223 83211 85790 287751 251010 753667 755848 216819 214066 274801 278541 319845 314846 328391 328511 345646 347871 324748 361186 758470 800196 560847 461309 293628 288794 331493 330826 343506 349618 351303 355780 396988 395209 649314 684820 39.35 68.2 1
08:56:20 2023-09-26 387568 383356 87509 85411 133775 137308 138748 137922 94105 90946 105659 104348 126753 127615 371401 398467 1077634 1069760 403744 418852 115065 104639 114845 115964 141412 134205 125907 126102 83326 85790 290502 252571 755022 748165 216819 213255 276332 277226 320876 314728 326820 329827 341511 348855 322925 360470 760279 791251 557217 458700 293420 288496 331063 331830 342983 347276 348911 356645 396759 394728 655006 681689 39.35 68.2 1
08:56:21 2023-09-26 385409 381145 87509 85415 133780 137274 138937 137922 94169 90946 105766 104316 127016 127581 369866 401205 1071396 1063630 404967 418852 115607 104567 115228 116131 141545 134137 125873 126223 83211 85823 287751 252319 756357 755251 216819 214478 274432 277508 320994 314541 326468 330415 342974 347311 324929 358266 763665 799175 554398 459498 293836 287011 331063 332513 342947 349403 351591 355241 394616 394450 650853 682657 39.35 68.1 1
08:56:22 2023-09-26 384904 382251 87266 85483 133557 137724 138358 138375 93942 91515 105552 104380 126686 128339 369276 397164 1085301 1066694 403153 419807 114808 104852 114121 116384 138246 134797 125373 126762 83211 84255 290502 252644 746015 748238 216819 213586 275029 277297 321137 311871 329577 328760 340964 347769 324663 358302 754740 792370 560847 458851 292254 288039 333978 330790 342983 348351 349473 355525 395457 396921 658701 681541 39.35 68.2 1
08:56:23 2023-09-26 386636 381145 87417 85415 133780 137629 138743 137956 94072 91356 105625 104348 126719 128038 369830 397164 1078399 1068206 407959 418487 115032 103041 115128 116532 138948 134627 125773 126209 83350 85901 290502 252355 753194 751514 218045 213963 274573 278150 320130 314685 327355 329577 341476 348255 324893 357691 760817 792751 553685 458887 293005 287919 332031 331471 342441 348316 348875 354703 396430 396020 658664 684746 39.35 68.1 1
08:56:24 2023-09-26 385140 381180 87437 85415 133650 137693 138444 138264 94007 90946 105513 104348 126719 128038 371691 400009 1081353 1065179 403744 418852 115376 104712 114812 116077 138748 134205 125459 126223 83211 85705 290502 252644 748465 756398 216819 213403 275588 277226 320851 313552 328646 327803 343292 347215 323643 359384 754703 793378 562276 461417 294670 288757 332517 329684 344434 349895 349294 355634 394436 396957 657803 682657 39.35 68.2 1
08:56:25 2023-09-26 387574 381983 87569 85384 133780 137308 138743 138148 94021 91356 105659 104348 126753 128038 371669 400395 1079600 1074462 405716 418710 115555 104900 115161 116057 139017 134729 125773 126223 83441 85705 287751 252017 753512 754761 216819 212857 275029 277262 318879 314662 327854 329293 341476 347250 322925 358266 759203 791251 562276 459534 293005 287919 331565 331327 342476 348316 349402 354452 396430 396056 656522 684783 39.35 68.2 1
08:56:26 2023-09-26 385725 381988 87266 85468 133344 137594 138358 138279 94007 91293 105586 104380 126719 128360 369794 398818 1081353 1065179 403744 418888 115032 104712 114529 115837 138665 134610 125493 126223 83211 85672 287751 252571 747167 754175 216819 212925 275451 276412 321137 313076 328646 328245 345646 348264 323619 360325 758803 798179 563705 459314 295235 288852 332859 330647 343506 347206 348875 355525 394016 396921 654077 681689 39.35 68.2 1
08:56:27 2023-09-26 386133 383356 87417 85384 133775 137479 138922 138003 94327 91249 103646 104569 126652 128113 369650 401144 1078288 1072674 404206 418852 115065 104639 115095 116117 138948 134171 125873 126102 83211 85672 289757 252283 766335 748165 216819 212925 275908 277226 320838 314507 327682 329827 341237 347215 322889 360708 759203 790656 570379 458170 293083 287954 330706 331560 342441 348281 348875 354739 396430 396020 656522 682657 39.35 68.2 1
08:56:28 2023-09-26 384100 381145 87270 85380 133528 137308 138358 138148 94007 90979 105552 104348 126719 128038 369794 399693 1080587 1062874 403744 420950 115032 104784 114463 115804 138280 134205 125493 126344 83211 85738 287751 252571 751841 755650 218045 215252 275588 277083 320994 313373 328537 327662 343427 348921 323499 359710 753565 792189 584699 458700 292148 288721 332769 329720 343541 348281 348911 355561 394472 394968 655522 681689 39.35 68.2 1
08:56:29 2023-09-26 387294 381110 87270 85419 133557 137714 138444 138264 94007 91293 105479 104348 126719 128038 369830 399973 1071396 1058728 407195 418523 115032 104639 114364 115804 138362 134171 125526 126223 83211 85705 290502 251010 754005 755278 216819 213586 274609 277918 319162 314029 328377 327803 342537 347942 324893 357153 756949 797780 560847 462695 292798 287029 333003 329524 346107 346723 350494 354166 396466 396885 651316 685460 39.35 68.2 1
08:56:30 2023-09-26 384241 381715 87417 85447 134112 137629 138358 138183 94007 91419 105659 104666 126753 128250 369866 401241 1082455 1060620 403173 420465 115032 104818 114463 116157 138755 134788 125672 126787 83274 85993 288493 254323 752277 756236 216666 214627 274852 276234 322601 312784 328646 328831 342830 347484 326586 358230 755807 805064 593007 461235 295088 293322 333003 330826 342476 348881 351663 356645 392297 394035 646419 679722 39.35 68.2 1
08:56:31 2023-09-26 384400 383351 87389 85474 133914 137411 139027 138072 94007 90979 105552 104348 126719 128038 369866 397560 1073024 1063667 405574 418852 115032 104818 114430 116044 138727 134205 125493 126223 83211 85705 287751 252571 751934 750294 216819 214581 273961 277687 321137 313552 328414 330594 342009 346732 324929 357153 760279 793148 566029 462352 293498 287081 333346 331543 342514 351375 351483 354557 395100 395840 656869 685298 39.35 68.2 1
08:56:32 2023-09-26 389172 381983 87234 85475 133561 137759 138358 138375 93909 91389 105552 104380 127132 128250 369866 399693 1072839 1061833 408861 421845 115568 104934 114779 116057 138631 134158 125773 126209 83374 85901 290502 251717 751173 755848 216783 214111 274746 278738 319834 314029 328646 327803 345622 347764 324929 358302 758093 801473 593007 459570 293005 288592 332067 330558 343577 347206 351037 354416 396430 395244 651265 682750 39.35 68.2 1
08:56:33 2023-09-26 386097 382641 87601 85415 133914 137406 138834 138264 94040 91322 105659 104348 126753 127683 371995 398224 1077634 1069797 403707 418817 115098 104673 114529 115804 141520 134171 125700 126102 83211 85672 290502 251966 753582 748165 216819 212925 275908 277262 320130 314507 327682 329560 341476 347215 323128 361883 762588 792189 565135 458664 294539 288286 330920 332387 344620 349895 350350 357403 395836 394728 654077 682784 39.35 68.2 1
08:56:34 2023-09-26 385560 381145 87601 85382 133847 137049 139033 137505 94169 91124 103869 104187 127111 127799 371814 400464 1072987 1063202 406617 418710 115442 104867 114364 116124 138280 134205 125493 126136 83274 84612 289548 252571 753337 748202 216514 214478 274189 277297 321137 313552 326649 330630 341252 346967 324929 358266 760279 800341 567479 459606 292325 287081 330063 332909 342476 348111 351361 355277 397025 395706 647406 684783 39.35 68.2 1
08:56:35 2023-09-26 383420 381458 87421 85356 133780 137274 138743 137730 94040 91356 105586 104316 126753 127615 371696 397595 1075901 1067412 401428 418888 115065 104495 114878 115837 141447 134171 125526 125962 83211 85823 290502 252680 757708 750982 216819 213586 275908 276127 321862 315408 327124 329720 342974 348676 324291 360289 756803 794577 560847 458627 293629 293700 331565 332333 342717 350634 350350 356898 392297 394728 652641 680576 39.35 68.2 1
08:56:36 2023-09-26 386033 383351 87624 85542 134234 138085 138867 138045 94167 91223 103540 104283 126584 128113 371814 396413 1073024 1063667 407158 421546 115488 104606 114496 115997 138487 134205 125493 126209 83407 85646 287751 252608 749279 750982 216819 214249 273387 277262 321101 313076 327451 330594 341769 348085 324929 357153 759203 793414 557988 462695 293420 293845 332067 331865 342706 348351 351109 354452 394652 394728 654077 682693 39.35 68.1 1
08:56:37 2023-09-26 382945 384392 87174 85468 133545 137539 138358 138485 93845 90979 105479 104380 126632 128284 369830 397236 1084532 1066694 403153 418888 114920 104852 114006 116223 141060 134644 125286 126378 83211 84477 289049 253710 749034 752047 216819 213517 274695 277083 321933 311657 329541 328653 343190 347734 323943 358302 754703 793462 555807 460076 293836 287046 333003 329293 346427 349649 348385 355853 394652 395244 656158 681901 39.35 68.2 1
08:56:38 2023-09-26 386677 381145 87302 85388 133561 137533 138358 138183 93909 90946 105693 104348 126753 128038 369830 400923 1070514 1057499 403189 418487 115574 104639 114529 115804 141447 134171 125526 125721 83326 85554 287751 251010 757837 754175 216819 213620 274224 277329 319198 313670 327682 328795 342537 347454 324929 358266 756319 800341 562276 459606 292798 287954 331798 329862 343506 347206 350772 354162 395548 396957 650124 684112 39.35 68.2 1
08:56:39 2023-09-26 383420 384355 87449 85415 133780 137308 138358 137991 94007 90979 105479 104348 126719 128038 369866 402158 1080587 1058999 401428 418888 115488 103076 115016 116231 138906 134509 125565 126243 83350 85842 287751 253928 747045 755666 216819 213586 275451 276412 322112 312790 328427 329381 342502 346967 323451 360180 757952 798084 565135 458376 292763 293773 332067 331292 344350 348076 348911 355889 394374 394968 651265 680723 39.35 68.2 1
08:56:40 2023-09-26 386408 380807 87417 85352 133780 137308 138791 138087 94007 90946 105693 104316 126753 127615 369830 401241 1072484 1060199 403189 417607 115607 102755 115149 115804 141481 134137 125854 125928 83326 85894 290502 252608 755474 754175 216666 213917 274224 277262 320651 314950 326722 329595 342024 346967 324640 358266 759203 801396 560847 460830 294322 290994 330813 333123 345863 348631 351375 355561 396844 395732 648745 682657 39.35 68.2 1
08:56:41 2023-09-26 384328 384172 87417 85506 133616 137594 138323 138148 93974 91356 105591 104666 126686 128614 369506 401529 1080643 1057347 407868 419593 114933 105119 114858 116411 138519 134916 125426 126344 83211 85974 287751 252535 744950 758031 216819 214249 273316 278114 320780 312279 329577 328494 342228 347942 324929 359688 754667 802039 563129 463332 294047 293700 333707 330755 343246 347726 351627 354954 392261 394035 647370 682172 39.35 68.2 1
08:56:42 2023-09-26 386092 381110 87569 85419 133746 137464 138887 138148 94103 91197 105625 104316 126719 127970 369794 397020 1072988 1063309 405610 418781 115032 103006 114779 116044 138631 134171 125459 126310 83211 84644 301125 252499 754614 749920 216819 214215 273351 278114 320615 313480 328086 329506 342516 350890 324352 359467 758984 792224 562276 462134 293836 288468 331852 331256 344923 349081 349402 354667 396106 396858 656449 684149 39.35 68.2 1
08:56:43 2023-09-26 387840 382033 87202 85479 133578 137901 138467 138134 94294 91382 103578 104745 126584 128325 369614 400428 1077572 1062472 408354 418852 115032 104818 114845 116498 139456 134205 125459 126189 83326 85672 289757 251501 749628 754708 216819 213883 274766 278114 319162 314463 328646 327768 342502 347942 324893 357153 758593 798011 568929 462315 292798 288093 333003 330469 343506 347241 350458 353594 393436 395209 653173 682657 39.35 68.2 1
08:56:44 2023-09-26 386092 381074 87421 85388 133922 137689 138830 138251 94103 91323 105659 104316 126719 128004 372516 398747 1077634 1069760 403744 418781 115065 104751 115036 115964 138941 134171 125666 126102 83211 85698 287751 251753 754187 753427 216819 215128 275446 277473 319988 314806 327500 329613 342974 348604 323200 360397 760242 791251 565135 458700 294530 289379 330956 331794 342983 347726 349437 357110 396759 394728 653150 681689 39.35 68.2 1
08:56:45 2023-09-26 387223 383014 87357 85483 133679 137514 138570 137989 92670 91253 103499 104316 126719 128004 369830 396768 1080396 1070086 405610 418817 115032 104784 114779 115997 138246 134171 125426 126102 83211 85698 287751 252283 751822 749920 216819 214249 273351 277652 320840 313040 328182 329791 342009 347769 324929 360236 756680 793491 557988 459679 293633 287046 332067 331529 342947 348837 350212 354130 395207 395984 655253 682657 39.35 68.2 1
08:56:46 2023-09-26 385216 381145 87019 85447 133310 137716 138158 138375 93876 91515 105518 104842 126686 128462 369758 396378 1084495 1065179 404603 418817 115032 104639 114463 116231 138720 134441 125672 126142 83388 85868 288493 252427 765043 754181 218045 213483 274852 277437 321101 313076 329577 327503 341476 349545 324219 359023 754134 792370 568929 461106 295187 287369 333942 329755 342476 348316 349402 355241 391604 394035 655486 680204 39.35 68.2 1
08:56:47 2023-09-26 388344 383319 87417 85441 133528 137269 138694 138099 94262 90913 103465 104348 126719 128004 371632 397200 1076107 1071443 407195 418193 115032 104678 114463 115771 138246 134137 125666 126102 83211 85672 287751 252144 749503 749920 216140 213221 274153 277883 320292 313772 328145 328795 341202 347769 323907 357153 756949 791251 560847 459679 293010 288093 331995 330790 342983 348316 348839 354416 395800 395984 655985 682657 39.35 68.2 1
08:56:48 2023-09-26 385179 381074 87083 85475 133310 137810 138409 138457 93974 91356 105552 104348 126686 128271 369758 398188 1082085 1066456 403524 421729 114933 104794 114970 116057 138704 134509 125619 126176 83226 85757 287751 252571 747522 752470 218045 213483 274994 277190 321101 313076 328646 329490 345646 348836 322889 359890 754103 793378 563705 458700 292762 287011 332535 329791 343577 347761 348875 357133 394616 395209 656587 681689 39.35 68.2 1
08:56:49 2023-09-26 386677 381110 87389 85447 133344 137464 138323 138183 94039 91323 103615 104348 126719 128004 369794 400254 1073209 1058963 403117 418193 115032 104712 115036 115771 138665 134171 125753 125894 83383 85639 287751 251010 756313 755141 216819 214215 274609 277262 319870 314728 327549 327803 342502 347692 324604 361001 759696 800725 562276 461309 293005 288654 331816 330576 346388 348631 350458 355492 397025 397173 651316 684998 39.35 68.2 1
08:56:50 2023-09-26 382894 381680 87325 85415 133524 137274 138323 138065 94294 91283 103512 104680 126584 128325 369614 401144 1079053 1053871 406040 421698 114966 104857 114266 116157 138246 134205 125518 126344 83211 85790 288493 254000 747890 754575 216819 214742 273351 277226 322112 311261 328646 328494 341476 347210 324929 358230 754703 802607 559417 458887 293173 287945 332769 330790 342983 347726 351663 356339 392261 396578 646382 681689 39.35 68.2 1
08:56:51 2023-09-26 384400 381427 87266 85500 133654 137274 138358 138148 94039 91356 105552 104316 126686 127915 369794 396740 1072155 1064906 407195 418817 115032 104639 114463 115837 138246 134171 125493 126136 83211 85764 288493 252535 753574 749389 216819 216038 273871 277791 320816 313373 329002 329648 341901 349658 324748 359467 761000 796596 557988 459679 293420 287011 331762 331471 342442 348316 350176 353630 394616 395284 656758 682398 39.35 68.1 1
08:56:52 2023-09-26 388707 383351 87381 85479 133457 137778 138151 138237 94068 91349 103259 104569 126779 127970 369722 398782 1072155 1058350 408354 418158 114999 104678 114364 115771 138246 134104 125459 126102 83211 85672 287751 251789 747986 754708 216819 213586 274189 278114 319162 312498 328427 327768 344878 347454 324893 358230 756378 798011 560847 462913 292177 288496 332031 329791 343506 349162 349965 353594 394616 394070 650731 684260 39.35 68.2 1
08:56:53 2023-09-26 386677 383087 87417 85356 133780 137274 138743 137922 94007 90946 105625 104316 126686 127615 369794 396448 1076107 1068964 406040 418523 115065 104606 114496 115804 138727 134137 125493 126108 83274 85927 290502 252247 754681 751514 218045 213153 274852 277899 319952 313850 327646 329257 341441 348012 323871 359978 759033 788910 560847 459606 293005 288757 331780 331256 344547 347726 347336 354703 395836 394728 656486 684510 39.35 68.2 1
08:56:54 2023-09-26 385596 380919 87509 85415 133738 137239 138743 137792 93974 90913 103547 104316 127003 127581 369794 401169 1071331 1061676 405649 418487 115654 104427 115036 115658 141511 133733 125700 125928 83211 85613 290502 252571 757246 752470 216666 214066 274189 277226 320876 314728 324415 329791 344842 346967 324929 358230 760279 800341 567479 462621 292014 287369 330027 332837 342983 349091 351308 354703 395485 394450 647370 681689 39.35 68.2 1
08:56:55 2023-09-26 382301 383087 87417 85343 133918 137346 138834 137899 93974 90946 105625 104316 126719 127792 369830 396378 1080587 1069644 402990 421546 115535 103041 114904 116057 138739 134137 125532 126209 83111 85960 291303 255115 751066 749761 216819 213586 274994 276127 322804 312090 328377 329827 342491 347215 324748 359348 755807 792661 560847 458851 293146 287540 332535 331794 342731 348316 349965 355492 391914 394728 654524 681689 39.35 68.2 1
08:56:56 2023-09-26 385590 383356 87624 85415 133704 137499 138743 138183 94039 91319 105552 104348 127220 127915 369830 396461 1072988 1066694 407195 418193 115065 104639 114430 115804 138665 134171 125493 126102 83211 85639 287751 252322 750547 749389 216140 213552 273351 278114 320615 313552 328145 329257 341217 348012 324929 357153 756949 794760 566029 462315 293420 287369 332067 331327 342983 348351 353235 354703 396430 395562 656449 682657 39.35 68.2 1
08:56:57 2023-09-26 384501 381110 87266 85348 133654 137629 138358 137956 93974 91322 103568 104504 126867 128188 369506 399271 1080531 1063155 403063 421693 115442 104794 114779 116024 138246 134171 125459 126136 83211 84580 288493 252571 766345 753643 216819 212925 275167 277047 321101 312350 328414 327503 342573 347215 323643 359059 753602 795322 554398 458700 292325 293845 333003 329257 343541 348281 349402 355816 394061 395797 655486 681689 39.35 68.2 1
08:56:58 2023-09-26 389445 381680 87421 85451 133528 137991 138467 138375 93974 91356 105552 104380 126719 128038 369794 399413 1072951 1058650 407195 418158 115032 103075 114430 115997 138665 134538 125493 126223 83326 85672 289548 250974 749145 754744 216819 213586 274609 278114 319845 313742 329125 328511 343187 347871 324532 359504 758803 800408 593007 463464 293005 288721 333003 329791 343506 347241 353044 354667 395800 395209 650234 684260 39.35 68.1 1
08:56:59 2023-09-26 383420 381145 87464 85485 133612 137770 138798 138319 94134 91508 103612 104601 126551 128291 369614 401944 1080643 1060583 401997 418817 114867 103007 114430 116044 138358 134171 125459 126223 83350 85705 288493 254109 754089 756434 216514 213620 275065 276377 322112 311876 328646 329293 342263 346967 323943 359926 755843 798048 563705 458700 293146 293674 332535 331292 343436 348601 349437 356898 394652 394070 650270 680686 39.35 68.2 1
08:57:00 2023-09-26 386070 381074 87601 85382 133998 137274 138887 137922 94040 90913 105732 104141 126753 127547 369830 400606 1070165 1060161 403153 418193 115574 102789 115149 115771 141447 134352 125493 125928 83211 85705 286806 252319 760407 754716 216819 214146 274432 277706 320994 314806 326965 329684 342974 347454 324640 358230 760279 799776 593007 463575 293836 286950 331027 332837 342983 349403 351555 355241 394652 394173 647370 682172 39.35 68.2 1
08:57:01 2023-09-26 386134 381538 87389 85574 133520 137868 138289 138323 94006 91578 105444 104380 126686 128648 369506 398188 1075966 1057421 405682 418710 114933 104784 114266 116157 138358 134205 125286 126310 83154 85672 287751 252571 750329 754144 216819 213586 273316 278577 321101 311841 329577 327803 342024 348855 324929 359142 754170 801473 569890 462352 293836 287945 333003 329791 342955 347276 351663 355241 392261 394070 646912 680723 39.35 68.2 1
08:57:02 2023-09-26 386581 381110 87437 85316 133528 137274 138362 138148 94007 91323 105552 104316 126686 127615 369866 396461 1072988 1065179 405646 418852 115065 103190 114904 115990 138531 134441 125565 126209 83317 85901 287751 252391 747746 750294 216819 214215 273316 278705 320390 313516 328122 329648 342491 348255 324929 357153 758057 795755 567479 459642 293005 287033 331798 331292 342983 347241 348349 355241 396745 395984 656522 682657 39.35 68.2 1
08:57:03 2023-09-26 387562 381110 87222 85442 133666 138386 138323 138210 94007 90946 105479 104348 126584 128038 369794 400009 1072858 1060620 405716 417571 115065 104606 114496 115997 138665 134171 125787 126102 83211 85613 287751 251010 753871 754744 216819 214066 274837 277652 319162 314840 328414 328529 342573 347698 324664 358266 758581 799776 560847 459642 292591 287954 332067 329827 343541 347206 350494 354166 395243 395244 651279 684783 39.35 68.2 1
08:57:04 2023-09-26 386617 381180 87417 85443 133746 137274 138748 137956 94007 90913 105625 104348 126753 127649 369542 400395 1079106 1072783 402456 418745 115667 103006 115161 116024 139017 134104 125946 126102 83383 85672 287751 252358 756449 751863 216819 213552 276332 277850 320651 314621 327414 329862 341476 349171 322566 360470 760279 790692 565135 458700 293836 288496 331063 331830 342983 348003 349192 357403 396466 395984 655006 681689 39.35 68.2 1
08:57:05 2023-09-26 384395 384392 87409 85479 133780 137748 138358 138389 94072 91356 105659 104380 126719 128250 369866 397164 1072988 1063667 405646 418817 115032 104673 114529 115837 138692 134171 125493 126257 83211 85823 287751 252571 751709 749920 216819 214249 273387 278150 321101 313588 328182 329862 342250 348290 324929 357153 756949 795922 566029 465412 293420 287081 332067 331327 344547 349359 350248 354416 395521 396020 656022 681999 39.35 68.2 1
08:57:06 2023-09-26 384904 381720 87238 85514 133340 137935 138082 138588 94164 91568 103362 104745 126618 128360 369650 399266 1085313 1068202 403744 418817 115032 105013 114496 116344 138720 134530 125459 126189 83211 85823 287751 252391 751173 751900 216140 213586 275065 278313 321137 313076 329577 327538 342537 347769 323655 359095 754134 792370 576618 458206 292254 286950 333707 329791 343506 349115 349473 355816 392297 395244 656022 681689 39.35 68.2 1
08:57:07 2023-09-26 387330 381983 87270 85514 133340 137857 138444 138461 93909 91482 105552 104666 126719 128284 369830 398818 1074546 1060161 408206 418817 115032 104818 114430 115997 138362 134171 125493 126257 83211 85705 290502 252358 749171 756727 216602 214077 274553 278630 319952 313886 329271 328387 345583 347871 324748 361186 756913 799776 560847 459642 292255 291436 332535 329791 343541 347206 351325 354412 395378 395244 651228 684297 39.35 68.2 1
08:57:08 2023-09-26 385640 381573 87537 85506 133712 137587 138740 138106 94198 91382 103650 104348 126686 128004 369830 401276 1082891 1063193 403173 418523 115032 105013 115049 116344 138284 134610 125526 126170 83211 85705 287751 252608 746351 755848 216819 213552 275908 276998 321850 313552 328646 328831 343087 347698 323092 359926 755843 793450 563705 458700 292334 288649 332535 330826 344540 347241 349156 356645 394652 395244 654541 680723 39.35 68.2 1
08:57:09 2023-09-26 387790 381110 87421 85384 133780 137499 138358 137956 94007 91356 105620 104348 126753 127915 369830 400923 1069087 1060161 404706 418193 115607 104639 115069 115804 139211 134036 126087 126074 83513 85750 287751 251681 754953 755787 216747 214146 274852 277704 320130 314950 327682 329328 343052 347728 324676 358266 758093 800341 593007 461309 294205 288592 331798 330826 343541 346965 351289 354739 397025 394897 649314 684783 39.35 68.2 1
08:57:10 2023-09-26 384177 382216 87481 85451 133780 137308 138358 138099 94167 91323 105552 104348 126753 128038 371438 402155 1080587 1060577 402602 418523 115455 104746 114430 115964 138280 134205 125493 126136 83211 85764 286806 252644 751371 756917 216819 213620 276011 276412 320816 313076 328646 329328 342537 346967 323907 360216 755843 793486 562276 458700 292700 293467 332067 331292 343541 348846 348911 355889 394616 395244 652225 680723 39.35 68.2 1
08:57:11 2023-09-26 386691 380807 87449 85410 133821 137385 138834 138064 94072 91356 105659 104617 126753 127649 369866 401241 1073044 1061870 405732 420950 115667 104543 115195 115977 139130 133944 125980 125760 83374 85809 287751 251825 762066 753610 216819 214111 274659 277226 320165 313635 326685 329541 345656 346967 324929 358266 759203 800341 561740 459606 292325 287919 330063 332873 342476 349162 351060 355528 397025 396020 647406 684260 39.35 68.2 1
08:57:12 2023-09-26 383164 381114 87449 85415 133561 137675 138729 138134 93942 90946 105479 104348 126753 128038 369830 401205 1079348 1057104 402602 418852 115323 104712 114496 115837 138246 134171 125493 126136 83274 85823 281474 253894 759017 754744 216209 214249 275224 276377 322148 312162 328414 328831 341511 345605 324929 359420 754740 799776 562276 458700 294670 293358 332535 330862 342201 347689 349473 356898 393436 393760 647406 680723 39.35 68.2 1
08:57:13 2023-09-26 385051 380540 87592 85289 133847 137274 138937 137730 94360 90716 103691 104187 127077 127479 371814 400464 1069944 1063458 405465 419761 115521 104572 114430 115804 138280 134445 125672 126108 83259 85672 287751 252571 750437 751937 216819 214066 274189 277262 320651 314029 326685 330598 341511 346967 324929 358302 759203 800341 562276 459606 292219 287954 330027 331865 342955 348769 350530 355816 397025 394035 647406 684783 39.35 68.2 1
08:57:14 2023-09-26 383237 381114 87266 85320 133561 137308 138358 137956 93909 90946 105479 104348 126632 128148 369830 400009 1078399 1057421 403173 418523 115032 104673 114397 115997 138246 134205 125373 126257 83211 85856 287751 254468 747767 754744 216209 214283 274644 276448 322672 312162 328646 328831 341476 347191 324929 359384 754703 800341 562276 458700 293182 293565 332067 330826 342476 347689 350530 357093 393472 396614 647333 680655 39.35 68.2 1
08:57:15 2023-09-26 386070 383085 87624 85415 134145 137102 139095 137368 94329 90782 103581 104148 126969 127479 369794 399377 1066821 1063630 405967 421766 115032 104678 114463 115837 138875 134441 125672 126170 83211 85705 288493 252535 752763 747936 216514 214249 274189 277262 320330 313552 326395 330594 341476 346967 324929 358266 759203 801473 559417 459570 292325 287046 330063 332603 342983 346205 351627 355565 396466 394173 647406 681431 39.35 68.2 1
08:57:16 2023-09-26 382027 381110 87569 85352 133780 137274 138743 137879 94007 90979 105513 104316 126753 127649 369830 396912 1079022 1066694 402602 418852 115032 104606 114463 115997 138280 134205 125493 126142 83217 84580 287397 254214 750098 750982 216819 213848 274695 276198 322720 312897 327500 330558 343118 347215 324471 361022 758618 792930 560847 457525 293629 287135 332486 331543 342947 348316 349473 355565 391711 394128 654061 678759 39.35 68.2 1
08:57:17 2023-09-26 386691 381542 87445 85388 133679 137274 138358 137991 94007 90979 105479 104537 126618 128004 369794 396740 1073024 1065958 405646 418817 115065 104673 114496 115804 138280 134205 125493 126136 83154 85646 287751 252571 747508 749920 216819 214066 273387 277918 320876 313552 328377 328831 342635 347804 324929 357189 756985 794527 566029 462695 293005 287369 332067 330862 342767 348351 349437 354452 395836 393760 656486 682435 39.35 68.2 1
08:57:18 2023-09-26 383210 381149 86836 85479 132910 137875 138300 139001 93909 91548 105371 104380 126510 128250 369758 397335 1082192 1063667 404787 421546 115409 102936 114937 116150 138739 134137 125392 126209 83145 85927 288341 252427 764926 753610 216819 213255 275065 277067 320851 313486 329577 328559 342263 347769 324435 361552 754740 791251 560847 458206 292254 293845 333508 329791 342991 348351 349473 355853 391950 394105 655522 680240 39.35 68.2 1
08:57:19 2023-09-26 386061 383087 87472 85510 133704 137526 138840 137888 94039 90913 103512 104504 126686 127581 369722 396413 1076107 1069723 404817 418487 115032 104678 114463 115804 138692 134137 125493 126069 83326 85639 287751 250974 755520 750982 216819 212857 274994 277652 319834 313957 327646 329257 341476 347734 323379 358230 758593 790061 560847 459570 293083 287683 331493 331256 343211 349324 349437 354380 395800 396542 655486 682657 39.35 68.1 1
08:57:20 2023-09-26 385319 381110 87170 85447 133310 137724 138013 138375 93876 91482 105444 104348 126449 128614 369470 399157 1083771 1066643 404243 422364 114933 102904 114779 116024 138596 134137 125426 126102 83211 85705 290502 252283 751934 751753 216819 213552 275029 277527 321754 313040 330044 327733 342263 347734 323020 358302 753565 792370 561445 460002 292219 286950 333942 329720 342955 348316 349437 355780 392190 394070 655486 679648 39.35 68.2 1
08:57:21 2023-09-26 386133 383087 87592 85384 133742 137239 138358 137922 93974 91322 105518 104316 126686 127915 369758 397020 1076107 1071443 407195 418781 115032 104606 114496 115964 138859 134171 125493 126102 83211 85790 287751 252144 756091 749920 216627 213552 274189 278150 320094 313486 328182 329257 341476 348255 324893 357153 758057 792370 593007 459679 293420 287046 332031 331292 342983 348316 349366 354416 395800 395984 655985 682657 39.35 68.2 1
08:57:22 2023-09-26 384501 381110 87051 85637 133578 137901 138424 138134 94134 91286 103437 104283 126584 128168 369578 400113 1083734 1064713 403744 418487 114999 102902 114904 115990 138246 134137 125426 126102 83211 84267 287751 252571 754161 752507 216819 213221 275029 277226 321101 313040 329344 327503 342502 347769 324074 359095 753565 792930 562276 458170 292325 288419 333472 329755 343471 348316 349402 355780 394792 395209 655985 680686 39.35 68.2 1
08:57:23 2023-09-26 386405 381726 87357 85380 133650 137274 138358 137922 93974 91289 105625 104316 126686 127915 369758 397200 1076107 1069615 406906 418158 115032 104606 114496 115771 141389 134137 125493 125928 83441 85672 289049 251753 753420 749920 216140 213221 274573 278078 320094 313993 328182 329293 341476 348290 324399 357153 756949 791251 567479 459679 293083 287081 332031 331256 342696 348351 350494 354412 395234 396254 657728 682583 39.35 68.2 1
08:57:24 2023-09-26 385560 384442 87165 85605 133423 138000 138493 138237 94068 91482 103499 104842 126477 128462 369470 397236 1085264 1065179 404317 418817 114933 104784 114430 115997 138246 134205 125493 126344 83211 84171 287751 252535 759633 748165 216140 213255 275029 277226 321137 313040 330498 327768 341511 348012 324338 359059 755807 792370 584699 458851 293502 288455 333942 329791 342441 348351 350212 355816 393529 397173 655486 679685 39.35 68.2 1
08:57:25 2023-09-26 386176 381948 87234 85570 133620 137810 138396 138457 93876 91356 103496 104348 126356 128216 369758 398467 1077634 1057421 407626 418781 114999 104712 114746 116344 138181 134755 125638 126243 83259 85927 287751 252427 748794 755650 217783 214146 273281 278702 321065 312126 329577 328972 344878 347942 324893 359688 755807 797922 546311 462352 292876 287046 333003 329755 343471 347206 351289 353630 393124 394932 652188 682657 39.35 68.2 1
08:57:26 2023-09-26 385051 383629 87051 85447 133306 137901 138424 138379 93941 90913 105444 104316 126598 128113 369398 396413 1082119 1065808 403744 418487 115032 104673 114364 115804 138246 134171 125459 126102 83211 84223 287751 252571 751596 752507 216106 213221 275029 277226 321137 313516 329577 327503 342537 347734 324302 359059 754667 792370 560847 458170 292325 288455 333472 329755 343506 348316 349437 355780 393529 395209 655486 680723 39.35 68.2 1
08:57:27 2023-09-26 387614 382251 87174 85538 133310 137499 138289 138279 93812 91419 103499 104666 126510 128216 369434 401529 1076003 1063381 408749 421729 114966 104794 114430 116024 138418 134104 125532 126176 83211 85672 287751 252499 749404 757267 216819 213586 274153 278738 320130 313040 329541 327768 342537 347942 324893 359688 755807 797939 593007 462352 293005 287011 333472 329791 343231 347241 351361 353630 392848 394621 651228 681689 39.35 68.2 1
08:57:28 2023-09-26 384506 381998 87417 85415 133637 137690 138701 138148 94039 91323 105552 104348 126598 128004 369398 398818 1081353 1063667 403744 418852 115032 104784 114430 115804 138246 134171 125373 126136 83211 84171 287751 252571 752650 754708 216819 212925 275451 277031 321137 313040 328646 327733 343017 347250 323810 359348 755967 793636 546736 458407 292254 288455 333003 329755 343577 348316 349402 355816 393114 395244 655486 681689 39.35 68.2 1
08:57:29 2023-09-26 387289 381145 87234 85542 133436 137901 138082 138134 94229 91408 103362 104569 126584 128291 369614 398640 1074512 1058462 407441 418122 115032 104712 114397 115804 138720 134441 125459 126277 83211 85672 287751 251540 748806 754708 216819 213883 274609 278150 319610 313993 328646 327803 342537 347942 324893 359725 755273 797975 567479 463041 292255 287046 333003 329755 343506 347206 350795 353630 393124 394932 651228 682657 39.35 68.1 1
08:57:30 2023-09-26 384506 381462 87417 85320 133528 137239 138358 137922 93941 90946 105479 104348 126719 128004 369204 398818 1078986 1063630 402602 418523 114999 104606 114430 115964 138246 134137 125339 126136 83211 85672 287751 252571 745537 754708 216819 212925 275065 276412 321137 313040 327391 327538 343327 347215 323643 359348 752502 795359 562276 459351 292254 294022 333003 329488 343577 348316 349402 355816 394387 396849 658196 681878 39.35 68.2 1
08:57:31 2023-09-26 388888 381805 87385 85475 133428 137587 138185 138203 94101 91349 103294 104728 126564 128004 369758 398818 1072876 1060199 407774 418852 115032 104639 114529 116057 138246 134171 125459 126102 83211 85705 287751 251753 754513 754708 216819 214066 274609 278577 319870 312682 328646 330608 342537 347942 324893 357117 756393 793486 561740 462352 293005 287046 333003 329755 343506 347206 350494 353630 392297 394656 651192 682657 39.35 68.2 1
08:57:32 2023-09-26 384506 381644 87078 85510 132943 137759 138193 138375 93812 91515 103321 104810 126302 128373 369528 397236 1084495 1063630 403744 418193 115568 104606 114397 115964 138246 134205 125493 126310 83211 85764 287751 252571 762112 748238 216140 213403 274746 277262 320519 312820 327498 327768 341511 348012 324399 359348 754134 792370 568929 458170 292254 293589 333834 329541 345374 350881 349330 355671 393293 397101 657803 681505 39.35 68.2 1
08:57:33 2023-09-26 387780 380968 87202 85443 133310 137629 138323 138873 94327 91382 105518 104316 126719 128038 369758 399551 1072988 1060620 408539 418193 114999 104606 114463 115804 138246 134171 125493 125928 83211 85672 287751 251753 749762 753997 216819 213586 274189 278577 319870 313076 328646 328533 342502 347942 324893 356151 754703 793450 560847 462388 293005 287290 333003 329791 343231 349577 351308 354166 392297 395209 651228 681689 39.35 68.2 1
08:57:34 2023-09-26 387790 380811 87266 85378 133528 137274 138358 137956 93974 90946 105552 104316 126632 127649 369830 396461 1075202 1069540 407953 420914 114966 104721 114970 116057 138824 134104 125619 126176 83374 85894 287751 252072 751117 748859 215990 215431 274012 278078 320517 313516 328182 329257 342974 348290 323943 357153 756985 790656 559417 463024 293005 287081 331798 330790 342983 348281 348875 354166 395800 395284 656449 682657 39.35 68.2 1
08:57:35 2023-09-26 385207 380505 87481 85382 133780 137110 138937 137784 94136 90913 105625 103999 126753 127370 369830 400290 1073209 1060577 403153 418817 115415 104461 115228 115804 138665 134538 125493 126102 83211 85672 287751 252571 757847 751900 216666 214249 274573 277883 321137 314065 326649 330563 342024 347210 324929 358266 759203 800341 554398 459570 292219 287919 330027 331830 342991 348470 350530 355277 397025 396930 647370 682657 39.35 68.2 1
08:57:36 2023-09-26 385450 380536 87425 85351 133742 137260 138444 138008 94327 91187 103547 104504 126867 127867 369686 399939 1077524 1072020 401210 420355 115601 104572 115036 115771 138748 133952 125526 126074 83211 85639 290502 252180 755135 751546 216819 213586 276332 276412 320589 314507 327646 329827 341476 349100 322925 360180 759167 788983 563705 457038 293420 287919 331529 331830 342983 347241 348875 356645 396430 395706 657090 681689 39.35 68.2 1
08:57:37 2023-09-26 385042 380545 87449 85378 133780 137144 138937 137696 94007 90913 105659 103966 126753 127547 369794 400923 1070129 1060382 406262 418193 115574 104572 114957 115804 141412 134352 125493 125894 83211 85672 287751 252571 767602 751900 216819 214249 274224 277297 321137 314728 326685 330563 342024 346967 324929 358266 759203 800907 567479 458887 292352 288391 330063 331830 343471 349031 351060 355816 397025 394621 648818 684820 39.35 68.2 1
08:57:38 2023-09-26 387485 383076 87628 85493 133679 137171 138964 137784 94167 91190 103650 104251 126618 127867 369794 397595 1077634 1069723 401137 419688 115508 104572 114845 115771 138665 134036 125879 125928 83211 85672 286806 252180 754570 750982 216819 213403 276296 276836 320589 314728 327682 329791 341476 348855 322925 360470 760279 790692 561445 458700 293628 287919 331027 331830 342201 347483 348875 355241 396745 396020 656522 682657 39.35 68.2 1
08:57:40 2023-09-26 387258 383356 87503 85443 133859 137624 138556 138148 93974 91389 105552 104348 126719 127915 369794 399413 1071396 1060161 407195 418193 115032 104606 114496 115837 138280 134412 125493 126102 83211 85790 287751 250974 766506 756324 216819 214215 274609 278114 319610 314065 328646 327839 343052 348855 324929 357440 756378 798048 560847 462950 292595 287892 333003 329791 346352 350122 351303 354412 396286 397065 649167 682620 39.35 68.2 1
08:57:41 2023-09-26 387333 381003 87537 85475 133679 137334 138444 138055 93974 90946 103547 104219 126719 127881 369830 397595 1076107 1072671 404280 418193 115065 104606 115128 115804 138748 134171 125526 125928 83326 85672 290502 251717 755715 751361 216819 212925 275486 277883 320874 314507 327950 329560 341511 347769 322925 359867 759167 790098 562276 461383 293005 287919 330706 331327 342983 347276 348385 355277 396745 395984 656522 682657 39.35 68.2 1
08:57:42 2023-09-26 387258 383356 87588 85472 133524 137602 138444 138264 93909 90946 103478 104348 126598 128004 369794 399693 1071396 1059405 406906 417864 115032 104639 114364 115804 138362 134539 125493 126102 83211 85646 287751 251010 750093 756398 216819 213586 274609 278114 319162 313808 328646 327768 342573 347942 323583 356866 758618 800107 560847 461309 293083 288076 331888 330647 345899 348852 350880 355598 396844 397173 647443 684260 39.35 68.2 1
08:57:43 2023-09-26 385450 382814 87504 85352 133746 137274 138743 137922 93974 91190 105586 104316 126719 127615 369830 396448 1076107 1069797 401428 418193 115065 104572 115036 115804 141447 134171 125820 125962 83326 85672 287751 252180 764914 748129 216819 213255 276332 277262 320553 314507 327682 329560 341476 348855 322961 359348 759167 790098 563705 458700 293420 287919 331529 331830 342983 347518 348875 355853 397025 395984 655522 682657 39.35 68.2 1
08:57:44 2023-09-26 383420 380807 87238 85388 133528 137731 138289 137956 93942 91356 105479 104680 126867 128407 369542 400991 1082233 1062396 402456 422065 114966 104973 114746 116024 138246 134171 125493 126136 83358 85705 287751 252499 749055 755314 216819 213403 275908 277083 322112 313076 328646 330608 343568 348234 323679 359926 754703 793378 563705 458700 293367 294013 332067 330558 344299 347726 348875 355452 394061 395244 656121 680723 39.35 68.2 1
08:57:45 2023-09-26 387531 380968 87417 85347 133528 137239 138358 137826 93974 90946 105552 104316 126753 127615 369758 396448 1075344 1068206 404317 417607 115032 104567 114496 115804 138665 134171 125526 125928 83211 85646 289548 251576 761802 748165 215805 212301 275100 277687 320068 314065 328182 329560 341511 347769 323679 358302 759203 790692 562276 459570 293005 288093 331798 331327 342983 347276 348349 354739 396466 395984 656486 682693 39.35 68.2 1
08:57:46 2023-09-26 383420 380540 87472 85574 133603 137810 138596 138109 94134 91382 103540 104601 126584 128476 369578 400745 1080551 1063343 402602 418193 114999 102936 115049 115964 138358 134171 125373 126136 83325 85960 287751 252608 760911 754708 216819 213552 275679 277226 321172 313076 328646 329257 343052 349567 323643 359384 753602 792783 562276 458444 292920 293845 332067 329791 343577 348281 348911 355452 394338 395279 654560 680723 39.35 68.2 1
08:57:47 2023-09-26 387753 380807 87417 85356 133746 137381 138444 137925 93942 90946 105552 104316 126719 127615 369830 396448 1076107 1069001 405752 418193 115032 104606 114878 115804 138362 134171 125493 125928 83211 85705 286806 251753 754118 751546 216175 212925 274609 277918 320068 314065 328182 329328 341476 348290 324171 357691 758630 791251 560847 459642 293005 287081 331565 331059 342201 348351 350001 354412 395234 395696 657728 682620 39.35 68.2 1
08:57:48 2023-09-26 385323 381841 87170 85542 133235 137682 138116 138271 93811 91389 105264 104699 126302 128683 369506 397200 1084532 1063667 405148 418710 114900 104567 114332 115804 138280 134171 125286 125928 83211 85705 288493 252571 751126 748202 216140 213586 274837 277297 321137 311734 327533 328334 341511 348067 324435 359095 753532 791251 568929 458206 292050 293404 333978 329827 342441 348316 349965 356047 392261 393760 655522 680204 39.35 68.2 1
08:57:49 2023-09-26 384717 381110 87266 85378 133561 137308 138358 137845 94007 90946 105479 104316 126598 127915 369830 396768 1072228 1063667 407417 418229 114999 104639 114397 115997 138246 134205 125373 125928 83211 85705 288341 252571 760678 749389 216819 214283 273387 277687 320651 313076 328414 330826 342009 347250 324929 359632 756985 793342 566029 463608 294253 288842 332270 331417 342911 349219 351483 354271 395028 394333 654932 682657 39.35 68.2 1
08:57:50 2023-09-26 385051 381145 87202 85447 133603 137782 138409 138247 93876 91389 105444 104380 126584 128683 369794 397164 1085301 1064422 405074 418229 114808 104852 113931 116190 138165 134239 125080 126378 83210 85764 287751 252535 743026 750946 216819 213586 274837 277262 321137 311617 330264 329957 343154 349832 323943 358842 754170 791251 561445 458206 294399 293638 333978 329755 342476 348351 349473 355816 391986 394070 654596 678759 39.35 68.2 1
08:57:51 2023-09-26 385326 380540 87266 85348 133528 137389 138444 138042 93909 91293 105479 104348 126719 127915 369830 395903 1072228 1063667 405574 418229 115065 104639 114917 115804 138358 134171 125493 126136 83211 85738 287751 252571 751934 749228 216819 214249 273351 277723 320909 313552 328646 330504 342311 349904 324712 358627 756767 795176 564579 462170 293914 288757 331332 331148 342947 348316 350530 354166 394401 395696 654524 682657 39.35 68.2 1
08:57:52 2023-09-26 384506 381110 87055 85510 134189 137629 138358 138183 93812 91452 105298 104380 126510 128731 369758 397200 1084532 1064422 403744 418852 114808 104712 114006 115997 138150 134205 125080 125928 83211 85646 287751 252535 749183 748165 215955 213403 274837 277031 321137 311261 327498 327839 340999 347790 324171 358266 754213 791251 568929 458170 292014 287742 333978 330790 342983 348351 349437 355525 392261 394656 655059 680240 39.35 68.2 1
08:57:53 2023-09-26 386169 383356 87234 85415 132943 137766 138082 138168 94229 91442 103405 104601 126584 128360 369614 398676 1078487 1061944 407977 418523 114999 104639 114299 116344 138527 134158 125373 126223 83211 85738 287751 252319 752768 754476 216819 213620 273351 278577 320911 312126 329358 327803 342537 349171 324929 356902 754170 801396 560229 462388 293090 293395 333508 329827 342991 347276 351663 355277 392297 394105 647443 682747 39.35 68.2 1
08:57:54 2023-09-26 384506 381110 87055 85510 132906 137916 138062 138375 93844 91482 103321 104666 126686 128752 369686 397164 1082155 1065179 404603 418158 114999 104751 114463 115964 138246 134137 125459 126189 83326 85790 287751 252571 747528 748202 216819 213552 274994 277190 321101 312427 330044 327733 342263 348032 324363 359059 754213 792370 561445 458170 293836 286811 333942 329720 342476 348316 349437 356591 392190 396849 657691 681140 39.35 68.2 1
08:57:55 2023-09-26 387515 384172 87353 85510 133423 137856 138237 138323 94068 91349 103788 104316 126719 128216 369758 398153 1080651 1059680 405682 418781 114966 104751 114397 115964 138353 134205 125339 126310 83211 85790 301125 252535 744228 755325 216819 213586 273316 278970 321101 312126 329824 328529 342228 347942 324929 359688 754703 802607 563129 462279 293836 287945 333472 330255 342955 347726 351699 355743 392261 397173 647370 682657 39.35 68.2 1
08:57:56 2023-09-26 385051 381110 87019 85418 132906 137724 138193 138375 93779 91419 103321 104666 126550 128339 369722 397200 1084495 1065179 403744 418487 114999 104639 114496 115964 138246 134205 125459 126102 83211 85764 287751 252571 747644 748202 216819 213552 274801 277190 321137 313040 329504 327733 344842 347250 324399 359312 752466 793491 562276 459818 292219 288802 333527 329506 346597 349787 349294 355671 394436 396957 654969 680465 39.35 68.2 1
08:57:57 2023-09-26 387790 383247 87266 85419 133524 137372 138422 138151 94262 91349 103465 104316 126598 127915 369722 400428 1069844 1058691 406262 418487 115065 104784 114845 115771 138358 134137 125700 126102 83211 85672 290502 250938 755271 755861 216819 213586 274766 277226 319162 314728 328377 327803 343052 347942 324893 358266 756341 797744 560847 459606 292803 287884 332769 329791 346352 349091 350494 354703 396709 394932 647406 685520 39.35 68.2 1
08:57:58 2023-09-26 383420 381074 87234 85409 133310 137239 138323 138148 93941 90946 105518 104316 126584 127615 369722 401205 1082418 1060099 401428 418781 115032 104606 114364 115804 138246 134205 125459 126102 83211 85731 287751 252608 749312 754708 216819 213586 275644 276377 321172 313004 328646 329293 345622 346445 324604 362951 756393 799594 561445 459731 294670 288757 332355 331113 344887 347862 351555 357403 393436 396894 646382 682710 39.35 68.2 1
08:57:59 2023-09-26 385519 381958 87569 85257 133780 137419 139564 138244 94039 91289 105552 104141 126719 127615 369794 398747 1069087 1062434 406225 418193 115032 104606 114496 115804 138246 134171 125459 126102 83211 85790 290502 252535 751329 751514 216514 214249 274189 277262 321101 313040 326649 330790 343118 347698 324929 358230 759167 793450 559417 459606 293836 287290 331798 332837 342681 347761 351627 354703 394616 394728 650767 682657 39.35 68.2 1
08:58:00 2023-09-26 386133 383087 87266 85483 133344 137686 138582 138379 93876 91482 105444 104348 126759 128428 369758 398117 1076070 1060620 405646 418158 114966 104784 114430 115997 138517 134209 125373 126277 83211 85705 287751 252571 756018 754139 216819 213586 273906 278682 322252 312754 330044 328387 344989 347906 324748 359978 758079 800408 568929 463427 292803 287081 333003 329755 346352 347691 350494 354416 396394 395209 650584 682657 39.35 68.2 1
08:58:01 2023-09-26 387407 381422 87266 85410 133746 137274 138358 137922 93941 91322 105518 104283 126686 127792 369758 397560 1076107 1068964 404817 418781 115065 104606 114845 115771 138246 134137 125526 125928 83211 85672 287751 251753 755591 748165 216819 212925 275486 277883 320130 314728 328182 329791 341511 348255 323871 358806 759167 790656 584699 459534 293420 288356 331798 331794 342983 347761 348349 355528 397025 396020 656486 682657 39.35 68.2 1
08:58:02 2023-09-26 384360 383356 87472 85506 133671 137361 138790 138010 94198 91349 103509 104283 126584 128079 369722 401205 1080551 1063306 402916 420914 115032 104751 114364 115964 138246 134070 125638 125928 83154 84338 287751 252571 747761 754708 216819 213403 275908 276412 321624 313076 328646 328299 343292 347942 323810 359890 754703 793342 563705 458700 292735 288455 332535 330487 344576 347761 349402 355816 394257 395832 654025 681689 39.35 68.2 1
08:58:03 2023-09-26 387028 380794 87266 85406 133746 137346 138444 137999 93941 90913 103427 104283 126652 127615 369794 397200 1076003 1071480 406040 417571 115032 104606 114463 115804 138358 134137 125493 125894 83211 85672 287751 251717 751222 749228 216476 213221 274573 278114 320130 314325 328145 329524 341476 348290 324399 357691 759696 791251 567479 462584 293005 287683 332031 331292 345338 350881 351570 355525 396844 395804 658738 682583 39.35 68.2 1
08:58:04 2023-09-26 384396 381507 87504 85426 133671 137239 138895 137956 93909 90946 103547 104537 126584 127970 369398 400571 1080551 1063346 401997 418487 115032 104712 114496 115964 138246 134171 125493 126102 83211 84171 287751 252571 746472 754744 216819 213403 275908 276995 322112 313516 328646 327839 343568 349100 323810 359384 754213 793342 563705 459351 292254 288491 332067 330522 343541 347761 349402 355816 393980 395244 654487 681205 39.35 68.2 1
08:58:05 2023-09-26 386416 381114 87357 85468 133528 137239 138358 137956 94072 90913 105444 104316 126686 127615 369830 397200 1075966 1071480 406040 418487 115032 104678 114463 115964 138246 134171 125493 125894 83211 85672 287751 251504 750772 750294 216175 213552 274609 278150 320094 313919 328182 329791 341511 348290 324664 357691 762516 792751 563705 461272 293420 288251 331619 331650 344887 349895 350822 357257 396529 394728 655006 681205 39.35 68.2 1
08:58:06 2023-09-26 383420 382810 87381 85447 133306 137239 138666 137792 93941 91249 103368 104244 126598 128004 369398 401241 1078986 1062168 401392 418523 115032 104678 114397 115804 138246 134137 125459 126136 83211 84165 290502 252571 762539 754708 216819 214066 275679 276377 321850 312784 328646 329026 342537 346967 323846 360180 755807 793414 593007 458376 292254 288455 332535 331560 343541 346688 348911 355853 393739 395173 653150 680686 39.35 68.2 1
08:58:07 2023-09-26 385873 380505 87266 85356 133344 137239 138358 137922 93974 90913 105479 104316 126686 127615 369758 397560 1078399 1068206 404566 417571 115032 104639 114463 116197 138246 134045 125493 125894 83211 85639 287751 251363 755520 750827 216106 212925 275029 277652 320330 314433 327854 329541 342902 348676 322746 360289 760132 792410 562854 460359 294670 287046 330956 331238 342983 347726 353546 357836 393400 394728 654541 679685 39.35 68.1 1
08:58:08 2023-09-26 383201 383347 87178 85356 133310 137274 138358 137922 93812 90946 103462 104316 126510 128004 369240 398153 1078399 1055920 404500 418817 114999 104639 114299 116044 138246 134171 125253 126102 83211 84171 285735 254109 743338 753606 216514 214731 274381 276412 322601 312090 328646 328795 341511 346967 324663 359384 754740 801473 584699 459676 293182 288350 332769 330826 342955 347933 351271 356898 394387 396578 646876 679685 39.35 68.2 1
08:58:09 2023-09-26 382318 381110 87417 85454 133780 137144 138743 137505 93941 90913 105591 104141 126719 127615 369794 397164 1082155 1066694 402318 418817 115032 104673 114430 116277 138246 134171 125339 126136 83211 85672 288493 253819 748719 749700 216819 213963 274852 276198 322684 313293 327464 330647 342974 348921 324857 358771 758655 792930 560847 459913 293800 287945 332067 331974 342947 351061 349965 355853 392225 394728 654785 678723 39.35 68.2 1
08:58:10 2023-09-26 383420 381110 87266 85419 133561 137274 138323 137922 93812 90946 105444 104316 126598 128038 369204 397595 1076107 1054021 403757 417571 114999 104639 114233 116077 138246 134171 125286 126344 83154 85823 285735 254073 759509 751940 216819 214915 273387 277262 322601 312126 328391 328831 341511 347454 324929 358266 753602 801473 563129 459211 293182 288039 333003 330790 342983 347241 351663 355525 395775 396290 648967 681541 39.35 68.2 1
08:58:11 2023-09-26 386691 380968 87445 85471 133645 137518 138869 137784 93941 90913 105552 104316 126686 127615 369506 396461 1072914 1065936 408280 420950 115568 104606 114463 115804 138517 134137 125638 125928 83211 85613 287751 252322 747631 747801 217778 213620 273351 278114 320615 313296 328646 329293 342491 348290 324893 357153 756949 791251 560847 459715 293005 288172 332067 331292 342476 349324 351325 354166 394652 396299 652641 682657 39.35 68.2 1
08:58:12 2023-09-26 386713 380892 87142 85415 133344 137724 138289 138375 93812 91356 105371 104380 126477 128038 369240 398467 1074546 1057421 408539 418193 114999 104712 114332 115997 138246 134171 125373 126136 83211 85705 287751 252322 754454 753606 216819 213620 273387 278970 320615 313076 328391 327768 342298 347942 324929 359433 754703 799175 560847 463938 293836 288802 333762 329684 345374 349157 350916 354021 394172 396957 651045 682657 39.35 68.2 1
08:58:13 2023-09-26 385550 380807 87270 85324 133528 137548 138739 138004 93974 90913 105552 104617 126834 128188 369794 397164 1076107 1070718 407343 417900 115065 104639 114496 115804 138358 134171 125493 125928 83211 85731 298008 251753 752272 749228 216476 213552 274609 278150 320130 313122 328414 329506 341511 348290 324929 357691 757022 791251 561740 463427 293420 287683 332067 331327 342441 349081 351060 354739 395207 396578 653600 682657 39.35 68.2 1
08:58:14 2023-09-26 386713 381145 87230 85483 133524 137836 138422 138457 93876 91356 105444 104348 126598 128250 369528 398188 1073024 1058650 405682 418193 115488 104712 114463 115997 138358 134137 125493 126102 83211 85672 287751 252108 760702 755325 216819 213917 273871 278970 320094 313076 329577 328547 344914 347728 324640 359978 755698 797866 560847 462170 292871 288757 332895 329648 343506 349582 350530 353630 394387 396921 652152 682657 39.35 68.2 1
08:58:15 2023-09-26 386128 381074 87266 85510 133612 137274 138358 137956 94007 90946 105479 104617 126686 128038 369794 397200 1076107 1069919 407959 418193 115065 104639 114496 115837 138280 134171 125493 126136 83211 85705 287751 252144 755883 749389 216476 213586 274644 278114 320130 314065 328182 330241 341546 348324 324929 357727 758544 791251 593007 459679 293213 287919 332067 331830 342441 350562 350530 354703 395521 396650 654560 682657 39.35 68.2 1
08:58:16 2023-09-26 384400 381145 87266 85435 133340 137681 138323 138183 93876 90979 105371 104348 126598 128250 369758 397631 1077634 1057421 405682 418523 115032 104818 114364 116110 138246 134205 125080 126344 83325 85738 287751 252571 743514 755251 216819 214111 273105 278682 320994 311983 330044 328653 344914 347550 324784 359722 760530 793414 562276 462388 293628 288757 333762 329791 343506 347761 351591 354166 393329 394656 651265 682172 39.35 68.2 1
08:58:17 2023-09-26 385585 381110 87556 85419 133746 137381 138444 138038 93974 90946 105479 104348 126719 128038 369794 395903 1074546 1067216 405646 418817 115065 104639 114430 115997 138362 134171 125493 126136 83211 85823 287751 252535 752272 749376 216511 213586 274189 278773 320876 314029 328646 329599 341546 348290 324929 357691 758630 792930 559417 459715 293420 287081 332067 330934 342983 351375 350248 354703 395872 394070 658701 683927 39.35 68.2 1
08:58:18 2023-09-26 386405 381110 87142 85442 133348 137714 138414 138361 93909 91452 105444 104380 126719 128573 369794 398782 1075344 1057462 405646 418817 114999 104673 114529 115804 138358 134755 125672 126142 83307 84445 287751 252355 749171 754562 216819 214180 274467 278826 320698 313516 329577 328529 342573 347478 324712 358848 755237 797975 560847 464086 294253 288757 333743 329827 343506 347761 351627 354681 393124 394932 650767 682172 39.35 68.2 1
08:58:19 2023-09-26 385518 383085 87298 85406 133561 137304 138358 137956 93974 90946 103615 104316 126719 128004 369794 395903 1074546 1066656 405646 418523 115032 104712 114430 116077 138246 134205 125493 126136 83326 85823 287751 252144 752047 749120 216175 213620 273387 278577 319916 314029 328354 329328 341511 348290 324929 357189 758630 793342 561679 462352 293425 288172 332517 331543 342875 351375 350916 354557 396286 396677 658270 685036 39.35 68.2 1
08:58:20 2023-09-26 385069 381805 87202 85467 132910 137862 138200 138753 92282 91415 103359 104666 126598 128462 369758 396876 1088628 1065179 405111 418888 115032 104639 114463 115997 138358 134171 125373 126136 83211 85705 288341 252571 751371 753076 216175 213620 275486 277687 321172 313552 327533 327803 342537 348290 324664 359950 754134 792370 561445 458206 292254 287046 333713 329791 342991 349115 350494 356609 392261 395020 656022 680204 39.35 68.2 1
08:58:21 2023-09-26 385554 383087 87298 85384 133742 137381 138834 138064 94007 90979 105479 104316 126753 127915 369866 397164 1076107 1069488 406040 418193 115065 104639 114812 115997 138362 134171 125700 126136 83211 85705 290502 251789 752385 749228 216511 213552 274837 278150 320130 314065 328377 329560 341546 348324 324640 359941 760236 794954 554398 460982 293498 287674 331655 331650 344633 349895 351007 356898 396673 396020 655190 681394 39.35 68.2 1
08:58:22 2023-09-26 383993 381538 87262 85411 133557 137376 138444 138022 94229 90979 105479 104380 126719 128038 369830 402779 1079786 1058999 402318 418523 114999 104606 114397 116030 138358 134205 125373 126223 83211 85823 285635 252644 762655 755898 216819 213917 275908 276412 322112 313076 328646 329328 342537 347210 323943 360240 756913 793450 565135 457074 292941 293845 332067 330826 343541 346205 349156 356645 394652 395573 651265 680723 39.35 68.2 1
08:58:23 2023-09-26 384234 383087 87413 85433 133922 137346 138834 138034 94040 90913 105586 104244 126753 127615 369830 396448 1079312 1069760 401392 418852 115098 104601 115036 115771 138762 134137 125493 126136 83211 85705 287751 252608 755685 751583 215805 214100 276276 276127 321826 314698 327391 330451 342974 348921 324784 360361 758984 795739 562276 458376 293558 287046 331565 333342 344583 350634 351024 357656 394652 395984 655006 681140 39.35 68.2 1
08:58:24 2023-09-26 382623 381110 87413 85415 133553 137533 138358 138183 93942 90946 105479 104348 126719 128161 369794 398224 1077460 1056670 403153 418888 115032 105052 114463 116157 138246 134239 125253 126257 83154 85856 288493 254648 744967 751863 216819 214983 274609 277885 323126 312126 328646 328831 341511 347454 324676 359348 756504 802753 560847 458206 293594 293565 333003 331327 342751 346723 351663 356898 393472 394105 646912 680723 39.35 68.2 1
08:58:25 2023-09-26 383411 381180 87298 85415 133344 137415 138444 138264 93845 91482 105371 104380 126510 128072 369794 397020 1083660 1066842 405074 418888 114887 104818 114084 116190 137969 134788 125046 126378 83045 84541 287751 253674 741549 751361 218045 213997 274923 277704 322422 312539 330278 330893 343190 348047 324700 359095 755794 793454 561445 458170 292352 293845 333978 331148 345618 348351 349473 355853 393472 395279 655522 681689 39.35 68.2 1
08:58:26 2023-09-26 386713 381145 87266 85479 133340 137759 138701 138375 93909 91230 105479 104348 126632 128038 369470 398818 1073024 1059788 408577 418852 115032 104673 114562 115997 138907 134205 125526 126136 83211 84255 287751 251540 749754 755314 216819 214249 275065 278577 320130 314065 329111 328334 343087 346249 324410 357691 758116 798011 562276 462388 293005 290191 333003 329862 343541 349859 351055 354913 395692 396957 651968 682583 39.35 68.2 1
08:58:27 2023-09-26 385046 381948 87357 85542 133277 137950 138289 138375 93844 91515 103287 104666 126443 128462 369722 397164 1086841 1065179 403744 421845 115568 103185 115016 116532 138631 134104 125652 126209 83317 85960 287751 252391 754249 752434 218045 213586 275029 277226 320851 313585 330044 327768 342502 348290 324628 362066 758057 792370 576618 458170 292870 286950 333978 330433 343231 349359 350458 355816 392261 395209 658664 680649 39.35 68.2 1
08:58:28 2023-09-26 387367 381110 87234 85451 133712 137823 138418 138457 93941 91356 103534 104348 126652 128339 369758 398782 1076070 1062131 407977 418451 115595 104784 114496 116157 138358 134577 125459 126310 83211 85790 286806 252463 751544 754671 216819 214215 274256 278970 321101 313040 329811 328494 342777 349100 324929 357655 755807 801396 562276 465003 294461 288757 333942 330647 345863 349649 351127 354485 394436 396957 651192 682657 39.35 68.2 1
08:58:29 2023-09-26 384497 381110 87417 85415 133654 137274 138743 137922 94103 91197 105591 104348 126834 128188 369470 401529 1084542 1065474 403707 418710 115601 104939 114937 116513 138789 134137 125459 126102 83211 85823 287751 252319 750112 754569 216819 213552 275873 277365 321826 313737 328646 328263 343603 347215 323056 359890 755538 793306 563705 458700 292325 287046 332535 330205 343577 348316 349437 355816 394652 395832 656486 682172 39.35 68.2 1
08:58:30 2023-09-26 388892 381074 87421 85441 133528 137700 138323 138148 93941 91197 105552 104316 126686 128004 369758 399938 1071396 1060620 407195 418451 115641 104784 114496 116124 138280 134171 125493 126069 83326 85790 286806 250762 752969 754671 216819 214215 275611 278506 320094 314662 328391 329008 345890 347871 324784 361737 757874 800123 560847 461309 293836 288479 331493 331023 343577 349127 351024 355095 396808 395209 649277 684746 39.35 68.2 1
08:58:31 2023-09-26 385482 380932 87417 85376 133742 137274 138358 137888 94103 90946 105552 104316 126719 127881 369794 397595 1076870 1069760 403744 418487 115032 104606 114529 115771 138665 134538 125666 125894 83211 85790 287751 251753 752345 750762 216819 212925 275873 277652 320130 314950 327646 330295 341476 350119 323379 359348 759741 790656 563705 460002 293083 288356 331762 331794 342983 349787 348349 355816 397025 396578 656449 682657 39.35 68.2 1
08:58:32 2023-09-26 387444 381074 87417 85403 133746 137464 138323 137922 94039 90913 105444 104316 126719 128182 369758 400571 1073172 1059405 406299 418158 115098 104678 114812 115771 138665 134137 125493 125894 83383 85639 290701 251325 758065 756324 216819 214627 274887 277473 319988 315322 328195 329346 343462 348360 324893 358771 756949 800341 560847 462256 293706 288759 332535 330755 343541 348769 351303 354435 396394 395209 650731 684746 39.35 68.2 1
08:58:33 2023-09-26 385518 380540 87513 85451 133654 137274 138358 137922 93974 90913 105444 104316 126686 128004 369794 396413 1077634 1069525 404530 418158 115032 104606 114845 115804 139393 134171 125493 125894 83326 85731 287751 251753 751876 751514 216819 212925 275873 277652 320130 314950 328377 329791 341511 347769 323379 359348 759130 790388 584699 459175 293213 288356 332031 331794 344815 347761 349120 355525 396736 395661 659638 685298 39.35 68.2 1
08:58:34 2023-09-26 386920 380465 87238 85410 133528 137239 138323 137922 93974 90913 105444 104283 127098 127881 369722 399973 1073971 1060620 404890 417571 115032 102936 115128 116344 138720 134036 125739 125968 83407 85809 287751 250795 755022 755787 216819 214146 274766 277687 319870 314728 328414 329239 343308 347942 324893 358302 756913 800159 552647 459606 293005 288356 332535 329827 343541 347206 351361 354166 395800 395797 651192 682657 39.35 68.2 1
08:58:35 2023-09-26 386097 380505 87389 85388 133918 137585 138444 138004 93974 91322 105479 104316 126686 127881 369758 396448 1075929 1069723 405752 418817 115574 104712 115003 116044 138748 134171 125493 125928 83441 85705 287751 251753 750600 751361 216140 213221 275065 278114 320130 314662 328145 329791 341476 348255 324363 358230 759659 791214 558202 462621 293836 290190 331744 331650 344887 349895 349258 355634 396808 396362 658738 684112 39.35 68.2 1
08:58:36 2023-09-26 386740 380807 87270 85447 133495 137684 138435 138247 94007 91323 105552 104617 126719 128004 369506 403456 1075857 1059974 406469 418710 115442 104900 115049 116184 138827 134104 125773 126069 83383 85672 289548 250974 750791 756727 216819 214215 274801 278078 319610 313635 328391 328937 343017 347942 324929 358266 756913 799175 553869 463427 293005 287919 332769 329827 343541 347241 350530 354166 394616 395797 651228 682657 39.35 68.2 1
08:58:37 2023-09-26 387753 380540 87357 85372 133746 137274 138362 137922 94039 90913 105444 104316 126686 127649 369794 397200 1079164 1069723 406906 418817 115032 104712 114529 116277 138863 134171 125493 126102 83211 85672 287751 251717 752047 749920 216627 213552 274837 278114 320130 315128 328646 329541 342902 349832 323356 360289 760703 789916 553685 460655 293836 290390 331852 331614 344923 347761 348839 355853 397025 396218 656413 682657 39.35 68.2 1
08:58:38 2023-09-26 387515 380772 87298 85384 133436 137675 138501 138065 94327 91249 103540 104584 126584 128113 369578 400428 1072987 1060397 405465 418158 115065 104751 114845 116231 138824 134158 125787 126069 83441 85613 287751 251112 754075 754139 216819 214031 274801 277652 319870 314950 328646 329207 343568 347942 324929 359348 756324 800341 593007 459642 293005 288391 332535 330290 343541 347683 351024 354667 395800 395244 650270 682657 39.35 68.2 1
08:58:39 2023-09-26 387444 381110 87421 85451 133746 137389 138830 138264 93974 90946 105625 104316 126719 127615 369794 396448 1077634 1068964 405465 417571 115065 104639 115036 116131 138358 134171 125493 125928 83383 85705 286806 251540 762853 753427 218353 215279 275588 277971 320473 314842 328268 329720 342974 348885 322913 360325 761086 790098 565135 458700 293498 291436 331995 332212 342983 348246 349402 356605 396772 395562 656721 682172 39.35 68.2 1
08:58:40 2023-09-26 383420 381078 87234 85388 133746 137274 138358 138148 94007 91356 105479 104316 126719 127915 369758 401205 1079022 1060161 401392 418781 115515 104818 114463 116044 138246 134137 125459 126136 83211 85823 287751 252608 746923 754744 216819 213586 276172 277031 322076 313516 328646 329257 343052 347698 323907 360180 755856 793378 563705 458376 292700 293881 332535 331256 344540 347726 349402 356609 394616 396957 654320 680428 39.35 68.2 1
08:58:41 2023-09-26 387444 381110 87405 85447 133746 137464 138603 137956 94278 91197 105552 104316 126719 127649 369758 397560 1077362 1069723 403634 417571 115065 104606 114845 115804 139191 134441 125879 126074 83274 85809 290502 252812 751896 752047 216819 215128 275273 277899 320094 314065 328182 329560 341511 349868 325819 358771 758630 788718 565135 459167 295077 288356 331063 332068 342201 347761 348875 355241 396709 395984 656217 682657 39.35 68.2 1
08:58:42 2023-09-26 384234 381074 87266 85406 133650 137647 138323 137922 93909 90913 105444 104316 126510 127915 369758 399693 1080587 1064902 403173 418193 115032 104673 114496 115997 138280 134171 125493 126136 83358 85823 290502 252571 746004 754139 216819 213255 275873 277031 321137 313040 328646 327803 343568 348778 323907 359890 754134 793342 563705 459351 295088 288721 333820 329541 346842 349295 349294 356715 394472 397101 654431 681505 39.35 68.2 1
08:58:43 2023-09-26 387518 380545 87417 85415 133654 137239 138743 137922 92506 90913 105552 104316 126719 127615 369794 396413 1079106 1070823 405170 420318 115475 104794 114937 116265 138824 134104 125705 126088 83374 85934 290502 251253 750885 750451 216175 215431 274852 278042 320130 314065 328145 329239 342902 349100 323415 359384 760009 788947 563705 458370 293420 288698 331063 332572 342441 348246 348875 354703 396988 396299 657182 682657 39.35 68.2 1
08:58:44 2023-09-26 384234 381074 87361 85388 133561 137551 138358 137922 93909 90946 105479 104316 126719 127649 369722 398818 1078986 1062874 403173 418193 115032 104639 114397 115997 138280 134137 125373 125928 83325 85705 287751 252535 749055 752543 216106 213221 275065 277226 321137 313076 328646 327733 343052 349269 324111 362140 755757 793272 560847 460002 295088 288757 333870 329577 346633 349895 349294 355816 394652 395832 656587 680392 39.35 68.2 1
08:58:45 2023-09-26 387444 380807 87449 85378 133561 137274 138358 138419 92400 91249 103547 104504 126834 127901 369614 396948 1075923 1071780 405930 420950 114966 104678 114463 116138 138246 134171 125638 126209 83211 85790 285051 251466 753328 748604 218662 213586 274609 278114 320165 314029 328414 329560 341511 348290 324929 357691 758382 792370 559417 459715 293005 287081 332067 331565 342476 348351 351555 354703 395243 396614 653794 682657 39.35 68.2 1
08:58:46 2023-09-26 384506 381180 87142 85451 133310 137612 138193 138148 93812 91356 103427 104380 126302 128250 369758 396740 1085301 1063420 404603 418852 114887 104818 114006 116157 138246 134205 125166 126310 83325 85705 287751 252571 749155 748202 216140 215431 274781 277365 321564 311841 330278 328653 342974 349688 324712 362288 756467 792224 570379 458170 294670 287290 333906 330469 343231 348316 349437 355816 392261 396849 657803 678723 39.35 68.2 1
08:58:47 2023-09-26 387518 383356 87472 85479 133645 137361 138220 137976 94165 91190 103578 104251 126584 128004 369722 395903 1071396 1066161 407774 418487 115032 104678 114713 115804 138720 134441 125459 126102 83211 85646 287751 252571 750790 748859 216819 214249 273387 278114 321586 313772 328414 329293 342009 348290 324929 357153 756949 793491 557988 459715 293420 287971 331207 331292 342983 349359 350494 354416 395521 397209 655522 682657 39.35 68.2 1
08:58:48 2023-09-26 384506 381110 87142 85502 132906 137840 137965 138457 93876 91515 103321 104666 126302 128573 369722 397236 1082155 1063667 403744 418523 114999 104533 114332 115804 138358 134171 125459 126108 83503 84644 287751 252319 747058 753501 218045 213517 274887 277083 320994 313117 330512 329637 342263 350342 324435 361258 756023 791251 566029 458170 293331 293773 333942 329791 342476 348316 349473 355488 392225 394105 655522 679722 39.35 68.2 1
08:58:49 2023-09-26 384400 383087 87451 85415 133662 137308 138530 138187 93909 91356 103390 104348 126510 128250 369758 397595 1076870 1057141 405646 418817 114999 104673 114332 116157 138246 134632 125286 126310 83211 85823 287751 252535 744963 755215 216819 214249 273351 278773 321137 312600 330498 328529 342059 349135 326948 357153 754703 801473 561679 459751 292290 293818 333707 330969 345863 350081 351339 354412 393257 396957 651118 682062 39.35 68.2 1
08:58:50 2023-09-26 384506 381145 87050 85472 133219 137716 138062 138279 93844 91515 105444 104699 126269 128373 369758 397164 1084532 1065179 404419 420652 114900 103041 114463 116057 138631 134137 125392 126176 83364 85927 287751 252391 758211 752047 216140 213586 275029 277596 321850 312090 330732 327768 341511 349832 324604 359746 754134 791251 553685 458206 294670 293493 333292 329791 342983 348351 349437 355853 392261 395244 655486 680240 39.35 68.2 1
08:58:51 2023-09-26 386713 383087 87349 85443 133214 137733 138193 138187 93812 91356 105444 104348 126598 128038 369794 398782 1074546 1058650 405646 417607 115032 104639 114430 115804 138246 134171 125459 126136 83211 85738 290502 252144 750832 754108 216819 214249 274189 278970 320579 313552 330227 328569 342812 349662 324929 357189 758618 800260 562276 463441 293914 288757 333472 331796 345863 349679 351163 354557 395521 395209 651228 684260 39.35 68.2 1
08:58:52 2023-09-26 384506 381141 87051 85489 132935 137681 138193 138375 93812 91452 105371 104856 126449 128648 369470 397020 1087854 1065474 404280 420355 114966 104828 114779 116024 138246 134205 125459 126136 83325 84612 288493 252535 751484 748202 216175 213586 275395 277596 321172 313552 327533 327803 342537 349868 324664 359348 754703 791251 568929 458206 294670 287029 333978 329827 342511 349081 349473 355853 392225 394070 655522 680240 39.35 68.2 1
08:58:53 2023-09-26 384976 381730 87543 85479 133344 137499 138323 138183 93876 91389 105371 104380 126686 128250 369722 398188 1077634 1058650 405682 418817 114999 104673 114299 116157 138246 134910 125286 126344 83211 85705 287751 252535 743521 755215 216819 214066 273387 278970 320851 312790 330402 329243 345132 348676 324784 359759 758495 801580 554398 463186 293420 287046 333472 329827 343506 349823 351447 354667 393400 395244 652188 682657 39.35 68.2 1
08:58:54 2023-09-26 384360 382810 87413 85704 133352 138180 138220 138306 94036 91541 103294 104921 126429 128627 369578 396984 1085264 1063667 405111 418817 115488 104862 114529 116044 138246 134205 125493 126257 83536 84381 287751 252571 760102 748238 216175 213586 275100 277687 321172 312820 327533 327803 341989 350890 324929 359384 754703 791251 553685 458206 294817 293773 333978 329827 342511 348351 350530 355889 392261 394035 655985 680723 39.35 68.2 2
08:58:55 2023-09-26 384364 381145 87503 85483 133561 137724 138323 138279 93974 91548 105479 104666 126719 128284 369794 398503 1077634 1057141 408050 418852 114999 104886 114332 116384 138246 134882 125493 126412 83211 85889 287751 253710 743760 757807 218045 214662 274047 279058 322684 313373 330980 329648 343462 347769 325747 358266 758093 804734 559417 464424 293997 287718 333978 332333 346352 351551 353761 356645 394687 396492 653150 682786 39.35 68.2 2
08:58:56 2023-09-26 389852 390256 89035 86743 137066 143890 140939 140208 94758 92542 107025 106750 132006 131301 379702 404535 1103688 1086620 411744 431312 117649 103313 118364 119901 142182 139630 132544 132900 86778 84953 296158 259464 760300 765492 219978 218232 278679 281255 330050 319996 333717 337648 348921 355272 329813 366091 776901 811369 569423 467868 301313 295890 340479 341789 351961 356464 358365 364604 404788 404259 669564 698046 39.35 68.2 2
08:58:57 2023-09-26 394481 394777 90221 87661 142389 141746 144202 143490 95021 94559 105022 108081 129167 135074 381535 415047 1112882 1096111 414624 436140 119191 104460 120711 120168 145098 142845 131021 132261 85497 86104 298117 261333 769824 781763 221595 220128 283424 284312 333495 324143 339199 340099 352381 358038 331852 369187 783570 822982 569901 468692 304295 297108 344689 342861 356614 359206 360061 368006 406038 407725 674754 702020 39.35 68.2 2
08:58:58 2023-09-26 404792 398583 90479 88359 143499 143625 146293 145529 94988 92542 106074 108811 130949 131884 385935 417128 1112882 1100614 426106 436642 122150 105204 124474 121515 146864 142432 132872 133914 85690 86711 299317 261621 774037 784265 223198 221732 282992 287958 334001 324308 339491 340553 352452 358073 333942 369161 784297 832160 576179 479749 305594 300302 348857 344801 356543 361292 364919 368083 405894 410254 673446 708304 39.35 68.2 2
08:58:59 2023-09-26 409536 405545 90864 88424 141614 144765 147450 146649 94627 92155 106531 109615 132067 133126 390973 418576 1125190 1113019 427506 441142 120530 105816 122075 122985 148856 144360 134584 135428 85743 87314 300034 264483 784195 784265 223934 222823 284007 288076 336804 328309 338468 342897 350275 357005 333942 367193 790990 829368 575140 477598 305594 299194 345138 345979 356685 360282 363375 368900 408186 407725 673692 712558 39.35 68.1 2
08:59:00 2023-09-26 405935 405797 90827 88392 141114 144765 147797 146959 94431 91548 107005 109548 132018 132300 391847 419066 1125485 1118312 426106 440939 122472 105237 125374 122967 151363 144160 134652 135522 85764 87044 301967 263732 790283 785375 224880 221576 283609 287958 332751 327043 340088 341573 353943 357968 331709 367854 787597 823128 580529 479749 304727 299404 343585 343352 353414 360282 363634 366854 406038 403715 673728 708304 39.35 68.1 2
08:59:01 2023-09-26 408271 406083 90373 88049 139803 144765 146438 146271 94069 91098 106293 109045 131277 132199 387677 418888 1124466 1105034 423278 437978 119157 104818 122597 122849 147684 144126 133708 135284 85690 86711 299317 264182 774453 785375 222850 220542 282240 284818 333965 323483 338479 337648 349448 355854 327790 365473 779692 816141 576791 475314 301999 298112 345359 342861 351997 358634 357861 363830 399942 402801 676739 704312 39.35 68.1 2
08:59:02 2023-09-26 405296 405802 89820 87597 143747 144024 145984 145613 93617 90818 105652 108811 130524 132053 387822 417749 1116379 1097815 419660 439856 119031 104141 124764 122246 148237 143426 133708 134639 85540 86734 305516 265081 782472 790883 221213 221462 281883 284245 333893 323687 336994 337434 349724 351994 327755 364928 779692 824768 568973 472749 303864 297351 342956 341753 353843 357133 357789 364627 401102 403371 669527 703238 39.35 68.1 2
08:59:03 2023-09-26 411822 408703 89861 87465 139312 144024 146390 145639 93455 90342 105764 108595 130859 131520 390567 417540 1112882 1102999 423842 436264 118798 104219 124904 122246 147890 143494 133893 134824 85434 86380 299081 264105 800773 788718 221010 220506 280433 284050 331749 323674 333645 338122 346997 350941 328546 360542 780797 824514 601553 475650 302361 297453 340683 342861 351961 356846 357215 360438 402904 400932 669017 704083 39.35 68.1 2
08:59:04 2023-09-26 405930 406083 89758 87144 139711 143765 146429 145360 93455 90186 105968 108528 131165 135731 391228 418336 1119402 1109860 422413 439202 119006 104284 123168 122483 148303 143396 134323 134877 85466 86316 300034 262956 791386 788644 222614 219066 281066 284276 329978 324600 333537 336489 347484 353652 326767 362951 781278 814169 601553 477036 301293 298532 341991 341272 351961 356996 358935 359316 399907 400932 677182 701984 39.35 68.1 2
08:59:05 2023-09-26 410499 407592 89443 87418 143172 144323 145579 146070 91334 90499 105422 108811 130410 131735 390915 416508 1125264 1103784 421482 437907 118600 103999 124904 122676 147684 143426 133927 135080 85444 86588 301021 266168 780089 788159 221390 219785 280442 283012 333025 320967 333681 336560 345156 351502 324676 360506 779422 815643 576791 472531 303864 295389 341331 342091 350791 357563 357896 360402 401533 399560 674681 701096 39.35 68.2 2
08:59:06 2023-09-26 413606 408843 89628 87144 143355 143693 146056 145939 91143 90124 105488 108844 130785 132199 391490 421214 1115142 1094534 425687 439234 118104 103999 122929 122835 147684 143938 134145 135267 85561 86380 301021 265415 780038 795459 221010 219820 278688 283936 331014 320967 333681 334000 345676 349891 327410 357943 773977 824514 610347 477036 301933 294082 341991 339454 351465 356083 359243 359859 397025 398826 665565 701096 39.35 68.3 2
08:59:07 2023-09-26 412807 408879 89443 86965 143372 143765 146031 145562 91017 89873 105448 108412 130500 135731 392372 418995 1109659 1097420 422080 436571 118832 103572 121893 122213 151259 143259 134618 134605 85551 86199 302179 264291 795337 793381 220357 219101 279884 282581 328733 323651 333050 335355 346469 351353 324484 358975 778400 818303 577629 476926 299874 296192 341174 338122 351961 355276 356449 359435 400016 400388 671538 701984 39.35 68.3 2
08:59:08 2023-09-26 410731 411868 89591 86984 139670 143317 146528 145497 91073 89928 106008 108279 130850 131708 393447 420693 1117854 1106639 421708 436256 118330 103714 125322 122615 149273 143892 134618 135872 85519 86167 299081 263918 795017 791069 221546 218420 278623 283012 328946 322692 331556 333884 343568 350451 323415 357979 778552 811723 581659 478051 300443 296098 339929 339371 349877 356846 355949 359110 397025 396492 675213 704275 39.35 68.4 2
08:59:09 2023-09-26 413974 411361 89133 86874 143364 143693 145819 146107 90823 89873 105455 108778 130280 131884 393031 419030 1123668 1103784 418958 436535 118296 103572 125182 122817 148164 144232 134664 135470 87427 86552 301021 267076 788279 793203 220215 218926 281471 280687 331336 320753 331377 336485 344914 348290 322626 359142 774013 813632 573838 472822 301537 293812 339965 339693 348119 354778 354548 358739 396673 394932 673446 700102 39.35 68.4 2
08:59:10 2023-09-26 416631 412126 89345 86865 139220 143359 146425 145870 90637 89496 105764 108412 130810 133102 394819 426605 1106824 1096849 423621 435958 118124 103366 123583 122817 151119 143892 134618 135394 87407 85955 300970 263546 793940 797885 219943 218385 279136 282545 328454 319961 331556 332873 342502 348819 321911 354909 771617 816104 584314 477712 300231 293491 340157 336595 349313 353679 355373 357656 394302 395832 665602 701096 39.35 68.5 2
08:59:11 2023-09-26 414953 413279 89133 86656 143429 143460 146328 145905 90637 89529 105797 108670 130524 135498 391895 419030 1111232 1097456 423278 440209 117969 103643 122142 122952 148510 144291 134923 136036 85455 86316 300034 266168 793308 796683 219258 218807 278540 281452 328025 322144 331450 333884 342467 346967 322944 355520 778400 817294 588793 474985 297550 295288 337339 338122 349841 352584 353761 357946 397025 395797 667524 704813 39.35 68.5 2
08:59:12 2023-09-26 414876 415106 88966 86897 143294 143727 145819 146617 90355 89561 105698 108811 130280 131965 391860 421500 1122872 1102216 421482 437292 117697 103617 125182 123084 151224 144394 135058 135966 87400 86348 301021 267682 787256 795629 219635 217706 278575 279679 329480 320446 329021 333884 342491 347942 321573 355812 770632 808216 580188 471416 300188 292152 337848 338395 346655 352619 351627 359110 394616 394450 672491 699073 39.35 68.6 2
08:59:13 2023-09-26 413377 415101 89040 86498 143364 143262 146668 146142 90574 89373 105830 108769 130785 131884 395719 427292 1115970 1097592 420010 439856 117644 103431 122007 122985 151259 144360 135058 135966 87333 86167 302929 266923 792235 801291 219744 216996 279189 282135 327990 319029 329519 331327 341989 346967 317929 355812 769979 810576 581659 472452 299596 293009 338358 334574 349349 352584 350248 356898 393472 394621 672704 700102 39.35 68.6 2
08:59:14 2023-09-26 420113 415101 88824 86462 143159 143727 146531 146414 90512 89435 105830 108778 130369 135533 393070 424132 1112684 1092957 426478 436357 117420 103431 125217 123084 151259 144628 134685 136188 87373 86199 302929 266168 789390 800123 218917 218385 278352 280365 328733 319379 332392 331579 342275 346267 320272 351384 772127 816331 610347 478353 299378 292206 338869 338596 347701 352584 353471 355488 391568 395948 665967 699073 39.35 68.6 2
08:59:15 2023-09-26 418258 417404 88970 86529 139408 144024 147003 146247 90538 89398 106114 108611 130859 131650 394973 423953 1115252 1106265 422678 436357 117935 103378 125706 123051 151609 144291 135535 136582 85540 85986 302929 265415 796596 799118 219447 216288 279136 280701 325945 320446 330732 331601 341048 345888 315722 353625 766224 805064 574729 472786 297766 294296 336288 336560 345649 352302 348349 354703 394025 393271 673692 701096 39.35 68.7 2
08:59:16 2023-09-26 418430 415101 88792 86197 143364 143494 146668 146379 90446 89186 105797 108595 130280 135463 393694 424008 1116900 1097456 421781 436584 117191 103366 125182 123117 148406 145098 135130 136552 87239 86380 302929 268933 791790 797775 218777 217194 279100 279757 331013 318299 329751 332423 339769 345888 316934 351492 769979 804129 561215 474197 299596 291547 337575 336560 346842 352337 349437 355241 389271 392444 673446 697021 39.35 68.7 2
08:59:17 2023-09-26 420964 418040 88727 86244 139125 143359 146666 146104 90323 89186 106057 108703 130280 133452 396844 422760 1108015 1097456 423094 440479 117812 103216 125565 123051 151856 144394 135850 136445 87393 86199 305516 266923 802746 801625 217593 216996 278352 279477 325454 319996 329591 330558 341769 343023 316455 350925 770524 811405 578717 475314 297802 293812 334772 336053 346412 349359 349437 354703 393436 393584 664589 701488 39.35 68.7 2
08:59:18 2023-09-26 420739 417478 88824 86130 143416 143262 146839 146808 90450 89186 106074 108595 130435 135333 396061 426279 1114461 1108729 425687 437599 117739 103366 122185 123697 149377 144962 135842 136309 85529 86135 302568 266734 797539 797885 218506 216926 277339 279903 325945 319193 329541 330290 337865 345924 315722 350094 769832 802356 577629 477036 296821 292471 336569 334574 344576 351528 349437 351569 390435 392145 671538 700102 39.35 68.7 2
08:59:19 2023-09-26 418653 417474 88242 86220 143717 143228 146804 146652 90355 89370 106227 108645 130280 135403 396097 429183 1114461 1096069 419291 437942 117224 103190 125496 123150 151574 145274 135756 136480 87333 86167 304908 267492 795641 805341 218049 215583 278352 279757 325981 320550 328646 329490 340497 342474 315693 350889 765687 807040 577629 471380 296533 291751 335782 334503 346691 349359 347021 354166 389509 392444 671538 697058 39.35 68.7 2
08:59:20 2023-09-26 424485 417767 88279 86008 143159 143262 147439 146652 90355 89064 106107 108778 130785 133417 399031 431495 1106787 1094400 426862 440387 117285 103281 122220 123731 149272 144829 135949 136445 87306 85955 302929 266923 795707 804771 217523 216137 276399 282135 328177 317000 330534 328529 338887 342748 315915 347202 766065 809431 585807 477712 295950 291335 336830 333965 345371 349359 348875 350930 387309 391201 665638 699073 39.35 68.7 2
08:59:21 2023-09-26 418290 419982 88662 85882 143364 143262 146597 146754 90075 89186 105935 108778 130280 135498 396727 424061 1118790 1102216 417999 438121 117386 105877 122185 123150 151890 145376 135978 136484 87333 85896 305516 268252 801683 800159 217337 214949 278352 279757 324475 318476 327646 329293 337356 341721 313998 350359 769434 801473 586073 468692 296857 291991 334234 334538 343506 348351 347852 353630 389817 387714 669257 697021 39.35 68.8 2
08:59:22 2023-09-26 420213 419048 88242 86125 139225 143603 147245 146683 90381 89243 106041 108678 130426 131683 396547 430320 1115933 1096849 419624 437942 117224 103307 122305 123745 151609 145099 135978 136764 85251 86253 302929 267682 797096 805911 217523 214949 277339 279363 324964 317000 328646 328095 338684 343046 313998 349303 764946 802500 581659 468692 296987 290599 334772 333965 345094 347761 347852 351569 390423 388837 666300 694941 39.35 68.8 2
08:59:23 2023-09-26 422268 419013 88517 85764 143547 143170 147211 146104 90355 88909 106286 108564 130500 134980 396727 429823 1103688 1092957 422678 436642 117305 105809 125670 123117 151854 144863 136235 136445 87373 85680 303761 266545 807684 806907 218971 215513 276648 279757 324951 316929 328464 327365 338233 340761 314883 348811 766065 809431 584957 473942 295248 292196 333978 334234 344540 348733 349333 350894 389544 387679 663755 699073 39.35 68.8 2
08:59:24 2023-09-26 421997 420787 88452 85972 139096 143608 147110 146787 90286 89186 106074 108811 130402 133382 396511 432256 1116044 1097383 422080 438594 117347 103319 122238 123660 151714 145099 136012 137117 87239 85923 305516 267682 796208 804771 217151 214915 276755 279363 324022 315091 328646 326780 334860 341463 312973 348564 761531 805064 577246 471380 295915 290387 334737 333848 345059 348316 346869 353952 388011 387679 663614 694977 39.35 68.8 2
08:59:25 2023-09-26 422594 420335 88654 85768 143429 142833 147211 146890 90388 88909 106286 108595 130524 135015 396799 430593 1103688 1093732 423278 437978 117339 105809 122606 123901 147848 145615 136503 136756 85497 85796 302929 266168 805409 810493 218045 214846 276332 279757 324951 316521 327646 328095 336706 339337 312651 347788 765487 808860 584314 473527 294113 291843 333978 333848 343541 347504 347852 350328 388691 387644 663755 698046 39.35 68.8 2
08:59:26 2023-09-26 422853 421554 88154 85642 143368 143229 147208 146584 90010 88909 106074 108811 130321 133507 396691 431789 1116044 1095827 422080 437799 116996 105843 122136 123745 151785 145234 136364 137152 87239 85860 304908 266733 803280 805341 216476 216038 276332 278970 324440 314801 327682 325831 333784 340951 311550 347542 763701 800341 584314 472082 295427 289743 334737 332873 343541 348281 346587 352510 387738 387644 664625 694977 39.35 68.8 2
08:59:27 2023-09-26 425729 421590 88366 85704 143159 142833 147211 146890 90075 88877 106286 108703 130491 135238 396835 432060 1106215 1094496 424222 437835 117171 103304 122437 123797 149760 145684 136339 136946 85497 85770 305880 266168 804829 809213 218045 214409 274994 279757 324987 315091 326685 328314 335799 338559 312023 345681 763794 806409 578717 473527 293558 290379 333978 333848 343231 346708 347360 349308 387498 387066 663755 697058 39.35 68.8 2
08:59:28 2023-09-26 421294 423482 88210 85700 143747 144024 147346 146615 90075 89064 106107 108811 130500 133285 399717 433079 1114461 1094511 420588 437478 116996 105911 122202 123896 150279 145369 136492 137376 87239 85955 305516 267814 809391 809286 216140 213586 276332 278114 324987 315532 324739 324780 335835 338337 310100 347296 761567 802428 584314 468656 295463 288654 333978 333848 342983 346958 346869 351760 384534 385915 662344 694977 39.35 68.8 2
08:59:29 2023-09-26 426437 423816 88269 85669 143168 143170 147211 146546 90188 89300 106366 108911 130572 131665 400173 428489 1106787 1096743 424480 439104 117057 105848 122269 123863 147585 145585 136537 137239 87266 85770 305516 267179 808613 806996 216819 214283 275065 277883 324951 316009 323418 327274 333784 339029 312023 342659 763218 801473 587047 476361 293764 289708 333978 333848 342464 349859 346587 349989 388011 385271 672491 696528 39.35 68.8 2
08:59:30 2023-09-26 425877 424115 88210 85588 143538 143041 147485 146580 90355 88909 106465 108595 130524 134980 400354 433278 1103688 1092957 424400 437978 117191 105707 122521 123778 148115 145099 136953 137022 85263 85500 301058 265506 813551 809213 216819 213586 275029 278773 323126 315091 324703 324745 334790 339338 310171 344597 763830 802464 572833 474270 295507 290060 333472 333498 342706 347445 346869 347207 385724 385223 664625 695962 39.35 68.9 2
08:59:31 2023-09-26 424368 427087 88081 85849 139112 143824 147346 147193 90224 89276 106399 109196 130679 131717 401488 426601 1115590 1102578 421598 438509 116640 105921 122269 123896 147686 145129 136616 138144 87239 85865 305516 268864 800337 804705 216819 213586 275908 276377 324987 315091 322701 325796 332747 337547 309197 345437 757247 793486 581329 471416 295012 287081 333978 333848 341742 348524 345256 348184 383043 384698 671538 692904 39.35 68.9 2
08:59:32 2023-09-26 428366 424115 87813 85657 142964 143262 147317 147814 90075 89218 106253 109112 130036 135568 400354 430584 1109695 1087391 423710 439283 116607 105843 122185 124268 147585 145877 136458 137827 85517 86253 305880 270358 796965 810493 216514 214662 274083 277083 324951 315802 324523 325690 333212 339207 310135 341960 763334 804881 581329 477036 292254 288829 333978 332766 342947 346958 345293 347171 387465 387068 664577 697021 39.35 68.9 2
08:59:33 2023-09-26 423746 426510 88053 85887 139092 143161 147625 146959 90108 89064 106286 109062 130720 131636 401204 433183 1112882 1094549 423606 439283 116882 105775 122353 123896 147686 145605 136733 137602 87239 85743 304908 268415 811823 811613 216666 212267 275065 276412 324265 315838 323646 324546 333749 337132 308226 344597 760888 802536 579836 471452 294113 287081 333978 333107 342947 346958 346600 348285 383419 384698 663614 694977 39.35 68.9 2
08:59:34 2023-09-26 429911 423796 87905 85547 143359 142866 147797 147403 90355 88970 106392 109037 130402 135463 401488 426717 1108052 1095864 423637 441564 116795 103272 122774 124310 148220 145502 136803 137690 85453 85860 305880 268824 805204 807053 215905 213586 273387 277262 324037 317322 322176 325796 334105 337842 311412 341443 765120 793450 579836 476361 292254 288391 333508 332873 341982 348846 342650 348889 385689 384681 669564 692941 39.35 68.9 2
08:59:35 2023-09-26 429000 424740 87753 85669 143425 143170 147450 146722 90293 88942 106286 109045 130641 135541 401488 426637 1106824 1094511 423637 438666 116607 105633 122437 123896 147719 145403 136940 137445 87119 85801 302568 268002 815720 805911 215422 212891 273316 276377 323126 315394 320713 325497 333021 336318 308261 340376 763701 793450 585532 475754 292325 287954 333003 332837 340949 347933 342397 346773 385111 383531 671062 693958 39.35 68.9 2
08:59:36 2023-09-26 426433 427421 87633 85605 143164 142833 147694 147058 90293 89300 106286 109037 130402 133359 401269 435380 1116302 1097629 422641 438688 116701 103110 122606 124172 149955 145842 136862 137492 87239 85563 307702 268415 803769 810394 216514 217635 273387 275989 323821 315358 324174 324413 330754 338079 306261 342237 760817 801473 575775 468620 293146 287290 333472 332369 342465 343876 342686 348925 381025 384681 659425 692977 39.35 68.9 2
08:59:37 2023-09-26 427072 425349 87633 85546 139035 142799 147797 147403 90293 89064 106319 108811 130393 135274 401488 433075 1114461 1094511 423462 439973 116573 105560 122353 123896 147686 145437 136906 137732 87086 85563 304908 268828 802652 809250 216209 217906 273090 275531 322207 313993 324138 324413 333875 338079 306649 341443 759167 800305 575775 468426 292664 287046 333003 331830 342947 343806 341578 348779 380687 383531 658456 691853 39.35 68.9 2
08:59:38 2023-09-26 429000 428248 87601 85504 143159 143093 148173 147572 90312 89300 106399 109012 130426 131564 402589 429049 1105107 1094549 423195 439211 116573 105673 122353 124238 150551 146110 136837 137533 87172 85558 305880 269974 806280 808035 215298 217941 272673 275495 322863 315838 320346 324870 333021 334732 307224 339790 761356 798871 576850 474270 293628 287011 332769 331830 338575 346958 342650 345649 383312 382349 669564 695670 39.35 68.9 2
08:59:39 2023-09-26 429000 425313 87753 85409 143359 142534 148210 146925 90075 88909 106432 109037 130247 135190 403379 433075 1102869 1092957 422266 441104 116607 105492 122606 123863 148723 145337 137216 137484 87139 85500 304908 268639 811786 809821 214996 213930 272221 275266 321101 315838 320642 323920 333021 334498 308855 338325 762436 800341 576850 474234 293420 293809 332067 332837 338586 345915 342686 345846 381899 382278 670868 695745 39.35 68.9 2
08:59:40 2023-09-26 428663 428936 87750 85605 142990 143526 147349 148157 90159 89366 106293 109347 129914 135533 401488 430161 1117892 1097676 423878 440247 115833 105741 125670 124514 147483 146297 136330 138115 86985 85531 307907 269514 801136 809270 215298 213323 272257 274688 324037 313040 320713 324870 330081 336318 306901 339348 756913 793342 578717 468656 293213 287945 333472 331657 341706 345041 339960 347473 380421 382349 659855 691876 39.35 68.9 2
08:59:41 2023-09-26 428995 427249 87449 85474 143029 142799 147762 148754 90043 89218 106074 109263 130068 135568 403431 429255 1116044 1100237 421672 439283 116481 105599 122202 124271 147686 145842 136492 137827 86985 85558 307702 270527 803107 806858 214996 213024 272548 272977 323581 313772 320121 324870 330081 335036 306901 338325 756913 793600 578343 468692 293005 287742 333472 329506 339599 345596 342574 346554 382037 382743 663644 691766 39.35 68.9 2
08:59:42 2023-09-26 431252 428936 87808 85471 143216 143170 147931 146722 90293 89145 106399 108811 130321 135168 403738 433519 1103858 1088200 426625 439247 116607 105639 122437 124219 147983 145369 137052 137411 87172 85417 301058 266323 806961 812762 214357 213024 270565 275918 321137 313772 321651 321531 331583 333995 306901 338289 761356 802039 578343 471416 292668 287011 329992 330826 340435 342740 342071 345125 380421 378901 663284 692378 39.35 68.9 2
08:59:43 2023-09-26 426469 427885 87565 85437 143064 142799 147797 147609 90075 89092 106253 109037 130068 135428 400773 429521 1116302 1097676 421896 440854 116373 103153 122521 124205 149970 145842 136876 137746 85558 85796 305880 270346 805737 806858 214393 213024 272864 272765 320887 314685 319601 324413 330045 334030 306325 337744 756356 792930 578343 468692 292798 286414 333003 329791 337839 344876 339960 345649 379853 382886 664589 693499 39.35 68.9 2
08:59:44 2023-09-26 427108 430147 87537 85382 143094 142568 147797 147403 90075 89088 106359 109037 130542 135238 400844 431141 1114461 1095790 420850 440593 116573 105458 122606 123863 148521 145780 136940 137389 87172 85417 307907 268002 811363 808035 214000 211763 271651 274425 320130 314065 319412 322974 329818 333726 305070 339313 758593 795359 579089 468282 293420 287135 330063 331560 337803 343841 341565 344638 378997 381172 667052 691386 39.35 68.9 2
08:59:45 2023-09-26 433127 430752 87238 85441 142890 142799 147797 147814 90075 89218 106074 109246 130149 133288 403657 433476 1109183 1085165 425998 440449 116246 103153 122437 124376 148279 145877 136475 138019 86985 85891 305880 270419 802496 811613 213015 213024 273020 272836 322112 312090 320157 322413 330009 332992 306901 337653 756393 797744 576850 474307 291353 287544 332535 328724 339599 342740 339960 342591 381061 378901 658922 695139 39.35 68.9 2
08:59:46 2023-09-26 428332 430310 87298 85369 142895 142667 147554 147712 90355 89186 106074 109037 130118 135238 402008 433165 1108837 1086620 421781 440247 116186 105492 122353 124153 147686 145605 136940 137793 87019 85475 305880 270074 808934 813913 213649 211799 271581 272942 321137 312126 319636 321960 330817 330963 305070 339126 754703 802039 584016 472590 292798 286257 331565 328760 338349 342740 342574 342170 378685 381172 662344 694029 39.35 68.9 2
08:59:47 2023-09-26 432531 425928 87421 85446 139140 143566 147929 147299 90286 89243 106399 109045 130181 132800 403767 430356 1106713 1096575 426143 440247 116379 103088 122606 124067 150216 145403 136940 137602 87052 85495 305516 268379 807575 802284 213685 212428 269894 273778 320615 313040 319153 323429 327490 333995 304534 337139 758630 790983 578343 468692 291009 287742 329992 329488 338719 342740 337332 344602 378720 377737 664226 690465 39.35 68.9 2
08:59:48 2023-09-26 432227 429923 87266 85306 142890 142568 147797 147609 90261 89125 106286 108811 130068 132841 400844 429823 1105255 1092957 426143 439032 116186 105492 122437 124067 147814 145706 136940 137827 86899 85358 307907 268828 805855 808035 212795 212110 269929 272977 320130 312126 320655 323692 327526 332199 305035 336079 756949 790656 576850 473527 291084 287135 330027 329257 337803 343530 337841 344616 382183 378930 667936 691655 39.35 68.9 2
08:59:49 2023-09-26 431170 429738 87479 85312 143416 142698 148071 147676 90316 89186 106286 108811 130036 135238 401689 438613 1111232 1093732 422080 439319 116373 105610 122353 123896 147719 145822 136906 137827 86985 85358 304908 269468 805855 815109 213985 211432 269964 272715 319905 312090 320157 319943 328552 332957 301941 338682 754703 793450 579836 469196 291765 286056 329760 328494 338586 342374 339960 342483 377895 378901 659929 691876 39.35 68.9 2
08:59:50 2023-09-26 431170 429881 86900 85327 142760 142337 147951 147609 90261 89125 106253 108962 130003 135015 403694 435489 1111269 1092957 421672 439046 116073 105419 122269 123896 149796 145502 136607 137709 86925 85626 307907 269243 805855 811613 213649 211066 269964 272490 319870 311109 319672 319683 327755 332690 302386 337689 755820 793378 579836 468862 291353 286598 329742 330241 338610 340515 340152 342447 377715 378424 657803 689696 39.35 68.9 2
08:59:51 2023-09-26 433274 430517 87202 85367 142925 142534 148003 147606 90355 89186 106432 109037 130003 135109 405488 432229 1102906 1090593 425613 440593 116106 105419 122437 123896 147686 145369 136940 137827 86985 85300 304908 268864 809085 811613 212435 211763 269929 272525 319198 313516 319079 320985 328021 330397 304142 335605 756985 797122 570810 473564 290941 286293 329493 328760 334763 343255 341602 341412 378120 377139 667089 694029 39.35 68.9 2
08:59:52 2023-09-26 431243 430215 87238 85187 143159 142107 148210 146959 90388 89125 106392 109037 130068 135109 403211 433223 1100491 1088236 423267 439032 116493 105278 122606 123863 148657 145476 136940 137602 86985 85300 304908 269694 818289 811613 212278 211432 269706 272470 318163 313552 319530 320428 328092 329902 303785 336300 759696 796756 573864 471973 290869 285312 328587 329613 336809 341537 341787 341340 378997 378592 665095 691655 39.35 68.9 2
08:59:53 2023-09-26 432655 430611 86832 85315 139987 143170 147211 148129 90075 89373 106140 109263 129451 135636 402609 432434 1114461 1094511 422302 441678 115607 105526 125670 124305 151750 145877 136458 138203 86832 85358 308521 270419 797315 811040 212313 210442 269518 272074 320651 309914 320655 321662 327709 331692 301766 335605 755615 791251 567298 468584 290599 285454 330027 327523 337566 341166 338231 342253 377895 376612 656486 689391 39.35 68.9 2
08:59:54 2023-09-26 431582 430219 87174 85320 142960 142107 148210 146994 90512 89145 106692 108694 130393 132310 403104 436642 1099944 1089606 425385 439664 116440 105434 122606 123863 148087 145300 137388 137643 87192 85242 307742 267214 821910 815066 212328 210926 269108 272906 317203 311871 320655 319011 328056 330397 302225 335569 755843 797780 580985 468728 290531 285535 327014 329257 337249 339670 338387 340416 378464 376577 664226 690564 39.35 68.9 2
08:59:55 2023-09-26 431618 430517 87178 85324 142960 141878 148210 146959 90512 88909 106465 108595 130247 132143 403211 435343 1097306 1086620 423267 440283 116186 105278 122521 123830 148049 145268 137164 137411 86959 85068 306779 267179 818434 815066 211649 210442 269073 272715 317167 311617 319982 318458 327526 329681 301766 333609 755843 793486 582501 468656 290263 285419 325994 328760 335737 339600 337368 341506 377593 375421 662344 690896 39.35 68.9 2
08:59:56 2023-09-26 429863 432263 87442 85342 140337 143229 147689 147433 90381 89276 106366 109196 129970 131665 403671 432398 1114461 1095330 421043 440710 116086 105458 122353 124100 147686 145905 136906 137916 86865 85358 308521 272166 803073 810419 211649 210407 269518 269594 319162 311144 318142 320950 325065 329937 301061 333573 753936 784473 579470 468548 288964 283644 329529 326745 334693 343073 337514 340895 376160 376244 658419 687890 39.35 68.9 2
08:59:57 2023-09-26 428288 431874 86840 85208 142696 142337 147797 147609 90355 89218 106074 108811 129792 135203 405791 432774 1112882 1094511 421482 440629 116106 105312 122269 123896 147686 145369 136811 137732 86832 85242 307907 270563 808193 809250 211578 209750 270910 270382 319872 311144 317657 319943 325030 329408 302735 333537 753831 784436 582501 468584 290531 283176 328499 327238 333722 341201 337498 343356 378560 378930 666115 689733 39.35 68.9 2
08:59:58 2023-09-26 436625 432985 86987 85298 142751 142698 147658 147433 90355 89186 106286 109037 130093 132729 403247 435311 1100491 1085239 429381 441106 115800 105312 122169 123896 151714 145779 136828 137827 86832 85242 307907 270074 800383 815066 211578 210442 269388 271244 318680 309192 319530 318398 325556 328950 300394 333885 752466 793378 573864 471416 288346 285454 329353 325725 336279 339092 338440 340105 377895 375744 654524 689916 39.35 68.9 2
08:59:59 2023-09-26 430298 433219 86741 85288 142731 142972 148089 147434 90293 89157 106107 109037 129475 135446 405488 434198 1109368 1085239 421043 441597 115800 105346 122353 123930 147585 145403 136940 137827 86832 85441 308521 270563 818516 811297 210882 209750 269073 269594 318198 310131 318628 318976 326047 329191 302138 333266 753831 798011 577955 473627 290386 284014 328746 327877 335631 339531 339670 340890 377715 378663 660801 691766 39.35 68.9 2
09:00:00 2023-09-26 436348 432828 86868 85256 142730 142532 147624 147609 90512 89064 106392 108811 130151 135252 403851 433255 1103688 1097853 427723 439960 116026 105278 122353 123930 150251 145437 136922 137718 86892 85242 307907 268864 811367 809213 211149 210043 269388 271244 317203 310131 318628 318976 323794 330432 299448 332527 754740 784364 575357 468318 288382 285107 326029 325796 334728 339635 335378 341135 376160 375744 661875 687854 39.35 68.9 2
09:00:01 2023-09-26 436557 433124 86741 85288 142661 141973 147797 150994 90388 89251 106359 109112 129881 135109 403283 432504 1102125 1090593 427421 440629 115993 105133 122353 123896 147686 145369 136940 137827 86832 85126 304908 269694 807692 811613 210293 210260 269388 273045 317203 310748 315834 319979 324947 330974 302406 334122 755117 788828 577629 471867 287724 284769 328386 328291 336772 339531 335596 340309 376389 375087 662499 690615 39.35 68.9 2
09:00:02 2023-09-26 431435 433205 86773 85232 142765 142972 147416 147263 90355 89186 106253 109037 129653 132921 403815 438737 1106824 1088163 422080 441250 115800 105211 122236 123863 147585 145335 136906 137793 86919 85242 308521 270491 805969 816221 211395 208880 270148 270347 317167 309696 318592 316947 326012 328625 299133 333537 752189 793414 573864 467868 290331 283374 327437 325725 334693 338279 338710 341153 373874 378007 656449 689354 39.35 68.9 2
09:00:03 2023-09-26 436997 433129 87204 85345 142860 142172 148003 147606 90407 89300 106366 109028 130181 132800 404276 432935 1103858 1092932 428115 441525 116039 105356 122437 123863 149760 146304 137188 137900 87039 85358 308889 270491 806940 813919 210118 210008 269388 270760 317167 309661 315726 319908 323983 330116 300323 331413 752466 784364 572371 472082 288310 284565 326943 325725 334225 342374 333744 340069 376425 375444 661333 687854 39.35 68.9 2
09:00:04 2023-09-26 438777 433214 86768 85345 142834 142972 147881 147297 90512 89218 106465 108962 130142 135074 407329 433075 1105255 1094511 427989 441908 115833 105245 122353 123863 147686 145335 136906 137697 86919 85299 308521 269658 807590 810394 210258 209680 268596 270760 316689 309192 315401 318941 322974 329408 299188 331180 753565 784328 584874 468620 287733 285156 325959 325725 334154 339022 333744 340069 375525 374618 660396 687817 39.35 68.9 2
09:00:05 2023-09-26 433237 432881 87106 85418 142946 142237 148105 147710 90443 89398 106399 109271 130214 132800 405026 439391 1106824 1088200 424984 441475 116153 105390 122353 123896 149795 145741 137264 137931 86919 85242 307907 270527 809849 815887 211001 208374 269958 269559 317132 309157 317621 316947 325485 329191 298924 332995 752189 793450 580985 467158 288897 283242 326979 325690 334189 338585 338491 338223 373314 376802 658419 689880 39.35 68.9 2
09:00:06 2023-09-26 431663 433133 86745 85204 142687 142304 147797 147712 90512 89218 106359 108811 130036 135168 405062 439462 1108015 1088200 422678 441944 115800 103132 122371 123863 147686 145335 136872 137827 86799 85126 307907 270491 807800 815887 210552 208339 269768 270726 316910 310346 318069 316433 324995 329422 299428 332995 752574 793378 573864 468864 288861 282709 326943 325655 333722 339831 338491 339872 374150 377131 661779 689696 39.35 68.9 2
09:00:07 2023-09-26 438171 435611 86891 85236 140344 143229 147936 147228 90450 89218 106465 109112 130360 132835 405633 433079 1105255 1093734 428558 441714 115959 105278 122353 123863 147746 145369 136906 137750 86919 85242 311584 270038 809958 811577 209894 209061 268219 269559 316176 308257 315726 318646 323817 330330 298471 329911 756151 786780 576850 467868 287630 284370 325468 325690 333969 338550 333708 340631 373279 373986 661838 685835 39.35 68.9 2
09:00:08 2023-09-26 438152 433129 86772 85260 142591 142304 148003 147778 90479 89218 106286 108811 129970 135168 405669 432840 1103688 1092957 428667 441908 115767 105211 122361 123830 147686 145369 136906 137793 86952 85126 308067 270264 810176 811003 209566 209026 267843 269559 316176 310419 315726 318905 324033 330116 300347 332244 754905 786816 576850 469049 287581 284192 326622 327596 333933 340452 337369 341542 374404 373843 663100 685726 39.35 68.9 2
09:00:09 2023-09-26 431618 433133 86741 85245 139943 142314 148003 147814 90512 89373 106253 109112 130007 132624 405026 435759 1106824 1084468 424099 440305 115734 105245 122305 123896 149582 145437 136996 137935 86765 85242 307907 270599 810274 817378 209350 208339 269388 270552 316689 309944 315762 316947 323947 327707 299168 330411 751124 793378 569385 468728 288523 281953 326979 324709 333419 340153 336179 339130 375860 375708 658062 689880 39.35 68.9 2
09:00:10 2023-09-26 438414 434141 86677 85225 142665 142972 147485 147537 90374 89435 106107 109263 130003 135731 405347 436443 1106824 1083697 423710 441980 115767 105317 122205 123896 151679 145672 136811 138019 86765 85242 311832 272718 801180 815887 208843 208700 268632 270552 317167 307971 315726 319218 324875 327914 301271 331303 751845 793418 572371 472640 287329 282567 327296 326575 335859 340153 335668 340480 375560 373701 655860 688829 39.35 68.9 2
09:00:11 2023-09-26 434336 435584 86736 85214 142955 141844 148192 147609 90512 89218 106432 108811 130003 134980 405705 434163 1108800 1099379 422080 441944 116153 105172 122437 123745 147719 145199 136906 137376 86765 85230 307907 270527 811354 811613 209566 207655 269388 270743 315223 311371 315431 317017 323817 329191 299887 331484 751514 784364 580985 467868 288824 281530 325695 325690 333933 338585 333744 340239 371902 375744 664226 686321 39.35 68.9 2
09:00:12 2023-09-26 432270 435398 86741 85277 142795 141844 148210 147609 90637 89341 106465 109112 130036 134980 405741 435148 1109659 1096069 422080 440962 116073 105211 122437 123863 148685 145437 137224 137809 86799 85126 308889 270599 813384 811613 209977 207806 269886 270599 317725 309484 315029 316876 324718 328552 299573 331305 752042 784135 580985 469196 288788 281502 328191 327596 333410 338515 333744 339758 372162 375601 664226 688502 39.35 68.9 2
09:00:13 2023-09-26 439980 434176 86645 85260 142388 142304 147762 148106 90388 89373 106253 109112 129727 135168 405705 440168 1102869 1083697 429347 441980 115574 105278 125705 124153 151750 145706 136492 138019 86765 85126 306349 270563 818148 815923 209350 208374 267467 270743 316689 307005 315726 316469 325199 328233 297082 329985 751656 793491 580985 471344 285441 282779 328154 324834 333687 338782 335705 339721 372198 372048 657557 689974 39.35 68.9 2
09:00:14 2023-09-26 434855 436743 87046 85256 143089 142237 148485 147710 90663 89431 106432 109196 130426 132979 405741 434092 1108052 1096111 422941 441692 115926 105172 122236 123863 147814 145232 136940 137827 86885 85126 307907 270599 810722 812762 208913 207413 269388 270552 315223 309192 314658 316982 324033 328468 297082 330911 751124 784328 580985 468532 288559 280955 325432 325199 333463 338279 333708 338837 371902 375744 664226 686807 39.35 68.9 2
09:00:15 2023-09-26 434546 434181 86645 85272 142760 141878 148106 147712 90637 89373 106432 109112 130003 135074 405741 434198 1111269 1094511 422080 441980 115959 105245 122353 124235 147686 145335 136906 137793 86765 85126 307907 270599 810722 812762 208913 207546 269388 269981 315223 309157 314658 316982 324033 328198 297082 330375 753255 784328 580985 467194 288310 280955 325695 326527 333482 340381 333384 339391 375392 374475 659709 689706 39.35 68.9 2
09:00:16 2023-09-26 440420 436503 86950 85324 140126 141878 148541 147814 90637 89373 106465 109246 130362 135133 405416 439068 1097269 1088293 428631 441980 115800 105245 122287 123863 147686 145335 137130 137697 86799 85352 307907 269658 813441 817112 208878 207546 267056 269559 315223 307255 315401 315039 322074 327738 297309 329377 752189 797086 579470 468584 286987 284250 324965 324447 333969 338070 335668 338651 372162 372938 661369 687890 39.35 68.9 2
09:00:17 2023-09-26 439248 437055 86613 87136 142691 142242 148210 147504 90637 89373 106465 108811 129816 134945 405741 439211 1097751 1085239 427650 441980 115800 105138 122202 123863 148445 145199 137130 137602 86832 85010 311097 268864 831000 817689 208843 207366 267056 269559 315974 307290 315726 315856 324033 327209 298068 329377 748197 794993 572371 470492 286701 283959 324929 326672 335374 337691 335523 338468 372056 372986 662307 690512 39.35 68.9 2
09:00:18 2023-09-26 437506 434825 86522 85267 143165 142534 147762 151169 90512 89561 106366 109414 129661 135403 405741 433831 1112882 1094511 423673 442016 115607 105278 122154 123896 151679 145369 136777 138019 86612 85242 310078 273781 804288 813913 208878 207332 267843 269279 316211 308488 314436 316982 323122 327738 297888 328879 747833 783740 579470 469196 286987 281025 326029 324834 333933 337538 333094 338651 371050 373736 656486 685314 39.35 68.9 2
09:00:19 2023-09-26 433512 435813 86655 85252 142195 142568 147797 148227 90512 89496 106253 109112 129483 135636 405777 436136 1112845 1091322 423673 444589 115574 105385 125565 124305 151609 146041 136811 138019 86765 85126 310965 270563 801886 816268 208697 207009 267467 269981 316211 306861 315437 318542 322346 328445 296928 330944 749187 788974 572371 467758 286808 281707 326803 324834 333969 336462 333708 339130 372530 373319 655006 685799 39.35 68.9 2
09:00:20 2023-09-26 440643 436580 86708 85234 142791 142107 147898 147814 90637 89496 106465 109112 130068 135074 405813 433519 1102906 1089852 428062 441660 115800 105211 122202 124264 149342 145502 137034 137926 86765 85184 307907 270310 811914 815066 208192 207546 267467 270362 314748 307290 313481 316982 323122 326258 297082 329541 751918 784364 577955 471380 286074 281940 324965 326259 332994 337573 333365 337621 373279 371752 663497 687854 39.35 68.9 2
09:00:21 2023-09-26 439357 435254 86617 85298 142661 141878 147797 147712 90637 89373 106432 109037 129940 134980 405777 433484 1100491 1088200 428062 442088 115767 105172 125705 123745 151748 145335 136906 137827 86765 85010 308889 270563 807807 813951 209572 207482 267146 270182 315938 307114 314918 316876 322750 326047 297852 329358 751393 784328 572371 471113 285200 282254 326803 324834 332994 337538 334499 337107 373030 371646 664226 686807 39.35 68.9 2
09:00:22 2023-09-26 437852 438011 86522 85214 142648 142676 147725 147447 90637 89529 106359 109112 129816 135352 405777 439211 1108015 1088236 423601 442052 115767 105099 122236 123778 147871 145234 137130 137827 86799 85126 308521 270599 808458 811297 208732 206399 267467 269981 314748 305829 315690 315856 323122 328003 296143 329145 750062 790692 573864 467206 286620 280990 324965 324834 333428 336544 333672 338374 368803 372344 656254 689208 39.35 68.9 2
09:00:23 2023-09-26 437306 436079 86645 87071 142561 141878 148106 147814 90637 89467 106465 109112 129946 135168 405813 442088 1108837 1088273 423565 444263 115800 105099 122169 123863 151785 145234 136856 137744 86991 85242 308889 270455 807489 818538 208773 206512 267289 269874 315938 306572 315654 315856 322895 327244 295369 331068 750971 790656 564579 467206 286548 282187 324715 324834 333969 336544 333672 337256 369354 372344 653600 685835 39.35 68.9 2
09:00:24 2023-09-26 440291 435976 86806 87192 142466 142833 147931 147332 90637 89373 106465 109112 130003 134980 405777 433859 1100491 1093196 428704 444589 115800 105099 122236 123863 151783 145585 136940 137827 86799 85126 308521 270599 807814 816221 207543 206468 267056 269981 315974 306397 312749 316725 322143 326258 297707 328573 752189 786780 572371 468620 285165 281962 324965 324245 333247 338557 332068 338544 372077 369982 660250 688198 39.35 68.9 2
09:00:25 2023-09-26 431687 436629 86736 85305 140732 142172 147797 147814 90574 89406 106366 109229 129881 135168 408145 440081 1106411 1086746 422338 444589 115800 105245 125600 124064 151748 145369 136906 138094 86612 85126 307907 272587 807482 820113 207867 206365 267843 268998 314273 306362 313738 315856 324669 324263 296767 331164 750437 793342 577955 467194 286987 280100 324965 324546 333463 337596 333365 336084 372198 372380 657090 687854 39.35 68.9 2
09:00:26 2023-09-26 439797 436456 86526 85218 139952 142074 147797 147814 90637 89529 106107 109112 129629 135368 405849 438157 1103688 1081354 427421 444950 115687 105099 125565 123863 151644 145369 136492 137785 86732 85126 307907 273588 805255 817689 206287 206434 266833 268395 315003 306861 313738 315856 321929 324298 297180 328073 747256 793462 577955 473210 286287 281707 326573 323705 333933 336946 332950 337147 372602 369876 655006 685835 39.35 68.9 2
09:00:27 2023-09-26 432980 438672 86774 85225 143081 141709 148001 147609 90637 89373 106399 109012 129881 134980 408758 436785 1107231 1096893 421043 441692 115800 105065 122236 123150 149795 145797 137146 137488 86765 85010 310965 270635 814215 816221 207577 205546 267655 269223 315049 307290 312714 315039 322143 325732 295856 331164 751124 783776 577955 466875 286987 280161 324965 324834 331753 338936 331583 337382 369907 372344 662344 684829 39.35 68.9 2
09:00:28 2023-09-26 435502 436287 86545 87067 142458 142724 147520 147502 90637 89561 106359 109112 130142 132995 408181 435489 1111269 1094511 422338 444589 115800 105099 122202 123660 151714 145234 136940 137732 86931 85126 308521 273008 814245 813913 207577 206365 267843 268359 315751 307255 313195 317607 321893 328477 295749 329198 749879 785485 579470 469196 287305 280047 327265 323848 332994 338070 331045 337657 371737 371054 655006 683825 39.35 68.9 2
09:00:29 2023-09-26 438207 436150 86954 85244 142791 141615 148416 147403 90955 89373 106498 108848 130312 134686 409119 442088 1097604 1085239 427421 442088 115833 104992 122236 123117 147719 144863 137389 137376 86799 84947 306779 269658 818411 818340 207254 206043 266273 269791 314163 308597 313773 315591 323122 324752 295785 328573 751505 793636 570318 467852 285236 280135 324015 323733 332526 336073 333672 336047 369942 370087 663755 687854 39.35 68.9 2
09:00:30 2023-09-26 439357 436834 86612 87076 142691 141615 151714 147609 90637 89529 106465 109112 130068 134980 409081 439427 1097342 1086620 427421 444276 115800 104886 122169 123150 151783 144863 136940 137411 86646 85010 308889 272202 814462 818501 208981 206192 266078 268936 314755 307615 312642 315784 322979 324088 297059 328122 753109 788947 579849 468584 284765 280877 324929 324834 330714 337123 332626 335573 373393 369946 663755 686844 39.35 68.9 2
09:00:31 2023-09-26 439092 436878 86522 85237 142393 141878 148210 147814 90922 89467 106465 109037 130036 135015 408181 438451 1108052 1088273 426899 444589 115607 105065 125600 123745 149134 145099 136735 137411 86646 85010 310965 271974 807224 811297 209452 205546 266237 268808 314273 306393 314694 315856 320682 326258 294997 328573 746777 784436 570878 467206 285200 280100 324965 322938 333933 336073 331799 337657 369984 370123 652856 686472 39.35 68.9 2
09:00:32 2023-09-26 437947 436878 86518 87067 142462 141878 148106 147935 90637 89529 106465 109112 129914 135050 408181 441836 1108052 1088200 423673 444589 115767 105172 122136 123660 151818 145335 136890 137908 86958 85242 306349 272057 810841 819699 208087 205620 266691 268783 315938 306825 314694 314746 322179 326258 293984 329728 750437 791251 584314 466545 286106 281341 324784 324377 333463 335063 333636 336357 370128 370158 655558 685835 39.35 68.9 2
09:00:33 2023-09-26 441541 436326 86526 87076 142462 142449 147828 147502 90735 89529 106465 109112 129549 135163 409408 434198 1100528 1088236 430028 445217 115800 105099 122136 123745 151783 144863 136940 137636 86871 84953 311584 272166 809206 815066 206287 206365 265793 268998 315085 305829 314062 315956 320196 324925 296179 326577 750062 783267 572371 467158 283462 280864 324507 323597 333337 336768 332382 337366 369718 368807 659278 685571 39.35 68.9 2
09:00:34 2023-09-26 441457 436379 86522 87034 142471 142439 147743 147332 90637 89467 106359 108811 129848 134945 409083 438809 1104471 1097815 431326 444336 115986 105479 122437 123964 147686 145232 137157 137690 86871 85242 305516 270419 812466 813913 207543 205546 264644 269223 315013 306825 312749 315856 320232 326258 293571 327890 752189 781608 577955 465190 285477 280249 323787 324618 331753 336851 331081 336357 369463 370158 662344 683305 39.35 68.9 2
09:00:35 2023-09-26 442721 438166 86458 87196 142393 142304 147966 148401 90735 89594 106140 109263 129483 135368 409119 440427 1103688 1082159 430942 444589 115574 105206 125565 123896 151644 145369 136492 138019 86612 85294 310965 273588 809803 818340 206218 206365 265421 268171 314308 306609 312785 315412 320361 324263 296553 324667 748803 792862 569385 470492 285476 281752 324929 322795 333897 334922 332176 335902 369984 368548 657557 685314 39.35 68.9 2
09:00:36 2023-09-26 435575 440686 86827 85218 143356 141874 148210 147712 90761 89561 106399 109079 130151 135238 409987 436785 1111269 1094511 422302 441692 115767 105065 122154 123660 149342 145337 136883 137888 86699 85068 307907 273781 811469 815066 206896 205083 267021 267464 315049 306292 311510 315856 320905 324979 295169 327537 747833 784375 579849 467587 284693 279214 324965 322867 331986 337833 329546 336559 369984 369758 654541 683269 39.35 68.9 2
09:00:37 2023-09-26 439659 438134 86339 85249 142125 142534 147762 148279 90637 89840 106074 109263 129694 135731 408758 439613 1111232 1091368 427083 441800 115065 105390 125461 123896 148960 145437 136531 138127 86519 85068 306349 273212 809198 816221 206322 205049 265758 268135 315974 305962 313415 315676 319652 325678 294162 327830 748987 786041 572371 467060 284986 279925 324604 322831 333698 334992 331081 336559 369731 370052 653114 683788 39.35 68.9 2
09:00:38 2023-09-26 441228 439100 86827 85245 142557 142418 148106 148124 90886 89561 106465 109112 130068 132588 409372 435923 1098860 1087391 428740 444589 115654 105211 122136 123745 151679 145300 136940 137793 86732 85010 310965 272202 814319 815923 207805 205083 265386 268324 315049 306292 310820 315856 320682 323482 296143 326504 750025 784292 582168 468656 284466 280065 324471 323884 329983 337833 329546 333613 369942 368655 660360 684793 39.35 68.9 2
09:00:39 2023-09-26 443035 438796 86586 87063 142652 141844 148210 148021 90909 89529 106432 109112 130003 135074 409408 435489 1103688 1090556 430942 445532 115687 105211 125775 123863 151748 145133 136906 137793 86646 85010 308889 272489 825486 816038 207805 206014 265103 268405 314977 306536 312606 315856 319016 324541 294775 324451 751250 782160 572371 467868 283427 281786 324015 324017 331448 336073 330277 337107 368468 367812 660360 681785 39.35 68.9 2
09:00:40 2023-09-26 442014 438827 86462 87102 142393 141878 148157 147814 90637 89561 106286 109112 129792 135203 409987 440737 1106824 1083697 423673 444263 115607 105245 125600 123863 149134 145502 136896 137935 86612 85141 310078 273394 808228 820729 207805 205049 266237 267499 315049 306609 311801 314968 320586 322248 296273 326540 746740 793491 574924 468620 284765 279707 324965 322902 332022 336038 330545 333541 369942 369499 653783 689483 39.35 68.9 2
09:00:41 2023-09-26 444369 440218 86340 87105 142259 141878 147762 148124 90761 89561 106432 109263 129946 135203 409698 441394 1100454 1082122 431247 444263 115098 105245 125496 123863 149432 145437 136942 138086 86864 85242 308889 272827 811464 820863 207805 205585 264362 267733 315902 306393 312714 314489 320682 324002 294055 324415 747833 790946 576439 468620 284265 280074 324471 321888 332472 335028 331278 333613 369984 366716 654077 685423 39.35 68.9 2
09:00:42 2023-09-26 435927 444467 86494 87034 142587 141947 148210 147401 90637 89529 106432 109037 129516 134945 410024 436571 1106411 1094511 422266 444589 115800 105031 122361 123117 151679 144863 137130 137697 86612 84979 310965 272816 815845 815643 207805 203812 266237 267499 313686 306753 311292 315412 319936 323740 293536 327137 747261 783820 576439 468532 284299 277908 324965 323070 329733 336804 332147 335247 369911 369876 656596 685571 39.35 68.9 2
09:00:43 2023-09-26 440291 439485 86353 85241 142061 142304 147557 148643 90637 89778 106107 109552 129516 135463 410314 436535 1112093 1091368 429179 446295 115568 103252 122139 124172 151612 145705 136322 138142 86685 85242 308889 273526 803141 816221 206253 204446 264609 267250 315938 305746 311765 315591 318970 324263 293948 326359 746187 784520 571811 466545 284396 279214 324015 321888 332994 334957 330545 335573 367834 368913 651228 682750 39.35 68.9 2
09:00:44 2023-09-26 441462 437929 86426 87069 142384 141746 149052 147814 90637 89714 106359 109037 129881 134980 410314 436785 1099267 1087391 430637 444227 115800 105138 125565 123660 150109 145099 136940 137827 86612 84953 310965 272202 815603 816221 207221 205049 264573 267535 314163 306681 309878 315274 319193 322768 294020 324559 749335 784156 580985 470492 285274 279960 323943 323213 331614 335861 331206 336377 369283 369395 657880 683519 39.35 68.9 2
09:00:45 2023-09-26 455077 439220 86490 87009 140081 141844 148210 147814 90761 89529 106465 108811 130393 132588 410312 440139 1107226 1094437 431101 446524 115940 105187 122320 123764 147585 145300 137096 137750 86732 84863 308889 271912 822520 815066 207805 204730 264133 268038 314020 306861 311765 314710 317876 324752 292303 324631 750456 781572 584501 465118 284294 279674 322614 323884 329983 335063 329546 333289 367504 368913 661369 684820 39.35 68.9 2
09:00:46 2023-09-26 443072 439516 86604 85214 142195 142206 147797 147814 90637 89561 106253 109112 129694 135428 410024 441777 1103688 1082155 429724 444927 115574 105245 125496 123896 149134 146152 136595 137935 86612 85068 310965 273781 804347 819663 206638 205049 264573 266678 315049 305962 313841 314608 319912 322974 295512 324379 747122 788802 572557 468548 285072 279074 324929 321853 331484 334441 330045 333541 369839 368732 653114 683825 39.35 68.9 2
09:00:47 2023-09-26 438540 440279 86827 85351 142795 141420 148001 147609 91017 89406 106465 108811 130280 134815 410604 439462 1106824 1097815 423565 445217 115800 104925 122169 123117 147686 144863 137164 137625 86765 84832 310965 270346 818198 811297 206253 203461 264609 267535 313210 305368 311292 314710 318874 323219 292356 328073 750164 783188 569385 465264 284765 278401 323104 324568 329983 336038 329546 333577 368943 369793 662499 682786 39.35 68.9 2
09:00:48 2023-09-26 437115 439816 86494 86976 142656 141742 148416 147712 90886 89561 106465 108811 130036 134980 410604 439427 1106448 1096069 424406 444336 115800 104920 122169 123117 150424 145376 137130 137419 86612 84947 311956 272623 829377 817268 207625 205310 265954 267134 313507 306825 310713 314567 319051 323079 293643 327355 747797 784520 576439 466893 284294 279707 324784 322867 329911 336580 329012 333613 369319 368948 654524 682786 39.35 68.9 2
09:00:49 2023-09-26 443109 440607 86458 87034 142466 142578 147966 147537 91017 89561 106465 108811 130142 134980 410604 441908 1097604 1085239 429809 445217 115800 105065 122205 123117 147804 145099 136940 137411 86646 84800 311584 270527 815415 820729 207221 203812 263729 268773 313245 305962 312494 313058 320196 323925 293821 324631 750437 791251 576439 468532 283489 280065 322125 322938 331794 333717 331045 333505 369463 367812 661556 688228 39.35 68.9 2
09:00:50 2023-09-26 448372 438464 86490 86938 140225 140794 148173 146649 91050 89561 106498 108811 130036 134815 410604 442088 1097788 1086620 428401 446391 116106 104886 122269 123117 147719 144897 137115 137509 86924 85068 311584 272514 817750 819967 207513 204310 264397 267098 312081 305368 312066 313058 319876 321764 294020 324451 751124 788910 574924 467194 283484 279074 323104 323633 328951 334992 330545 333275 370164 367521 662344 685314 39.35 68.9 2
09:00:51 2023-09-26 439964 440791 86559 87098 142195 141878 147797 148021 90860 89561 106392 109112 129483 135203 410604 440809 1109659 1093196 427119 446659 115065 105065 125496 123745 151398 145348 136526 138072 86612 84921 310965 273008 805047 819045 207221 203744 264353 267089 315049 305102 311801 314710 318194 324193 292480 324631 745613 784328 570504 466545 283462 278401 323787 321341 332238 336444 331676 336030 367655 370096 651118 684561 39.35 68.9 2
09:00:52 2023-09-26 440274 440449 86359 87038 142393 141844 148089 147814 90823 89561 106286 109037 129825 134980 409081 442269 1106448 1088200 428911 444709 115953 105405 122338 123764 149307 145437 136876 137763 86778 85172 308889 272863 812622 817689 207513 203778 264353 266804 314056 304851 312714 313754 318711 323740 292586 324487 745649 784364 570878 465259 283391 279743 323104 320843 332022 332983 329510 333577 367246 367812 651228 681785 39.35 68.9 2
09:00:53 2023-09-26 440355 440135 86430 87009 142285 141844 147797 147814 90637 89561 106465 109112 130315 134980 410604 438121 1098860 1086620 428740 447328 115574 105031 125600 123150 151644 144863 136940 137602 86553 84921 310965 273008 816388 817726 206495 203778 263764 266866 313943 306753 309373 314047 319934 321246 293124 324066 749390 787638 573408 472601 284668 278296 322961 322234 329342 335896 330269 333361 369875 368616 656413 681785 39.35 68.9 2
09:00:54 2023-09-26 441597 440566 86339 86976 142190 141615 148210 148038 90893 89561 106392 109112 130068 132624 411257 439984 1103037 1090657 431174 447109 115700 105221 122202 123764 147483 145197 136777 137636 86612 84916 306349 272754 818245 816221 206638 204271 263729 267089 314020 305782 309843 315412 317269 322248 293536 323969 749372 783267 574924 467158 281702 279214 322554 322413 329947 334021 327560 335300 367834 365659 658419 684820 39.35 68.9 2
09:00:55 2023-09-26 439449 440786 86403 87038 142393 141746 148106 147814 90761 89561 106359 109112 129881 132876 410604 444734 1105255 1084468 423637 444963 115065 105031 125531 123150 149029 145236 136565 137705 86519 84895 310965 273588 813332 822473 206929 204987 264609 265861 313722 305746 313062 313212 320397 323204 293089 324523 748493 792260 574924 467795 284324 279546 323679 321853 329983 334489 329546 331453 369767 368514 654541 685799 39.35 68.9 2
09:00:56 2023-09-26 443109 441484 86426 87071 142388 141878 148001 148088 90912 89956 106366 109229 129937 131665 410531 441728 1106340 1082109 432128 446477 115065 105099 125443 123811 149169 145705 136974 137793 86546 84979 311956 273781 805780 820729 206493 204271 263509 266305 314606 305697 311292 313022 318711 321988 293132 322557 747136 784473 578523 468620 283663 278401 324015 320653 331018 333986 329510 333469 368943 368018 653150 683825 39.35 68.9 2
09:00:57 2023-09-26 439046 441489 86586 86967 142596 141386 148449 147609 91050 89561 106465 108811 130280 134980 411913 438759 1107008 1097815 423565 447364 115800 104886 125670 123117 151714 144428 136940 137376 86612 85009 311956 272623 816688 815923 207185 204699 264327 266394 311939 306825 312176 313611 319840 322074 294794 326359 749557 783267 576439 467206 283524 278172 323344 322234 327959 334992 328019 333505 367870 369650 656522 681785 39.35 68.9 2
09:00:58 2023-09-26 444494 440831 86394 87032 142289 141649 148106 147609 91017 89594 106392 109037 130363 134980 410604 444771 1097788 1084468 432435 443541 115131 104992 125496 123117 151644 144863 136526 137376 86519 84800 310965 272202 808853 820729 206638 203146 262485 267312 312668 304887 311801 312108 319003 321764 292445 323802 747869 790656 571064 467587 283061 279249 322614 320950 330983 332983 329582 332964 368943 368018 655522 686509 39.35 68.9 2
09:00:59 2023-09-26 440571 440867 86458 87001 142557 141386 148416 147572 93069 89467 106531 108703 130247 134721 410604 441872 1096825 1085239 428704 445217 115800 104852 122535 123051 147585 144394 137294 137136 86991 84979 311097 270346 823074 820547 206929 205310 263588 267286 313131 306285 313062 312001 319158 321246 292445 324199 751505 792899 571893 469862 284265 277908 322614 322998 327888 334454 329475 331417 369723 369019 662073 683752 39.35 68.9 2
09:01:00 2023-09-26 440894 440391 86394 87062 142359 141921 147450 147537 90886 89529 106432 109037 129881 135133 410604 440449 1106824 1088163 426745 445847 115065 105031 125531 123084 151434 145099 136458 137663 86830 84863 308521 273588 808875 817689 206638 203112 263693 266198 314128 303639 310784 313683 316976 323654 291485 324487 743438 786187 577955 465118 284668 277451 322841 320914 331448 334060 331367 333217 366109 369287 651082 685571 39.35 68.9 2
09:01:01 2023-09-26 439723 441403 86394 87027 142393 141844 147863 147814 90886 89561 106432 109112 130036 135133 411476 444306 1108580 1090067 423637 444227 115734 105371 122202 123697 149375 145741 136945 137754 86778 85010 308889 273635 814101 822908 207221 204591 263729 265825 313174 305697 313507 311894 319122 321659 291485 324595 747099 791069 576439 465154 283391 278956 322841 320914 329448 332681 330509 331453 367504 367777 655006 683788 39.35 68.9 2
09:01:02 2023-09-26 441597 441750 86426 86938 142488 141611 148380 147814 90886 89561 106465 109112 130036 135074 410604 437778 1102051 1088297 432472 445278 115654 105407 125583 123150 151821 145376 136777 137663 86579 85010 310965 272779 810294 816221 206058 203744 262887 266198 312260 304243 309843 314453 316241 321953 293444 322486 747136 779846 576439 467611 283863 279743 321803 321710 329270 333810 330035 333397 365380 368610 658738 682509 39.35 68.9 2
09:01:03 2023-09-26 441647 441755 86422 87036 142393 141713 148210 147814 90886 89561 106595 108811 130068 134945 411767 441836 1103784 1097676 431101 446793 115700 105148 122205 123527 147483 144727 136925 137491 86546 84947 311956 272166 812575 816074 206929 203078 262450 266643 312224 305102 311359 313462 316755 323219 290723 323502 748766 781020 573864 465334 282924 278331 321150 321888 328685 333951 328214 332423 365010 366682 659388 682657 39.35 68.9 2
09:01:04 2023-09-26 441922 442111 86353 85237 142151 141844 148106 148124 90985 89778 106253 109263 130003 135333 411185 441692 1103688 1079017 430637 445592 115065 105031 122094 123084 148890 145337 136544 137683 86427 84979 307907 274557 819526 820729 205480 203112 263290 265382 313907 304601 309878 312108 318392 323014 293536 323869 747173 791251 579281 471532 283061 279743 322925 320179 329804 332948 328444 332423 367798 366806 652585 683752 39.35 68.9 2
09:01:05 2023-09-26 445086 441845 86394 85046 142388 141713 148106 147641 91037 89861 106366 109062 130541 132672 411694 445847 1097456 1087671 433026 446404 115734 104997 125565 123117 151750 144829 137221 137621 86579 84858 308889 271974 814538 823197 206594 208436 262084 267053 312224 304601 310820 311563 318194 321211 291929 323502 747833 790061 569571 467868 283462 278366 321150 320914 329947 332449 331874 332153 367762 367322 656449 683788 39.35 68.9 2
09:01:06 2023-09-26 439960 441872 86426 87049 142393 141844 148003 147814 91011 89994 106432 109263 129970 135428 412205 438451 1111232 1091368 423746 444199 115065 105065 125549 123117 151680 145099 136458 137567 86546 84947 310965 275336 810135 816221 206348 205131 264256 265099 313364 305889 311293 313473 317057 322074 291787 323850 746717 781390 574924 467206 284265 277486 323787 319552 330165 334418 329335 333469 366658 368500 651045 684996 39.35 68.9 2
09:01:07 2023-09-26 443891 441818 86458 85309 139443 142237 147658 148434 91011 89960 106399 109313 130003 131698 411366 439068 1109659 1088200 429030 448106 115032 105177 125391 123745 151294 145335 136322 138065 86486 84858 310965 273406 810911 817076 206348 208365 262887 265603 313907 303213 311919 313022 318278 321988 290635 323466 743401 782160 583707 465154 284265 277258 322125 320357 330714 331950 327984 332915 365266 368500 650270 682657 39.35 68.9 2
09:01:08 2023-09-26 441922 441750 86394 87002 142289 141577 148106 147814 91017 89561 106628 109037 130036 135168 412533 438737 1100947 1088200 430601 445592 115767 105031 125531 123150 151609 145578 136906 137389 86737 85010 311956 273562 824282 820009 205986 204735 262747 265683 312046 305818 310695 313283 317233 322358 292240 322223 747797 786213 572557 468476 283061 277486 322054 320843 327852 334768 328405 332423 368316 366806 655949 682657 39.35 68.9 2
09:01:09 2023-09-26 440603 441083 86308 86967 142264 141418 147794 147550 91017 89561 106359 109112 130036 135541 412533 444377 1106824 1089291 423673 444199 115687 105104 122139 123084 151609 144863 136458 137376 86486 84863 311584 273781 821417 820729 206638 204018 262922 265382 312910 305102 310531 310371 317269 321211 290158 324523 744909 788910 577955 465118 284265 278956 322125 320843 328915 331648 332147 333852 366372 368768 656130 685571 39.35 68.9 2
09:01:10 2023-09-26 440603 441642 86281 85074 142462 142578 147817 147537 91017 89840 106359 109112 129881 135541 412533 441692 1105255 1082122 426513 444823 115574 105371 122305 123697 149342 145129 136999 137655 86718 84979 308521 274520 808783 822945 205951 204161 264098 264975 312295 304851 312103 312557 318640 321382 291556 323538 743891 791105 582168 468532 284265 278172 323104 320392 328951 332948 328218 330379 368943 368500 653150 683788 39.35 68.9 2
09:01:11 2023-09-26 445524 442142 86394 86972 142393 141386 148210 147712 91176 89561 106465 108811 130280 134980 412242 442088 1102216 1094511 431211 446975 115767 104958 125565 123117 151644 144729 136906 137342 86579 84827 310965 272587 817027 816221 206348 208329 262049 266234 311277 305697 309338 312037 316241 322283 289717 322557 749335 775459 561445 464826 284668 279707 320829 321745 328312 333542 330035 332315 364832 368875 660176 682546 39.35 68.9 2
09:01:12 2023-09-26 444945 442102 86458 86938 140085 141255 148210 147403 91176 89561 106465 108962 130280 134945 412533 441453 1108580 1097676 423529 446840 116053 105041 122236 123018 147686 144928 137054 137482 86579 84853 311956 272816 818905 820244 206348 203590 262887 265790 310988 305531 311293 312072 319215 320764 290193 324523 746740 783267 574924 466545 282959 277781 322125 320522 327428 333753 329102 332698 366658 366682 656449 682657 39.35 68.9 2
09:01:13 2023-09-26 446454 441525 86277 86976 142462 141414 147828 147537 91113 89778 106760 109037 130410 135074 412533 443061 1097604 1084965 433085 444199 115687 105211 125531 123117 151609 145064 136906 137602 86486 84800 311584 272587 813443 821891 205913 204161 261283 266234 312224 303249 310558 311091 317911 322560 291273 325161 747062 791105 574924 467831 283061 279743 320936 320475 329804 331915 328444 331148 366694 366548 656758 685047 39.35 68.9 2
09:01:14 2023-09-26 441922 441859 86522 86845 142566 140720 148208 147055 91070 89800 106872 108878 130500 132394 412935 445847 1097493 1088256 429845 445592 116521 104963 122269 123051 150529 144407 137306 137218 86891 84769 311584 272623 827417 822326 205913 204161 262485 265382 310335 305746 308905 311091 317304 320764 290705 322486 747833 784473 573408 468532 283462 278956 320628 322377 328610 332681 328480 330880 368642 367322 660433 683788 39.35 68.9 2
09:01:15 2023-09-26 449818 442133 86353 87027 142057 141878 147797 148124 91017 89594 106465 109334 129946 135203 412533 442088 1108015 1088236 428704 444199 115065 105065 125252 123660 151505 145099 136424 137793 86460 84821 310965 273781 808845 819497 206058 204341 262642 265541 313364 302928 312803 312580 315880 321849 290458 323323 742617 784265 571811 464752 283663 278172 321150 321184 329840 330955 330759 331453 364462 367946 652078 684746 39.35 68.9 2
09:01:16 2023-09-26 441200 441926 86640 85214 139947 141811 148310 147745 91073 90054 106399 109162 130304 132835 410838 445001 1105255 1086708 428301 446113 115574 105291 125496 123117 151469 144863 136769 137697 86486 85068 310965 273781 816494 823055 205913 203590 263509 264975 312005 302892 311184 310584 318229 319768 292714 323502 744946 791251 579091 466545 282528 278172 322125 320357 327959 332983 328977 330379 367504 367006 654541 683788 39.35 68.9 2
09:01:17 2023-09-26 446931 441863 86422 86934 139987 141317 147936 147537 91080 89778 106465 109037 130142 134980 410585 440809 1100491 1092957 432472 444164 115607 104958 125565 123084 151609 144863 136906 138228 86857 85068 311584 272754 820382 817378 205986 204448 261909 265683 311537 304422 310452 311858 317720 321729 289506 321508 747247 775279 576439 464929 283663 277521 320628 323047 327817 332948 329568 332698 363370 367322 659425 682657 39.35 68.9 2
09:01:18 2023-09-26 450266 441669 86549 85323 140213 142578 147999 147160 91176 89594 106465 108811 130679 132579 413118 441908 1104471 1097815 428115 444859 115767 104886 122361 123051 151609 144394 136940 137342 86579 84821 311584 272202 819501 818303 206348 203021 262084 265790 310335 305066 311036 311782 316241 320729 288838 323215 746740 782160 574924 464424 282528 278172 320889 320914 326935 332983 328637 331453 365629 369091 659118 684783 39.35 68.9 2
09:01:19 2023-09-26 445848 444381 86357 86976 142052 142038 147797 147814 91050 89811 106286 109112 129914 135203 412533 443061 1100947 1082928 432238 444859 115065 105479 122004 123697 149134 145300 136356 137655 85173 84863 311956 273672 810712 822326 205337 204161 261249 264975 312260 302007 312176 311421 316684 321964 290466 320571 744689 784328 574924 468864 282262 277908 321150 318941 329448 331683 330489 330916 366946 365449 654077 681785 39.35 68.9 2
09:01:20 2023-09-26 440456 441813 86371 86976 142462 141414 147936 147400 91017 89594 106465 109216 130142 135352 410585 440773 1106448 1092957 423637 444199 115767 104958 125531 123117 151574 144590 136777 137376 86546 84800 314708 274363 811986 815923 205480 203875 263325 264164 311277 305102 310414 313234 316241 320248 290325 322521 744524 781020 575871 466950 283863 277957 323535 319730 327817 333845 328259 332279 365380 367214 652005 682546 39.35 68.9 2
09:01:21 2023-09-26 449818 441818 86235 87061 139345 142578 147710 147881 91017 90029 106107 109548 129435 135636 411548 440485 1113056 1091397 428558 447109 114966 105327 125322 123764 148960 145197 136159 137977 86360 85125 311584 274946 809368 819663 205480 203590 262049 264164 312954 302965 311293 312072 316614 320764 292155 321997 745314 779882 582168 465154 283061 278172 321150 318646 329448 331683 328637 332423 364171 367058 649277 682172 39.35 68.9 2
09:01:22 2023-09-26 441660 442138 86394 86972 142393 141484 148106 147814 91209 89840 106359 109037 130542 134980 410621 440593 1097269 1085043 430942 444859 115574 104886 125496 123084 151609 144428 136492 137376 86486 84884 310965 273588 818683 820113 204868 203875 262084 264975 311059 304243 309538 311563 316762 320575 291485 323135 746878 784338 570377 470257 282861 278724 320972 320214 326758 334454 327637 330916 367246 365705 658664 682398 39.35 68.9 2
09:01:23 2023-09-26 444951 442142 86353 86878 142195 141615 148210 148035 91070 89956 106399 109095 130336 135252 412935 441104 1101507 1090657 433048 447109 115734 104958 125408 123084 151574 144897 137473 137848 86427 84853 309306 273394 815741 818538 204868 204161 261283 264234 311024 303249 309975 313022 314813 319802 290670 322826 746040 779882 582168 467537 282262 277486 320343 319908 327428 331950 327709 332225 363880 365156 655949 682657 39.35 68.9 2
09:01:24 2023-09-26 440225 441877 86353 86976 142190 141921 148106 147814 91017 89840 106359 109112 130003 135203 409721 441908 1103688 1082159 426179 446295 115654 105065 125496 123084 148821 144679 136565 137509 86591 84827 310965 274557 811375 824221 204868 203556 263263 263952 311939 303638 311293 311421 317128 320395 290529 322378 746187 791033 577552 468532 284265 277391 320794 320108 327817 331915 328637 329381 367798 367322 652042 683305 39.35 68.9 2
09:01:25 2023-09-26 456033 445569 86544 85214 139363 142007 148002 148434 91011 90054 106399 109380 130003 131674 410874 442990 1102869 1079017 433626 446963 115541 105211 125252 123827 148545 145437 136420 137805 86427 84832 310965 274557 819638 822473 204689 208183 261283 264199 312295 302965 309338 311055 316277 319990 289946 320014 745613 784400 574924 468218 281466 278172 322125 319104 328454 331683 329102 330880 365558 364609 650731 684820 39.35 68.9 2
09:01:26 2023-09-26 441435 442147 86308 86972 142393 141289 148434 147609 93069 89594 106465 108811 130036 134885 410910 442088 1107008 1094511 423637 444199 115800 104886 125496 123051 151644 144394 136906 137152 86737 85009 308889 273369 819490 819699 205157 202880 262782 264022 310157 304887 310305 311823 315765 319802 291948 322557 744161 781979 573408 466545 283061 276577 321186 320593 325915 332983 328173 330951 365302 367718 655006 681689 39.35 68.9 2
09:01:27 2023-09-26 442998 441741 86353 85259 139562 141646 148105 147814 91050 89873 106286 109112 130181 133102 410874 440737 1109659 1091405 427312 445484 115098 104886 125286 123117 149119 144428 136458 137411 86427 84853 310965 275336 808133 817112 205156 203021 262485 263320 311750 302892 309538 312072 315288 319768 289858 321508 742764 779615 574924 466545 282661 278172 322614 317942 327145 332449 327405 331417 364427 366548 649277 681140 39.35 68.9 2
09:01:28 2023-09-26 442030 441931 86458 86752 142661 140759 148520 147403 93133 89594 106498 108703 130402 134721 411559 444377 1096048 1087742 430028 445592 116180 103287 122699 122919 149655 144632 137217 137109 86658 84769 311956 272899 827417 822908 205122 203590 262084 264199 309865 305102 311293 310584 316976 320931 289752 323098 749372 784473 573408 467868 282861 277977 318892 320950 325915 330989 328309 329381 365629 365741 659929 682786 39.35 68.9 2
09:01:29 2023-09-26 445154 442138 86335 86938 139757 141744 148068 147814 91143 89873 106465 108811 130541 134909 410945 439973 1096493 1088297 431247 446647 115607 105065 125461 123084 148925 145544 136578 137466 86427 84764 310965 273781 830035 820244 204223 203590 261283 264199 311277 304637 309319 312072 315985 320670 290431 320499 745649 783267 579281 467194 282063 278172 320143 319648 327464 334024 326676 330951 365594 365192 654061 682172 39.35 68.9 2
09:01:30 2023-09-26 441743 442142 86353 86938 142489 141386 147795 147814 91209 89906 106286 109037 130003 135203 410621 447486 1110309 1090781 426034 447742 115700 105221 122058 123018 147179 144727 136356 137239 86486 84821 311956 274605 825705 824621 204978 202666 262084 264128 310806 302928 310013 309174 317011 321382 288873 324165 743170 784473 574924 463514 283061 277391 320664 319845 326935 330689 327524 329114 364462 366806 654758 682786 39.35 68.9 2
09:01:31 2023-09-26 448052 442142 86277 86883 142195 140930 148676 147814 91209 89594 106286 108811 130190 134980 410910 442269 1100528 1092957 432472 444199 115098 104852 125286 123018 151574 144394 136492 137152 86546 84778 310965 273008 817027 811261 205156 203021 260486 264234 310335 303249 310195 310619 316194 322787 291075 323098 746594 778556 570878 463223 283061 278528 319034 320475 326793 331915 328637 330647 362283 366542 660615 682657 39.35 68.9 2
09:01:32 2023-09-26 443109 441850 86353 86849 142294 141255 148210 147606 91103 89956 106692 108911 130459 132394 412935 442016 1103504 1095995 426636 447109 115654 104891 125496 123084 149712 144223 136856 137796 86546 84706 308889 272238 817325 819699 205480 202418 261318 264234 309395 303924 309975 310619 315288 319288 294622 324054 745686 781892 573408 464460 283863 277196 319694 320428 327682 331950 328173 330379 364533 366806 656522 681394 39.35 68.9 2
09:01:33 2023-09-26 448499 444503 86353 86934 142062 142377 147485 147537 91050 89873 106107 109112 129614 135541 410910 443061 1097604 1082159 431492 446295 115065 104886 121930 123084 151188 145376 136458 137615 86427 84821 311584 273781 810373 821891 204833 203734 261896 264728 311747 304972 311293 311757 315915 321204 289576 321763 747247 788974 573408 467206 282063 276679 319175 318941 328436 330885 328637 329417 365010 364644 657492 682786 39.35 68.9 2
09:01:34 2023-09-26 445634 444431 86640 85110 139952 141088 148624 147228 91136 89742 106432 108836 130728 132253 414107 446016 1095271 1085239 430977 446671 116226 104857 122169 122817 149381 144432 137376 137062 86699 84695 311097 273008 837828 823055 204152 203021 261214 264128 308389 302857 310414 312309 316719 319051 289479 320499 746667 784400 561445 467868 282462 277781 319140 320843 325879 330885 329532 329079 365230 365156 659388 685269 39.35 68.9 2
09:01:35 2023-09-26 441597 443719 86117 87096 138971 141844 147488 148227 90886 90274 106253 109263 130003 135393 413777 442088 1109622 1088163 428704 445484 114999 105177 125147 123084 151224 145064 136201 137793 86393 85095 308889 274653 806470 820863 204655 202880 261909 263987 312081 302714 310780 312753 314269 320179 289048 320535 742165 783538 581175 465334 282861 277781 320143 318388 329541 330619 328405 331113 362791 365741 649241 682385 39.35 68.9 2
09:01:36 2023-09-26 442716 445638 86426 85255 139555 141646 148105 147814 91011 89840 106286 109112 130068 132624 413520 447104 1106824 1085239 426143 449560 115541 104997 125461 123051 151470 144360 136458 137264 86512 84853 310965 273781 810838 823055 204833 202348 261283 263724 310299 302965 310122 308239 317720 320978 287927 321961 739219 784364 573408 463732 283061 276930 320108 320636 326899 329894 329568 330080 363335 366806 654077 682657 39.35 68.9 2
09:01:37 2023-09-26 448869 444639 86394 86965 142259 141386 148106 147814 91176 89840 106595 109037 130247 135133 411813 440081 1098860 1087928 433085 446574 115541 103362 122172 122952 148893 145098 136407 137286 86532 84827 308889 273672 814866 818538 203975 203590 260780 264128 310299 302929 309502 311894 316113 320753 289479 319494 745050 779433 569945 467206 281466 278172 319623 318905 325985 330920 326640 331417 363299 364573 655486 681689 39.35 68.9 2
09:01:38 2023-09-26 448817 442138 86277 86965 142160 141790 148208 147433 91205 89840 106432 109112 130183 132783 413813 442088 1100454 1092957 433700 446259 115541 104997 125391 123051 148890 144632 136548 137199 86617 84790 310965 273394 816074 816221 204474 203021 260417 264164 310046 303177 309247 311207 313358 322525 288566 321014 746176 775315 579281 463368 281864 278172 318881 319612 327646 330885 328136 330379 363038 364609 657451 681689 39.35 68.9 2
09:01:39 2023-09-26 441958 445409 86235 86998 142156 141611 148003 147814 91176 90029 106432 109258 129914 135238 410910 441620 1105392 1081997 429735 446854 115634 105293 122042 123018 148960 145009 136288 137630 86420 84827 311956 275336 810394 824954 203548 202985 261249 262882 311242 302256 309029 311123 314998 319370 290158 319979 743021 788910 576975 469196 282262 276541 321114 318388 326935 330920 328136 329345 366658 365156 650197 685756 39.35 68.9 2
09:01:40 2023-09-26 449134 441850 86353 86901 139447 141219 147587 147502 91176 89840 106253 109112 130142 135168 410910 445701 1096825 1083697 433885 449153 115065 105227 125252 123018 149690 144829 136424 137342 86360 84821 311584 273781 811051 823055 204152 203021 259623 263939 310770 301303 310414 309608 315033 320303 288768 319494 744946 784364 573408 467868 279883 278564 319623 317906 327888 330354 328405 329345 363880 364311 652188 682657 39.35 68.9 2
09:01:41 2023-09-26 439225 444648 86349 86909 142405 141386 148210 147814 91070 89956 106692 109212 130327 135287 414107 441944 1109971 1092990 423529 448376 115634 104963 125461 123051 151540 144360 136632 137388 86512 84790 311956 274557 814462 818464 204297 202383 262084 263285 310409 303249 309065 311020 315030 320303 288768 321473 743401 779259 573408 466179 282262 276506 321114 318388 325915 331950 326640 330379 363335 365121 653114 681689 39.35 68.9 2
09:01:42 2023-09-26 446785 441818 86341 86905 142242 140794 147931 147365 91176 89561 106465 108811 130142 134909 411849 445662 1096048 1083424 431064 445171 115574 104852 125461 123018 148925 144360 136458 137117 86393 84695 311584 270599 817823 823055 204117 202666 261896 265134 309546 302644 310378 310254 315845 319972 291306 322183 747247 789675 575681 467868 282063 277391 318141 320617 328145 330920 329335 331293 364974 365121 658419 685571 39.35 68.9 2
09:01:43 2023-09-26 446903 445788 86513 85259 139492 142115 148105 147745 91136 90054 106399 109162 130304 132765 414401 442088 1100910 1085239 431247 446826 115601 104963 125426 123051 148969 144632 136539 137299 84820 84758 310965 273781 817166 820693 203831 202701 260815 263724 308460 304138 308592 311207 315288 319087 289277 321520 745649 784375 588130 469196 281864 277391 319848 318870 326649 332449 326604 329345 366430 364027 656486 682657 39.35 68.9 2
09:01:44 2023-09-26 441886 445482 86353 86905 142156 141215 148003 147814 91238 89873 106359 109183 130068 135168 411488 448059 1106824 1090067 427384 446963 115574 104886 125286 123051 151294 144407 136424 137346 86393 84921 311956 274836 812250 822982 204978 202207 261144 263987 310122 302538 311257 309387 315253 320978 294550 321247 743854 788196 577386 464388 283061 276541 320108 318388 327287 330424 329568 330626 363916 366806 653150 685306 39.35 68.9 2
09:01:45 2023-09-26 446077 445906 86353 85275 139368 141777 147830 148054 90886 90029 106253 109263 129816 133102 414107 445399 1102051 1078178 430028 446854 115475 105300 125269 123051 148441 144632 136312 137462 86241 84790 313218 275336 814695 823055 202835 202843 261214 263464 310335 301973 309538 309643 314743 319370 289717 321527 742275 784400 577552 469196 281864 276506 321114 317906 325985 330389 327637 330186 366401 364538 649314 681785 39.35 68.9 2
09:01:46 2023-09-26 455077 444639 86335 86905 139695 141353 148210 147609 91334 89561 106465 108811 130247 134945 412174 445399 1102088 1094511 428667 445292 115574 103219 122103 122952 149238 144658 136735 137161 86625 84816 311956 272863 820044 819699 204978 202348 260417 264164 308424 301972 309247 310517 315861 322358 288765 320499 746003 780912 573408 463005 283061 277161 318176 319872 325651 330955 327138 331976 362791 366548 658382 682657 39.35 68.9 2
09:01:47 2023-09-26 442370 444694 86367 86934 142618 141481 148208 147639 91037 89873 106359 108811 130183 132694 412174 440413 1108837 1091368 423673 445555 115065 104852 125426 122849 151469 144360 136424 137117 86393 84758 310965 274799 819427 817689 203831 202206 261866 263066 309360 303213 308592 310113 316325 319854 287927 320535 743170 775423 573408 466179 282063 276082 321150 320942 324934 331915 326640 329381 363045 364573 652244 681689 39.35 68.9 2
09:01:48 2023-09-26 445634 443008 86339 86790 142488 140666 151891 147369 93390 89594 106498 108745 130524 134686 415283 448376 1097704 1088297 431027 449512 115667 105114 122040 122985 149169 144291 136322 137205 86618 84836 311956 274169 818920 821891 203548 202844 260780 263688 308389 303888 306392 309936 315288 318923 289458 319494 746704 784375 579091 469196 281466 277159 319140 318646 324409 331950 324803 328848 365266 364027 657415 682657 39.35 68.9 2
09:01:49 2023-09-26 448463 445050 86353 86901 142259 142283 147827 147263 91176 89840 106286 109037 129881 135168 411523 440773 1098824 1087391 431488 445519 115574 104852 125217 123051 149084 144394 136492 137117 86393 84758 311584 273781 812250 817112 203333 203021 260382 263688 309360 302256 308592 311091 313323 319854 288803 320399 743474 775157 573408 467206 279883 277781 318658 318646 327682 330389 324694 330379 362247 362937 654560 680655 39.35 68.9 2
09:01:50 2023-09-26 441367 444012 86235 86934 142160 141582 147797 148018 91070 89956 106366 109246 130360 135287 412067 446890 1103541 1084424 426901 448376 115634 104997 121943 123051 151329 144360 136424 137327 86427 84758 311097 274557 811920 824804 203689 201713 261283 262882 309829 301020 309538 308275 315288 318158 288645 323061 741681 784473 571893 466215 282661 276118 319823 318388 325950 330424 328637 329509 364462 365705 651265 684783 39.35 68.9 2
09:01:51 2023-09-26 446272 444359 86231 85072 141962 142045 148003 147606 91176 89873 106074 109112 129881 135238 411849 444408 1102869 1078980 430977 445555 115065 104997 125217 123051 151048 144394 136559 137642 86393 84758 311097 275336 808343 824221 202517 202383 260850 262480 310299 300918 309538 310300 314304 317128 289858 321190 740554 784364 568862 467158 281466 276082 320628 316947 325950 330389 327405 328387 365594 363517 649314 681785 39.35 68.9 2
09:01:52 2023-09-26 444958 446255 86548 85259 139724 141745 148172 147261 91136 89898 106399 108903 130142 132636 414842 444734 1102179 1094511 429614 448339 115667 104929 125426 122817 151434 144126 137055 137601 86427 84658 311584 273008 816582 817112 204223 201713 259623 264128 308424 302986 309319 311023 314269 321382 288467 320275 746606 775423 561445 462352 282661 276541 318176 319388 324934 330654 326640 328883 362247 365741 656486 681689 39.35 68.9 2
09:01:53 2023-09-26 448170 444012 86117 86938 138975 141615 147797 148021 91017 90029 106147 109112 129596 135333 411849 443683 1098860 1078980 431934 445555 115032 105227 125095 123084 148199 144829 136017 137376 86241 84921 311956 275226 806753 824368 202765 202844 261896 263323 310846 302474 309392 309431 315933 319370 288846 319946 741681 785302 580630 467868 279847 277977 319140 316947 329577 331502 327138 329953 363080 362936 651228 682657 39.35 68.9 2
09:01:54 2023-09-26 445715 444349 86870 85296 140048 140918 148275 147124 93390 89746 106839 108811 130321 134721 415283 445626 1096048 1088554 431247 448193 116053 104818 125496 122615 151715 143892 136940 136798 86486 84658 311584 273201 821529 823368 202906 201748 260417 263320 309315 302467 309210 308204 316397 319182 287927 319494 745649 786414 576014 468532 281466 276577 319175 319388 323956 332225 327138 330085 364974 363517 659388 682657 39.35 68.9 2
09:01:55 2023-09-26 445360 443044 86353 86909 142160 141353 148003 147814 91037 89873 106286 108811 130068 135203 411523 445349 1110156 1088200 429651 445555 115098 104925 122007 122952 148925 144658 136785 137239 86532 84853 311956 274921 816100 820583 203975 202172 260382 263285 309829 300389 310414 309829 314829 320753 288973 320014 742494 784279 576439 464086 282262 276541 319175 321207 325950 328872 328637 328848 361164 365156 653173 684820 39.35 68.9 2
09:01:56 2023-09-26 445560 445715 86239 86909 142130 141317 147929 147810 91238 90058 106253 109112 130003 135541 415505 443061 1103688 1079017 429395 445555 115065 105031 125217 123084 148584 144394 136239 137342 86241 84758 317895 275726 808778 824221 202967 202206 261214 262480 310299 301339 309101 310437 314304 317515 288838 320999 743021 784400 579091 466929 281466 275660 320179 316947 325687 329859 324442 330626 365010 363517 649277 681749 39.35 68.9 2
09:01:57 2023-09-26 445819 446454 86353 86905 142195 141386 148106 147814 93069 89873 106498 108811 130280 134980 412210 443026 1103858 1096111 431979 448522 115700 105041 122142 122952 149677 144291 136640 137075 86532 84727 311956 273008 816180 818340 204548 201713 260382 264093 310697 302292 308628 309719 313393 320753 288061 321087 744524 775193 571893 462388 282661 276541 317918 318905 326722 330654 326640 329114 362791 365705 656522 681394 39.35 68.9 2
09:01:58 2023-09-26 441331 444324 86235 86845 142061 141630 148208 148227 91209 90062 106074 109112 129549 132624 412210 442088 1108052 1091405 427119 445555 115574 104958 125252 122934 151294 144394 136201 137117 86524 84758 310965 275336 812103 817726 202906 201678 260850 261642 309360 302716 306784 310113 313323 319568 289199 318599 741640 775387 571893 465190 281249 276118 320403 316690 325388 330955 324658 329114 362022 363517 649277 680723 39.35 68.9 2
09:01:59 2023-09-26 445824 443443 86357 85192 142289 140863 148210 147403 93166 89923 106399 108578 130393 132218 415210 448376 1094347 1086933 430867 446817 115667 105007 125426 122648 148925 144232 137006 136933 86704 84768 311097 272238 820114 823055 203228 201608 259623 263724 307457 301407 309319 310327 314778 318088 294342 321491 744524 784400 561445 466545 279883 276541 317181 318941 324934 328906 328368 330085 363045 363517 656522 684297 39.35 68.9 2
09:02:00 2023-09-26 446527 444106 86235 86901 142190 141158 148106 147712 91367 89906 106286 109112 130068 135109 412826 443026 1097269 1085239 430942 446963 115574 105261 125252 123018 148554 144632 136586 137229 86334 84727 310965 274363 820149 820729 202871 201748 259657 263464 308424 303213 306784 309139 314339 318406 294830 320999 746187 783267 579659 468864 279883 276577 318622 317942 323956 330955 324694 329989 364427 362901 655486 681689 39.35 68.9 2
09:02:01 2023-09-26 445001 446495 86462 85255 139708 141710 148382 147745 91136 90054 106399 109012 130304 132800 415468 449256 1106824 1086583 428062 447281 115601 104958 125182 123018 151259 144360 136458 137299 86413 84643 310965 274557 812789 823055 203831 201080 260417 262515 308460 301339 309975 307703 315897 319406 288264 319530 739183 783188 573408 464904 281864 276118 318881 319425 325915 328643 328173 328852 361164 364573 652688 681689 39.35 68.9 2
09:02:02 2023-09-26 443072 444359 86176 86905 142052 141222 147797 148754 91209 89906 106253 108962 129914 135298 412210 447072 1103688 1083697 427083 445555 115098 104818 121846 122934 148337 144226 136239 137152 86241 84695 313814 274557 813007 824804 202906 201080 260815 262261 308460 301339 306532 308204 314813 317445 289126 320933 743021 784436 579091 465190 281864 275466 318916 316982 325424 329894 327673 328250 364213 364836 654016 684598 39.35 68.9 2
09:02:03 2023-09-26 447004 446221 86353 85243 139562 141689 148347 147710 91136 89840 106432 108811 130068 134885 414401 445774 1100454 1093734 431859 445171 115840 105041 125252 122849 151540 143926 136458 137117 86524 84748 310965 273394 818091 818303 204009 201396 259623 263355 309825 302044 308592 308275 313358 320539 288322 319530 744561 775423 571893 462352 281864 276312 317251 318905 324671 329928 324766 328351 363770 364609 656522 680723 39.35 68.9 2
09:02:04 2023-09-26 449134 445437 86117 85626 139380 142381 147450 147572 91241 90029 106074 109112 129540 135541 411849 445847 1098860 1077450 432349 445555 115032 105031 125008 122952 148510 144658 136414 137102 86413 84884 314959 275336 810712 822982 202694 202490 261527 262480 310082 300071 309101 310767 315861 318803 289090 319457 745350 786223 571893 466399 279883 277781 320209 316947 326706 328906 327904 330626 362791 361344 652225 682172 39.45 68.9 2
09:02:05 2023-09-26 446382 446721 86353 86777 142190 140763 148036 147606 91103 89873 106253 109037 130003 135203 412246 446295 1097788 1085239 431247 446531 115687 105081 125286 122648 151363 143926 136458 136927 86274 84695 310965 273781 819283 821891 202835 201431 259623 262842 307457 302965 306784 308239 314339 317480 294550 320999 745086 784520 577552 467868 279883 276541 318211 317906 324956 330920 324694 330122 364171 363291 656486 682172 39.35 68.9 2
09:02:06 2023-09-26 445634 445441 86113 86748 142031 140891 147485 147400 93069 89873 106107 108811 130036 135446 412174 447095 1107003 1090555 429431 449377 115667 105075 125462 122952 148545 144291 136288 137251 86472 84738 311584 274169 813117 821891 203546 201807 260054 262444 308424 300425 309538 309488 315711 320303 288061 319530 745314 784557 571893 463404 281864 275660 318693 316982 324969 328414 328173 329253 361199 364644 652688 682657 39.35 68.9 2
09:02:07 2023-09-26 445023 447164 86239 86909 142091 141386 147797 147641 91328 89906 106107 109112 130596 135238 412210 443719 1103417 1079017 428740 447949 115098 104886 125130 123051 148441 144696 136329 137241 86241 84701 314083 276237 809326 825389 202234 201431 260451 261712 310051 301339 306460 308239 314050 317445 288365 320172 743021 784473 568862 468532 281466 275466 319659 316947 324969 328941 324766 329043 364207 362972 651228 684783 39.45 68.9 2
09:02:08 2023-09-26 445524 445915 86239 86790 142096 140797 148210 147609 93133 89811 106399 108911 130393 132624 413883 444336 1104006 1094400 431064 449157 116001 105007 125444 122849 151329 144160 136492 137534 85070 84853 310990 273394 817219 818340 203831 201432 261527 263355 307923 302044 306892 308275 313358 319087 287332 319530 744946 775423 571893 463353 282262 275695 317251 318905 323956 329894 324370 330626 364296 364609 656486 680723 39.35 68.9 2
09:02:09 2023-09-26 444154 446670 86235 86790 141962 140930 147797 147712 93069 89906 106253 108811 129694 135015 412210 441106 1108580 1091405 427155 446880 115065 104886 125164 122849 151083 144260 136235 137152 86274 84695 310965 275336 818983 818340 202906 201396 261032 261642 308460 302950 305992 309210 315740 318958 288671 320508 744533 775387 561445 465190 279883 275695 320143 315991 324934 330424 324658 328883 361199 363481 648818 680723 39.35 68.9 2
09:02:10 2023-09-26 446527 444801 86426 85360 140068 141384 148240 147265 91268 89742 106465 108678 130459 132161 413264 447580 1095271 1083697 431247 445555 115953 103190 122088 122615 151611 143858 136458 136445 85070 84690 309768 272587 829347 823055 202658 201361 259588 263429 308805 301762 308556 307667 314269 317445 288874 320172 744909 784328 572461 466545 279883 275660 316667 318870 324409 328872 327138 328213 362755 362901 656486 682657 39.35 68.9 2
09:02:11 2023-09-26 447195 445421 86235 86876 142121 141255 148003 147814 91301 89996 106595 109037 130036 135168 413372 442088 1097604 1087557 432165 446844 115032 104818 125182 122817 151224 144226 136201 136988 86301 84695 310965 274557 814283 822203 202481 201678 259588 262480 309752 302681 306424 309104 315014 317445 289347 319457 743401 783538 579091 468864 279847 276506 317216 316982 323956 331622 324093 330590 365845 362618 654748 683234 39.45 68.9 2
09:02:12 2023-09-26 445523 446268 86227 85243 139251 141317 147723 147329 91136 89964 106253 108811 130036 135168 412174 448103 1106824 1087557 428062 446495 115065 105007 123583 122849 151364 144326 136296 136988 86360 84758 314708 274751 814776 823055 203475 200450 259623 262226 308200 301057 309283 308506 313358 319111 288061 319494 743021 783740 579091 463005 281466 275624 318176 316947 324898 329644 327637 329472 360841 363517 652879 682657 39.45 68.9 2
09:02:13 2023-09-26 441886 445715 86235 85147 139168 141223 147450 147434 91205 89873 106107 108811 129792 135074 412174 445662 1102088 1079017 428435 445555 115032 104852 125182 122615 151119 144360 136346 136988 86267 84669 311584 275336 825267 825389 202800 201045 260417 262043 308424 301092 306784 309379 314304 316966 289054 319997 740664 784436 571893 466545 281466 275340 319339 319181 327451 331502 326932 328359 364029 364140 650972 682546 39.45 68.9 2
09:02:14 2023-09-26 449624 449574 86235 86876 142259 141353 149156 147433 91417 90212 106326 108811 130036 134945 414989 445278 1100454 1092957 433700 446809 115065 104818 125182 122648 151259 144226 136201 136893 86360 84664 310965 273781 818607 815923 202871 201361 260425 263285 307887 301901 306820 309821 314159 320303 287823 319457 743401 777601 569385 462315 279883 276506 317145 317906 325164 329629 324694 330319 361186 363191 656486 681417 39.45 68.9 2
09:02:15 2023-09-26 447232 446382 86121 86905 139349 141219 147450 148279 91238 90186 106074 109263 129759 135731 412791 445086 1105776 1081226 435552 448010 114966 105187 125218 122985 148163 145034 136236 137278 84600 84816 312319 275336 810486 823055 202198 201996 261123 262226 309506 299514 308592 309379 315344 318746 288874 319188 745314 785631 571893 466179 279775 277391 319722 316912 325915 329876 324766 329472 361958 361274 653150 682657 39.45 68.9 2
09:02:16 2023-09-26 448178 446913 86508 86843 142289 140826 148520 147403 91235 89594 106498 108778 130491 134686 413408 447688 1094494 1081997 431247 448266 115767 104852 125461 122615 151434 144568 136492 136673 86393 84705 309768 273008 822580 824954 202517 201361 261159 262515 308805 301797 308592 307237 314050 317480 288671 319457 743438 787931 570377 467537 279883 275660 317216 318646 324920 330858 324766 328541 363045 362358 658382 682657 39.45 68.9 2
09:02:17 2023-09-26 446903 446066 86235 86752 142018 141219 147520 147365 91176 89873 106333 109062 130360 132624 415283 446939 1110484 1088293 429505 447766 115634 105153 125392 122615 148406 144532 136286 136987 84834 84827 310990 274557 813229 823055 202871 201222 261527 262078 308389 300585 309538 307703 315668 319406 287859 321226 745593 783267 588323 463041 281466 275238 318622 316947 324898 330250 328173 329239 361129 364318 653150 682657 39.45 68.9 2
09:02:18 2023-09-26 445050 449530 86172 86901 141923 141386 147450 147814 91334 90029 106253 109112 130330 135203 412791 444341 1103651 1079017 428704 446844 115065 104925 125182 123018 151014 144360 136424 137247 86241 84758 310965 275726 813553 824370 202163 201080 260417 261642 310409 300846 306784 308169 314775 316488 294685 320136 743021 784400 581399 467551 281268 274817 319140 316912 324934 328941 324694 328541 363880 362937 650234 684783 39.45 68.9 2
09:02:19 2023-09-26 449501 447164 86426 85223 139722 141481 148208 147710 91136 90054 106399 108711 130393 132729 413228 445241 1100454 1093734 432361 445555 115574 103396 122208 122934 149084 144226 136330 136893 84952 84758 314083 273394 818849 817112 202871 200905 260425 262882 307637 301092 306388 308204 314159 320303 286942 320508 744524 775085 580630 459715 281466 275660 316923 318388 324739 329399 324730 330085 360014 364027 656449 680655 39.45 68.9 2
09:02:20 2023-09-26 444369 446870 86298 86876 142264 142192 147833 147400 91367 90029 106465 109112 130142 132624 414354 444771 1110193 1091368 426143 446844 115541 104925 125217 122648 151259 144126 136424 136927 86301 84695 314708 274946 817184 818303 202234 200450 260417 261642 307492 302009 306676 308239 314601 318662 288467 320963 743021 775387 571893 465154 281199 274553 319659 316912 324956 330389 324129 330085 364002 362908 652708 682261 39.45 68.9 2
09:02:21 2023-09-26 447045 447164 86458 86832 139994 140797 148624 147231 91612 89865 106465 108703 130402 134780 414027 448474 1096048 1081959 431247 448376 115767 104828 125426 122447 151540 143892 136492 136480 86393 84569 310965 273201 840914 824368 202198 200905 259588 262480 306494 301797 306784 307237 313358 317445 288874 319457 744524 783776 576014 466509 279883 275660 316189 318423 323921 329894 326640 328541 362212 362393 657451 682657 39.45 68.9 2
09:02:22 2023-09-26 448494 445715 86239 86816 142160 141222 148138 147814 93230 90124 106359 109112 130036 135168 414027 441800 1097604 1087596 433269 450426 115065 104941 125217 122849 149273 144360 136330 137117 86241 84821 314083 274557 813228 820729 201564 201045 260792 262261 308138 301797 305346 308239 315704 316966 288694 319231 743438 782124 577552 467868 279614 275991 319539 319407 324884 332670 323493 329902 362649 362499 654895 681505 39.45 68.9 2
09:02:23 2023-09-26 445013 448682 86239 86843 142137 141353 148106 147641 91354 90054 106432 109112 130327 135168 413081 448246 1106039 1087557 428364 445555 115065 104852 125182 122817 151014 144126 136296 136893 86360 84695 310965 274946 817027 823055 202835 200415 259623 261677 310117 300846 309501 306738 315523 318888 287216 321226 743021 786780 570377 464598 281466 274817 318141 316912 324671 328379 326676 328236 361199 363481 651265 682657 39.45 68.9 2
09:02:24 2023-09-26 444281 456987 86121 86909 139373 141849 147797 147606 91304 90091 106253 109112 130068 135203 413117 446477 1102869 1078980 428740 446844 115032 104852 121846 122615 150979 144226 135978 136927 86208 84748 310965 275726 814319 825389 201564 200450 259985 260878 308389 302266 306784 307918 315704 316231 289176 318947 740298 788791 571893 469862 279703 275060 319034 318280 326758 331036 324514 329362 363299 361309 648971 682657 39.45 68.9 2
09:02:25 2023-09-26 446717 446968 86353 86719 142195 141332 147966 147506 91136 89873 106432 108778 130586 134945 413408 444408 1102869 1094511 428704 447596 115065 104818 125252 122615 148648 144232 136535 136582 86617 84685 305880 273394 820632 820693 202871 200066 259192 262480 306957 301339 306712 308169 314601 318825 286978 318599 743401 779918 571893 463041 281646 274817 317216 317906 324956 329399 324658 329509 360904 364027 655985 681689 39.45 68.9 2
09:02:26 2023-09-26 450913 445751 86117 86756 142125 141386 148106 147814 91334 90278 106074 109112 129881 135541 414646 442088 1108580 1089782 428098 447509 115065 104852 125095 122648 151014 144126 136201 137022 86241 84664 313218 276117 815595 819497 202198 200485 260382 260843 310373 303492 306424 309577 314565 317339 287918 319348 741823 778556 571893 464935 279703 275624 319140 315004 324412 329629 323877 330223 360518 362322 647370 680451 39.45 68.9 2
09:02:27 2023-09-26 447912 446977 86357 86604 142272 140635 148155 146649 93166 89561 106465 108595 130500 134686 414027 447688 1094494 1083697 431247 446531 115574 103144 125339 122615 151294 143892 136458 136480 86427 84595 309311 273008 821727 824804 201881 200415 260425 263061 306494 301092 306784 306988 313358 317410 288467 319457 744381 784292 570377 466545 279883 275660 316189 317942 324956 329644 326676 328541 361164 362640 656486 682657 39.45 68.9 2
09:02:28 2023-09-26 447232 445751 86004 85355 139275 141744 147485 148051 91136 90306 106220 109380 130295 131817 413228 444203 1111549 1090519 431247 447509 114999 105264 123117 123018 148131 144394 135568 137247 86115 84827 311330 276117 811254 818340 202163 200450 259192 260878 310409 299479 306712 308275 314336 318441 288061 319457 740920 775351 571893 466146 279883 275238 317251 315004 325459 330286 324129 330590 360049 362358 646876 680686 39.45 68.9 2
09:02:29 2023-09-26 444277 455692 86121 86849 142209 140797 147797 147504 91271 89906 106253 108811 130068 135168 413117 449831 1106039 1088479 428740 446844 115065 104852 121798 122648 150979 143892 136012 136927 86208 84658 310965 274557 816920 822473 202517 200240 259227 261642 307492 300768 308628 306988 314159 319147 287059 319953 740591 782160 573408 462352 279883 274817 317251 316912 324409 329182 326676 328541 362939 363233 652585 681914 39.45 68.9 2
09:02:30 2023-09-26 451858 445608 86231 86834 139169 142089 147966 147710 91136 90054 106253 109037 130068 135203 413444 441548 1098824 1087557 432579 447912 115065 105007 125252 122615 148302 144232 136106 136900 86491 84632 311956 274363 815414 818303 201388 201045 260242 261642 307457 300389 305777 310327 313277 317198 288467 315329 745314 775351 579091 465849 278952 276082 317145 316876 324920 330357 322656 330626 360869 360229 655006 679722 39.45 68.9 2
09:02:31 2023-09-26 449171 445756 86172 86781 142156 141222 148003 147814 93230 90183 106359 108811 130280 135446 413444 443061 1100834 1093734 432435 446531 115574 104852 125217 122615 151188 143892 136458 136893 86274 84632 310965 273781 819675 818303 202552 200275 260059 262515 307422 301020 306712 309160 314159 319406 286302 319494 743438 773098 570377 459679 279883 275238 318637 319859 326490 330965 324478 329399 360970 363339 658738 681233 39.45 68.9 2
09:02:32 2023-09-26 451416 446981 86117 86909 138877 141219 147245 147572 91103 90186 106001 109112 129914 135541 413408 446927 1100454 1077413 432274 447545 115032 105339 124938 122849 150910 144326 136012 137247 86089 84695 317895 275726 808067 823055 200932 201080 260425 261820 308460 299479 306748 309269 314159 317445 288874 317512 740700 782160 579091 467868 278096 275695 317216 315004 324969 329644 324658 328140 361093 362749 649314 681689 39.45 68.9 2
09:02:33 2023-09-26 453706 445403 86309 86715 142325 140863 148003 147814 93230 89873 106359 108811 130280 134980 413117 448074 1095271 1082034 433663 448389 115065 104673 125095 122414 148337 144688 136436 136983 86241 84653 310965 273008 819941 825242 201599 200450 260059 262515 307387 299514 308665 306773 315188 317445 287859 319165 744983 787601 555362 466032 279703 275289 317738 318281 324920 329022 326228 328359 361164 361309 656486 682657 39.45 68.9 2
09:02:34 2023-09-26 448402 447865 86117 86930 139003 141649 147006 148401 91103 90401 105968 109263 129727 135533 412826 441836 1109695 1088236 431247 446880 114999 104886 124764 122849 148131 144394 135790 137247 86056 84643 313218 276595 807233 819497 201599 200415 260425 260878 309325 299479 306712 308275 312628 318441 287656 319457 741699 775351 570377 463732 279847 274852 317251 317267 325424 330321 323673 330590 359476 361344 645639 680204 39.45 68.9 2
09:02:35 2023-09-26 444558 445787 86176 86816 142026 141125 147797 147712 93166 89906 106359 108811 130363 135109 413444 449725 1105255 1088517 428704 448303 115065 104852 125008 122648 147992 144432 136097 137008 86241 84632 310965 275141 816814 824221 202235 199787 259192 260878 310227 300563 308266 306771 315595 317339 286598 320362 742947 786004 571703 464739 281357 274553 317216 315991 323956 327957 324514 327713 361199 362901 651265 682767 39.45 68.9 2
09:02:36 2023-09-26 450728 448316 86121 86790 142156 140930 148106 147712 93230 90029 106286 108811 130402 135109 414063 441872 1100491 1089819 432714 446531 115098 104886 125008 122648 148668 143926 136012 136893 86241 84632 310965 274169 816485 818340 202022 200450 260059 262078 307242 300142 305920 308204 312362 318923 287656 318258 743438 773958 576439 459715 279847 276082 316224 316725 324739 328414 324658 330590 360970 361309 655522 679203 39.45 68.9 2
09:02:37 2023-09-26 448499 446468 86239 86823 142156 141234 148003 147609 93230 90029 106465 108811 130101 134980 414063 445738 1100528 1094511 432435 446880 115098 104707 125147 122648 151048 143892 136330 136480 86405 84627 311956 273781 823305 820863 202624 200171 260390 262409 306852 300704 306568 307812 314051 319166 286123 319457 743474 773098 571893 462695 279378 274817 316189 316982 324956 330321 324658 328897 359503 362937 655522 678759 39.45 68.9 2
09:02:38 2023-09-26 451481 445751 86054 86748 138786 141289 147557 147814 91176 90186 105968 109359 129581 135274 413444 445349 1099675 1077413 432651 446880 115032 104886 124886 122849 150734 144260 135756 137247 86149 84695 313218 275921 810176 823197 200897 200485 260425 260878 308424 299479 306748 307237 314159 317223 288874 315690 741969 783267 579091 467868 278524 275695 317216 315479 324934 330250 324694 328541 360841 363053 651316 682435 39.45 68.9 2
09:02:39 2023-09-26 445870 449400 86353 85243 139173 141319 147794 147710 91136 90306 106366 109112 130036 135238 414063 444771 1112302 1091368 428062 449329 115065 104886 125427 123184 148199 144432 136136 137013 86241 84727 314083 274982 814019 820693 201599 200101 259623 260082 307923 300425 305741 308204 313717 317480 287436 319006 743021 775351 571893 464789 279847 274852 318693 315676 323921 328941 322692 330085 360553 361274 647370 679722 39.45 68.9 2
09:02:40 2023-09-26 455380 446731 86085 86938 139042 141844 147557 148401 93069 90251 105903 109472 129727 135438 413444 442680 1109659 1088236 431859 449386 115032 104886 124938 122934 147511 144696 135683 137490 86115 84758 310965 276117 817170 820149 201564 200101 260425 260661 308460 299234 306676 308204 312077 317551 287216 318969 740920 775387 571811 463404 279847 274396 319313 315748 327682 329965 323529 329843 360970 361203 647622 680502 39.45 68.9 2
09:02:41 2023-09-26 449698 446977 86345 86748 142031 140834 147520 147092 91136 90269 106180 109037 130036 135168 414063 441908 1098083 1087521 431326 447545 115098 104852 125182 122648 151014 143938 136235 136893 86241 84664 311584 274946 817346 822473 200932 200415 260059 260913 307422 300635 304810 309925 313938 316266 288286 317997 739183 779882 570377 467868 278952 274852 317216 317947 323921 331466 322393 329093 361129 360194 654077 680723 39.45 68.9 2
09:02:42 2023-09-26 451048 445533 86176 86748 141919 140600 151398 147609 93198 90029 106465 108811 130312 134980 416612 443719 1100528 1091405 433700 448303 115065 104746 124973 122531 148164 144032 136119 136883 86182 84652 310965 273781 817559 818340 201564 200136 259694 261677 306957 299549 305454 307237 312362 318923 287594 317222 746643 776378 579659 463938 279739 275851 317738 316841 324920 330107 323985 328359 360608 361274 654560 678723 39.45 68.9 2
09:02:43 2023-09-26 448316 449881 86176 86838 138980 140964 147797 147712 93102 90120 106107 109112 130315 135238 413480 446720 1102088 1078214 431247 446916 115032 104852 124973 122648 150769 143926 135790 136927 86175 84601 313218 276117 808778 824221 200582 200415 260425 260082 308424 299479 305956 307273 314480 316010 289054 317512 741969 786816 570377 467587 278132 274852 318176 315004 323956 329182 324165 328541 360841 359907 647406 680723 39.45 68.9 2
09:02:44 2023-09-26 451688 448453 86117 86868 139442 140933 147537 147743 93261 90091 106359 109037 130003 135168 414027 449647 1096825 1082122 435552 447509 115032 104818 125239 122615 151119 144092 135978 136764 86360 84664 311584 274557 814309 825389 201494 200031 258930 261642 307422 300613 306496 308978 313908 319255 287037 318496 742764 786560 570377 464935 279594 275869 315915 316433 324956 329182 324298 328213 363012 361203 657017 682657 39.45 68.9 2
09:02:45 2023-09-26 446003 447562 86121 86876 138980 141597 147728 147814 91334 90186 106041 109263 129792 133275 414027 441836 1107979 1088200 430637 446880 114999 104925 125147 122648 148131 144092 136182 137083 84702 84632 313218 276705 820971 819461 201353 200031 260792 261729 308138 301193 305490 309816 312730 317128 287010 318046 738389 777638 580630 465003 279542 274553 318141 315820 324812 330286 322620 329472 360293 361203 646346 679648 39.45 68.9 2
09:02:46 2023-09-26 455385 448161 86117 86723 139168 140697 147656 147297 91334 90245 106107 108811 130036 135168 413408 449057 1106824 1087557 430332 447509 115032 104818 125113 122648 150979 143892 135944 136764 86175 84632 314708 274946 818821 824954 202235 200101 260904 261729 307316 301193 306640 306482 313759 318229 286088 319275 743021 782713 571893 462315 279594 274497 317145 315921 324377 328721 324730 327945 360934 362358 651228 682385 39.45 68.9 2
09:02:47 2023-09-26 449514 447446 86121 86723 139245 140797 147797 147814 93261 89996 106074 108745 130068 135168 414354 442088 1097269 1087557 432615 447509 115032 105120 125147 122648 151119 143892 136201 136859 86234 84768 310965 274557 818967 819497 200897 200415 260059 262221 307387 300980 305741 308239 312291 316931 287697 315654 742732 777638 571893 465118 278684 275660 316189 315956 324956 329876 322620 329975 360970 362763 654785 681140 39.45 68.9 2
09:02:48 2023-09-26 449478 449707 86176 86838 139382 141120 148106 147814 93197 89996 106123 108778 130280 135074 414027 445001 1100454 1094511 435155 448353 115065 104818 125147 122615 148164 144193 136220 136852 84600 84758 311956 274363 818091 820591 201705 200206 259658 262304 307387 301403 306158 307237 312765 318604 286508 318185 743781 777189 569385 463427 279667 275395 315677 316912 324920 330755 323637 328505 360462 361274 656449 678649 39.45 68.9 2
09:02:49 2023-09-26 449771 447041 86059 86868 138778 141386 147762 147814 91334 90186 106074 109112 130036 135368 413991 445662 1102051 1078906 431254 449256 115032 104997 123027 122817 147958 144432 136059 137302 86115 84722 313218 276509 814098 824804 200686 200380 260425 260047 308164 300555 306676 306988 313938 316231 288467 315618 740664 783820 571893 467868 278024 274817 319539 317535 327219 329431 324370 328359 363012 360018 649780 681505 39.45 68.9 2
09:02:50 2023-09-26 445001 448157 86357 86843 139576 141201 148210 147712 93294 90269 106432 109112 130247 135168 414682 444408 1106787 1093734 427421 447509 115767 104963 125182 122615 151224 143858 136235 136859 84820 84748 313218 275336 823664 820693 201212 199405 259588 260843 306458 301057 304881 307703 313717 317092 287144 318831 743021 775387 570377 464752 279811 273069 318141 315921 323682 328906 323110 328541 360833 361274 651192 678686 39.45 68.9 2
09:02:51 2023-09-26 449501 448775 86022 86909 138487 141414 146971 147984 91143 90218 105903 109263 129549 135826 413408 445435 1110159 1088163 431247 447509 114999 105031 124904 123051 147684 144360 135535 137342 86056 84695 314708 276117 813019 820729 201353 199752 260425 260843 308389 299184 306424 308134 312291 317445 286705 318483 744769 779587 561445 464598 279434 274639 317039 315820 327219 328543 323457 329326 360826 361203 645433 678686 39.45 68.9 2
09:02:52 2023-09-26 447876 449436 86357 86843 139297 140863 147589 147712 93197 90054 106293 108811 130036 135168 414646 443026 1097604 1085197 433085 447509 115065 105193 125147 122648 150979 144092 135978 137102 86175 84716 310965 275141 816494 823055 200862 200031 260242 260843 306529 300846 304775 307237 314159 315499 288147 318221 742727 781572 567346 467868 278916 274817 316923 316398 324920 329399 322131 327604 361129 362677 655006 680167 39.45 68.9 2
09:02:53 2023-09-26 450188 447041 86255 86752 139196 140897 148001 147712 93326 90029 106432 108811 130280 135203 414354 441881 1099639 1091322 432714 447545 115065 104852 125095 122615 151084 143938 135978 136893 86208 84601 314083 274557 819288 820693 201388 200380 259476 260913 306494 300107 307779 309889 312006 318970 287005 317331 746187 775149 574924 462134 279165 275482 315898 316876 324956 329666 323637 329216 360318 360698 655449 678686 39.45 68.8 2
09:02:54 2023-09-26 448229 449070 86231 86723 138971 141386 147762 147814 91394 90186 106253 109112 130686 135428 414027 445349 1101817 1078919 431247 448210 115032 104852 124938 122648 148131 143858 135568 137083 86149 84690 313218 276630 813770 825389 200232 200066 260425 260047 310190 299444 305848 307167 313938 315464 288671 317476 741969 786780 570377 468532 278060 274781 317251 315185 323921 329644 323637 328273 361058 359083 649392 680723 39.45 68.9 2
09:02:55 2023-09-26 448499 447451 86235 86719 142121 140633 148210 147403 93326 89873 106432 108778 130542 134721 414027 449794 1094458 1082122 432472 446880 115065 104784 125095 122246 151224 143426 136201 136411 86301 84590 311956 273008 820675 827035 202621 200101 260318 263210 306599 301162 306280 308361 315667 316056 287037 317331 746335 784375 577552 467648 278664 274954 316888 316876 323778 328872 323601 327237 364220 360159 656449 681689 39.45 68.9 2
09:02:56 2023-09-26 448178 448431 86117 86719 138980 140897 147554 147609 93230 90029 106286 108811 130214 135168 413444 448039 1106824 1089054 430942 447509 115065 104818 125147 122414 148475 143858 135944 136764 86208 84653 311956 275141 820114 823055 201564 199127 260425 260843 307172 299460 306784 306309 312765 317480 285503 318483 738389 781340 571893 463353 279775 273906 316702 315700 324703 328189 324694 327541 360970 361274 653322 681914 39.45 68.9 2
09:02:57 2023-09-26 449771 449066 86117 86876 138975 141088 147522 147814 91334 90124 106041 109037 129694 135428 414027 445662 1100491 1077413 433921 449256 115356 104818 124938 122615 147820 144232 136031 137046 84600 84790 313218 276705 810721 825389 200127 199927 260643 261729 307997 298919 305992 306274 313277 315499 288691 315401 740883 784375 571703 467868 278024 275111 317251 315820 323956 329182 326186 328505 360826 359083 647370 680723 39.45 68.8 2
09:02:58 2023-09-26 445907 447077 86176 85160 142160 140633 148210 147369 93262 90029 106359 108811 130158 134945 414646 445665 1103688 1094511 429418 447545 115607 104712 125182 122279 151224 143460 136346 136445 86327 84538 314083 274557 828895 820729 200862 198642 260425 260445 305569 299514 304524 306663 313241 316452 286065 318642 743021 775351 570377 464460 279847 272878 317181 316177 324246 330697 325655 328213 360970 361168 654431 678539 39.45 68.8 2
09:02:59 2023-09-26 446977 449066 86121 86876 138877 140933 147528 148003 93164 90124 106074 109112 129848 135357 414063 441836 1110982 1088200 430028 451071 115535 105230 123168 122751 148303 144257 135842 136980 84600 84758 317895 276902 815741 819497 200897 199440 260425 261545 308142 301765 304739 308134 312326 316931 286928 318605 741969 777675 579091 464424 279578 274361 319539 315820 323921 330286 322131 328541 360970 360698 645433 678686 39.45 68.8 2
09:03:00 2023-09-26 447582 449388 86353 86682 142388 140302 148416 146925 93390 89906 106465 108811 130280 132328 414682 448354 1094494 1085239 432165 448974 115687 104639 125426 122213 151259 143255 136458 136321 86241 84595 314083 273781 829673 824804 200897 199892 260059 260843 305534 301092 306208 306025 314159 316193 287279 317997 743854 785894 568862 469405 279293 274675 318637 318505 323862 331036 323457 327287 364184 360810 656449 681689 39.45 68.9 2
09:03:01 2023-09-26 447195 447387 86113 85356 139997 140863 147762 147712 93230 90029 106333 109157 130280 135203 414354 449725 1106824 1087391 431247 449611 115065 104852 124973 122615 147958 144132 136085 136875 86208 84658 314083 274946 820275 824221 201564 199127 260059 260627 306529 300131 306784 306943 313205 317480 285463 318519 740664 781608 562351 459715 279847 273941 316702 315700 324956 328224 324694 327505 361114 361274 652188 681689 39.45 68.9 2
09:03:02 2023-09-26 445860 448407 86117 86723 139518 140797 147931 147609 93133 90029 106074 108811 130036 135168 414682 448390 1102088 1082122 428740 448174 115032 104852 124973 122447 150944 143858 135756 136893 86056 84631 314083 275336 814647 824988 200862 199093 260425 260047 309242 299408 305920 306771 313621 315218 287284 318824 741823 787711 576014 467758 279594 272999 317075 315665 324920 329182 323374 326545 364553 360908 647370 682657 39.45 68.8 2
09:03:03 2023-09-26 459901 448426 86139 86862 139236 140446 147833 147297 93230 90029 106286 108811 130321 134756 414718 445698 1100491 1092957 433393 447595 115065 104818 124973 122498 151014 143892 135978 136686 86267 84627 311584 273781 823198 819497 201564 199127 258965 260913 306031 299479 305741 306988 312664 317515 284956 318483 739219 774187 579091 459642 279811 274361 315271 316655 324462 329644 323374 327981 360462 361309 655522 678723 39.45 68.9 2
09:03:04 2023-09-26 445634 447068 86113 86715 142061 140533 147966 147403 93230 89996 106253 108778 130036 134980 414682 443061 1105255 1092957 428401 449292 115607 104746 123168 122279 148164 143833 136188 136556 86208 84595 311956 275141 820875 820863 201283 198884 261123 261693 308429 300669 305132 308579 313026 316790 286526 319049 744001 775279 572272 464789 279381 273069 319539 317607 324006 328643 322393 328004 361150 363931 650958 678686 39.45 68.8 2
09:03:05 2023-09-26 451683 447041 86117 86715 139250 140730 148003 147609 93230 90029 106253 108811 130036 134980 414452 450751 1094494 1082122 434933 447545 115595 104746 124938 122246 150979 143426 135978 136480 86149 84538 314083 273781 815964 825389 200721 199162 258489 261677 306494 298537 306388 306274 313717 315975 286302 317512 744074 783776 570377 465154 278060 275660 315271 315004 324956 328260 324129 327201 360754 359083 652856 681394 39.45 68.8 2
09:03:06 2023-09-26 449443 448846 86239 86790 142195 140730 148210 147609 93423 90141 106498 108778 130491 134756 414754 451144 1094494 1083697 432472 446916 115607 104746 125182 122213 151318 143392 136537 136241 84952 84658 314186 273781 836249 826559 200792 199579 260207 263210 306924 300213 305346 305350 314159 315183 287345 319399 744946 786780 577552 466875 278524 274078 318637 316947 323489 329413 324165 326509 360841 359907 656486 684284 39.45 68.8 2
09:03:07 2023-09-26 446904 447741 86113 86723 139153 141222 147797 151205 93230 90186 106107 109037 130068 135238 414063 445506 1106824 1085813 431247 447545 115032 104852 124904 122615 147925 144092 135568 136480 86149 84601 314083 275336 811275 822473 200932 199127 259694 262943 307457 298049 306460 306309 311817 317445 285428 317548 740920 779882 573408 459715 278988 273941 316224 315004 326758 327941 324105 328213 360354 362908 649004 680539 39.45 68.8 2
09:03:08 2023-09-26 446527 451204 86159 86760 139475 140893 147589 147712 93230 90029 106286 108811 130003 135203 414682 449684 1102906 1082034 428740 450064 115568 103219 123117 122685 148303 144718 136065 136760 86286 84664 313218 275921 813991 827394 200686 198781 260242 260047 308660 299303 304952 306843 314159 315023 286499 318678 743021 784364 570377 463732 279847 273105 316702 315004 324920 327667 324658 324636 360049 361274 651353 681689 39.45 68.8 2
09:03:09 2023-09-26 450776 447113 86117 86748 139382 140830 148003 147609 91394 90029 106286 108811 130865 135203 414754 445733 1101817 1093734 433700 447580 115065 104818 125095 122279 150979 143659 136012 136480 86208 84569 310965 274287 822876 818376 201353 199127 258930 260878 308393 300881 305741 306309 312326 317480 284756 317548 742764 775113 579091 463279 279558 274533 315951 316806 324655 329609 323230 327359 359811 361133 657917 678649 39.45 68.8 2
09:03:10 2023-09-26 441674 447077 86117 85188 142156 140436 148106 147403 93198 90029 106286 108811 130402 132624 414466 447109 1107003 1094736 429575 447401 115667 105007 125392 122348 148510 143790 136346 136411 86208 84653 311956 274946 820638 820693 200686 198470 260425 261729 306924 301723 304810 306699 312362 316231 286400 318605 740554 775387 570377 465608 279847 272688 316959 315956 324006 328414 322821 328041 358974 361309 652651 678759 39.45 68.8 2
09:03:11 2023-09-26 453379 448112 86117 86752 141927 140897 147797 147814 93326 90340 106286 108811 130101 135203 414682 449409 1096048 1082159 435135 449647 115065 104852 124973 122447 148061 144232 136106 136883 86241 84569 314083 273781 816581 824988 200302 199162 258930 261677 306494 300913 306748 306379 313431 316206 286454 317367 744038 786597 581014 465008 278772 274639 315915 318505 324690 328260 324658 326509 360014 363089 654487 682385 39.45 68.8 2
09:03:12 2023-09-26 448499 449559 86000 85275 139529 141386 147660 147814 91334 90218 105935 109112 129694 135498 414718 441872 1109659 1088236 433614 448913 114999 105227 124851 122648 147925 144126 135568 137117 86056 84695 313218 276902 826761 820729 200581 199440 259694 260223 307923 298572 304452 307703 312036 316523 285463 317512 738425 774223 568862 463041 278952 273977 317181 315820 323921 329182 322393 328177 360462 360853 645470 678723 39.45 68.8 2
09:03:13 2023-09-26 448177 448426 86223 86756 142036 140738 147524 147572 93326 90218 106286 109037 130321 135541 414682 449761 1106824 1088297 431247 448246 115065 104886 124973 122531 150839 143972 136012 136893 86208 84658 308521 275336 820382 824804 201318 199335 260171 261693 306852 298396 306604 306843 312184 317269 285436 318040 742911 782160 579091 462315 279847 273941 319088 316289 324920 327870 324694 326327 361114 361168 651228 680723 39.45 68.8 2
09:03:14 2023-09-26 451910 447113 86121 86756 142022 140897 148003 147609 91394 90062 106286 108811 130068 135109 414718 442233 1099405 1087428 432687 448210 115065 104818 124973 122615 150979 143892 136012 136480 86208 84685 314083 275455 821145 820113 200267 199787 258965 260878 309096 300343 304492 307738 311344 316488 287279 315618 742764 777226 580630 466146 278096 274852 315271 315732 324462 330018 322131 329006 359954 359083 654822 680655 39.45 68.8 2
09:03:15 2023-09-26 450790 448407 86235 86752 141962 140830 147797 147403 93262 90029 106286 108811 130101 135015 414682 445733 1099712 1092957 434749 448246 115065 104818 124973 122213 150874 143426 136046 136619 84600 84727 311956 275067 816571 819351 201213 199301 258894 263210 306924 300695 305562 306274 311817 317480 285049 315690 742617 775259 572371 462084 278952 274432 317702 316806 324006 329182 322656 327505 359701 360769 655486 678723 39.45 68.8 2
09:03:16 2023-09-26 449967 451195 86085 86785 138786 141353 147797 147814 93166 90251 105968 109112 129848 135309 414682 445769 1100491 1077413 431934 449647 114999 104818 124851 122648 148314 144196 135683 136974 86089 84664 313218 276509 810314 820311 199605 199440 259694 261361 307457 298537 305741 306309 313021 314549 287216 315185 740920 785398 562718 467868 277244 274169 316702 315820 324559 328702 323386 327250 360826 360792 649004 681065 39.45 68.8 2
09:03:17 2023-09-26 449441 447077 86121 86719 141923 141173 147797 147609 93230 90124 106465 108811 130068 132496 414682 450431 1093719 1082159 434625 450285 115568 103110 123238 122516 148094 143790 136103 136756 86320 84685 311956 273708 819501 827145 200267 199093 258930 260913 306888 300270 306676 306843 313277 315275 285557 315401 742507 783188 577552 465154 279115 274852 315951 315479 324956 327765 323637 326545 358974 359118 654077 680723 39.45 68.8 2
09:03:18 2023-09-26 446907 449379 86349 86756 138877 140627 147245 147297 93133 90124 106041 108962 130142 135541 414682 442370 1107231 1093196 428813 448282 115065 104852 124851 122531 150734 144155 135790 136893 86149 84653 317895 276902 813596 820863 200302 199127 260059 260993 306494 299444 304310 308615 312326 316010 285463 315726 741969 777345 570377 464133 278664 274078 317110 315784 324920 329288 321988 328359 360862 360054 649004 677652 39.45 68.8 2
09:03:19 2023-09-26 446598 448407 86117 86697 139153 140897 147797 147712 93166 90062 106286 108811 130036 135203 417205 450778 1107003 1088256 430186 448734 115555 103156 125323 122718 148303 143989 135997 136696 86175 84538 311956 275336 816072 825389 201107 198850 260059 261396 306458 300781 306676 306627 313241 316196 284605 318483 740122 784375 579091 463005 279775 273069 316189 315820 324920 328951 324622 324600 361150 364080 650197 681689 39.45 68.8 2
09:03:20 2023-09-26 450863 448814 86239 86843 139308 140830 147797 147609 93294 90091 106253 108778 130247 135133 414646 442990 1098860 1088200 432651 450661 115065 104891 125025 122498 147820 143897 136046 136686 86175 84621 314083 274946 817666 819461 200232 199718 258930 260843 306209 299199 305706 309451 312610 317128 285980 315293 745130 775186 581175 463550 277881 274639 317702 318056 324583 329182 322620 328910 359412 360866 656365 677616 39.45 68.8 2
09:03:21 2023-09-26 452181 450528 86059 86741 139568 140726 148033 147572 91576 90331 106366 108978 130393 132800 414574 445555 1103858 1094534 435478 449219 114999 104784 125025 122691 148162 144232 136107 136505 86234 84690 311956 274605 819928 820076 200267 199058 258567 260808 305569 301963 305204 306025 311273 317445 285552 315618 743438 775259 579281 459642 278060 274325 315951 317426 324006 328951 322620 327505 358871 359872 654524 677173 39.45 68.8 2
09:03:22 2023-09-26 449134 448061 86089 86774 138782 140930 147640 147814 93261 90186 106041 109112 130003 135298 416169 447123 1100491 1078943 431859 448246 115032 104818 124904 122615 147925 143858 136105 136730 86141 84485 313218 276509 810729 825389 200023 199440 260282 261585 309315 299774 306617 306843 311827 314374 287558 315401 740664 786743 570377 467868 277598 273105 319539 315748 324691 327870 322620 327237 360553 360636 647333 681689 39.45 68.8 2
09:03:23 2023-09-26 447154 447670 86239 86657 142125 140533 148210 146959 93294 90091 106286 108778 130755 134815 414682 446999 1102051 1093734 430637 448210 115065 104784 125113 122246 150979 143426 136167 136411 86267 84674 314083 273781 820675 820729 201177 198470 258930 260661 306996 299444 304810 306239 312977 316196 284250 318483 745314 775351 576014 462084 279811 273069 315951 316398 323095 329182 322584 327505 360970 360986 654524 681140 39.45 68.8 2
09:03:24 2023-09-26 445972 449075 86117 86801 138980 140763 147797 147797 93294 90186 106326 108962 130068 135168 414682 445738 1106824 1088236 428704 448174 115032 104818 124891 122213 148131 143426 135944 136619 84600 84695 306349 276117 823456 820583 200582 198954 260792 261729 306924 301583 304595 306274 312255 315183 285499 318083 741383 775315 570377 465334 278488 272236 318862 315820 323778 330107 323730 327541 360970 360159 649241 677689 39.45 68.8 2
[truncated: 153,904 more chars]
