# Supplementary material for: Methods for Estimating the Detection and Quantification Limits of Key Substances in Beer Maturation with Electronic Noses
Source: Sensors (Basel). 2024 May 30;24(11):3520. doi: 10.3390/s24113520 (PMC11175341; doi:10.3390/s24113520)
Supplement: Supplementary file 1 [file sensors-24-03520-s001.zip › Data/2-Phenylethanol/raw data/Day 1/ETH3.txt]

Time Date R01 R02 R03 R04 R05 R06 R07 R08 R09 R10 R11 R12 R13 R14 R15 R16 R17 R18 R19 R20 R21 R22 R23 R24 R25 R26 R27 R28 R29 R30 R31 R32 R33 R34 R35 R36 R37 R38 R39 R40 R41 R42 R43 R44 R45 R46 R47 R48 R49 R50 R51 R52 R53 R54 R55 R56 R57 R58 R59 R60 R61 R62 T01 H01 Phase
09:09:00 2023-09-26 378898 374556 87521 84395 129409 131192 132121 131165 90637 89561 100183 104173 122254 123197 360781 386915 1037823 1031952 395512 408331 114182 98714 111555 114050 131598 129176 123281 123749 80042 81295 283030 247657 733991 733564 209832 206158 262782 267321 308696 301157 314514 317643 327843 334860 309923 342550 732906 761789 550841 443628 282516 277921 316853 317613 329448 334957 337753 341232 377292 378265 634763 656440 39.45 68.3 1
09:09:01 2023-09-26 378533 377968 85830 85931 129567 131239 132270 131460 90820 89865 100188 101655 122422 123297 360781 389919 1047404 1029493 391613 408331 111171 99188 111470 111177 131108 129176 123247 123783 80129 81295 283030 247832 732830 737605 207543 205049 264318 265825 307878 299408 314658 315634 330045 332957 309126 346451 728461 770854 546553 446606 283061 276506 318141 316655 329947 334489 339190 338294 378650 378901 626985 659343 39.45 68.3 1
09:09:02 2023-09-26 377387 374515 87499 85853 129422 131276 132336 131099 90886 89561 100183 104067 122422 123164 360781 387600 1041545 1032922 387691 406034 111373 98714 111745 113926 131716 129051 121662 120197 80429 81323 282085 247131 738047 735794 208981 204946 265320 266465 308660 301232 313666 315735 329013 333726 310758 347213 729564 765060 547089 447591 283061 276185 319140 316947 328915 336038 337441 340380 378745 379999 628657 655476 39.45 68.3 1
09:09:03 2023-09-26 376696 376360 85798 85898 129318 131087 131906 131132 90637 89561 99874 101644 122254 123230 360745 389884 1045433 1024421 389957 408331 114216 98714 111289 114084 131598 129265 123247 123749 79933 81351 281922 248536 730690 737387 207805 206009 264098 265568 307923 300343 315130 315039 329511 331958 312059 342586 727560 773070 545124 449276 281466 277391 318622 315921 330983 334489 337753 340069 378997 376577 626901 656477 39.45 68.3 1
09:09:04 2023-09-26 373741 375400 87557 85761 129422 131007 132212 131132 90637 89561 100183 104245 122338 123230 360817 388187 1046586 1030726 391722 408331 111300 99364 111393 111207 131042 129286 123401 120293 80032 81453 281922 249950 744042 733711 207329 205688 264318 265825 309320 300586 314658 316912 327985 333995 310100 345608 728807 763980 552980 445551 282262 277391 318141 315700 331986 333951 337239 341412 377859 378865 627346 656477 39.45 68.3 1
09:09:05 2023-09-26 382269 375685 87436 86135 129211 131433 131873 131865 90637 89840 99841 101505 122291 123804 360781 388757 1039332 1023623 396355 408331 114114 99155 111366 114084 131136 129390 123247 123783 79987 81262 279439 247832 728729 737605 209276 205688 262668 267499 306529 298537 315395 315856 330009 332992 310570 344597 731741 770854 546196 448626 282262 277391 316154 318388 329983 333717 339890 339281 379177 378565 634763 658410 39.45 68.3 1
09:09:06 2023-09-26 376587 374230 87515 85853 129062 131120 131782 131815 90761 89807 100081 104139 122254 123112 360745 390753 1044804 1031013 391540 408222 111215 99192 111530 111101 131732 129217 120081 120245 80042 81406 281922 247832 730034 737967 208122 205083 264468 266234 308733 299444 315171 315676 330045 334228 309595 346732 729564 770854 552980 446254 283061 276541 318141 316912 329983 334021 337332 339246 379141 379999 628176 659379 39.45 68.3 1
09:09:07 2023-09-26 377688 374556 87615 85764 129507 131373 132485 131132 90761 89529 100183 104067 122455 123064 360853 391157 1033313 1023697 393461 406034 111517 98714 111978 113971 131931 128962 123761 123423 80416 81151 292651 247131 737034 737605 206896 206009 264278 266643 306244 301057 314992 315479 330081 332422 311078 342623 731778 766301 550080 449533 282063 277391 318141 316947 328685 336780 337478 340344 381877 377666 631924 655513 39.45 68.3 1
09:09:08 2023-09-26 376655 375337 87454 86042 129332 131192 131939 131165 90637 89923 100293 101607 122525 123804 360672 391839 1045248 1024659 392034 408222 111247 99192 111366 114152 131598 129265 123247 120341 80087 81420 283030 248536 731691 738685 207805 206227 264318 265790 307923 299199 314436 315039 329778 331923 312059 344561 727469 771943 546553 448952 281466 277391 318881 315956 330983 334489 337753 340344 378685 377402 626901 657944 39.45 68.3 1
09:09:09 2023-09-26 378754 376555 87548 85731 129327 131095 132014 131099 90637 89561 100012 104173 122422 123230 360817 386915 1034484 1029604 395696 408331 114261 99155 111590 114163 131108 129300 123316 123749 80074 81184 283030 247657 730713 733283 207508 206330 263290 267053 309265 299479 314694 316433 328056 335036 310100 342586 732814 762865 549412 444258 282262 278172 317181 317906 329983 334992 337753 341376 377593 378265 636115 655476 39.45 68.3 1
09:09:10 2023-09-26 378970 375681 87428 86190 129386 131656 132112 132071 90758 89931 100083 101644 122272 123718 360600 391450 1043581 1023623 396258 408331 111018 99433 111264 114197 131075 129424 123247 123749 79965 81467 285966 247657 729981 737642 207508 205723 263188 267535 306992 300343 315654 315856 330045 333458 311042 345644 732387 772524 552980 446630 282661 277781 316189 318388 329983 333951 339890 339830 378709 378865 635213 659379 39.45 68.3 1
09:09:11 2023-09-26 377688 375064 87488 85735 129413 131007 132336 130934 90761 89561 99907 104067 122455 123112 360817 387600 1040807 1035655 390783 408331 111236 98747 111667 113926 131931 128962 123487 123543 80074 81151 283030 246957 741492 730210 207543 205049 264573 266643 306031 300846 313950 315956 329546 333960 310135 347542 729637 767953 546553 446958 283061 276082 318916 316982 329448 336038 337753 340380 378997 382027 630884 658150 39.45 68.3 1
09:09:12 2023-09-26 378570 375234 85862 85902 129782 131192 132577 131000 90978 89709 100393 104144 122455 122895 360817 390811 1036627 1027374 393461 408331 111418 99019 111898 114072 131931 128962 123521 123543 79965 81184 279439 247832 736704 736527 206896 205723 263693 266643 307163 301057 312714 315956 330081 332725 311586 344597 732557 766301 545838 449533 282262 277781 317251 316947 329484 336816 336453 340860 378720 377701 630760 655476 39.45 68.3 1
09:09:13 2023-09-26 375823 374551 87557 85890 129417 131457 131873 131527 90637 89561 99874 104168 122455 123330 360817 389955 1041287 1023424 390544 408331 111145 99188 111555 114152 131108 129300 121324 120358 80397 81467 281922 248888 729568 736091 207805 206261 264172 265648 310482 301193 314658 315956 329546 332457 312467 342442 727451 766373 545124 450170 279883 277726 319140 316433 331484 334454 338710 340344 378781 377103 627346 657908 39.45 68.3 1
09:09:14 2023-09-26 378754 377881 85798 85931 129528 131097 132121 131132 90761 89561 99874 101580 122221 123197 360745 386879 1034667 1032263 395416 406034 114148 98747 111401 113960 131598 129176 123247 123543 79933 81184 283030 247306 730487 731636 207219 206330 262922 266643 306494 299479 314429 316433 327526 335001 310135 342623 731778 763440 550841 444258 281864 278172 316923 317684 329947 334992 337753 341412 377593 378265 633864 654515 39.45 68.3 1
09:09:15 2023-09-26 378934 374596 87463 85937 129233 131326 131906 131560 90637 89840 99874 104201 122054 123567 360781 388757 1040807 1023660 397042 405745 111118 99364 111579 111219 131042 129321 123487 120261 80119 81420 283030 248184 727130 737423 207329 205723 262887 267499 308129 299232 315329 315856 330045 333726 311042 344877 731595 772524 545124 447944 282262 278172 316224 317906 330018 333753 339890 340069 379214 378565 634492 659379 39.45 68.3 1
09:09:16 2023-09-26 378826 374556 87582 86042 129644 131120 132378 131132 90761 89561 100114 104134 122525 123400 360817 387635 1038264 1032917 393625 406034 111203 98747 111667 113960 131716 129176 119968 123577 80216 81184 280374 246433 746978 729778 209600 205049 264538 266643 305996 300389 313702 315956 329049 333995 309630 346769 731224 765060 554430 446995 283061 276118 318176 317906 328951 336073 337425 340860 378997 380567 631997 655976 39.45 68.3 1
09:09:17 2023-09-26 376627 373976 87503 85739 129503 131011 132369 131000 90761 89529 100183 104034 122422 122979 360817 393429 1035891 1028809 393314 408222 111450 99056 111831 114106 132598 129003 120177 120100 80216 81151 283030 246782 741507 737884 207185 206296 264063 266643 306494 301339 314028 315514 330813 332690 311550 344633 732906 766445 543694 449276 282063 277781 317251 316982 328951 337052 337478 340344 378755 378001 632893 655976 39.45 68.3 1
09:09:18 2023-09-26 375745 374596 87492 85672 129422 131504 132419 131099 90637 89594 99874 104101 122422 123146 360817 388187 1045521 1031379 390544 408331 111115 99188 111555 114073 131108 129176 123196 123783 79965 81439 281922 247887 730122 732673 207543 205723 265090 265825 308460 299444 313702 316947 329013 334533 310570 345644 727469 763980 547982 445588 282661 277391 319105 315956 332022 334758 337239 341929 378406 378936 625569 656477 39.45 68.3 1
09:09:19 2023-09-26 377796 374591 87615 85764 129422 131192 132336 131198 90879 89923 100293 101575 122854 123349 360672 386771 1037676 1029493 395379 408222 111236 99155 111401 114084 131141 129176 123316 120261 80306 81351 282085 247481 730284 732673 208981 206365 263509 267053 307207 299514 314472 316982 328520 334802 311042 342623 731778 762902 550841 446690 282063 278172 317181 317906 329983 335028 337753 341965 377895 377737 634313 655976 39.45 68.3 1
09:09:20 2023-09-26 376627 374596 87390 85937 129054 131529 131691 132548 90637 89840 99907 104312 122254 123467 360781 387564 1045521 1029604 391685 406034 111183 99188 111596 114118 131108 129210 123281 123611 79965 81383 283030 247832 729480 736007 208192 205688 264573 266269 307663 301339 315726 315856 330116 335001 309630 346732 729733 770854 546553 444946 283061 276577 318622 316982 330750 334758 337877 339281 378155 380602 628869 659416 39.45 68.3 1
09:09:21 2023-09-26 378565 374270 85724 86135 129644 133452 132270 131099 90853 89742 100255 101591 122356 123230 360636 390201 1042284 1032954 391685 406034 111593 99226 111745 114005 131840 128996 123435 123577 80462 81216 280374 246957 737250 733859 207577 205083 265125 266678 306494 300846 313738 315991 329813 333995 310100 347542 729637 766288 546553 446740 283663 276312 318658 317906 328951 336073 337753 340860 378817 380567 631030 655976 39.45 68.3 1
09:09:22 2023-09-26 374337 374230 87631 85890 129422 131243 132121 131560 90637 89594 100183 104168 122086 123212 360781 390811 1042418 1020379 389920 406034 114340 99188 111590 114118 131370 129210 123281 123783 79965 81439 279439 248536 730236 738685 206287 206365 264573 265825 308389 299444 314944 315956 330045 332492 313009 344633 728534 773070 547089 448865 281466 277781 319140 318864 331484 334524 338470 340380 381877 378930 627162 660136 39.45 68.3 1
09:09:23 2023-09-26 374806 374444 85766 85817 129563 131210 132270 131460 90820 89865 100150 104101 122338 123197 360817 387862 1046475 1035743 391795 408331 114182 99433 111609 114039 131108 129300 123316 123680 80074 81439 281922 248444 728675 729818 207543 206043 264318 265896 310038 300768 314658 317017 329049 335001 311078 345717 727432 763980 549412 445588 282661 277586 318399 315956 332760 335028 337753 342483 378997 378936 626630 656477 39.45 68.3 1
09:09:24 2023-09-26 378970 375136 87398 85860 129332 131272 131873 131741 90637 89840 99874 104240 122254 123515 360817 388793 1036133 1023697 396599 408331 114182 99188 111401 114073 131141 129424 123281 123645 80106 81383 281922 247481 731594 737642 209572 206365 262922 268135 308746 299479 315726 315074 330116 333995 311078 345717 732814 772524 546553 448626 282661 277781 319088 319588 330697 334746 340393 340201 381141 378795 636529 659196 39.45 68.3 1
09:09:25 2023-09-26 377497 375827 85834 85890 129417 131192 131939 131560 90879 89742 100326 104101 122422 123230 360781 388757 1047404 1029331 391132 406034 111171 99188 111745 114039 131798 129424 123281 123611 80074 81327 280374 247832 730362 736564 208192 205546 264573 266643 307457 302819 315690 315856 331583 334498 310135 347542 729601 773348 546553 446958 283061 276577 318693 316982 331018 335063 337403 339317 378755 380034 627289 659883 39.45 68.3 1
09:09:26 2023-09-26 378496 373999 87586 85823 129769 131172 131972 131079 91017 89561 100217 104101 122455 123079 360853 387600 1042506 1035370 391476 405781 111450 99364 111794 114174 131864 129162 120177 120230 80151 81365 282085 247131 753325 730210 207577 205403 265386 267179 307163 301303 316037 316469 329813 334767 310971 347788 731224 765060 546553 446995 283061 276541 319175 317906 329484 336073 337753 340895 377592 380602 629832 655976 39.45 68.3 1
09:09:27 2023-09-26 374337 375721 85813 84448 129409 131192 132154 131165 90637 89627 100083 101548 122455 123297 360817 389955 1041681 1020723 390841 408331 114227 99188 111323 113994 131598 129424 123230 123680 80216 81383 281922 248888 731691 737642 208833 206399 264538 265861 308424 300768 315467 315991 330081 332992 312095 342623 728137 766445 546553 449716 281466 278172 319140 316433 332022 334524 338710 340416 378120 377437 627604 658446 39.45 68.3 1
09:09:28 2023-09-26 374039 375091 87555 85882 129417 131192 132245 131165 90637 89594 99874 104240 122525 123652 360564 387790 1048415 1032537 392167 408222 111183 99226 111418 111187 131520 129390 123281 123852 79965 81439 292651 249950 725630 733192 207543 206078 264538 266866 308319 298537 314730 316982 329049 335072 310859 345717 726919 763271 552980 445237 283061 277391 318658 316469 332994 334489 338470 341929 378464 378901 626457 656513 39.45 68.3 1
09:09:29 2023-09-26 378970 374560 87432 85993 129387 131276 131782 131774 90637 89778 99907 104134 122086 123264 360623 388757 1037859 1023697 395379 406034 114250 99222 111590 114152 131141 129424 123145 123645 80074 81327 279439 246957 731340 737642 207543 206365 263851 268359 306564 299549 315726 315039 331081 334030 311796 345681 732814 772524 554792 448579 282262 277908 317181 318941 329947 335028 337877 339830 378720 378901 636824 659416 39.45 68.3 1
09:09:30 2023-09-26 375462 374373 87465 85882 129417 131192 132419 131856 90754 89956 100293 101516 122422 123382 360636 390395 1044952 1027993 391123 408331 114216 99052 111590 114118 131798 129286 123367 123749 80074 81439 280374 248184 737278 735270 209868 205688 264609 266456 307923 299514 314730 314529 331852 333726 310641 347542 729601 773070 552980 447619 283061 277196 319140 316947 331018 335063 338950 339317 379924 380034 625484 659416 39.45 68.3 1
09:09:31 2023-09-26 378068 374288 85692 85680 132447 134646 132552 130590 90860 89373 100148 103890 122455 122726 360889 389681 1035583 1026682 393461 406034 114408 99120 111505 114073 131141 129210 123316 123645 80106 81383 283030 247832 736562 734341 207364 206365 264503 267276 308164 301057 313189 316982 330045 332992 312717 345120 731705 766143 554430 448958 282063 278172 318141 317871 330947 337016 336690 341929 378685 378265 631654 656711 39.45 68.3 1
09:09:32 2023-09-26 376392 377129 85692 86093 129314 131206 132270 131708 90820 89832 100188 101580 122356 123533 360745 387564 1045433 1023424 392057 408186 111212 99325 111366 114231 131227 129183 121493 120195 80042 81406 281922 248888 731121 736527 206896 206399 264736 266198 308424 299408 315173 315921 330045 333726 312498 342586 728497 766337 546553 449533 281466 278172 318622 316398 332022 334723 338710 340344 378745 377367 629352 658410 39.45 68.3 1
09:09:33 2023-09-26 379646 374230 87563 85798 129417 131153 132287 131132 90637 89561 100081 104211 122338 123197 360781 386607 1035216 1033458 395696 406034 111183 99188 111401 114084 131587 129390 123281 123714 80097 81295 280374 247131 732043 732246 208157 206330 263474 267499 309169 301619 315173 315991 328747 336047 310100 345608 732819 762597 547351 444222 282861 278172 317145 318352 329590 335063 338491 343600 378140 382333 635553 659815 39.45 68.3 1
09:09:34 2023-09-26 378560 374417 85818 86087 129194 131619 131839 132457 90637 89746 99874 101548 122221 123770 360636 388722 1039295 1023660 396258 405889 114182 99188 111596 114152 131141 129390 123453 120295 80129 81406 283030 247481 740738 736345 207543 206365 263693 268324 307163 301193 315690 315004 331045 334228 311988 346170 732906 773070 552980 447615 283061 277977 317145 318905 329983 334992 337877 340309 378720 378865 636479 659343 39.45 68.3 1
09:09:35 2023-09-26 377085 374520 85802 85831 129507 131271 132121 131066 90761 89561 100183 104034 122455 123197 360781 387564 1042284 1035156 387691 406034 111312 99155 111745 114005 131897 128962 123487 123577 80184 81262 280374 246433 739496 730174 207543 205403 265351 266643 306494 301303 313702 316912 330782 334732 311078 347788 729601 765060 554430 448626 283863 276221 319788 320085 329573 336875 337607 342025 378997 380692 630921 658729 39.45 68.3 1
09:09:36 2023-09-26 378385 375296 85737 85706 129687 131098 132668 131136 90886 89496 100183 104000 122455 122862 360492 391086 1034813 1027868 392276 406034 111386 98714 111900 114050 132195 128996 123641 123543 80184 81439 282085 247832 736046 736527 207508 206365 264353 267053 307457 301762 313473 316947 331009 332992 312059 345364 732814 766373 554973 450489 282262 278172 318399 317906 329947 337087 337239 341376 379853 378830 630993 655940 39.45 68.3 1
09:09:37 2023-09-26 375364 375422 87530 85949 129597 131120 131939 131774 90761 89561 100114 104101 122422 123264 362627 387460 1047782 1031439 392035 408331 114216 99325 111555 114276 131108 129424 123247 120261 80042 81439 281922 248409 728561 730102 208012 206365 264256 266420 309325 300980 315173 316982 329511 335036 313281 346441 730879 764805 545942 445179 283061 278691 318739 318730 332814 334851 338564 342447 378997 378901 626457 656477 39.45 68.3 1
09:09:38 2023-09-26 379646 374596 85838 85849 129422 131120 131939 131765 90820 89746 100081 104134 122254 123146 360817 386607 1038595 1031218 395195 408043 111063 99188 111555 114084 131141 129265 123367 123645 80161 81351 280374 247481 730589 732673 209572 206399 263693 267499 307422 300389 315137 316947 328751 336011 311042 344597 733334 761789 550841 446301 282661 278760 317181 317906 330714 335028 338710 342411 378161 378865 634763 656440 39.45 68.3 1
09:09:39 2023-09-26 378380 374235 87548 85974 129422 131504 131906 131956 90637 89840 100190 101740 122576 124022 360492 390898 1040696 1025881 396784 408222 111160 99431 111418 114310 131765 129424 123281 123680 80129 81467 282011 247832 730883 736273 207543 206365 263816 268324 307887 299444 315726 315700 331045 334498 311514 346206 732814 772802 546553 448261 282861 278172 317145 318870 331448 334489 338150 340344 378685 378901 635664 659379 39.45 68.3 1
09:09:40 2023-09-26 378570 375104 85830 85790 129597 131102 132378 131132 90637 89561 100114 104067 122422 123112 360781 387293 1038301 1032917 391962 406034 111364 98747 111745 114118 131141 129176 123521 123577 80129 81351 283030 246433 733969 729778 208226 205511 265940 267276 308733 301303 314658 316469 330009 334462 310135 347788 731741 766143 546553 446958 283863 276541 318658 318870 329715 336544 337753 341376 378781 381172 632893 656440 39.45 68.3 1
09:09:41 2023-09-26 376591 373959 85798 84281 129670 131243 132543 131427 90853 89709 100255 101559 122356 123197 360600 390943 1036002 1023660 394258 405998 111224 98714 111772 113892 132142 128803 123521 123508 80216 81179 283030 246433 740050 737605 209572 206365 264133 267053 306494 301020 314658 315735 331816 332992 312023 345681 732906 766445 543694 449716 282262 277977 318622 318388 328951 337052 338710 340069 379853 378830 635664 656477 39.45 68.3 1
09:09:42 2023-09-26 374833 374204 87561 85731 129602 130917 132461 131066 90985 89561 100355 104139 122488 123079 360817 388187 1044708 1031342 387655 408331 111183 99155 111785 114118 131716 129390 123487 123611 80184 81439 280374 248184 732208 730102 208012 206365 265386 265825 308164 300846 313702 316982 329778 334767 311078 346487 729049 763980 546553 446958 282861 277977 320143 316433 331484 336780 337753 341929 379141 379999 628709 659629 39.45 68.3 1
09:09:43 2023-09-26 378570 375100 85777 86116 129782 131457 132693 131494 90820 89865 100221 101511 122221 123297 360853 387564 1041075 1028724 394576 408331 111212 99188 111745 111209 131716 129390 123401 123783 80274 81383 276840 247657 728928 730174 207364 206434 264313 267499 307887 300389 314179 317942 330009 334498 312973 345120 731778 764520 546823 449214 282063 278172 318141 317906 330983 336038 337716 342519 378817 378300 631961 655476 39.45 68.3 1
09:09:44 2023-09-26 376362 376543 87521 85978 129422 131310 131939 131774 90637 89840 99841 104273 122221 123482 360745 387460 1049269 1033221 392349 408331 114080 99358 111024 114254 131598 129459 123162 120358 80042 81471 283030 248360 722929 730138 208192 206365 264538 267464 308424 300343 317838 316469 329546 336047 312369 346769 729176 766409 549412 444596 283061 277781 318881 317871 332670 334710 340598 344163 378889 380994 631069 659700 39.45 68.3 1
09:09:45 2023-09-26 378754 376894 85724 86083 129739 131305 132336 131198 90823 89594 100326 101580 122455 123434 360781 387460 1039074 1035482 395660 408331 111224 99188 111745 114084 131716 129390 123401 123817 80216 81439 283030 247131 737275 730102 208878 206330 264538 268359 310574 301021 315395 316725 331045 336553 310100 347788 733334 765060 554430 445237 284265 278172 318141 318941 329983 336544 338710 341412 379177 381172 638635 657908 39.45 68.3 1
09:09:46 2023-09-26 376852 374560 87584 86190 129597 131210 132336 131560 90761 89561 100183 104168 122455 123264 360745 391157 1045484 1026682 391942 406034 111160 99358 111667 114152 131716 129424 123401 123783 80216 81471 279439 247832 729921 738163 209868 206043 265758 266678 308389 300389 315173 315514 332085 333458 312023 347788 729601 773776 547982 451780 283863 277105 319965 317988 331843 335626 339153 342699 380884 380390 627309 659343 39.45 68.3 1
09:09:47 2023-09-26 375360 374230 85834 85886 129679 131192 132560 131066 90922 89529 100217 104067 122642 122979 360817 387022 1041287 1032608 387655 408331 111321 99155 111745 114084 132071 129141 123521 123577 80216 81351 283030 247481 735499 729778 207867 206365 266202 266643 309606 301339 314429 316947 330045 335001 311804 347788 729637 766288 554430 447944 283061 277391 320368 316982 330750 337087 337753 342447 378650 380034 627253 656477 39.45 68.3 1
09:09:48 2023-09-26 375364 374556 87494 86007 129597 131524 132154 131560 90761 89594 100183 101511 122254 123297 360745 387600 1042455 1023424 393461 408331 111212 99358 111590 114107 131108 129459 123316 123680 80274 81471 292651 247851 737233 736564 207364 207366 264313 266678 308460 299479 315654 316469 330759 334790 313419 345073 730524 766301 554430 450170 282262 279349 319446 316841 332850 334992 340336 341412 381032 378265 630435 660314 39.45 68.3 1
09:09:49 2023-09-26 377226 374596 87499 86198 129602 131545 132245 131774 90637 89561 99907 104168 122455 123515 360817 387460 1050013 1031379 392890 408331 114148 99391 111366 114344 131598 129459 123247 120308 80042 81616 279253 248888 722701 730138 210016 206365 264538 267276 309360 298954 315690 316947 329049 335072 310824 346732 727983 767953 550841 446022 283061 277781 318881 317017 333229 334454 338950 342483 378997 380567 627531 659379 39.45 68.3 1
09:09:50 2023-09-26 378898 374337 87428 86000 129058 131276 131873 131815 90637 89873 99874 104201 122054 123363 360745 387635 1037492 1023660 395977 406034 114182 99325 111401 114186 131108 129424 123316 123852 80129 81439 283030 247832 728140 734087 208047 206399 263851 268675 310763 300107 315654 317643 330938 334860 311916 346269 732631 772925 546553 448896 283061 278564 317181 318905 331735 335063 338387 340380 378755 379999 636751 660204 39.45 68.3 1
09:09:51 2023-09-26 376326 374556 87488 85974 129233 131343 131906 132022 90637 89840 100045 104312 122254 123467 360781 386446 1047746 1031989 391999 408331 111212 99290 111590 114152 131108 129390 123316 123817 80129 81327 282946 247832 733048 736007 208878 206365 265249 267312 308389 300389 315798 315004 331081 335776 312332 347788 730825 770817 546553 444873 283863 277391 319140 317906 331717 334723 338423 340105 378781 381207 629174 660387 39.45 68.3 1
09:09:52 2023-09-26 378637 374266 85760 86042 129679 131457 132303 131494 90886 89742 100324 101655 122389 123315 360600 387600 1042506 1035156 394183 405781 111333 99257 111745 114197 132142 129176 123487 120245 80151 81383 280374 246433 735006 730174 209322 206009 264573 267571 306529 301092 314730 316690 330081 335036 310100 348564 733334 765186 554430 445840 282589 277781 318658 318941 329983 336544 338710 341412 378720 381207 634763 656513 39.45 68.3 1
09:09:53 2023-09-26 375630 374293 87559 85827 129774 131192 131939 131198 90761 89594 100114 104278 122455 123330 360781 391121 1045521 1025916 389993 406034 111215 99358 111630 114152 131716 129390 123316 123645 80216 81504 279439 247832 730135 738685 208192 206365 265793 267053 308200 300389 315690 316026 332085 332992 312059 347788 729870 775368 553523 448550 283061 277391 320108 317017 332022 336038 339190 340380 383844 380888 629230 661547 39.45 68.3 1
09:09:54 2023-09-26 375861 374409 85707 86061 129778 133278 132743 131494 90978 89529 100217 104067 122488 122994 360853 388006 1042063 1032843 387619 408331 111517 99396 111745 114152 131931 129390 123555 123645 80306 81439 280374 247832 736164 729778 208192 206434 266384 265861 310044 301339 314215 317017 330081 335072 312023 346732 729619 765060 546553 446995 283061 277977 320664 316912 331520 337123 337753 342483 381032 380034 627346 656477 39.45 68.3 1
09:09:55 2023-09-26 374373 375136 87624 85919 129417 131272 132154 131774 90637 89840 100114 104124 122455 123349 360781 387635 1041287 1021900 394576 408331 114340 99391 111590 114254 131598 129424 123316 123886 80074 81583 281922 249065 730909 735488 207577 207366 264538 267312 309325 299479 315568 316469 331045 335036 312753 344597 731778 772524 554430 448896 282063 277486 318856 319407 332742 334781 340042 341268 381141 378689 632042 659700 39.45 68.3 1
09:09:56 2023-09-26 378033 374413 85770 85916 129409 131236 131939 131560 90637 89956 100083 101548 122422 123415 360781 387460 1051431 1029917 393182 409378 114261 99391 111286 111251 131042 129493 123076 120423 79933 81616 280374 248888 722381 730210 208226 206399 264609 267276 310038 298990 315726 316947 329546 336082 311078 347296 729601 766337 550841 445624 283061 277977 319140 317942 332994 333986 337368 342206 378997 380602 627057 659379 39.45 68.3 1
09:09:57 2023-09-26 378993 374560 87488 86108 129242 131591 132014 131815 90637 89594 99907 104278 122254 123382 360745 388757 1035950 1023697 396009 406034 111127 99290 111590 114118 131174 129424 120050 123645 80129 81383 280374 247131 734172 736164 209896 206434 264538 268773 307422 300425 315762 315735 331852 334767 312059 346769 733077 773945 554430 449349 283863 278136 317110 320214 330840 334887 340934 341232 382219 380425 636566 659883 39.45 68.3 1
09:09:58 2023-09-26 375462 374012 85724 85956 129417 131210 132245 131132 90637 89778 100326 101543 122455 123297 360781 388793 1047040 1031715 391132 408331 111215 99257 111667 114152 131798 129390 123316 123645 80216 81616 283030 247832 730600 737642 208552 206330 265421 267312 307923 300846 315532 315039 332787 335036 311078 348921 729742 775441 554430 446630 283863 277391 319883 317906 331484 336073 338387 340105 380758 381242 628213 660424 39.45 68.3 1
09:09:59 2023-09-26 378298 374560 85805 85798 132355 131504 132677 131033 91017 89467 100389 103890 122488 122946 360817 389955 1036353 1028142 393461 406034 111441 99188 111745 114152 131931 129334 123521 123645 80161 81471 280374 247832 737495 729886 207902 206468 264878 267535 308389 302044 313773 319443 331529 334216 313454 345915 732705 769402 551530 450809 283061 278956 318998 318728 331448 338070 337753 342483 382489 382333 632718 656440 39.45 68.3 1
09:10:00 2023-09-26 375364 374556 87528 85915 129692 131243 132336 131774 90637 89594 100114 104168 122648 123415 360817 389338 1042455 1020723 389993 406034 114216 99222 111435 114152 131108 129424 123316 123852 80216 81616 282085 248360 730906 738163 207219 206468 265386 266643 309360 300389 315690 316469 331821 333761 313998 345681 729637 772524 546553 449974 282262 278172 320143 316947 332760 335063 337332 341412 379853 378300 625447 658446 39.45 68.3 1
09:10:01 2023-09-26 377760 374560 87582 85823 129413 131348 132336 131821 90637 89594 100114 104168 122254 123230 360781 386335 1038595 1032723 396479 408331 111095 99188 111664 114152 131174 129424 123316 123783 80216 81471 283030 247657 735308 730138 208226 207482 264291 268038 308816 302689 315545 318281 329404 336412 311881 345499 733858 763259 544532 444596 282661 277521 318176 320085 331610 336544 339190 342555 378997 378901 635171 657944 39.45 68.3 1
09:10:02 2023-09-26 378709 374560 87582 86011 129422 131838 131939 131774 90637 89873 99907 104235 122254 123615 360781 387635 1041545 1023734 396539 406034 111115 99358 111435 114186 131141 129459 123281 123920 80087 81471 280374 247832 725865 736600 208047 206434 263504 268135 308389 299479 315798 315991 331117 335036 312023 345717 731778 772524 554430 446740 283061 277486 317181 318682 332022 334758 338387 341135 382723 380034 634313 660424 39.45 68.3 1
09:10:04 2023-09-26 378862 376038 87563 85768 129774 131153 132245 131132 90922 89594 100217 104101 122338 123112 360817 387058 1041545 1035660 393351 406034 111224 99188 111745 114152 131831 129390 123350 123611 80216 81383 279439 247481 734090 735235 209245 206261 265245 268216 307316 301831 315280 316841 330902 336047 310135 348921 733334 766337 546910 445370 282528 277781 318176 319424 330018 336981 337096 341688 378755 382081 635664 657908 39.45 68.3 1
09:10:05 2023-09-26 378459 373430 87526 85864 129417 131276 132195 131272 90761 89561 100217 104101 122422 123028 360817 390537 1033020 1023734 393461 408331 111321 99188 111849 114073 131931 129176 123555 123577 80281 81184 280374 246085 734994 735680 208192 206468 264644 267535 307663 302292 315431 316026 332085 334030 312789 346732 733871 771979 545124 447847 283061 278172 318916 318941 329715 337123 337332 340416 383301 379787 637540 660606 39.45 68.3 1
09:10:06 2023-09-26 376163 374417 85777 86108 129782 131771 132270 131675 90820 89561 99874 104134 122455 123264 360745 391599 1045484 1026682 389957 406034 111212 99259 111590 114107 131141 129424 123316 123645 80161 81471 280374 247832 729807 737387 208047 206399 266794 266678 308389 300425 315654 316504 332085 333027 312095 347788 729724 775404 545730 449349 283061 277391 320143 316982 332022 336038 339890 340416 383301 380602 629389 658446 39.45 68.3 1
09:10:07 2023-09-26 376591 376006 85781 85857 129950 131192 132552 130967 90637 89746 100183 104211 122422 123146 360745 387600 1039332 1029331 393739 406034 111192 99325 111745 114152 131765 129390 123487 123817 80129 81439 283030 247481 729593 730174 207832 207332 264503 267464 308319 300773 314393 317942 330081 334462 313449 345644 732296 769621 546553 449533 282262 278172 320444 320312 331664 336768 337607 342375 381680 378724 632262 658261 39.45 68.3 1
09:10:08 2023-09-26 375906 374310 85724 85883 129417 131243 132121 131527 90637 89829 100050 101623 122189 123264 360708 387564 1045248 1024882 391999 408331 114340 99325 111630 114118 131136 129355 123247 123783 80042 81439 282085 248536 745339 736527 207508 207188 264538 266643 309750 299479 315654 316912 331009 334462 313926 345084 729564 766409 547982 450489 282262 278760 319588 316912 332994 335028 339890 341412 378720 378830 626542 659379 39.45 68.3 1
09:10:09 2023-09-26 377459 375122 85802 84515 129597 131210 132212 131527 90637 89529 99874 104211 122455 123112 360708 385756 1037786 1029604 395195 406034 111127 99325 111555 114118 132142 129390 123367 123783 80184 81439 280374 247131 730589 732673 210165 207297 264318 267535 308103 300036 315654 317017 329168 336282 312023 345644 733949 765765 550841 446106 283025 279546 318481 318728 331538 336568 339634 342375 378853 379822 635664 656440 39.45 68.3 1
09:10:10 2023-09-26 377760 374235 85724 86112 129413 131466 131873 131741 90637 89561 100259 101751 122221 123482 360672 387600 1042284 1022897 395696 406034 114182 99325 111366 114220 131553 129459 123333 120426 80129 81495 295423 247832 728140 736564 208192 206399 263693 268324 308389 299444 315762 316433 331547 335001 312023 345644 732814 773348 554430 448261 283061 277451 317145 318870 332490 334992 338352 341376 378720 379963 633864 659846 39.45 68.3 1
09:10:11 2023-09-26 378523 373403 87586 85908 129422 131210 132121 131132 90637 89561 100114 104101 122338 123146 362627 388151 1040807 1032880 393981 405998 111183 99155 111590 114118 131141 129176 123316 123817 80184 81406 282085 246433 745245 732673 208878 206330 264256 268359 307422 301268 315654 319443 331260 336777 311440 348664 733743 766143 554430 444873 284668 279084 318445 319694 330679 336745 339190 341893 378385 382065 635516 657835 39.45 68.3 1
09:10:12 2023-09-26 378790 374266 87582 86098 129563 131243 132378 131165 90637 89561 100114 104211 122254 123230 360708 389884 1032947 1023623 393153 406034 111203 99188 111667 114084 131716 129141 123487 123714 80216 81262 283030 245911 732517 734015 209868 206399 264573 268288 306494 301339 315654 315735 332085 334462 312059 346696 733853 773034 558121 449262 283061 278172 318658 319836 329680 336780 340892 340380 380421 379963 636566 658410 39.45 68.3 1
09:10:13 2023-09-26 376158 373394 85802 85831 129920 131120 132336 131000 90794 89496 100183 104211 122422 123079 360781 387564 1042148 1035156 387619 406034 111289 98747 111745 114050 131807 128962 123521 123543 80216 81351 284232 247211 737046 730138 208192 206192 266736 267214 309279 302079 314993 316876 330866 334895 312539 348664 731289 765997 546553 447908 283061 277355 320108 320840 330804 337052 338710 342206 378685 381136 628834 656440 39.45 68.3 1
09:10:14 2023-09-26 376591 373976 85781 85798 129950 131007 132989 130689 91017 89496 100355 104000 122740 122862 360492 389919 1033203 1028142 392276 406034 111257 99155 111900 114084 131897 129176 123487 123749 80184 81548 280374 247481 737814 734377 207832 207043 264573 267499 308389 302256 313738 316982 332049 333960 313675 346451 733334 766337 552980 450489 282661 278564 319140 318834 330983 338070 337753 342447 380385 378641 630993 656440 39.45 68.3 1
09:10:15 2023-09-26 375255 373999 85826 85974 129602 131243 132378 131272 90761 89561 100322 101479 122338 123297 360745 386915 1048232 1035119 392312 408331 111183 99358 111555 114220 131141 129424 123316 120393 80042 81499 284643 249950 740398 734568 208738 206905 265245 267393 311876 299338 315257 318469 329974 336482 311988 347505 729049 768516 545942 446181 283462 278172 319140 319735 333861 335788 339190 342483 378997 380602 626901 658373 39.55 68.3 1
09:10:16 2023-09-26 379702 373403 85809 85949 129692 131153 132245 131165 90689 89561 99907 104139 122422 123197 360708 385720 1040807 1034232 395880 406034 111215 99325 111745 111087 131141 129390 123401 120228 80184 81527 280374 247335 729167 731636 208192 207332 264133 268099 308138 300563 315654 316982 329511 336789 313219 345681 735686 761753 544532 441363 283061 277451 317216 321440 331484 336544 338970 342267 378745 380586 635894 660792 39.45 68.3 1
09:10:17 2023-09-26 375462 374257 87523 85916 129390 131499 131939 131741 90761 89561 99874 104173 122221 123164 360165 388259 1045484 1029604 391649 408785 111215 99257 111505 111219 131798 129183 121493 120513 80151 81453 283030 247832 730600 736838 208773 206938 265315 267428 308354 300811 315798 317353 331403 336754 310535 348280 729637 766409 547982 445963 283863 277781 319140 317906 331484 335028 338423 342971 378685 381742 629101 660350 39.45 68.3 1
09:10:18 2023-09-26 379373 373403 85531 85882 129602 131210 132121 131066 90637 89529 100183 104139 122221 123164 360745 387564 1042284 1036645 392239 405998 111257 99325 111745 114152 131716 129183 123487 123697 80216 81439 279439 246433 736497 733601 208878 206330 264609 268324 307207 301339 315173 316982 331547 336011 311078 348921 733853 765725 554772 446254 284668 277921 318892 320072 330697 336910 339153 342303 381680 382136 635516 659666 39.55 68.3 1
09:10:19 2023-09-26 375896 374302 85834 85886 129602 131310 132839 131560 90761 89594 100114 104206 122422 123264 360745 391121 1047404 1028352 392258 409015 111257 99461 111642 111154 131617 129286 120179 120423 80119 81509 280374 247832 729807 736200 208157 207413 266060 267836 308424 300811 315654 316982 332949 333995 313485 347788 729710 775259 548630 450305 283061 277781 320628 316982 331986 336038 337332 341965 381560 383183 626331 659379 39.45 68.3 1
09:10:20 2023-09-26 374304 373434 85692 85886 132535 131030 132552 131033 90823 89561 100183 104173 122455 123197 360745 386987 1045521 1032880 387655 408077 111224 99358 111745 114152 131716 129424 123367 123783 80216 81439 283030 248184 737134 733416 208372 206801 265980 266643 309325 301303 314694 317942 331045 336082 312023 347495 732439 765924 547982 446813 283995 278724 320972 319626 332310 337347 338564 342375 381323 380869 627346 656477 39.45 68.3 1
09:10:21 2023-09-26 378298 373816 85830 85912 129989 131243 131939 131165 90853 89561 99907 104173 122254 123264 360781 388006 1039332 1029604 394297 408331 111289 99358 111745 114152 131807 129424 123401 123817 80216 81439 280374 247832 733495 732503 207867 207366 264573 268099 308389 301303 314730 318715 330081 335072 313962 345925 734082 765060 550305 448896 282661 277486 318658 318646 331986 336544 338470 342591 381359 378901 633864 656440 39.45 68.3 1
09:10:22 2023-09-26 376026 374524 87521 86033 129417 131591 131873 131906 90637 89873 99874 101612 122221 123852 360745 386650 1048149 1033496 392276 406034 114159 99358 111024 114220 131050 129459 123213 120391 80129 81439 283030 247832 733444 729778 208843 206399 265386 268002 310482 301193 317331 318992 329760 336919 311626 347642 729419 769402 546135 445370 284064 278101 319810 319407 333463 334758 338387 342230 378745 382801 627289 659379 39.45 68.3 1
09:10:23 2023-09-26 379916 374239 85862 85941 129597 131276 131939 131132 90637 89529 99874 104173 122221 123112 360708 385792 1039332 1032221 394540 405709 111247 99155 111590 114118 131716 129265 123281 123749 80184 81383 280374 246957 730046 731856 208878 207089 264133 268359 307492 300809 315654 316947 330045 337096 310788 347296 733949 762865 554430 441399 283995 278956 318176 318905 331484 336816 339890 341929 378997 381207 636115 658410 39.45 68.3 1
09:10:24 2023-09-26 376429 374368 85834 85878 129864 131243 132336 131560 90637 89561 99874 104211 122455 123230 360165 388757 1048525 1028873 389920 406034 111160 99358 111590 111175 131716 129424 123487 123766 80216 81471 280374 247832 732488 737884 209141 207124 265954 267357 308319 301605 315582 317643 332913 335835 311845 348701 732439 773070 554430 448261 282528 277957 320450 318352 331951 336544 338423 340860 380884 382313 628213 660387 39.55 68.3 1
09:10:25 2023-09-26 376026 373434 87561 85882 132404 131219 132245 131099 90761 89561 100114 104067 122455 123164 360745 387258 1040586 1035928 387727 406034 111321 99188 111745 114118 131931 129390 123521 123645 80216 81471 282085 246433 737826 730210 208517 206365 266273 267926 307923 302292 315173 317017 331583 336047 312059 349415 732814 766288 554772 448261 283863 277391 320143 318646 330714 337833 338710 342483 378720 381422 630921 659629 39.45 68.3 1
09:10:26 2023-09-26 375364 373999 85862 85982 129602 131276 132121 131198 90637 89594 100114 104201 122254 123264 360745 389919 1043968 1020687 390544 406034 111183 99358 111590 114186 131141 129390 121493 120506 80306 81499 284643 248536 733829 737773 207908 207551 266024 267321 309688 302474 315690 316757 331583 334498 314440 346441 730816 773034 542595 450342 282661 276679 320450 316982 332994 336038 337841 342206 380421 378901 629352 659416 39.45 68.3 1
09:10:27 2023-09-26 374304 374368 85745 85949 129687 131276 132245 131560 90637 89746 100114 104278 122455 123297 360745 387460 1050759 1032880 392349 409631 111160 99391 111667 111284 131141 129424 123316 123852 80216 81583 279253 247887 725475 730138 208552 207366 265793 267535 310299 300585 315690 318423 330081 336825 312059 347788 730879 766288 552270 446291 283863 278564 319175 316982 333753 335755 339524 342303 378817 381030 627346 659233 39.55 68.3 1
09:10:28 2023-09-26 378673 373963 87586 86007 129422 131533 131939 131989 90637 89873 99841 104201 122254 123330 360201 387635 1041545 1023697 396723 405745 111192 99603 111505 111272 131707 129321 123556 120423 80151 81630 282085 248184 728611 737423 208482 207192 264133 269187 308424 302474 318330 316690 332049 336047 312753 346805 734023 773070 547982 448005 283061 277486 317216 319872 332526 335063 338423 343001 379853 380567 634763 660387 39.45 68.3 1
09:10:29 2023-09-26 375498 374239 85777 86101 129327 131781 131906 131634 90637 89594 100114 104134 122254 123349 360201 386446 1045100 1029604 391685 406034 111160 99290 111667 114152 131716 129300 123316 123783 80216 81471 280374 247657 730147 735720 208913 206399 265421 267535 310555 301303 317621 316209 332085 336553 311078 348921 731993 771979 548876 446667 284668 277993 319859 318763 331879 335896 339817 341268 382219 382171 632904 661140 39.45 68.3 1
09:10:30 2023-09-26 377996 373963 85745 85937 129950 131153 132336 131578 90637 89529 100183 104067 122455 123064 360745 392230 1038914 1028352 393036 405889 111450 99226 111943 111145 132261 129252 120208 120197 80248 81184 283620 246259 742747 737884 208517 207009 265351 267535 307457 302965 317089 316947 332787 334030 313485 347176 733853 770817 543694 448550 283061 276679 318856 318870 329983 338070 339927 341412 381061 379999 635664 657908 39.45 68.3 1
09:10:31 2023-09-26 375364 373994 87590 85949 129602 131560 132245 131593 90637 89561 100114 104101 122455 123179 360781 391121 1044708 1023660 389920 408331 111280 99358 111745 114220 131141 129424 123316 123817 80352 81471 280374 248184 730690 738163 208047 207043 266237 267089 309325 300846 315726 316982 332787 335705 313711 347495 732439 775222 550080 451769 283663 278101 320972 317765 332310 336367 337841 342447 384118 379999 627199 659700 39.45 68.3 1
09:10:32 2023-09-26 376627 375401 87619 85856 129602 131400 132195 131165 90817 89861 100326 101569 122356 123334 360636 387934 1035877 1030721 394466 405889 111321 99464 111745 114186 131716 129424 123316 120423 80151 81471 283030 247657 735697 729818 210165 208055 264609 268135 308424 301232 315568 318941 330081 336047 313962 346206 733853 766288 550841 448261 282861 277521 318658 318905 332022 336816 339890 342627 378997 379999 634763 656477 39.55 68.3 1
09:10:33 2023-09-26 378298 373994 87503 85970 129602 131433 132245 131774 90637 89873 99907 101580 122338 123448 360745 387635 1041681 1022209 394190 408331 114306 99358 111401 114299 131108 129459 123281 120376 80074 81583 281922 248536 724307 736564 208226 207725 264538 268675 311901 302010 317367 316876 331672 335905 312866 346060 732769 772925 540304 447786 283061 277912 318176 318646 333463 335755 341360 341412 379853 380034 634763 661682 39.45 68.3 1
09:10:34 2023-09-26 377230 374262 87590 86007 129422 131542 131906 131989 90637 89873 99874 101633 122054 123852 360515 386915 1050013 1032760 392239 406034 111247 99358 111590 111131 131108 129424 123281 123817 80216 81471 280374 247832 729202 734377 208913 206434 265696 267571 309971 299479 317657 316725 331081 337096 311804 348317 729674 766445 549412 445624 283863 276423 319175 318682 332760 335028 339447 341929 378120 382313 630101 660424 39.45 68.3 1
09:10:35 2023-09-26 378862 373936 87595 86007 129890 131466 132245 131198 90637 89594 100217 104240 122422 123264 360745 389646 1036317 1023697 392926 406034 111224 99358 111745 114186 132165 129424 123384 123611 80248 81439 279439 246324 733416 739457 210165 207228 265466 269043 307316 302114 315618 318092 332913 334895 312973 347505 733853 775136 547982 449166 283663 278760 318916 319908 329983 336261 340635 341100 381025 380602 634512 659883 39.45 68.3 1
09:10:36 2023-09-26 375239 373994 87593 85974 129739 131310 132378 131272 90637 89594 100183 104168 122338 123264 360745 390573 1045843 1028873 389920 406034 111215 99358 111785 114186 131502 129424 123350 123817 80216 81471 283030 247832 730260 736164 208878 206399 266237 267499 309099 301339 315762 315991 333905 335036 312753 349489 730707 775404 554430 449349 283863 277781 320628 318423 332760 336816 337368 340860 384570 382065 630647 662638 39.45 68.3 1
09:10:37 2023-09-26 376026 373430 85760 85739 132569 131192 132801 131000 91017 89529 100389 104067 122488 122994 360781 388757 1038595 1029604 393168 406034 111257 99358 111745 114186 131831 129217 120160 120391 80449 81541 280374 247832 739621 735794 210016 207551 265209 268181 308424 302256 314915 318976 331821 334790 314476 346732 733334 765186 555879 451780 283061 277065 319175 318905 332022 338070 337753 342591 380421 379999 632893 657944 39.45 68.3 1
09:10:38 2023-09-26 374158 376042 87559 85982 129860 131310 132245 131593 90637 89594 100183 104201 122371 123448 360781 387635 1043968 1022662 392349 408331 111160 99358 111745 114220 131798 129459 123316 123800 80216 81583 281922 248536 726151 736527 207867 207759 264609 267499 309865 300389 315532 316982 331852 335107 314033 346206 730725 772679 547982 449533 282462 277521 320343 320495 333753 336261 341118 342339 382978 378760 630025 660204 39.45 68.3 1
09:10:39 2023-09-26 378293 373976 87503 85978 129894 131059 132435 131165 90637 89594 99907 104134 122455 123197 360384 385485 1036023 1031416 396111 408113 111353 99466 111642 111090 131650 129286 123590 120261 80151 81673 283030 247657 734744 731728 208697 207366 264573 268900 311066 301303 315690 316982 330116 338079 314741 346659 733853 763980 553700 445588 283663 277486 318211 319424 332022 337087 337877 342555 378997 382122 636751 658446 39.45 68.3 1
09:10:40 2023-09-26 378934 373999 87469 85978 129454 131566 131906 131774 90637 89778 99874 104201 122054 123382 360708 387635 1040807 1023734 396258 409436 114250 99290 111590 114220 131174 129459 123350 120348 80216 81471 280374 247306 729082 737642 208517 207434 264353 269223 308389 300177 317621 316469 332085 335072 313449 347542 733734 773908 541176 448384 284265 278956 318035 319801 331843 335861 341860 344430 380581 381030 636566 660424 39.45 68.3 1
09:10:41 2023-09-26 377153 373137 87657 85937 129864 131243 132369 131207 90637 89561 99907 104067 122455 123467 360492 387934 1041916 1035780 392130 408258 111233 99464 111797 111272 131897 129286 123607 123577 80248 81471 280374 247095 738049 730210 208913 206365 265829 268359 308033 302950 315726 317053 332085 336047 312059 347202 733596 766361 554430 444922 282629 278172 318658 319908 331018 337123 337368 342206 378155 382349 635664 657479 39.45 68.3 1
09:10:42 2023-09-26 378826 373741 87570 85970 129864 131343 132328 131593 90637 89594 100045 104134 122254 123264 360490 388793 1036353 1023734 393241 406034 111171 99493 111745 114152 131174 129424 123316 123611 80161 81471 280374 246259 734744 737642 208552 207043 265386 269187 307207 301410 317331 318542 332805 334790 313924 347642 734894 772961 554430 450170 283863 279349 318963 320878 330714 337087 338423 341412 383030 381945 638598 660350 39.45 68.3 1
09:10:43 2023-09-26 376295 373403 85627 85974 129954 131120 132635 131642 91004 89923 100293 101655 122389 123349 360564 388006 1041103 1037939 391106 408331 111450 99257 111978 114276 132410 129690 123555 123714 80216 81439 283030 246957 741725 736475 208697 206399 266833 268099 310117 302716 315618 317942 331780 336011 312937 349663 732814 768460 547982 447689 284467 277781 320853 318905 330983 337205 339190 342483 378755 382313 630511 657406 39.45 68.3 1
09:10:44 2023-09-26 377350 373941 85756 85945 132224 131206 132677 131165 91143 89529 100217 104072 122740 122895 360745 389884 1037823 1028142 392276 406034 111450 99155 111978 111002 131931 129176 123693 123714 80216 81495 280374 247657 742546 729814 210165 207447 265510 268415 309077 302289 314993 318281 332679 334825 313782 347568 736095 766337 551530 450625 283061 278956 319823 319211 331951 338782 338710 342447 381560 380852 632709 657871 39.45 68.3 1
09:10:45 2023-09-26 375176 374266 85820 86139 129778 131367 132485 131494 90820 89832 100290 101687 122557 123382 360672 387733 1048525 1032760 390841 408077 111160 99325 111745 114141 131807 129424 120244 123817 80216 81583 280374 249065 729908 733711 208843 207378 265758 267464 310299 301303 315690 318905 331045 337307 312973 348280 729642 765601 549412 446958 283094 278564 320628 316947 333933 337052 339190 342591 381359 381172 627346 658410 39.45 68.3 1
09:10:46 2023-09-26 377198 373359 85719 86042 129602 131276 132336 131560 90637 89594 100217 104278 122455 123297 360745 386915 1039332 1032723 394576 406034 111127 99188 111745 114231 131897 129424 123316 120328 80449 81499 282085 247759 734332 733859 208738 208200 264468 268747 309148 301796 315545 319468 330741 337061 313485 346696 734096 764951 546823 446886 283061 277908 319105 318941 331879 337052 337368 344529 378997 379999 634763 656477 39.45 68.3 1
09:10:47 2023-09-26 376627 374012 87536 85982 129597 131678 132195 131906 90637 89840 100150 101580 122338 123548 360708 387600 1044138 1022897 396161 406034 111086 99358 111401 111187 131141 129459 123247 120391 80216 81639 283030 248360 726543 735644 208843 207690 264538 268737 310922 300758 317621 316982 332085 336518 313449 346696 732814 774163 541714 448896 283863 278431 318141 319388 333667 336038 341602 342194 383030 380888 633680 662856 39.45 68.3 1
09:10:48 2023-09-26 380456 373403 85777 85941 129950 131276 132154 131560 90761 89561 100217 104245 122455 123197 360745 387460 1042432 1035891 394114 405709 111236 99325 111849 111284 132042 129183 120077 120228 80184 81565 283030 247131 741256 733926 210048 207343 265351 269187 308354 302221 315690 320122 331942 338008 311479 349700 734894 767624 547982 445551 283241 278760 319105 320357 331484 338034 338352 342519 378755 383459 638108 658876 39.45 68.3 1
09:10:49 2023-09-26 378781 373434 85866 86008 129692 131310 132212 131165 90637 89561 100183 104240 122455 123297 360708 389919 1037823 1023697 392239 406034 111289 99358 111745 114152 131807 129176 123521 123783 80248 81439 280374 246085 735881 737884 208552 207511 265793 269151 307457 302469 315762 316687 333490 335036 313669 347788 736354 774163 547446 450489 284265 279671 320343 320593 330804 337928 340635 341785 381721 380994 638376 660130 39.45 68.3 1
09:10:50 2023-09-26 374304 373399 85745 85941 132715 131120 132768 131165 90886 89561 100217 104139 122455 123064 360817 388151 1041846 1035407 389809 405745 111418 99641 111987 111122 132079 129252 120177 120393 80371 81565 280374 247481 734090 733803 208843 207482 267056 267702 310482 302965 315173 318423 331672 336518 313229 348811 731741 766252 546135 448261 283863 278172 321862 318834 331986 338070 339190 342519 378755 383452 627253 657908 39.45 68.3 1
09:10:51 2023-09-26 377688 373399 85824 85798 132723 131414 132768 130689 90886 89496 100217 104034 122455 122961 360781 389302 1036353 1028873 393146 405709 111247 99257 111667 114186 131716 129424 123521 123783 80216 81551 280374 247657 733194 729814 208192 207482 265572 268324 308424 301901 314694 318458 332085 335001 314631 347213 732631 769873 545942 450514 283995 279349 319705 319435 332544 338675 338600 342555 380652 379999 632893 657406 39.45 68.3 1
09:10:52 2023-09-26 374304 373999 85723 85978 129687 131243 132245 131650 90637 89561 100293 101601 122693 123718 360492 387352 1051467 1035482 392167 408835 111333 99566 111608 111261 131683 129459 123316 120326 80216 81756 282280 249242 728123 732673 208843 207366 265838 267464 310335 301042 315726 318905 331045 337096 312973 348280 731918 768533 549412 446958 283863 278956 320108 317871 333933 336544 340409 342591 378420 381742 627494 659379 39.45 68.3 1
09:10:53 2023-09-26 376627 373403 85692 85974 129980 131466 132336 131560 90637 89561 100183 104168 122455 123230 360708 385720 1039332 1033533 394576 408043 111192 99466 111745 114186 131683 129459 123487 123852 80248 81471 279439 247481 730159 732673 208878 207690 264573 268600 309077 301972 315473 318692 329795 337936 312830 346586 733780 763834 554236 446072 283863 278296 318843 318905 331986 337052 340042 342447 378997 382151 635664 657442 39.55 68.3 1
09:10:54 2023-09-26 375462 374275 87590 86384 129429 132058 132203 132286 90695 90054 100050 101601 122356 124022 360528 387898 1052930 1031069 392276 406034 111215 99325 111772 111175 131897 129390 123401 123817 80216 81471 283030 247481 733396 734604 208913 206434 265793 268359 309325 300389 318367 316687 331816 337605 311988 348921 731869 770854 542595 444910 282528 278172 320108 318646 332490 335063 339483 341652 378720 382886 630101 661360 39.45 68.3 1
09:10:55 2023-09-26 378257 373133 85866 85923 129778 131186 132369 131198 90637 89994 100183 104173 122455 123112 360745 386141 1039111 1035933 393314 406034 111257 99358 111745 114186 131716 129390 123435 123783 80248 81471 280374 246433 738683 734678 209977 207124 265883 269008 308213 302114 315582 317800 331870 336919 311626 349764 733853 765186 547982 445551 283453 278956 321066 320321 331431 337560 337841 342230 382942 383155 636115 659629 39.45 68.3 1
09:10:56 2023-09-26 376618 374235 85724 86112 129782 131941 132485 131798 90853 89742 100324 101474 122422 123415 360708 390537 1048186 1028314 387691 408331 111280 99391 111745 111154 131683 129424 123401 123714 80385 81672 279439 247832 733723 736866 208878 206434 266237 267535 309325 301303 315726 316947 334141 334684 313485 349415 729601 775404 545838 448550 283863 278172 320853 318423 332760 337052 337877 341135 385390 381207 627253 660350 39.55 68.3 1
09:10:57 2023-09-26 374304 376084 87653 85886 132312 131116 132677 131066 90637 89529 100217 104034 122422 122895 360745 388187 1041287 1032917 389809 406034 111353 99188 111745 114039 131931 129390 120208 120426 80559 81499 283030 247657 737826 733798 210760 207517 267289 267321 311577 302999 315618 318423 331583 336553 313009 349085 732778 768496 555879 448626 283863 278384 321720 318388 331986 338070 338950 342519 378755 381172 627289 656477 39.45 68.3 1
09:10:58 2023-09-26 374999 373226 85692 86175 129778 131438 132303 132184 90637 89561 99874 101569 122356 123382 360708 387600 1042455 1024696 391132 406034 111247 99358 111630 114299 131840 129459 123316 120261 80248 81672 283030 248536 731577 736527 208192 207725 265758 267535 310762 301303 315582 317017 332085 335072 314954 346170 731741 770854 547982 448829 282661 277908 320143 317906 333698 336544 338387 342483 380421 379999 628905 660387 39.55 68.3 1
09:10:59 2023-09-26 373495 374257 85809 86134 129954 131962 132336 131683 90637 89778 100183 104201 122422 123415 360745 386915 1049269 1032880 393182 408726 111441 99739 111470 111337 131617 129896 123384 120423 80119 81597 281922 249242 732233 733711 208878 207332 266065 268359 311242 302260 317584 318870 331045 337842 313009 348024 729492 766337 550841 446958 284265 278956 320143 318646 333933 336038 338387 342555 378781 382045 626367 660387 39.55 68.3 1
09:11:00 2023-09-26 377724 374302 85862 85974 130019 131466 132336 131165 90761 89594 100183 104278 122455 123297 360745 385756 1040807 1032917 395512 406034 111224 99391 111745 114220 132233 129424 123521 123852 80248 81672 282085 247131 730260 732154 209796 207690 264609 269187 308424 302009 315798 317053 331045 338079 312023 347788 733853 763980 576618 446361 284668 279707 318775 320214 331879 337418 340635 342339 378997 382171 636566 659343 39.55 68.3 1
09:11:01 2023-09-26 376581 373439 87691 85982 129989 131409 132336 131560 90637 89594 100114 104245 122455 123230 360456 392522 1049715 1032025 390987 405926 111289 99497 111838 111219 131831 129286 123641 120358 80216 81583 283030 247657 729807 739457 209287 206399 266611 268135 309533 301339 315654 316469 331714 336047 312973 350021 731347 777088 554430 448958 282959 278172 320628 318870 332994 337087 338423 341135 382202 382921 628388 661829 39.45 68.3 1
09:11:02 2023-09-26 376158 373102 85728 85890 132539 131436 132369 131165 90823 89529 100183 104067 122455 122994 360745 388223 1042455 1035928 387655 406034 111517 99188 111900 114118 131964 129210 123555 123611 80559 81471 281922 246957 738131 730138 208878 206468 267580 268324 308424 302965 315654 318423 331798 336742 313419 349654 733743 767227 547982 448787 284265 278065 321685 318763 331807 338913 339854 342555 382146 382313 630921 658227 39.55 68.3 1
09:11:03 2023-09-26 374304 376047 85660 86159 129950 131343 132336 131774 90721 89923 100293 101601 122609 123567 360564 390201 1045248 1024696 391540 405853 111257 99358 111745 114254 131859 129459 120177 120423 80216 81583 279439 248536 729781 737884 208087 207725 265793 267535 310299 301303 315762 317017 332085 335072 314954 346696 731755 772802 547982 449181 282661 277521 320853 318388 332941 336816 338423 342483 380421 379999 628213 660387 39.55 68.3 1
09:11:04 2023-09-26 373478 373990 85696 86015 129954 131276 132378 131527 90637 89594 100183 104168 122455 123515 360745 386915 1048186 1032147 392312 406034 114250 99391 111630 114299 131141 129459 123281 123748 80161 81672 281922 247851 725305 732764 208913 207366 265918 268073 312638 301020 315509 318799 330938 337427 312866 348664 729419 768313 550841 446570 283863 276679 320108 318388 333825 336403 338352 342591 378685 381777 626100 660204 39.45 68.3 1
09:11:05 2023-09-26 378631 374239 85756 86320 129640 132128 132270 131956 90695 89898 100221 101708 122389 123870 360600 390862 1040807 1026645 396281 406034 111321 99429 111745 111122 132142 129459 123316 120506 80151 81471 283030 247481 728281 735088 209287 207690 264573 269791 308460 301339 318592 316982 332787 336553 313485 348564 735562 774711 554430 447583 283863 276679 318176 320653 332526 336544 339960 342206 380723 381742 634476 660387 39.45 68.3 1
09:11:06 2023-09-26 376319 375510 85773 85974 129417 131243 132336 131741 90761 89594 100183 104134 122455 123264 360454 387635 1047782 1032449 391096 406034 111169 99358 111745 114220 131798 129459 123401 123748 80248 81616 283030 248184 730147 737884 209942 207228 266095 268181 309723 301867 317924 318317 333454 336884 312059 349985 731778 775136 547982 447896 283356 278564 320664 318905 332760 336804 340092 341412 381061 383190 629211 662335 39.45 68.3 1
09:11:07 2023-09-26 378570 372999 85724 86120 129778 131433 132485 131584 90853 89709 100183 104173 122455 123146 360515 392522 1036317 1026645 392276 406034 111418 99226 111745 114118 131931 129176 123555 123525 80248 81383 279439 245737 742857 737642 208552 207366 265918 268359 308660 302965 315726 316982 333869 335072 313741 347788 736120 773070 547089 447883 283061 277264 319659 319908 330714 338070 338387 341929 381899 380869 638598 658446 39.45 68.3 1
09:11:08 2023-09-26 374833 373137 87626 85974 129765 130916 132195 131165 90574 89529 99874 104278 122254 123230 360708 389990 1045100 1027411 389809 406034 111247 99290 111745 114186 132104 129577 120277 120423 80504 81630 283030 247832 729807 736059 210910 207228 266843 267957 309758 301374 315762 316982 331749 334754 313818 349415 730670 775404 551530 451817 284265 278172 320889 318423 332994 337087 338387 341448 382775 382313 627289 660387 39.55 68.3 1
09:11:09 2023-09-26 377497 375562 85686 85824 132754 131007 132677 130877 90985 89644 100637 104173 122455 122994 360781 387635 1037758 1029604 393461 408331 111257 99358 111745 114220 131716 129459 123435 123852 80248 81672 280374 247832 729593 734377 208552 207759 266202 268773 309502 302009 315690 318976 332085 335072 314954 347542 733853 766301 559953 448865 283061 277714 319659 318941 332994 338070 338710 344602 380723 380602 634763 658410 39.55 68.3 1
09:11:10 2023-09-26 375099 373439 87657 86062 129984 131499 132336 131198 90637 89594 100183 101580 122254 123415 360745 387293 1043968 1023660 393798 409015 111517 99637 111676 111293 131650 129716 123590 120589 80151 81630 281922 249242 728493 736007 208226 208374 265692 268450 310806 301057 317584 317017 332085 336589 314811 346805 732814 772524 547982 449533 283061 278475 320179 318646 333933 336580 338423 342519 383030 380034 629211 660424 39.45 68.3 1
09:11:11 2023-09-26 377756 375474 85739 86227 129954 131501 132378 131272 90637 89561 100326 101580 122455 123264 360745 385792 1038306 1035655 395696 406034 111321 99358 111745 114220 131798 129424 123435 123886 80248 81616 280374 247131 736029 731728 209385 207511 264644 269602 310263 302292 315762 317977 332085 338553 311804 348921 736083 764921 547982 445588 282994 277486 319175 320392 332526 337833 338387 342519 378720 383495 635409 659416 39.55 68.3 1
09:11:12 2023-09-26 378862 374039 87630 86015 129855 131533 132245 131774 90637 89594 100148 104235 122455 123581 360456 391305 1040429 1029347 394040 405926 111386 99429 111906 111175 131864 129252 123401 123817 80248 81504 280374 246085 739659 738685 208878 207511 266015 269602 310177 301759 317657 316947 333634 336082 313962 347788 729967 775441 549412 449313 283863 277293 319211 320878 330983 337596 339411 341448 381595 381207 637047 660424 39.55 68.3 1
09:11:13 2023-09-26 375364 373434 87628 86007 129894 131614 132369 131560 90637 89561 100217 104168 122254 123297 360781 389990 1048525 1029604 390508 406034 111212 99391 111745 114186 131931 129424 123316 123680 80449 81616 280374 247832 729467 737642 208913 206468 267204 267571 309360 301374 315798 318992 333852 334790 313454 350297 731632 776356 545124 451448 284668 278528 320972 319211 332994 337560 338387 341448 383099 382905 630025 661829 39.55 68.3 1
09:11:14 2023-09-26 375762 375213 85784 85823 132666 131011 132768 131427 90975 89644 100360 101548 122759 123197 360636 391487 1042097 1029256 393278 405853 111201 99391 111745 114254 131831 129577 120127 123817 80248 81583 279439 247481 731808 735794 208226 207690 265793 268808 309360 302292 315424 318976 332085 335072 314954 347542 733853 766409 562586 449217 283061 277521 319919 319424 332760 338545 338710 342591 381025 380034 632966 656513 39.45 68.3 1
09:11:15 2023-09-26 374304 373741 87561 85974 129769 131186 132195 131272 90637 89594 99907 104278 122455 123415 360781 387564 1044005 1022934 392312 408476 111236 99391 111772 114254 131683 129459 123435 120293 80248 81704 281922 248536 727038 734051 208226 208374 265954 268073 311457 301091 317476 317836 332481 335941 315548 346550 731558 770672 555879 448865 282861 277943 320628 317942 333789 336910 338387 342447 380456 379999 630647 661866 39.45 68.3 1
09:11:16 2023-09-26 378032 374235 85788 84701 129713 131367 132519 131494 90791 89742 100255 101687 122389 123500 360564 385178 1039332 1031416 395512 408113 111353 99358 111745 114254 131716 129459 121662 120358 80248 81616 280374 247131 734678 731636 209391 207725 265386 268998 308460 302044 315762 318458 331081 338079 313009 346805 736157 763980 552270 445210 283663 278366 319140 319908 332526 337596 340042 342627 379214 381777 635664 658446 39.55 68.3 1
09:11:17 2023-09-26 378329 373643 87555 86011 129422 131405 131939 131898 90574 89594 99874 104235 122254 123700 360745 387564 1040807 1026409 395696 406034 114250 99391 111590 114412 131161 129493 123350 123834 80248 81471 283030 247796 730217 737884 208808 207586 264503 269684 309219 301162 318926 316876 332949 336553 313485 348317 735598 774223 547982 448713 283863 278102 318211 320392 332994 336674 339996 342483 381025 382081 636787 661866 39.55 68.3 1
09:11:18 2023-09-26 378385 373257 85820 86212 129743 131933 132743 131889 90945 89713 100355 104201 122455 123264 360456 387564 1040512 1035891 391613 406034 111746 99259 111900 114220 131931 129390 123727 123783 80559 81551 280374 246433 734310 729778 209496 206399 266758 268737 310044 303177 315690 317942 332085 336754 312059 348179 734894 767953 553700 445588 283427 278956 319140 320357 331951 338070 338352 342519 382185 383459 636566 658373 39.55 68.3 1
09:11:19 2023-09-26 378216 372804 85749 86253 129692 131591 132378 131815 90637 89529 100150 101442 122422 123264 360708 388757 1032947 1023660 394788 406034 111289 99325 111745 111304 132195 129543 122000 120423 80403 81597 283030 246223 733389 737976 211088 207551 266024 269151 309606 302716 317584 316947 333816 336789 313926 348774 736083 774163 554430 451448 283863 277451 320108 320843 330947 338070 341529 342170 382131 381172 638635 660314 39.45 68.3 1
09:11:20 2023-09-26 375255 373781 85756 86026 129984 131276 132643 131642 90879 89767 100322 104211 122455 123164 360745 388006 1043931 1032917 387619 406034 111298 99325 112056 114186 131931 129390 123521 123852 80248 81439 280374 247131 737049 733192 208878 207511 267467 267499 309754 302929 315690 318905 332085 336825 313705 349911 732814 768496 549412 448261 284265 278172 322089 318870 332490 338782 339890 342591 379853 382010 630511 658410 39.55 68.3 1
09:11:21 2023-09-26 377688 373106 85791 85978 132850 131120 132801 131066 90886 89529 100217 104101 122656 123112 360781 388722 1039332 1032025 394040 408077 111746 99566 111642 111164 131650 129286 120309 120358 80403 81597 283030 247657 730713 730210 208517 208049 266452 268864 310409 302185 315395 319424 332085 335905 315398 347788 733853 766301 549412 449145 283061 278213 320108 319612 332994 338545 339190 344602 380723 380567 633827 657908 39.45 68.3 1
09:11:22 2023-09-26 375462 374016 85756 86093 129778 131591 132378 131815 90637 89960 100150 101580 122221 123567 360708 386607 1049678 1032608 392276 408331 111162 99666 111555 111325 131108 130035 123281 120589 80216 81760 283030 248888 727197 729818 209531 207655 266202 268737 310299 300389 319261 318165 331583 338553 313009 349948 731741 770817 544532 446922 283162 278956 320628 319836 333933 336038 339924 342555 378720 382886 629174 661829 39.55 68.3 1
09:11:23 2023-09-26 378293 373106 85724 86000 129946 131376 132336 131165 90823 89746 100217 101569 122660 123567 360456 386627 1042247 1038624 395306 405817 111450 99362 112057 111284 131807 129390 123487 123817 80248 81728 282011 247306 737498 732673 209894 207655 265980 269838 310038 302681 315762 318165 332553 338553 312023 349948 733963 767373 555879 444559 283391 277486 319140 320617 331986 338070 338387 342519 378720 383495 638325 659379 39.45 68.3 1
09:11:24 2023-09-26 375896 376318 85820 86079 129984 131438 132336 131741 90823 89561 100150 104235 122455 123382 360708 390537 1048525 1029604 389884 408331 111289 99358 111745 114412 131716 129424 123521 120393 80248 81672 280374 247832 731145 738685 210611 207332 267021 268324 309829 301762 317621 316982 332186 335036 313962 349985 731741 774187 559417 450327 284467 278172 322089 318905 333698 337087 338387 342447 383043 382313 627253 661323 39.45 68.3 1
09:11:25 2023-09-26 374039 372282 85671 85978 132719 131623 132668 131642 91037 89767 100393 101623 122759 123230 360564 387934 1048223 1035207 387619 406034 111298 99358 111978 111261 132526 129355 123607 120310 80248 81672 279439 248184 732864 733192 208913 207690 267467 267499 309829 302716 315460 318941 332085 337096 313962 348811 731741 766301 541890 448261 284064 277065 322089 318352 332994 338545 339890 342591 379853 382313 627253 658373 39.45 68.3 1
09:11:26 2023-09-26 377119 372831 85787 86075 129984 131219 132560 131634 90637 89561 100183 104273 122455 123515 360817 387529 1037570 1031840 394576 406034 111321 99391 112010 111219 131840 129424 123521 120261 80248 81583 280374 247481 741935 734751 210462 208747 265883 268900 311533 302574 315582 319801 331637 336848 315182 347605 735346 766143 549412 449533 283061 279707 319859 321220 332958 337596 339890 345369 379853 381030 635843 657406 39.55 68.3 1
09:11:27 2023-09-26 377156 376057 85675 86208 129773 132157 132270 132228 90538 90022 100050 101760 122356 124123 360708 387460 1051209 1032389 393621 408331 111139 99391 111555 111164 131584 129896 123247 120358 80248 81583 280374 247657 732295 730210 209614 207366 266202 268737 309794 300811 319079 317053 332288 338079 312973 349985 732814 766445 554430 447992 283237 277258 320593 319388 333933 336038 340474 342519 378755 383459 631030 662298 39.55 68.3 1
09:11:28 2023-09-26 377688 373137 85749 85982 129683 131433 132336 131460 90823 89561 100183 104173 122455 123297 360708 386915 1045470 1036391 394187 408043 111289 99391 111900 114186 132195 129424 123521 120423 80592 81700 283030 247481 734637 733711 210083 207551 266024 269838 309183 302999 317172 318611 332787 338553 312059 347238 736311 768190 545942 445237 284265 278102 319339 320700 332490 338070 338423 342519 378120 382921 638598 659883 39.55 68.3 1
09:11:29 2023-09-26 376429 373745 85756 86112 129782 132328 132369 131741 90761 89561 100114 104240 122660 123567 360129 388722 1047782 1029604 390950 406034 111364 99358 111745 114344 131716 129424 123435 120261 80248 81583 282085 247832 730362 737605 209859 207332 266848 268737 310046 302009 317657 316912 331980 337096 313009 348215 732814 772524 550841 446922 283391 278956 320628 319388 332994 337052 340474 342447 382146 383495 631030 662335 39.55 68.3 1
09:11:30 2023-09-26 377387 372836 85787 85982 129984 131409 132552 131560 90761 89561 100389 104278 122455 123197 360418 388151 1045470 1035933 393153 406034 111450 99603 111884 111228 132013 129286 120277 120310 80403 81597 282085 246957 739321 734751 211658 206399 266202 269187 310299 302752 315509 318505 332553 337096 312059 348251 734710 767953 547982 445986 283193 277486 319140 320617 332022 337833 339524 342555 378720 383495 638598 658410 39.55 68.3 1
09:11:31 2023-09-26 376154 373434 85728 86029 132539 131996 132560 131815 90761 89561 100217 101580 122726 123533 360745 389955 1046586 1028873 389920 406034 111257 99358 111745 114254 131931 129459 123487 120326 80216 81616 283030 248617 729581 736164 208913 207366 267021 268324 309980 302221 317621 316982 331749 335036 313998 347202 731778 774874 546470 448261 283391 278564 321079 319645 332994 337833 339996 341652 381595 383495 630884 662335 39.55 68.3 1
09:11:32 2023-09-26 377230 373181 85724 85974 132530 131310 132378 131634 90761 89561 100183 104067 122455 123197 360479 387862 1041805 1039919 390950 405926 111756 99464 112021 111219 132261 129252 120210 120310 80248 81551 280374 246433 739052 734765 209649 206434 267111 268962 309971 303213 315509 318763 332553 337061 313962 348215 733853 766373 554772 446606 283860 278760 319883 320617 332022 338307 338387 342555 382146 383531 636115 658410 39.55 68.3 1
09:11:33 2023-09-26 376163 374765 85692 86075 132505 131442 132519 131774 90761 89594 100183 101505 122455 123415 360745 390537 1047782 1027868 387691 408331 111289 99528 111745 111228 132324 129493 123521 120326 80248 81672 283030 247832 729795 737387 208843 207690 267655 268135 310299 301797 317838 318423 331749 335072 315470 349452 731869 775315 550080 451658 283863 278760 321863 318870 333463 337596 338423 342555 383312 381207 627253 660387 39.55 68.3 1
09:11:34 2023-09-26 373775 375516 85724 85982 132657 131239 132768 131132 90975 89800 100326 101687 122693 123382 360600 387970 1046475 1035482 387547 408222 111430 99358 111745 114378 131931 129424 123435 120506 80403 81728 281922 248184 733191 729814 209754 207725 267021 267499 310731 302256 315726 319459 332085 337132 313962 348811 730670 766288 549412 447944 284265 277486 321150 317906 333698 338070 337368 344602 379888 382313 627325 658410 39.55 68.3 1
09:11:35 2023-09-26 377313 373439 85692 86393 129984 131566 132336 131865 90761 89840 100114 101537 122455 123482 360708 387258 1042418 1022934 395549 406034 111127 99562 111745 111196 131174 129459 123316 120423 80248 81760 279439 248536 724568 736527 209649 208374 264573 268998 310299 300846 318142 317942 332787 336825 313962 346769 733853 774163 547982 449262 283663 278366 319140 319388 333933 336544 339447 342519 381025 381207 634763 662335 39.55 68.2 1
09:11:36 2023-09-26 375458 373932 85788 86468 129679 132344 132419 132361 90571 90087 100050 101627 122356 124123 360528 387316 1049641 1031839 391999 406034 111277 99807 111745 111316 131666 129459 123401 120376 80403 81760 280374 247657 726677 729778 209531 207546 266611 268773 309829 300846 319079 317906 332085 338553 313009 349985 732814 772256 555879 446922 283427 277486 320628 319648 333463 336544 340510 342519 379817 383459 631030 662335 39.55 68.2 1
09:11:37 2023-09-26 378862 373439 85692 86007 129731 132189 132336 131774 90637 89594 100217 104235 122455 123448 360454 388793 1039332 1026682 394466 406034 111321 99391 111745 114254 131964 129459 123521 123852 80638 81760 280374 246433 735423 738163 208913 207725 266237 269981 308138 302432 318367 317017 331714 335764 314476 349415 729917 775404 554430 449313 283863 277521 319659 320950 331717 338070 340235 342206 385117 382065 639210 664094 39.55 68.3 1
09:11:38 2023-09-26 376692 373257 85756 86469 129782 131632 132701 131922 90853 89742 100183 101548 122455 123264 360781 392522 1048223 1029604 392221 406034 111321 99637 111987 111175 131931 129424 121577 120293 80248 81760 280374 247832 733381 738685 209719 207511 267056 268359 310299 302256 317621 317017 332247 336047 313998 348179 732906 776538 549412 447615 283462 283784 321150 319648 333463 338070 342574 341965 382167 383566 630101 662335 39.55 68.3 1
09:11:39 2023-09-26 376429 373678 85788 85974 132535 131396 132585 131198 91017 89561 100217 104201 122488 123315 360781 387293 1042100 1037865 387691 406034 111450 99391 112384 114220 133056 129577 120273 120423 80624 81630 283030 247481 745266 735794 209719 207551 267736 268972 309289 303924 317353 318976 333021 337830 314954 348705 736221 766179 547982 447749 284427 278172 320628 320392 331986 339198 338459 342591 381025 384646 635213 659379 39.55 68.2 1
09:11:40 2023-09-26 375072 373816 85739 86134 129954 131352 132552 131898 90761 89923 100427 101548 122455 123330 360745 389955 1046734 1023660 390508 408331 111441 99425 111900 111187 131897 129493 123521 120293 80248 81672 281474 248536 730236 738685 208732 208229 266884 268359 311024 301797 318106 317977 333021 336082 315915 347788 731778 774163 555879 449850 283061 278479 321186 318646 333933 337123 339173 342555 383301 380602 628213 660387 39.55 68.3 1
09:11:41 2023-09-26 374304 373426 85756 86007 132413 131409 132369 131774 90637 89594 100183 104240 122685 123415 360781 386915 1050759 1033562 392890 408690 111450 99670 111642 111325 131864 129931 123556 120589 80403 81887 279439 249242 731235 730138 209531 207690 266237 268864 310668 301268 317584 318976 332288 338079 313818 349700 731224 766337 554593 446667 282994 277486 320628 318646 333969 337052 338387 345125 378755 382349 625484 659883 39.55 68.3 1
09:11:42 2023-09-26 378934 373399 85703 86264 129593 131756 132245 132022 90637 89840 100083 101569 122338 123600 360708 387600 1041545 1026682 395696 406034 111224 99528 111849 114288 131807 129459 123521 120358 80281 81728 280374 247131 731831 737642 208947 207725 265386 269981 310073 301797 318628 317053 334213 337061 314476 349452 729917 776538 547982 447932 282528 277908 319140 320950 332994 337596 340474 342483 381863 382886 636111 662335 39.55 68.2 1
09:11:43 2023-09-26 375766 373434 85724 86130 130023 131705 132369 131774 90922 89594 100217 104240 122726 123666 360456 391029 1049940 1032537 391540 405926 111517 99599 111909 111316 131864 129321 123641 123748 80559 81728 280374 248323 734629 737605 210041 207366 267392 268773 310157 302256 318592 316947 331749 337096 313485 348251 732911 772524 549412 445926 283427 277451 320853 319388 332994 336580 340546 342483 383032 383531 631961 662335 39.55 68.3 1
09:11:44 2023-09-26 375498 375213 85728 86212 132569 131466 132768 131560 91017 89561 100422 104134 122689 123197 360781 389990 1037823 1029331 392868 406034 111603 99188 112384 114118 132626 129176 123658 123611 80501 81616 280374 245567 737143 736564 208913 207759 266237 269187 308495 303924 315690 318423 331749 335811 314990 348811 730206 772802 554430 449217 283863 277908 320628 319648 332022 339950 337841 342591 383348 381777 634763 658446 39.55 68.3 1
09:11:45 2023-09-26 374085 373403 85724 85978 132316 131442 132635 132457 90754 89923 100326 101569 122389 123567 360600 389777 1046734 1026156 389775 406034 111236 99391 111820 114254 131860 129793 123487 120326 80248 81760 279439 248360 730577 738163 208697 207725 266833 267571 311015 301833 317621 317977 333021 335107 315915 348564 731224 777088 549412 449886 283663 277521 322089 318905 333933 337596 338494 342555 382775 381172 628424 660387 39.55 68.3 1
09:11:46 2023-09-26 376591 374034 85813 86320 132408 131542 132369 131774 90637 89594 100217 104201 122455 123297 360745 385792 1040807 1029986 395549 406034 111224 99391 111745 114288 132324 129459 123470 123886 80281 81760 280374 247481 734295 730102 209796 208374 265793 269602 309395 302007 317657 318976 331852 338553 313998 348317 729967 765060 553700 446325 282563 278401 319623 320392 332994 338070 338423 345125 378685 382384 636751 660606 39.55 68.3 1
09:11:47 2023-09-26 380186 375149 85788 86349 129778 132037 132303 132137 90853 89960 100255 101627 122356 124056 360672 387600 1042506 1026409 396673 408222 111192 99699 111745 111219 131798 129918 123590 120326 80281 81760 280374 247657 731238 737642 208947 207725 265386 270362 309360 301339 319079 317017 333670 337096 313998 348921 730206 773958 555879 449533 282625 278331 318916 320653 333463 337087 340474 342519 381096 382349 634548 662335 39.55 68.3 1
09:11:48 2023-09-26 378288 373133 85787 86015 132539 131499 132369 131198 90860 89561 100217 104168 122488 123230 360515 386176 1041681 1037401 394297 406034 111603 99425 111745 114164 131964 129424 123590 120326 80281 81616 280374 246782 733651 730174 210223 207366 266549 269981 310409 303213 315798 318682 333021 338553 312533 348741 729845 767483 549412 445624 283498 278102 319175 320914 332994 338545 341602 344312 380779 384090 638376 660240 39.55 68.3 1
09:11:49 2023-09-26 379646 373292 85728 86268 129782 132071 132303 131774 90637 89811 100150 104235 122455 123666 360564 387635 1039332 1026682 394210 405889 111289 99425 111745 114378 131931 129459 123435 123714 80281 81648 280374 246433 733276 738163 209287 207759 266237 269981 308424 302752 318628 317017 331526 337096 314476 348957 730206 773098 546553 448988 282528 277521 319659 321662 332058 337833 340474 342519 382202 382384 636416 661866 39.55 68.3 1
09:11:50 2023-09-26 377951 373102 85675 86101 129989 131400 132585 131165 90761 89529 100183 104206 122455 123230 360708 388187 1045433 1037401 393073 406034 111374 99358 111978 111187 131931 129424 123521 120310 80281 81639 282085 246862 733303 730174 210188 207297 266798 269791 309511 303177 315329 318834 333021 337569 312973 349267 737165 768580 549412 446218 285881 279707 320083 322017 332814 338438 341118 342447 382942 384431 640164 660167 39.55 68.3 1
09:11:51 2023-09-26 380186 373630 85756 86101 129984 131665 132635 132071 90761 89807 100183 101575 122488 123448 360334 388757 1038558 1026645 394393 406034 111603 99528 112056 111187 131931 129424 123607 120261 80248 81639 282085 246433 745811 738685 209531 208014 266701 269981 309971 303177 318555 316982 334177 337025 314919 348811 734373 777638 562767 450809 284467 278074 320108 321591 331951 338070 340199 342447 382739 382313 637279 661792 39.55 68.3 1
09:11:52 2023-09-26 376162 373399 85756 86126 130015 131608 132560 131815 90761 89807 100183 104278 122455 123467 360708 389955 1047852 1032025 391960 408978 111353 99497 111987 111261 131864 129681 120309 120423 80514 81597 283030 247657 731588 736164 209942 207916 267664 268701 310264 302716 317621 317017 333960 336518 314440 348215 734114 775404 554414 448626 284259 278956 321114 319872 333698 338070 342331 342170 382167 383495 630993 663275 39.55 68.3 1
09:11:53 2023-09-26 377424 374083 85760 86008 132614 131310 132785 131860 90853 89529 100389 104101 122740 123079 360708 389955 1038558 1029604 392276 405998 111603 99257 112195 114118 132328 129355 123727 123714 80533 81583 283030 246957 741885 737605 208913 208194 266611 269187 309754 304102 315726 318905 332212 336047 315879 349415 736235 771943 546553 451301 284064 278137 320593 319872 331951 340189 338079 342555 383043 382010 636566 659846 39.55 68.3 1
09:11:54 2023-09-26 374304 373363 85788 86097 129954 131599 132552 131741 90761 89746 100293 101601 122693 124056 360456 390943 1048223 1026156 389739 408222 111517 99703 111875 111196 131897 129459 123401 120391 80592 81756 282011 248536 734735 738685 208843 208194 267415 268359 309980 302009 317621 318646 333021 336011 315915 348811 732814 777051 547982 450557 283863 278074 322125 318870 333933 338070 339447 342591 383008 381136 627289 661360 39.55 68.3 1
09:11:55 2023-09-26 377157 375827 85735 86126 132723 131542 132552 131865 90886 89840 100217 101537 122455 123500 360708 385720 1041545 1032608 395696 408331 111418 99630 111978 111207 132162 129819 123555 120226 80281 81728 282085 247481 735194 733192 209531 208339 265386 269791 309829 302716 317621 318905 332049 339029 313962 348280 737201 768263 553342 446922 282528 279179 320108 320843 333463 338307 339375 345332 378685 382313 638145 659379 39.55 68.3 1
09:11:56 2023-09-26 378329 373968 85692 86435 129674 132344 132635 132361 90695 89960 100221 101558 122389 124089 360528 390201 1041103 1028105 396539 408331 111321 99699 111803 111422 131897 129785 123521 120423 80248 81789 283030 247657 731712 735644 209531 207725 265351 270362 310046 302009 319079 317942 334141 337061 314919 348481 730206 777675 547982 450170 283162 278331 319140 321591 333698 337087 340474 342483 382131 382886 636075 662335 39.55 68.3 1
09:11:57 2023-09-26 377946 373403 85756 86298 132539 131566 132552 131956 90823 89561 100355 101655 122488 123500 360781 387258 1043931 1038226 393688 408331 111450 99597 112056 111251 132328 129424 120323 120326 80501 81728 283030 246782 745831 730210 210671 207655 267431 269981 309325 302857 317621 318941 333490 338079 313485 349303 734337 765186 547982 446606 284059 278102 319623 320914 332760 338545 341602 342591 379888 384360 638265 662489 39.55 68.2 1
09:11:58 2023-09-26 380727 376057 85735 86264 129778 131980 132701 131922 90978 89927 100393 101601 122707 123467 360745 389919 1041170 1029604 393205 408331 111450 99528 112056 111348 132347 129424 123641 120310 80501 81728 283030 246085 734189 738685 209566 208159 267021 269981 308424 302857 318330 317906 332479 336789 314919 349663 729917 773886 554430 450305 282963 278102 321079 321365 330661 338782 339924 342483 383312 382313 636829 661323 39.55 68.2 1
09:11:59 2023-09-26 374564 373363 85735 86097 132758 131614 132768 131165 91143 89561 100389 104206 122488 123264 360745 388151 1047782 1035891 387655 408331 111670 99528 112056 111196 132361 129493 123727 120358 80281 81760 280374 248184 737052 730138 209859 208194 268082 268324 311024 303177 315762 319908 333021 338079 314919 347202 733853 766337 549412 449214 283030 278564 322841 320557 332706 339831 341081 345322 383119 383281 630364 658730 39.55 68.2 1
09:12:00 2023-09-26 377497 373821 85867 86083 132938 131310 132801 131033 91017 89529 100637 104134 122825 123197 360781 388757 1039332 1032500 394464 408331 111418 99666 112056 114288 131931 129459 123521 120423 80248 81728 283030 247657 735984 735451 210165 208339 266202 269187 310299 303177 315690 319648 331456 336518 315915 348564 733853 766373 555879 450363 283863 278470 320853 319908 333463 339020 339890 345088 382167 381207 634313 658410 39.55 68.2 1
09:12:01 2023-09-26 374948 373403 85756 86130 132539 131682 132560 131815 90637 89561 100183 101687 122455 123415 360745 386915 1051209 1032917 392312 408331 111353 99699 111849 111293 131716 129459 123435 120506 80248 81760 281922 248199 731007 733283 209566 208339 267021 268962 312690 301374 317657 319648 332085 338553 313998 350021 731741 769873 550841 447615 285476 279707 320936 318763 335822 337655 341360 345431 382219 383281 627908 660314 39.55 68.3 1
09:12:02 2023-09-26 376618 372840 85707 86287 130074 131566 132552 131774 90637 89561 100217 101575 122455 123264 360551 385720 1040807 1031457 395136 406034 111353 99358 111745 114254 131807 129390 123487 120326 80248 81672 280374 247481 732374 732673 209531 208665 265661 269602 309794 302681 317621 319648 331583 338553 315097 348280 736235 766143 550841 445224 284265 279806 319848 320357 332994 338070 338423 345088 378685 382010 636566 658446 39.55 68.3 1
09:12:03 2023-09-26 375896 374222 87494 86163 129413 131980 131906 132295 90574 89935 99874 101558 122254 124037 360165 386915 1051504 1031107 391685 406034 111289 99699 111745 111316 132013 130035 123350 120358 80248 81728 280374 247832 730154 730210 209894 207690 267056 269223 310299 301374 319304 319443 332769 338851 313675 350435 733743 772693 544532 446813 285476 279743 320936 320214 333825 337016 341266 342555 380385 383531 632673 663238 39.55 68.3 1
09:12:04 2023-09-26 378565 373066 85752 86015 130074 131707 132768 132366 90886 89594 100217 104201 122455 123349 360708 387733 1042455 1037401 394466 406034 111298 99699 112010 111164 131931 129459 123590 120358 80501 81728 279439 246957 734180 732677 210882 207690 266611 270362 309785 303213 317657 318941 333490 338791 313009 349022 734409 767409 547982 446254 283427 278470 319883 320914 332994 338545 339411 342591 378755 383531 635894 660387 39.55 68.3 1
09:12:05 2023-09-26 378559 374302 85756 86196 132535 132310 132336 132286 90846 89956 100360 101728 122590 123870 360564 391487 1040659 1029235 396074 405889 111593 99699 111978 111293 132324 129918 120225 120506 80501 81728 282085 246782 734066 736054 209566 208014 267204 270362 309325 303177 319079 317017 331714 337096 314954 349985 734373 774187 547982 448514 282994 277908 320143 321888 332490 338070 340510 342519 383063 382886 637316 662298 39.55 68.3 1
09:12:06 2023-09-26 376012 374235 85739 86134 132631 131343 132552 131165 90860 89561 100355 101548 122488 123079 360745 388187 1043968 1037484 387619 406034 111450 99358 112193 114220 132380 129390 123555 123731 80281 81672 280374 246957 735165 730174 209531 207690 267843 268773 309360 302857 315762 318941 333021 337842 313998 348741 736120 766143 549412 448261 284294 278564 321114 320878 331664 338545 338423 342627 381560 384610 635664 660099 39.55 68.2 1
09:12:07 2023-09-26 377456 373114 85746 86287 130109 131599 132701 131675 90853 89742 100393 101537 122759 123448 360528 389919 1037823 1028142 393461 405781 111832 99325 112195 114310 132361 129390 120338 120343 80643 81471 280374 246433 738600 737642 208913 208049 266611 269187 309568 302892 315762 317977 332212 336047 315434 349415 729967 773070 551530 450625 284265 277908 321079 320582 331986 337538 340199 342483 383043 382886 637498 662335 39.55 68.2 1
09:12:08 2023-09-26 378154 372836 85820 86264 132573 131499 132552 131650 90823 89594 100355 104168 122740 123212 360708 388223 1049011 1038226 392034 406034 111450 99391 112384 111143 132361 129424 120273 123680 80533 81728 281474 246433 734994 730210 209754 207366 267843 269223 309360 302928 315834 318941 333021 337842 314033 349022 730206 766409 549412 446922 284294 277525 320143 320914 332490 338782 341323 344798 383844 384900 638265 660204 39.55 68.2 1
09:12:09 2023-09-26 378565 375030 85739 86226 129782 131847 132577 131889 90761 89561 100217 101580 122455 123297 360456 389884 1037786 1027411 393182 405745 111450 99391 111978 111099 132414 129459 123624 123817 80533 81672 283030 246433 740920 738685 209566 208374 267056 269602 308424 302892 318106 317977 332247 336825 314990 349985 729917 777368 547982 450625 282761 278331 321114 320914 331126 339198 339447 342519 383348 382349 636343 660387 39.55 68.2 1
09:12:10 2023-09-26 375447 372836 85707 85982 132661 131817 132585 131165 90985 89594 100355 104240 122488 123112 360781 388223 1045484 1038138 387655 406034 111450 99391 112193 114378 132270 129459 123590 123817 80670 81616 280374 246957 735609 730210 209566 207546 267843 269187 309360 304138 315798 318976 332787 336777 314697 349022 736212 766373 549412 446594 286287 278848 320865 321531 332472 338985 339304 344420 384044 384467 636492 659700 39.55 68.3 1
09:12:11 2023-09-26 377387 372247 85792 86231 132539 131343 132336 131856 90761 89529 100355 104134 122455 123112 360456 389813 1037859 1026682 392576 406034 111450 99358 112227 114186 132361 129390 120240 123611 80501 81471 280374 246085 738379 737642 209719 208049 266237 269223 308424 304138 317621 317942 332247 336589 314954 348921 734373 774163 546553 449621 284265 277943 321150 320914 331484 339711 341081 342519 383348 382313 636379 660350 39.55 68.3 1
09:12:12 2023-09-26 375896 372273 85788 86007 132565 131707 132677 132366 90860 89561 100389 104201 122488 123230 360745 386987 1043968 1038138 387691 406034 111418 99358 112079 114254 132361 129424 123624 123817 80281 81583 283030 246433 734659 730174 209566 207366 267843 269187 309568 304173 315798 318941 333021 338079 314954 350758 733638 769328 549412 449496 285274 278760 321982 320664 332814 339974 340635 344420 380990 384106 631690 659379 39.55 68.3 1
09:12:13 2023-09-26 377761 373119 85799 86037 132758 131717 132677 131165 91011 89406 100250 104067 122488 122961 360708 389646 1037859 1029604 393461 406034 111670 99391 112496 114220 132394 129424 123830 123731 80592 81728 279439 247657 735054 734269 208913 208339 266794 269187 309829 304138 315690 318976 331749 336047 315915 349452 730206 770817 554792 450239 284265 278331 321114 320392 332526 337573 339447 342519 384270 382349 636343 660387 39.55 68.3 1
09:12:14 2023-09-26 376429 374235 85767 86066 132657 131343 132677 131560 90922 89561 100389 104168 122858 123382 360745 388259 1043968 1038138 389920 406034 111450 99391 112384 114322 132447 129459 123796 123817 80313 81704 279439 246957 738268 730210 209566 207511 267843 269187 309581 304315 317331 319659 333545 337972 314811 349195 735936 772592 549412 447445 286084 279349 321079 320914 331664 339198 338459 344834 382060 385223 636566 659883 39.55 68.2 1
09:12:15 2023-09-26 378033 373248 85707 86075 132573 131616 132585 132366 90985 89561 100217 104168 122488 123264 360454 389955 1037859 1028142 393461 406034 111450 99358 112044 114096 131931 129424 123590 123817 80533 81616 282085 246259 737255 737642 209566 208339 266646 269223 309099 304173 317657 317942 332747 336825 315434 350021 734373 774163 554593 449217 282959 277943 321114 320950 332022 339950 339447 342519 383348 382349 637084 660350 39.55 68.3 1
09:12:16 2023-09-26 376429 372317 85788 86201 132623 131501 132585 131272 90985 89561 100389 104206 122488 123230 360781 387022 1042063 1037401 391946 406034 111450 99391 112193 114209 131997 129459 120195 123817 80501 81616 283030 246433 738047 735862 211687 207517 267629 269458 309219 304030 317439 319506 333418 337901 314296 351940 733858 766337 549412 449214 286287 278616 321150 320357 332526 339198 340598 344312 381757 384681 633827 659416 39.55 68.2 1
09:12:17 2023-09-26 375762 375478 85776 86042 132539 131276 132585 131165 90761 89561 100389 104173 122656 123064 360454 389919 1036353 1028873 393182 406034 111603 99391 112496 114186 132414 129334 123693 123749 80478 81616 280374 246433 737707 735825 209385 208374 266833 269223 308460 304173 315762 318458 332212 336553 315915 349737 729917 772802 552980 450661 282528 278137 320889 319908 330929 337573 339996 342519 383348 382921 639701 661757 39.55 68.2 1
09:12:18 2023-09-26 375786 374048 85792 86305 129773 131913 132577 132186 90758 89832 100324 101575 122455 123297 360201 391858 1050462 1029530 390471 406034 111353 99562 112010 111325 131864 129459 123418 120360 80281 81760 280374 247657 731805 737642 209566 207546 267467 268808 310762 302292 318142 317017 332747 336825 314033 348812 733334 775404 549412 447944 284299 277486 321637 319908 333698 337596 341302 342519 381899 384681 630797 662335 39.55 68.2 1
09:12:19 2023-09-26 377423 372313 85792 86298 132573 131376 132585 131774 90637 89561 100250 104168 122488 123264 360201 389373 1037859 1026682 393168 406034 111353 99391 112193 114254 132324 129459 123418 123645 80313 81616 280374 245737 745374 736345 209831 208194 266833 269602 308424 303924 318106 317053 332247 337096 315434 350021 734373 775404 547982 450327 283039 278331 321150 320950 331700 338878 342088 342267 383205 382779 639284 660204 39.55 68.3 1
09:12:20 2023-09-26 375593 375562 85824 86212 129778 131562 132552 131774 90637 89594 100217 101601 122455 123382 360708 389955 1048149 1030758 389920 406034 111353 99630 111900 111251 131931 129493 123384 123886 80281 81760 280374 247657 729694 738163 209531 207725 267843 269187 311491 302716 318360 317942 332747 336082 314954 348286 733334 773922 554430 448896 284356 277293 321150 319648 333933 338070 340546 342483 382775 384646 630584 662805 39.55 68.3 1
09:12:21 2023-09-26 379876 372880 85724 86095 132539 132065 132336 131774 90637 89594 100217 104168 122455 123230 360454 388793 1039332 1026682 393424 406034 111289 99358 111900 114220 131931 129459 123555 123766 80638 81471 280374 246085 734637 737642 209531 208194 266273 269981 308424 303249 318628 317906 332479 336777 314990 347202 734373 774187 555879 450023 284668 279743 319517 321745 333626 336946 341434 342375 382943 383317 638376 663275 39.55 68.3 1
09:12:22 2023-09-26 375887 372313 85696 86108 129713 131814 132369 131956 90955 89594 100217 101589 122590 123330 360201 387328 1048525 1031379 392043 406034 111321 99562 111745 114254 131931 129493 123470 123748 80248 81648 280374 247657 730804 736043 210223 207725 267467 269223 310335 301901 319304 319443 331749 338553 313485 349022 732814 771979 546135 446922 283515 277908 321186 319943 333933 337087 341313 342591 379888 383531 631997 662335 39.55 68.3 1
09:12:23 2023-09-26 379916 373403 87561 86073 132316 131698 132465 132506 90637 89594 100217 101569 122455 123548 360454 390716 1041545 1026682 396258 406034 111321 99528 112665 111251 131931 129459 123418 120358 80533 81760 281309 246957 728775 737642 209566 208194 266237 270552 309360 302752 319079 317053 333888 337794 314667 349892 737503 776905 547982 450489 284668 279743 319705 321936 333319 338070 341266 342555 382775 383226 639247 664605 39.55 68.2 1
09:12:24 2023-09-26 375891 372840 85707 86108 132539 132430 132610 131774 90860 89811 100217 104307 122455 123297 360454 388757 1048525 1031379 391132 408331 111353 99663 112037 111261 131964 129493 123504 123748 80670 81793 279439 247832 734850 737120 210076 207690 267467 269223 311024 303000 318628 317017 332817 336742 314033 349303 733853 774163 544532 447944 284095 277521 321637 319943 333463 337123 341578 342555 384300 384681 631997 663275 39.55 68.2 1
09:12:25 2023-09-26 379646 374235 85724 86189 129778 131980 132336 131956 90637 89840 100217 101580 122455 123548 360129 388722 1040807 1026608 394430 408331 111353 99597 111745 111261 132380 129424 123727 120326 80281 81728 282085 247131 733162 738685 209531 208339 266736 270563 309546 304626 319158 317800 333960 337392 314775 349727 736948 777149 547982 449533 282924 278331 319623 321853 332887 338545 340954 342483 383008 383155 637738 663091 39.55 68.3 1
09:12:26 2023-09-26 376158 373097 85675 86101 129954 131682 132560 131906 90761 89561 100183 101580 122422 123382 360129 388757 1048112 1031803 391096 408331 111386 99597 111975 111251 131931 129819 123659 120391 80248 81728 280374 247832 730815 735052 210188 207690 267244 269151 310909 303142 319042 316982 332747 338043 313998 349022 733853 774163 549412 446958 284059 277873 321114 320357 333933 337087 341542 342555 381025 384646 632408 663746 39.55 68.3 1
09:12:27 2023-09-26 378898 373097 85809 86353 129984 132013 132287 131997 90637 89807 100183 101644 122422 123349 360129 387635 1035950 1026645 395062 406034 111289 99528 111978 111219 131931 129819 120213 120293 80501 81728 283030 247058 736110 740075 210271 208560 266878 270707 311282 303035 319348 318246 333960 337534 315362 350518 734373 775003 549412 450441 283356 278296 320108 321853 332994 338949 343061 342519 383312 383459 638217 663275 39.55 68.3 1
09:12:28 2023-09-26 376163 375442 85735 86130 130023 131665 132552 131865 90886 89561 100183 104240 122455 123415 360418 389955 1048525 1032686 391060 408331 111353 99597 111978 111284 132165 129424 123727 120358 80248 81728 280374 247832 733048 738163 210188 207690 267655 269151 310299 301936 318069 317017 332712 337806 314440 349267 733853 774990 557329 448261 284294 277486 321150 320357 333681 337596 341542 342267 385078 384900 633619 663359 39.55 68.3 1
09:12:29 2023-09-26 377688 373102 85792 86193 129980 132156 132369 131989 90637 89561 100355 101687 122455 123448 360129 388722 1036023 1026645 394114 406034 111353 99391 111900 111325 132228 129577 120175 120589 80827 81630 283030 246782 733618 738503 209754 208526 266878 270743 308424 302857 319042 317942 333888 339096 315621 350481 729917 777675 547982 449839 283157 278331 320143 321888 332724 338782 341230 342519 386247 383424 637279 662298 39.55 68.2 1
09:12:30 2023-09-26 376319 373363 85735 86413 132631 131632 132552 131774 90761 89561 100355 101655 122455 123297 360672 389646 1048525 1031069 392221 406034 111418 99391 112056 111251 131964 129424 121662 120376 80248 81728 281474 247832 731258 737605 210376 207690 267843 269187 310335 302681 318330 316982 332712 337061 313998 349267 733430 774163 549412 446594 284059 279671 321542 320593 333753 337928 343549 342375 381757 384503 631741 662621 39.55 68.3 1
09:12:31 2023-09-26 378570 375223 85703 86093 132723 131533 132336 131856 90846 89529 100183 104278 122656 123230 360672 387862 1043931 1038138 392167 406034 111450 99528 112056 111164 132380 129459 123555 120293 80501 81672 283030 246433 733627 730138 210223 207511 267244 269981 309360 303249 317584 318941 333869 338079 313449 349303 729917 766035 549412 445224 284259 278331 320108 321627 332131 338545 339411 344565 379853 384646 636343 660387 39.55 68.3 1
09:12:32 2023-09-26 375145 372836 85841 86167 132719 132029 132552 131956 90637 89561 100217 101474 122455 123382 360129 388757 1050013 1032723 390783 406034 111618 99699 111978 111164 131931 129459 123521 120358 80559 81728 280374 247832 731588 737084 210041 207690 267580 269187 310335 303177 318592 316982 332747 337842 313962 351505 733059 777309 546553 449496 285881 279349 321946 319730 333861 338402 342743 342339 386024 384610 630547 663746 39.55 68.3 1
09:12:33 2023-09-26 376295 373638 85650 86264 132781 131533 132768 131741 90942 89832 100217 104168 122488 123264 360745 388187 1044708 1038877 390920 406034 111527 99358 112056 111187 132689 129424 123761 120261 80533 81728 282085 246433 734652 730138 209942 207511 267655 269187 309325 304102 317584 318941 333490 338079 313998 349339 730206 766337 549412 447992 284729 277908 320628 321888 332994 339020 341044 345088 381899 385494 635894 660387 39.55 68.3 1
09:12:34 2023-09-26 375364 372840 85788 86066 129984 131682 132560 131725 90637 89746 100183 101474 122422 123330 360165 389919 1048112 1029604 390471 406034 111298 99528 111849 111219 131931 129459 123555 120261 80248 81728 280374 247832 732374 735644 210188 207690 267843 269187 310949 302892 318301 319443 335813 337628 314739 351977 733743 778556 552980 451448 285881 279743 322054 319872 333933 338545 340199 342267 384355 384574 630993 663275 39.55 68.3 1
09:12:35 2023-09-26 375709 373638 85782 86130 132723 131499 132643 131741 90886 89529 100389 104206 122455 123230 360708 388187 1043931 1038222 387691 406034 111670 99358 112349 114254 132361 129390 123658 120278 80533 81728 283030 247131 753325 730138 209894 207690 269124 269151 309325 304102 317584 318941 333634 338079 314919 349303 737165 766409 549412 448261 284729 277451 321114 320914 332760 339914 339411 344565 384808 385223 636566 660350 39.55 68.2 1
09:12:36 2023-09-26 375896 375478 85788 86130 132623 131566 132461 131774 90761 89561 100217 101687 122488 123330 360708 389338 1048525 1032686 391096 408331 111365 99699 111900 111207 132289 129493 123521 120326 80281 81728 280374 247832 733609 739457 210600 208131 267557 269043 310628 303035 318933 317800 333960 337901 314481 351940 733425 775085 549412 448958 284294 279707 320865 320097 333139 338545 340510 342483 383241 384681 630511 663275 39.55 68.3 1
09:12:37 2023-09-26 376245 372286 85735 86134 132661 131529 132831 132184 90886 89561 100355 104235 122488 123197 360708 388151 1044708 1038138 387655 406034 111450 99358 112044 114344 132365 129424 123590 123680 80501 81583 280374 246433 737380 730174 209859 207511 267843 269602 309785 304138 317584 319424 333021 338079 314697 349303 729917 766409 549412 445926 284729 277521 320628 321853 332760 338782 339411 344565 381595 385223 638265 662489 39.55 68.2 1
09:12:38 2023-09-26 375364 374008 85813 86375 132500 131665 132369 131865 90637 89561 100183 104240 122422 123382 360708 389919 1048525 1029604 390642 406034 111321 99630 111900 111131 131931 129459 120192 120589 80559 81756 283030 248184 730475 738539 210530 208020 267700 269008 311100 302999 318294 317906 332747 337061 314919 351755 734495 775279 555879 450291 283860 277486 322435 319872 333933 338545 339924 342519 384192 384646 629174 663275 39.55 68.2 1
09:12:39 2023-09-26 375364 374235 85767 86159 132749 131533 132768 131560 90985 89561 100458 101548 122825 123297 360745 388151 1045484 1037865 387655 406034 111603 99528 112462 111131 132626 129424 123624 123817 80533 81672 282085 247131 736936 730174 209894 207725 268408 269187 310335 304601 317838 319908 333490 338553 314954 349303 736120 766179 543123 448896 284729 277451 321186 320914 332706 339867 341602 345358 385078 385079 636492 660204 39.55 68.2 1
09:12:40 2023-09-26 374304 374952 85728 86015 132539 131579 132378 131906 90637 89561 100217 101548 122455 123382 360454 390537 1046623 1029604 389884 406034 111823 99774 112039 111422 132228 129681 120127 120423 80546 81831 283030 248360 731258 737132 209859 208159 268935 269187 310051 302928 318853 318870 332747 336553 315434 348776 733040 774223 549412 449533 284525 277486 322125 320392 333933 338545 340990 342447 383099 384681 630547 663746 39.55 68.2 1
09:12:41 2023-09-26 376429 372282 85730 86353 132749 131591 132801 131815 90823 89561 100355 104312 122488 123179 360745 387564 1044321 1038877 390920 406034 111603 99391 112056 114254 132361 129424 120273 120360 80533 81672 283030 246433 737594 729778 210376 207690 267843 269602 309794 304601 317621 318941 333021 338079 314954 349339 730206 766409 577820 446667 286287 279671 320936 321745 332886 338985 341455 344907 381989 385044 637886 660314 39.55 68.3 1
09:12:42 2023-09-26 378496 374231 85707 86134 130109 132128 132560 131997 90761 89529 100217 101474 122759 123382 360454 389338 1035216 1028142 393146 406034 111450 99391 112056 111164 132380 129424 123727 123783 80533 81704 281474 245737 738279 736164 209859 208374 267056 269981 310482 304138 318592 317942 332747 337061 315657 347935 734373 777675 547982 450170 282959 278331 320898 321888 333681 338070 341542 342519 382775 383226 636866 664567 39.55 68.3 1
09:12:43 2023-09-26 376962 373181 85788 86126 132657 131941 132768 131774 90761 89529 100217 104134 122488 123264 360708 386987 1043968 1038965 389920 406034 111450 99528 112227 111219 132361 129424 123761 123782 80836 81704 280374 246433 736274 730210 209894 207690 267843 269791 309395 303282 317621 319459 333816 338019 314667 352292 735849 770602 549412 448848 284591 279349 322399 320736 332814 339974 338899 344638 384387 385223 634432 661829 39.55 68.2 1
09:12:44 2023-09-26 376962 372804 85735 86168 132788 132095 132785 131165 91017 89529 100389 104134 122656 123079 360781 389919 1038595 1029641 393168 406034 111679 99391 112643 114220 132577 129390 120436 123817 80533 81728 283030 247131 744307 736527 209754 208374 267056 269602 309865 305066 315762 319459 332479 336825 315915 349985 734409 772524 546553 450291 283030 278331 321150 320617 332994 338550 342331 342591 383384 383495 637316 661829 39.55 68.2 1
09:12:45 2023-09-26 375364 372587 85739 86130 132788 131348 132768 132184 90761 89529 100355 104206 122488 123079 360708 388187 1043968 1038138 387691 406034 111450 99391 112044 114254 132237 129424 123555 123817 80281 81672 280374 246782 751587 730174 209894 207725 268417 269504 310260 304779 317186 319801 333725 338447 315290 351940 733743 769402 550841 448896 284099 278564 322877 320617 332706 340452 338387 345125 381863 384681 632622 660204 39.55 68.2 1
09:12:46 2023-09-26 375426 372242 85852 86075 132788 131838 132677 131165 90761 89529 100389 104067 122455 122979 360745 389884 1039332 1032760 393461 406034 111823 99358 112462 114186 132577 129424 123761 123817 80501 81760 280374 247481 741995 736007 209566 208374 266919 269791 310299 304601 315726 319424 332212 336589 315915 349700 730206 771943 554430 450557 282563 278470 321150 320617 332994 337573 339960 342555 383099 383495 637279 661829 39.55 68.3 1
09:12:47 2023-09-26 376429 374911 85735 86108 132535 131409 132677 131198 90761 89561 100217 104134 122455 123146 360745 388187 1043968 1038603 387691 406034 111527 99391 112384 114288 132626 129424 123658 123817 80533 81672 283030 247095 736122 735794 210083 207586 267771 269043 309688 304422 318105 319730 333924 338553 314919 349375 730206 770622 550841 446448 284796 277873 320853 321888 332994 339020 339447 344638 381899 385223 638145 660387 39.55 68.2 1
09:12:48 2023-09-26 377497 372286 85788 86126 132565 131599 132585 131774 90761 89561 100217 101612 122740 123349 360454 389919 1039332 1028142 393739 408331 111450 99562 112079 114412 132270 129424 123796 123817 80533 81672 283030 246433 738394 738685 209894 208409 266833 269981 309568 304637 318628 318423 332782 337096 315915 347238 734373 774187 549412 448514 283484 278331 320628 322377 332994 338545 341266 342230 383134 383246 639920 664143 39.55 68.2 1
09:12:49 2023-09-26 377121 373181 85788 86298 132749 131599 132768 131774 90637 89561 100217 104168 122488 123230 360745 388223 1043968 1038877 394220 406034 111298 99562 112227 111390 132872 129577 120240 120423 80634 81663 283030 246782 736224 735272 211155 207876 267476 270172 309794 304138 317657 318976 333816 338577 313962 349831 735447 765761 549412 446544 284365 278137 320143 320950 332994 338782 341081 344602 379888 384681 635894 660387 39.55 68.2 1
09:12:50 2023-09-26 378570 375208 85675 86167 132535 131980 132369 131989 90637 89561 100217 104240 122488 123448 360708 388757 1039332 1027868 394150 406034 111450 99699 112193 114412 132228 129459 123590 120293 80533 81760 280374 246259 734409 738685 209894 208409 267467 270743 309325 303924 319304 318458 332782 338079 315915 348215 734409 775085 549412 450170 283515 279743 320119 322544 333429 338295 341434 342447 383241 383353 639284 663598 39.55 68.2 1
09:12:51 2023-09-26 377423 373141 85760 86167 132749 132314 132801 131774 90637 89594 100389 104201 122773 123349 360745 388223 1042455 1041404 394246 408113 111899 99599 112211 111337 132295 129716 120255 120423 80891 81798 283030 246957 732177 730138 210917 208049 267366 270362 309794 303710 318106 319683 331749 338994 313998 349339 734409 764109 549412 446291 284139 278984 320179 321888 333463 339198 339960 345125 383030 385223 636416 661866 39.55 68.3 1
09:12:52 2023-09-26 379646 372871 85728 86324 132535 132104 132369 132022 90637 89778 100250 101569 122455 123552 360454 387635 1040807 1028142 395329 406034 111418 99630 112056 111284 132598 129493 123590 120423 80533 81793 283030 246433 732830 738685 209977 208409 267279 270743 309360 303284 319530 318423 332747 337842 315693 350472 737972 777345 549412 451817 285072 279257 320972 322723 332850 338711 341362 342411 383348 383495 637352 663275 39.55 68.2 1
09:12:53 2023-09-26 376591 373181 85703 86071 132661 131665 132677 131989 90955 89594 100389 101697 122928 123718 360492 387898 1045248 1038802 392130 408222 111679 99566 112126 111261 132361 129854 123624 120326 80313 81760 284782 247095 740576 734341 210587 207690 267843 270516 311051 304387 318142 319683 331714 338079 313998 349867 735447 766373 549412 446606 284969 278475 320889 321888 333463 339198 339483 344638 381025 385494 636111 660424 39.55 68.2 1
09:12:54 2023-09-26 378257 372800 85735 86159 132565 132347 132369 131989 90637 89594 100250 104201 122488 123415 360201 388793 1039332 1027411 393241 406034 111450 99528 112056 114243 131964 129459 123624 120243 80726 81760 282085 246085 737590 738685 209894 208409 267092 270362 309360 303887 318787 318692 333924 337510 315771 350297 738027 777455 554973 451448 285274 278261 321863 322305 332526 339198 340546 342267 386848 383495 638217 662335 39.55 68.2 1
09:12:55 2023-09-26 374114 372844 85746 85373 132539 131591 132585 131997 90637 89594 100389 104273 122488 123533 360745 389955 1048186 1032723 390573 408331 111298 99732 111900 111251 131964 129459 119966 120326 80281 81793 280374 247832 730362 735798 210376 208084 267843 269223 311024 303249 319079 317977 333282 337132 315434 349303 733853 773098 554236 448261 284330 277943 322125 320653 333969 338545 341807 342519 383043 385223 631513 664217 39.55 68.2 1
09:12:56 2023-09-26 377387 372286 85731 86192 132657 131773 132560 131906 90955 89594 100458 104235 122740 123297 360745 389338 1035987 1028142 393461 406034 111450 99562 112079 111251 132361 129459 123624 120358 80676 81760 280374 246259 738049 738102 210453 208817 267629 270707 309931 304708 318933 318799 335995 337664 315771 350260 736523 774187 547982 450239 284025 281326 322125 321853 332760 338079 341542 342591 383134 384375 638058 663275 39.55 68.2 1
09:12:57 2023-09-26 376048 373403 85731 86159 132758 132368 132768 132022 90823 89594 100319 101505 122488 123482 360708 389990 1050462 1031379 391096 406034 111670 99630 112305 111228 131964 129854 123590 120423 80734 81793 280374 247657 732602 735644 210258 207759 268180 269602 311277 303249 318853 317977 332782 338079 314990 349339 735040 775441 554792 448261 284330 278446 322125 320653 333933 338070 341578 342555 383085 385494 634709 663995 39.55 68.2 1
09:12:58 2023-09-26 378293 375777 85788 86200 132696 131980 132560 132022 90637 89811 100217 101612 122488 123533 360745 388722 1037492 1028142 394430 408331 111450 99663 112227 111196 132589 129459 120273 120506 80822 81821 283974 246433 734637 736091 210118 208886 267289 270707 309219 303959 319530 318423 332747 338079 315693 350868 738084 778506 549412 448901 283391 279006 321007 322640 332472 339198 341026 342555 383384 383566 638254 663583 39.55 68.2 1
09:12:59 2023-09-26 375218 372840 85820 86288 132661 132013 132677 132129 90761 89594 100286 104268 122488 123382 360745 391305 1050013 1030000 391132 406034 111450 99663 112044 111261 131997 129528 123590 120326 80533 81793 283030 247832 730702 738163 210258 208194 267843 269223 311742 302821 319079 318458 333551 338079 315470 349375 736120 773134 552270 448261 284765 277943 322161 320653 333825 338604 342325 342303 383099 385386 632298 664180 39.55 68.2 1
09:13:00 2023-09-26 378293 373181 85677 86383 132565 131765 132677 131989 90955 89594 100217 101505 122740 123482 360745 389646 1039332 1028142 395310 405745 111756 99774 112264 111422 132477 129647 122001 120423 80656 81854 283030 246433 737136 738503 210671 208845 267843 270743 311399 304493 319421 318388 332712 338079 315915 348215 738027 775279 549412 450489 283391 278949 320108 322831 333933 338545 344543 344529 383312 384340 637766 663746 39.55 68.2 1
09:13:01 2023-09-26 376319 376309 85735 86253 132627 131946 132552 131956 90886 89807 100355 101537 122740 123533 360093 387600 1055000 1035743 391962 408331 111450 99666 111978 111293 132380 130035 123727 120423 80643 81760 283030 247832 732374 736527 210882 208339 267843 269981 311242 302785 319530 317942 332712 339029 314440 350077 733853 774163 544532 447969 286287 279743 321589 320700 333645 337655 342469 344420 381953 385314 632709 664380 39.55 68.2 1
09:13:02 2023-09-26 377688 373146 85820 86282 132627 132120 132643 131956 90761 89840 100355 101474 122740 123415 360492 392135 1041911 1031289 393835 408222 111976 99599 112333 111357 132477 129647 120305 120391 80813 81760 280374 246259 736454 738539 210188 208665 267580 270552 309325 303852 319158 318423 332747 338079 315915 348179 729917 774151 547982 449276 283396 278366 320108 322377 333933 338070 341542 342555 385900 383495 636343 663275 39.55 68.2 1
09:13:03 2023-09-26 376429 372242 85735 86450 132719 132104 132552 132022 90823 89684 100217 101537 122455 123330 360129 387564 1050013 1032111 393625 408331 111386 99699 111978 111293 131964 129944 120163 120391 80533 81793 283030 247832 730034 737605 211036 208339 267843 269981 311242 303675 320209 317942 335813 338851 314631 352255 735899 776905 549412 449459 285093 279743 322626 320700 333897 339020 343549 342519 383348 385765 634071 664106 39.55 68.2 1
09:13:04 2023-09-26 377688 373968 85767 86352 132661 132195 132768 132377 90879 89923 100498 101633 122693 123619 360528 391087 1040659 1030741 393652 408222 111603 99666 112357 111196 131964 129459 120240 120589 80643 81728 280374 246259 735094 737884 210600 208845 267431 270743 309785 304138 319042 318388 332747 338079 315657 348215 734373 778776 549412 450170 283498 278366 320108 322115 333933 338070 341542 342591 383312 383495 637011 663275 39.55 68.2 1
09:13:05 2023-09-26 375896 373070 85699 86311 129980 132526 132336 131989 90823 89807 100355 101505 122455 123482 360165 387293 1050013 1032111 392239 408331 111670 99699 112193 111228 132237 129819 123624 120523 80702 82018 283030 247832 733162 736527 210882 208339 268154 270110 311430 305243 320399 318728 333960 338994 314517 352477 735872 776869 549412 448896 284929 278102 322089 320843 333825 338545 342264 342519 385697 385494 633619 664143 39.55 68.2 1
09:13:06 2023-09-26 378559 375489 85810 86501 130105 132560 132735 132228 90853 89898 100427 101665 122759 123581 360528 389302 1041545 1029331 395026 408077 111756 99666 112211 111261 132195 129424 123590 120506 80533 81760 279439 246433 734295 737605 210041 208700 267655 270743 309794 304102 319530 318423 332712 338079 315915 348705 734373 775049 549412 450170 283431 279691 320108 321888 333681 338070 342023 344529 383312 383495 636343 664217 39.55 68.3 1
09:13:07 2023-09-26 375896 373106 85677 86315 129984 133139 132336 132914 90761 89778 100355 101676 122488 123533 360708 388151 1050759 1032880 392239 408331 111450 99699 112357 111325 132270 129854 123761 120506 80533 82018 282085 248536 739323 737884 211254 208560 267700 270254 311818 303923 320626 318728 333960 339029 314404 349339 733853 773776 547351 447080 284259 278470 322614 320878 333825 337655 342059 345088 380990 385223 632930 663746 39.55 68.2 1
09:13:08 2023-09-26 377679 373066 85771 86226 132723 132314 132768 131989 90761 89561 100458 101569 122740 123400 360708 386643 1043968 1038138 395379 408331 111418 99630 112056 111316 131964 129459 123590 120391 80781 81793 282085 247131 738868 732673 210917 208374 267021 270743 310299 304102 318592 319648 334177 339291 313962 348776 735447 765150 548761 446886 283427 279709 320818 321853 333933 339020 340474 346372 382777 384324 639664 661176 39.55 68.2 1
09:13:09 2023-09-26 376319 375135 85852 86319 132224 132261 132336 132204 90637 89840 100183 101697 122455 124004 360672 385756 1051523 1032880 392831 408331 111268 99903 111745 111727 132189 130315 120242 121098 80634 82145 284782 248536 741182 735794 210706 208817 267700 269981 311715 302256 319982 319648 333310 339983 314883 348986 733334 766143 544532 447896 283427 278475 322089 319872 335750 338070 339960 346700 380421 383531 627289 662018 39.55 68.2 1
09:13:10 2023-09-26 376582 372804 85707 86286 132758 131980 132768 132220 90823 89840 100389 101537 122488 123600 360708 385126 1042284 1032917 395696 406034 111450 99732 112010 111281 131964 129819 123555 120423 80533 81793 279439 247657 733723 732673 210258 209026 266798 270362 310335 303213 318592 319943 332553 340198 315879 348197 730170 768496 553700 447628 282959 281723 320794 321567 333753 338985 340331 346554 383484 383048 639011 660167 39.55 68.2 1
09:13:11 2023-09-26 376162 373106 85724 86565 129778 132228 131993 132295 90637 89996 100183 101633 122254 124189 360129 386643 1053894 1035407 394239 408113 111450 99907 111943 111498 131864 130112 121832 120754 80656 81887 283030 247832 730368 734377 211036 208665 267593 270254 311242 301654 321146 318941 334141 339983 314919 349022 733334 766409 553700 447944 283860 278366 322089 319908 333687 338070 342574 346174 380687 384646 628249 662335 39.55 68.2 1
09:13:12 2023-09-26 378293 374235 85735 86163 132758 131698 132643 131865 90637 89561 100389 101537 122488 123448 360708 385756 1044691 1035230 397042 408331 111450 99699 112056 111228 132414 129493 123555 120423 80501 81760 283030 247481 732488 732673 210258 209026 266237 270362 310299 302644 319079 319872 333021 338018 315915 349617 737916 769022 550841 449496 284668 279960 320972 321448 333609 338985 341787 346518 380990 383155 636751 660568 39.55 68.2 1
09:13:13 2023-09-26 376429 373106 85720 86288 132496 132402 132336 132204 90637 89873 100183 101812 122693 124465 360456 386627 1054494 1035482 393278 409413 111517 99907 111875 111575 131774 130251 123350 120671 80559 82046 284682 248536 737017 730174 210552 208519 267366 269874 312224 301618 319530 319908 333021 338052 315398 348251 733853 766301 552270 449214 283622 278366 323559 319388 333969 340153 338459 346700 382476 384646 627769 660387 39.55 68.2 1
09:13:14 2023-09-26 377992 372840 85739 86226 132758 131665 132552 131989 90886 89561 100389 101514 122656 123515 360745 387460 1042284 1034232 394306 406034 111418 99699 112056 111261 131964 129854 123658 120423 80501 81760 280374 247832 732146 730138 209531 209061 267021 269981 310770 304773 318040 323084 332805 338482 315843 349764 737073 769402 550841 449166 284668 279694 320758 320878 333933 339163 339183 347181 381595 382850 636115 660350 39.55 68.2 1
09:13:15 2023-09-26 373741 373705 85820 86163 130070 132128 132635 132372 90721 89898 100357 101665 122389 123870 360564 386448 1051467 1036958 393109 409342 111257 99732 111975 111575 132092 130000 123573 120589 80281 81961 281922 249242 737947 733192 210223 208374 267467 269981 312260 302009 319079 320878 333021 339923 314919 350684 733334 766409 552270 447944 283431 278475 321863 319424 333722 338070 339447 346419 380687 384340 627057 661829 39.55 68.2 1
09:13:16 2023-09-26 376627 372322 85767 86163 132788 132065 132768 131865 90761 89561 100458 101569 122455 123363 360708 385449 1042284 1032917 395696 408331 111353 99699 112193 111293 132146 129854 123555 120423 80814 81760 282085 247657 748104 733564 210636 209435 266736 270563 310628 303106 318933 320771 332643 338673 315699 348701 738027 766143 547351 446958 283193 281326 320865 320878 333933 339914 340474 346664 383032 383353 635409 660350 39.55 68.2 1
09:13:17 2023-09-26 376889 376025 85767 86420 129778 132406 132270 132386 90663 90022 100290 101717 122389 124189 360382 386915 1051560 1035169 393036 408908 111257 99870 111745 111422 132013 130147 123521 120423 80501 81760 280374 247832 727182 730210 210258 208409 267843 269981 311242 302221 318409 318941 333021 337547 315176 348741 732814 766071 554057 448896 283860 278401 323068 318941 333789 339020 338459 346664 381025 383531 627289 660387 39.55 68.2 1
09:13:18 2023-09-26 375990 372286 85731 86192 132565 131682 132768 131997 90761 89561 100217 101505 122656 123448 360708 386915 1038964 1029880 395136 408331 111450 99732 112010 111325 132146 129459 123555 120754 80734 81934 283030 248184 730260 733793 210118 209394 266843 270254 311783 303710 318410 320950 332787 339029 315915 349985 737953 766337 545942 449533 282924 279639 320794 321448 333933 339020 338423 346700 380990 383190 637872 659883 39.55 68.2 1
09:13:19 2023-09-26 376926 373106 85703 86255 132631 132310 132552 131989 90637 89594 100355 101601 122422 123633 360165 387564 1045484 1025916 396516 408331 111429 99732 112056 111357 131931 130104 123470 120506 80592 81961 281474 248536 728139 736007 209929 209680 266794 269791 312224 302256 319530 318941 332212 338553 315915 348811 729917 775404 549412 448958 282572 280100 321150 320357 333687 337821 341254 345322 385367 383048 632746 663165 39.55 68.3 1
09:13:20 2023-09-26 376429 375172 85778 86130 133007 131591 133202 131132 91176 89529 100561 104101 122858 123079 360781 389338 1035987 1032723 393461 408331 111832 99841 112230 111498 133030 129750 120240 120589 80721 81920 283974 247832 739759 737453 210083 209026 267467 269981 311242 304315 318033 320914 332677 337605 317884 348215 737953 775259 554414 450557 283391 279179 320829 320914 333211 338585 341266 342555 384498 384375 638254 664605 39.55 68.2 1
09:13:21 2023-09-26 375218 372313 85735 86167 132758 131698 132677 132256 90761 89778 100389 101537 122740 123482 360708 393356 1050013 1032723 390508 408331 111450 99699 112056 111337 132270 129493 123555 120423 80533 81793 279088 247832 733048 738163 210188 208194 267843 269223 311277 303213 319079 318423 333247 337842 315693 351755 733334 775351 554414 452089 286287 279707 322781 320736 333933 338985 340367 342411 384932 385044 630364 663598 39.55 68.3 1
09:13:22 2023-09-26 378826 373137 85824 86417 132539 132013 132552 131989 90637 89594 100217 101537 122656 123515 360454 391029 1041911 1030554 396536 405889 111603 99839 112289 111422 132261 129896 122001 120506 80643 81728 282085 246433 731258 737884 211987 208921 267619 270743 309794 303249 319530 318763 332747 338079 315915 348215 734373 775315 549412 449533 283462 279713 320108 321662 333969 338070 343771 344565 383043 383531 635445 664217 39.55 68.2 1
09:13:23 2023-09-26 376319 374235 85830 86352 129984 132477 131972 132328 90637 89873 100183 101665 122455 124156 360165 387460 1051504 1031379 391685 406034 111450 99732 112193 111272 132380 129493 123555 120506 80281 81793 279439 247832 735172 734377 210769 208374 267843 269981 310841 302292 319982 318905 331714 339876 314410 351755 735752 774953 546470 446813 284587 279743 321946 320736 333933 337928 342059 344565 381025 385223 633619 663959 39.55 68.3 1
09:13:24 2023-09-26 375498 373399 85792 86259 132526 132864 132585 132022 90721 90080 100360 101749 122895 124123 360600 388006 1047478 1029235 396820 408835 111593 99836 111745 111422 131931 130195 123435 120920 80546 82018 284782 248536 730479 734160 210741 209715 266438 269981 312224 302256 319530 318976 332247 338553 315915 349452 730206 773062 554593 450170 283193 280100 321114 320653 333687 338070 340546 345088 384387 382384 634763 663746 39.55 68.2 1
09:13:25 2023-09-26 376392 373137 85735 86352 132535 132352 132378 132419 90637 89873 100217 101590 122455 124189 360201 386643 1052707 1032917 392576 408331 111247 99903 111745 111498 131807 130320 123350 120754 80533 81961 280374 248184 724555 729854 211296 208880 267629 270372 311939 304194 320779 319801 333960 340461 315290 351940 734825 772888 552270 447943 284693 278401 322614 320914 335750 338473 342577 346138 381025 385765 633864 664180 39.55 68.2 1
09:13:26 2023-09-26 377193 373456 85746 86561 130105 132560 132743 132361 90820 90022 100427 101653 122961 124123 360564 389926 1042063 1026682 394262 408331 111450 99903 112010 111422 131931 130195 123555 120920 80546 82018 280374 247832 726660 734015 210258 209061 266202 270362 311997 302043 319530 318976 332479 338791 315915 349985 734373 774223 557329 449533 283864 280100 320143 320950 333652 338070 341578 344602 383312 383531 634245 663746 39.55 68.2 1
09:13:27 2023-09-26 374373 372282 87632 86381 129860 132195 131939 132022 90574 89873 100114 101558 122455 124394 360165 386915 1051560 1032977 392312 408331 111364 99870 111978 111325 131964 130195 123590 120589 80624 81793 283030 248360 731677 737884 211296 208560 268710 269910 311135 303070 320362 318505 333960 338994 314440 349339 733430 773070 552270 446439 284729 278366 322125 320914 333687 337785 342361 345649 384264 385223 632966 663746 39.55 68.2 1
09:13:28 2023-09-26 374304 375562 85714 86330 130139 132377 132743 132361 90853 89807 100355 101532 122488 123548 360130 388006 1045063 1026409 392349 408331 111603 99770 112227 111357 132228 130070 123590 120423 80533 81793 281922 248712 730654 734051 209566 209422 267843 269602 312260 303177 320349 319683 332247 338079 315061 348921 733853 777088 549412 450557 282532 279674 322614 319908 333687 338545 340510 345369 383348 382617 629174 662335 39.55 68.2 1
09:13:29 2023-09-26 374304 372880 85703 86159 132784 131822 132768 131989 90735 89873 100250 101569 122656 123600 360745 386915 1051560 1036011 393461 409378 111450 99732 112074 111575 132228 130043 120242 120920 80634 82154 283233 249773 732353 733711 210741 208886 267700 269981 313899 301936 319079 320950 333816 339876 315879 348776 733853 766337 552270 449496 283860 279214 323787 319612 333969 338044 339447 346455 383043 384681 631067 660387 39.55 68.3 1
09:13:30 2023-09-26 375026 373825 85735 86413 132784 131980 132768 131997 90879 89956 100424 101569 122488 123600 360745 390979 1048186 1028873 390920 408331 111450 99732 112056 111325 131964 129889 123555 120423 80533 81793 280374 247832 729581 736304 210271 208734 268408 269602 312005 303249 319079 319683 333749 337096 315915 349303 733853 775351 554792 452352 284765 277943 322877 320878 333969 339198 342574 342591 385111 385494 631030 664217 39.55 68.2 1
09:13:31 2023-09-26 375676 375510 85718 86167 132696 131682 132801 131997 90955 89561 100491 104168 122890 123349 360781 388187 1042100 1041127 390642 408113 111909 99599 112368 111293 132593 129321 120305 120423 80689 81630 283030 246433 736008 729818 210734 208229 269056 270182 310299 305102 318592 319943 332212 339029 315915 350395 735447 772256 554414 447944 285236 278366 322089 322640 332706 338279 340235 345685 381025 385765 637352 662489 39.55 68.2 1
09:13:32 2023-09-26 378293 373439 85731 86344 132666 132295 132585 132286 90637 89778 100250 101569 122488 123600 360454 390093 1042469 1028873 395940 408331 111450 99732 112391 111390 132361 129889 123761 120423 80588 81793 279439 247131 734066 738685 210587 209061 267655 269559 310544 304173 320655 318941 332782 338553 315915 351256 739600 779623 554414 451448 284187 279109 321007 322759 333861 338985 342156 344420 384769 384610 639450 664217 39.55 68.2 1
09:13:33 2023-09-26 378496 372282 85856 86141 132788 132013 132801 131997 90922 89594 100250 101327 122895 123666 360456 387934 1041952 1040355 394086 408222 111603 99736 112289 111325 132328 129819 123658 120341 80565 81760 283030 247095 739209 729778 211430 208374 267557 270635 310299 305102 319079 320108 332247 337582 314733 348776 736039 765222 546135 446995 283427 280183 321186 321924 333969 337538 339208 347510 381631 383495 638635 660424 39.55 68.2 1
09:13:34 2023-09-26 374337 373434 85763 86255 132758 132228 132585 132022 90637 89873 100250 101569 122488 123918 360781 387600 1048149 1026682 393636 408331 111353 99903 112056 111422 131964 130195 123555 120589 80313 82018 279253 248888 729464 736564 210258 209750 267056 269981 312295 303530 319800 321225 333888 339029 315843 349269 736458 776905 550841 450809 284668 280911 321150 320843 334468 338070 341302 345883 383384 383190 633864 663136 39.55 68.2 1
09:13:35 2023-09-26 378033 372840 85714 86196 130321 132646 132976 132286 90879 89898 100460 101537 122759 123718 360600 385612 1042284 1035119 396723 408331 111450 99732 112193 111498 132315 130035 123590 120423 80814 81793 282085 247832 736600 730102 210258 209130 267056 270552 311059 304173 319304 320914 333021 339601 315915 347167 734409 766337 550841 448865 282994 280170 321673 320950 333969 337538 338387 346737 384270 383495 634763 660424 39.55 68.3 1
09:13:36 2023-09-26 374295 372349 85707 86141 132792 131880 132585 132022 90761 89627 100250 101482 122488 123448 360781 388793 1047782 1025953 391453 408476 111386 99732 111978 111357 131931 130070 123470 120423 80313 81793 283030 248360 730122 739457 209684 209470 268229 269079 312117 302714 319457 322389 333960 337901 317702 349764 733853 775315 550841 450629 282563 281326 324267 319872 333652 339198 341313 345405 384355 382921 629174 663275 39.55 68.2 1
09:13:37 2023-09-26 377460 375520 85874 86239 130676 131656 133135 131708 90945 89677 100705 101612 122825 123415 360745 388722 1040622 1034008 393981 408331 111450 99699 112357 111575 132410 130035 123796 120423 80501 81929 282085 247832 750349 734341 210041 209061 267843 270743 311925 305066 317584 320914 332712 338079 317884 348179 735193 774163 554430 450557 283427 279314 322089 320878 333463 339294 341470 344565 384498 384610 638254 663275 39.55 68.2 1
09:13:38 2023-09-26 375355 373359 85820 86286 132758 132314 132768 131989 90823 89840 100355 101537 122740 123785 360745 391050 1051504 1032723 390471 408331 111450 99870 112056 111325 132146 130035 120305 120920 81016 82014 283030 248536 733952 738539 210559 208851 268902 269802 311791 303923 319304 318905 334251 336742 315915 352543 735936 775351 554430 450557 284294 279707 323415 320843 333969 339675 340990 342591 385951 385494 630065 664217 39.55 68.3 1
09:13:39 2023-09-26 376962 374957 85842 86391 130498 131946 132801 131774 90761 89529 100389 101601 123097 123349 360672 389919 1040807 1032500 393424 408331 111603 99528 114738 111164 133030 129459 120240 123852 80819 81728 279439 246433 741055 738685 210188 209026 267843 270362 310299 305746 318555 319683 333749 338079 315915 348251 736523 775085 557329 449534 284059 279279 322089 322831 332400 337538 342336 344565 383348 384610 637316 663434 39.55 68.3 1
09:13:40 2023-09-26 375887 373359 85739 86319 132631 132444 132585 132220 90823 89840 100355 101580 122825 123515 360418 387826 1050759 1032401 391685 408690 111756 99807 112384 111498 132261 130112 120275 120754 80689 81999 283030 248360 731383 737884 211212 208409 267843 270362 311715 304279 321117 318834 333480 340162 314919 351755 736570 774187 549412 451022 285200 278470 322841 320914 333969 338782 342577 342591 383348 385765 634042 664217 39.55 68.2 1
09:13:41 2023-09-26 378790 372804 85735 86532 130282 132560 132735 131989 90886 89840 100389 101751 122895 123718 360708 388757 1042284 1029604 395365 406034 111603 99699 112349 111325 132237 129854 120338 120423 80643 81961 282085 246782 734409 738685 210706 209026 267843 270743 310046 304138 319530 318905 333247 338791 315915 348986 735447 775315 549412 449145 283825 279935 320628 322377 333969 338545 342289 345088 383384 384646 637279 664217 39.55 68.2 1
09:13:42 2023-09-26 375766 375740 85735 86434 130023 132261 132369 132419 90637 89840 100217 101644 122455 123785 360420 387826 1054207 1035407 392094 408835 111603 99907 112368 111422 132746 129987 120208 120754 80643 82018 282085 247832 733838 737889 211437 208810 267843 270362 311715 303249 320889 318905 332712 338524 315398 349303 733853 766179 552270 448896 284339 279179 322578 320357 336772 338782 340439 346737 381061 384646 628213 662489 39.55 68.2 1
09:13:43 2023-09-26 377688 373328 85731 86311 132719 132954 132610 132295 90637 89935 100355 101590 122455 124123 360745 387600 1045484 1028873 396820 408908 111298 99870 111900 111422 131807 130160 123521 120589 80670 82018 276840 248360 727904 737605 210258 209026 266202 270743 311750 302716 320209 319648 332747 338269 315915 350518 734373 775315 554236 448514 284059 280100 320853 321853 333687 338545 342059 345332 383907 384375 638635 664217 39.55 68.2 1
09:13:44 2023-09-26 375766 373403 85667 86427 129954 132477 132378 132453 90721 90236 100326 101807 122693 124532 360564 387352 1053345 1035482 393995 408799 111374 99836 111978 111357 131931 130160 120175 120920 80689 82018 283030 247832 728041 729886 211191 208700 267843 269981 311715 302256 321564 318941 331714 338559 315879 349022 733853 766337 552270 448896 284259 279284 323104 319872 334189 339914 341602 347510 381828 385223 628176 661360 39.55 68.2 1
09:13:45 2023-09-26 376026 375745 85686 86282 132788 132104 132768 131989 90886 89840 100458 101537 122825 123515 360781 386335 1044654 1032645 395136 408331 111603 99903 112427 111357 132626 130070 123761 120506 80676 81961 279439 247832 733838 730138 210223 209534 267557 270599 311684 304315 319903 321745 333689 339983 315843 350260 738027 770492 554414 449533 283391 280345 322089 321853 333825 339974 339924 347719 381025 383495 635894 660204 39.55 68.2 1
09:13:46 2023-09-26 377420 373674 85814 86543 130290 132776 132701 132353 90758 90022 100255 101717 122726 124413 360528 386663 1053050 1033046 393461 409667 111670 100150 111900 111575 131931 130502 123521 121086 80734 82018 280374 248536 727060 734341 210917 209026 268935 270362 312224 302221 318599 319908 334141 338559 315915 349022 733853 766337 554593 448640 284059 279214 324015 319872 334189 338515 339447 346700 383049 384646 630101 661829 39.55 68.2 1
09:13:47 2023-09-26 375462 375782 85846 86167 133134 131533 133373 131741 91017 89561 100527 101462 123059 123297 360817 387635 1039074 1031379 394297 408331 111450 99699 112056 111357 132398 130195 123761 120423 80565 82018 279439 248536 737699 737884 210118 209575 267736 270707 311827 304278 317888 322436 333960 338553 317702 348215 736523 774325 538786 453090 283427 279683 322578 320914 333463 341555 340246 345649 385653 383531 636343 662335 39.55 68.2 1
09:13:48 2023-09-26 374765 373226 85862 86360 130645 132162 133135 132372 91041 89561 100561 101548 122890 123264 360492 387718 1048489 1038138 387619 408331 111909 99807 112574 111228 132361 129854 120273 120506 80676 81793 284425 246325 741435 730174 210882 209026 269010 269981 311277 305102 318592 320914 332444 339923 315915 352543 736120 766373 554593 449533 284259 278383 323236 320617 333933 338585 340199 346174 382739 385765 635664 661829 39.55 68.3 1
09:13:49 2023-09-26 375493 372278 85778 86226 132885 132447 132801 131865 91017 89840 100594 101537 122858 123585 360817 389990 1040807 1029844 394018 408331 111756 99597 114704 111390 133060 129793 120601 120506 81058 81887 282085 247657 740382 737944 210412 209540 267700 270743 310806 305531 318069 321596 335850 338031 315915 348215 737564 774187 546646 452089 285881 279310 322578 322867 333463 338279 342577 344565 383384 384646 638254 664217 39.55 68.3 1
09:13:50 2023-09-26 379535 373066 85718 86200 132758 131946 132801 132286 90853 89994 100527 101575 122773 123467 360456 387934 1045248 1038877 393387 408331 111450 99699 112349 111281 132361 129854 123796 120341 80643 81793 281474 246957 733374 730138 211543 208700 267843 270743 310335 303744 319304 320392 332712 338559 314697 348776 734047 765186 553700 446594 283462 280100 321150 322377 333704 337573 339447 347756 382167 383495 638635 662064 39.55 68.3 1
09:13:51 2023-09-26 375163 376015 85740 86315 132779 132224 132585 132204 90637 89873 100389 101601 122825 123818 360745 387600 1048186 1029085 396184 409629 111527 100146 112211 111651 132295 130454 120192 120920 80656 82145 283030 248888 727904 735161 210587 210091 267289 270477 312918 302608 319982 319908 336031 339029 315915 349700 729917 774187 550841 449313 283193 280135 321863 320653 334189 338545 341542 345613 383312 383174 634313 664217 39.55 68.2 1
09:13:52 2023-09-26 378311 373114 85714 86333 132754 132228 132831 131989 90853 89594 100458 101612 122740 123515 360708 385756 1040908 1032880 395136 408331 111450 99732 112193 111261 132146 130070 123624 120506 80533 81961 280374 247832 735537 733564 210258 209715 267056 270743 311277 304601 319530 321660 333021 337582 317514 347935 736003 773070 549412 450593 283427 279643 322125 321627 333969 340620 339173 346174 385075 384375 635664 661360 39.55 68.3 1
09:13:53 2023-09-26 374007 373403 85740 86196 132885 132228 132768 131989 90823 89778 100568 101659 122895 124022 360456 389813 1050685 1030816 390914 408835 111603 99907 112255 111641 132237 130070 123676 120506 80533 82046 282011 248536 732260 737241 209566 209569 268560 269602 312260 302821 319530 319943 332747 338079 315943 348215 734373 775423 567117 450629 284294 278366 323559 320629 333969 340224 340546 345369 385724 384681 629174 663275 39.55 68.3 1
09:13:54 2023-09-26 376319 372145 85778 86099 133374 131442 133202 131231 90985 89561 100561 104101 122858 122994 360745 389373 1039332 1034269 393461 408113 111756 99562 114659 111196 132610 129459 120257 123680 80588 81760 283030 247481 747866 734124 210188 209435 267843 270362 310806 304743 317657 320428 333480 338079 317884 348741 734083 774733 555879 450557 284059 279214 322125 322867 332994 338550 342059 344275 384228 384681 638290 663746 39.55 68.2 1
09:13:55 2023-09-26 374337 372322 85702 86468 130416 132344 133110 132361 90853 89804 100427 101601 122759 123818 360528 391487 1051023 1033074 391685 409667 111450 99801 112264 111575 132237 130070 123710 120589 80643 81990 283030 247832 731485 737884 211212 208409 268596 270362 311969 304138 319530 318679 334286 339029 315470 350431 730206 775404 552270 448261 285165 278401 322841 321627 333969 338545 342650 344602 382202 386724 634313 665817 39.55 68.2 1
09:13:56 2023-09-26 377688 372313 85803 86352 132973 132046 132801 131997 91017 89778 100422 101612 122858 123500 360745 386987 1045100 1042027 394260 406034 111450 99732 112384 111489 132361 129493 123727 120506 80731 81961 280374 246433 739274 735862 211367 208817 267771 270743 312761 304922 319421 320700 333960 340461 314775 351172 738717 766337 550841 446958 286898 280443 321114 322508 333933 338044 340510 347364 380990 384646 637316 661866 39.55 68.2 1
09:13:57 2023-09-26 377156 373261 85766 86486 133058 132535 132701 132535 90978 90022 100427 101665 122862 124156 360454 385792 1054383 1035891 393109 408331 111312 99936 111884 111651 131807 130320 123521 121383 80281 82187 282085 247816 737566 730174 210917 209026 267843 270362 313210 302716 319202 320914 333780 338323 315915 348812 733853 766373 550841 449313 284152 279441 324015 319908 333969 338550 339996 346174 382775 385765 632893 661397 39.55 68.2 1
09:13:58 2023-09-26 376429 372286 85778 86163 133038 131665 133235 131774 91017 89529 100491 104173 122890 123164 360781 389955 1039332 1031107 393461 406034 111832 99630 114625 111261 132872 129793 120453 120671 80767 82046 282946 247832 745628 736418 210118 209540 267700 270707 311572 305531 318810 320914 333247 338079 318042 350435 735930 775404 555879 450629 286084 279925 322614 320914 333933 339329 340546 344602 385417 384681 638254 662805 39.55 68.2 1
09:13:59 2023-09-26 376392 372676 85842 86352 132977 132347 132835 131956 90922 89561 100671 101633 122858 123448 360781 387293 1048186 1042022 387691 408043 111603 99732 112609 111316 132577 129854 123693 120391 80869 81793 280374 246433 738164 730246 210258 208339 268821 270172 310335 305102 318628 320878 332747 338542 315915 350925 734047 771979 550841 446667 285236 278366 322125 322902 333933 338550 340510 346174 381637 385765 637316 662335 39.55 68.2 1
09:14:00 2023-09-26 378293 372286 85699 86521 132657 132956 132585 132204 90637 89840 100389 101633 122858 123970 360745 388757 1047257 1029604 398114 408726 111832 100081 112299 111575 132510 130182 120526 120754 80721 82032 283030 247306 735652 738685 211072 209096 267843 272275 310664 304138 320435 318976 333749 339029 315699 349195 736003 775387 550841 448550 284294 280065 320628 322640 333652 338545 342361 345332 383384 384681 636379 664217 39.55 68.2 1
09:14:01 2023-09-26 376582 372313 85814 86510 132516 132104 132801 132053 90761 89840 100427 101505 122656 123482 360781 385469 1039037 1032917 395843 408331 111450 99732 112227 111304 132361 130070 123710 120423 80565 82018 283620 247481 730827 729778 210258 209715 267467 270743 311277 304138 319304 320985 333021 338087 317920 350449 734373 766445 554236 449217 283193 279674 321768 321888 333969 338550 339411 346211 385111 383531 634763 661360 39.55 68.2 1
09:14:02 2023-09-26 374304 373137 85744 86200 132653 132228 132801 132109 90761 89873 100389 101569 122488 124357 360492 392135 1048038 1026571 390987 408871 111450 99839 112177 111498 132261 129896 123555 120423 80670 81793 279439 249065 729671 737277 209859 209096 268408 269602 312117 303249 319304 321876 332747 337794 315978 348741 736157 775459 547982 450593 286287 278470 323787 320914 333186 337538 342059 342627 385075 385765 631030 664401 39.55 68.2 1
09:14:03 2023-09-26 378293 375446 85810 86543 132661 132473 132369 132295 90637 89840 100217 101569 122488 123852 360454 388485 1043395 1028873 396539 408331 111374 99732 112193 111357 132270 129854 123624 120423 80565 81793 280374 247131 735752 738163 210293 209061 267467 269559 310770 304015 321109 318976 332817 338553 315915 349303 729917 775315 557329 449349 284294 280100 321114 321853 333687 338545 342095 345649 383384 384411 636787 662868 39.55 68.3 1
09:14:04 2023-09-26 374373 372322 85776 86348 132530 132593 132543 132718 90754 90236 100255 101717 122422 124532 360564 387087 1054494 1035482 392130 408331 111257 99732 111900 111390 132046 130224 123555 120589 80501 81961 280374 247832 727796 734414 210917 209061 267843 270146 311750 302752 318670 319943 331749 338559 315915 349303 733853 766373 555879 449214 284294 279019 323104 319908 334225 337538 339483 346737 382775 385207 629174 661360 39.55 68.3 1
09:14:05 2023-09-26 374304 373678 85863 86188 132749 132224 132768 132022 90637 89594 100217 101580 122488 123448 360708 389955 1047404 1027411 389957 409704 111450 99765 112262 111314 132179 130104 123590 120506 80533 81961 280374 248360 730577 737884 209894 209096 268596 269791 311720 304173 319530 320651 333515 337605 315978 349057 736120 775423 547982 450593 284330 278137 323559 320914 332720 337538 342614 342627 384570 386724 632930 665958 39.55 68.2 1
09:14:06 2023-09-26 377701 373154 85906 86423 130710 132195 133135 132171 90853 89742 100427 101601 122759 123448 360708 388223 1046660 1043824 391096 408331 111603 99630 112609 111228 132577 129750 123727 120341 80731 81793 282085 246433 748696 730210 210882 208194 268408 270743 310335 305697 318628 320428 332514 339207 315470 350961 737990 766445 550841 446995 285272 279297 321186 322902 333969 338279 340510 346211 381025 385223 637316 662335 39.55 68.2 1
09:14:07 2023-09-26 375426 374368 85728 86352 132818 132510 132677 132453 90893 90029 100250 101622 122726 124513 360201 386915 1053123 1035193 392904 409378 111289 99903 111745 111422 131964 130320 123555 121104 80565 82018 280374 248184 725492 734414 210917 209061 267843 270362 312224 302504 320705 319683 333852 338594 315915 349303 733949 766373 550841 448958 284294 279454 323104 319908 333722 340381 341602 347217 382525 385079 629802 660277 39.55 68.2 1
09:14:08 2023-09-26 377387 373217 85750 86364 130321 132410 132768 132022 90637 89594 100217 101590 122979 123496 360745 387460 1039473 1033300 394393 409378 111450 99732 112193 111293 131997 129889 123624 120423 80565 81793 280374 247481 732830 730174 209929 209569 267655 270362 311750 304173 318810 321924 334177 338553 317920 347202 729917 773070 555879 452117 283427 279214 322125 320950 333969 339092 339996 344638 385111 383531 637316 662335 39.55 68.2 1
09:14:09 2023-09-26 374030 372278 85771 86200 132792 132137 132801 132022 90637 89594 100250 101612 122656 123515 360201 390573 1050013 1029604 387727 408331 111603 99841 112264 111575 132444 130056 120192 120589 80721 81920 280374 248536 733609 738576 210258 208880 269010 269981 312150 303887 320435 319943 334251 337605 315879 350149 735936 775387 541714 448550 285200 278366 323104 320914 333969 337573 342650 344602 383043 387068 634492 664401 39.55 68.2 1
09:14:10 2023-09-26 379377 373399 85735 86229 130290 132560 132552 132295 90637 89811 100250 101569 122895 124380 360490 387600 1045521 1026682 396074 408476 111201 99903 112227 111422 131964 130195 123384 120589 80533 81961 279439 248184 730738 737120 210636 209096 266646 270743 312295 302965 318188 319719 333256 339243 315915 347238 734373 773098 549412 450291 282598 280231 322614 320428 334189 338782 341578 345685 383384 383226 632481 664364 39.55 68.2 1
09:14:11 2023-09-26 375630 373439 85735 86196 132666 132137 132585 132022 90637 89811 100423 101633 122488 124037 360781 386663 1054383 1039919 392722 408908 111450 99941 112056 111575 131897 130147 120242 120920 80533 82130 279439 248234 722847 736152 211106 209026 267843 270552 312597 302752 320296 321638 332697 338524 315915 349267 734894 769800 550841 449040 284365 278984 324015 320617 333969 339057 340199 346419 383008 385765 633790 661323 39.55 68.2 1
09:14:12 2023-09-26 375640 372764 85714 86319 132977 132859 133068 132204 90886 89778 100458 101644 122825 123600 360708 390811 1050759 1032723 390508 408331 111670 99870 112384 111369 132361 130070 123796 120589 80845 82018 278880 247832 730589 738685 210552 208700 269124 269981 312224 304138 319530 319648 334754 338079 315915 350359 736193 775315 549412 448958 285200 278383 323104 320914 333969 340224 342614 344529 384804 385765 632371 664217 39.55 68.2 1
09:14:13 2023-09-26 377497 372286 85804 86472 132885 132116 132801 132548 91037 89923 100637 101659 123064 123652 360564 387970 1048223 1040984 393438 408186 111756 99666 112540 111293 132394 129459 122341 120754 80698 81760 283030 246433 748231 735757 211593 208339 268596 270743 310299 305066 318933 320428 332712 339029 315398 350889 729917 766409 550841 446242 285200 279179 321150 322867 333789 338515 343461 346664 380990 385223 636379 662298 39.55 68.2 1
09:14:14 2023-09-26 376926 373403 85752 86500 129984 132693 132465 132718 90637 89840 100217 101633 122455 124156 360129 387136 1051504 1032880 392276 408908 111450 99870 112079 111390 132237 129854 123796 120589 80676 82018 283030 247832 733148 735451 211543 209026 268408 270552 311961 303213 318670 319388 332712 338524 315915 350647 733963 773070 553700 446594 284729 279214 323068 321853 334693 338545 341578 346700 381863 385765 632138 664217 39.55 68.2 1
09:14:15 2023-09-26 377684 375026 85810 86510 130507 132767 132735 132137 90978 89898 100427 101633 122928 123937 360564 386299 1043931 1038138 396820 408077 112091 99874 112540 111390 132394 130160 123830 120920 80969 81793 280374 247657 730838 732673 210917 209061 267580 270743 311277 304601 319530 320428 334105 339574 315915 348215 735966 766373 550841 449850 283604 280065 322089 321888 333969 338515 339447 346700 385388 383531 635664 661829 39.55 68.2 1
09:14:16 2023-09-26 373447 375213 85746 86218 132973 131798 132835 131906 90823 89561 100561 101687 122858 123415 360745 388006 1048149 1037401 387655 408331 111603 99630 112462 111293 132414 129854 123864 120423 80643 82018 280374 247832 734949 729778 210882 209061 269010 269187 312188 305102 318330 320950 332247 340162 315915 349303 734337 766409 558779 450170 285165 278331 323308 321888 333753 339057 340474 346372 383063 386672 638265 662452 39.55 68.2 1
09:14:17 2023-09-26 377996 373226 85810 86416 130507 132410 132735 132405 90886 89807 100458 101537 123026 123482 360456 392413 1040807 1029604 393461 408331 111756 99699 112462 111325 132394 129459 120288 120423 80786 81961 282053 246259 735443 738685 210258 209096 267843 270743 310335 305746 319530 319424 333784 338553 315915 351755 737601 774733 549590 450521 284294 279604 321875 322867 333463 339057 342577 345088 384498 385223 638290 664217 39.55 68.2 1
09:14:18 2023-09-26 379572 372286 85740 86286 132788 132261 132831 131989 90886 89840 100389 101621 122825 123567 360745 388115 1045484 1038877 395425 408331 111603 99870 112496 111293 132365 130035 123830 120423 80786 82018 282085 247131 737844 730102 211578 208700 267843 270743 311024 305102 319304 320593 332712 338559 315657 349022 736523 766301 546135 448896 285881 281101 322328 322580 335750 339974 341169 347610 381453 384431 639284 661645 39.55 68.2 1
09:14:19 2023-09-26 378560 373102 85735 86315 132758 132444 132585 132685 90637 90241 100355 101601 122740 124156 360420 388006 1046734 1028142 396258 408908 111233 99972 112056 111422 131931 130286 123555 120754 80533 82018 280374 248536 726381 736527 210882 209715 267021 270743 312260 302360 321109 319908 332747 339029 315915 347202 737201 775404 541176 449850 283449 280100 322841 320617 334503 339020 341578 345893 383384 383459 631961 663605 39.55 68.2 1
09:14:20 2023-09-26 373479 373705 85767 86344 133003 132261 132552 132472 90637 89873 100355 101558 122740 123885 360745 386591 1054346 1039919 393168 409340 111450 99907 112021 111498 132079 130112 120242 120920 80656 82178 281565 249242 727668 730102 210734 209435 268336 270362 313614 303177 319530 320950 333960 338559 315915 352019 733853 766409 555879 449533 284414 279639 323763 319872 333687 338515 339447 346700 383008 385494 630993 661829 39.55 68.2 1
09:14:21 2023-09-26 374943 373252 85772 86319 132758 132261 132768 132220 90853 89873 100355 101610 122858 123852 360745 387564 1048525 1026682 392080 408331 111450 99903 112056 111390 132361 130195 123761 120589 80643 82018 283030 248888 731577 736273 209894 209750 267843 269981 313174 302785 319530 320629 332747 338553 315978 347202 734894 775423 546135 450629 284161 278984 324015 320653 333652 339914 341277 346174 385689 384646 630101 664217 39.55 68.2 1
09:14:22 2023-09-26 373775 375782 85810 86218 133007 131707 133202 132457 90985 89561 100671 101633 123012 123804 360492 387934 1051467 1038291 389775 409449 111756 99907 112368 111422 132581 130251 123830 120589 80676 82079 281309 248888 732394 730138 210882 209096 268938 269187 312260 304601 318592 321888 332247 340233 315915 349339 730206 766445 550841 450489 284769 278331 324171 320914 333789 339092 340474 346700 383348 387032 636115 663583 39.55 68.2 1
09:14:23 2023-09-26 375887 375474 85799 86319 132758 132514 132801 132022 90761 89811 100389 101526 122858 124041 360817 390811 1054716 1032111 390471 409667 111450 99903 112418 111422 132361 130070 123761 120589 80836 82018 283030 247832 731156 737277 210734 208700 269010 269981 312224 304601 319530 320883 334286 338815 315915 350642 729917 775351 549412 447969 287101 278366 323104 320950 333969 340224 342614 344565 384235 386996 632930 666364 39.55 68.2 1
09:14:24 2023-09-26 376591 373146 85799 85300 130507 132253 133068 132286 91011 89898 100427 101569 122961 123652 360600 388006 1048223 1041095 393153 408331 111527 99699 112299 111498 132964 130000 120273 120423 80819 81990 283030 246433 751817 734377 211367 208374 268408 270743 310335 305102 319530 320914 332747 339029 314954 351172 734047 766373 550841 446361 285236 279214 321863 322902 333933 338550 343697 346737 380990 385223 637803 662335 39.55 68.2 1
09:14:25 2023-09-26 375158 373363 85820 86407 132723 132477 132552 132593 90637 89873 100217 101697 122455 124189 360708 385433 1053086 1035239 392868 408331 111192 100074 111898 111422 131716 130502 123487 120754 80281 82130 280374 248536 722484 730210 211247 209061 267843 270362 312260 302716 318635 320428 334177 338594 315915 351718 733853 766409 552270 448896 284765 279214 322614 320392 334728 339198 340510 347756 382167 385514 631545 663451 39.55 68.2 1
09:14:26 2023-09-26 378570 373598 85827 86389 130321 132679 132701 132228 90820 89865 100427 101612 122825 123567 360708 385756 1047304 1032968 395696 408331 111527 99732 112299 111575 132270 130070 123796 120506 80892 81760 280374 247657 734066 733192 210734 210043 267467 270743 311750 304138 319530 321662 333869 338851 315915 347970 735447 766409 550841 449886 283391 279869 322125 321853 333969 338550 339447 346174 385424 383531 636115 661829 39.55 68.2 1
09:14:27 2023-09-26 374304 372278 85782 86167 132827 131723 133202 131997 91017 89969 100389 101548 122858 123415 360745 388187 1047404 1038877 387691 408331 111679 99732 112574 111261 132394 129493 120273 120326 80731 82018 280374 247481 751918 729778 210882 209061 269388 269981 311496 304422 319079 320950 332712 340233 315915 350925 734409 771943 554772 447883 286065 278331 323104 323034 333595 341412 343734 346554 383241 386852 636566 663598 39.55 68.3 1
09:14:28 2023-09-26 377497 372968 85906 86428 132969 132071 132835 132439 91017 89861 100599 101601 122825 123330 360745 392413 1042750 1033496 394018 408331 111603 99699 114782 111240 132935 129459 120403 120326 80884 81793 283974 246433 740604 736164 210552 209534 267843 270743 310335 305962 319304 319943 334286 338553 317920 350721 737637 777051 547982 450629 284334 279674 322614 322305 333698 339600 342336 345088 385382 385223 639682 664217 39.55 68.3 1
09:14:29 2023-09-26 376591 372286 85714 86251 132827 132104 132835 131997 90761 89561 100422 101482 122773 123448 360781 387564 1045063 1042022 393081 408331 111756 99732 112609 111390 132394 129854 120273 120423 80819 82018 283030 246433 736568 729854 211578 208409 268408 270743 310806 304672 319530 320629 336212 340712 315693 351456 737601 772132 546823 448005 285824 279534 321685 323213 333933 340452 341650 346518 382060 386852 637766 663275 39.55 68.2 1
09:14:30 2023-09-26 378257 375250 85842 86561 130321 132261 132652 132453 90761 89778 100498 101653 122656 123818 360745 388450 1039037 1029604 395660 408331 111450 99732 112418 111325 132697 129889 123830 120506 80819 82018 283974 246782 736224 736309 210882 209569 267843 269559 310299 304851 321146 318976 333784 339207 315915 349303 736523 775387 554414 450060 284294 280065 320308 322640 336224 338545 342650 345613 384498 385223 636343 663451 39.55 68.2 1
09:14:31 2023-09-26 377189 372322 85678 86311 132792 132460 132768 132022 90761 89529 100319 101505 122740 123733 360708 385178 1040549 1035928 396760 408331 111603 99870 112496 111357 131964 130104 123624 120423 80814 81793 283030 247657 737503 729778 210952 209569 267467 269336 311750 304637 319530 320664 333816 340618 315699 350942 740310 768313 548761 447762 284587 280779 321685 322651 333969 338044 339996 347756 383049 384090 636343 661287 39.55 68.2 1
09:14:32 2023-09-26 375462 373443 85735 85228 130321 132261 132403 132419 90922 89873 100217 101601 122740 124070 360454 387564 1045063 1026682 396784 409053 111450 99903 112056 111422 131931 130104 123555 120754 80533 82130 281922 248888 731120 734087 211296 210078 267655 270743 313210 303213 320882 319943 332782 339923 315915 347202 737238 775404 554593 454283 282959 279869 323104 320653 334189 339950 342574 346174 383384 383495 631030 664217 39.55 68.2 1
09:14:33 2023-09-26 374085 375510 85803 86200 132754 132013 133110 132361 90817 89923 100568 101569 122759 123870 360636 387352 1054132 1038455 393278 409196 111603 99903 112193 111422 132444 130043 123624 120589 80588 82018 281922 247851 730236 733729 210917 209096 268596 269981 313210 303284 319304 321662 331784 338288 315915 349339 734373 766215 549412 450170 284294 278470 324015 321853 333753 339092 340510 346700 383348 387068 635445 662601 39.55 68.2 1
09:14:34 2023-09-26 375896 372317 85686 86259 132788 132314 132801 132022 90761 89594 100458 101537 122488 123482 360165 388793 1051689 1032885 391409 409378 111450 99903 112384 111325 132361 129889 123624 120589 80814 81961 292651 247832 730589 737642 211247 208734 268596 270362 312224 304601 321109 318905 333784 338780 315915 350961 734337 777124 550841 448261 285303 279214 323104 321853 333186 338545 342686 345649 383085 386996 634313 663995 39.55 68.2 1
09:14:35 2023-09-26 379424 374989 85870 86442 130321 132195 133198 132262 90853 89865 100427 101610 122961 123904 360672 388115 1045484 1038877 395802 409160 111527 99870 112418 111422 132365 130008 120403 120506 80763 82018 280374 247131 741370 730138 211649 209061 267843 269559 311277 303780 319530 320629 332712 339066 315915 349022 734083 766337 548232 447932 283613 280566 322125 321888 333186 338314 339173 347756 383384 383531 636566 660424 39.55 68.2 1
09:14:36 2023-09-26 374304 372844 85778 86159 133374 131946 132835 131997 90955 89561 100491 104201 123059 123264 360781 386763 1047404 1038877 387727 408331 111756 99732 114625 111228 132927 130070 123727 120341 80819 81961 283030 247481 737715 729778 210917 209096 269388 269730 311750 305102 318628 320985 332712 339959 315915 351226 736523 771979 577999 449533 285873 278366 323750 322867 333933 341412 343771 346445 383673 386421 636566 662188 39.55 68.3 1
09:14:37 2023-09-26 377240 372136 85846 86398 130645 132162 133135 131997 90761 89594 100491 104307 123012 124286 360708 389919 1037492 1029604 394393 407823 111603 99630 114545 111196 132743 129459 123864 120193 80819 81760 281474 246259 741507 736164 210258 209365 267843 270743 310335 305962 319530 319908 333819 338766 315915 349057 737673 775387 550841 449253 284502 279678 321186 323884 333969 337573 342614 345078 384228 385223 636379 664217 39.55 68.3 1
09:14:38 2023-09-26 377688 372021 85767 86200 132788 132137 132801 132022 90761 89903 100389 101505 122740 123548 360781 386915 1042137 1038886 395696 408331 111603 99732 112418 111325 132394 129979 123658 120423 80676 81793 280374 247131 749468 729778 211614 209061 267467 269559 311277 303780 319530 320689 332747 339101 315915 348776 737637 766373 552270 450698 285881 280818 322590 322496 336303 339974 340331 348705 382025 384197 638376 663091 39.55 68.2 1
09:14:39 2023-09-26 376926 373102 85778 86348 132827 132593 133156 132419 90823 89873 100319 101595 122656 124123 360745 387293 1046734 1026682 394190 409704 111418 99765 112227 111422 131964 130320 123590 120754 80533 82074 279439 247851 727904 736007 210769 210407 267467 270369 313686 303711 318188 319943 332782 339994 317920 347202 736120 774733 550841 450593 282959 280001 323787 320653 333722 337538 341542 346455 385724 384601 629211 663275 39.55 68.2 1
09:14:40 2023-09-26 378862 372317 85771 86352 132696 132602 132369 132237 90637 89840 100423 101537 122488 123885 360708 387635 1040944 1031218 396258 406034 111266 99732 112227 111357 131931 130104 123590 120506 80533 81961 280374 247481 727952 738416 210734 209096 267467 269594 311313 304173 320743 319011 333515 338887 315735 351792 738110 779438 550841 449890 284622 279995 320972 322723 335822 338401 342300 345369 383958 384681 637812 663995 39.55 68.2 1
09:14:41 2023-09-26 376012 372840 85756 86348 132355 133398 132635 132453 90637 89778 100217 101633 122455 123970 360490 388151 1054652 1032954 392312 409667 111450 99765 112227 111641 132270 130104 123624 120506 80676 82018 281474 247832 739412 729994 211282 209096 268219 270552 311786 303284 318670 319683 332247 338594 315915 349339 730242 766445 552270 449214 284729 279249 323104 320368 334728 337573 339483 347510 382775 385494 629174 660424 39.55 68.2 1
09:14:42 2023-09-26 375099 372317 85750 86241 132726 132228 132801 132258 90823 89594 100422 101537 122887 123496 360781 390537 1051284 1031379 391132 409704 111527 99903 114545 111422 132394 129889 123658 120840 80676 82018 282085 247832 730260 738685 210952 208734 269281 270599 312010 304565 318983 319801 337239 338994 316249 351276 736980 779289 550841 449276 285637 278496 323559 321924 335822 339974 342614 345064 384498 387068 634313 664032 39.55 68.2 1
09:14:43 2023-09-26 378224 372216 85778 86277 133012 131946 132801 131989 90886 89561 100631 101505 122792 123415 360745 388187 1045484 1040549 392239 408331 111603 99699 112427 111390 132361 129854 120273 120506 80786 81961 282085 246957 734645 730210 211543 208810 268596 270743 311242 305102 319006 320878 332747 339506 315398 351456 737564 770382 550841 446594 285165 279918 321827 322867 333933 338515 341266 347228 380954 385187 637766 662298 39.55 68.2 1
09:14:44 2023-09-26 377724 375759 85842 86597 130290 132589 132701 132569 90758 89960 100427 101760 122726 124413 360492 387564 1045484 1029604 397888 408690 111603 100007 112048 111422 131964 130286 123727 120837 80689 82130 280374 248360 730195 738127 210882 209499 267021 270743 313642 303213 321336 319908 333247 339172 315915 348215 737165 777638 550841 451448 283467 280723 322578 320878 334693 339020 341542 346138 383348 383459 632622 664217 39.55 68.2 1
09:14:45 2023-09-26 376812 372247 85846 86134 133139 131566 133419 131650 90985 89529 100561 101462 122858 123230 360781 389302 1045771 1032111 394306 408908 111527 99870 112462 111346 132361 130160 123658 120589 80763 82018 280374 247832 733933 735415 210258 209680 267843 270743 312188 304672 318555 322055 333247 338553 315978 349022 736159 775404 546135 451979 284259 279639 323068 321853 333698 339329 342300 345322 385366 384900 642017 664143 39.55 68.2 1
09:14:46 2023-09-26 376162 375832 85810 86449 130507 132589 133101 132535 90820 89807 100458 101644 122656 123818 360456 390776 1052707 1032935 391685 408331 111603 99870 112349 111422 132270 130070 123761 120589 80676 82018 280374 247832 732716 738685 211212 208700 268596 270743 312224 304407 320435 319424 334754 339029 315915 350925 729953 777638 552270 448261 285236 278984 323104 321853 333652 338545 342650 345332 382739 386996 634763 663300 39.55 68.2 1
09:14:47 2023-09-26 378298 373368 85714 86311 132850 132444 132801 132419 90761 89840 100217 101526 122656 123885 360708 387564 1045063 1028142 395373 409304 111374 99972 112056 111422 131931 130286 123555 120754 80501 82130 281922 248536 727554 734015 210917 210491 267056 270743 313174 303213 321072 320392 333212 340198 315915 347935 729953 777088 558779 450593 283635 280708 323763 321305 337249 339974 341915 346153 384319 384197 632225 664069 39.55 68.2 1
09:14:48 2023-09-26 375090 373776 85927 86319 132885 132477 132801 132544 90915 89873 100424 101569 122825 123885 360420 387481 1054216 1038356 394018 407432 111450 99972 112056 111422 132328 130286 123727 120754 80643 82130 281922 248618 744395 733528 210917 209534 268596 270552 314163 303888 319530 322411 332212 338559 315915 349339 734337 766445 550841 450489 284729 278475 324471 321817 333969 340788 340439 347510 383348 385765 632408 662335 39.55 68.2 1
09:14:49 2023-09-26 375443 372844 85714 86352 132758 132228 132735 132022 90637 89807 100458 101569 122740 123548 360708 389955 1051504 1032880 390783 408908 111603 99807 112384 111325 132577 130195 123710 120589 80676 82018 280374 247832 734850 738685 211212 209026 268974 270297 312224 304601 319530 318905 334520 339029 315915 353696 735752 779623 557329 451769 285695 279074 323907 321674 335822 340452 342397 344907 385653 386364 632930 666290 39.55 68.2 1
09:14:50 2023-09-26 375896 374240 85842 86337 133104 132228 133202 132022 91011 89709 100561 101719 122858 123581 360745 388223 1047746 1042022 389884 408653 111756 99732 112609 111293 132577 129854 120305 120423 80786 81961 279439 246957 739496 729814 210917 208747 269199 270743 310988 305962 319304 320914 332782 338288 315434 351492 738681 766373 550841 446958 285263 280065 321827 322902 333969 338550 341266 348239 381863 385223 637279 662335 39.55 68.2 1
09:14:51 2023-09-26 377119 373394 85746 86352 132977 132568 132768 132419 90637 89840 100355 101665 122825 124123 360745 386879 1054652 1037401 393461 409667 111386 100041 112056 111804 131964 130320 123607 120920 80533 82130 281474 249242 725838 729886 211064 209388 268596 270743 313841 303588 320743 322091 333852 341564 315807 350745 737144 770492 550841 448775 285022 280043 324015 320392 334693 338515 342574 347610 383277 385765 630065 661829 39.55 68.2 1
09:14:52 2023-09-26 376305 373114 85810 86163 133139 131632 133473 131898 90761 89561 100355 101537 122825 123463 360745 387600 1045470 1031466 394018 408331 111603 99870 112384 111390 132361 130070 123796 120423 80643 82128 280374 247832 736100 735415 210258 209715 267843 270743 312224 305102 318330 321924 333212 338553 318230 348741 736232 775259 554430 450593 284294 280284 323068 322341 333933 339635 342059 345613 385724 385223 639646 663746 39.55 68.2 1
09:14:53 2023-09-26 379336 372247 85774 86284 133012 132104 132835 132440 90823 89778 100389 101505 122858 123733 360708 386915 1045100 1041785 395379 406034 111603 99870 112418 111325 132361 130070 123830 120423 80819 82018 282085 247131 737275 733601 211402 209435 267736 270743 311791 304958 320846 320736 333960 341805 315218 350077 736523 766373 547351 448261 286287 281335 322054 322831 333969 338550 341602 348522 382775 384610 638598 661829 39.55 68.2 1
09:14:54 2023-09-26 374302 375300 85750 86348 132788 132473 132801 132204 90761 89840 100355 101665 122740 123885 360708 387564 1048525 1026682 395416 408331 111386 99870 112010 111498 132270 130286 123590 120754 80565 82018 281922 248888 730076 736007 210734 210372 267843 270362 313899 303213 321109 320168 332782 337547 316455 349580 730206 775351 550841 450629 283480 280030 324015 320878 334693 337573 342023 346700 386847 385514 633345 663995 39.55 68.2 1
09:14:55 2023-09-26 373784 372964 85820 86360 133309 132280 133319 131922 90978 89709 100669 101543 122858 123382 360745 388187 1053457 1038877 387655 408331 111823 99801 112646 111575 132577 130160 120273 120589 80989 82018 280374 248184 736497 730174 210917 209715 269693 269981 312295 305102 319079 321888 332712 337582 315915 351456 736559 770817 550841 447932 286307 278366 323104 323357 333969 339057 341506 346700 383049 384698 638254 663275 39.55 68.2 1
09:14:56 2023-09-26 376429 375250 85756 86496 132530 132768 132287 132668 90637 90029 100217 101653 122455 124189 360745 387733 1053457 1032917 392276 408331 111450 99732 112349 111498 132414 130195 123676 120589 80676 82018 280374 247832 736242 734015 211578 209061 268596 270743 312224 303249 319601 319943 332747 339066 315915 350359 737201 766445 552270 449214 285165 279966 324100 320629 337580 340381 343771 348422 382901 385693 632004 664343 39.55 68.2 1
09:14:57 2023-09-26 377849 373186 85820 86400 132973 132261 132801 132506 90985 89956 100599 101601 122825 123818 360745 385433 1045248 1035156 395696 408331 111603 99903 112357 111422 132577 130286 120208 120589 80819 82018 282085 247832 730827 730138 210587 210043 267843 270743 312260 305102 320209 322413 334141 338559 316013 350721 736523 772488 552270 450557 284059 280218 322256 322377 333687 339329 340199 346700 385689 385223 636566 662335 39.55 68.2 1
09:14:58 2023-09-26 376429 372587 85806 86453 133038 132228 132835 132419 91017 89561 100458 101474 122825 123363 360708 388187 1048525 1042031 392784 408331 111679 99732 112643 111325 132793 129854 120526 120423 80819 82018 283030 246433 735557 734377 211107 208700 269199 270743 311277 305746 319530 320950 332747 337547 315915 351492 740125 770455 544532 447969 285824 279995 322209 323441 335822 340932 344282 346554 382561 386816 638254 663746 39.55 68.2 1
09:14:59 2023-09-26 380186 375209 85937 86486 132816 133231 132768 133097 90761 89873 100460 101685 122858 124156 360708 388757 1042418 1029604 396820 408908 111527 99903 112462 111434 132614 130195 120305 120589 80851 82130 281474 247481 733016 738685 210917 209680 267843 269594 311242 304601 318670 319908 333784 337547 315915 349303 734373 775315 554057 449181 283427 280955 323068 320950 337218 337538 341578 346700 385075 383566 631513 663995 39.55 68.2 1
09:15:00 2023-09-26 375426 372282 85836 86344 132945 132104 133006 132022 90886 89594 100561 101474 123059 123977 360781 390811 1040807 1032760 394018 405709 111832 99699 114738 111261 132702 129459 120403 120358 80851 81793 280374 246433 743193 738163 210882 209728 268596 269113 311024 306393 319311 320664 337660 339374 318042 350216 737164 779770 549412 451831 284795 279960 322662 324341 333933 338550 342650 345249 385095 385514 638254 664217 39.55 68.2 1
09:15:01 2023-09-26 374074 372286 85810 86453 132758 132568 132585 132453 90761 89594 100458 101537 122858 123615 360418 387022 1053931 1032986 392312 408331 111527 99903 112462 111422 132394 130286 123658 120589 80819 82018 277732 247832 731372 737939 211578 209026 268596 270743 312260 303887 319412 319905 333749 339066 315915 350431 736120 771943 555129 448896 284964 279869 323104 320950 334763 338497 341542 347756 383043 387032 629211 664217 39.55 68.2 1
09:15:02 2023-09-26 374085 373399 85846 86352 132977 132352 133068 132419 90886 89840 100561 101601 122858 123818 360745 389919 1049269 1029604 391132 409631 111527 100108 112384 111575 132361 130286 123693 120589 80708 82187 278880 248712 731588 738685 210636 210126 269245 270563 313763 304708 320435 320771 336506 338411 318419 351940 736944 775387 550841 454094 283860 280157 324520 321627 334423 338515 342059 346174 386847 386551 631030 665817 39.55 68.2 1
09:15:03 2023-09-26 374035 372317 85842 86196 133300 132228 133235 131865 91017 89561 100594 101505 123097 123330 360781 388187 1050013 1038877 389920 409667 111756 99732 114704 111293 132577 130035 123864 120711 80819 82130 281922 247832 733740 730210 211064 209715 269388 269981 312295 305746 318008 321924 335813 338559 317884 351492 735120 773070 550841 448640 286512 279428 323104 323884 333933 338585 341542 346737 382739 385002 638290 663488 39.55 68.2 1
09:15:04 2023-09-26 376852 372836 85735 86445 132631 132726 132369 132760 90637 89906 100250 101691 122488 124156 360745 387460 1053123 1035239 393182 409342 111603 100041 112299 111357 132394 130320 123864 120837 80910 82112 278880 248536 732559 735306 211473 209575 268938 270743 313243 303959 321344 319908 332782 339101 315915 350395 735194 766409 554772 449214 284729 279639 323799 320629 334728 338314 340474 347756 383348 385765 629174 662335 39.55 68.2 1
09:15:05 2023-09-26 375462 373679 85750 86344 132818 132514 133110 132237 90761 89873 100491 101601 122858 123956 360781 388223 1042455 1032917 394576 409342 111603 99903 112496 111422 132361 130104 123744 120506 80957 82018 282085 247832 730374 734377 210587 210078 267843 270743 312224 304851 319079 322167 332747 339840 316455 348776 738158 774163 547982 450665 285881 280210 323104 322377 333186 341892 342574 347463 386295 384809 636566 662188 39.55 68.2 1
09:15:06 2023-09-26 376048 372322 85874 86311 133046 132228 133235 132022 91017 89594 100594 104268 122890 123482 360817 387293 1050462 1039811 389957 409667 112062 99841 112681 111575 132693 129931 120403 120589 80754 81920 283030 247481 738982 735794 211212 209096 269388 270743 311750 306429 319311 323269 333247 338524 315915 351528 740223 770709 550841 446630 286512 279869 322614 323884 333969 339092 341578 346773 382167 386724 638290 663945 39.55 68.2 1
09:15:07 2023-09-26 378257 375782 85686 86385 132784 132324 132677 132453 90761 89873 100389 101590 122858 124123 360781 388757 1042063 1032760 396820 409631 111603 100246 112384 111422 132394 130320 123727 120754 80819 82018 280374 247481 742385 737241 211247 209785 267843 270950 311750 303603 319153 319908 333784 337547 316095 348776 734409 775351 544532 452052 285881 281566 323308 321745 334657 339735 342469 346554 384355 384815 632746 664217 39.55 68.2 1
09:15:08 2023-09-26 375390 373102 85742 86317 130653 132593 132801 132419 90637 89873 100389 101697 122994 124499 360745 386915 1056617 1038138 393461 407206 111418 100074 112193 111575 131964 130593 123538 121452 80643 82276 281922 247816 722935 729850 211430 209820 268596 270743 314163 303213 318670 320950 332247 339609 315915 350113 734409 766445 550841 449358 284964 280157 324736 320700 333722 339600 340510 347523 384192 386996 634313 663275 39.55 68.2 1
09:15:09 2023-09-26 375364 373403 85742 86344 132911 132261 132801 132237 91017 89873 100561 101601 122773 123633 360781 390847 1051560 1032922 391096 409378 111603 100074 112531 111422 132394 130195 123727 120754 80763 82018 283030 248184 734066 738685 211247 209061 269388 270743 313100 304851 320618 319943 335587 338887 317557 351276 737077 779843 558779 449129 286204 279499 323907 322460 335822 338044 342722 346455 383312 384733 636147 666069 39.55 68.2 1
09:15:10 2023-09-26 379646 372317 85746 86344 132954 132390 133248 132022 90761 89561 100389 101543 122858 123515 360708 387460 1045521 1042124 395099 408331 111823 99903 112531 111293 132394 130070 123658 120589 80731 82018 278880 247131 733991 730138 212278 209388 268567 269559 311786 305102 319530 320914 332782 339101 315915 349303 737637 766373 554414 449533 284095 280758 322614 322640 333454 338585 339960 348889 385101 384681 638145 662335 39.55 68.2 1
09:15:11 2023-09-26 376162 375474 85810 86311 133038 132228 132835 132022 91017 89594 100561 101537 122890 123496 360817 387600 1049269 1041361 390508 406862 111756 99732 114738 111293 132846 129889 120338 120506 80819 82018 280374 247131 740278 734414 211282 209435 269886 270635 311720 306429 319457 321781 333643 340461 317702 351384 737164 774917 558779 447969 286512 279249 323104 323597 333609 339565 341542 347264 382775 385306 642277 664530 39.55 68.2 1
09:15:12 2023-09-26 378632 373106 85734 86496 132792 132726 132768 132685 90985 89811 100389 101601 122825 123885 360745 391029 1041681 1031989 396539 409378 111603 99903 112582 111575 132394 130286 123693 120754 80851 82018 283030 247131 735423 737387 211247 209715 267878 270347 311742 303816 318706 319683 334017 337547 317920 350721 737637 775423 558779 449253 285000 280990 321186 322938 334693 337573 342650 346737 384534 384681 635664 666327 39.55 68.2 1
09:15:13 2023-09-26 377387 373141 85842 86288 133007 132137 133202 132022 90893 89594 100491 101583 122656 123615 360853 387564 1043968 1032954 395609 409704 111603 100005 114545 111422 132398 130195 123727 120589 80763 82225 282085 248536 733424 735794 210776 210267 268596 270743 313031 304958 319421 322926 332747 340198 316455 349303 738717 775259 553700 450629 284330 280223 322292 322902 335859 340382 341830 346211 386575 385765 639230 663275 39.55 68.2 1
09:15:14 2023-09-26 374295 373363 85778 86288 132919 132261 133235 132419 91017 90027 100422 101601 122740 123785 360781 391157 1051209 1029880 391132 409667 111527 99936 112418 111422 132394 130195 123658 120671 80708 82018 280374 248360 732787 738685 210917 209130 269199 270362 313210 303780 320655 320950 334825 338553 315978 350925 734373 779882 549412 449922 285338 279458 324015 321888 334468 338550 342469 345602 384284 387598 634166 666779 39.55 68.2 1
09:15:15 2023-09-26 377226 373137 85710 86377 132792 132677 132801 132419 90955 89873 100389 101526 122858 124223 360781 387600 1047404 1028142 394226 409304 111450 100114 112186 111881 132444 130441 120242 120920 80721 82210 280374 249242 728493 735982 211402 210609 267843 270743 313943 303924 318670 320664 333643 338302 316712 348251 729953 779773 536367 453375 284330 279735 324507 320950 333956 338079 341578 345322 386575 386996 631067 666364 39.55 68.2 1
09:15:16 2023-09-26 374304 375250 85834 86259 133055 132009 132835 132084 91017 89561 100561 104240 122890 123349 360817 386987 1048186 1042296 387691 409667 111679 99732 114659 111228 132702 129889 120273 120423 80819 82018 283030 247481 737928 734678 210952 209096 269388 270552 311786 305962 319304 321696 333247 337616 315915 351528 736232 766409 550841 446411 286499 280281 322328 323597 333933 341111 341675 346627 383170 387670 641709 663635 39.55 68.2 1
09:15:17 2023-09-26 373208 373399 85810 86381 133378 132477 133110 132419 90922 89873 100422 101558 122858 124189 360817 387244 1054058 1041404 393725 409124 111603 100179 112368 111727 132477 130545 120275 121015 80799 82243 281922 248547 728587 729778 211332 209868 268974 269302 314163 303177 320253 322580 332677 339574 315699 350359 734337 766409 558779 450809 285165 279722 324965 320914 333687 339600 341026 347756 384462 388124 635664 663275 39.55 68.2 1
09:15:18 2023-09-26 376962 373066 85874 86311 133223 132228 133419 131989 90886 89561 100561 101505 122919 123297 360817 389884 1042284 1032885 394297 408908 112062 99870 114818 111261 132826 129854 120568 120423 80786 82018 280374 246290 742986 737605 210882 209715 268596 270743 312224 306393 318196 320914 337276 338815 317903 352255 741178 775186 555879 453697 284786 280684 323643 324886 333897 340480 342541 346358 386232 385765 640135 664180 39.55 68.2 1
09:15:19 2023-09-26 375108 373070 85774 86370 133007 132627 133289 132419 90823 89840 100735 101702 122858 124037 360745 391086 1051523 1032880 390508 409667 111756 99972 112540 111390 132365 130251 123830 120589 80786 82018 292651 248184 735759 739731 211212 209096 269388 270743 313174 305066 320700 320392 334825 339029 317884 351420 734373 779587 557329 449358 286159 279214 324015 322377 334154 338550 342686 346138 383312 387577 635213 667312 39.55 68.2 1
09:15:20 2023-09-26 374003 373399 85778 86463 132969 132444 132801 132419 90886 89840 100389 101569 122488 123885 360708 387564 1048112 1028142 394576 410247 111823 100074 112496 111575 132361 130320 123796 120754 80676 82130 281922 247851 728109 735056 210734 210736 268417 270599 313590 304279 321234 320771 333877 340461 318826 350795 738027 777419 541176 454880 283825 281355 323559 320914 335702 340620 342289 346664 385003 384646 632930 665921 39.55 68.2 1
09:15:21 2023-09-26 376172 373403 85774 86348 132846 132386 132831 132419 90823 89873 100458 101697 122858 124189 360781 386879 1053832 1037484 393131 408908 111450 100074 112384 111498 132365 130286 123727 120837 80676 82243 281922 249242 731495 730102 211332 209715 268596 270743 314163 303213 321109 322377 332479 339101 315915 350395 734337 770781 554772 450809 285200 279643 324965 321853 333419 339600 344298 347756 384462 385271 636115 663275 39.55 68.2 1
09:15:22 2023-09-26 375364 372853 85810 86340 132969 132228 132801 132472 90886 89840 100389 101644 122858 123818 360418 390680 1054679 1032917 392276 408908 111603 100007 114713 111422 132361 130160 120240 120589 80819 82130 283974 248536 735537 739457 212101 209540 269163 270743 312811 304887 321344 319730 334613 339268 315915 352793 734373 777088 547351 448530 285887 279799 323559 322377 334657 339020 342686 346419 383043 387577 635843 667275 39.55 68.2 1
09:15:23 2023-09-26 379646 372278 85824 86385 133012 132746 132835 132204 90985 89840 100527 101633 122858 123733 360745 387460 1047746 1043544 396258 408908 111823 99903 114738 111422 132577 130070 120338 120589 80989 82074 281474 247657 749613 730138 212278 209680 268368 270347 311715 305531 319530 320914 333515 339609 315915 349303 735639 766373 553700 449276 284494 280955 322841 322902 335750 339057 340199 348559 385101 384936 638228 662151 39.55 68.2 1
09:15:24 2023-09-26 376429 372291 85874 86374 133130 132261 133202 132204 91143 90122 100594 101569 123026 123733 360781 387564 1048223 1041324 390471 408331 111909 99903 114738 111575 132693 130008 120601 120837 81008 82178 282085 247481 738695 736838 211402 208886 269353 270743 311750 305387 319530 321698 335850 340701 315915 351492 738158 772524 552270 448347 286732 279744 323104 323848 333428 339057 342095 346737 382167 387541 639194 663945 39.55 68.2 1
09:15:25 2023-09-26 378601 373106 85746 86407 132919 132693 132768 132453 90823 89996 100355 101633 122740 124189 360745 387635 1043931 1031069 396820 408331 111527 100116 112540 111422 132361 130160 123796 120589 80786 82130 283030 247832 730024 737387 210917 210043 267843 272777 312188 304851 319153 320392 334286 340198 317884 350113 734155 775315 550841 449181 284854 281566 321839 322580 337249 339974 342505 346554 384932 385334 638376 666069 39.55 68.2 1
09:15:26 2023-09-26 376816 372247 85856 86251 133560 131542 133453 131865 91017 89561 100561 104240 123144 123264 360781 389611 1045329 1035407 394356 409304 111909 99941 112368 111498 132693 130112 120320 120754 80943 82178 283030 248184 737601 737324 210734 210126 268974 270743 312918 306393 319079 322638 334649 339684 316934 349339 739799 775279 554430 450665 284765 280100 323559 322867 333933 339670 342614 345649 385724 385765 640172 666290 39.55 68.2 1
09:15:27 2023-09-26 375708 372831 85778 86344 133012 132568 133202 132328 90886 89873 100491 101569 122858 123918 360745 390537 1054207 1033101 391096 410320 111527 100041 112384 111641 132394 130286 120323 120754 80731 82187 283030 248499 730589 737277 211614 209061 269199 270743 313174 305102 320209 319908 334825 340162 315663 351276 739563 779623 546823 449496 286333 279925 323907 322400 336297 339974 344515 345956 384462 385271 634763 663605 39.55 68.2 1
09:15:28 2023-09-26 377226 373399 85774 86344 130614 132568 132801 132328 90761 89996 100637 101792 123012 124380 360492 390201 1048378 1027993 396258 410376 111756 100422 112368 111727 132361 130502 123590 121196 80910 82371 284682 249242 737115 737642 211247 211116 268193 270743 314128 303888 318670 320914 334017 338559 316934 348986 737284 779882 552980 453375 284729 279639 324736 321401 334423 338550 342059 345822 386883 385002 632893 663568 39.55 68.2 1
09:15:29 2023-09-26 375364 375818 85898 86319 133471 132224 133235 132266 91017 89561 100561 101537 122890 123330 360781 386987 1049678 1041404 389884 409667 111909 99870 114738 111422 133156 130184 120288 120423 80819 82018 280374 247481 736602 735162 211247 209096 269388 270743 313502 305458 319311 322091 335850 340461 317702 351384 740310 772888 550841 450489 286571 279179 323559 323621 333969 341376 342048 347463 384157 385236 637279 663275 39.55 68.2 1
09:15:30 2023-09-26 377276 373221 85824 86411 133038 132261 133235 132419 90985 89840 100561 101505 122890 123515 360745 390537 1043395 1032723 394018 408331 111679 99732 112609 111357 132826 130070 120338 120423 80819 81961 280374 246433 737031 738685 211064 209861 268596 270743 311242 306343 320618 320428 334825 339684 318892 350359 736861 775423 547982 450557 285200 280065 322089 324377 333186 338314 342686 346419 385111 385765 637316 663805 39.55 68.2 1
09:15:31 2023-09-26 377724 375177 85746 86344 133378 132473 132835 132419 91017 89873 100561 101633 122858 123852 360781 385792 1042063 1038877 395373 409304 111679 99903 114659 111498 132577 130320 123727 120754 80731 82130 283030 247832 733294 734737 211402 210869 267736 272275 311939 304922 320399 321448 333960 342599 315807 349303 738681 766409 553700 450170 286287 281748 322805 322867 333687 338550 339924 348375 384498 384646 636566 662335 39.55 68.2 1
09:15:32 2023-09-26 375099 372804 85713 86377 133003 132568 132835 132419 90985 89873 100561 101633 122858 124037 360745 387293 1049269 1026082 393182 410283 111603 100074 112643 111727 132394 130315 123796 120754 80786 82187 279439 247851 744630 737884 210258 210407 269010 270743 314163 304601 321601 320914 333749 340198 316969 348741 734373 779882 550841 450701 284974 280170 324736 321853 334693 340070 342059 346737 386847 385478 632718 663995 39.55 68.2 1
09:15:33 2023-09-26 378257 372848 85836 86407 133007 132847 133423 132453 91017 89778 100561 101564 123059 123852 360456 389955 1045470 1032723 394114 409667 111756 99903 114704 111422 132428 130043 120436 120837 81054 82189 283030 246433 740805 740181 211402 210197 269353 272659 311100 305531 318635 319943 334825 337547 318899 350925 737564 775423 550841 451806 285093 283335 322578 322640 334728 337538 342614 347264 385111 384646 634763 663605 39.55 68.2 1
09:15:34 2023-09-26 377193 372871 85782 86385 133378 132677 132801 132419 90637 89873 100561 101601 122858 124189 360781 387460 1057366 1038877 393762 407432 111450 100074 112193 111575 132361 130320 123590 120920 80676 82243 281474 248199 731414 729778 211367 209750 268596 270743 314163 303249 318670 321924 332712 339337 317884 350395 734409 770817 552270 448865 285200 279953 324857 321567 336534 341892 343156 348422 384319 386272 631330 663091 39.55 68.2 1
09:15:35 2023-09-26 375896 373106 85746 86348 133003 132477 132835 132688 90985 89873 100491 101526 123059 124123 360745 391305 1050816 1035928 392853 409340 112062 100150 112670 111575 132726 130182 120288 120920 80975 82210 286689 248536 734744 738127 211614 209569 269388 270635 313031 305066 319341 319648 334825 338559 315807 353650 729917 773062 548761 447896 286074 280065 322781 322377 333722 340153 342722 346455 383384 385271 634763 663605 39.55 68.2 1
09:15:36 2023-09-26 379373 372278 85846 86352 133012 132655 132835 132419 90985 89778 100389 101569 122858 123482 360781 388115 1048525 1042801 395379 408331 111679 99834 112609 111422 132577 130070 123658 120506 80990 82018 280374 247131 734751 730138 212278 209096 267843 269559 311750 305531 320209 320950 333515 340869 315915 350925 741802 771585 550170 447676 285093 281242 322471 323213 335822 340932 342433 348102 385207 385765 638254 663275 39.55 68.2 1
09:15:37 2023-09-26 373775 373380 85874 86288 133374 132261 133202 132055 90985 89840 100494 101537 123130 124022 360528 387826 1053382 1040318 390674 409486 111909 99941 112368 111727 132780 130160 120240 120754 80708 82018 292651 249242 734400 729778 211578 209715 269388 269981 312709 305102 319530 322675 332782 339066 315501 351492 737637 773070 550841 448550 286548 279279 324015 323393 335446 339600 341578 347510 383419 385306 638290 663451 39.55 68.2 1
09:15:38 2023-09-26 378298 372282 85778 86348 132919 132568 132835 132672 90823 89840 100491 101601 122858 124037 360745 389729 1042469 1032760 394989 408331 111679 100005 114738 111422 132577 130320 120240 120589 80763 82018 280959 246433 733608 737908 211247 210078 268632 270347 311277 305531 321271 321904 337935 339912 318151 351082 738571 775279 550841 452089 285107 281207 322660 323848 334189 337573 342614 346737 385366 384181 638561 663641 39.55 68.2 1
09:15:39 2023-09-26 377424 372278 86023 86200 133564 132128 133813 132071 91070 89767 100805 101537 123163 123264 360672 392318 1040365 1035482 394297 409667 111832 99903 114659 111651 133060 130160 120273 120506 80819 82018 281474 248360 740094 736801 210917 210078 268596 270743 312260 305962 318628 322149 334286 339207 316013 349339 738753 775351 562586 450629 284765 280104 323559 323884 333933 339600 342686 345649 385689 385765 640135 666290 39.55 68.2 1
09:15:40 2023-09-26 376084 372282 85810 86348 133012 132295 133666 132237 91017 89873 100389 101537 122858 123818 360781 389611 1051597 1033161 391132 408331 111603 99903 112609 111641 132394 130320 123693 120754 80851 82243 279439 248323 730929 738430 212030 209435 269281 270635 313067 304922 321344 319765 334684 340461 315410 351384 737332 774187 552270 448896 285873 280039 324015 322544 334154 340189 342722 346737 383241 385271 635664 663605 39.55 68.2 1
09:15:41 2023-09-26 377724 372282 85874 86348 132949 132261 133289 132419 90886 89778 100491 101601 122890 123581 360384 388151 1047782 1039001 395379 408331 111756 99972 114659 111422 132577 130286 120338 120589 80819 82274 282085 247481 740574 730174 212313 209569 267843 270347 312224 305531 320655 321662 333784 339679 315699 349375 738717 766409 553700 449533 284392 281101 322650 322867 333687 338585 339960 348285 385075 384681 636419 662041 39.55 68.2 1
09:15:42 2023-09-26 375364 375217 85723 86315 133092 132224 133666 132022 91017 89594 100594 101719 123059 123548 360781 387564 1050013 1044532 389920 409667 111909 99903 114807 111498 132826 130184 120766 120754 80910 82079 283030 247481 742747 735610 211473 209575 269922 270743 312046 305602 319530 321924 333749 338594 315915 351348 739799 766445 558779 448261 286110 280708 323944 323261 332720 341376 342059 347756 383312 385306 639682 663746 39.55 68.2 1
09:15:43 2023-09-26 380186 372286 85874 86317 133193 132677 133235 132635 90879 89873 100389 101665 122858 124089 360745 388793 1042063 1032723 396820 409667 111756 100074 114579 111641 132752 130320 123693 120754 80851 82243 280374 247445 735423 737277 211247 209750 268632 270382 311750 305102 319153 319979 334790 338052 315757 349339 737368 775387 558779 449217 284294 281734 323104 322279 337726 339903 342397 347217 384967 384538 635880 666105 39.55 68.2 1
09:15:44 2023-09-26 375163 372583 85906 86319 133203 132261 133453 132022 91017 89561 100594 104278 122919 123297 360817 390811 1042469 1032917 394018 408726 112293 99807 112838 111575 133160 129931 120436 120589 81008 82121 283030 247657 744899 738163 210882 209896 268632 269113 311939 306681 319530 320950 337703 339172 316013 352292 738389 774874 555879 453697 285062 280135 323104 322902 333969 340619 342614 345649 386847 386451 640172 665817 39.55 68.2 1
09:15:45 2023-09-26 374953 372278 85782 86352 133042 132261 132835 132328 90955 89840 100422 101601 122858 123818 360708 390573 1050073 1032682 391096 409704 111603 99903 114579 111422 132394 130104 123658 120589 80819 82130 283030 247832 735308 738685 211614 209061 269388 270743 313210 305102 318444 319683 334860 338052 315915 351492 734373 774844 547351 448994 285860 280477 323487 322723 335596 339020 342541 347573 383134 387397 632783 666290 39.55 68.2 1
09:15:46 2023-09-26 374039 373097 85778 86385 132822 133139 132801 132419 91017 89811 100389 101569 122858 124380 360528 392522 1051209 1029530 390711 409486 111976 99941 112368 111651 132510 130454 120290 120754 80763 82130 282085 248536 732602 738320 210587 210043 269886 270362 312816 304779 318670 320985 334520 339172 316969 349867 734373 779918 554430 450701 285236 279735 324736 321924 334225 338585 342686 345649 385980 385002 633864 663641 39.55 68.2 1
09:15:47 2023-09-26 377387 372278 85814 86658 133046 132444 133235 132022 90955 89594 100491 101580 122890 123482 360817 387293 1048525 1040586 393340 408331 111756 99903 114773 111270 133056 130195 120223 120506 80851 82018 281474 246957 736459 734414 211995 208915 269388 269524 311750 305962 319530 323084 336324 340390 315699 351312 738571 770672 550841 448553 286441 279964 322662 323705 333969 339565 342289 347756 382202 386708 642240 664217 39.55 68.2 1
09:15:48 2023-09-26 373247 372322 85940 86344 133374 132046 133503 132418 90975 89956 100671 101601 122994 123581 360672 387718 1052595 1038802 390950 409631 111756 100005 114816 111422 132927 130259 120436 120589 80851 82018 281309 247504 737160 729850 211614 209785 269388 269981 312704 305962 319530 322449 332782 338559 317956 354526 736559 772524 550841 449181 285236 278401 324965 322640 333969 339635 341578 347756 384570 385341 637803 663746 39.55 68.2 1
09:15:49 2023-09-26 378034 372247 85814 86348 132861 132514 132835 132453 91050 89873 100561 101601 123092 123837 360781 389955 1039473 1029917 394297 409053 111756 99903 114693 111422 132610 130104 120338 120506 81022 82018 279439 246433 754032 738685 211367 210126 269056 270671 311939 306609 320435 320546 334719 338744 318151 350252 738571 782057 550841 450557 285423 280210 322161 324582 333717 338550 342722 346737 385424 385550 640193 663605 39.55 68.2 1
09:15:50 2023-09-26 377240 375483 85912 86568 133402 132195 133566 131922 90853 89989 100705 101697 123130 124089 360745 387600 1047267 1032958 394952 409196 111679 99972 112609 111498 132764 130112 120208 120754 80819 82187 283030 247832 731383 735934 210699 210372 268596 269524 313138 305839 319304 322902 333749 340162 316934 349303 737382 777638 554430 450629 284964 280527 323787 322831 333969 339635 342541 346138 386812 385765 640135 663945 39.55 68.2 1
09:15:51 2023-09-26 375364 373062 85838 86463 133012 132568 132801 132386 90823 89746 100458 101569 122858 123852 360745 390776 1052707 1032843 391060 409921 111679 100213 112540 111575 132668 130251 120240 120754 80943 82338 283030 248888 733171 738247 211437 209575 269732 270189 312959 304887 320626 320321 334790 339029 315915 351492 737916 775423 546823 450170 286512 279639 324015 322687 334154 338550 342722 347473 383348 387533 635664 663568 39.55 68.2 1
09:15:52 2023-09-26 377922 373776 85863 86669 130507 132626 132801 132419 90823 89873 100458 101697 123097 124156 360708 387564 1050013 1028142 396820 407397 111450 100074 112349 111575 132361 130502 123658 120920 80819 82243 281474 249242 728611 737884 211395 210736 268408 269524 314128 304566 319601 321625 334251 338559 316969 349231 729967 779846 552270 454019 284729 280065 324965 321591 334693 339795 342541 346737 386847 385223 630993 664217 39.55 68.2 1
09:15:53 2023-09-26 372911 372282 85842 86315 133104 132228 133419 132022 90886 89561 100527 101644 123026 123600 360817 388151 1053869 1038877 389920 410283 111909 100150 112299 111977 132660 130147 120403 120837 80864 82210 283030 249065 741522 735272 211437 210190 269388 270362 314163 305697 319056 322759 333445 339031 318333 351492 740125 774054 552270 449181 286952 279179 324015 322651 333969 339600 341542 347756 384498 385306 638254 664217 39.55 68.2 1
09:15:54 2023-09-26 378257 372251 85870 86434 133003 132477 133214 132419 90761 89807 100561 101537 122825 123581 360348 389646 1040475 1032686 394430 408331 111756 99903 112574 111325 132577 130160 123693 120589 80819 82128 280374 246433 734637 736164 211212 210043 268596 270347 311242 305746 318635 319908 334754 340198 317521 350359 738681 775423 550841 452052 287101 281554 322292 323705 336571 339974 342541 346554 385473 386551 640193 666032 39.55 68.2 1
09:15:55 2023-09-26 376962 375479 85750 86411 133104 132224 133076 132084 90886 89778 100665 101569 122858 123852 360781 387862 1044989 1038437 394952 409486 111756 99941 112368 111575 132693 130078 120320 120837 80975 82187 283030 247832 730713 735703 211149 210232 268596 269524 311867 305102 319275 322759 333480 340198 316934 349303 738681 777226 557329 450665 284827 280527 323559 322867 333969 340872 342577 346174 386847 385765 640588 664217 39.55 68.2 1
09:15:56 2023-09-26 375099 373363 85810 86463 133003 132261 132835 132419 90985 89873 100458 101665 123059 124123 360781 391121 1051523 1031342 390820 409667 111603 100041 112609 111575 132577 130286 120223 120671 80819 82130 280374 248617 732602 738685 211395 209534 269388 270743 313584 305531 319989 320878 335799 338815 318267 351276 738054 775315 550841 450514 286808 280201 324628 322651 336772 340932 342686 346138 386267 385306 636115 667890 39.55 68.2 1
09:15:57 2023-09-26 376627 373705 85836 85164 132973 132768 132768 132602 90637 90112 100637 101781 122979 124499 360600 390862 1047964 1029456 397445 409449 111603 100148 112289 111575 132361 130593 123590 121181 80878 82178 281922 248536 725566 735052 211296 210708 267843 269559 314128 304601 318706 320914 333749 338559 316969 348741 734337 775459 558779 452931 284729 280196 324736 320914 334693 338550 342325 346700 387429 386996 631477 666290 39.55 68.2 1
09:15:58 2023-09-26 374048 375172 85824 86319 133231 132956 133453 132731 91017 89561 100561 101580 123026 123330 360781 388151 1050013 1040355 390471 409667 111756 99903 114704 111422 133030 130035 120338 120589 80851 82130 281474 247832 742754 730210 211578 210043 270148 270563 312888 306177 319311 322234 336542 340941 317702 351312 738027 772620 544532 451448 286566 279183 324015 323848 333825 342374 341915 347756 385039 385306 636343 664231 39.55 68.2 1
09:15:59 2023-09-26 376162 374235 85856 86676 130502 133875 132735 132693 90948 90054 100460 101728 122961 124056 360564 388006 1051504 1035896 392868 408908 112322 100150 112609 111498 132668 130320 120240 120754 80975 82112 283030 248184 733952 737605 212278 209680 269017 269524 313210 305102 319636 319943 334286 339574 315915 351172 737165 773070 539786 449533 285236 280100 324015 321853 335737 338314 341266 348532 383949 386996 629174 663275 39.55 68.2 1
09:16:00 2023-09-26 378298 373106 85778 86579 133012 132261 132801 132419 91017 89840 100561 101601 122858 123818 360781 387460 1042026 1032917 396111 408908 111756 100041 114738 111498 132760 130320 120436 120754 80819 82074 283030 248536 742166 735858 211819 210596 268974 270743 313031 305818 320136 323441 333960 340701 316898 349022 737601 774163 544709 450521 284729 280884 323787 322902 334189 342374 342876 347756 385653 385494 638598 663275 39.55 68.2 1
09:16:01 2023-09-26 375859 373221 85856 86490 133460 132502 133536 132713 91136 89746 100561 101569 122858 123581 360781 387610 1050013 1043469 390508 408331 111756 99907 112915 111390 132826 130070 120403 120589 80994 82018 282085 247306 740050 734341 211543 209061 269388 270743 312260 306393 319530 321888 333749 338594 315915 351312 738717 766409 550841 448261 286173 280723 322292 323884 333687 339600 342336 348779 382167 385765 638254 663275 39.55 68.2 1
09:16:02 2023-09-26 378637 373394 85746 86471 132850 132693 132801 132453 90637 89935 100458 101728 122656 124629 360708 387564 1047003 1029604 396820 409667 111450 100074 112462 111881 132626 130657 120240 121181 80721 82356 281922 248536 728469 737423 211437 210197 267700 269524 313614 302857 319153 320914 336324 339352 316898 348741 734373 775351 550841 454665 284466 280100 324471 320914 334728 338550 342336 346091 387738 385765 631030 664254 39.55 68.2 1
09:16:03 2023-09-26 378275 373785 85874 86463 133007 132477 132835 132593 91037 89989 100527 101569 122858 123515 360708 389813 1042652 1032723 394576 409631 111679 99870 114704 111422 132793 130160 120305 120589 80851 82130 282085 246433 736067 738685 211578 210043 269010 269559 311277 306415 321109 320428 334790 337547 317920 350359 737916 775387 546135 449217 285267 281620 322089 322902 334693 337538 342614 346737 384534 384646 634763 665817 39.55 68.2 1
09:16:04 2023-09-26 376420 372831 85746 86385 132977 132602 133298 132419 90823 89873 100389 101697 122858 124189 360708 386915 1054346 1039919 393762 409919 111603 100457 112211 111881 132295 130580 120225 121131 80721 82380 282280 248547 728563 729814 211614 210126 269245 270502 314128 303888 320289 321924 333888 341901 315915 350889 737284 770781 547351 449313 285236 280100 324471 320914 334763 339092 340510 348532 384228 385047 631030 662335 39.55 68.2 1
09:16:05 2023-09-26 376026 372251 85820 86319 131123 132137 133545 131989 91176 89594 100527 101601 122890 123615 360781 387635 1042455 1032991 394576 407206 111603 99972 114670 111422 132394 130286 120240 121089 80819 82187 280374 247832 731826 735451 210882 210807 268632 269559 313174 304743 319530 322938 333784 339923 316934 351755 740218 775022 558779 452868 284822 280849 323715 322723 336297 340480 341398 347539 386812 385765 637766 663275 39.55 68.2 1
09:16:06 2023-09-26 377373 372278 85870 86352 133471 132477 133202 132419 91017 89873 100810 101717 123130 124056 360528 388006 1050313 1044807 392094 409449 112062 99941 112681 111871 132935 130195 120403 120589 80994 82281 283030 247131 737146 734051 211614 209061 270148 269594 312224 306393 320209 321924 333784 338559 315518 351528 740650 766445 552270 448261 286074 281064 322614 324017 333687 339600 342059 348889 382167 385765 639136 663275 39.55 68.2 1
09:16:07 2023-09-26 377760 373399 85750 86445 133003 132726 133298 132818 90886 89906 100458 101622 122858 124189 360456 387635 1048525 1029844 395687 407432 111603 100107 114545 111727 132361 130593 120255 120952 80819 82420 283030 248536 728517 737464 211614 210372 267843 270347 313620 304779 322256 321602 337935 340941 318601 350252 737455 779660 552270 451914 285111 282391 324015 322019 335737 338515 342397 348248 385617 385223 632856 667312 39.55 68.2 1
09:16:08 2023-09-26 375462 373146 85870 86628 130866 132593 133503 132544 91011 89865 100903 101601 123163 123619 360600 390634 1039627 1032843 394576 409704 111986 99841 112916 111390 133294 129854 120436 120341 80851 81920 283502 246957 740604 736200 211247 210372 269199 269524 312224 306717 319983 320985 334860 337547 315978 350431 738790 782160 550841 450557 285236 280637 322614 324834 334189 338550 342722 346737 385075 385765 637316 663605 39.55 68.2 1
09:16:09 2023-09-26 376816 372840 85771 86504 132816 132726 132585 132885 90637 90091 100217 101812 122740 124599 360781 387733 1054652 1037401 393461 407397 111450 100074 112426 111575 132394 130320 120305 120754 80851 82187 281474 248360 729694 737884 212328 210091 269353 270743 313756 304208 322898 320736 336506 342599 315807 351420 734373 774711 555129 449349 286021 280104 324015 322640 335773 338044 342084 349484 383384 387613 630547 663746 39.55 68.2 1
09:16:10 2023-09-26 374121 373261 85794 86639 133305 132626 133135 132569 91103 90022 100561 101673 122890 124004 360745 392413 1051209 1029604 391453 407147 111603 100183 112333 111575 132394 130502 120190 120754 80819 82187 283030 248888 732374 743649 210917 210407 269388 270743 314163 304212 318635 321638 334754 339207 317004 350359 734409 781608 547982 450701 285236 279639 324965 322341 334728 339092 342686 345649 386847 385306 634763 664580 39.55 68.2 1
09:16:11 2023-09-26 377116 372322 85902 86377 133378 132477 133511 132453 91017 89778 100594 101601 123177 123548 360817 387600 1049747 1042100 390783 409704 111909 100005 114853 111422 133277 130224 120766 120837 81109 82210 283030 247481 739828 729778 211473 209540 270112 270743 312224 306415 320209 322413 333784 340941 318151 351564 737382 774163 560229 449533 287890 279869 323787 324377 333969 339635 342577 347756 383043 385341 639682 663945 39.55 68.2 1
09:16:12 2023-09-26 377230 373816 85910 86564 130784 132726 132801 132852 90761 90269 100460 101781 122825 124633 360745 387460 1059001 1038138 393461 408386 111450 100107 112418 111727 132270 130593 123572 121320 80851 82187 280374 248184 727620 736564 211649 210183 269199 269559 313686 304173 320157 320950 333515 339679 317884 351456 729917 770890 553700 449276 285873 280527 324965 320557 336244 339329 341026 346872 385382 385306 634522 663746 39.55 68.2 1
09:16:13 2023-09-26 375766 372282 85825 86192 133657 132261 133545 131997 91241 89594 100802 104201 123295 123382 360853 390537 1040549 1035444 394952 409340 112293 100150 112819 111651 132726 130182 120403 120920 80975 82178 283030 248360 740858 735376 211247 210442 269010 272275 313579 306609 319275 322675 334790 340233 319503 350113 740359 777236 554593 450701 285165 280995 324015 323621 333969 341454 342686 346700 387429 387032 641606 663568 39.55 68.2 1
09:16:14 2023-09-26 380186 375249 85920 86610 133197 133323 133235 132419 91017 89956 100844 101665 122890 123581 360781 386376 1048525 1041361 395696 406862 112038 99972 114738 111498 132826 130320 120271 120754 80884 82187 281474 247481 743427 734341 212944 209750 269017 270382 312260 305962 321410 322150 334251 339644 315915 350925 738389 770817 555129 447969 285200 281615 323104 323884 334189 339600 341266 347171 387163 385765 635930 663275 39.55 68.2 1
09:16:15 2023-09-26 374304 373976 85906 86474 133374 132677 132835 132419 91017 89873 100561 101908 123097 124380 360492 390165 1049529 1029493 393675 410355 111756 100284 112368 111727 132935 130502 120338 120754 80851 82243 283030 247887 729362 737277 210734 210771 269010 270599 313912 303780 318670 321638 334017 337582 316969 350431 734409 781608 548876 450701 286065 279345 324965 322867 334494 339092 344697 346174 386847 385341 634763 664074 39.55 68.2 1
09:16:17 2023-09-26 376255 373102 85820 86348 133068 132602 133235 132419 91050 90059 100561 101569 123059 123785 360817 387600 1048969 1042100 391999 409667 111756 99972 114853 111422 132826 130320 120403 120589 80851 82018 283030 247131 739565 735451 211649 209096 269388 269559 312260 306320 320289 322616 336562 342045 318151 351492 738571 775186 552270 449496 287342 280583 323559 324605 333965 339635 342614 347746 383348 385271 640172 666092 39.55 68.2 1
09:16:18 2023-09-26 373181 373434 85814 86381 130871 132901 133386 132544 90975 89993 100599 101723 122961 124156 360636 387625 1056425 1040360 394297 409919 111603 100107 112333 111727 132668 130593 120240 120952 80731 82389 281922 248618 726895 729814 211649 210056 269010 269559 315049 304601 318670 322902 332782 340133 315978 351208 729953 771979 545942 449217 285236 279983 324965 321888 333722 340382 341818 347955 385382 386150 635664 663746 39.55 68.2 1
09:16:19 2023-09-26 377724 372880 85818 86344 133335 132261 133235 132022 91017 89561 100628 101580 123092 123297 360817 390537 1039437 1033152 394576 406862 112062 99903 114967 111357 132860 129889 120436 120423 80851 82130 280374 247832 738038 740873 211332 210455 269281 270743 312153 306825 319457 322459 334684 338994 318601 350252 740883 775423 549412 450665 285878 280814 323787 324341 333969 340382 342722 346445 386704 387068 641115 663605 39.55 68.2 1
09:16:20 2023-09-26 379377 373261 85799 86575 133177 132660 133759 132785 91136 90022 100772 101697 123229 123852 360528 386915 1046364 1042022 398208 406862 111756 100107 114579 111651 132843 130320 120288 120671 80851 82298 292651 246325 734523 729778 211649 210407 267843 270382 312954 305962 318635 321924 332747 340628 316744 349375 738049 773070 552270 450665 284729 281742 323559 322902 334189 339635 340510 347792 386847 385765 636379 663746 39.55 68.2 1
09:16:21 2023-09-26 374829 373399 85846 86445 133046 132602 133235 132453 90886 89873 100491 101665 122919 124156 360817 389955 1051689 1031989 392312 407468 111603 100107 114579 111575 132577 130475 120436 121098 81054 82314 283030 249242 733495 740741 210741 210267 269732 270743 314462 305066 321007 321924 337899 337547 319503 353696 734409 782160 552980 454665 287101 280281 324965 322640 334763 339092 342650 346174 387738 385341 633619 665556 39.55 68.2 1
09:16:22 2023-09-26 380001 372662 85852 86639 133012 132693 132835 132453 90860 89956 100494 101569 122858 123918 360708 388793 1045248 1034269 394430 409667 111679 99972 112661 111575 132610 130195 120403 120589 80884 82074 281474 246433 734189 738685 211614 210078 269010 270760 311997 305962 318741 320428 334860 338323 315978 352543 738753 779882 550841 450593 285838 280959 322650 324605 334189 338550 342722 347510 385724 386451 637352 663641 39.55 68.2 1
09:16:23 2023-09-26 374400 373434 85782 86537 132827 133193 132768 132885 90637 90029 100250 101711 122488 124633 360781 387460 1056970 1037401 394077 410282 111756 100355 112333 111727 132544 130580 120156 120920 81147 82210 283030 248536 730893 735088 212611 210078 269388 272275 313763 304601 320121 320950 333784 341901 317557 351312 734409 775441 584699 449533 286311 280758 324015 322938 336244 338079 342059 349705 384270 384733 631030 664438 39.55 68.2 1
09:16:24 2023-09-26 375626 373137 85926 86515 133104 132693 132835 132419 91017 89873 100460 101494 122656 123818 360745 391121 1054356 1029880 391409 406862 111603 100074 114579 111575 132610 130320 123899 120754 80851 82130 280374 248360 735194 740254 211430 210078 269768 270743 314163 305409 318670 321960 334860 339207 317004 351208 729917 781608 559953 453375 286512 279639 324965 322902 334728 339363 344454 346211 386267 385341 634763 665287 39.55 68.2 1
09:16:25 2023-09-26 376591 373999 85878 86326 133072 132295 132835 132237 91050 89594 100594 101505 123130 124056 360492 389817 1049866 1043404 393241 409449 112062 100284 112681 111651 132726 130126 120403 120754 80962 82130 283030 247832 735905 729814 212242 209061 269388 270915 311939 306141 321072 322150 334485 339066 315915 351528 738717 766409 554398 449214 286039 280955 323068 324377 333687 339329 342541 349916 383008 386731 638254 664217 39.55 68.2 1
09:16:26 2023-09-26 376429 373368 85928 86635 133104 132693 132801 132419 90823 89840 100561 101653 123059 124156 360708 386879 1056933 1039099 394576 410247 111450 100074 112211 111727 132361 130684 123796 121003 80731 82276 282085 248583 736316 733528 211614 210190 269010 269559 315049 304102 318670 322638 332747 339609 317884 350925 735410 770817 552270 448829 285905 280065 324965 321853 334189 341856 340990 348779 384462 386996 631924 663275 39.55 68.2 1
09:16:27 2023-09-26 377083 373102 85969 86344 133354 132013 133687 132286 91004 89923 100637 101622 123163 123937 360636 390753 1048223 1035482 395342 409486 111603 100041 112609 111794 132660 130406 120288 120754 80819 82243 283030 248184 732857 736491 211212 210407 268596 269559 313174 305962 319530 322902 334251 337547 318419 350359 738120 775423 550841 452052 285200 280337 324015 324474 333933 340347 342686 346700 386812 386996 641523 663605 39.55 68.2 1
09:16:28 2023-09-26 378216 373102 85784 86500 133266 132477 133202 132204 91017 89840 100594 101638 123097 123633 360745 388187 1048489 1038670 395660 409196 111756 100074 114738 111422 132577 130160 120370 120877 80819 82243 280374 247481 736820 730174 212575 209715 268974 270347 312224 305962 320435 321888 336288 339644 315554 350359 738681 770565 584699 449276 284729 281383 323104 323393 334154 339057 340474 349383 385039 385765 636343 662980 39.55 68.2 1
09:16:29 2023-09-26 375786 373638 85969 85441 130676 132660 133101 132569 90853 90022 100600 101685 123045 124123 360708 387293 1051504 1029604 394430 409486 111603 100074 112574 111651 132361 130623 120403 120754 80819 82243 282085 248199 728540 738163 210882 211066 269010 270743 314827 305030 321647 320950 334754 338594 316969 350359 734373 783267 552980 450701 285294 279834 324965 322377 334693 339057 342686 345649 386812 385306 634276 664543 39.55 68.2 1
09:16:30 2023-09-26 376959 372800 85878 86319 133139 132477 133202 132204 90985 89561 100561 101676 123059 123567 360745 387258 1048525 1042063 391372 408331 111909 100041 112803 111422 132702 130160 120320 120423 81054 82079 283030 247832 754377 736842 211473 209540 269922 272083 313171 306789 320362 322604 334251 339066 315915 351564 742353 772863 552270 448579 286074 280919 323104 324197 334154 339600 342577 348779 383312 385765 638254 663746 39.55 68.2 1
09:16:31 2023-09-26 376245 373785 85820 86630 130823 132626 133135 132635 90886 89873 100527 101743 123097 124532 360745 387424 1058949 1038877 394998 409919 111450 100107 112349 111727 132361 130684 123761 120920 80731 82243 281922 248373 725747 729778 211614 210043 269199 269524 315049 304138 318670 322544 332782 339644 318369 351456 736486 772524 553685 449181 285200 280192 324965 321853 334459 340347 341542 348285 385653 385306 635664 663746 39.55 68.2 1
09:16:32 2023-09-26 375453 372800 85888 86378 133266 132137 133419 131989 90985 89561 100906 101655 123229 123330 360781 389955 1044138 1032917 394576 410283 111909 99841 112995 111727 133277 130008 120601 120754 80975 82210 283030 248536 740230 738503 211437 210407 268974 269559 313174 306644 319275 321974 334790 340198 316969 350395 740883 782057 552980 450665 285294 280723 324015 324605 333933 339635 342722 346419 386539 387577 641569 664781 39.55 68.2 1
09:16:33 2023-09-26 379913 372804 85824 86504 133378 132905 133290 132602 91110 89873 100561 101558 123059 124123 360781 386915 1048525 1043651 396820 409267 111909 100074 114773 111651 132793 130286 120288 120754 81017 82130 283030 247832 735995 730138 212278 210056 268596 270760 312260 305962 318635 321924 333784 341154 318594 350113 737382 770817 547351 451338 284929 281812 323787 323848 334693 339565 340510 349053 386232 385765 636343 664217 39.55 68.2 1
09:16:34 2023-09-26 374304 375782 85898 86537 133046 132689 133202 132635 90823 89840 100561 101590 122858 124223 360781 390992 1050949 1032931 394393 410645 111909 100317 112368 111957 132726 130700 120403 121131 80929 82356 282085 248409 731949 739982 211332 211587 269388 270743 315049 305102 319377 322234 334286 338559 317004 350395 735447 782124 554430 453287 286128 280065 324965 322867 334693 341376 342614 346700 388011 387577 632893 663605 39.55 68.2 1
09:16:35 2023-09-26 376861 372773 85884 86344 133301 132261 133570 132502 91176 89561 100733 101575 123177 123415 360817 390537 1042418 1032917 394576 409196 112139 100116 114932 111422 133135 130286 120436 120589 80851 82243 292651 248360 745366 737605 211395 210407 269199 272238 313174 306105 319530 322377 334825 337582 316677 350889 738389 779882 550841 452016 285200 280723 323104 324834 333652 339600 344697 347473 385689 386916 640172 664543 39.55 68.2 1
09:16:36 2023-09-26 375163 373670 85874 86529 130498 132726 132801 132852 91004 90141 100810 101743 123097 124123 360636 388006 1054494 1040106 393278 409794 111909 100074 112574 111727 132668 130502 120305 123260 80851 82243 283030 248184 731383 738163 212469 210609 269388 269559 313650 304743 320381 319943 334825 339644 317884 351492 734337 773070 558779 449533 286074 280135 324015 322413 336244 338515 341506 349277 384498 384967 630993 664217 39.55 68.2 1
09:16:37 2023-09-26 374304 373106 85862 86496 133012 132693 132801 132453 90823 89840 100561 101622 122890 124156 360781 387564 1054716 1028873 393461 409667 111756 100107 114738 111948 132610 130593 120223 120920 80819 82243 282085 247851 746167 738685 210917 211066 269010 269113 314827 305481 318670 321888 334790 338594 317004 350925 737601 782160 554430 453287 286164 280065 324965 322281 334693 339329 342722 346700 387429 385341 634763 665049 39.55 68.2 1
09:16:38 2023-09-26 376429 373114 85948 85421 130953 132776 133843 132569 91073 89865 100772 101590 123130 123904 360600 388006 1050759 1042137 391372 410283 112139 100041 114898 111498 132826 130286 120403 120920 81165 82218 283030 247306 737942 729886 211614 209096 269958 269524 312224 306825 320209 322413 334251 339066 315699 351600 740359 766445 552270 448896 286512 281101 323104 324605 333687 339600 342614 349383 382739 386688 638290 663746 39.55 68.2 1
09:16:39 2023-09-26 374304 374003 85874 86377 133038 132477 133235 132453 90886 89873 100768 101590 123059 124156 360817 387460 1054652 1041361 394297 407432 111679 100107 112609 111575 132394 130502 120305 120920 80819 82243 282085 248618 730236 729980 211614 210225 269199 270743 313805 305102 320743 322938 333888 339609 315978 350925 736523 773776 552270 451448 285914 279639 324965 322867 333687 340654 342336 348029 385366 387907 639664 664106 39.55 68.2 1
09:16:40 2023-09-26 377313 373221 85884 86546 133564 132626 133570 132353 91110 89807 100561 101676 123059 123496 360672 391050 1042284 1032111 394576 409304 112440 99903 112995 111422 132864 130070 120518 120589 81105 82018 283030 246782 741388 738685 211543 210407 269199 269559 312910 304516 321072 320950 335835 337547 315978 350925 738753 779846 550841 450203 285673 280928 322614 324834 334693 338314 342722 347510 385689 385765 636379 664580 39.55 68.2 1
09:16:41 2023-09-26 376424 373430 85776 86537 133012 133214 132801 132852 90637 90029 100389 101781 122740 124633 360781 387460 1057403 1037401 393461 406826 111450 100107 112264 111957 132535 130657 120403 121181 81147 82243 283030 248536 727953 734943 212101 210232 269388 269559 313650 304601 320381 321638 334110 342142 317884 351492 734337 773776 552816 449533 286083 280527 324015 322377 337726 338279 341026 349420 384270 387613 631030 664217 39.55 68.2 1
09:16:42 2023-09-26 376158 373066 85842 86348 133139 132568 133377 132751 91041 89840 100561 101665 122890 124156 360672 391121 1054207 1032880 391096 408908 111756 100107 114738 111575 132702 130502 120320 120837 80851 82243 283030 248360 731599 740778 211614 210043 270148 269559 314163 305875 318670 321662 335835 340233 316455 351492 734047 781020 559592 451301 286987 280100 324736 322902 334693 339600 344733 346737 385382 386185 636115 665324 39.55 68.2 1
09:16:43 2023-09-26 377652 373736 85878 86504 133249 132568 133235 132419 90985 89840 100594 101665 122825 123733 360781 387600 1051209 1044045 394210 409629 111909 100318 112368 111727 133431 130454 120601 120754 81008 82178 283030 247131 749625 729994 212661 209903 269388 271554 312260 306393 318635 322616 336800 339574 315915 351456 738753 766409 584699 449533 285236 281418 323104 324377 334189 339600 341542 347171 385689 385765 636379 663746 39.55 68.2 1
09:16:44 2023-09-26 374117 373363 85906 86463 133266 132477 133453 132569 90978 89873 100802 101627 122858 123818 360817 388151 1053869 1040586 391132 407147 111756 100074 114738 111575 132610 130320 120338 120920 80851 82243 280374 247851 731743 729980 211614 210260 269388 270552 313805 305962 320743 322723 333784 339372 315943 351528 735134 774325 552270 450661 286987 279639 324736 323884 333687 340654 342577 348532 385653 386490 640172 666290 39.55 68.2 1
09:16:45 2023-09-26 378570 373106 85812 86496 133038 132693 133202 132453 91017 89956 100844 101781 123130 124089 360636 390669 1045248 1034745 394503 409449 112139 99941 112847 111575 132826 130286 120436 120589 81165 82210 283030 246433 743659 737277 211614 210302 269388 269559 312946 306753 318670 320950 335835 338559 316455 351172 738717 775459 552449 450203 286074 281812 323104 324377 334728 338550 342722 347756 385689 385765 634512 664616 39.55 68.2 1
09:16:46 2023-09-26 378570 373643 85902 86504 133042 132324 133235 132453 91017 89873 100594 101743 123144 124156 360817 386915 1042100 1037401 396548 410283 111832 100074 114738 111575 132793 130320 120370 120837 80851 82130 276840 247832 739777 730174 211649 210442 268408 270382 313430 304743 318670 323142 332747 340391 316969 349831 738717 776502 551734 450665 285267 280990 324015 323393 334693 340654 342059 347510 387738 386724 639194 664217 39.55 68.2 1
09:16:47 2023-09-26 374833 373403 85948 85473 130866 132901 133503 132785 91011 89960 100669 101653 123130 124123 360600 390979 1053457 1031342 391132 406826 111909 100183 112574 111575 132610 130320 120255 120754 80920 82243 280374 247433 732602 740254 211430 210078 270148 269113 314163 305875 318670 322413 335799 339207 316969 351492 729917 782160 557329 452052 286750 280065 324965 322867 334693 339600 344733 346174 385689 385880 634763 665324 39.55 68.2 1
09:16:48 2023-09-26 378862 373705 85846 86377 130897 132693 132835 132453 91017 89873 100491 101601 122890 123918 360708 389338 1043931 1029986 396820 407206 111756 100107 114738 111575 132702 130320 120403 121038 80851 82187 283030 247481 737130 738685 211614 210372 269010 271209 312224 305746 319672 320914 336800 338559 316013 350431 737637 775387 554593 451448 284765 281883 323104 322723 335773 338550 342650 347978 385980 385514 633570 666941 39.55 68.2 1
09:16:49 2023-09-26 375108 373816 85969 86519 133093 132934 133536 132751 90978 89873 100735 101691 123092 124189 360817 387661 1054652 1039074 393461 407468 111909 100284 114625 111651 132793 130684 120141 120920 80819 82243 279439 248618 726359 734146 211649 210078 269388 269336 315049 305102 320743 322974 332782 339609 315978 351456 736559 772679 545942 449217 285352 279674 324965 322413 333722 340907 342095 348039 385075 386185 635894 663275 39.55 68.2 1
09:16:50 2023-09-26 374337 372317 85782 86537 132775 133323 132801 132852 90860 89873 100422 101633 122858 124123 360745 388223 1053869 1036011 393182 407147 112059 100074 114579 111575 132702 130320 120288 120837 80851 82187 283030 248184 730260 736564 212611 209750 269847 269559 313686 304493 320381 320653 334322 340391 315501 351528 734409 773070 546736 449533 286074 281172 324784 322317 336538 340932 342469 349236 386298 387397 630847 664180 39.55 68.2 1
09:16:51 2023-09-26 377888 373261 85870 85200 133378 132477 133202 132726 90879 89960 100561 101601 122890 123766 360781 386191 1042063 1037401 396710 409667 111756 100074 114738 111575 132935 130320 120518 120837 80851 82187 283030 247832 732953 729778 211770 210442 268596 269594 313210 305962 318670 322974 332747 339644 316969 349339 739799 776538 550841 450701 285200 281095 324015 322938 334189 340689 342095 346773 388011 386724 640172 664217 39.55 68.2 1
09:16:52 2023-09-26 378533 372840 85842 86373 133374 132693 133453 132502 91017 89594 100561 101601 122890 123615 360781 387862 1048525 1042137 394503 409704 111832 100074 112739 111575 132793 130320 120436 120754 80884 82187 280374 247306 745488 734377 212944 209715 269388 270417 312260 306393 318635 321960 334286 339644 315915 353687 741802 772679 549412 447823 286405 281251 322961 324197 336297 339496 342505 348705 383277 384698 639230 663746 39.55 68.2 1
09:16:53 2023-09-26 377751 374115 85878 86504 132919 133222 132835 132885 90728 90054 100389 101717 122858 124671 360745 387670 1048525 1029238 395966 407147 111603 100107 112496 111575 132361 130593 123693 120920 80957 82187 280374 248360 725891 738685 211614 210407 267843 270382 314163 304637 319672 320985 334790 340869 315978 349375 737637 775387 552270 450557 284956 281883 323787 322413 336515 338585 342650 347756 387163 385494 632930 663605 39.55 68.2 1
09:16:54 2023-09-26 374039 373137 85820 86612 133374 132585 133235 132453 91017 89811 100705 101685 123097 124413 360528 387697 1056463 1041100 393418 410355 111909 99974 112368 111651 132361 130502 120360 120754 80851 82371 282280 248373 729921 729778 212066 210407 269353 270552 314827 305102 318188 322974 333749 339609 316455 351208 738158 773070 545942 449253 286110 279753 324965 323393 333687 340654 342456 348532 385689 386490 638290 664217 39.55 68.2 1
09:16:55 2023-09-26 374337 375300 85772 86566 132788 133156 132677 132885 90637 89906 100422 101717 122858 124394 360781 386446 1056221 1038877 394018 407468 111756 100322 114773 111575 132610 130320 120255 120754 80851 82243 283030 248184 741684 737642 212646 210078 269388 272007 313722 305102 320417 320914 334790 339679 315501 351492 729953 773070 555129 447847 286110 280758 324507 321924 336786 339092 341542 347171 385689 385082 634313 663746 39.55 68.2 1
09:16:56 2023-09-26 376062 372317 85921 86594 129953 132593 133939 132286 91136 89742 100839 101601 123064 123581 360636 392318 1045248 1035119 394297 406541 111756 100217 112819 111727 132702 130502 120436 121318 81050 82470 282085 248360 739820 736564 211578 210771 269199 269594 313943 306825 318976 323692 337660 338323 316969 350961 740920 779882 549412 454342 285338 281187 324015 324834 333969 339670 344769 346737 386883 384733 641569 664616 39.55 68.2 1
09:16:57 2023-09-26 378293 372871 85906 86445 133076 132510 133235 132453 90955 89811 100561 101633 122890 124037 360817 386643 1047782 1037235 397005 406826 111756 100107 114738 111575 132702 130320 120403 120920 80994 82276 292651 247832 736820 730210 212795 210442 269010 270984 313171 305962 318706 321996 333784 341174 316455 350431 740920 773070 569548 450557 285200 281848 324015 323920 334728 339635 341266 347135 388011 386708 641560 664069 39.55 68.2 1
09:16:58 2023-09-26 375897 373821 85944 86694 133406 133113 133503 132785 91008 90022 100738 101691 122858 124189 360781 391360 1054494 1031803 392239 407432 111832 100074 112368 111651 132361 130320 120338 120754 81212 82243 280374 248888 732602 740778 211543 210407 269958 270743 314163 305746 319341 321924 335764 338744 319466 351172 736486 782160 554430 450701 286132 280065 324965 322831 334728 339565 344697 346664 387745 386150 634763 665556 39.55 68.2 1
09:16:59 2023-09-26 380186 373363 85842 86560 133003 132726 133110 132852 90886 89996 100561 101792 123026 124189 360745 388757 1047267 1035005 396820 409196 111756 100074 112574 111651 132668 130320 120403 120837 80962 82243 283030 247832 732324 738685 211614 210372 268596 271623 313138 305839 319636 320914 334825 338559 316420 350359 737916 775387 552270 450521 284294 281848 324255 322580 338719 340896 342577 347610 385545 385657 636041 667728 39.55 68.2 1
09:17:00 2023-09-26 377488 373776 85910 86623 133197 132768 133202 132727 90879 90054 100705 101749 122825 124394 360745 386915 1057235 1038877 394018 410573 111679 100280 112384 111804 132328 130684 123796 121131 80819 82502 283030 248547 730011 729850 212242 210372 269388 270502 315049 304566 319636 322867 333480 340593 317593 351456 734155 770817 552270 449181 286074 281047 324965 321888 334728 340619 341542 348532 385653 385306 635664 664217 39.55 68.2 1
09:17:01 2023-09-26 376282 373399 85820 86500 133231 132693 133202 132635 91143 89873 100561 101697 123026 124037 360745 390537 1059521 1037865 392276 409667 111756 100074 114738 111575 132577 130286 120338 120754 80819 82243 281474 248360 736900 738685 212242 209680 270148 269524 313650 305962 319374 320653 336341 339066 315915 351564 737953 778177 556558 450342 286571 280814 324664 323177 337616 340452 344515 348065 384319 386115 634763 665049 39.55 68.2 1
09:17:02 2023-09-26 378595 373674 86001 86582 133324 132693 133202 132419 91143 90022 100561 101590 123059 124189 360817 386915 1048525 1037970 396820 407397 111909 100074 114738 111575 132793 130320 120403 120754 80962 82243 283030 247832 737475 730174 212760 210372 269010 271174 312624 306393 319153 322413 334286 341174 318369 350395 740323 770817 554414 450167 285165 281848 324015 323884 334693 339600 341230 349989 386503 385765 637011 664217 39.55 68.2 1
09:17:03 2023-09-26 375695 372836 85969 86504 133266 132693 133545 132386 91110 89873 100594 101578 123262 123785 360781 387600 1050759 1042100 391060 407432 112062 100074 114932 111575 132826 130320 120403 120589 81050 82243 283030 247481 742302 734269 211614 209715 270148 269559 312698 306717 320743 323535 337276 341901 318601 353480 737685 775149 546823 449093 287909 280547 324015 324798 333652 339635 342577 348522 384228 386150 641079 664217 39.55 68.2 1
09:17:04 2023-09-26 378257 373443 85882 86529 133038 132726 132801 132760 90886 90150 100527 101697 122890 124189 360708 389338 1043931 1032723 396820 407397 111756 100041 114738 111575 132793 130286 120403 120837 80851 82187 283030 247481 736628 740254 211614 210372 268596 271209 312224 304707 319636 320914 335799 339066 315978 350395 738717 775459 552270 450557 285183 281883 324015 322902 336525 338550 342650 348002 385689 385494 632930 665287 39.55 68.2 1
09:17:05 2023-09-26 375859 373923 85906 86500 130962 132993 133503 132751 91037 90054 100805 101679 123196 124446 360672 387316 1058725 1042063 394576 408648 111756 100417 112646 112034 133431 130684 120403 121164 80962 82502 282085 250484 727297 730174 212242 210372 269388 270635 315049 305066 318706 323393 333749 340356 316420 351492 737601 772524 552270 449217 286164 280100 324965 322867 334459 341166 342577 348889 385689 387907 636566 664217 39.55 68.2 1
09:17:06 2023-09-26 375896 372840 85812 86504 133214 132602 133202 132635 90985 89873 100594 101728 123262 124189 360745 389955 1053869 1035407 392312 407432 111986 100417 114738 111727 132793 130406 120255 120837 80962 82243 283030 248360 735308 739982 212242 210043 269958 269594 313907 305962 319636 320428 335835 339574 317884 351528 736486 777638 576618 449533 286952 280919 324736 323621 336244 339795 344697 348779 384498 385341 634505 667890 39.55 68.2 1
09:17:07 2023-09-26 380268 373679 85889 86635 133441 132843 133536 132751 91136 90022 100772 101717 123229 124156 360781 386915 1049641 1043320 396820 407432 111909 100107 114738 111948 133127 130286 120403 120837 81050 82243 280374 247832 732177 729818 212944 210407 269010 271174 313174 306393 318670 322377 334286 341139 315978 350359 741969 770817 553700 449850 284729 281721 323559 323525 334459 339600 341230 349668 386503 385765 636343 664217 39.55 68.2 1
09:17:08 2023-09-26 374085 372286 85852 86445 133657 132477 133637 132419 91205 89594 100594 101537 123395 123785 360853 387564 1050780 1043544 389920 407432 112062 100074 114932 111498 132826 130286 120436 120754 81105 82243 283030 246360 738489 734377 211649 210372 270148 270743 313907 306825 320435 322938 337007 339609 316013 353625 740323 777088 552270 450661 287868 280701 324015 324834 336297 342857 342397 348522 385545 387232 639989 666105 39.55 68.2 1
09:17:09 2023-09-26 378565 373186 85948 86639 133534 132693 133419 132419 91143 89873 100735 101781 123196 124123 362894 390811 1042418 1038587 394576 407432 111909 100074 114921 111575 132826 130502 120601 120754 81105 82187 280374 246957 744242 739731 211649 210701 269388 270347 312260 306753 319858 321662 336577 338559 316934 351492 740920 782998 551913 450557 286311 281812 323104 324834 334728 339057 342722 347756 386539 386451 636379 665884 39.55 68.2 1
09:17:10 2023-09-26 378298 373106 85874 86467 133266 133222 133235 132635 90823 89873 100561 101653 123026 124380 360817 386915 1045448 1037401 397005 410283 111756 100074 114738 111575 132793 130320 120338 120837 81124 82187 283030 247832 732280 730174 211614 211397 269010 270382 313686 305962 318670 323034 332782 341901 316969 350359 738753 776711 552270 454342 287510 282227 323979 323705 337047 340990 341879 348102 387831 386780 637693 664217 39.55 68.2 1
09:17:11 2023-09-26 374833 373607 85820 85510 133436 132722 133202 132453 90886 89840 100561 101908 123130 124223 360781 391086 1054753 1032723 391999 407432 111679 100107 114738 111727 132702 130593 120206 120920 80851 82243 283030 248888 732488 740778 211395 210884 269958 270743 314606 305746 319377 322315 334825 337547 316934 351528 736523 781020 553164 450557 286987 280065 324965 323357 334728 339600 345256 346737 385653 386185 636115 665556 39.55 68.2 1
09:17:12 2023-09-26 375090 373399 85874 86593 133231 132726 133235 132453 91017 90029 100561 101685 123059 124189 360781 387600 1051504 1029604 394297 407468 111756 100280 114738 111727 132577 130502 120255 120920 80851 82243 283030 248409 728070 738685 210917 211397 269199 271971 314827 305102 319153 322091 337385 340905 319955 352515 738027 779770 552270 450521 284671 281707 324929 322198 336208 339057 342650 348248 388011 386385 632856 666253 39.55 68.2 1
09:17:13 2023-09-26 374304 373705 85852 86610 131053 132602 133419 132419 91017 89561 100561 101569 123059 123852 360817 388151 1059521 1042022 391132 410245 111832 100107 114773 111727 132793 130593 120403 120920 80851 82243 283030 249065 739777 729814 212242 210750 269388 270743 314606 305962 320435 323656 333749 339609 316013 351528 738717 774163 552270 449886 286987 279604 324965 323884 333687 340619 342614 348485 385724 386490 640172 664217 39.55 68.2 1
09:17:14 2023-09-26 376273 373399 85810 86634 133012 133160 132801 132918 90761 90029 100561 101850 122890 124633 360745 388151 1057719 1037401 393739 407468 111756 100107 114738 111966 132702 130593 120403 120920 80994 82276 282085 248536 737711 734124 212696 210455 270076 272275 314719 305424 320535 320807 334684 340964 318151 351384 738027 773070 553700 450489 286190 281579 324784 322436 336715 339294 341542 349953 385075 387943 631477 664217 39.55 68.2 1
09:17:15 2023-09-26 376591 372840 85788 86492 133199 132602 133457 132419 91176 89873 100767 101670 123144 124156 360492 388187 1045521 1035928 396479 407432 111756 100074 114738 111651 132610 130320 120305 120837 80962 82420 283030 248360 730940 735451 211430 211066 269199 270347 313907 305962 319530 324413 334017 339066 318407 350925 740920 775387 549412 453287 285236 281623 324471 323848 332685 341166 342722 346737 387429 385002 641115 666941 39.55 68.2 1
09:17:16 2023-09-26 376885 373968 85889 86703 133313 132768 133444 132693 90978 89960 100599 101659 123163 124123 360708 391121 1054207 1038437 393153 410247 111756 100074 114738 111575 132843 130363 120288 120920 80851 82276 283030 248184 732612 737799 212661 210043 270148 269559 314163 305962 319153 320689 336341 339066 317920 351600 734155 774187 555129 449214 286750 280628 324015 323393 335737 337573 342361 348779 384228 385271 631067 666327 39.55 68.2 1
09:17:17 2023-09-26 374345 373133 85878 86385 133012 132693 132835 132506 90823 89873 100561 101665 122858 124037 360745 393634 1051597 1031443 391096 407432 111832 100074 112739 111575 132702 130320 120403 120754 80884 82276 292651 248536 732374 740778 211614 210078 270148 269301 314163 304707 319153 321924 336305 340198 316969 354816 734047 782160 554430 454342 286074 280109 324965 322902 334763 341652 342433 347500 387795 387397 632476 667053 39.55 68.2 1
09:17:18 2023-09-26 374226 373221 85894 86538 133568 132896 133545 132328 91017 89561 100594 101622 123196 123885 360781 388223 1050816 1043824 390841 407432 112582 100107 114853 111575 132826 130320 120436 120754 81165 82276 280374 248536 738715 734414 211614 210407 268817 270743 314163 306609 320618 322938 334286 339337 316455 353625 740359 775404 552270 449533 287895 280100 324015 324834 336297 340654 342686 348285 384235 386455 641115 666290 39.55 68.2 1
09:17:19 2023-09-26 373483 373137 85933 86496 133266 132726 133235 132453 91017 89873 100594 101627 122858 124037 360817 387733 1055882 1042059 393739 407432 111679 100107 114704 111651 132610 130502 120305 120920 80819 82446 283030 248654 730690 734377 211649 210372 269388 269336 315049 306127 318670 323656 333784 339644 316455 351492 739600 773070 552270 451478 286665 282340 324929 323477 335822 341025 342469 348669 385509 388087 640193 664217 39.55 68.2 1
09:17:20 2023-09-26 375990 372884 85884 86615 131280 133043 133658 132602 91017 89594 100594 101601 123196 123633 360817 390811 1042455 1032981 394576 407147 112062 100041 114967 111422 132860 130070 120518 120589 81105 82274 283030 246957 744888 738685 211614 210407 269388 269594 312260 305368 321601 321698 336305 338323 319240 351492 740359 779882 554236 450557 286074 281495 322841 324834 334728 338585 342722 347756 385724 386724 636379 665086 39.55 68.2 1
09:17:21 2023-09-26 375462 375782 85888 86445 133331 132564 133453 132084 91176 89561 100971 101569 123295 123415 360853 390537 1041287 1036011 394576 407432 112062 100074 115081 111422 133369 130320 120518 120589 81050 82276 280374 247832 740722 738163 211614 210442 269388 270347 313210 306753 318373 322353 336293 340151 319503 353733 738279 780912 549412 454628 285659 281439 324399 323669 335822 341404 342686 346737 388011 386708 641914 664217 39.55 68.2 1
09:17:22 2023-09-26 375364 373137 85824 86504 133309 132693 133202 132419 91017 89873 100561 101526 123059 124037 360781 391157 1053123 1033023 391096 407147 111756 100074 112739 111575 132826 130320 120238 120837 80962 82276 283030 248360 732394 740778 212278 210225 268255 269524 314341 304743 318670 320985 336341 337582 317920 355031 736523 781020 558779 449886 286987 280065 324965 323621 334763 339635 345500 347228 385146 386185 636115 664580 39.55 68.2 1
09:17:23 2023-09-26 373741 373736 85846 86504 133029 132793 133235 132635 90761 89873 100561 101673 122858 124189 360781 387600 1050462 1029604 393012 407468 111756 100279 114625 111651 132610 130593 120338 120952 80851 82276 286925 247851 727765 737642 211430 211481 269281 272238 315091 305388 322175 322244 334684 339470 318268 351276 738124 782015 547446 454043 286114 280100 324965 322616 334657 339565 342722 346737 388011 387835 634469 665086 39.55 68.2 1
09:17:24 2023-09-26 376319 372282 85852 86500 133335 132602 133453 132419 91113 89594 100594 101537 123059 123581 360817 387293 1048553 1039517 391096 407468 111909 100141 114887 111804 132826 130286 120436 120754 81027 82276 281474 247481 740389 736007 211649 210078 268664 269594 313210 305571 321109 322938 334520 339609 317659 353662 742495 771979 554593 448896 286987 280955 323104 323525 333687 339635 342650 348889 383043 387068 639719 663017 39.55 68.2 1
09:17:25 2023-09-26 373775 372875 85829 86377 133292 132261 133453 132419 91017 89594 100594 101633 122887 123852 360817 388187 1052378 1042059 391132 407147 111909 100107 114738 111575 132793 130320 120288 120754 81142 82371 283030 249242 739052 735794 212136 210302 270528 270743 314719 306573 320399 323920 336531 339609 316491 351600 740130 775222 552270 452052 287463 279674 324507 324726 333687 340654 342650 348248 385111 386490 640172 664217 39.55 68.2 1
09:17:26 2023-09-26 378243 372322 85906 86414 133378 132768 133235 132635 91017 89873 100561 101590 123177 124004 360745 389373 1042063 1031107 395660 406826 111756 100074 114887 111575 133060 130320 120403 120754 80884 82276 283030 246782 735659 737799 211649 210442 269388 271209 312260 306393 319636 320914 335835 338594 316455 351492 738158 779615 550841 450239 285272 281989 323104 323621 337726 340656 344443 347746 386288 386092 638376 668372 39.55 68.2 1
09:17:27 2023-09-26 376962 373288 85941 86709 130710 133093 133474 133152 90637 90156 100422 101781 123097 124944 360708 386012 1057719 1037406 394503 407432 111450 100417 112504 111881 132361 130684 123693 121119 80994 82276 279439 248184 728409 736564 212611 210442 269388 269594 314163 304887 320417 322413 333784 340663 315978 353984 734409 775404 547351 449533 286110 281095 324507 322640 336515 338550 342095 349420 384498 385306 631030 664401 39.55 68.2 1
09:17:28 2023-09-26 374295 372840 85874 86440 133046 132693 133235 132453 90823 89840 100561 101673 122858 124070 360817 390847 1052707 1029917 391999 408075 111756 100107 114704 111575 132610 130320 120255 120920 80819 82276 283030 247087 730829 740254 211578 210442 270148 269336 314163 305962 319188 322351 335835 339923 317004 351492 734047 782160 545413 453834 286938 280678 324893 322759 334622 339496 345111 346554 386668 388087 636041 668001 39.55 68.2 1
09:17:29 2023-09-26 376555 373190 85788 86385 133203 132809 133290 132419 90886 90027 100594 101569 123130 124089 360781 387600 1048525 1038780 393424 409704 111909 100107 114807 111422 132793 130320 120436 120589 81082 82130 283030 247131 736308 736043 212611 209750 269388 270382 312295 306609 318670 322675 334555 339609 315915 351600 740920 770817 576618 448896 286101 281650 323104 324377 334538 339635 342095 347171 385689 385765 636379 664092 39.55 68.2 1
09:17:30 2023-09-26 375426 372317 85888 86385 130866 132444 133453 132419 91017 89594 100594 101601 122890 123581 360817 387635 1050013 1038780 391722 409832 111756 100107 114853 111575 132826 130320 120353 120920 80884 82130 283030 247131 742868 734414 211649 209868 269768 270159 312295 306177 318670 322449 337458 341421 318303 353907 744082 772961 552270 449496 287320 280814 323679 324690 335822 340619 342614 348215 383384 385341 642932 665633 39.55 68.2 1
09:17:31 2023-09-26 380456 373430 85937 86570 133012 133135 132652 132702 90955 89906 100561 101760 122890 124156 360781 387670 1045100 1031637 396820 407147 111756 100107 114579 111651 132752 130502 120288 120920 80851 82276 281474 247832 734047 739982 211649 210407 268443 271244 313210 305746 320157 321660 334860 339101 316491 349867 737673 775423 552270 450629 284330 281962 324471 322413 336279 340381 342686 347792 385724 385765 634763 664616 39.55 68.2 1
09:17:32 2023-09-26 376062 372322 85852 86432 133296 132477 133893 132237 91176 89561 100801 104268 123295 123415 360528 389990 1042455 1032954 394576 407468 112139 100005 114887 111422 133168 129889 120436 120423 80884 82307 283030 245946 739030 738163 211614 210442 269696 272275 312924 306789 320435 322270 335729 340222 319839 351312 738279 779701 552270 453375 286074 281658 324051 324690 335786 340515 344697 346773 386883 384733 644034 665629 39.55 68.2 1
09:17:33 2023-09-26 375798 373137 85874 86500 131154 132693 133235 132453 90955 89873 100561 101601 122858 123852 360781 387635 1053123 1036016 392904 407206 111756 100107 114738 111575 132702 130320 120403 121187 80851 82276 280374 248536 731485 737642 212980 210078 269958 269594 313943 305962 320157 320464 337385 339609 317920 351528 734409 775404 584699 448722 286110 280758 324051 322055 336786 338079 342059 346908 385111 385002 632718 664254 39.55 68.2 1
09:17:34 2023-09-26 376545 373066 85941 86504 133231 132693 133202 132419 90886 89840 100561 101665 123026 124037 360708 388793 1053086 1037470 392831 410247 111909 100074 112768 111651 132793 130502 120403 120920 81017 82371 283030 249065 740006 740705 212767 210197 270112 272275 315119 305494 322256 320700 335764 339574 317478 351564 736486 778006 552816 449276 286512 280955 324929 323848 338719 338515 342541 349916 384462 385306 631477 664217 39.55 68.2 1
09:17:35 2023-09-26 376627 375782 85824 86564 133564 132689 133511 132818 90985 89840 100594 101728 123144 124156 360745 386607 1045063 1037401 396820 410210 112136 100074 114704 111651 132760 130502 120403 120920 81017 82243 282085 247832 735537 730174 211614 211066 269503 270760 313614 306393 319377 323884 333212 339644 316969 350359 738717 778740 550841 453251 285276 281423 324471 323848 334693 341404 342361 347463 387529 387835 640932 665596 39.55 68.2 1
09:17:36 2023-09-26 377418 372242 85874 86504 133266 132568 133419 132419 90886 89778 100561 101601 123026 123852 360781 387600 1049678 1038706 395379 409631 111756 100183 112725 111881 133060 130406 120601 120920 81008 82210 283030 247832 739537 735794 212767 210197 269388 271174 312260 306379 320706 322580 334754 340558 315915 351208 741141 770672 576618 449533 285200 282112 323104 323884 334657 339600 341506 347171 387393 385765 638598 663746 39.55 68.2 1
09:17:37 2023-09-26 374304 372800 85941 86445 133231 132693 133344 132419 90886 89840 100458 101601 122858 124037 360745 389611 1051504 1032723 392312 407397 111756 100280 114704 111575 132544 130502 120273 120837 80851 82243 283030 247851 732488 738503 211212 210884 269768 270089 315049 305962 318670 322377 334790 340198 317929 350925 735966 782124 549412 455636 286548 280708 324893 323070 335596 340480 344552 346591 387867 390052 634579 668001 39.55 68.2 1
09:17:38 2023-09-26 377079 373066 85888 86504 131302 132993 133603 132419 91143 89807 100594 101601 123262 124022 360672 387564 1050013 1042100 390783 407206 112062 100074 114932 111422 132826 130286 120436 120774 81105 82130 283030 247131 735449 734414 211614 210113 270148 269559 312260 306825 321072 322902 334790 339609 315915 353625 740883 770817 545061 448005 286714 280990 323104 324605 334154 339635 342650 347920 385039 385765 637766 664217 39.55 68.2 1
09:17:39 2023-09-26 376287 372295 85884 86352 133560 132693 133235 132295 90985 89594 100561 101633 123144 123496 360745 387564 1050013 1042100 391060 408908 111986 99972 112739 111422 132793 130160 120486 120589 81073 82187 283030 247131 739496 734377 211614 209715 269958 269559 313386 306825 320435 322413 334251 341385 318528 353372 742329 774638 552270 447786 287486 281420 323907 324654 335822 340480 342614 348248 383312 385306 640135 663995 39.55 68.2 1
09:17:40 2023-09-26 380186 373075 85874 86533 133012 133314 133135 132864 90637 89873 100389 101685 122858 124432 360708 387600 1045484 1029959 396560 407397 111603 100074 112609 111575 132577 130286 120240 120754 80957 82187 280374 247832 735543 738685 211614 210407 268408 271209 313430 305531 320121 320914 334790 340905 316455 351208 738681 775423 544532 450203 285405 281883 323559 323357 336244 338550 342650 348002 386310 385494 632930 664074 39.55 68.2 1
09:17:41 2023-09-26 377042 372251 85937 86445 133266 132693 133235 132419 90985 89994 100561 101601 123059 123700 360781 389919 1041324 1032111 394297 408331 111986 99972 114932 111498 132826 130286 120403 120589 81105 82243 283030 246433 740415 739731 211578 210407 269388 272852 311939 306356 321271 320807 336199 340701 319051 351312 740664 780839 555879 452089 286110 280955 323104 324834 334468 340896 344407 346700 386812 384967 641115 667927 39.55 68.2 1
09:17:42 2023-09-26 376310 373097 85788 86504 133046 132693 133235 132419 90886 89840 100561 101665 123059 124004 360708 387635 1053457 1037401 392312 410283 111832 100107 114704 111651 132577 130320 120288 120754 80819 82243 280374 248360 738731 738685 212611 210043 269388 272166 313907 304707 320157 320392 334825 339609 317920 351528 729917 774163 547351 448603 286074 280758 324471 322640 336751 338550 341542 349916 384498 387497 630993 664217 39.55 68.2 1
09:17:43 2023-09-26 375626 372282 85819 86500 133378 132726 133850 132635 91017 89840 100561 101558 122858 123852 360745 390811 1053086 1035370 391685 407468 111832 100074 114738 111651 132793 130618 120403 120920 80884 82243 282085 248888 734409 742042 212661 210050 270338 270743 313984 305854 321344 320736 336435 340941 318594 351600 737601 775387 544532 450342 286987 280183 324700 323357 334693 340609 345454 346700 385689 386455 635664 665520 39.55 68.2 1
09:17:44 2023-09-26 378422 373705 85820 86436 133555 132693 133850 132419 90886 89840 100561 101595 123059 123766 360817 387600 1050759 1040328 394466 407432 111909 100107 114898 111794 132793 130593 120436 120920 81138 82276 282085 247832 741833 734377 212980 210043 269388 271174 312734 306825 318670 322413 334790 340356 315915 351456 740613 770781 547351 449533 285338 281848 323787 324280 334459 339600 341266 349053 385095 385550 640891 664180 39.55 68.2 1
09:17:45 2023-09-26 375355 372278 85829 86385 133564 132477 133419 132419 90886 89778 100561 101575 123117 123515 360817 387600 1049678 1042137 391096 406826 112062 100041 114967 111727 133093 130406 120766 120920 81040 82210 285735 247657 740161 736930 212398 210232 270528 269935 313174 305368 321146 322640 337593 339574 315915 351600 740323 770817 552270 449079 286750 281086 323104 324834 334459 339670 342361 349953 383348 387613 640172 664217 39.55 68.2 1
09:17:46 2023-09-26 377724 374159 85878 86537 133046 132760 132801 132852 90985 89873 100491 101749 122520 124223 360745 387600 1048525 1029880 398134 407432 111679 100107 112574 111727 132813 130593 123778 120920 80851 82276 283030 248536 730217 738685 211649 210884 268219 270760 314163 305066 320157 321662 334825 339101 316969 349267 734047 779615 552270 454019 284729 281566 324893 322580 337543 341832 342505 348139 387285 385693 632709 666278 39.55 68.2 1
09:17:47 2023-09-26 375462 373701 85888 86504 133296 132968 133453 132453 91143 89594 100594 104412 123262 123448 360781 390811 1045031 1035407 394952 409919 113111 99974 113124 111575 133377 130112 120766 120589 81355 82178 284682 247131 740604 738685 211614 210785 270227 270347 312224 306753 321109 321662 336329 340629 316969 351456 741969 780984 550841 450629 286079 280990 323559 324834 333969 339600 344733 347510 386331 387958 638290 664543 39.55 68.2 1
09:17:48 2023-09-26 375786 373394 85814 85096 133007 133135 132801 132852 90761 89873 100458 101728 122858 124123 360781 386987 1054207 1038138 393455 410573 111756 100074 114738 111651 132935 130593 120608 120920 80884 82243 283030 248360 745800 734051 212733 210225 269388 269594 314163 305531 320642 320914 334825 340628 315722 351312 737953 775022 555129 450809 286405 281562 324929 322425 336609 342072 345421 349732 384462 385306 631067 666290 39.55 68.2 1
09:17:49 2023-09-26 374833 373106 85937 86469 133072 132726 133235 132635 90823 89840 100671 101812 123130 124380 360528 391611 1055994 1035482 392094 410355 111909 100250 112368 111727 132577 130593 120403 120920 80994 82371 283502 248888 732612 740778 211649 210407 270528 272238 314163 304707 319153 321662 336341 340198 316677 351600 734083 779918 543123 451338 286987 280100 324965 323621 334728 339635 345500 347510 385075 387907 636115 665556 39.55 68.2 1
09:17:50 2023-09-26 379336 372313 85941 86504 133564 132693 133269 132635 90886 89840 100594 101665 123229 123885 360745 386411 1048525 1038716 395660 410245 111909 100074 114738 111575 132826 130320 120403 120754 80884 82187 280374 247481 739191 730210 212980 210491 269388 271209 312888 306608 321271 322616 335423 341034 318151 351312 740737 770636 584699 449913 285093 281848 323559 324377 334693 339600 341807 350085 385653 385765 636379 663275 39.55 68.2 1
09:17:51 2023-09-26 374953 375828 85909 86537 133374 132722 133298 132635 90922 89873 100561 101728 122825 124089 360745 387600 1050425 1030554 394018 407432 111756 100246 114738 111727 132668 130652 120273 120920 80884 82389 279439 247887 734506 739982 211430 211580 269388 269524 315049 305531 319601 322413 334790 338594 317039 351492 736523 782160 555879 453287 286629 280065 324965 322508 334763 341892 342686 347510 388011 385306 632930 664580 39.55 68.2 1
09:17:52 2023-09-26 378857 373106 85866 86566 133378 133127 133298 132885 90637 89873 100561 101691 122825 124394 360781 388757 1048525 1031485 398134 407468 111679 100280 114579 111727 132394 130593 120288 120920 80994 82276 283030 248536 732068 738284 212328 210820 268974 272505 313763 304672 322256 321710 335622 340941 318601 351172 736341 775459 553700 452126 284986 281883 324015 322902 336515 338550 342469 348485 385689 386803 632930 663605 39.55 68.2 1
09:17:53 2023-09-26 374304 373430 85937 86504 131154 132768 133202 132635 90886 89840 100561 101665 122858 124156 360817 387460 1058954 1042027 394576 407813 111756 100107 114738 111727 132577 130684 123830 121320 80851 82276 281922 248654 735415 729778 212278 210442 269388 269113 315049 305531 318670 323621 333888 339644 316455 351492 738717 773070 553700 451448 286110 280170 324965 322651 333687 340689 342577 348655 385402 387943 641104 664032 39.55 68.2 1
09:17:54 2023-09-26 375163 373416 85735 86529 133042 132722 132801 132852 90637 89873 100389 101622 122858 124189 360745 386915 1056933 1040596 394576 407468 111679 100417 112264 111804 132535 130909 120338 121628 80943 82470 283030 249950 727668 736838 212618 210708 270112 272275 315708 304851 319672 322938 333749 342624 317557 351492 736003 773070 553700 451375 286701 280990 324965 321888 336786 339600 341542 349668 385417 385002 632622 664217 39.55 68.2 1
09:17:55 2023-09-26 375462 372322 85937 86410 133555 132826 133637 132419 90985 89627 100594 101638 122890 123952 360781 387600 1045100 1035928 396479 407468 112189 100107 114773 111575 132935 130502 120403 120837 81165 82276 283030 248360 735423 729854 211578 211101 269124 270347 313907 306393 319530 323920 334790 338594 317004 351208 740140 779882 550841 450701 286097 281301 324784 324582 335750 343037 342541 347118 387673 386852 641386 666105 39.55 68.2 1
09:17:56 2023-09-26 377724 372583 85848 86529 133165 132693 133235 132635 90985 90027 100561 101633 122858 123818 360781 386643 1047782 1041692 397875 410282 112062 100252 112368 111651 132947 130489 120601 120920 81008 82210 286689 248360 744568 730138 212313 210736 269020 273045 313174 306177 318670 322413 332782 341441 317004 350149 738753 774163 545942 450665 285423 281418 324015 323848 335512 340654 341578 348285 388011 387032 638217 666055 39.55 68.2 1
09:17:57 2023-09-26 374948 373403 85780 86533 133378 132768 133235 132668 90823 89840 100561 101653 122858 124037 360781 390811 1051219 1032723 391722 407468 111832 100322 114659 111651 132752 130502 120320 120920 80884 82276 280374 247677 732602 738393 211578 210771 268255 271971 314163 306177 319153 322413 335799 337547 316455 351276 740352 783649 552270 451681 287320 280496 324929 323213 337285 339496 345355 347573 385075 386772 636115 665556 39.55 68.2 1
09:17:58 2023-09-26 374085 373102 85824 86504 133189 132677 132801 132453 90823 89873 100899 101781 123097 124260 360492 390979 1051061 1032537 391263 410355 111909 100284 112368 111727 132668 130502 120305 120920 80851 82371 283030 249242 731372 738357 211614 210442 270683 270671 314606 305962 321948 322413 335799 337547 316491 351600 737601 782160 552270 449253 286987 280205 324965 323656 334763 339600 345537 347756 384570 386455 636566 665556 39.55 68.2 1
09:17:59 2023-09-26 377991 372247 85906 86469 133266 132693 133235 132453 91017 89778 100561 101601 122858 123818 360745 388115 1048525 1041361 395660 409704 111756 100005 114659 111575 132702 130320 120403 120671 80884 82187 283030 246100 733530 730174 213015 210407 269010 271209 312924 306681 320681 323084 337421 341034 317702 350781 737186 773411 553700 451154 285058 281707 324015 323884 334728 339635 341266 349585 387393 386688 637985 663746 39.55 68.2 1
09:18:00 2023-09-26 377194 372840 85888 85160 131193 132901 133536 132535 91011 89993 100805 101717 123196 124123 360636 388006 1049903 1042137 393725 407503 111909 100107 112995 111575 133047 130502 120518 120754 81138 82404 284782 247131 737709 736043 213030 209896 269768 270795 313174 304516 318706 322938 334790 339609 315915 351564 740920 770817 557988 449533 286213 281848 323104 324377 334459 339600 342289 347171 386847 386451 636379 663746 39.55 68.2 1
09:18:01 2023-09-26 374304 375782 85792 86418 133266 132726 133110 132635 90955 89873 100422 101622 122890 124189 360745 387600 1055000 1029604 393461 407432 111756 100107 114625 111727 133030 130684 120206 120920 80884 82276 283030 248270 733609 738430 211367 211446 269922 270743 315013 305890 322440 322496 334684 340701 318491 350395 736559 782998 552270 454678 286262 281894 324965 322604 337726 339635 345018 347217 388011 385880 633864 665958 39.55 68.2 1
09:18:02 2023-09-26 375218 372313 85920 86478 133564 132477 133453 132506 91017 89594 100594 101505 123092 123482 360781 387826 1050425 1042137 390820 407111 112062 100074 115010 111422 132935 130195 120518 120589 81138 82130 281474 246118 742970 729886 211684 209785 268289 269559 312295 304516 320691 322675 334555 339337 316095 353835 740920 771979 555879 448896 286786 281069 322817 324605 334189 339635 342650 349668 383348 386708 641560 663488 39.55 68.2 1
09:18:03 2023-09-26 373775 372357 85906 86414 133199 132510 133235 132419 90955 89778 100561 101604 122890 123733 360817 387460 1054689 1039074 391169 407432 111756 100107 114693 111575 133423 130475 120601 121149 81142 82371 283030 249242 733057 735794 212469 210596 270112 270743 315049 306393 318188 323823 333784 341421 318601 351492 735120 773070 546823 450698 286602 279674 324965 322902 334225 340689 342650 348889 385689 386490 636379 663746 39.55 68.2 1
09:18:04 2023-09-26 375762 372317 85824 86385 133208 132660 133235 132328 90955 89594 100525 104235 123059 123733 360817 389990 1045031 1032249 394297 409667 111909 100005 114932 111422 132860 130104 120436 120506 81050 82130 283030 246957 742970 742596 211614 210442 269388 270347 312260 306523 318670 321698 336341 338559 316455 351492 739600 779882 552270 450557 286110 281848 322817 324582 337726 340932 345210 347646 386704 387397 638181 667728 39.55 68.2 1
09:18:05 2023-09-26 377497 372322 85762 86529 133165 132726 133235 132453 90823 89627 100594 101627 122890 123952 360781 386915 1044744 1035928 396465 409049 112062 100217 112368 111727 132726 130489 120518 120920 81119 82356 282085 248536 731940 729814 211614 211481 269010 272852 312924 306393 318635 323956 333515 339609 317823 350431 740920 775351 555879 453323 285945 281383 324051 323920 333419 341439 342722 347427 387738 385002 642097 663605 39.55 68.2 1
09:18:06 2023-09-26 375286 373399 85844 86537 133046 132693 133235 132453 90860 89811 100561 101633 122890 123818 360745 390573 1053905 1034633 391722 407432 111603 100074 114704 111575 132577 130435 120273 120754 80851 82276 280374 247087 733838 741746 212278 210260 269958 269559 314163 305962 319188 320950 336612 338628 315757 351636 740125 777345 556558 449386 286844 280884 324929 323417 336609 340716 345355 348669 384355 386455 636751 665122 39.55 68.2 1
09:18:07 2023-09-26 375099 372809 85820 86619 133197 132693 133440 132635 90886 89840 100561 101685 123097 124465 362530 392135 1051467 1031729 393036 410065 111909 100250 112368 111881 132693 130467 120338 120920 80819 82387 284782 249242 735194 740778 211395 211031 270148 270743 315049 305962 319636 322604 334790 338253 319503 351564 736523 782160 550841 450629 287041 282121 324965 322867 334728 339565 345708 346700 385724 386455 636115 665556 39.55 68.2 1
09:18:08 2023-09-26 378033 373146 85884 86564 133296 132693 133235 132419 90886 89746 100561 101697 122919 123785 360745 387564 1050013 1042100 394187 409957 111909 100041 114818 111575 132793 130251 120403 120589 81050 82187 283030 247306 734887 730210 212944 210043 269388 271174 312918 306141 321234 323070 337338 342624 317666 353480 738257 770636 552270 449239 286772 281914 323415 324834 334693 339635 342650 349953 384176 386852 640099 664217 39.55 68.2 1
09:18:09 2023-09-26 374030 372804 85857 86407 133486 132560 133503 132377 91037 89923 100772 101595 123196 123652 360600 387970 1051394 1041762 389920 409486 111986 100041 114898 111727 133060 130112 120403 120671 80962 82130 282085 248184 749408 734377 212242 210078 269038 269559 313576 306825 321109 322902 334754 339574 315915 353625 740883 773070 552270 448896 287059 280919 323559 324834 334189 339600 342650 349631 383312 385271 640809 664217 39.55 68.2 1
09:18:10 2023-09-26 378293 373368 85874 86657 133007 133051 132801 132635 90637 89873 100458 101717 122825 124189 360708 387635 1049269 1029880 396245 410247 111823 100384 112574 111651 132577 130593 120288 120920 81077 82243 283030 248536 729413 739982 212328 211045 268945 273045 314020 304922 322036 322007 334684 341421 319051 350216 739711 775315 552270 451942 284929 281636 324291 322568 336208 338821 342650 348248 387457 386092 632856 667275 39.55 68.2 1
09:18:11 2023-09-26 380149 373385 85948 86639 133309 133060 133168 132660 90820 90113 100772 101824 123163 124123 360745 389919 1043931 1035164 396502 408908 111756 100074 114738 111575 132660 130441 120320 120754 80962 82243 282085 247131 740791 739731 211649 210407 269010 271209 312918 305962 320346 320950 335799 339066 316677 350395 738158 775387 552270 450203 284831 281848 324015 322867 337269 339022 342650 348248 386812 385765 632893 665287 39.55 68.2 1
09:18:12 2023-09-26 374085 373102 85852 86500 133231 132693 133419 132419 90886 89840 100561 101601 123059 124004 360781 388006 1053832 1042022 392312 407468 111756 100288 114704 111575 132544 130320 120338 121066 81021 82371 281474 249950 730849 735272 212101 210708 270112 270225 314905 306285 320853 323848 334251 339574 316420 351528 741405 774163 552270 449886 287023 280661 324929 324834 333687 340654 342614 348779 385382 387419 640135 664217 39.55 68.2 1
09:18:13 2023-09-26 376962 374043 85916 86787 130858 133060 133168 132727 90761 89873 100701 101876 123163 124532 360708 386879 1056933 1041404 394356 407468 111527 100348 112384 111804 132361 130684 123693 121048 80819 82446 279439 248583 725865 734110 212278 210407 269388 270347 314761 305066 322256 322938 333749 340628 315978 351492 737564 774325 553700 451448 286164 280100 324965 322604 334693 341130 342336 348889 385653 386490 636566 664217 39.55 68.2 1
09:18:14 2023-09-26 376331 372278 85884 86504 133266 132444 133453 132419 91110 89561 100594 101719 123144 123500 360817 390502 1042148 1032917 394576 409304 112472 100150 112995 111727 133160 130147 120766 120589 81152 82145 283030 247803 741721 738430 211578 210736 269388 270347 311974 306753 320136 321853 336270 338052 316677 351456 741705 780729 552270 450557 286110 281348 322614 324568 334693 338550 342722 347756 386847 385765 638254 665520 39.55 68.2 1
09:18:15 2023-09-26 375426 373688 85842 86657 133007 132951 132801 132486 90637 89996 100355 101685 122858 124480 360745 386915 1059705 1038881 393739 407397 111670 100417 112056 111881 131964 130684 123796 121086 80731 82356 283030 249065 724720 729886 212760 210407 269775 270347 315049 304601 319672 322640 333714 340628 315978 351492 735966 772524 553700 452052 286665 281649 324929 322198 334622 340515 342192 348669 386095 387943 636456 664217 39.55 68.2 1
09:18:16 2023-09-26 375462 373976 85749 86682 132969 133218 132801 132885 90637 90029 100355 101844 122858 124633 360456 387826 1060311 1040661 393908 409486 111603 100284 112368 111957 132477 130727 120370 121003 80819 82243 280374 248360 727796 737459 212724 210372 269768 270347 314128 304515 323356 322413 334251 341139 315978 351492 736796 772488 559596 449181 286074 281227 324965 321888 335737 339635 342023 349420 385111 385306 634276 664217 39.55 68.2 1
09:18:17 2023-09-26 376026 372840 85921 86463 133512 132261 133671 131989 91176 89561 100594 101543 123262 123212 360781 389302 1042455 1035891 394576 409631 111909 100150 114818 111575 132793 130320 120403 120754 81017 82243 276840 248360 736928 737605 211614 211101 269388 272777 314128 305829 319530 322938 338450 340629 320181 353696 741823 777455 558779 453142 285931 281671 324893 323705 336297 341607 342577 347510 388011 387253 643389 665559 39.55 68.2 1
09:18:18 2023-09-26 377688 372309 85819 86562 133374 132693 133943 132814 91037 90203 100914 101812 123097 124123 360636 386463 1047293 1041291 396747 409449 112062 100074 114853 111651 132793 130618 120601 120920 81017 82243 283030 247832 733513 734604 212469 211066 268821 270760 313650 306393 319117 322902 333247 340663 317004 350359 738717 774163 552270 453251 285200 281383 324471 323884 334728 342857 340990 349383 387120 386724 636343 663275 39.55 68.2 1
09:18:19 2023-09-26 374916 373399 85906 86500 133139 132726 133235 132453 90985 89873 100561 101697 122858 124223 360745 389302 1053086 1029604 392349 407468 111756 100141 114773 112034 132760 130320 120305 120920 81050 82276 281474 249242 733381 739731 211395 211101 270492 270671 314833 306127 321800 322532 334719 339983 318527 351276 740490 781979 554430 453251 286110 280144 324965 322902 337726 339635 342686 346664 388011 386490 636521 667927 39.55 68.2 1
09:18:20 2023-09-26 376089 373972 85953 85401 130866 133060 133352 132785 90886 90054 100669 101711 123362 124532 360600 388722 1054679 1031952 394760 410572 111909 100074 112574 111575 132577 130502 120436 121461 80851 82243 283030 248618 727531 738685 211543 211432 269388 269524 315049 305102 319636 322413 337666 339066 317929 351456 736486 783267 555879 455961 286714 280100 324965 323357 334763 339600 345500 346700 387738 386455 635664 665520 39.55 68.2 1
09:18:21 2023-09-26 375990 372804 85799 86500 133564 132568 133235 132022 90886 89594 100561 101537 123229 123885 360817 387600 1049641 1044123 392239 406826 112062 100041 114932 111575 133243 130320 120403 120754 81138 82225 283030 247832 736807 735462 212767 209903 270148 271068 312959 306825 321344 322723 334754 339574 315915 351564 738462 772408 539149 449533 286074 281940 323559 324605 337103 339635 342577 347207 386267 385765 636829 662980 39.55 68.2 1
09:18:22 2023-09-26 375938 372698 85984 86643 133638 132660 133536 132419 90886 89778 100594 101601 123262 124409 360672 387564 1051689 1040217 391096 410645 112407 100074 114887 111422 132826 130286 120436 120754 81105 82130 283030 247481 740271 735971 211649 210078 268851 270347 312954 305368 318635 322938 334790 340676 316455 353662 738753 775404 552270 449533 287986 280100 323643 324834 334189 340382 342650 348532 383419 386185 640172 666838 39.55 68.2 1
09:18:23 2023-09-26 378826 375483 85846 86570 133378 133039 132801 132852 90637 89873 100561 101743 122858 124513 360745 388757 1045063 1030611 396820 409667 111603 100322 112646 111881 132660 130657 120436 120952 81008 82356 283030 248360 737199 738175 212434 210855 268596 271813 313650 305962 320642 322423 335799 339574 316934 349867 738158 779807 552270 450629 284729 281975 324965 322867 336244 339092 342686 348285 388011 385765 632893 663605 39.55 68.2 1
09:18:24 2023-09-26 378785 373070 85894 86504 133471 132693 133943 132864 90823 89807 100561 101665 122890 123970 360456 389955 1043968 1029982 395903 406826 111756 100280 114853 111575 132793 130320 120403 120754 81050 82243 280374 247131 732598 738503 212278 210884 269388 272611 312224 305459 320121 320950 335799 339066 316455 350961 738717 775495 552270 450557 285200 281918 324015 322902 336479 339057 342686 348889 386575 386767 632930 663641 39.55 68.2 1
09:18:25 2023-09-26 374304 373399 85848 86533 131119 132726 133235 132419 90823 89594 100561 101665 122890 124156 360817 387244 1059001 1043181 394150 411721 111832 100284 112368 111804 132693 130545 120436 121684 81008 82413 279439 248618 730917 734377 212328 211320 269388 269524 315049 305962 318635 324005 333784 340118 316677 351492 738717 773070 553700 451769 287055 280065 324965 323034 333687 341404 342650 349434 386539 387337 638290 666290 39.55 68.2 1
09:18:26 2023-09-26 378187 372282 85910 86445 133081 132693 133235 132453 90985 89840 100802 101633 123059 123785 360817 389955 1042455 1032917 394018 409667 111986 100107 114932 111498 132826 130286 120518 120589 81050 82187 283030 246433 740113 738685 211649 210442 269388 271174 312558 304481 321948 320985 335835 340905 319503 351240 743562 781726 558779 451905 286405 281474 322961 324762 337285 340932 345220 347756 386883 385306 641079 668001 39.55 68.2 1
09:18:27 2023-09-26 375498 372286 85848 86533 133374 132768 133235 132419 90879 89956 100810 101749 123130 124089 360708 388006 1046475 1041666 396258 410645 112606 100074 114738 111575 132927 130593 120403 121098 80994 82243 283030 247832 738299 729886 211367 211446 269245 270382 313364 306393 320618 324413 334520 339101 317039 351456 740920 775459 549412 450737 286074 281078 324507 324834 333151 340927 344733 347510 387105 385271 642061 664580 39.55 68.2 1
09:18:28 2023-09-26 374079 373102 85820 86785 133266 132726 133235 132453 90761 89840 100561 101659 123092 124189 360745 389919 1053869 1037401 392873 407432 111756 100141 114738 111575 132826 130684 120353 120754 80851 82276 283030 248360 732280 737387 212625 210078 270492 272659 314612 306681 322714 320807 336480 340488 317702 351420 738124 777455 548761 449642 286714 280990 324736 323884 337519 340452 342397 349383 384534 386185 632930 667053 39.55 68.2 1
09:18:29 2023-09-26 374916 373705 85985 85373 131193 133210 132801 133105 91011 89960 100772 101717 123163 124123 360600 393451 1052707 1029880 391722 407503 112062 100355 114907 111727 132931 130593 120353 121214 81198 82243 281474 249065 732716 738357 211614 210919 268851 269524 314606 305962 319672 322675 335835 338052 316712 353299 737637 781020 552270 449181 287023 280210 324784 323884 334728 339635 345537 347756 385111 386455 636566 665086 39.55 68.2 1
09:18:30 2023-09-26 377688 375446 85820 86474 133165 132689 133235 132635 90985 89778 100594 101633 122890 124338 360781 388115 1050013 1041324 395977 409667 111832 100074 114773 111575 132826 130320 120320 120754 80884 82243 283030 247796 733749 735794 212838 210596 269353 271518 313031 306789 321344 322460 334649 342780 315915 351528 740359 771585 550170 449166 287510 281883 322961 324148 336772 341892 342686 349989 383348 387577 640172 664217 39.55 68.2 1
09:18:31 2023-09-26 374834 372698 85948 86630 133568 132502 133570 132353 91110 89561 100594 101575 123059 123548 360528 388006 1053457 1042894 389957 406862 112216 100107 114967 111575 132826 130320 120403 120671 80994 82243 283030 246360 737583 729886 212278 211066 269108 269559 313943 306487 321146 323429 334790 339609 315978 353662 741178 774163 554772 449533 287904 280758 323787 324834 334189 340417 342686 348532 383384 385341 641606 666290 39.55 68.2 1
09:18:32 2023-09-26 378365 373736 85842 86537 133374 133160 133298 132885 90761 90029 100561 101685 122858 124223 360745 387635 1047003 1031379 398134 410320 111756 100314 112681 112034 132660 130657 120601 120983 81040 82413 282085 248536 733690 740181 212434 210890 268974 273549 314128 305746 320642 321638 336058 339574 316898 350149 735821 775387 552270 450701 284831 281848 324965 322867 336515 339565 342722 348889 388011 387296 632930 664580 39.55 68.2 1
09:18:33 2023-09-26 379646 374240 85914 86533 133467 132764 133503 132693 91176 89840 100916 101697 123059 124156 360636 389373 1042063 1035164 395623 407147 111909 100107 114693 111575 132927 130492 120288 120754 81050 82276 280374 247131 737360 738393 211684 210442 269388 271244 312295 306609 320157 320985 335870 339101 318194 350961 738753 779035 552270 450557 285200 282041 324015 323393 336279 341387 342758 348285 386575 385908 636787 664580 39.55 68.2 1
09:18:34 2023-09-26 376581 373137 85762 86529 133038 132726 132835 132760 90827 89873 100389 101622 122858 124189 360781 386915 1059480 1043824 393798 409955 111756 100317 112368 111804 132510 130797 120273 121395 80920 82470 282085 250306 725071 734377 212278 210785 269388 270347 315715 305102 319672 323429 334415 340698 316491 351528 738448 773070 552270 452887 286401 280758 324965 323619 334728 340654 342614 348889 385724 386525 636419 664217 39.55 68.2 1
09:18:35 2023-09-26 376355 373705 85760 86589 132818 133035 132801 132818 90791 89873 100525 101685 122890 124189 360454 388151 1054689 1037484 393168 407147 111679 100107 114738 111575 132702 130320 120403 120754 80962 82243 283030 248536 736514 737642 213030 210442 269958 270382 314163 305102 320678 321662 334825 341174 316013 351564 736559 773070 584699 447919 286548 280990 324736 321924 336786 339600 342325 349953 385689 385341 632445 664364 39.55 68.2 1
09:18:36 2023-09-26 378033 375809 85857 86418 133301 133231 133235 132731 90893 89956 100705 101679 123130 124380 360672 390201 1049901 1035780 395696 410065 112062 100284 114818 111651 133047 130502 120436 120754 81198 82276 279439 248536 736906 736527 211578 211256 269388 270382 314163 306393 320209 324413 334790 338594 317039 351492 741969 779332 547982 450737 286182 281418 324736 324834 336504 340654 345500 347510 387465 385271 642061 667927 39.55 68.2 1
09:18:37 2023-09-26 374337 376088 85788 86414 133169 132689 133269 132980 90922 89873 100561 101665 122890 124156 360745 389693 1053905 1037401 392868 407468 111756 100107 114773 111575 132826 130320 120370 120754 80851 82276 283620 248360 735423 738163 212944 210260 269768 272275 313912 306429 323172 321602 335693 341034 318151 354035 738027 775186 556558 450170 286548 280955 324699 322938 336786 340896 342577 349953 384462 385341 631997 663995 39.55 68.2 1
09:18:38 2023-09-26 374834 372313 85831 86694 130871 133026 133503 132785 90886 89993 100494 101812 123078 124123 360600 390979 1051976 1029880 392035 407147 111986 100355 114738 111575 132843 130593 120238 120920 81008 82356 280374 248888 732260 738393 211578 210771 268255 269524 314827 305172 319636 322616 335835 338323 316969 351636 737601 781608 551734 449922 287679 280236 324965 323884 334798 339635 345817 347756 385111 386490 636787 665593 39.55 68.2 1
09:18:39 2023-09-26 377724 373177 85910 86504 133229 133031 133235 132668 91017 90027 100594 101697 123059 123918 360817 386446 1050013 1042174 396258 407432 111909 100141 114807 111727 132826 130320 120436 120837 80994 82276 280374 248184 738121 735794 213400 210631 269353 271933 313543 306212 321344 322723 334719 341546 315978 351456 738389 771979 553700 450404 287305 281883 324471 324377 335982 339670 341915 347207 388011 387068 637316 666018 39.55 68.2 1
09:18:40 2023-09-26 378682 375562 85898 86617 130979 132656 133352 132814 91011 89840 100561 101665 123092 124156 360456 388006 1048186 1042174 395696 407242 112062 100183 114773 111651 132826 130320 120353 121237 81138 82276 283030 246325 733303 730210 213015 210842 269010 271209 313210 306825 319153 322711 334825 341209 315978 351208 738389 772524 555129 449986 285236 281883 323787 323705 334763 339705 341542 347991 388011 387613 638217 664254 39.55 68.2 1
09:18:41 2023-09-26 374085 373434 85852 86511 133560 132951 133235 132635 90955 89873 100594 101558 122890 124070 360781 391121 1051209 1031876 391722 407503 111756 100141 114693 111881 133060 130623 120766 121214 80975 82413 285735 249065 732488 739256 211473 210890 270874 270743 315049 305854 320083 322831 336564 338524 316934 351564 738122 781892 552270 452089 287630 280807 324965 323848 337249 339635 346270 348002 385617 386455 636714 665884 39.55 68.2 1
09:18:42 2023-09-26 375896 374453 85884 86626 133223 133176 133202 132751 91011 89964 100527 101691 123059 124156 360781 390201 1054679 1029604 394018 407432 112136 100074 114818 111727 132793 130684 120403 121003 81132 82389 283030 249242 734057 738685 211543 211545 269883 269559 315049 305962 319636 322867 334790 338559 317929 351492 736523 783267 554792 454739 287158 280100 324965 323848 335702 339600 345708 346737 387436 387031 636115 665556 39.55 68.2 1
09:18:43 2023-09-26 377955 372216 85825 86504 133452 132693 133419 132602 90886 89840 100700 101673 123229 124037 360781 387600 1052707 1046968 394004 410535 112062 100250 113055 111881 133127 130545 120683 121036 81230 82437 282085 247306 736930 736007 213279 210126 270112 271174 312882 306541 319377 323333 337935 340964 315915 351564 741969 770817 552460 449533 286132 281848 323787 324605 334693 339635 342300 347939 386812 387032 637279 664217 39.55 68.2 1
09:18:44 2023-09-26 379616 373403 85921 86560 133266 132726 133419 132727 91073 89840 100561 101665 123144 123818 360817 387600 1050462 1042100 394466 409196 111909 100107 114932 111727 132826 130502 120436 120837 81105 82243 279439 247481 740918 734377 213279 210225 269388 273431 313174 306320 318670 322902 334790 340628 317884 351528 740883 770817 556558 448958 285922 281848 324015 324834 334693 340347 341578 348219 388011 385047 637279 664217 39.55 68.2 1
09:18:45 2023-09-26 375099 374297 85824 86504 131154 132726 133202 132727 90886 89873 100914 101812 123097 124499 360636 389777 1051467 1031032 392130 410376 111986 100181 112368 111727 132577 130593 120338 121386 81165 82517 283030 249242 732488 740778 211395 211186 270874 270743 315049 307293 319636 322640 334825 338288 317004 351564 738158 782160 554414 450593 287630 280100 324965 323633 335737 340109 345744 347978 385689 387031 636566 665556 39.55 68.2 1
09:18:46 2023-09-26 376122 373972 85937 86537 133231 132726 133202 132635 90886 89873 100561 101622 122858 124189 360781 387600 1054679 1029604 394576 407468 111756 100384 114818 111727 132577 130684 120338 121048 80851 82389 280374 248356 740156 738685 211578 211763 269768 269559 315535 305962 321800 322867 335529 339066 318892 351492 737564 783820 557329 453964 286952 280100 324965 323621 335737 339635 345744 347228 388011 387031 636294 665593 39.55 68.2 1
09:18:47 2023-09-26 377230 372286 86012 85304 131406 132993 133687 132569 91073 90022 100772 101728 123196 124123 360600 390201 1051172 1045137 392276 410283 112671 100183 112995 111575 133298 130320 120601 120754 81198 82470 283030 247131 740234 734015 212909 210043 269414 270984 313174 305403 318706 322938 334790 339609 317884 353625 741969 771943 550170 449533 286952 281975 324015 324834 334693 340347 342686 348184 386582 387032 637316 664217 39.55 68.2 1
09:18:48 2023-09-26 375360 373399 85893 86657 133231 133035 133419 132635 90886 89840 100527 101743 123059 124189 360781 387635 1053894 1032723 394576 407432 111756 100107 114818 111727 132577 130684 120370 121036 80962 82389 283030 250306 733723 740508 211995 211622 269922 272275 315902 305212 322256 323381 335658 340453 318856 351420 737601 784375 548876 455030 287055 280688 324965 323848 335737 339670 345075 346737 388011 387031 635664 666535 39.55 68.2 1
09:18:49 2023-09-26 378029 373821 85948 86740 133534 133026 133536 132785 90820 89964 100494 101717 122858 124189 360781 391450 1051504 1032723 395373 408075 112216 100560 114738 111881 132793 130866 120320 121164 80851 82389 283030 248373 733104 738685 212278 211763 269388 273162 315049 305746 320121 322640 334860 339609 318892 350395 734083 783267 552270 454642 286039 280955 324965 322867 336244 339600 342686 347510 388011 386807 634313 665556 39.55 68.2 1
09:18:50 2023-09-26 375364 373146 85857 86496 131149 132477 133637 132055 91143 89594 100700 101601 123059 123496 360817 387564 1051976 1042100 390783 407206 111909 100074 114932 111727 133277 130441 120766 121502 81152 82243 283030 247832 739373 737453 212583 210708 270910 270312 313871 305829 318635 323429 337094 340216 318819 354662 741969 773070 553700 448811 287868 281471 324015 324618 334459 340619 342650 347640 384498 387032 639646 664217 39.55 68.2 1
09:18:51 2023-09-26 375291 375296 85863 86492 133462 132764 133671 132544 91073 89865 100873 101569 123144 123785 360817 388006 1051209 1042100 390471 407432 112062 100107 113054 111575 132939 130320 120601 120754 81105 82243 283030 246325 743426 729890 212575 210442 269073 269559 313899 305368 318670 323656 334790 339644 315978 353335 741969 774163 550841 449533 287868 281056 324015 324834 334693 340654 342686 349383 384228 385306 641569 663605 39.55 68.2 1
09:18:52 2023-09-26 378862 373097 85842 86570 133042 133214 132835 132852 90886 90029 100561 101755 122858 124394 360781 389338 1048186 1035407 398404 410572 111909 100284 112368 111881 132726 130762 120436 121164 81291 82380 283030 248184 731594 738685 212278 211115 268974 271813 314128 305531 320642 321924 336329 341338 316969 351492 738571 779846 560229 450557 285294 282673 324015 323621 336479 339329 342722 348889 387745 385765 634763 665520 39.55 68.2 1
09:18:53 2023-09-26 377387 373976 85916 86627 133555 132677 133545 132602 91011 90085 100594 101601 123059 123633 360781 390537 1042026 1032120 394576 410283 112062 100074 114967 111651 132927 130502 120601 120754 81105 82243 292651 246433 745127 738320 211649 210884 269388 270760 312224 305403 319377 321924 336341 339066 316969 351492 740359 781020 544532 450557 286307 281967 323787 324834 336525 339057 344454 348285 386267 385765 636566 665324 39.55 68.2 1
09:18:54 2023-09-26 377152 372844 85870 86533 133231 133001 133110 132635 90637 89873 100810 101908 123097 124499 360492 387352 1059110 1041836 394466 410355 111756 100360 112368 111804 132544 130684 123658 120920 81021 82664 282280 248547 739635 734377 212575 210884 269886 272777 315493 305102 319672 323884 333784 340663 316677 351492 734047 772488 552270 450661 286512 280527 324965 322867 334693 341166 342577 348889 385689 387384 638598 664217 39.55 68.2 1
09:18:55 2023-09-26 376319 373226 85842 86589 132969 133135 132801 132852 90637 89873 100759 101728 122858 124189 360745 386446 1057366 1038877 394018 407432 111756 100107 114853 111727 132935 130502 120238 120754 80851 82243 283030 248184 739665 734015 212944 210442 269388 270347 314163 305102 322900 321401 334790 341139 315978 351528 735447 774163 557329 450489 286074 281047 324965 321888 336515 339600 341542 349705 385075 385306 632893 664217 39.55 68.2 1
09:18:56 2023-09-26 375230 372278 86053 86610 131411 132593 133939 132353 90978 89898 100772 101590 123163 123700 360600 390753 1045448 1035891 395136 406826 111756 100322 114773 111651 132760 130320 120403 120837 80962 82413 280842 247207 749392 737605 211614 211101 269388 270760 313877 305333 319202 323920 334825 338559 317004 351456 739470 782160 550841 453016 286074 281418 324015 324834 333687 339670 345220 347756 386883 385271 641827 665556 39.55 68.2 1
09:18:57 2023-09-26 375731 372247 85948 86348 133486 132477 133671 131989 90886 89529 100837 101557 123262 123297 360781 389955 1042455 1035891 396562 407432 112216 100074 115161 111422 133135 130195 120436 120589 81050 82276 283030 248184 741840 736345 211614 211066 269388 270760 313686 306608 321109 323106 336341 338559 316969 351492 738425 782160 553164 452122 286727 281418 323559 324834 334693 339600 345256 348285 387105 387907 642017 667964 39.55 68.2 1
09:18:58 2023-09-26 376962 373590 85842 86829 130710 133461 132701 133218 90820 90274 100458 101781 122656 124805 360745 387826 1059220 1038960 394297 407468 111603 100284 114738 111881 132614 130684 120271 121086 81050 82243 283974 248360 745522 736564 212944 210442 269958 270382 314163 305102 320678 322413 334754 341174 316712 351564 736523 773070 569901 449217 286750 280990 324965 322640 337257 340619 342300 349989 385689 385306 632930 663995 39.55 68.2 1
09:18:59 2023-09-26 377761 372286 85890 86381 133521 132477 133671 132606 91176 89778 100594 101537 123144 123648 360817 389693 1045521 1035928 395416 408040 111909 100107 114773 111957 133060 130441 120766 121131 81040 82356 284425 248536 736833 737423 212101 211221 269732 272659 314163 305368 320209 322687 337899 340941 318374 351262 741969 775423 545942 453142 286074 281296 324699 324834 333186 341439 344733 347756 388011 386672 642097 665556 39.55 68.2 1
09:19:00 2023-09-26 378570 373190 85948 86586 133262 132726 133235 132635 91037 89873 100561 101760 123059 124156 360781 386463 1047782 1042022 396820 407432 111756 100107 114773 111575 132793 130320 120320 120754 81050 82243 280374 247832 732063 732972 212611 211101 269199 271209 313943 306393 319601 324111 333749 341174 317929 350642 740883 777638 552270 453251 285236 281848 324507 323884 334763 341678 342650 348285 388011 385002 641079 666290 39.55 68.2 1
09:19:01 2023-09-26 374948 372278 85861 86537 133564 132768 133453 132852 91017 89873 100594 101728 123144 124189 360781 391706 1057440 1035370 392021 410245 112139 100317 112819 112326 132726 130580 120518 121086 81119 82470 283030 248888 731372 738393 211649 210442 270874 270671 315049 306393 319636 322640 336884 340222 317039 351600 738753 783267 555879 450665 287427 280135 324965 323525 335737 339600 346306 347756 386539 387066 638145 665593 39.55 68.2 1
09:19:02 2023-09-26 375786 373936 85921 86652 133231 132760 133202 132723 91037 90054 100594 101717 123059 124189 360817 387670 1050816 1031989 394393 407503 111756 100417 114773 111727 132610 130502 120320 120920 80851 82276 278880 248618 741800 738685 211995 211763 269388 269594 315974 305962 319672 322902 334860 339609 318445 351528 736559 783267 554430 453323 286952 280135 324965 323393 335737 339670 345454 347264 388011 387066 635664 665593 39.55 68.2 1
09:19:03 2023-09-26 376429 373416 85884 86537 133560 132764 133637 132419 91017 89840 100594 101792 123130 124056 360528 390346 1052595 1046239 392722 410355 112216 100250 113168 111727 133210 130320 120518 120754 81050 82281 283030 247131 740462 729886 212760 210225 270910 270984 313210 305829 319410 322938 334860 339644 317920 353662 741969 772802 551579 449214 286548 281967 323787 324834 336772 339670 342686 348184 386539 386996 637316 662980 39.55 68.2 1
09:19:04 2023-09-26 374035 373252 85952 86504 133301 132780 133637 132419 91176 89594 100594 101569 123059 123648 360853 388223 1053123 1040586 391132 407432 111909 100107 114967 111651 132826 130502 120436 120837 81278 82276 280374 247087 737049 734377 212278 210919 269073 269336 314163 305368 318635 323956 334825 341865 316969 351528 736232 774163 552270 451695 286987 280100 324965 324377 334189 341439 342686 348925 387745 387644 640172 666327 39.55 68.2 1
09:19:05 2023-09-26 377652 372578 85825 85107 131315 132993 133813 132751 91011 89898 100702 101653 123196 124123 360600 390943 1046734 1032949 395549 407432 112062 100107 112995 111881 132826 130286 120849 120754 81138 82371 283030 246782 739652 740254 212399 211066 269958 271209 312954 306753 319672 321662 336612 339574 317004 351564 739836 781056 586147 450593 286347 282709 323104 324377 336515 339057 344176 348889 386883 386451 634763 665049 39.55 68.2 1
09:19:06 2023-09-26 375462 375213 85973 86537 133296 132539 133453 132453 91017 89811 100767 101676 123177 123496 360817 390811 1042063 1032917 394297 407147 111986 100108 114967 111422 132860 130195 120518 120506 81138 82130 280374 246433 746254 737459 211649 211101 269768 271364 312260 305864 318706 321924 336612 339101 316969 351528 740920 781020 552270 450629 286548 281883 323104 324834 336244 339600 344733 348779 387465 387605 639701 669428 39.55 68.2 2
09:19:07 2023-09-26 378301 374382 85921 86828 129737 133528 133788 133528 91136 90273 100945 101908 123130 124805 362930 388187 1060687 1042063 395696 409939 111909 100726 113045 112639 133340 134335 120766 122717 81171 84609 284643 249389 731357 736236 213649 211799 269483 272038 315258 305120 323600 324870 336600 343263 318704 354771 743021 775423 555129 456147 288824 283521 327473 324834 338349 343876 346306 349343 390460 390617 645786 669555 39.55 68.2 2
09:19:08 2023-09-26 388855 383164 87601 85447 134011 137869 138941 138506 93812 90913 105659 104348 126753 128038 369866 398592 1076107 1072900 406040 421061 115800 104886 115838 116644 141945 135085 127194 127636 83671 86166 290502 254109 755563 755848 216813 213586 276755 279540 322637 314801 327533 331865 343568 349926 324929 358806 761567 793378 563705 466215 293970 290379 335832 335591 348354 352337 351555 357836 399271 396351 662197 687184 39.55 68.2 2
09:19:09 2023-09-26 391836 390256 88242 86261 135862 143337 143590 139915 94004 91604 106487 106115 128515 130247 374141 402334 1096825 1079218 410181 427848 116413 105809 117232 119283 139797 138324 128887 132556 86056 84632 290502 258462 749977 761535 217558 215652 278352 279087 326051 315091 331592 333884 344653 351011 325747 360614 766065 802039 593007 465190 299596 290696 336830 336595 347213 354210 356724 360184 396347 397640 663755 689916 39.55 68.2 2
09:19:10 2023-09-26 393648 394920 89040 86596 137629 144219 141997 141664 94072 91356 107025 106505 132006 130932 378736 409471 1099319 1077380 411452 431312 117481 103281 118774 120029 142642 139682 133098 129455 86685 84832 292472 258266 761328 770636 217523 217427 279194 279477 327689 318768 332365 333533 347692 349891 325256 364928 772932 810576 570852 465190 297658 293400 337883 339075 351713 354210 355446 360184 397529 401321 664042 692024 39.55 68.2 2
09:19:11 2023-09-26 401166 397074 89166 86815 138396 140663 142841 142365 93715 90785 104596 107250 132226 131529 382714 407003 1096048 1085239 414588 430018 117697 103204 119660 122953 143803 143366 129548 130296 86765 84895 295268 258918 768039 772888 218201 217706 277764 281220 327495 319641 330554 337675 346232 349403 325782 360578 770668 811405 550384 467852 299487 294011 336830 338157 350688 353679 356994 359063 399942 400053 661369 695998 39.55 68.2 2
09:19:12 2023-09-26 401324 396356 89382 86470 138401 140403 142942 142757 91885 90617 104682 107026 128520 131354 383798 410011 1102290 1096298 416959 430177 117582 103216 119978 122987 143664 143602 130365 130968 86765 84921 295268 259750 772498 772569 220132 216844 279529 281452 326016 319996 331592 333498 345433 351537 326948 359095 772624 802428 569423 468692 297802 293606 337848 337113 348858 355845 356741 357157 396347 397640 665369 692941 39.55 68.2 2
09:19:13 2023-09-26 396736 396400 88569 85964 137948 144184 142413 141579 91304 90029 107093 106537 131814 130749 382174 413844 1098083 1083815 411744 427890 116640 105775 119343 122782 142970 140442 129290 130035 86308 84638 295268 258301 769483 774764 217593 215018 278352 279757 324964 316743 329519 330826 343638 348290 322662 357978 757247 801473 566564 465849 296857 290696 336323 333848 347773 352430 351096 357693 393472 395867 663650 692661 39.55 68.1 2
09:19:14 2023-09-26 403847 396898 88081 85976 137299 144447 141941 141805 91103 90240 104522 106732 129546 130862 382101 410082 1092871 1074670 416404 427658 116507 105673 119348 122850 142934 141134 133111 130043 86327 84695 295190 259064 763420 772852 217523 216624 276755 279757 325650 315056 329484 331292 341476 347454 324363 358483 765328 809395 570379 466545 296497 290149 337258 333930 345578 349046 351663 358454 394580 394035 658025 688866 39.55 68.1 2
09:19:15 2023-09-26 403360 399107 88210 85831 137891 144140 142829 142176 91238 89840 104485 106505 132006 130645 383256 410118 1094458 1088163 416441 427734 116882 105673 119674 122884 142934 140368 129637 130386 86486 84727 299677 257868 772498 766229 218201 215617 276755 279477 324987 317000 331105 331794 343190 348012 321875 357435 765992 800341 571829 468512 295986 291547 334702 336613 347861 352302 353007 356715 396844 395840 668011 693387 39.55 68.2 2
09:19:16 2023-09-26 402984 401016 88420 86135 138071 144452 142413 142295 91205 90236 104530 106757 132146 131023 384524 412286 1103074 1084468 414084 429004 116607 105814 120294 122987 142967 140722 129816 130730 86699 84858 296509 259464 766276 776796 218201 215917 278120 279757 324702 315497 329555 330790 341202 347215 321875 358757 763757 801473 569423 468532 297239 290149 339178 334468 345094 351528 351591 357656 392225 395625 664589 690896 39.55 68.2 2
09:19:17 2023-09-26 406229 402168 88824 86289 138392 140433 143338 142694 93230 90029 104649 106896 132328 131516 385014 416110 1094458 1083424 417817 430432 117386 103325 120547 123431 143863 144096 130832 131774 86859 85068 298117 259100 773950 781942 218201 216775 278352 280792 324987 317035 332120 330826 342537 347942 322626 356601 768956 811482 573279 471937 296677 292294 337670 336686 349801 351809 351519 355598 395171 396422 664226 695962 39.55 68.2 2
09:19:18 2023-09-26 409116 402877 88946 86597 139173 140633 143571 142959 91136 90186 104708 107257 128697 131932 385357 412573 1099639 1088200 418922 432554 117582 103475 120868 123500 144230 144109 131054 132112 86952 85126 298117 260670 776114 777896 218236 217298 278352 282665 325910 317995 329484 333848 342733 348290 323379 356930 769762 807003 593007 472452 297730 292471 336288 335512 345059 352549 354261 357150 396394 395562 664226 694904 39.55 68.2 2
09:19:19 2023-09-26 404431 403704 88857 86443 139447 140798 143973 143161 93294 90269 104950 107642 129346 132055 387224 414939 1110760 1095442 414958 432750 117840 103366 120952 120118 144833 144412 131877 132361 85505 85522 302568 261513 785139 775243 218672 217194 278378 279757 326016 318958 328223 333884 341476 349100 320901 358230 771617 805064 570852 467868 297802 294018 335746 336560 346655 352020 350759 357656 397025 394897 672491 696985 39.55 68.2 2
09:19:20 2023-09-26 410151 408245 89349 87112 142488 142197 144752 144189 93358 90437 105022 108014 129167 135298 387425 418336 1110156 1085239 419291 435529 118090 103572 121493 120646 145203 144993 132340 133231 87172 86168 301021 264665 777776 788718 217862 217741 279136 279903 327954 317960 330518 333378 343017 347454 323642 357153 769979 811441 581659 468548 300443 292987 337848 336560 347737 351458 351699 357660 396398 395832 667321 696455 39.55 68.4 2
09:19:21 2023-09-26 409922 405939 89808 87467 140539 142438 145107 143924 93743 90401 105389 107849 130181 132729 390733 422130 1100454 1088236 421437 436538 118527 103572 121801 120646 145810 144962 133226 133461 87373 85770 299317 261549 785878 788729 218952 217520 279136 281720 326016 320650 331592 332549 343568 347215 323871 356893 770524 811441 575223 475687 299596 292803 339894 336560 348787 352619 355912 357946 395800 396492 664226 697021 39.55 68.4 2
09:19:22 2023-09-26 411932 408843 89754 87410 143372 143170 145377 144555 93585 90437 105560 108379 130500 135731 393990 420872 1111232 1103784 424480 435617 118872 103856 124574 121417 146557 141574 133239 133914 85540 86348 301967 264105 790394 786487 219978 217706 279622 282545 327459 320446 330518 333884 341476 348324 323871 357182 772811 811723 577629 476698 299596 294153 338869 338086 348354 355490 355584 357690 396808 397101 672344 701023 39.55 68.4 2
09:19:23 2023-09-26 412807 411826 89935 87653 139083 143460 145480 145262 93520 90657 105488 108844 130451 131884 394503 418995 1118827 1107280 419660 436535 118634 103999 124660 121812 146247 142101 133511 134440 85423 86380 299081 266168 782852 788571 219600 217706 278610 280561 329978 319961 329555 333741 342228 347769 322399 358230 775145 810576 580188 468692 301080 295195 337848 339418 347773 354162 351627 357660 396347 395797 674645 701096 39.55 68.4 2
09:19:24 2023-09-26 412834 412663 90099 87749 143704 143727 146157 145870 93746 90847 106074 108811 130982 131917 393658 426267 1117170 1097420 421482 440328 119312 104317 125147 122615 147479 142533 134145 135183 85562 86829 302568 266168 789325 797321 220357 218162 279568 281685 329480 320706 333103 333378 343568 349333 321589 357153 774796 814247 577629 477270 301293 293868 341848 338490 349134 355632 354366 359690 395306 396387 676188 701096 39.55 68.5 2
09:19:25 2023-09-26 416358 416261 90314 88026 139486 144364 146018 146070 93746 90782 106366 109263 131252 132142 394248 426605 1119365 1096849 422080 439319 119312 104460 125147 122934 147701 143392 134331 135267 85658 86980 302568 267682 790833 799522 219635 218420 280437 281649 330014 320967 331592 333884 344637 349662 321649 358230 774013 816104 575140 473527 301293 295890 340443 338668 351695 354707 351699 358199 397025 398862 674681 704850 39.55 68.5 2
09:19:26 2023-09-26 419847 414809 90289 88022 139604 144364 146459 146036 93844 90847 106692 109246 131277 132767 396880 427094 1116525 1100759 428725 440413 119376 105298 122042 123018 147684 143392 134584 135488 85722 87154 305516 266923 795923 798957 219978 219443 279923 284947 331014 320446 332599 333884 343603 347769 323547 357979 774560 820347 577629 477712 302147 294046 341474 338668 349913 354210 356994 358235 397025 397675 669017 704312 39.55 68.5 2
09:19:27 2023-09-26 420776 415579 90603 88174 141072 144696 147522 146890 93974 90913 106531 109548 132018 132491 396763 424205 1117961 1107077 423637 440629 119863 105067 125531 123827 151119 143892 135058 135966 85802 87314 304908 267682 805248 799522 220286 219101 279884 282616 328946 323938 331287 333884 345156 347215 322889 357979 778870 823347 583131 477830 299976 295762 340958 340217 351961 354742 355409 359073 396312 398512 672948 706226 39.55 68.6 2
09:19:28 2023-09-26 423356 419232 90563 88230 140976 145021 147624 146787 94134 91065 107086 109716 132134 132875 396619 427280 1120450 1109860 427421 441800 120106 105139 122136 123117 151154 144326 135706 136275 85966 87314 304908 267107 794744 797758 219943 219631 280119 283409 330014 322920 330518 334574 343292 348742 322925 358850 780797 823384 584602 478390 302789 297351 339655 340793 350935 354210 355876 357660 398122 397604 672491 707227 39.55 68.6 2
09:19:29 2023-09-26 419022 417771 90761 88359 141537 144765 148210 147400 94136 90913 107366 112032 132573 132875 400318 429484 1125264 1115859 423637 442052 122438 105204 122437 123863 151609 144360 136229 136411 86025 87525 303761 266323 818853 801327 221736 218913 280002 284347 329978 322956 331592 333884 343087 349891 322889 357165 779692 816068 610347 481797 301293 296933 340994 340481 349590 356632 356701 359872 399234 396056 679473 707044 39.55 68.6 2
09:19:30 2023-09-26 419410 419794 90695 88573 141827 145630 147833 147468 94039 90946 107414 110020 132735 133477 400920 427236 1131233 1115396 424363 444322 122472 105237 122521 123896 151750 144428 136201 136815 86025 87617 306779 268002 801185 802497 220392 218385 281629 283480 329978 324166 331556 334234 345890 348255 321882 357153 783199 813593 584875 476743 301293 297345 340443 341272 350935 356345 351699 357121 397529 396457 682666 708267 39.55 68.6 2
09:19:31 2023-09-26 421670 421554 90827 88666 141893 145707 148676 148227 94040 91356 107547 112442 132914 133729 400593 433484 1131233 1113056 426106 445217 122319 105558 122774 124562 147483 145335 136458 137342 86083 87892 303847 268864 797257 806482 221081 219101 281201 283480 333025 320967 333645 334234 342502 348359 321911 357722 782879 816294 584602 479749 303754 295955 342401 341645 349662 356417 355191 359679 396759 395867 678732 705117 39.55 68.7 2
09:19:32 2023-09-26 421670 423235 90794 88666 141795 145742 148833 151461 94459 91415 107762 110944 132914 134702 403415 435706 1127958 1109860 423673 445847 122523 105703 122774 124714 151960 145571 136492 137567 86201 87953 303847 269658 804492 810419 221772 219101 281665 283480 332018 322992 333681 333884 343603 349368 320936 357979 778552 811441 584602 477562 302575 296724 342992 339728 351465 356207 354835 358199 396430 396492 682666 706153 39.55 68.7 2
09:19:33 2023-09-26 428995 424115 90860 88853 142071 146318 148833 151742 94234 91515 107729 112665 133131 134167 400808 435710 1128685 1104997 430637 446267 122591 105947 122944 125159 147686 145877 136492 138004 86201 88166 308521 270599 797122 811613 219978 220246 281918 283232 333279 323387 333320 335773 343462 348676 323328 359212 781241 825499 583429 479261 303864 296717 342715 341513 351708 354778 354511 359244 397025 397640 679213 709309 39.55 68.7 2
09:19:34 2023-09-26 428246 423755 91277 88820 142791 145975 149142 148363 94332 91515 107944 112553 133248 134142 402008 435489 1123668 1109897 434846 445484 122676 106093 123254 125126 148752 146181 137260 138115 86378 88166 306779 270264 806012 813913 221081 220163 279884 284347 333025 322920 333645 333533 343568 347769 322925 356930 779692 827612 585807 481913 302034 296241 342992 340793 351695 355810 356994 358775 397025 396492 672704 708267 39.55 68.7 2
09:19:35 2023-09-26 429415 423935 91514 89088 142917 146282 150049 148641 94461 91701 108359 112953 133683 134505 403815 434123 1124466 1114640 430344 446927 122914 105914 123964 124781 149267 146115 138409 137827 86555 88286 306635 268828 812245 813913 221045 219785 281201 285254 330746 324395 333645 333884 343638 347734 322171 355560 779692 820419 584602 484792 301111 295917 342992 340242 351961 356345 355985 359110 396398 397640 674718 709813 39.55 68.7 2
09:19:36 2023-09-26 431252 424061 91302 88816 142715 146556 152502 151812 94590 91515 108309 112854 133599 134606 403815 433075 1131270 1115896 433921 446927 122710 106166 123727 125159 148557 146211 137822 138323 86437 88259 306779 271572 809412 810394 220321 219820 280345 284020 331157 323938 330554 334644 342537 347942 320901 355885 781974 825169 591779 481536 302575 297626 340958 342537 351708 354992 355620 360093 400400 396387 676321 712262 39.55 68.7 2
09:19:37 2023-09-26 428781 427457 91295 88877 142942 146843 152750 152059 94365 91568 108508 112854 133783 134167 404456 434198 1135123 1122329 433700 446531 122914 106239 124083 125452 149301 146287 137998 138211 87110 88291 308889 270563 809837 809250 220427 219820 280420 284347 332018 323938 332599 334574 341202 347512 321649 355560 781974 820383 610347 482630 302575 295727 341751 342861 349841 355311 355985 359563 400089 395209 674681 710316 39.55 68.7 2
09:19:38 2023-09-26 426469 427249 91365 89007 142984 146796 152820 150424 94365 91770 108492 112955 134051 134954 405669 432877 1138775 1122329 428025 448303 123119 106255 124645 125606 150090 146593 138224 138250 86821 88291 309768 272202 815838 813337 221355 218420 282094 284312 331014 324852 331592 334000 342263 348324 321992 355557 784090 818068 584602 484164 301928 297626 342401 341609 351285 357814 354402 358708 397025 396422 683834 710059 39.55 68.7 2
09:19:39 2023-09-26 429955 427974 91236 89284 142719 147205 149456 150312 94556 91994 108309 113335 133599 135712 405347 435710 1142082 1122329 429758 447859 122914 106271 124235 125606 149746 147068 138216 141412 86673 88323 309768 273781 807056 813337 220855 219136 282130 282616 332089 324852 331054 335591 341511 347215 317964 357725 783116 811477 577085 477634 302598 297073 341991 342343 351465 356345 351663 357121 396347 396144 685845 710561 39.55 68.7 2
09:19:40 2023-09-26 428635 428895 91461 89039 143018 147704 152890 148112 94431 91867 108709 113369 134069 135320 405813 442088 1138811 1120735 431247 448210 123034 106304 124645 126021 150124 147205 138224 141644 86944 88323 303761 273394 810809 815923 221081 219350 281909 284462 333279 322669 333501 335773 342974 348970 319268 355593 780949 819994 593272 481876 303004 296933 342992 341225 350827 357599 354261 357970 394652 395279 686518 709813 39.55 68.7 2
09:19:41 2023-09-26 430825 429876 91465 89161 143014 147444 148570 148010 94398 91867 108709 113369 134102 135490 405813 438121 1134676 1112783 428704 448246 123068 106451 124645 126195 150093 147377 138224 141678 86794 88598 306511 273781 827676 820729 221010 218455 282213 283445 332791 323938 331628 333884 343603 347215 317929 355848 779692 819679 586073 481160 303004 295727 342992 339728 353576 357490 351735 359693 395521 397361 684802 710831 39.55 68.7 2
09:19:42 2023-09-26 436361 430302 91514 89341 143212 147714 150294 150312 94624 92020 108909 110369 134393 135678 405813 439427 1134484 1113253 431027 449510 123034 106552 124817 126437 150127 147785 138224 142009 86917 88987 309768 275141 807185 821891 220167 219478 282094 283246 333495 323938 332599 333884 342537 346967 321229 356930 779696 820419 591779 477706 301540 297523 342956 341861 351961 355560 351735 357660 395512 396528 682666 710316 39.55 68.7 2
09:19:43 2023-09-26 431699 431483 91687 89039 143839 146757 149209 152340 94594 91548 109077 112955 134507 134606 410024 442088 1127994 1115859 437326 449545 123017 106451 125057 126699 150261 147342 138802 141910 87100 88630 309768 273008 812961 822473 220392 219136 279884 284818 332791 322992 333139 333884 341546 348085 320415 351564 781818 828782 588793 485296 301787 296933 342848 341789 351744 356096 355693 359472 394508 397101 679199 710243 39.55 68.7 2
09:19:44 2023-09-26 434814 432299 91517 89039 143681 147632 149109 148513 92787 91920 109094 113369 134254 135490 410314 439355 1131123 1119106 432274 450604 123341 106304 125470 126349 150784 147065 141954 141713 87625 88565 309567 272623 825704 823055 220392 219136 281236 285316 331014 324852 332634 333884 342537 347501 318704 351600 779660 820491 591779 486893 302733 295762 342992 340481 351961 355845 355373 357110 394652 396457 678768 710059 39.55 68.7 2
09:19:45 2023-09-26 435742 432483 91486 89011 144117 147444 149448 148380 94561 91867 109002 113212 134545 135081 410604 440117 1133837 1127552 436516 452988 123221 106557 125703 126504 150784 147858 141755 142143 87472 88812 309311 273781 815085 817112 220392 219631 280451 284347 332089 324395 331592 334503 342009 347215 320130 354495 784090 821121 590286 487584 302575 297771 342632 342127 350508 357814 354653 357403 396430 395661 685840 714289 39.55 68.7 2
09:19:46 2023-09-26 432686 433133 91461 89222 143681 147960 148873 149259 94431 91994 108968 113470 134507 135957 410604 438085 1147141 1125079 430637 449294 123221 106557 125470 126471 151060 147545 141691 142203 87288 88845 309768 275141 832020 819533 220392 218105 282094 283564 331282 324852 330554 333884 343190 347679 316013 355309 784261 816104 589015 480445 302575 296693 341751 342343 350935 355845 351060 355821 397025 394035 687863 712683 39.55 68.7 2
09:19:47 2023-09-26 431609 433124 91653 89255 143947 147960 149585 149156 94561 91994 109077 113437 134540 135712 411913 443026 1138811 1120735 432472 449891 123136 106867 125470 126889 150818 148027 141691 142610 87288 88905 309768 275336 816403 820275 221081 218821 281615 284772 332738 324551 333465 332765 342974 347942 318455 353480 781241 819497 599171 482899 303004 297135 342992 339920 351708 356846 351627 358708 393400 396921 690736 711831 39.55 68.7 2
09:19:48 2023-09-26 439710 435579 91428 89443 143647 148373 149448 149772 94528 92121 109044 110431 134693 135968 411767 442088 1137089 1116227 434551 453068 123153 106630 125470 126855 150750 147992 141893 142609 87320 89060 309768 276705 818170 826117 219814 219066 282024 283070 333025 323902 331520 333884 341441 345888 316455 354698 784311 820419 594765 481500 303004 297351 342473 341237 351961 354742 351361 358454 395207 396387 686778 713164 39.55 68.7 2
09:19:49 2023-09-26 438228 434141 91780 89222 144411 148009 150651 148987 94855 92057 109447 110367 134947 135712 410910 445363 1131270 1122329 432687 450597 123633 106630 125918 126855 151850 148305 140066 140186 88074 88987 309311 274132 825027 828906 220215 218891 280908 285040 330799 324395 332527 333342 341476 347679 318724 350781 781905 825133 610347 488276 302147 297771 342992 340170 351465 355774 354548 356804 393365 394897 678695 714586 39.55 68.7 2
09:19:50 2023-09-26 439357 434145 91746 89312 144062 147784 149898 149365 94626 92057 109668 110399 135018 135900 411488 440081 1134484 1122329 435221 450994 123393 106663 125851 127098 151229 148651 142086 142509 87623 89027 309768 275726 821680 825389 219635 218725 280573 283445 331014 324852 330790 333884 341441 345888 316934 351492 781349 827344 590286 486204 301293 297626 342221 340434 351492 354459 351555 355598 395342 396957 681997 717294 39.55 68.7 2
09:19:51 2023-09-26 441191 437424 91769 89284 143981 148408 150581 149905 92788 92208 109413 110378 134727 135900 410910 441178 1140948 1128997 437747 451030 123393 106630 125851 127064 151262 148651 142086 142643 87531 88905 309306 275921 823230 823055 219412 219031 279919 283657 332018 324166 329484 333667 342009 345368 316969 351154 784224 825169 590286 485860 302575 296645 340958 342825 349313 353608 351699 357403 396988 394463 677182 712683 39.55 68.7 2
09:19:52 2023-09-26 435538 435391 91683 89320 143947 148166 150477 149805 94725 92249 109447 110507 134947 136478 411813 440032 1147461 1127515 432165 453618 123393 106630 125885 127098 151959 148340 142354 142609 87591 88905 312814 276117 824360 824804 219978 217672 281201 283445 330746 324586 329555 333884 342009 345924 315699 353335 787691 818068 596258 481694 301928 297482 341295 341609 349697 355347 350315 356825 396394 394728 688964 715306 39.55 68.7 2
09:19:53 2023-09-26 439915 436003 91746 89345 144181 148408 150820 150219 94758 92121 109480 110475 134980 135934 413373 445036 1143704 1127316 432651 453654 122948 106696 125436 127729 151195 149311 141854 138760 87288 89398 309768 277689 823823 824221 219600 217741 280115 281720 333025 322431 331376 333884 341012 346445 315719 350395 780761 818485 590286 482972 301751 294874 341991 341789 348506 355525 351591 357946 394315 393548 685766 710316 39.55 68.7 2
09:19:54 2023-09-26 441228 436607 91587 89316 143939 148511 150269 150286 94725 92311 109480 110580 134980 136604 412138 444372 1140427 1118837 432579 454616 123307 106663 126132 127274 151262 149068 142319 142748 87591 89060 312814 276056 817614 829845 219600 218633 281777 282927 332473 323531 330411 333704 342938 343674 317406 353398 781832 827394 610347 483313 303004 296515 342473 341189 349308 352549 351591 357946 392225 394441 681149 710316 39.55 68.7 2
09:19:55 2023-09-26 439980 436384 91780 89247 144611 147578 150551 149365 94856 91994 109514 113515 135494 136196 412174 446673 1131233 1120735 438987 453328 123358 106630 125918 127308 151715 148825 142354 142678 87623 88905 312814 275726 824404 829845 219600 218492 278575 283878 331515 322204 331287 332873 341769 345333 317478 348251 783199 826335 610347 486539 301293 296724 342956 339693 349913 354707 351699 355241 391639 394728 678695 713708 39.55 68.7 2
09:19:56 2023-09-26 442837 436629 91751 89284 144381 148060 150551 150082 94791 92121 109480 110420 135073 136079 413408 443026 1137126 1129994 440493 454937 123427 106941 125952 127641 152098 149311 140360 139274 87831 89411 313795 276902 840437 826559 219306 218891 279923 283267 331301 323639 329519 333884 338994 345368 318267 350721 781901 820839 596140 487584 301293 297338 341463 340446 347737 354778 351627 355204 392261 392372 682666 711136 39.55 68.7 2
09:19:57 2023-09-26 437442 437853 91620 89316 144316 148408 150719 150286 94758 92121 109480 110484 134951 135968 413408 442088 1146293 1129191 433553 453328 123495 106630 126510 127308 152271 148686 140360 142713 87623 89092 312162 275140 828762 824988 219779 216996 280429 282977 329978 324395 329252 332873 340737 344573 314919 350359 781938 811441 593272 482935 301293 295727 341621 341189 349308 354992 351321 356715 394472 393405 687716 714364 39.55 68.7 2
09:19:58 2023-09-26 440181 439229 91613 89284 144377 148408 150685 150286 94692 92531 109716 110548 134980 136572 413408 448039 1148106 1125042 436475 453291 122982 106663 125885 127695 151478 149053 142393 138859 87623 89182 312814 276902 819861 828600 219565 217672 279884 283083 333025 322167 329555 333884 338958 345924 315915 349303 781648 817294 590286 485516 302361 295646 342715 340481 347737 354742 350494 356861 389888 392408 685919 710316 39.55 68.7 2
09:19:59 2023-09-26 445195 439444 91461 89316 143947 148615 150685 150769 94758 92121 109514 110548 134980 135968 413444 447023 1136284 1118028 440415 453932 123153 106729 125918 127763 151648 149518 142397 138947 87472 89153 312814 277720 831579 831853 218201 218198 279458 280972 332054 321942 329484 332369 339947 342748 317557 350721 779399 829605 594624 487584 301038 294766 342401 339514 349416 354020 351483 355743 390435 393584 676188 710095 39.55 68.7 2
09:20:00 2023-09-26 443613 440413 91558 89190 144281 148408 150927 150253 92619 92121 109548 110548 135014 135968 414682 445001 1133567 1123926 437128 454616 123615 106630 126631 127308 152482 148825 142726 142643 87928 88938 315920 274913 834942 832197 218882 217485 279673 283211 329390 323447 331303 331327 341769 343299 315915 348215 779696 820491 590286 486204 299287 298532 340994 338668 349877 352619 350494 353594 391914 394728 680732 712143 39.55 68.7 2
09:20:01 2023-09-26 438116 440440 91683 89039 144415 148408 151170 150320 94921 92121 109770 110505 135014 135968 414682 444408 1147178 1134018 432579 454937 123461 106630 126544 127518 152237 148825 142726 138782 87808 88938 315920 275175 832187 829576 219600 216752 281507 283161 329462 323615 330995 332459 339804 343674 313562 350795 784126 818854 591958 481840 301293 296933 339929 340470 348501 353643 348313 354703 393400 392372 687716 713708 39.55 68.7 2
09:20:02 2023-09-26 440499 441282 91620 89161 144415 148301 150927 150118 94791 92121 109514 110516 135069 136070 414682 449831 1147141 1125079 437551 453723 123153 106729 126119 128097 151715 149729 142388 139764 87656 89214 314899 277222 817539 829845 218917 217030 279229 281685 332054 320446 329484 332873 337936 344849 314954 350375 779692 816141 590286 484792 301111 296098 342776 338633 348542 354742 349402 354703 388656 392016 686816 710058 39.55 68.7 2
09:20:03 2023-09-26 445253 440427 91461 89161 144449 148408 151170 150320 94921 92121 109851 110484 135456 135968 414682 450395 1134484 1120735 442292 453723 123221 106696 126301 127974 152273 149520 138699 139923 87831 89296 312162 277689 825920 834557 218777 217567 279923 282404 330835 320789 329484 331292 339709 343263 315915 348024 780687 820347 597655 486539 300231 296508 341883 338086 349008 352584 349437 351496 388691 393271 680732 710831 39.55 68.7 2
09:20:04 2023-09-26 453001 440795 91461 89161 144306 148408 151170 150769 94921 92121 109514 110516 135422 135968 414718 442680 1137126 1125042 439097 456407 123393 106974 126335 127729 152000 148961 142679 139145 87775 89214 315920 276904 832697 831608 218049 217333 278610 281781 330014 323447 329111 332369 338922 341448 315110 348921 781974 820383 596140 486893 300649 294874 340443 341466 348354 353891 351303 354021 390877 389857 680585 714364 39.55 68.7 2
09:20:05 2023-09-26 441886 441831 91587 89161 144306 148611 151170 150702 94824 92311 109851 110580 135642 136380 414718 448376 1147955 1127820 438848 457444 121236 107185 125851 128372 151719 149939 142552 140023 87559 89427 316911 279670 815329 829809 218236 216322 278618 282934 332018 320410 327533 332603 336884 342982 313675 348921 780527 811477 619400 484829 300868 294331 341991 339071 347178 353679 348385 353630 390460 390070 686853 710316 39.55 68.7 2
09:20:06 2023-09-26 441277 441854 91461 89165 144257 148254 150618 150601 94823 92375 109514 110612 135098 136672 414790 447059 1142082 1115896 432759 456480 123393 106630 125918 127763 151993 149311 142691 139473 87865 89060 313795 277524 840326 834557 217558 215952 278645 280757 329747 320967 327993 329560 339709 342624 313485 350150 781728 827842 596140 483204 301084 294809 340815 338454 347594 351072 349294 355022 388656 391166 676666 710316 39.55 68.7 2
09:20:07 2023-09-26 445132 441286 91679 88942 144779 147925 151690 150497 92789 92057 110037 110388 135456 135806 414827 450395 1132875 1122329 438914 455939 123461 106663 126510 127763 152068 149379 142960 138859 87808 89092 314777 274982 835474 834373 217558 216322 279333 282638 328716 321003 329021 329791 338922 341721 313485 347296 782089 820455 587300 485516 297550 296933 339655 338157 349313 352231 348875 351496 391055 392372 680695 711173 39.55 68.7 2
09:20:08 2023-09-26 439225 444467 91461 89007 144406 148403 151170 151011 94824 92311 109851 110688 135422 136644 417210 446153 1146330 1129994 432615 456079 123461 106630 126510 127641 152271 148860 142925 138763 87775 89060 315920 276904 836187 829845 217558 215789 281507 282934 328698 322633 329358 330719 337486 341581 311408 349764 783015 815959 594765 480445 301080 295195 338393 339693 348354 352408 347300 355511 389853 388837 682481 710095 39.55 68.7 2
09:20:09 2023-09-26 441273 442147 91461 89007 143981 148408 151170 150769 94791 92121 109851 110612 135048 136380 414827 451102 1142892 1124770 435171 453723 123427 106663 126544 127763 152456 149311 142656 139440 87656 89092 306511 277755 831921 834557 218236 215617 278671 280792 328982 320481 328986 328795 337901 342474 312023 348280 778589 820716 593272 482594 300868 295231 339929 337375 348537 352056 346742 351605 388963 392372 683797 710831 39.55 68.7 2
09:20:10 2023-09-26 444868 442147 91461 89007 144277 148201 151170 150769 94889 92121 109775 110580 135456 136380 418462 444377 1137126 1124281 440541 454396 123307 106663 126335 127797 152316 149311 142527 139261 87831 89329 316911 279074 832639 834557 219012 216184 279923 280687 327812 322514 328232 329791 338411 339644 312095 346769 783460 820419 590854 486204 300019 293939 337563 340159 345649 350162 349137 351533 391019 388837 676703 711136 39.55 68.7 2
09:20:11 2023-09-26 441538 441931 91461 89007 144574 148197 151271 150665 94988 92121 110037 110571 135456 136237 417210 448376 1142497 1135011 440342 454396 123221 106663 126335 127634 152132 149311 142726 138859 87656 89092 315599 276056 829648 829222 217558 215652 278743 281255 327954 320967 328646 329827 335835 342748 311769 345681 781974 811369 619400 485516 297910 295890 338358 338347 346442 352337 348692 351244 390329 389276 688363 713349 39.55 68.7 2
09:20:12 2023-09-26 445317 442138 91273 89162 143943 148346 151170 150601 94791 92542 109548 110763 135014 136638 417210 449831 1141272 1115859 435988 455787 119955 106531 126516 127838 151932 149370 138672 139632 87711 89300 314777 278859 823932 836411 216813 214983 278381 279477 328840 321239 328646 329541 337901 338594 311519 347778 777487 820455 588234 481913 299976 293812 338940 337612 345649 349081 347265 351569 388191 388837 675673 709813 39.55 68.7 2
09:20:13 2023-09-26 445634 442142 91461 88824 144436 147719 151035 150286 94857 91994 109885 110410 135048 135524 417210 451102 1132875 1121531 441555 453723 123187 106451 126301 127641 152204 149102 142656 138826 87623 88938 315920 278084 829355 834052 216848 214983 277960 281220 327954 319477 330498 327803 336341 339609 311042 342659 779165 823018 587300 487400 297622 294731 338762 336936 347559 350266 349333 350714 392636 389964 679460 710059 39.55 68.7 2
09:20:14 2023-09-26 444304 443008 91302 89007 143947 148053 151203 151045 94791 92509 109514 110891 135466 136691 418171 445555 1149403 1128736 433151 456871 123513 106531 126496 127763 152237 149274 142726 139122 87623 89174 315065 278378 831141 832444 216662 214915 279923 279087 327459 321003 327682 329560 334860 339644 310100 347296 779692 816104 594624 480445 300868 293400 336866 338668 343577 351821 346255 351569 388691 387066 682666 710316 39.55 68.7 2
09:20:15 2023-09-26 443109 443044 91269 89007 143977 148408 151237 151045 94791 92121 109514 110612 135014 136002 417835 453799 1142082 1123926 436375 454432 123187 106630 126333 127763 152237 149031 142947 138859 87591 88938 314777 277791 825161 834016 217372 214731 278940 281936 327741 318746 329934 327520 335693 341273 309958 345733 774999 817148 597655 482448 297550 293364 339208 335547 347213 351247 347596 351424 388011 389453 682182 709015 39.55 68.7 2
09:20:16 2023-09-26 450225 442787 91306 88913 144440 148114 151237 150803 94955 92121 109885 110612 135456 136002 418167 450705 1132875 1120735 440935 454468 122982 106663 125952 127974 151783 149311 142557 139698 87320 88938 315920 277791 822585 835267 216476 215617 277534 279512 328982 318735 328646 328529 334860 339387 311586 342514 777451 820839 619400 487930 297838 293847 338940 336053 346412 350197 347300 351737 388011 389417 679731 710059 39.55 68.7 2
09:20:17 2023-09-26 441696 444048 91269 88974 144181 148304 151203 151045 94824 92121 109851 110612 135014 136002 418167 445733 1145482 1128390 432687 457554 123393 106288 126544 127376 152384 148840 142960 138859 87623 89174 316911 279273 834462 833339 218353 214180 279529 280000 325875 320789 327002 329115 334790 339574 308226 346487 779322 817488 576947 480408 297514 293400 336323 337648 344434 349918 346869 351496 388011 386185 681698 709309 39.55 68.7 2
09:20:18 2023-09-26 449818 443701 90893 88816 143977 148201 151203 150803 94791 92121 109775 110612 135683 136002 419090 450814 1140463 1122329 437414 454468 123221 106630 126335 127797 152237 149311 142492 139539 87531 88938 319088 278414 825924 836484 218971 214249 278352 279087 327459 319029 328646 325831 334895 339372 308226 344633 775181 817944 594765 481160 297550 292917 337848 336089 346934 350881 347070 351244 387758 390138 678548 709199 39.55 68.7 2
09:20:19 2023-09-26 448211 445473 91269 88759 144415 148201 151102 150803 94824 92121 109548 110516 135048 135968 418499 448425 1137162 1127588 443178 456079 121271 106531 126549 127702 152558 149450 138699 139407 87467 89300 316911 279273 830320 831462 216819 214915 277534 279122 327001 319452 327414 329524 333212 339101 311003 342478 779322 811477 591594 486893 297766 294118 336866 336595 343026 350442 349058 348255 388011 386525 681795 712521 39.55 68.7 2
09:20:20 2023-09-26 448327 445788 90864 89007 144058 148267 150618 150981 94758 94593 109514 110891 135077 136827 418499 446709 1146293 1125116 437563 455462 123017 106451 126301 127763 152237 149311 138699 139506 87288 88970 315920 279540 828222 831608 217778 214066 278940 279560 327001 319737 324739 328795 333784 338323 310460 344633 776864 813913 594624 482339 299801 292188 336724 337470 344887 350302 348001 351945 386668 387573 683278 708806 39.55 68.7 2
09:20:21 2023-09-26 449762 444359 90860 88699 144045 148201 151001 151011 94759 92121 109548 110484 135048 136209 419132 448522 1138136 1125489 441555 458166 123256 106794 126583 127770 152418 148996 142860 139440 87472 89264 317108 279670 831210 834557 216819 214249 277534 279757 326824 319890 324667 328760 333749 339029 311928 341888 778552 815492 588563 486893 297484 292152 336759 336253 344923 350932 347852 348184 388011 386420 683761 710316 39.55 68.7 2
09:20:22 2023-09-26 447540 445331 90794 88942 143638 148615 150685 151288 94758 92311 109514 110763 135521 136380 418426 448390 1146293 1127316 438661 454432 122999 106597 125885 127940 151925 150454 142587 140023 87256 89121 318274 279504 819713 832197 217778 213586 277925 279363 327990 317960 324451 329203 333924 340390 308050 342370 774907 813374 594624 483131 297297 292223 338690 334468 343506 349882 346235 350652 387249 387573 682666 708267 39.55 68.7 2
09:20:23 2023-09-26 450142 444324 90827 88392 144377 148129 151731 151085 92725 92342 110054 110763 135474 136243 419501 451292 1140137 1130760 442920 454432 123034 106432 126516 127593 152204 149276 142726 139245 87288 88905 316911 279273 830428 832197 216819 214547 276755 279644 325945 318441 326649 328263 334177 338559 310826 340891 778141 814745 628722 486893 296821 292471 336524 335512 343506 350407 346869 350486 388011 388160 683761 710316 39.55 68.7 2
09:20:24 2023-09-26 454283 445331 90827 88666 143909 148131 151203 151011 94888 92121 109818 110623 135344 135968 419054 451102 1143704 1125526 439097 458202 122880 106663 125851 127974 152014 149483 142588 139957 87256 89060 316911 279468 819737 834373 216530 215734 277463 279721 327848 316894 326504 328547 333695 340461 309948 342442 773977 815395 594624 483044 297478 291948 337812 336211 344540 349847 345417 351658 386812 386455 679657 708267 39.55 68.7 2
09:20:25 2023-09-26 451048 451631 90860 88666 143943 148028 151203 150769 94921 92248 109818 110548 134980 135934 419683 455192 1131270 1117965 443155 456459 122999 106418 125952 127763 152205 149311 142691 139893 87352 89027 315065 278342 825788 837703 216819 214215 276296 279757 326930 317000 327147 325796 333480 339029 307940 340412 776278 820570 593109 485479 295212 293364 336252 334468 346842 347206 346551 348219 388011 387253 676173 713164 39.55 68.7 2
09:20:26 2023-09-26 454926 445715 90827 88666 143905 147993 151203 150803 94758 92121 109514 110548 135294 135968 419423 453799 1143704 1124726 439462 458852 122846 106630 125851 127974 152225 149726 140447 140343 87435 89084 316911 280069 822241 834520 217516 215128 277391 279685 327424 316044 324775 327468 334105 339876 309510 341371 772847 814205 594624 483169 297124 291335 336795 333848 343541 349081 344662 348219 385689 386150 682666 708231 39.55 68.7 2
09:20:27 2023-09-26 451688 448165 90761 88388 144011 147784 151170 151254 94758 92121 109514 110548 135077 136070 419720 450741 1134484 1114204 440791 455747 122914 106271 125885 127729 151262 149520 142587 139797 87164 88905 315920 279468 824020 835231 215905 213586 276720 279363 326930 318524 324739 325760 332712 338553 308156 339313 774013 817294 593109 486204 295456 292152 339208 336102 347309 349895 346124 349732 387903 386816 676321 711447 39.55 68.7 2
09:20:28 2023-09-26 445533 445715 90831 88666 143947 148028 151170 150769 94824 92375 109514 110516 135615 135968 419720 454186 1145828 1125812 439764 458778 123187 106425 126233 127593 152102 149136 138603 139698 87467 89084 316911 278646 826261 834016 216783 214826 276613 279757 325945 315973 326649 325725 333689 340162 308855 341131 772302 811405 586073 481232 296785 290696 334807 333848 344540 347968 342397 347939 385653 385306 678658 707227 39.55 68.7 2
09:20:29 2023-09-26 451688 449411 90794 88392 143909 147925 151170 150769 94791 92121 109818 110559 134980 135934 419720 454798 1132072 1115859 441557 456780 122880 106271 125885 127729 152021 149311 142557 139731 87288 88905 315065 279003 825339 837703 216209 213552 275451 279363 325981 316009 324739 325690 332444 338304 309001 341538 777110 818340 593109 486094 294798 292294 337771 335736 346463 348841 345464 349916 387120 384952 675546 710095 39.55 68.7 2
09:20:30 2023-09-26 447195 447045 90827 88392 143905 148028 151203 151011 92757 92369 109952 110839 135515 136149 420204 455362 1143593 1123814 438914 458962 123187 106239 125918 127518 151959 149311 138890 139698 87256 88873 316911 279003 827169 836852 216819 212267 276720 278970 324964 317625 326649 324780 331954 339029 306901 341131 772811 811441 596140 480177 296821 290661 334772 333965 343506 349091 342361 348184 385039 385765 676188 706189 39.55 68.7 2
09:20:31 2023-09-26 449698 448800 90827 88392 143943 147680 151203 150497 94955 92057 109818 110475 135221 135490 419720 451889 1129594 1115896 444180 455747 122914 106271 125918 127518 152134 148996 142960 138859 87224 88873 324831 277755 835233 838296 216057 214826 274746 279576 327714 318299 324559 326708 333960 337664 308638 341575 777110 820424 591594 483277 295155 291743 334737 333463 346097 347862 344697 349668 384498 383495 675213 710409 39.55 68.7 2
09:20:32 2023-09-26 446940 450299 90971 88505 143803 148027 151102 151153 92851 92342 109868 110763 135583 136471 419720 451102 1139619 1115859 438535 456816 122965 106239 125918 127518 151959 149274 138699 139178 87256 88841 315065 279235 829914 838961 216057 213623 276755 278114 324929 316486 324138 324870 332988 336789 306181 340412 771720 819679 591594 480213 296044 290149 334737 335736 342983 347689 345417 348779 382739 385765 673180 707227 39.55 68.7 2
09:20:33 2023-09-26 450280 449384 90815 88359 143681 147684 151136 150769 94791 92121 109514 110539 134947 135934 419720 447023 1134484 1122329 441040 455747 122914 106239 126301 127342 152371 149103 142726 139923 87527 88987 315065 280069 833566 838113 215565 214675 275731 278790 326790 318522 323430 325760 334141 336047 306760 339074 778215 811477 596016 485860 294798 290626 334737 336686 342681 347726 344733 347510 385689 385494 682759 710044 39.55 68.7 2
09:20:34 2023-09-26 449134 447706 90794 88392 143545 148166 151170 151254 94921 92311 109742 110580 134980 135968 419720 450836 1143704 1125712 439755 456816 122676 106498 125677 127763 151262 149520 142388 140056 86976 88938 315065 281158 820938 834557 215601 217941 275873 278705 325945 315973 323646 325760 332085 338079 306901 339790 774541 810576 591594 481840 295212 290661 336288 333848 342441 349859 342397 349337 384212 386587 678548 706043 39.55 68.7 2
09:20:35 2023-09-26 449196 448814 90794 88384 144316 147442 151237 150769 94955 92208 109851 110484 135018 135712 420909 450825 1137126 1129994 442925 458815 121167 106465 126516 127457 152102 149136 138699 139407 87407 88776 316911 278466 835611 833375 215905 217941 274609 278970 324915 318342 324102 325199 332085 338553 306433 341017 777268 808216 594624 477706 294626 291511 333978 333965 342717 347933 341578 347171 385075 383495 679694 707458 39.55 68.7 2
09:20:36 2023-09-26 446163 448152 90794 88392 143681 147684 151203 150769 94791 92121 109514 110559 134980 135934 420611 454575 1140463 1122329 437856 456459 122914 106271 125952 127342 152098 149068 142691 139024 87132 88901 319088 279468 827724 837667 216209 213623 275908 278150 324987 315091 324703 324870 331830 338079 306109 339826 772884 817488 610347 481797 296080 292036 336818 335736 344887 346780 342469 349447 381989 385044 672968 705153 39.55 68.7 2
09:20:37 2023-09-26 448560 451524 90603 88392 143018 148166 150927 151254 94725 92311 109447 110688 134744 136656 421024 450604 1148586 1127129 436402 456994 120934 106173 125817 127437 152034 149276 142756 139211 86912 88719 316911 281572 831716 833966 215601 213623 276526 276412 326826 317516 322140 325462 332085 336825 306901 338289 772302 808824 619400 481500 295041 288794 334807 333848 342681 346965 342577 347756 382775 385765 681215 705919 39.55 68.7 2
09:20:38 2023-09-26 452177 447741 90636 88327 143448 147684 151170 150769 94758 92121 109514 110559 134947 135934 420909 452840 1132875 1115822 441593 457137 122591 106222 125798 127552 151262 150389 142423 139698 86794 88812 315920 279504 822242 838925 214996 212267 274609 277850 324929 315766 323395 324690 332535 336270 306829 338536 774627 818215 587300 485713 295298 290246 334772 333812 342983 346958 342614 347500 385238 384346 673446 708267 39.55 68.7 2
09:20:39 2023-09-26 446236 449388 90636 88359 143736 147849 151068 151085 92851 92342 109716 110612 134845 135866 420836 454937 1140948 1118760 437474 457137 122744 105947 126132 127383 152000 149033 142462 139178 86853 88598 316911 279468 827974 838961 215601 212875 275451 277262 324987 315753 323682 324413 333634 335036 305536 339313 771720 818253 587300 477670 295986 288864 335868 333848 342695 346471 342686 347756 380723 384375 675066 707063 39.55 68.7 2
09:20:40 2023-09-26 452292 448443 90636 88263 144117 147684 151237 150870 94791 92121 109514 110527 134951 135934 421688 451821 1133679 1120735 441675 456495 122710 105914 125885 127308 151749 149103 142656 139373 86976 88598 315390 279468 844314 839266 214559 213666 274467 277508 324951 316894 321508 324437 332409 334790 306793 338026 775108 811333 588563 484413 296137 289568 336075 333848 340674 348846 342650 345992 383348 382565 682666 707729 39.55 68.7 2
09:20:41 2023-09-26 452936 448264 90977 88263 143812 147511 151588 150668 92851 92054 109480 110507 134980 135524 421688 456225 1131270 1118827 444180 456459 122540 106107 125750 127308 151296 149366 142557 139245 86762 88719 315920 278646 829355 839880 214845 213024 273316 277883 324987 315838 323850 324870 331816 335036 305966 338167 772302 815570 596400 483313 293146 290379 333978 333848 342983 346695 342336 346737 382739 381207 673446 706153 39.55 68.7 2
09:20:42 2023-09-26 446200 448407 90761 88086 143814 147410 151237 150320 94791 92121 109514 110443 134947 135490 421987 451066 1138811 1129994 438960 455818 122914 105914 126299 127220 152034 148788 138890 139598 87343 88682 316911 278039 839332 835740 215529 212769 274432 277935 324037 316009 322629 324870 331852 336648 304570 340386 774597 809431 578717 479749 295012 289506 333978 333463 341982 347445 342059 347756 378791 382653 681698 703548 39.55 68.7 2
09:20:43 2023-09-26 466800 448895 90760 88058 143444 147444 150961 150635 94919 92121 109480 110463 134853 135712 420909 449647 1134631 1122568 443104 456459 122676 105914 125798 127098 151262 148772 142622 138782 86730 88565 319088 278646 827738 836484 213649 213024 273351 277031 324722 315056 320642 324709 330081 333726 306469 337653 771720 810576 595631 484792 293146 288864 333978 333848 340914 348488 341542 345125 383384 382045 682666 705653 39.55 68.7 2
09:20:44 2023-09-26 449239 448407 90450 88174 143448 147444 151065 150702 92555 92121 109514 110571 135204 135900 421688 453229 1142298 1125009 440195 459791 120329 106173 125576 127505 151161 149066 138128 139940 86912 88743 316911 279432 820758 835267 214845 212847 274189 276995 325160 315394 322629 324870 329635 336011 304784 338682 770524 810576 619400 477706 293835 288829 335868 331865 342947 346436 339960 346737 380456 382349 673174 702020 39.55 68.7 2
09:20:45 2023-09-26 450937 448443 90699 87961 143577 147117 151237 150045 94988 91994 109548 113437 135014 135047 419848 453901 1126325 1115859 442883 456459 122676 105736 125764 127220 151715 148375 142458 142817 87230 88291 317902 277329 830920 838961 214171 212428 272482 277883 324494 315838 322665 322759 331081 334684 304784 338906 774833 818068 594669 481694 295298 290079 333906 333667 342875 345183 341879 346138 381025 379999 673446 707100 39.55 68.7 2
09:20:46 2023-09-26 452062 449815 90446 88355 143018 147684 150685 150803 94758 92466 109615 110839 134778 136209 421469 453654 1139327 1112908 437637 456994 120530 105849 125851 127417 151229 148825 142423 139665 86730 88589 316911 279504 832345 840149 213700 212181 274609 275531 324951 315838 321651 324870 332085 332457 305106 338646 766224 817871 586668 481913 294077 287116 333978 333054 341982 345915 342614 342627 381025 383495 672704 705653 39.55 68.7 2
09:20:47 2023-09-26 453634 449427 90446 87961 143237 147205 150927 150320 94791 92121 109480 110507 134853 135524 421828 448425 1134484 1122329 440935 456459 120560 105809 125677 127098 151262 148410 142423 142817 86614 88291 319088 279039 829972 834052 213314 212726 275347 276745 323570 315766 322714 324870 329902 333586 305607 336957 774357 809250 587994 484756 292664 288829 333978 333848 340663 347897 340474 345088 385424 381172 682182 708107 39.55 68.7 2
09:20:48 2023-09-26 450225 450129 90596 87929 143740 146589 151622 150219 92851 92051 109978 110410 135253 135637 422103 454575 1127204 1115859 442532 458815 120728 105703 125851 127098 151296 148375 138603 139050 86730 88291 315599 276904 833648 838961 213649 211834 272482 277687 323126 314323 322140 322974 330116 332992 304106 337689 772491 816104 619400 481536 293146 289506 332535 333848 342464 343876 341026 344638 380421 378936 675620 705153 39.55 68.7 2
09:20:49 2023-09-26 459586 449779 90450 88054 143018 147205 151238 150320 94758 92121 109480 110507 134727 135712 419222 450431 1140463 1123447 436511 457173 122880 105736 125918 126889 151715 148236 142656 142713 86762 88738 316911 279019 839080 836332 213807 210961 274012 276198 322875 315838 323430 324233 329511 332992 303521 339790 770668 811178 585153 478133 294562 290390 333472 333271 339635 345950 340235 345649 378120 382045 680732 701984 39.55 68.7 2
09:20:50 2023-09-26 453393 452177 90476 88110 143304 147237 151068 150769 94725 92121 109480 110475 134744 135738 422286 450395 1134484 1122329 443864 456852 122506 105558 125764 127098 151750 148375 142423 142817 86555 88323 315920 279271 828976 834557 212980 212428 272482 275953 323809 315838 319636 324870 328782 332957 304820 336115 770632 806809 595631 483386 292219 287954 332787 333107 340148 346958 339960 342627 381631 380034 680732 706153 39.55 68.7 2
09:20:51 2023-09-26 450310 449779 90351 87777 143018 146761 150719 150320 94627 92057 109480 110410 134760 135524 420611 454383 1139619 1119939 439792 457209 120226 106154 125629 127247 151094 148928 142552 138984 86614 88226 316911 279324 822704 836925 213621 211728 272934 275793 324722 313486 321508 324641 327985 334498 302721 337139 771880 809431 619400 477670 292735 287919 333978 331059 341982 344876 338423 345649 378720 383219 671538 701488 39.55 68.7 2
09:20:52 2023-09-26 446594 450480 90289 87901 143477 146537 151136 150286 94692 92057 109702 110516 134744 135490 419848 451102 1139655 1125116 437474 456495 122625 105558 125918 126889 151715 148375 142656 142678 86614 88259 319088 277791 837772 834052 213685 210442 272899 275953 322112 314107 320450 323692 329049 332992 301978 338682 773480 810576 596977 476146 293629 287919 332067 333848 339646 345672 339960 345369 379105 380602 679731 701488 39.55 68.7 2
09:20:53 2023-09-26 451577 445639 90169 88054 142984 147202 150581 150118 94627 92121 109296 110635 134540 135968 421993 454967 1139945 1112154 437674 457030 120226 105816 126158 127139 151614 148650 138223 138782 86555 88291 320549 279649 845742 841192 212724 211362 273351 274617 324037 315436 320642 323393 330045 330928 304035 337252 769979 811441 594669 481876 293146 288350 333726 332297 340363 344805 341506 342483 378720 381706 673446 704046 39.55 68.7 2
09:20:54 2023-09-26 454500 450766 90318 87993 142984 147170 150927 150527 94855 92121 109447 110475 134820 135512 422323 449725 1133679 1122329 444049 458742 122557 105703 125730 127064 151262 148236 142587 138660 86555 88291 319088 279235 834900 834557 212207 212074 271616 275460 323091 315838 318670 324618 328693 332677 304712 335387 772090 807163 596977 483167 293836 288757 333599 332621 338860 346679 339137 342230 380990 382296 680622 703475 39.55 68.7 2
09:20:55 2023-09-26 452062 450899 90450 87749 143440 147063 151731 150152 92682 91887 109868 110367 134845 134979 423001 457664 1128154 1117780 442459 456388 122676 105703 125817 126889 151546 148370 142686 138686 86555 88259 320089 278998 835742 838925 212724 211362 271581 276341 322504 314950 320678 321888 329511 331923 302898 336316 773992 811405 587616 480408 293836 288557 331493 332801 340638 343255 339924 342519 378720 378265 673174 703548 39.55 68.7 2
09:20:56 2023-09-26 448926 451120 90289 87745 142984 147322 150927 150320 94758 92121 109447 110463 134693 135712 420438 451066 1140463 1123926 436438 456459 122676 105526 125885 126976 151715 148305 142622 142812 87074 88226 316911 279003 838128 836815 212995 210603 273069 275633 321933 315838 321800 323153 328835 333852 302472 338224 772711 806967 587047 479069 295507 288685 332895 333577 338789 344841 339411 342591 378781 381030 678732 704813 39.55 68.7 2
09:20:57 2023-09-26 454642 450796 90314 87925 142917 147032 151068 150427 92788 92211 109573 110495 134693 135456 419848 451102 1135707 1125009 441557 457137 122472 105703 125643 127389 151756 148340 142587 138782 86555 88259 319088 279039 834900 834557 211614 211728 271616 275266 323055 315394 319636 324641 326047 332422 303111 333573 771684 806241 592938 482594 293005 287919 332769 331435 338860 345082 339430 342555 379817 378265 676666 702020 39.55 68.7 2
09:20:58 2023-09-26 449478 451120 90136 87901 142984 146727 150685 150527 94758 92121 109447 110443 134507 135716 420801 455605 1137126 1119069 439133 456459 120359 105703 125470 126855 151195 148753 140164 139079 86698 88492 316911 279360 829771 838708 213101 210890 274493 274860 322875 313480 320678 321924 327490 332957 304797 336409 768236 809431 628722 478390 294460 288757 332769 330790 341430 342704 339524 345088 378781 378901 668507 704275 39.55 68.7 2
09:20:59 2023-09-26 450790 451012 90281 88022 142744 147170 150651 150769 94725 92369 109413 110516 134473 135900 420107 450359 1144645 1122329 436475 458019 122404 105453 125470 126889 151262 148340 142354 142812 86437 88259 317902 279576 838828 834557 212575 210884 273316 274162 322565 314798 318635 322938 327985 331923 302154 336043 770049 802392 596785 477670 293111 287742 333472 331830 337803 345360 338352 342555 378997 380567 677661 701451 39.55 68.7 2
09:21:00 2023-09-26 455517 450899 90165 87961 142976 147375 151001 150527 94758 92121 109447 110475 134693 135678 419812 454220 1130395 1113253 445444 460117 120157 105928 125369 127139 151094 148893 139773 139307 86437 88649 320089 281013 824728 838296 211395 211545 271940 274369 323773 313957 319636 322377 329897 333617 305719 333501 769434 811149 586668 483350 292798 288409 333942 329791 339885 343530 338423 342447 380385 378830 669527 704046 39.55 68.7 2
09:21:01 2023-09-26 448841 454648 90281 87749 142942 146416 150685 150118 94725 92054 109346 110443 134507 135490 419848 456043 1134484 1118003 437783 456780 122438 105558 125436 126855 151195 148305 142388 142549 86437 88259 319088 279540 830929 838925 212575 210043 272031 274197 322601 313706 320606 320653 328747 331958 300323 336316 770524 811723 587300 478390 294047 288075 333003 331292 340649 341713 338459 342555 378428 378865 669527 701715 39.55 68.7 2
09:21:02 2023-09-26 453178 451156 90132 87869 142984 146727 150927 150320 94758 92121 109615 110516 134744 135764 423227 451994 1131675 1119410 442218 459649 120393 105944 125750 127030 151229 148721 142388 142947 86437 88516 319018 279468 839799 837075 211578 210442 271476 274617 321101 315838 320435 321924 329013 330363 302329 333573 773992 810576 587994 481876 293005 293565 332067 332801 336786 343841 339375 341412 381395 378265 678695 703051 39.55 68.7 2
09:21:03 2023-09-26 450827 451156 89820 87873 142353 147410 150065 150803 94561 92121 109228 110484 134462 135900 419812 451102 1142082 1120735 440415 457173 120181 105558 125263 126922 150952 148340 142220 142917 86260 88259 315920 282461 822468 834557 211960 210407 271581 272906 323785 314184 320743 323597 327123 331784 301095 333429 767546 805984 587237 481182 293628 287540 333472 329791 338313 343841 339194 342483 378997 378865 676026 703275 39.55 68.7 2
09:21:04 2023-09-26 449514 451156 90464 87741 143473 146451 151487 150219 92756 92020 109682 110443 134778 135166 423301 453581 1134484 1128997 439682 456423 120359 105799 125730 126437 151262 148202 142488 142678 86555 88166 317902 277755 844292 834557 212909 210043 270754 275655 321101 314728 318670 321888 327032 332422 299413 335569 770457 801755 586073 477712 293420 293773 330992 331794 338313 343255 337368 342555 377292 377442 677661 701096 39.55 68.7 2
09:21:05 2023-09-26 450225 454272 90099 87717 142711 146727 150443 150320 94725 92121 109337 110431 134462 135712 419848 451853 1134484 1111475 436475 457137 122438 105558 125436 126855 151195 148340 142388 142877 86319 88226 316911 280904 830861 843486 211747 209575 272306 273636 321969 313814 321344 320736 328609 331744 301201 333645 766065 811369 587616 480841 293836 287135 332067 330522 338349 343489 341307 341412 378730 378865 672968 701984 39.55 68.7 2
09:21:06 2023-09-26 451430 451012 90125 87773 142841 146589 150860 150904 94855 92121 109371 110410 134507 135490 422890 455561 1139512 1115896 440415 458742 119692 105736 125023 127098 150710 148825 142086 138859 86201 88259 315920 281122 818152 834016 211578 210043 270789 274072 323126 312565 321109 322377 325520 330928 300288 333537 766029 802356 587426 477562 292591 287742 333003 328760 338895 343255 338710 342483 378997 378930 671501 701096 39.55 68.7 2
09:21:07 2023-09-26 452181 451156 90165 87446 143477 146692 150927 150045 94758 91994 109447 113437 134727 135013 420474 455961 1128648 1113056 444180 456909 122404 105204 125716 127003 151094 148545 140164 139417 86437 88162 320089 278430 832185 841192 211402 210197 269859 274653 321137 312126 319636 320629 328491 330363 300323 333501 769979 813632 593109 477634 291971 287046 330491 329791 338895 341642 337841 342181 378997 375421 670513 700956 39.55 68.7 2
09:21:08 2023-09-26 450818 451156 89943 87601 142522 146893 150618 150286 94658 92121 109262 110443 134414 135738 420474 451889 1133679 1109860 437351 457137 119897 105204 125467 126504 150710 148236 142156 142748 86260 88226 315920 279540 828546 840743 211247 209096 271616 272906 321137 313296 321146 320428 328021 328880 300358 333212 766065 811369 594477 477598 293420 287135 332031 329755 337803 342704 338423 340344 377895 378230 672491 700956 39.55 68.7 2
09:21:09 2023-09-26 455878 451156 89943 87414 142715 146915 150236 150320 94725 92121 109262 110497 134507 135507 419848 450143 1133249 1119336 442920 457066 119976 105460 125369 126895 151127 148131 138190 138782 86319 88194 317902 279468 830753 836222 210594 210008 269894 272942 321101 314029 318787 322759 326012 329646 301272 332221 768309 802428 588184 481160 291908 287540 331493 329827 336244 343806 340372 341954 379177 376577 678695 702020 39.55 68.7 2
09:21:10 2023-09-26 454351 451156 90132 87446 143279 146451 151170 150045 94791 91867 109480 113403 134540 134606 420474 455605 1128685 1113056 443864 456459 122319 105204 125316 126504 151090 148305 142354 142778 86378 88106 315920 279471 833540 841338 210882 209715 269483 274425 320579 312126 318670 319908 328173 329868 300323 332995 770254 813593 587994 479602 292177 294188 329724 330563 338551 340654 337368 341376 378464 377512 671824 700956 39.55 68.7 2
09:21:11 2023-09-26 448243 451156 90005 87565 142946 146454 150719 150635 92788 92208 109278 110527 134406 135388 424115 451030 1140137 1126037 436946 456994 120474 105204 125470 126437 151229 148027 142587 142609 86437 87953 316911 278646 835515 836815 211543 208700 271772 272977 320094 314507 319530 320914 326012 330397 299413 333609 769979 802428 596208 477036 293628 287135 330527 331327 336751 342740 339890 341412 376174 377666 677698 701096 39.55 68.7 2
09:21:12 2023-09-26 456202 451156 89943 87450 142749 146454 150719 150286 94758 92219 109371 113470 134540 135450 420806 451889 1130760 1122329 441665 457137 122319 105204 125436 126471 151057 148099 142354 142678 86260 87953 315920 279271 835910 833966 210587 210043 269894 272977 320130 313800 319530 321924 324018 330432 300113 331449 770049 801473 586668 480445 291353 287742 330027 329755 336786 342465 337239 341412 378997 375421 673446 700875 39.55 68.7 2
09:21:13 2023-09-26 450758 453491 90216 87625 142883 146589 150967 150460 94822 92181 109346 110507 134685 135443 421030 457317 1135480 1118028 440773 457781 120147 105204 125350 126504 151060 148236 142354 142877 86201 88286 319088 279540 830080 837740 211430 208991 269964 272906 321101 312126 319377 319424 327478 330928 301271 333501 766102 808253 588563 477036 292177 286884 331027 329755 338895 340144 338710 342447 376461 377103 667052 701096 39.55 68.7 2
09:21:14 2023-09-26 454260 451156 89976 87597 142715 146692 150685 150286 94758 92121 109371 110410 134732 135081 421102 451102 1127123 1118874 440819 456816 122472 104995 125764 126349 151262 147685 142656 138591 86555 88097 317902 279216 838828 839303 211191 209394 270910 272801 319692 314327 319384 319648 327032 328915 299448 332221 772674 810540 584016 477440 292217 287135 329885 331830 335737 341713 340283 340344 378730 376279 676666 701488 39.55 68.7 2
09:21:15 2023-09-26 457805 451084 89968 87653 142618 146521 150685 150595 94692 92057 109581 110507 134473 135047 420474 458962 1128648 1112117 444200 457209 119897 105237 125057 126855 150710 148340 142086 142847 86142 88074 315390 279468 826611 838961 210552 209715 269073 272906 321137 311617 320618 319683 325520 329638 299377 333027 767186 810576 585721 481160 290730 287540 331207 328228 338586 340654 338710 340380 378997 376909 667561 704312 39.55 68.7 2
09:21:16 2023-09-26 449551 451156 90099 87414 142946 146507 150961 150182 94791 91994 109480 113470 134540 135226 421137 451889 1134484 1125042 442422 460117 120275 105428 125716 126369 151161 148063 142587 138591 86437 88069 316911 278466 836068 834016 211430 208747 269518 272977 319845 313373 319530 320357 325030 330671 297567 333393 769434 802753 610347 476698 291908 287135 329493 330522 336786 341678 338470 343244 375297 378079 674681 700102 39.55 68.7 2
09:21:17 2023-09-26 457695 451161 90216 87501 142711 146419 150719 150149 92618 92121 109346 113437 134507 135047 420474 453835 1130998 1121531 441665 457137 119931 105204 125057 126504 150986 148099 142156 142678 86201 87953 319088 279022 832726 834016 210076 209096 269108 272942 320330 312126 318453 321662 324018 329902 300868 330446 769434 801473 592938 477706 291147 287135 330027 329524 336786 342226 336727 340380 378997 377777 673387 701096 39.55 68.7 2
09:21:18 2023-09-26 450224 453713 89951 87569 142522 146658 150719 150320 94758 92121 109296 113504 134711 135541 424231 458742 1137710 1117817 440186 458390 120003 105355 125369 126719 151127 148271 142190 142678 86201 87953 316911 279396 830645 838259 210917 208700 272175 272695 321101 311617 318635 318458 325485 329902 299464 332995 766065 808253 588563 477036 292177 286732 330527 329257 338313 339635 337753 341412 375310 375981 665602 700599 39.55 68.7 2
09:21:19 2023-09-26 451007 453495 89689 87593 142020 146757 149928 150803 94561 92121 109077 110463 134035 135806 420474 450814 1143533 1119106 439481 458175 119897 105237 125057 126821 150952 148340 142057 142912 86083 88106 320508 282461 825027 834052 210223 208734 269929 271209 321101 312126 318367 320950 324018 328915 299924 331449 765576 802039 592938 477526 291357 285490 332067 328228 336279 342500 337753 340380 376761 376577 672491 700599 39.55 68.7 2
09:21:20 2023-09-26 457503 451156 89943 87613 142643 146416 152235 150497 92819 92087 109379 110465 134596 135388 424049 456459 1125153 1112265 444272 457853 119897 105204 125302 126504 150710 148305 142156 142579 86201 87859 316911 279504 830953 840149 209894 209061 269958 272490 320876 310855 319530 318941 326749 328422 301099 330179 766065 810576 584016 477634 288897 287526 329992 327733 337839 339670 337753 339830 377859 376272 667561 701096 39.55 68.7 2
09:21:21 2023-09-26 450674 453029 89787 87446 142062 146692 150236 150320 94594 92208 109077 113504 134069 135362 421102 452558 1132875 1108285 437820 457173 119863 105171 125057 126471 150744 148099 142156 142678 86083 87921 315920 279540 829955 838961 209566 207725 269929 271244 319870 310860 318853 318458 326012 329191 300172 332257 763794 811869 591400 478390 292180 285419 330063 328263 337068 340689 337131 339007 375632 378857 671207 702669 39.55 68.7 2
09:21:22 2023-09-26 457178 451116 89968 87382 142652 146520 150860 150219 94919 92020 109228 113437 134414 135081 421102 449841 1131675 1115822 441246 457209 119897 105362 125369 126471 150986 148064 142156 142579 86142 87921 319088 279540 829841 834089 208913 208734 269073 272400 319645 312090 317621 320950 324053 329653 301058 329448 767149 805634 586784 480445 290531 286732 329529 328760 334763 342261 337753 338294 378464 376587 676703 702739 39.55 68.7 2
09:21:23 2023-09-26 450967 451161 89951 87418 142748 146454 150443 150149 94692 91994 109262 113470 134288 135081 420474 456638 1137895 1115822 440103 458269 119395 105204 124851 126471 150576 148096 139773 141071 86319 88009 316911 279396 824817 838708 210083 208526 270910 272314 321101 310166 319530 319424 324803 331744 297743 331413 763794 802392 594477 478243 291619 286293 330027 328523 337803 339670 336215 341146 375560 378079 665602 700102 39.55 68.7 2
09:21:24 2023-09-26 450859 450796 89693 87561 142473 146382 149931 150601 92787 92402 109044 110452 134140 136079 421137 451066 1140463 1118312 437956 457209 119863 105171 125347 126471 150710 148132 142156 142916 86025 87953 317263 282498 829832 829325 209601 208049 269706 270795 320615 311836 317621 320428 323721 328651 297602 333026 763794 801473 589861 476146 290941 285218 330706 327733 334798 341713 337276 339830 376160 376016 672491 700102 39.55 68.7 2
09:21:25 2023-09-26 457503 451161 89787 87148 142722 145975 150581 150045 94692 91994 109077 113437 134481 135478 421137 456638 1123963 1112423 445541 458485 119609 105460 124956 126753 150885 148166 139676 138782 86201 87977 317902 279468 825673 838961 209566 208573 269732 272038 320094 310202 319530 318941 326785 330710 297602 329412 766029 809431 591400 477670 288631 286933 329493 327238 336786 339600 337753 340428 376761 375480 665638 701096 39.55 68.7 2
09:21:26 2023-09-26 463637 453455 89722 87378 142791 146382 150169 152114 92555 92121 109077 110465 134115 135456 421102 453866 1134212 1106603 437847 457173 119643 105171 125023 126437 150710 148029 142185 142643 86083 87921 315920 281758 831994 842530 209350 207690 269859 271174 319810 311073 317258 318905 325713 328198 298435 331377 763757 811723 589861 477634 291765 284911 329992 327733 336208 340654 338710 340722 376725 378576 671230 702092 39.55 68.7 2
09:21:27 2023-09-26 457244 450908 89754 87414 143018 146692 150618 149844 94725 92111 109244 110518 134732 135192 424350 451030 1131675 1121006 444908 457960 119976 105355 125316 126437 151195 148271 142319 138815 86521 88033 320089 279432 833540 834557 208878 208706 270148 272003 319091 311800 318069 320617 322974 329902 298435 329377 766065 801436 589861 477634 289068 286257 328960 328228 335702 341642 335668 339246 377594 376272 675361 701096 39.55 68.7 2
09:21:28 2023-09-26 457066 454349 89508 87175 142455 146182 150202 150045 94725 92121 109228 113437 134254 135047 422063 451102 1128810 1115433 442292 457173 119726 105171 125057 126584 150952 148064 142086 142609 86083 87921 315065 279468 833655 837667 208878 207725 270148 271209 318127 313004 315762 318905 324733 328233 298227 329377 768956 802392 589861 477634 290599 285820 328995 329222 333652 341130 338231 340759 376690 376272 676151 701096 39.55 68.7 2
09:21:29 2023-09-26 453554 454846 89714 87589 141895 147133 150235 150668 94821 92020 109278 110475 134305 135354 423006 455119 1138775 1115822 441040 459791 119575 105171 124784 126437 150227 147983 141987 138782 86083 88314 317895 282461 835134 835740 208913 207655 268629 270312 320130 310819 315401 319908 323009 330116 297933 330375 761531 801473 591400 478051 290599 286468 330992 326674 334763 341130 335668 339281 375297 376802 669527 700066 39.55 68.7 2
09:21:30 2023-09-26 449519 452601 89508 87112 142029 146182 150236 150079 94626 92249 109044 113515 134102 135081 421102 451102 1135480 1119069 436475 458056 119863 104786 125057 126195 150919 147372 142251 142610 86025 87649 319088 279540 838669 834557 208878 206399 269108 271174 317203 312454 315726 318905 323495 329191 298104 331413 764333 802039 591400 476361 291559 284583 327967 328724 333687 339635 336400 340706 373887 377418 676802 698890 39.55 68.7 2
09:21:31 2023-09-26 458155 454992 89623 87473 142120 146520 150135 150286 94593 92121 109044 113571 133817 135730 424688 454539 1129594 1108691 440819 459208 119561 105317 124817 126437 150301 147751 142152 142982 85966 88033 318274 281863 830942 841338 208157 207690 268851 270124 319162 310131 317621 317942 323495 327703 301058 328879 761531 810576 586784 477670 290531 284592 329992 326709 334763 339565 337203 339370 377292 376802 667524 701096 39.55 68.7 2
09:21:32 2023-09-26 454783 454091 89476 87112 142029 146147 150202 149805 94561 91994 109077 113526 134069 135081 421102 457353 1133679 1113056 439755 458925 119643 104962 125023 126316 150778 147510 142247 142874 86083 87829 320549 279540 830057 837703 208913 207009 270148 270984 318609 309878 319304 316947 323495 330116 297888 330375 761567 802392 587047 476031 291129 285187 329208 327591 337399 339974 337571 341021 373399 376393 668011 700824 39.55 68.7 2
09:21:33 2023-09-26 455804 452997 89476 87112 142308 146382 150202 150353 94757 92121 109077 113403 134372 135026 421730 450778 1125264 1113056 441665 457137 119726 104962 125023 126195 150677 147685 141889 142410 86025 87649 318522 279504 853082 836448 208482 207332 269388 270760 317167 312055 315654 319407 323983 327738 297532 329648 766065 802392 597170 477598 288897 285183 329195 328724 333419 340619 337716 339721 375860 374261 674681 701096 39.55 68.7 2
09:21:34 2023-09-26 453537 452863 89443 87414 141897 146623 149962 150631 94725 91994 109228 113437 134035 135328 424202 455938 1141571 1121416 441592 459489 119492 105139 124923 126686 150472 148166 139481 138855 85870 87953 318274 282062 819262 835740 208843 207400 269768 269559 319645 310459 315798 318941 324033 329191 298032 329377 761567 800305 592938 477036 288897 284512 329956 325690 334693 339635 333708 340639 374137 376272 669527 698046 39.55 68.7 2
09:21:35 2023-09-26 451264 451871 89689 87290 142618 145707 150685 149772 92641 91994 109337 113369 134380 134826 422360 451853 1134484 1122329 437747 456780 119897 104753 125057 126021 150952 147823 142156 142375 86025 87617 316911 278182 841005 835231 209350 206399 269958 271244 317902 311581 315762 317942 322974 329191 297468 330911 765451 802607 584016 474270 290531 284947 326979 328724 333687 339565 335668 339007 372127 374618 673387 697021 39.55 68.7 2
09:21:36 2023-09-26 454583 453211 89476 87112 142024 146197 150309 150601 92851 92208 109244 110443 133968 135388 424386 455216 1131675 1109295 438293 458139 119395 104858 124817 126316 150784 147890 142086 142609 85966 87649 317902 280960 828978 841338 208192 206434 269038 269559 318644 310131 315798 317942 323983 327442 297497 329377 761567 811149 597643 477562 290879 283609 328995 327203 334693 339531 337753 338248 374435 376272 668507 700599 39.55 68.7 2
09:21:37 2023-09-26 451983 454354 89476 87052 142062 146182 150236 150045 94725 92121 109077 113403 134254 135047 421102 457997 1134484 1113056 438786 457137 119395 104721 124817 126518 150469 147650 141889 142475 85961 87649 319088 280668 830861 837703 208878 206399 269388 270347 317238 309192 318628 316433 322783 329191 296481 329448 764605 802428 591400 475687 288897 284476 327967 329184 334763 340153 336965 340239 372198 375744 668670 700789 39.55 68.7 2
09:21:38 2023-09-26 456056 456091 89808 87076 142821 146178 151777 149878 92724 92020 109278 110465 134393 134886 423060 451102 1125264 1114566 441762 457102 119522 104753 124817 126201 150851 147685 142086 142609 85902 87617 319088 279504 835098 836484 208012 207043 270040 270347 319194 311581 315173 317942 323009 327209 299615 330585 764910 802320 580985 477598 288824 284512 327967 327733 333969 340382 336727 338651 375011 374618 674681 701096 39.55 68.7 2
09:21:39 2023-09-26 456202 452601 89476 86961 142423 145773 150443 149805 94627 91995 109077 113369 134148 134606 421766 457317 1122039 1109860 441412 457137 119395 104786 124612 126195 150573 147685 142086 142609 85902 87617 319088 279468 829872 840149 208192 206434 268408 271209 318127 309378 317657 318866 322783 328233 297888 330007 763794 807112 580985 477712 288549 286293 326979 328523 337726 340381 336400 339391 373732 373283 669381 700714 39.55 68.7 2
09:21:40 2023-09-26 452324 455635 89656 87076 142029 146147 150202 149805 94659 92121 109211 110463 134035 135013 422063 453799 1138136 1119106 436475 457173 119726 104833 125057 125987 150952 147342 142284 142410 86025 87760 318022 279504 837349 834052 208226 206043 268255 269559 316689 311109 315690 317906 324898 327968 297599 329412 763757 800341 589861 475687 290599 283835 327473 327697 333969 339600 333744 339758 372127 375744 677061 697021 39.55 68.7 2
09:21:41 2023-09-26 457636 454805 89443 86929 142029 145707 150202 149805 94725 91994 109077 113335 134069 134826 421766 453265 1127123 1118275 441665 457137 119478 104460 124817 126021 150980 147720 142022 142410 86025 87617 318022 279468 838034 833966 208047 207043 268632 270382 317203 309878 315726 319503 322895 328269 297888 329271 767282 799693 582501 479712 288242 285205 327561 327097 336871 340932 333456 341058 373137 373426 672491 699293 39.55 68.7 2
09:21:42 2023-09-26 459761 455558 89714 87080 141991 146046 150236 150045 94594 92054 109228 113403 134035 135047 422063 457732 1131233 1109860 438786 457173 119395 105041 124817 126195 150267 147510 142256 142575 85897 87617 319088 279504 827748 840743 208226 206330 269388 270915 317203 309878 317584 315956 323044 327738 297014 329412 761567 807040 580985 475650 288897 283733 327738 325760 333687 339198 336690 338614 372162 375386 668033 699110 39.55 68.7 2
09:21:43 2023-09-26 457494 452541 89480 86965 142189 145944 150236 149805 94725 92057 109044 110433 134271 135098 424503 450850 1128463 1117022 442920 458089 119458 104929 124923 126147 150227 147617 141889 138455 85807 87585 316911 279504 835635 835231 207543 206434 268831 272275 317167 310131 314694 318458 323553 326258 297888 329271 762643 801473 579091 479638 288788 284277 327437 328254 333969 339635 333744 338860 374507 373497 674205 700102 39.55 68.7 2
09:21:44 2023-09-26 454832 456736 89714 86779 142054 145737 150236 149092 94758 91867 109262 113145 134102 134167 422063 458166 1120450 1109860 444811 456816 119395 104317 125102 126021 150261 147342 141987 142375 85961 87525 317086 278574 828753 840743 207577 206365 267843 271019 317167 308257 315798 315991 324669 327703 297468 330255 763218 802464 589861 477036 288346 285419 328154 325725 334728 339020 335705 339130 373314 372380 669564 699606 39.55 68.7 2
09:21:45 2023-09-26 453293 452903 89476 87226 142321 146382 150413 150152 94821 92054 109161 110465 133935 135410 422847 453638 1134447 1115822 436511 458705 119561 104864 125182 125953 150677 147377 141889 142375 85807 87553 319018 279504 830385 834557 207577 205723 269958 269524 316176 310166 315173 316982 323122 327707 295821 329377 761531 799175 586784 474978 290674 282744 326943 327468 333933 338585 333672 338285 371606 375444 675583 697021 39.55 68.7 2
09:21:46 2023-09-26 451946 452501 89476 86811 142062 145673 150443 149292 94725 91867 109044 113179 134069 134572 422360 452558 1131270 1120735 441665 456816 119663 104427 124851 126222 150573 147342 141889 142375 85929 87557 315065 279273 833861 834557 208552 205723 268219 270382 316176 309696 315654 316947 323577 328960 295026 330622 766065 793450 592938 474234 288892 284743 325959 329221 333969 338279 333365 338294 373657 373177 673592 697801 39.55 68.7 2
09:21:47 2023-09-26 450827 455635 89378 87040 141533 146010 150135 150186 94788 92020 109010 113403 133943 135013 423394 457194 1130395 1106603 437856 457173 119522 104721 124817 125987 150227 147342 141889 142410 85807 87617 318022 279540 829540 840743 207577 205546 269660 270743 319328 309192 315690 315039 323044 326294 297050 328879 763701 807076 582501 475687 288964 283176 327473 325725 333652 339198 336453 337621 374185 374654 667524 699110 39.55 68.7 2
09:21:48 2023-09-26 451007 453243 89386 86811 141757 145707 150202 149805 94561 92058 108893 113369 133817 134826 421173 456638 1131564 1113056 440415 457173 118915 104688 124168 126316 149746 147270 141691 142575 85802 87525 319088 279468 822086 835231 207543 205723 268632 269524 318163 310040 315690 316982 322441 328233 296143 329541 760777 798011 591400 475687 288585 283476 329586 326599 336772 339974 332950 340056 370944 373879 664115 696531 39.55 68.7 2
09:21:49 2023-09-26 454712 453207 89443 86624 142062 145437 150719 151157 92756 92057 108968 113369 133909 134606 424202 457518 1120450 1111475 441665 456495 119395 104931 124937 125813 150710 147342 141889 142108 85961 87456 319088 277294 839029 838961 207219 206043 267843 270347 315902 308292 315726 315004 324033 326223 296690 329271 763794 802464 564006 477036 288310 284286 324942 326709 333687 338782 333744 337621 372720 373234 673446 699110 39.55 68.7 2
09:21:50 2023-09-26 458874 454846 89288 86807 141570 145707 149755 149805 94627 92057 108743 113369 133943 134793 422063 457627 1123668 1105855 441701 457853 119065 104460 124235 126228 150255 147823 141657 142410 85775 87617 320549 281194 823831 838925 206287 206399 267843 270743 317273 309761 315690 315956 323122 326258 297383 327246 763413 805911 589861 479749 287495 283467 327826 326672 337016 338985 333492 338135 373279 371716 666300 701699 39.55 68.7 2
09:21:51 2023-09-26 459784 455069 89443 86624 142423 145630 150343 151161 94821 91867 109077 113179 134132 134201 423028 452876 1127994 1121531 441136 455818 119395 104800 124645 125813 150502 147342 141987 142177 85902 87433 319088 278182 835270 829289 208192 205546 267843 270382 315258 309192 314694 316469 323122 328269 293984 329541 762679 793450 594477 473862 288549 284091 325468 326709 333969 337538 333365 337985 369942 372344 673446 694977 39.55 68.7 2
09:21:52 2023-09-26 458033 455558 89321 86747 141757 145673 150202 149326 94594 91994 109044 113335 133943 134606 422063 453835 1124695 1114204 441629 457137 119395 104388 124612 126021 150496 147307 141889 142177 85934 87465 315065 279468 830513 834557 206287 206365 268417 270635 318624 308945 314442 318281 322036 326153 297324 327854 765687 800408 588323 477526 287073 283410 325994 325690 335519 340932 332050 339094 373017 372048 669564 698655 39.55 68.7 2
09:21:53 2023-09-26 450935 456211 89288 86783 141795 145703 150065 149326 94594 91994 109077 113369 133976 134826 422396 458714 1131270 1112265 440415 457853 119312 104833 124612 125900 150261 147065 141889 142410 85865 87465 319088 279540 827512 838961 207902 205546 268632 270743 316910 308257 315798 315856 323122 327738 295026 330622 764243 802356 584016 474270 288829 283264 326029 325690 333687 338070 333744 338374 369942 374319 664119 697058 39.55 68.7 2
09:21:54 2023-09-26 457652 456280 89313 87016 142316 145941 150376 149772 94789 92054 109052 110369 134361 134945 422217 451102 1124466 1111475 442827 459466 119327 104284 124578 125813 150227 147342 142403 142435 85796 87465 318274 279540 831012 837112 206287 206009 267843 270743 316211 310131 313702 316504 324440 324979 296517 328573 763218 802607 588323 477296 287666 282779 325959 325760 332994 338550 333347 337107 372756 372083 676580 699110 39.55 68.7 2
09:21:55 2023-09-26 458533 453251 89288 86656 141995 145707 150065 149631 94725 91867 108743 113179 133943 134234 421766 458032 1120486 1106639 445666 456459 119065 104284 124235 125934 149987 147342 141657 142375 85764 87314 315390 279504 825914 838961 206322 205723 267092 269336 316689 307290 315726 315039 323122 325995 296107 327403 763701 802428 589861 477712 286763 284312 328423 324447 333722 338070 333420 337329 374185 371469 668011 696875 39.55 68.7 2
09:21:56 2023-09-26 452008 456234 89349 86901 141732 145990 150169 149805 94725 92121 108968 113369 133943 134911 423064 450741 1133679 1115896 437783 457030 119395 104070 124817 125639 150710 147102 142086 142108 85833 87346 319088 279075 834809 834052 206896 204446 268632 270743 315223 309696 314472 315991 322668 325998 294675 330622 764822 798048 580985 473527 288631 281918 325468 325760 333463 337538 333094 336780 369389 373199 673446 694449 39.55 68.7 2
09:21:57 2023-09-26 453578 453251 89476 86624 142058 145437 150236 149259 92788 91867 109077 113067 134069 134201 422396 453265 1128031 1120735 442606 457209 119395 104213 124612 125813 150261 147307 141889 142143 85892 87346 315065 278754 846943 834557 207543 205083 267467 269559 315938 308292 314730 315956 321786 328003 294340 328573 763525 793378 587237 474372 287679 283993 327460 326835 333933 339020 333221 338192 372077 372167 674703 694941 39.55 68.7 2
09:21:58 2023-09-26 455362 453924 89133 86811 141763 146110 149588 150012 94593 91994 108709 113403 133868 134979 423096 454220 1127159 1105503 437856 457173 119157 104141 124235 125639 149987 147065 141674 142368 85711 87314 315920 281194 827318 841338 206322 205083 269395 269981 316246 308006 314694 315074 324176 324228 296143 328573 760817 807040 588323 478051 288585 281989 326979 324709 332650 339020 333600 336559 373625 373497 665095 698578 39.55 68.7 2
09:21:59 2023-09-26 450967 454015 89162 86720 141604 145673 149962 149805 94594 92122 108893 113403 133850 134826 422099 458032 1127994 1106639 437820 457209 119230 104213 124235 125813 150227 147205 141854 142212 85796 87465 315920 279576 831737 840149 207219 204907 268408 270362 315955 310955 315654 315382 323889 325941 294775 329788 761283 807310 577629 474088 288608 281777 328191 327133 333933 338070 333744 337107 369977 372618 669623 697021 39.55 68.7 2
09:22:00 2023-09-26 458939 453915 89288 86779 142423 145570 150065 149668 94594 91867 108893 113369 133913 134606 422099 451102 1127847 1113056 441412 456816 119230 104800 124268 125813 150124 147205 141790 142177 85770 87346 319088 279504 830753 834052 207659 205723 267843 269302 315769 308222 313481 316982 322143 325241 296805 326577 757211 798011 586784 477562 286987 282779 325503 324972 333463 338314 332590 336631 372756 372083 675066 697021 39.55 68.7 2
09:22:01 2023-09-26 464037 455599 89288 86561 141473 145572 149721 149326 94594 91867 108743 113335 133850 134606 422396 452558 1123668 1109897 442476 456459 119663 103999 124851 125399 150811 146455 141987 142066 85860 87346 315065 278878 843931 838961 207805 205517 267629 270599 315938 309807 314550 315856 323769 325030 295964 327064 765107 805897 589861 477712 287055 282713 326404 327167 332869 338782 333636 336285 372162 372096 673446 699791 39.55 68.7 2
09:22:02 2023-09-26 456997 454566 89101 86683 141114 145673 149176 150249 94691 91994 108860 113302 133909 134606 421102 456152 1133679 1113056 440415 460081 118881 104317 123964 125987 149680 147372 138889 142605 85669 87617 315390 281953 822383 834557 207805 205049 267843 269791 317167 307255 313702 318178 321132 326223 295169 329002 760279 793414 589861 475650 287427 282784 327706 324834 333969 340153 331511 338374 369907 371716 663755 696735 39.55 68.7 2
09:22:03 2023-09-26 468230 456207 89558 86561 142252 145266 150480 149192 92851 91667 109278 113323 134120 134543 422360 457591 1118790 1109973 442637 459791 119278 104141 124492 125572 150505 147065 141957 142108 85775 87012 319088 277489 831135 838925 207805 205263 267431 270743 315974 307971 315137 315856 323086 325206 295620 327537 765381 802392 588707 477036 286987 283145 324965 325690 333933 337560 333636 336231 371015 371716 671538 696985 39.55 68.7 2
09:22:04 2023-09-26 459792 453879 89255 86747 141562 145639 149928 149772 94691 91834 108893 113369 133817 134606 421730 457317 1120413 1109518 441448 457173 119031 104317 124470 125987 149713 147342 138996 142475 85679 87314 318274 279504 827302 838961 207805 205688 266202 270362 316211 306327 315173 315856 322143 325206 294604 324235 761356 802320 588323 478390 285838 283140 325695 324834 335750 337785 334128 337018 373839 369911 666115 699516 39.55 68.7 2
09:22:05 2023-09-26 452972 456065 89313 86715 142423 145718 150169 149772 94691 92121 109177 110401 134056 134844 422396 455119 1132875 1117780 437902 457817 119395 104070 124492 125572 150435 147068 141889 142009 85796 87282 316911 279003 837109 836332 207805 203778 267843 270362 315974 308257 315850 315479 321655 325700 294305 329271 761356 797975 588323 472786 288563 281812 326803 325690 332994 339020 331547 337107 369907 372344 672491 694941 39.55 68.7 2
09:22:06 2023-09-26 453219 456138 89292 86292 142092 145162 150035 149020 94725 91834 109010 113145 134035 134167 422396 453229 1127994 1119106 441316 457173 119065 104141 124612 125572 150227 146860 141893 142268 85738 87044 319088 279670 848621 834557 207219 203812 267056 270743 315974 308186 313702 315856 321655 326223 293337 328537 763026 797922 588563 474558 287549 282687 324965 327876 333626 338949 332410 336925 369911 371871 671824 694413 39.55 68.7 2
09:22:07 2023-09-26 457025 454552 89154 86984 141105 145673 149551 149805 94528 92121 108943 113369 133599 135013 424231 455569 1125264 1103784 439792 458175 118997 104213 124202 125779 149987 147205 138996 142341 85733 87314 318274 281592 829996 840743 207221 204730 268157 269151 317616 307255 314143 315856 322143 323705 296143 326540 760242 802428 587361 477189 286952 281383 325994 324834 333933 338070 332590 336559 374185 371196 664226 698010 39.55 68.7 2
09:22:08 2023-09-26 454260 455684 89105 86601 142034 145570 149688 149772 94560 92077 108676 113335 133670 134793 422063 454575 1130290 1103784 437879 457137 119031 104213 124202 125779 149953 147205 138996 142306 85701 87282 318274 279540 826269 840743 207659 203812 267843 269187 315223 309142 315815 315640 322871 324658 295061 327854 760096 808455 586784 475468 287936 281207 325959 324834 333704 338070 333094 333289 374185 371977 666115 698802 39.55 68.7 2
09:22:09 2023-09-26 458614 456211 89068 86312 141431 145398 149928 149326 94659 91867 108860 113302 133817 134167 422396 452911 1125264 1118837 441665 458534 119031 104624 124202 125606 150090 147068 138996 142108 85733 87044 318022 279468 831078 833966 207513 205015 266237 269981 314968 307255 313702 315991 319677 325241 293984 324595 764243 797086 588323 477036 285285 281883 324965 324834 332994 338545 329546 337621 369613 369792 667561 692904 39.55 68.7 2
09:22:10 2023-09-26 458959 456211 89133 86565 141431 145398 149928 149326 94626 91867 108860 113145 133817 134606 422396 451102 1124466 1112783 440243 457137 119065 104141 124202 125572 150301 147068 141622 142143 85669 87282 316911 279504 832536 836852 207659 204912 266878 269874 315938 308081 312571 318092 320954 324053 295892 326468 761356 797708 589284 478390 286432 282465 326803 324834 331700 339198 330509 336139 371050 369464 670477 695707 39.55 68.7 2
09:22:11 2023-09-26 454260 454588 89101 86502 141109 145403 149721 149905 94594 91994 108709 113302 133599 134606 422360 460301 1129594 1109860 440103 457137 118915 104141 124202 125572 149987 146829 138899 142108 85754 87044 318906 279504 834621 835857 207805 203812 267056 269981 315223 305829 314694 315731 320682 326223 293124 328304 759167 800341 584016 472822 286987 281418 325699 324834 333969 336544 331583 337621 369984 371729 662520 697268 39.55 68.7 2
09:22:12 2023-09-26 455554 454593 89129 86289 141338 145437 149688 149326 94561 91994 109089 113302 133943 134201 422063 456638 1131233 1112783 441040 457173 118668 104388 123608 125953 150812 147545 138961 140557 85775 87369 315065 280940 818720 836925 207805 204310 266878 269612 316176 306825 313702 315856 319677 325906 293358 326468 756913 797708 588323 473905 286687 281812 325959 324112 333681 337560 330545 337621 370164 370123 662307 693622 39.55 68.7 2
09:22:13 2023-09-26 456311 456211 89133 86324 141808 145162 150065 149156 94561 91994 108676 113111 133599 134201 422396 454610 1118790 1109035 441665 456816 119230 103928 124642 125366 150194 146248 141893 141902 85764 86921 315920 277720 841005 838961 207221 203812 266646 269981 315049 307290 313666 315412 322107 323705 294269 326214 762976 806241 586784 476361 286079 281502 324496 327559 332706 336768 334276 333469 373274 369946 671354 698944 39.55 68.7 2
09:22:15 2023-09-26 456202 456280 88942 86779 140975 146200 148806 150286 92850 92342 108642 110433 133381 135320 422063 454864 1134484 1113056 439792 457173 118832 104141 123964 125606 149713 147068 138899 142242 85669 87314 318274 282062 833694 834557 207513 203778 267056 268135 315699 307220 312494 315039 320161 324947 294027 326274 758593 793306 588323 475650 286723 280955 325959 324834 332994 338782 330241 336595 369319 370087 664226 692904 39.55 68.7 2
09:22:16 2023-09-26 465430 454633 88857 86597 140848 145673 148975 149805 94528 92121 108601 113403 133197 135047 422063 453835 1134484 1113056 439170 457173 118832 104141 123997 125946 149746 147307 138903 142341 85690 87314 317895 281771 825344 834557 207221 203778 267467 268099 315188 307005 311801 315004 320161 324228 293160 326286 763093 795593 588323 474124 286039 280583 327727 324437 332580 338949 330366 336413 370128 370017 664226 692868 39.55 68.7 2
09:22:17 2023-09-26 457173 456280 89101 86347 141570 145201 149895 148718 94822 91834 108709 113078 133817 134167 423466 458678 1117170 1108691 444811 459104 118924 103856 123964 125366 149340 146656 138986 142373 85637 86980 315920 278610 829229 838961 207513 203778 265621 269981 314748 306717 313773 315412 320646 323966 294027 324631 761356 805064 586784 475687 285303 282019 324965 324834 333933 336038 331583 335264 369767 368913 665602 694977 39.55 68.7 2
09:22:18 2023-09-26 459589 454330 88857 86347 141114 145201 149688 149565 94659 92155 108709 113335 133599 134572 422396 458925 1120450 1104997 441665 457853 118832 104141 123727 125606 149267 147411 138802 142276 85690 87314 319088 279576 822002 838925 207221 204730 266015 268864 317725 307967 314149 315640 320990 324088 293948 324379 760703 802534 577629 479069 285610 281812 324942 324605 333933 336226 332032 335537 372294 368655 663755 694904 39.55 68.7 2
09:22:19 2023-09-26 460111 456353 89137 86257 142030 145126 149521 148687 94561 91867 108893 113145 133695 134167 422396 452558 1129594 1115822 437902 457137 119065 104351 124202 125159 150227 146352 141858 142062 85754 86980 319088 278414 836219 836332 207659 208472 266833 269716 315049 307290 312714 315856 320682 324263 292480 328036 761860 798011 586784 471380 286987 281383 324965 324709 332022 338070 330545 336047 369984 372083 671501 692904 39.55 68.7 2
09:22:20 2023-09-26 461391 456207 89133 86229 141600 144730 149928 148715 94659 91770 108743 113033 133817 134133 423028 454828 1128685 1115859 442920 459576 118915 103999 124168 125332 150020 146248 141683 142075 85701 87012 320549 278591 845964 834373 207805 203710 266060 269874 315938 307579 313046 315748 320019 326712 291964 324667 762476 793491 585532 472786 285419 281918 324965 324834 332729 336946 331010 336047 368943 369499 671538 692672 39.55 68.7 2
09:22:21 2023-09-26 454897 455843 88824 86324 140983 145437 149248 149326 94561 91994 108492 113335 133381 134606 422360 454610 1127847 1102999 437856 457173 118832 104219 123727 125366 149301 147206 138706 142108 85658 87012 317263 281194 823922 840149 206638 203427 267467 268737 314713 306327 312749 315634 321168 322213 293571 324631 756985 802392 588707 476698 286548 280100 324942 324605 332760 337052 331045 333289 373657 371207 664005 695815 39.55 68.7 2
09:22:22 2023-09-26 451003 457244 88820 86197 140593 145368 149217 149092 94561 91867 108676 113302 133641 134572 422396 457805 1125264 1105355 437915 457173 118832 103856 124068 125544 149613 147416 138961 142112 85690 86948 318274 279432 837311 838743 207513 205166 266798 268737 315974 306681 313445 314166 321512 324839 292445 327038 759167 805038 581175 472452 286750 280135 324965 324834 333198 335063 332356 333541 370164 371196 667758 696751 39.55 68.7 2
09:22:23 2023-09-26 457887 454597 88974 86289 141109 145201 149585 149326 94561 91867 108676 113078 133231 134201 422396 451102 1123668 1111475 441246 457209 118915 104219 123997 125399 149746 146829 139000 142108 85605 87012 317895 279504 833105 835231 206638 203812 266202 269337 315974 306327 311256 315039 320196 322993 294305 324523 760236 793414 593542 478051 286287 281570 324893 324618 331843 338711 332095 336273 372602 369542 669914 695819 39.55 68.7 2
09:22:24 2023-09-26 469538 454659 88828 86225 141005 145167 149721 149292 94561 91994 108996 113145 133632 134201 423028 451102 1124000 1112977 442495 457709 118861 104141 124168 125472 150060 146929 138961 139697 85754 86980 318274 279504 840034 835893 207003 203710 265980 268773 315049 307755 311292 315304 320682 322213 294233 324523 761356 800638 571251 477036 285200 280736 324965 324834 329662 337123 330545 333505 369907 368948 671538 694682 39.55 68.7 2
09:22:25 2023-09-26 454951 454588 88824 86197 140983 145167 149209 149292 94529 91867 108642 112989 133599 134167 422063 457627 1127994 1109897 440415 457853 118239 103999 123552 125606 148723 147206 138224 142177 85626 87012 319088 281122 820154 834016 206929 208507 265793 268359 315223 306105 311801 315856 318675 324698 293124 326868 758502 795739 588323 473716 285093 280779 327265 323177 333355 336910 329439 336559 369723 368948 661098 694830 39.55 68.7 2
09:22:26 2023-09-26 464032 456353 89133 86039 142226 145424 150035 150559 94725 91707 108709 112955 133670 133771 422432 457481 1119439 1106639 441136 456459 119031 103856 123964 125159 149987 146386 139000 141678 85669 87012 319088 277524 833349 838961 206638 208507 265793 269602 314163 306292 312749 314011 320421 322961 292926 324559 761356 802753 585245 474270 284973 281423 324015 324834 332526 335028 331547 333505 370128 368913 668543 692977 39.55 68.7 2
09:22:27 2023-09-26 457690 454274 89040 86107 141533 144730 150065 148516 94726 91581 108968 112921 133817 133729 423064 458355 1117892 1104997 444180 457137 118832 103999 123964 125511 149746 146421 141622 141811 85722 86980 319088 277755 833866 840149 206638 203112 265324 270146 315571 306789 313558 314310 320539 323114 293231 324451 762907 802534 580985 475277 285200 281650 324279 324834 332742 335063 331547 333541 370164 368948 669437 697987 39.55 68.7 2
09:22:28 2023-09-26 454661 454668 88824 86217 140983 145201 149684 149292 94431 91930 108676 113335 133197 134826 423865 453835 1132875 1113056 436511 457173 118798 103856 123627 125193 149301 146386 138802 141910 85626 87220 317263 279612 833576 833966 206638 208507 267056 267535 315493 306791 311256 315856 319193 323740 293800 324559 758593 795958 586784 474558 286110 281326 324965 324546 330018 337833 329546 333613 369984 370087 665602 692868 39.55 68.7 2
09:22:29 2023-09-26 450967 456925 88857 86130 141080 144730 149551 148987 94561 91867 108676 113111 133599 134201 423028 452558 1127159 1116413 437474 456459 119031 103856 124202 125159 150014 146386 141854 141644 85738 86884 311956 278823 838300 836332 207221 204448 266060 269008 314977 307114 311658 315712 319677 324381 291556 326577 760777 797922 581175 468656 286436 280100 324965 324654 332117 337087 329582 333613 369984 370087 670550 692672 39.55 68.7 2
09:22:30 2023-09-26 458547 454695 88731 86257 140878 145235 148906 149326 94431 91994 108601 113179 133507 134606 422099 455961 1122076 1102216 440279 457173 118600 104448 123509 125606 149267 146860 138696 142212 85562 87012 317263 281827 825627 838925 206058 203778 265829 267535 314308 304481 311801 314968 319229 322283 293571 323275 756985 801473 586784 478051 284330 280188 324715 323393 332526 336261 332382 335247 372566 369650 662197 698024 39.55 68.7 2
09:22:31 2023-09-26 456348 457572 88824 86289 140878 145235 148806 149326 94496 91994 108676 113212 133473 134826 422396 456152 1125264 1101433 439133 457173 118643 104141 124068 125631 149613 146725 138768 142237 85626 86980 318274 281446 830628 841229 206348 203112 266646 267312 315974 306356 312499 314968 320386 323086 293536 324523 759033 802392 583707 477036 285419 279249 324965 323884 332729 336073 329582 333234 369942 368948 662344 696751 39.55 68.7 2
09:22:32 2023-09-26 457636 454593 88788 86098 141614 144765 149448 148784 94561 91770 108676 112955 133699 134167 422432 454610 1122872 1118041 441412 457173 118866 104044 123964 125159 149267 146386 138609 141876 85626 86861 319088 278646 832510 833375 206493 208507 264538 268958 315049 305864 313877 314968 317304 324263 292000 323538 760817 792370 579470 473942 286084 281566 324929 324461 331610 336403 332132 336377 368173 369866 668961 691876 39.55 68.7 2
09:22:33 2023-09-26 458934 456243 88703 86126 140659 145100 149109 148682 94561 91867 108601 112989 133507 134167 424503 450922 1125600 1113478 444180 457030 118813 103999 123897 125405 149779 146656 138977 141906 85594 86980 316911 279468 830861 835740 206058 203461 264644 268171 315049 306825 310678 315856 318229 321764 293373 324415 759167 793112 583707 477036 284095 280218 324255 324377 330732 337123 329422 333577 368838 367264 666580 693696 39.55 68.7 2
09:22:34 2023-09-26 453541 454633 88828 86102 140848 144765 148840 149425 94431 91867 108601 113111 133507 134201 422432 459431 1126325 1106676 439792 457209 118634 103856 123424 125159 149301 146386 138609 141713 85562 86861 312319 279540 832103 835303 206638 208254 265421 267571 315049 305962 313225 315389 318945 324436 291752 326128 756803 800481 580985 471235 285058 279960 324663 323741 332994 333986 329546 333577 367834 369916 660213 695016 39.55 68.7 2
09:22:35 2023-09-26 455667 454628 88824 86193 141639 144765 151103 150945 92882 91920 108996 113279 133863 134142 422288 456495 1130068 1114753 440401 457173 118239 103999 123113 125486 150180 146929 138793 142108 85525 86921 318274 279468 820418 834052 206348 208365 265386 267571 314713 305962 313803 315412 317304 323740 291556 324295 756378 793112 586784 472822 284565 279904 324965 322377 331700 336038 328480 333649 368943 367848 659425 691091 39.55 68.7 2
09:22:36 2023-09-26 456989 454278 88824 86008 141147 144696 149688 148314 94464 91867 108601 112989 133716 134201 423064 455961 1115590 1105034 441040 456138 119065 103714 124298 125073 149746 146215 141622 141609 85690 86711 318022 277560 838560 838961 206205 204987 265139 268900 313543 306825 311694 313355 319983 322074 292268 325902 760059 802607 585245 474197 284787 280065 324561 324834 330911 334922 333549 332928 369984 370024 669527 692904 39.55 68.7 2
09:22:37 2023-09-26 455953 454624 88638 86257 140454 145758 148706 149668 94430 92121 108276 113481 133131 135064 422360 453799 1132875 1111475 437856 457102 118600 103999 123627 125126 149234 146248 138691 142169 85530 86980 317263 282498 828115 834557 206493 204557 266166 267053 315974 306043 310784 315856 318640 322961 292205 323994 756341 793491 586784 473862 284937 279275 324965 323357 330947 337052 328480 333577 369463 367812 663443 694189 39.55 68.7 2
09:22:38 2023-09-26 457652 456243 88670 86130 140484 145167 150303 149026 94720 91994 108309 113302 133206 134886 422027 451102 1132875 1111475 436547 456780 118566 103714 123542 125126 149234 146352 138926 139565 85690 87154 318274 281796 827882 834557 206457 204735 266398 266839 314725 306825 310713 315634 320004 322248 291556 324235 758837 792930 586784 474221 285093 279743 324929 324568 329947 337052 328515 333505 369463 368913 666550 693992 39.55 68.7 2
09:22:39 2023-09-26 459585 453884 88792 86012 141080 144730 149142 148549 94528 91674 108676 112966 133565 134007 423430 458678 1116044 1103784 441665 456459 118692 103928 123424 125159 149201 146287 138224 141876 85594 86980 315065 279468 827877 838925 206058 208401 263996 268099 315493 306177 311801 313939 319193 322213 291964 322557 758593 802039 585245 475241 283471 280955 324471 322544 332706 334710 332382 333253 368995 368875 664152 695819 39.55 68.7 2
09:22:40 2023-09-26 460998 455684 88670 86139 140625 145167 148942 149259 94528 92122 108642 113111 133164 134167 422396 456602 1118790 1102216 445444 460117 118527 104284 123679 125438 149167 147032 138671 142400 85594 87067 318274 281410 828573 838259 205480 203461 264573 267214 315938 306559 311729 313975 318675 322248 292855 322342 756356 799139 571438 477036 283356 279869 324965 322831 331986 334992 329510 333469 369984 369091 660396 696078 39.55 68.7 2
09:22:41 2023-09-26 450971 454628 88824 85917 141039 144562 150035 148280 94626 91834 108676 112888 133599 133914 422396 454973 1125264 1117966 439755 457102 118832 103714 123694 125006 149301 146283 138802 141841 85626 86918 320508 277755 832565 834557 206638 204018 264538 268324 314128 306681 310784 314011 317876 322958 292155 324559 760117 793272 585245 472538 286898 282520 323907 324690 329840 335826 331441 333325 367325 370096 669527 691876 39.55 68.7 2
09:22:42 2023-09-26 456239 456280 88731 86008 140853 144662 149176 148482 94561 91737 108642 112888 133800 134032 424503 456220 1125786 1116190 444180 457030 118663 103999 123694 125198 149201 146283 138609 141742 85562 86711 315084 278895 847927 833375 206058 204161 263693 268038 314020 306465 311256 313975 316976 324839 290635 323011 759766 791251 586784 472452 283480 280723 324015 323884 331489 335028 328515 333613 366658 366647 667524 694249 39.55 68.7 2
09:22:43 2023-09-26 453591 456166 88670 86008 140625 144730 151467 149020 94496 91867 108492 112955 133164 134167 422991 454575 1125264 1102179 437820 458852 118600 104044 123424 125126 149101 146248 138306 141790 85530 86829 319088 279540 828330 838925 206058 203733 265386 267237 315049 306717 313507 312736 320326 323014 291379 324379 758139 802607 585245 472568 285058 279464 324965 323321 330947 334758 330509 334364 369731 369463 664226 692904 39.55 68.7 2
09:22:44 2023-09-26 451003 457536 88634 86094 140980 145399 149588 149398 92850 91860 108575 113245 133465 134133 423480 461208 1125153 1106928 439444 457173 118634 103856 123864 125338 149572 146287 138609 141876 85562 86711 318274 279504 834097 837703 206493 203875 264609 267499 315049 306141 311801 312072 318675 322248 290670 326423 756393 800073 588323 468656 284729 279214 324220 323621 331628 333484 332346 332928 367762 367848 664226 693622 39.55 68.7 2
09:22:45 2023-09-26 458939 456353 88731 86071 141639 144824 151140 149425 94561 91834 108642 113078 133624 134167 422396 450850 1118753 1106639 441766 457173 118600 103856 123272 125040 149234 146352 138609 141841 85530 86711 318522 279504 828502 838039 205519 204664 264397 267357 314719 306825 311955 314429 318534 323014 292713 323693 758557 793378 583899 476698 286287 280443 324699 323812 328951 336816 328444 333325 369984 367229 669017 691853 39.55 68.7 2
09:22:46 2023-09-26 454589 454633 88670 86039 140625 144696 149109 148549 94528 91770 108492 112966 133131 134201 422027 458678 1128648 1106639 440415 456909 118600 103714 123198 124748 149267 146317 138609 139503 85615 86921 311584 279468 830529 835231 206058 204018 264538 267499 315493 305102 311801 313939 316951 322958 290599 323502 754703 793414 580985 468692 284365 279179 324471 321459 332526 333951 328977 333347 367210 369880 661085 693130 39.55 68.7 2
09:22:47 2023-09-26 455906 454593 88670 86008 140172 145032 148570 149156 94495 91834 108492 112921 133164 134040 422360 453937 1127958 1106676 440644 456816 118090 103856 123485 125332 149101 147030 138052 139760 85530 86948 318274 281844 820135 834520 205951 204126 264397 266501 315715 305962 310531 314968 316976 324983 290529 325124 754703 792370 579849 474558 284187 279214 324965 321853 330983 335063 329422 333505 367798 367521 659388 691876 39.55 68.7 2
09:22:48 2023-09-26 456311 454593 88824 85886 141105 144479 149928 148145 94725 91674 108676 112854 133599 133779 423660 458852 1115252 1106178 442145 456780 118634 103714 123390 124714 149234 146181 138609 141609 85530 86679 315920 277099 831701 837703 205480 204018 264133 268395 313210 306861 311765 312072 318675 321507 290670 323239 760348 800907 585245 474197 284032 280670 322817 324317 330697 334207 330366 332820 369579 369395 668360 695819 39.55 68.7 2
09:22:49 2023-09-26 457061 454593 88768 86008 140979 144662 149348 148314 94594 91674 108676 112966 133565 133696 423028 458355 1115252 1105477 441481 459466 118760 103785 124035 125026 150848 146248 138784 139285 85626 86616 316911 277294 838273 838296 205480 204161 264291 268324 312910 306825 311475 312072 319158 321590 291485 322521 760279 802039 585245 473862 284059 279939 323104 324605 330714 333951 330509 332423 369463 367229 668746 692941 39.55 68.7 2
09:22:50 2023-09-26 456193 455983 88275 86193 140365 145619 153069 149326 94365 92121 108309 113335 133131 134826 422396 451853 1131270 1109860 437856 457173 118239 103714 123113 125159 148962 146287 138224 141841 85524 86861 317263 282062 836294 833966 205480 204018 264609 265825 315049 306393 309807 313617 317233 323925 290635 325278 758079 793462 586784 472640 285881 279534 324929 321674 332392 334851 330232 333397 368606 367229 659892 691876 39.55 68.7 2
09:22:51 2023-09-26 465180 455983 88517 86281 139973 145403 152890 149359 94495 92121 108475 110542 133365 134878 424503 454937 1132728 1113440 439993 457996 118349 103999 123442 125297 148757 146352 138224 141876 85562 86916 317895 282026 841104 833375 205480 204019 264397 265603 315049 305962 311625 314932 317233 321729 290635 322521 756378 791251 582168 472452 283507 278366 324965 322055 329983 336003 329568 333505 367834 367229 660360 691876 39.55 68.7 2
09:22:52 2023-09-26 457317 454597 88824 85827 140979 144562 149715 148043 94758 91548 108676 112698 133599 133260 425408 458032 1114461 1103784 443864 458527 118239 103572 123357 124748 148590 146211 138306 141601 85551 86679 319088 277755 831535 838332 205444 203875 263009 268073 313620 306213 313952 312700 318052 323721 291154 322378 758411 800725 585245 473309 283391 280561 323104 322938 331484 333705 332095 332153 368611 365659 663614 691364 39.55 68.7 2
09:22:53 2023-09-26 460241 457568 88695 86252 140841 144927 149554 149089 94689 91860 108575 113133 133649 134066 422847 461609 1116044 1103784 441665 456816 118364 103999 123113 125126 149021 146352 138224 141777 85626 86711 317336 279504 825960 838961 205480 204161 262922 267276 315049 304730 311765 312986 317304 322453 290670 321544 756356 800341 585245 474941 283863 280135 324015 322341 332729 333717 329012 332189 368647 367982 663284 692635 39.55 68.7 2
09:22:54 2023-09-26 451003 457067 88638 85949 140492 144824 149145 150524 94561 91867 108492 112999 133557 134167 422730 454513 1127958 1111475 436579 457173 118634 103901 123509 124748 149234 146079 138609 141609 85493 86620 318274 279216 834903 834373 205373 202915 265245 267094 313031 306825 312176 313760 317128 321729 290599 324030 756282 793491 580985 471867 284929 278296 323787 323884 328951 334887 327524 332964 367834 368688 665602 694029 39.55 68.7 2
09:22:55 2023-09-26 450823 457422 88727 86039 140883 144560 149621 148551 94689 91834 108492 112921 133197 134184 424503 455693 1126288 1113056 437128 457115 118779 103572 123760 124748 149813 146211 138889 141606 85647 86588 319088 278414 835586 834016 205480 203021 264573 267053 313210 305368 309843 313498 317233 321246 289752 326571 756949 792482 585245 468620 284765 278479 322961 324377 329626 335028 329385 332964 368611 367848 668543 691618 39.55 68.7 2
09:22:56 2023-09-26 460821 455948 88517 86039 140399 144696 148640 149391 94496 91867 108492 113033 133197 134167 423028 457673 1117170 1100651 441629 457209 118239 103856 123376 125338 148657 146587 138052 139405 85551 86916 315390 279432 829576 839303 204978 204735 263693 266607 315049 305531 310784 314533 318052 321694 291520 321995 756949 799175 588900 477036 284265 279249 324699 321888 331753 333986 328515 332693 368907 367982 661369 691853 39.55 68.7 2
09:22:57 2023-09-26 451003 455303 88812 85976 140853 144696 149381 148413 94659 91867 108601 113033 133507 134167 423660 454973 1126325 1113056 437820 458305 118832 103714 123727 124714 149301 146114 138609 138948 85583 86561 319088 278610 834914 834557 205480 202761 264538 267053 312734 306861 309843 313498 317269 321246 290263 324295 758655 795322 585245 468620 286287 279743 323308 324281 329306 334887 330269 335408 367691 370096 671091 691766 39.55 68.7 2
09:22:58 2023-09-26 453364 454668 88670 85949 140659 144562 149142 148347 94626 91867 108492 113033 133164 133948 423028 454792 1128353 1116434 439436 456994 118697 103714 124035 124939 149646 146179 138961 138983 85594 86588 315065 278610 840074 829325 205843 202809 264503 267089 312982 304516 311441 313356 317269 321246 289717 324030 759167 793342 585245 468584 284822 278366 323104 324377 328685 334758 327984 332459 367834 367812 668783 693499 39.55 68.7 2
09:22:59 2023-09-26 459193 455979 88242 86039 140197 145180 148740 148987 94561 91994 108343 112999 133164 134167 422396 457353 1117998 1100651 441593 458925 118273 103856 122859 125159 150215 146248 138302 141906 85486 86679 320508 279576 824738 836484 204653 208073 263729 265861 315049 305531 310784 311752 317233 323673 291957 322272 758618 797866 585245 476963 284357 279074 324664 321448 330840 333810 328444 332423 368642 367322 661556 693844 39.55 68.7 2
09:23:00 2023-09-26 460094 455583 88247 86039 140164 144730 148435 149020 92786 91920 108475 110413 133365 134133 422252 457554 1121081 1100759 444281 456994 118070 103856 122944 125040 148353 146352 138086 139405 85487 86679 318274 279576 824960 839303 205013 208037 262887 266456 314827 305697 312140 312547 317269 320764 290635 320535 756393 798048 585245 475687 283863 279214 324015 320950 330983 333018 328480 332189 367834 367322 661369 695090 39.55 68.7 2
09:23:01 2023-09-26 451003 454664 88670 85917 140659 144596 149148 148145 94528 91867 108343 112921 133164 134040 423362 452876 1125528 1112265 437165 456459 118634 103501 123509 124714 149267 146084 138224 141412 85466 86681 312162 278414 837244 834557 205480 202668 264291 266991 312668 306717 311955 313575 318869 321142 292155 323850 759882 792784 585245 468584 284836 279743 323104 323884 328738 334816 329801 332423 367798 367812 669914 694559 39.55 68.7 2
09:23:02 2023-09-26 453347 458321 88695 86129 140980 144460 149655 148416 94689 91734 108575 113099 133432 133881 423480 453194 1125264 1113056 438444 457030 118600 103572 123324 124714 149500 145842 138768 139568 85583 86380 317336 277791 839796 833966 205769 202985 263509 266678 312224 306177 309555 312766 316976 322489 288803 323538 756378 793600 578523 468218 283648 278366 322125 323621 329684 333986 330489 331453 365629 367264 667561 693264 39.55 68.7 2
09:23:03 2023-09-26 459915 455974 88275 86008 140064 144730 148537 148920 94561 91867 108343 113145 133131 134479 422396 455961 1118827 1097420 440415 457173 118124 103973 122774 124748 148115 146352 138224 141644 85466 86852 318274 281572 825627 838779 204011 204161 263992 266016 314462 304528 312176 312588 317198 319768 291485 320535 754213 798994 574924 476361 282563 278137 324507 321602 329840 333986 330759 331956 369463 365402 658456 695090 39.55 68.7 2
09:23:04 2023-09-26 457928 458792 88424 86098 140332 144594 148640 148851 94528 91867 108309 113111 133365 134505 422360 457267 1122076 1097420 438366 457173 118239 103714 122944 124748 149021 146079 138224 141545 85493 86711 317895 279612 826350 838961 204188 203021 264353 265603 313907 305102 309807 312037 317269 320019 291556 321544 753849 802039 582168 475687 283484 277293 324507 320950 330755 333951 327524 330916 369463 369091 659388 692672 39.55 68.7 2
09:23:05 2023-09-26 458285 456389 88517 85831 140625 144462 151467 148280 94431 91548 108492 112732 133197 133696 423362 454575 1122076 1113056 442920 456816 118397 104076 123442 124925 150601 146248 138302 139095 85557 86616 315084 278270 832428 832087 205156 203021 262485 267049 312295 305746 311955 312072 316206 322248 288873 320606 756840 788983 585245 468656 283863 279336 322614 322902 328986 333484 330489 333234 365010 367753 665602 690896 39.55 68.7 2
09:23:06 2023-09-26 459585 457896 88505 85882 140850 144705 148842 148112 94594 91770 108492 110554 133465 133948 423028 454575 1118827 1111475 441665 457173 118239 103572 122944 124629 149021 146084 138224 141609 85519 86380 317336 278646 829625 832197 204689 203590 262485 266456 313210 305746 309590 313498 315253 322751 290060 320571 756949 788947 585245 472822 283663 278401 323104 321888 329720 333018 328405 333000 365594 366806 664589 691605 39.55 68.7 2
09:23:07 2023-09-26 451043 454628 88242 85796 139895 144664 150294 150488 94431 91740 108309 112766 133197 133771 425858 457066 1125600 1104126 437674 457066 118104 103856 123028 124992 148590 146145 138190 141609 85487 86529 317895 279576 825988 838961 204618 202985 264353 266194 313686 304994 309590 312072 317304 321156 290290 322032 752502 800907 582168 472822 283515 277258 323559 321401 328986 333717 328019 331234 368943 368466 660396 690876 39.55 68.7 2
09:23:08 2023-09-26 467834 454700 88275 85916 140701 144228 148604 152516 94398 91707 108418 112766 133164 133729 422396 453937 1118863 1111475 441629 458257 118205 103501 123028 124714 148424 145907 138306 139114 85540 86380 315920 278646 828416 832197 204223 203590 262485 266269 312990 305531 311184 313688 317503 323014 292155 320464 756767 788802 576439 474558 283863 279257 322662 323384 329413 333484 328173 333275 365594 367107 664589 690896 39.55 68.7 2
09:23:09 2023-09-26 458153 455659 88247 85948 140205 144462 149045 150945 92882 91824 108475 113099 133281 133881 423217 450741 1120809 1110085 443864 456459 118239 103572 123028 124748 150215 146110 138224 141609 85487 86561 318522 279504 828134 833375 204188 203590 262922 265896 313210 304707 308905 314011 315765 321025 290670 322640 756393 790656 582168 475687 283863 278401 322817 321888 329484 334992 328173 332495 367798 366806 663614 691386 39.55 68.7 2
09:23:10 2023-09-26 453631 457650 88275 85886 140291 144824 150294 148485 94594 91867 108343 112955 133260 134200 423660 460116 1122076 1103784 437929 458417 118273 103572 122944 124748 148419 145877 138224 141644 85487 86443 318274 279576 828546 838961 205230 202492 264256 266358 313507 305818 312841 310878 317092 322750 291330 323287 756467 797975 582168 468584 283996 277908 323607 322305 329377 332379 329475 330880 365309 369395 663247 693388 39.55 68.7 2
09:23:11 2023-09-26 456778 458907 88662 86125 140551 145030 148806 148920 93242 91987 108542 110587 133432 134133 423326 455925 1124466 1103115 437747 457137 118205 103714 123113 124714 148895 146079 138190 141609 85540 86588 320508 280904 825793 838925 204152 202985 264283 265382 313650 304493 309807 312037 317233 320978 290670 321925 756232 801473 582168 474234 283356 278956 324015 321791 329413 333449 329568 330379 368907 368760 660071 694979 39.55 68.7 2
09:23:12 2023-09-26 458934 456243 88484 85796 140191 144664 150303 150102 94593 91737 108459 112854 133218 133679 423466 454575 1120413 1112265 441412 456459 118494 103572 122944 124681 148319 146045 138471 138913 85583 86552 318274 278895 834989 832087 204655 203413 264601 266465 312959 305567 311293 312001 315253 321470 289242 322869 757952 784364 585245 471344 283462 279743 321911 321591 328419 332948 328637 332928 366472 366806 667758 689880 39.55 68.7 2
09:23:13 2023-09-26 460200 455764 88601 85948 140526 144394 148673 148245 94495 91864 108475 110997 133992 134516 422991 454476 1119485 1110085 441521 458092 118205 103572 122944 124681 148424 146045 138302 141606 85476 86380 315920 279235 829176 833375 203974 203590 262668 265825 312260 305445 309903 313975 315253 320213 290158 319979 756378 790061 569423 474941 283863 278479 322614 321853 328685 334454 327637 332387 367762 366770 664226 690896 39.55 68.7 2
09:23:14 2023-09-26 454260 455627 88242 85886 140168 144528 148809 148380 94528 91834 108309 112966 133131 133729 422396 459684 1123668 1103784 438804 458815 118330 103973 123088 124614 148624 146179 138155 138983 85519 86616 318274 279324 835851 836411 205156 202666 263474 266470 312995 305746 310749 310548 317198 320729 291294 322342 752502 793414 588707 468548 283193 277486 323104 321817 329413 330955 328515 331381 365558 367262 663284 691876 39.55 68.7 2
09:23:15 2023-09-26 454951 458221 88569 85976 139910 144765 150303 149997 94561 91834 108542 113099 133206 134049 423028 460881 1125264 1108691 439861 457137 118205 103572 122944 124714 148690 145842 138190 139017 87460 86348 319088 279504 827042 834557 204797 202666 262887 265568 312260 302785 310495 311055 315765 322453 288566 321997 752466 792747 586784 468584 284668 277486 322841 320914 331220 331683 329568 331920 364974 367839 658382 691605 39.55 68.7 2
09:23:16 2023-09-26 458934 455627 88242 85784 140399 144528 148773 148314 94528 91834 108309 112888 133549 134032 426124 454150 1119217 1106891 442255 457030 118070 103973 123198 124959 148895 146011 138190 141511 85487 86412 317895 280868 851684 836925 204152 203021 262887 266470 312081 306609 310414 312037 317198 321382 290599 320535 756949 797049 582168 474941 283863 278102 323068 322341 326935 334992 329335 330880 368907 368495 668507 691876 39.55 68.7 2
09:23:17 2023-09-26 457992 458870 88420 85854 140172 144428 148673 148280 94528 91800 108309 112888 133131 133914 423660 455119 1116044 1105355 441665 456780 118239 103431 123113 124509 149466 145706 138190 139129 85519 86380 320044 279271 848139 835821 204117 202985 262852 265603 311277 306393 310414 311782 317198 320753 289717 320499 756341 797687 588130 473826 283863 277908 322841 322831 329308 333717 329568 329417 367798 366806 668507 691545 39.55 68.7 2
09:23:18 2023-09-26 456275 455974 88210 85796 140711 144492 149078 149288 92818 92020 108467 113177 133432 134099 423145 459231 1125190 1110271 440415 458019 117893 103856 122859 125112 150005 146181 137772 141644 85646 86380 318274 279324 818043 834557 204474 202985 262887 266025 314128 302821 309338 312072 314778 320283 289048 320535 753109 792370 574924 468656 284265 277486 323559 319872 329983 332913 328405 332423 365522 366999 656449 689880 39.55 68.7 2
09:23:19 2023-09-26 457636 457645 88484 85764 140492 144624 150294 150207 94626 91834 108309 112888 133206 133956 423660 455569 1116044 1103784 441136 456909 118600 103366 123727 124509 149267 145403 138609 138658 85551 86289 318274 277791 836076 841092 204190 202739 263447 266056 311100 306825 311734 311385 319521 321168 290017 323245 756913 793450 582168 473491 284668 279743 321114 322580 327658 332983 330796 332721 367655 367580 667561 694029 39.55 68.7 2
09:23:20 2023-09-26 458065 455805 88573 85886 140786 144092 149315 148112 94689 91827 108542 112854 133131 133914 423660 456602 1118688 1103784 441269 458092 118239 103398 124164 124614 148729 145805 138306 138323 85551 86257 319088 277524 837877 837703 204152 202666 262852 265825 311242 305962 309338 310837 317233 321382 289682 322640 756913 798011 582168 472786 283863 277486 321114 322867 327923 332646 329852 329417 367762 367322 667052 691876 39.55 68.7 2
09:23:21 2023-09-26 456852 456656 88118 86012 143669 145285 152785 149259 94463 91994 107978 113122 133006 134403 422360 452558 1127921 1106603 440415 458778 118008 103572 122606 124714 149795 146110 137983 139371 85572 86852 318274 281917 823734 834520 204011 202492 262747 264022 314128 305030 311476 313022 315253 322750 291512 320499 753789 790061 588130 471344 284398 277486 324015 319908 328951 333682 328136 332153 365594 367322 658382 689880 39.55 68.7 2
09:23:22 2023-09-26 458482 457160 88420 85796 139968 144662 148402 148382 92850 91887 108309 112932 133097 133914 422991 454610 1128426 1108729 440415 457137 117697 103714 122606 124953 147585 146317 137806 141876 87400 86561 321146 281467 817016 833966 204188 202383 262852 264940 313400 304138 311513 312072 316253 320248 288803 320499 754630 790098 585245 472209 283863 277908 323787 320580 328986 333449 328136 331920 365522 367322 658627 689880 39.55 68.7 2
09:23:23 2023-09-26 458285 455943 88517 85646 140659 144060 149551 152446 94691 91834 108459 112888 133131 133729 423538 457281 1114461 1107055 442145 459791 118726 103643 123594 124614 149167 145705 138806 138886 85604 86616 318274 279324 834816 835857 204117 202701 264834 265914 310451 306393 310414 311091 317233 321025 290017 320499 756913 793306 588130 473862 283863 277486 322578 322867 325950 332948 329335 329381 367181 366806 667561 691876 39.55 68.7 2
09:23:24 2023-09-26 458668 459438 88242 85819 140139 144428 148537 148178 92850 91861 108276 112843 133131 133914 423326 455155 1116044 1103784 441352 456780 118205 103572 122944 124595 148386 145842 138190 141511 85534 86380 321146 279468 839198 835231 203796 202666 262450 265568 311277 306343 309975 312001 316719 320303 289717 320464 756913 795958 569423 474197 283061 277486 322352 321853 325950 333717 328637 329417 367798 366806 667524 691876 39.55 68.7 2
09:23:25 2023-09-26 456275 455983 88210 85764 140069 144228 150294 148247 94528 91834 108309 111064 133331 134032 424503 458211 1125190 1106891 440305 457673 117955 103973 122774 124714 149656 146147 138109 141606 85476 86757 318274 279468 823272 834016 204188 202348 263009 265462 313650 303177 309590 312037 314998 320729 290436 320535 754508 793491 585245 468620 283863 277486 322125 319648 329983 332414 328637 332189 364427 367718 656449 689916 39.55 68.7 2
09:23:26 2023-09-26 457348 459484 88242 85764 140001 144428 148537 148247 94496 91867 108309 112888 133131 133914 422396 458967 1125264 1109518 440415 457173 117697 103572 122437 125006 147483 146317 137806 141644 87427 86412 317263 281122 823474 834557 203974 202348 262485 265010 313650 302360 311549 312037 314304 321774 289048 320499 752574 791251 576439 468620 283863 277486 323104 319388 330683 332681 327673 331453 364462 366806 656486 691114 39.55 68.7 2
[truncated: 180,501 more chars]
