# Supplementary material for: Methods for Estimating the Detection and Quantification Limits of Key Substances in Beer Maturation with Electronic Noses
Source: Sensors (Basel). 2024 May 30;24(11):3520. doi: 10.3390/s24113520 (PMC11175341; doi:10.3390/s24113520)
Supplement: Supplementary file 1 [file sensors-24-03520-s001.zip › Data/2-Phenylethanol/raw data/Day 2/100ppm1.txt]

Time Date R01 R02 R03 R04 R05 R06 R07 R08 R09 R10 R11 R12 R13 R14 R15 R16 R17 R18 R19 R20 R21 R22 R23 R24 R25 R26 R27 R28 R29 R30 R31 R32 R33 R34 R35 R36 R37 R38 R39 R40 R41 R42 R43 R44 R45 R46 R47 R48 R49 R50 R51 R52 R53 R54 R55 R56 R57 R58 R59 R60 R61 R62 T01 H01 Phase
11:25:00 2023-09-27 332679 331637 82273 80155 123213 122503 121810 121162 89410 88597 97679 97470 117184 118172 336423 366694 975137 949905 354776 369984 109175 96161 104121 105400 123341 118408 113680 114074 77897 76771 259872 229827 667492 667047 198796 197441 252503 255319 297915 288622 305674 306209 322565 326192 305003 335537 679989 718497 515461 422632 268652 265958 306690 305661 322238 323214 330273 331386 367178 367326 596226 626897 40.85 68.0 1
11:25:01 2023-09-27 332859 331350 82053 80212 123299 122536 121843 121492 89327 88509 97645 97502 117150 118370 337439 367246 972110 952643 354485 369695 109309 96326 104279 105657 123667 118586 113894 111342 76424 77074 258619 230153 662957 667083 197432 197132 253313 255108 297505 293745 305350 306922 322565 325175 306006 337035 676092 717953 514775 423186 268841 265329 306942 305410 321039 324189 329806 331386 367695 367585 594161 624605 40.85 68.0 1
11:25:02 2023-09-27 329885 331838 81940 80361 123513 123407 121679 121376 89266 88816 97611 97737 117044 118766 336423 363406 972147 956789 355853 371547 109175 95801 104154 105432 123341 118408 113714 111200 77930 76657 259872 229501 666896 670893 197673 196264 253702 255319 297077 293404 305423 306847 323809 325701 303115 339130 679953 719100 513405 420998 270766 264040 306942 305912 320032 324189 330040 333198 368875 367163 596410 626452 40.85 68.0 1
11:25:03 2023-09-27 329813 331072 81940 80129 123247 122569 121810 121079 89327 88509 97645 97669 117150 118370 339597 364039 978215 959516 356751 369875 109041 96358 104089 105657 123478 118668 113826 114153 76329 76709 259872 229501 662453 671441 198845 196482 253702 255390 297077 290399 306536 306581 323091 327672 303079 339130 679989 720567 510047 421437 270838 264260 306942 305625 320032 323927 328946 330348 367437 367455 597532 626452 40.85 68.0 1
11:25:04 2023-09-27 333762 331027 82142 79995 123457 122789 122109 124364 89512 88234 97781 97171 117184 118056 337167 361199 976092 959088 355889 369984 109208 96193 104121 105432 123341 118408 113680 113995 77963 76771 259520 231026 662227 667175 197707 196551 253313 255390 297771 288802 306141 307637 321137 327672 302794 337621 679989 712223 517517 420840 270348 265072 306906 305338 322013 323666 330040 333167 365491 366616 592678 623684 40.85 68.0 1
11:25:05 2023-09-27 333906 330826 82175 80019 123376 122602 121909 121162 89482 88622 95485 97607 117340 118200 337332 362974 973378 960883 353557 369875 109746 96350 104213 105400 123461 118326 113748 111342 76551 76740 259872 229501 677991 667648 200344 197029 253702 255823 295936 288802 306141 307637 321172 327707 304039 338860 676128 712260 517517 420543 270348 265072 306676 306164 322049 323179 330040 332392 365491 366651 592678 624605 40.85 68.0 1
11:25:06 2023-09-27 333618 331426 82175 80129 123256 122470 121876 121278 89637 88509 97714 97502 117184 118172 336458 363370 970661 959088 353703 369984 109729 95833 104285 105327 123547 118210 113714 113961 76433 76657 259872 229339 670216 667648 199921 196517 253313 255141 297771 293745 305208 308138 322301 327178 304004 338135 676056 710148 516146 421814 270348 265072 306726 304945 322013 324189 328641 332896 365491 366105 591768 622765 40.85 68.0 1
11:25:07 2023-09-27 333906 330804 82085 79991 121167 122822 122076 121344 89565 88444 95408 97538 117245 118268 337297 363193 973356 962484 353666 369984 109468 95898 104187 105624 123376 118349 113759 113995 77996 76657 259872 229827 665904 667913 197673 196824 253313 254571 297771 293818 304743 307922 321101 327178 304075 338374 676092 710148 516146 421437 270348 265072 306942 304981 321110 324396 328641 333167 365527 366360 591768 622728 40.85 68.0 1
11:25:08 2023-09-27 333906 331063 82089 80011 123251 122503 121876 121079 89576 88509 97680 97470 117184 118172 336458 363080 969251 959162 351677 369984 109578 95833 104252 105400 123410 118244 113748 113803 76361 76615 260016 228852 674418 667175 197707 196551 254127 254536 297771 288803 306038 307672 322112 326227 304503 338651 676092 710112 516146 422034 269968 264331 306870 306114 320068 325692 328641 332896 366334 365594 595104 624747 40.85 68.0 1
11:25:09 2023-09-27 333582 330817 82207 80361 123453 122635 122565 121344 89540 88626 95518 97672 117212 118268 339524 363370 968566 961927 356751 369984 109510 95801 104187 105327 123410 118306 113714 114074 76413 77073 259872 228852 669143 668593 197707 196346 254162 255355 296242 288943 304743 307171 322565 326227 303433 340239 681949 712223 516146 422034 270730 263856 306942 306811 319065 325657 329340 332158 366627 367523 594175 621847 40.85 68.0 1
11:25:10 2023-09-27 332859 331103 82089 80155 123247 122470 121727 121162 89482 88509 97645 97502 117184 118370 336423 360049 967156 959125 359872 369984 109502 95866 104219 105432 123461 118408 112372 113995 76361 76740 259872 229176 680564 667175 200911 196210 253348 256141 295783 288365 304779 306957 322826 326227 303079 339758 682950 712296 517316 422361 270838 264260 306942 306811 319065 325166 329573 332644 366892 369848 599364 623059 40.85 68.0 1
11:25:11 2023-09-27 333220 330652 82137 80166 121167 122954 121927 121361 89413 88509 95376 97502 117184 118172 339597 360970 965749 961927 358671 369984 109493 96128 104160 105400 123341 118326 113680 113995 77897 76657 259520 229176 664902 665492 198603 196517 252327 256536 295503 293719 305422 306922 320856 328202 303079 338135 682986 711196 502429 419578 270766 265515 306043 306811 319772 325923 329573 332122 364978 366686 600969 623206 40.85 68.0 1
11:25:12 2023-09-27 333568 330107 82264 79932 123487 122224 121942 124261 89512 88234 97680 97171 117379 117615 336458 361199 968530 956789 357910 369984 109393 95833 104154 105796 120249 118600 112216 111286 76456 77053 265601 229318 670623 665579 200486 197303 253104 256789 295991 287831 305602 307136 321101 328840 304746 338301 685590 713467 514775 419287 270585 265479 306474 306811 319996 325096 330040 332086 364907 370065 603219 623647 40.85 68.0 1
11:25:13 2023-09-27 333726 329889 82269 80142 123530 123148 121992 121097 89450 88622 95517 97405 117312 118104 336423 364974 968382 956789 357910 369947 109700 96128 104219 105400 123513 118292 113838 114119 76487 76709 259872 229339 665007 667175 197673 197578 255309 256106 297077 287892 304707 308138 321101 327107 304680 337035 682913 711451 523858 422932 269066 265887 306690 306811 320032 324642 328532 333438 365206 367843 599691 621774 40.85 68.0 1
11:25:14 2023-09-27 333906 330063 82061 80187 123388 122602 121694 121079 89450 88509 97679 97437 117184 118138 336423 365594 962942 955429 357147 369623 109679 96195 104519 105302 120397 118075 114052 114186 76487 76709 259520 229339 682946 670490 198796 197098 252538 255390 296573 291468 304636 308067 323772 325630 305899 337164 681913 712187 514775 424360 269066 265665 306906 306811 320517 326113 328032 332392 367695 367843 599266 621737 40.85 68.0 1
11:25:15 2023-09-27 335132 331036 82020 80212 121129 122569 121595 121278 89295 88844 97645 97908 117017 118370 336387 364427 965675 952643 358852 369947 109326 95866 104121 105400 123397 118292 113838 113961 76381 76657 261544 228690 665378 667083 197707 196927 253278 256106 295962 288562 305638 306847 324037 325894 304967 337584 683952 720298 520088 421591 269896 265444 306906 306811 319950 325166 330507 330849 368839 368361 603219 623610 40.85 68.0 1
11:25:16 2023-09-27 329849 330764 81907 80129 123213 122536 121595 121162 89295 88509 97611 97603 117036 118370 336387 364178 970283 955598 358742 369731 109376 96128 104258 105624 120217 118272 113904 111277 76506 76740 259872 228852 663808 672321 200344 197063 253243 256106 295955 289444 305136 309019 324037 325140 305433 337584 683164 716361 513405 422221 269481 265072 306510 306545 318770 326148 329573 331350 368839 367843 599396 622691 40.85 68.0 1
11:25:17 2023-09-27 332475 330996 82053 80129 123213 122921 121694 121278 89327 88630 97611 97470 116794 118336 336387 363335 968530 954035 359945 369623 109175 96193 104035 105400 123273 118408 113612 114119 76339 76771 255288 229501 665855 667083 198258 196892 252503 256967 296659 294025 306644 306847 323091 326882 304931 338301 683989 720567 514775 423232 270536 265072 306043 306811 319737 324189 328946 331350 368285 368620 603219 625491 40.85 68.0 1
11:25:18 2023-09-27 331314 330072 82053 80155 123213 122503 121727 121245 89327 88723 95486 97607 117192 118528 339283 363193 971247 952914 359613 369767 109007 96326 104154 105400 123239 118408 113646 114119 77897 77074 262225 229501 662949 667047 200203 197132 253775 256500 294981 289242 305674 306739 324685 326157 305433 338577 683433 720058 514775 424360 269896 265479 306906 306811 318547 325622 330507 331314 369395 368880 600835 623647 40.85 68.0 1
11:25:19 2023-09-27 329849 331260 82104 80129 123384 123006 121727 121278 89327 88662 97679 97636 117150 118370 336387 363916 967450 952680 359945 369911 109141 95866 104089 105432 123273 118408 113646 114119 76402 76771 259872 229339 667081 667083 197707 197098 253278 256931 295367 290810 306248 306523 323809 326157 304967 338577 683989 720567 514775 423232 270312 265072 306474 306811 319475 324189 328910 330849 368839 368620 601758 626625 40.85 68.0 1
11:25:20 2023-09-27 330313 330777 82105 80125 123187 123039 121960 121734 89532 88654 95453 97605 117017 118432 339117 364923 970483 954274 359945 369875 109175 96193 104207 105432 120201 118600 113691 114164 76474 76771 259520 229501 662359 667047 197673 196961 253313 256931 295655 288330 306356 306847 323809 326157 304967 338338 683952 720567 521892 423232 270312 265072 306474 306811 319029 324904 330507 330813 368803 368620 601525 624568 40.85 68.0 1
11:25:21 2023-09-27 330545 330072 82081 80212 121419 122602 121727 121195 89327 88509 97611 97636 117036 118336 336387 363335 968530 952680 358342 369659 109141 96193 104023 105682 123273 118408 113612 114153 76402 76771 259872 229827 665084 667083 198258 196926 252503 256931 296868 293854 306608 306847 323126 326882 304967 338614 683952 720567 514775 422932 270536 265072 306043 306811 320032 324153 328946 331350 368285 368880 601758 625528 40.85 68.0 1
11:25:22 2023-09-27 332475 330741 82203 80506 121167 122738 121843 121278 89413 88686 95486 97640 117178 118432 339117 363299 969215 949905 359070 369695 109300 96325 104154 105432 123273 118408 112025 114402 76443 76771 259872 230316 664390 667011 200486 197132 253067 256967 295883 287927 306644 306847 323772 326192 304967 338614 683952 720567 519112 421992 270312 265479 305863 306811 319772 324189 328910 331081 368285 368620 600871 625491 40.85 68.0 1
11:25:23 2023-09-27 332475 330072 82081 80157 123222 122503 121679 121162 89327 88541 97611 97636 117150 118336 336352 363335 969251 951967 357264 369947 109175 95898 104101 105705 123307 118408 113612 114153 77918 76938 259872 229990 658513 667047 198293 197098 252503 256931 297077 293416 306644 306847 323091 326227 304967 338338 684579 720567 516146 422932 269932 265887 306043 306775 320742 323666 329177 331350 367480 368700 602605 625197 40.85 68.0 1
11:25:24 2023-09-27 331440 330656 82100 80178 121167 122789 121927 121468 89475 88686 97679 97437 117150 118172 336387 364887 971062 949832 357403 369984 109175 96228 104279 105400 123341 118408 113680 114153 76402 76834 263892 230153 662457 669541 198258 197441 252503 256106 297915 293538 306608 308474 323091 326192 304967 336195 681949 720567 502105 422932 269706 266518 306474 306811 321039 323666 328183 331386 367731 367843 599419 624568 40.85 68.0 1
11:25:25 2023-09-27 331583 330072 82053 79987 123358 122536 121744 121079 89360 88267 97645 97470 117192 118172 336387 365230 970661 949832 354776 369718 109175 95833 104095 105400 123222 118408 113489 111156 77864 76688 259872 229501 677945 669541 197604 197565 253278 255319 297915 293367 306105 306707 322828 326192 305324 336522 679953 717446 516146 421591 268616 265887 306942 305123 321727 324850 330053 334474 367588 367700 596410 624864 40.85 68.0 1
11:25:26 2023-09-27 332762 330853 82241 80146 121163 122503 121694 121046 89482 88509 95518 97574 117036 118220 336352 366694 973525 952496 353557 369984 109175 95833 104056 105400 123307 118210 113646 113961 77930 76709 259872 229501 669280 667047 197638 197098 254092 255284 297915 293782 305674 309589 323055 325666 306618 338338 676092 720567 514775 423222 269706 265072 306406 305876 321003 324189 330237 332122 369395 367843 592678 624568 40.85 68.0 1
11:25:27 2023-09-27 328818 330067 81907 80059 123153 122635 121479 121245 89327 88755 97543 97636 116761 118403 336116 362283 972110 957470 355565 369947 109175 96161 104121 105400 123307 118176 113646 113927 76402 76688 257191 229231 662240 667047 198880 196517 254092 255390 297279 293890 306069 306847 324037 326157 304039 339611 679170 720567 519060 423722 270513 264049 308388 306545 320600 324764 330976 330938 369215 369920 596689 625307 40.85 68.0 1
11:25:28 2023-09-27 329511 331036 82081 80019 123222 122973 122217 121445 89295 88630 97577 97470 117069 118528 337352 360049 974906 958151 356393 369947 108807 96482 106646 105465 123068 118408 113421 114153 76402 76740 257560 229339 661321 667011 198880 196551 253702 256239 297495 288540 306681 306847 323581 327901 303115 339611 679917 719549 516146 420840 270802 264296 306942 306811 320481 323892 329212 330849 367437 368552 594101 625528 40.85 68.0 1
11:25:29 2023-09-27 331314 329529 82206 80127 123222 122254 121694 124330 89360 88267 97611 97304 116828 117975 336152 360588 974980 958371 356353 369947 109208 95866 104095 105400 123136 118408 112025 114040 77831 76740 260071 228773 663803 667648 200770 196961 253702 255390 296825 293818 306681 306847 323317 328167 302972 339391 682638 719258 514775 422325 270657 264155 306617 306631 320825 324013 331916 331673 366591 367747 597108 625528 40.85 68.0 1
11:25:30 2023-09-27 333657 329929 82264 79987 123384 122371 121759 124295 89626 88565 95409 97403 117069 117975 336387 360084 974980 959088 355853 369984 109141 96161 104056 105400 123307 118408 113534 114153 77897 76740 259872 229415 662328 668323 198603 196961 253702 256106 297315 288892 306392 307171 320923 328202 304467 339130 676092 715417 518888 420840 270766 264331 306942 306811 322013 323930 328449 332392 365491 367455 594595 625528 40.85 68.0 1
11:25:31 2023-09-27 333568 330036 82198 79983 123418 122393 121992 124295 89512 88234 97781 97574 117340 118166 339043 364553 976216 960883 354630 369803 109376 96292 104174 105640 123273 118374 113646 114187 77930 76771 262225 230532 664277 667648 198742 197132 253880 256648 297698 288806 306356 307852 321137 328202 304503 339130 681035 712260 517517 420840 270766 265701 306942 305051 322502 324118 330273 334696 365527 367163 595566 624605 40.85 68.0 1
11:25:32 2023-09-27 333870 330027 82085 80174 121340 122729 121810 124364 89543 88541 97680 97403 117150 117975 336423 362247 969288 957692 351641 369947 109733 95482 104285 105255 123427 117979 113748 113848 76487 76584 259872 228852 667587 665761 198569 197098 255006 254927 297915 288566 304743 308138 322565 327672 304931 338614 676020 713650 516809 422034 270348 265479 306441 304981 321039 325429 329107 332896 366341 368620 591768 621810 40.85 68.0 1
11:25:33 2023-09-27 333328 330067 82065 79991 123136 122455 121927 121245 89532 88654 95453 97372 117050 118268 338637 362684 971210 962939 355132 369875 109435 95801 104154 105327 123341 118204 113680 113893 76402 76584 259520 228206 667824 667611 198534 196551 254909 255355 295919 288838 304743 307637 322826 327178 304967 339611 676092 711149 516146 420734 270575 264260 306441 306595 319548 326183 328641 332428 367178 367163 595309 621810 40.85 68.0 1
11:25:34 2023-09-27 333568 330072 82170 80019 123222 122521 121727 121079 89512 88541 97680 97470 116794 118172 335881 359762 968530 959088 358926 369911 109208 95801 104121 105560 123307 118210 113646 113995 77930 76771 259872 228779 665011 667648 199227 196790 253313 256931 296551 288233 306141 307637 323091 328167 303115 340129 685733 712332 516146 420840 270874 264331 306690 306451 319548 325657 330040 333909 367178 367782 602363 623647 40.85 68.0 1
11:25:35 2023-09-27 331852 329782 82110 80114 121163 122855 121810 121245 89507 88597 95420 97506 117050 118200 338637 360934 965749 956335 358671 369947 109460 96228 104154 105400 123341 118210 113646 113961 76393 76657 259872 229176 667249 665761 198915 197132 252572 257440 297077 288194 305674 307171 322601 329195 303151 339130 683469 709613 509201 419615 270766 265701 306640 306811 320032 325166 330040 332392 365527 369220 600871 623647 40.85 68.0 1
11:25:36 2023-09-27 332751 330036 82227 79987 123461 122170 121927 124295 89543 88541 97645 97470 117150 118009 336423 360084 967156 956261 357653 369911 109208 95898 104056 105432 123307 118047 113489 113961 76433 76709 263278 229339 664644 665761 200486 197132 252572 256967 296063 287753 305674 307207 323772 329160 303115 339370 683989 712223 516146 419287 270838 265479 306474 306811 320032 325166 330273 332392 366369 369884 603219 625192 40.85 68.0 1
11:25:37 2023-09-27 333420 329889 82104 79923 123659 122521 122043 121079 89475 88719 95408 97502 117117 118254 336458 360049 968902 959586 359435 369911 109208 95866 104089 105334 123547 118315 113646 113961 76402 76740 259872 229176 665375 666448 199540 197098 253313 256967 295995 288566 305674 307207 323091 328202 303115 339611 683989 712260 524372 420245 270874 265072 306690 306811 319512 324885 330040 332356 366663 367817 600871 623206 40.85 68.0 1
11:25:38 2023-09-27 333220 329533 82231 79987 123573 122308 122025 124261 89576 88234 97713 97171 117184 117581 336423 360876 965786 957470 357656 369875 109175 95737 104089 105400 123256 118210 113646 113961 77897 76709 265601 229231 667846 665761 198603 197750 252538 256716 298383 288540 306141 308138 321137 328964 304967 337621 683720 708081 518888 420506 269932 266331 306474 306545 320493 325410 330361 333221 365277 368880 601100 622581 40.85 68.0 1
11:25:39 2023-09-27 333762 329818 82100 80142 123624 122554 122499 120981 89670 88234 97645 97203 117340 117873 337498 363335 967156 955429 357690 369984 109208 96218 104127 105432 123307 118210 113680 113961 76465 76688 259872 229176 671963 665761 197741 197750 253313 256705 297495 288330 306141 308208 321850 327672 305935 337584 682986 713108 516146 422034 269706 266518 306942 306811 320778 325131 329573 333474 365527 366358 599691 621810 40.85 68.0 1
11:25:40 2023-09-27 332589 330063 81940 80196 123136 122536 121595 121079 89360 88299 97611 97502 117150 118172 335881 365010 962979 954072 356605 369911 109578 95737 104239 105223 123410 118013 114142 113769 76424 76532 259872 228206 669690 669067 200486 197785 253313 256177 296825 288365 304743 308208 322862 326227 306654 337621 682950 710112 516146 422586 269608 266234 306509 306595 320635 325026 328496 333366 367293 368253 599580 621628 40.85 68.0 1
11:25:41 2023-09-27 332679 329760 81973 80019 123213 122554 121960 121245 89360 88630 95376 97470 117069 118172 338637 365045 964344 955429 356898 369911 109578 95482 104219 105223 123410 118013 113714 113735 76424 76480 259872 228206 668997 668323 197707 197441 253348 256177 296897 288943 304456 308138 322243 325894 306618 337657 681985 713789 514775 422257 269932 265923 306942 306811 320553 327402 328605 332932 368580 367843 596778 621810 40.85 68.0 1
11:25:42 2023-09-27 329813 330067 81940 80019 123128 122701 121562 121245 89327 88695 97577 97636 116794 118370 335881 364207 965749 952717 358852 369947 109208 95866 104089 105432 123341 118210 113635 113995 76433 76771 259872 228206 667577 667047 198293 197304 253702 256182 296242 289312 305674 306707 324494 326192 305935 338567 686602 719803 514775 424434 270431 265559 308411 306811 318923 326007 330434 331745 369808 368620 599986 623206 40.85 68.0 1
11:25:43 2023-09-27 329315 329782 82100 80027 123187 123233 121595 121079 89327 88719 97611 97502 116794 118370 335881 363370 967156 952680 359690 369911 109700 95898 104121 105327 123256 118408 113489 113961 76393 76657 259872 229014 663333 667083 198603 197132 254437 256967 296242 288601 306644 306244 324037 326227 305684 338651 684025 720567 515804 420998 270348 265515 306906 306174 319065 325166 328910 331350 368552 366616 601369 625048 40.85 68.0 1
11:25:44 2023-09-27 329849 329805 82081 80015 123256 122470 121595 124364 89392 88541 95376 97502 117069 118172 335881 362247 968566 951967 355655 369984 109175 95833 104068 105432 123136 118326 113455 113995 77864 76740 259872 230153 663054 666817 198603 197441 252503 256967 296897 293022 306428 309420 323115 326895 305647 337475 682841 721605 516146 423232 270585 266563 306402 306739 321003 324872 328946 331422 368285 369516 601211 625971 40.85 68.0 1
11:25:45 2023-09-27 331623 330072 82081 80302 123461 122536 121661 121079 89512 88509 97645 97502 116828 118172 335916 362283 970661 949868 355889 369947 109208 95866 104056 105560 123136 118326 113489 113995 77930 76938 259872 230116 662939 669541 198327 197785 252538 256177 295901 293543 306681 306922 323581 327178 305003 337071 682832 719041 516146 422034 269742 266741 306474 305553 322013 324189 328484 333709 367767 367843 599802 625528 40.85 68.0 1
11:25:46 2023-09-27 330813 329729 82053 79991 123187 123163 121694 121079 89327 88662 97611 97470 117069 118460 335881 364427 971284 949832 353703 369579 109175 95866 104166 105400 123239 118408 113612 114085 76349 76709 258619 229827 663305 669067 197673 197785 253812 256217 297518 288730 306356 309456 322947 326683 306690 336853 682675 717228 517517 423832 269030 266296 306942 305876 321692 324048 330507 332320 367661 367843 593225 624421 40.85 68.0 1
11:25:47 2023-09-27 331547 329733 82194 80019 123187 122554 121679 121162 89450 88509 97679 97470 117036 118138 337680 365558 972037 949868 351352 369875 109141 95833 104089 105400 123273 118176 113612 114006 76370 76740 265601 229501 667822 667011 198796 197819 253278 256106 297734 293745 306608 307171 324457 327142 306330 337273 680914 718497 516146 423048 269030 266741 306942 306379 322013 324153 328413 332392 367731 367843 597679 625491 40.85 68.0 1
11:25:48 2023-09-27 331278 330027 82146 80238 123273 122488 121679 121079 89543 88844 97611 97470 117150 118138 335375 364974 970661 949868 354202 369875 109175 95833 104166 105400 123328 118292 113646 114085 76402 76740 257191 229827 678710 670855 200486 197612 252962 256754 297662 288892 306536 308257 323857 327459 305468 337511 681913 720298 516146 422632 270251 266456 306474 306811 320682 324153 328910 332248 367731 368361 598546 625491 40.85 68.0 1
11:25:49 2023-09-27 330813 329769 82044 80125 123239 122554 121727 121245 89482 88509 97747 97470 116794 118138 335845 363335 969215 949832 353703 369911 109175 95769 104023 105400 123358 118210 113646 114085 77897 76740 259872 229990 665003 669067 197707 197785 253243 256106 297843 293611 305996 307136 323581 327142 306366 337273 681949 719549 516146 423232 269481 266741 306942 306545 322466 324189 328449 332356 367731 367843 598818 625197 40.85 68.0 1
11:25:50 2023-09-27 333183 329782 82067 80174 121167 122756 122031 121245 89597 88686 95486 97573 117117 118138 338215 365522 971348 951558 355528 369911 109175 95833 104023 105591 123513 118340 113578 114085 77963 77241 259872 230153 662939 669541 198707 197750 253278 256106 297734 293745 306572 307136 323091 327636 305196 337548 681431 719549 524372 422632 269102 266741 306906 306379 322013 324153 328910 332860 368285 369574 598416 625454 40.85 68.0 1
11:25:51 2023-09-27 331314 330219 82081 80155 123187 122470 121595 121097 89482 88509 97611 97437 116794 117975 335881 364136 969251 949832 353449 369911 109141 95833 103991 105400 123273 118210 113612 113927 77930 76657 261766 229501 668305 669541 199921 197750 252538 256716 297457 293745 306572 307136 324228 327178 305433 337584 681985 720567 520502 423685 270348 267115 306474 306811 321978 323908 331805 332644 368257 369256 601396 625344 40.85 68.0 1
11:25:52 2023-09-27 331171 329626 82059 80138 121163 122738 121777 121180 89450 88630 95376 97470 117069 118166 337004 363299 969251 950694 357150 369767 109175 96161 104023 105400 123239 118480 113612 114119 77930 76771 258844 230153 662091 669358 198845 197716 252503 256716 297243 288802 306644 306887 323545 327142 305433 337548 682950 720058 516146 422932 270730 266705 306007 306811 321716 324834 328946 332122 368249 366651 598185 625491 40.85 68.0 1
11:25:53 2023-09-27 330813 329035 82057 80019 123179 122404 121694 124416 89450 88509 97713 97437 116794 117975 341919 364462 970624 949868 351677 369911 109208 95769 104095 105400 123273 118210 113612 114051 77831 76709 257560 229501 678938 669541 197638 197750 254092 255319 297807 294025 305781 307171 323581 326157 306870 337273 676092 716398 516146 422221 269066 266047 308642 306257 321727 324991 330976 332752 367588 367700 596227 624827 40.85 68.0 1
11:25:54 2023-09-27 331404 329894 82020 79987 123213 122404 121783 121278 89507 88533 97679 97437 117036 117941 337461 365273 972110 952643 353666 369875 109175 95833 104095 105400 123273 118176 113612 113927 77918 77126 259872 229501 663916 667047 197707 197441 254127 255319 297915 293890 306572 307171 324037 325630 306006 339130 676056 720567 516146 423150 269932 265072 308678 305912 321039 324904 330507 332392 369691 366905 592642 623647 40.85 68.0 1
11:25:55 2023-09-27 329885 330032 81907 80375 122940 122635 121396 121245 89327 88662 97577 97603 116761 118370 335375 363916 972073 955429 354448 369875 109435 95866 104154 105400 123307 118176 112025 114006 76402 76740 263278 229176 662598 667047 200770 197578 254127 255355 297606 287753 306608 307887 324000 325894 306906 338614 679953 719766 516146 427186 269644 265781 308642 306199 321835 325026 331174 332752 369215 368477 595987 625048 40.85 68.0 1
11:25:56 2023-09-27 331583 330036 81940 80325 123059 122701 121595 121245 89482 88630 95420 97605 117036 118138 337680 365010 973525 955429 354202 369911 109326 95866 104166 105400 123273 118176 113646 113927 77930 76688 259872 229176 666778 667083 198569 197578 254874 255355 297915 288330 306090 307601 324722 325666 305755 339611 679917 720312 517722 423520 270312 265072 306441 306343 321039 325397 330507 332392 369988 366651 593974 623684 40.85 68.0 1
11:25:57 2023-09-27 328782 329764 81907 80137 123017 122602 121562 121278 89327 88662 97577 97636 116794 118403 335375 361199 972110 957470 355277 369875 109175 96294 104121 105400 123307 118210 113646 114085 76329 76771 259520 229014 664762 667047 199192 197098 254127 256648 297243 288194 306572 306244 324771 327618 305396 340948 682601 722609 514775 424434 270693 264895 308810 306667 320860 325850 331211 331350 369988 369740 597878 626084 40.85 68.0 1
11:25:58 2023-09-27 330594 330000 82081 80019 123307 123266 121861 121245 89360 88723 97577 97636 116761 118494 335375 360084 973488 958151 354739 369875 109099 96128 104062 105400 123273 118292 113646 113961 76288 76709 259872 229176 675314 667047 199227 197098 254127 256141 297495 288741 306717 306847 324494 327318 304931 338258 680950 720567 520088 422034 270874 264296 306942 306811 321003 325166 329479 331350 369398 368331 593645 625528 40.85 68.0 1
11:25:59 2023-09-27 330126 329533 82053 80023 123222 122569 121679 124398 89360 88662 97611 97636 116761 118370 335375 359797 974215 956261 355816 369875 108957 96161 106720 105400 123068 118374 113421 114119 76402 76709 257560 229176 660234 666975 199227 197132 254127 256536 297807 290810 308184 308474 324422 328025 304360 340538 682712 721568 517517 421960 270693 265444 306942 306811 321039 325923 332387 331386 369099 368554 596190 626415 40.85 68.0 1
11:26:00 2023-09-27 331732 329653 82154 80023 123217 122470 121694 124398 89480 88541 97611 97470 116794 118138 336387 360014 977477 957655 355314 369911 108957 96193 106646 105432 123034 118442 113309 114187 77864 76970 259520 230079 660299 669541 199505 197406 254127 256536 297243 293890 306753 306244 323581 328663 303682 338223 682950 719549 508934 421138 270874 265479 306942 306523 321039 324224 329443 332122 367767 367782 596190 625528 40.85 68.0 1
11:26:01 2023-09-27 332517 329035 82190 79987 123427 122960 121759 124364 89515 88267 97713 97470 117184 118132 335881 360084 974980 959051 355853 369984 109359 95898 104023 105432 123273 118176 113489 114119 76256 76771 259872 228773 661490 665506 201054 197543 254404 256683 297915 288802 306608 309237 323402 329018 304538 340501 682712 718497 517517 420840 270874 265479 306906 306811 320967 324189 332078 332122 367408 368741 597108 626452 40.85 68.0 1
11:26:02 2023-09-27 331278 329533 82231 80023 123427 122389 121727 124416 89637 88541 97680 97470 117184 118172 335916 360049 976363 959088 355853 369911 109175 95898 106680 105432 123239 118408 113455 114119 77930 76907 259872 230479 664748 668593 199227 197441 254092 256536 297915 293745 308488 307171 322539 329195 304967 340129 680950 716470 516302 420177 270838 265701 306942 306811 321039 323892 329479 333136 366663 367782 597992 625197 40.85 68.0 1
11:26:03 2023-09-27 333292 329813 82194 80019 123376 122371 121843 124330 89637 88509 97680 97470 117150 117615 335881 361129 975671 959088 354525 369984 109435 95866 104121 105432 120224 118292 113646 113927 77963 77043 259872 230806 671475 668557 199435 197647 254377 256789 299600 288888 306270 308032 323055 329124 305433 339611 676092 718539 510554 420804 270766 265701 306942 306811 322849 324013 328449 333402 365527 367747 592350 625491 40.85 68.0 1
11:26:04 2023-09-27 333563 329004 82081 80019 123341 122404 121727 124382 89637 88267 97645 97371 117150 117941 335881 361129 974215 958371 351641 369911 109359 95866 104121 105400 123273 118047 113489 114006 76433 76771 259872 229501 662234 665761 198915 197441 254092 256141 299600 293818 305817 308173 322565 328929 305684 339611 679989 712223 513766 420840 270802 265923 306942 306545 322992 325131 328449 333257 366892 369848 595304 625344 40.85 68.0 1
11:26:05 2023-09-27 332859 329031 82138 80019 123307 122287 121694 124416 89515 88267 97680 97437 116828 117975 335410 361199 969288 958371 351605 369031 109729 95482 104154 105223 120299 118204 112216 111147 76519 76709 257560 228852 667824 665579 199088 197647 254733 255213 297915 288838 305638 308173 323091 328613 305181 339611 679917 711149 517517 421850 270175 265887 307119 305661 321752 326148 329573 333438 367473 367455 592186 622251 40.85 68.0 1
11:26:06 2023-09-27 332823 329066 82089 80023 123247 122503 121694 124382 89482 88509 97645 97667 116828 117975 335881 361199 968529 959125 354507 369911 109544 95547 104219 105223 123376 118013 112493 113814 76433 76584 259520 228206 671421 665761 199144 197475 255087 255355 297279 288838 304743 308138 323091 327672 305684 339611 676092 710148 516146 422034 270766 265329 309515 306523 323321 326886 329797 333366 368141 369920 593407 621628 40.85 68.0 1
11:26:07 2023-09-27 332054 329533 81973 80019 123213 122404 121595 121046 89512 88541 97645 97470 116794 117975 341677 360911 968260 961890 356825 369623 109460 96228 104305 105334 123547 118108 113826 114141 76424 76771 257560 228795 667823 667648 198880 196517 254874 256716 296717 288636 306105 308138 323581 328167 304645 341542 683989 712223 516146 422632 270874 264296 306441 306523 320032 326219 330040 333438 368875 368847 598103 622728 40.85 68.0 1
11:26:08 2023-09-27 331816 329529 82085 80023 123222 122470 121694 121079 89670 88662 97645 97502 117184 118172 335410 359833 966440 961890 357910 369355 109544 96228 104154 105400 123307 118176 113646 113927 76433 76636 259872 228206 667485 667648 199192 196517 254483 257404 296868 289436 306141 308103 323581 327937 304753 338294 682950 712260 504957 423121 272152 264789 308375 306775 319890 326042 330471 333257 368105 369704 599544 622691 40.85 68.0 1
11:26:09 2023-09-27 331350 329071 82081 80019 121163 122855 121595 121014 89482 88299 97645 97403 117050 118407 341677 361114 967156 959125 357910 369947 109175 95866 106783 105295 123307 118013 113534 113814 76277 76584 259872 228529 665862 667648 199818 197132 254092 256967 297077 288838 306141 307887 323581 327883 304039 338258 683469 712296 523858 420840 270874 265108 306942 306811 321651 326148 331196 332896 369166 368847 599526 623415 40.85 68.0 1
11:26:10 2023-09-27 331583 329004 82081 80019 123222 122470 121595 121079 89576 88541 95343 97403 116828 117975 335881 360970 967156 960771 358671 369911 109175 95801 104095 105400 123307 118587 113646 113882 77897 76834 259872 228690 667964 668593 199853 197578 253880 257579 297077 288838 306608 307887 324037 328609 306570 340948 686602 717521 520088 420694 272334 265781 306906 306415 320339 325796 330471 334184 368875 368882 599986 625192 40.85 68.0 1
11:26:11 2023-09-27 333072 328929 82053 80100 123213 122437 121595 121245 89475 88722 97645 97470 116794 117975 336152 360970 966471 958408 358417 369911 109359 95898 104089 105255 123307 118013 113489 113961 76506 76688 259872 228852 678190 665761 199540 197716 253348 257543 297286 288803 306284 307887 323126 329658 304039 340480 683989 711686 516146 419615 270874 265701 306222 306811 320718 326148 330053 333167 366627 368331 600871 625192 40.85 68.0 1
11:26:12 2023-09-27 332751 329529 82264 79991 123496 122224 121909 124226 89670 88234 97680 97171 117184 117615 336161 360084 965786 956789 357403 369911 109208 95930 104154 105400 123222 118210 113523 114006 77869 76771 259520 229176 663316 664821 198915 197785 253313 256967 296825 291257 308222 310332 322541 329551 306460 338504 683843 711378 508934 420026 270395 266907 306906 306811 321039 325657 328413 333257 366334 367455 599986 623647 40.85 68.0 1
11:26:13 2023-09-27 333834 329040 82128 80019 121419 122338 121843 124295 89637 88267 97714 97171 117217 117615 335881 362283 967156 955429 356898 369718 109208 95866 104127 105400 123307 118244 113523 111048 77930 76709 265601 228852 670861 665761 198603 198494 253313 256967 297813 288943 306644 308208 322112 328698 305935 338374 683989 711451 518888 421437 269932 266776 306942 306811 321003 325692 327493 333185 365563 366651 599470 621847 40.85 68.0 1
11:26:14 2023-09-27 331350 330808 81940 80248 123128 122701 121595 121162 89360 88654 97510 97636 116828 118172 335410 364207 962942 952643 356393 368799 109544 95801 104160 105223 120124 117653 113680 113735 76433 76636 259872 227561 667947 669067 200911 198197 253882 257079 297807 288698 307020 309400 323438 327001 306726 338431 684653 711994 516146 421924 270348 266518 308642 306775 321003 326148 329340 333546 368321 368664 599691 621810 40.85 68.0 1
11:26:15 2023-09-27 331888 329075 82081 80019 123017 122554 121562 124364 89360 88541 97611 97470 116828 118009 337203 363916 962942 952717 355889 369911 109544 95482 104219 105079 123376 117653 113714 113735 76424 76584 259872 227883 669723 667648 198742 197785 254092 256751 297807 289717 304421 308173 324037 326227 306906 339130 681985 712260 521892 422888 269968 265958 306942 306545 321039 327169 329340 333402 369431 366616 598546 622728 40.85 68.0 1
11:26:16 2023-09-27 331026 329564 82081 80051 121129 122804 121595 121245 89360 88816 97510 97669 116828 118370 341714 363080 965749 952643 356426 369623 109208 95866 104089 105295 123136 118047 113568 113769 76402 76876 265601 228096 678173 671405 198811 198404 253987 256789 297394 290564 306392 309456 324879 327072 306582 339611 683952 719513 513405 424397 270500 265887 306942 306811 319737 326992 330507 332860 369988 369400 599396 623169 40.85 68.0 1
11:26:17 2023-09-27 328782 329764 82024 80220 123149 122602 121595 121162 89450 88816 97645 97968 116761 118370 337680 362791 965712 951893 359163 369615 109141 96128 104056 105367 123273 118176 113734 114051 76393 76740 263892 228206 664522 667011 198880 197716 254092 256931 296659 289444 306572 306595 324951 327142 305827 338801 684025 720567 520502 422185 270730 265923 306942 308547 319996 326183 331534 332122 369664 369740 603034 625618 40.85 68.0 1
11:26:18 2023-09-27 329279 329484 82053 80129 123153 122521 121595 121046 89360 88662 97611 97502 116794 118254 335375 362212 968530 952643 357229 369911 109141 95866 103991 105432 121603 118450 112025 111309 76433 77074 259872 229501 663295 671441 199227 197647 253740 258160 297662 288733 306284 307136 324494 327848 305791 339611 683916 720567 517517 423232 270585 265923 306690 306842 320517 325166 329479 332356 369359 367455 602997 625491 40.85 68.0 1
11:26:19 2023-09-27 329849 329533 82053 80187 123222 122602 121783 121014 89637 88662 97645 97470 117036 118220 337975 361129 970594 949868 357910 369875 109141 96161 106754 105432 123239 118374 113421 114119 77897 77272 258844 229827 671166 670490 198915 197750 252538 257543 296825 287892 306681 307136 324037 327672 305575 339370 683916 720567 508934 423232 270766 266518 306690 308366 321727 326599 332350 332987 368696 369655 603108 626231 40.85 68.0 1
11:26:20 2023-09-27 329813 329000 82057 80019 123179 122455 121595 124434 89327 88630 97611 97667 116761 117975 334402 362755 971284 948448 355045 369623 109241 96228 104219 105591 123444 118272 113834 114141 76456 76907 263892 229827 663305 669468 198707 198405 253880 256141 297951 288802 306608 308801 324037 328131 306726 339201 682712 718460 516146 422932 269670 267338 306942 306595 322956 325131 331769 332860 368803 368880 596190 625733 40.85 68.0 1
11:26:21 2023-09-27 330813 329213 82053 79991 123175 122437 121595 124330 89482 88267 97611 97470 117069 117975 337441 364427 971348 949596 351641 368763 109175 95737 104121 105223 121688 118176 113612 113893 76370 76709 259872 229176 663189 669541 197673 197785 254661 255355 296521 287892 306343 307852 324037 326157 306906 338614 679917 719513 516146 426246 269608 266421 309078 306199 322323 325026 331211 333221 368660 368477 592496 624531 40.85 68.0 1
11:26:22 2023-09-27 329315 329529 81907 80220 120822 123171 121517 121278 89482 88816 97577 97636 116761 118336 337461 365069 976054 959052 353449 369731 109300 96128 104219 105334 123530 118272 112060 114265 76393 77241 257560 229176 668066 667047 200770 198405 254092 256599 296763 287927 306644 309894 324037 327213 306906 338338 679953 718460 516146 422221 269102 266705 306942 306343 322729 325131 328910 332896 368580 366905 594431 625491 40.85 68.0 1
11:26:23 2023-09-27 330580 329000 82057 79987 123213 122503 121577 124468 89360 88509 97645 97470 117036 117975 337680 364974 972073 951930 351605 369587 109175 95547 104056 105432 123273 118176 113612 113893 76474 76771 259872 229176 668672 667011 198569 197578 254874 256106 297915 289026 306681 308067 324037 326917 306654 339317 682638 719221 516146 425641 270392 266376 309333 306415 322550 325481 331445 333366 369916 368620 594394 625491 40.85 68.0 1
11:26:24 2023-09-27 330813 329000 82142 80129 123217 122587 121595 121079 89543 88509 95540 97574 117273 118364 338012 365159 974048 953850 351496 369139 109267 96096 104187 105334 123290 118013 113455 113893 77930 76959 259872 229339 662470 666745 198569 197750 255019 256000 297734 288943 306392 307672 323450 326157 306784 339611 676056 719559 516146 423520 270539 265887 307119 306595 321978 325923 328449 333131 369988 366651 591895 624568 40.85 68.0 1
11:26:25 2023-09-27 330585 329497 81907 80216 120827 122921 121363 121245 89480 88723 97611 97636 116761 118336 337203 363335 974906 955429 354202 369875 109175 95801 104121 105665 123187 118292 113612 114006 76402 76907 257560 228868 663691 667011 198880 197441 255266 256321 297915 290431 308222 309894 324807 325945 306474 340538 684115 723632 512034 425641 270621 264895 309551 306811 321716 325885 328946 332392 369916 367747 595566 623684 40.85 68.0 1
11:26:26 2023-09-27 329893 329529 82065 80023 123187 123115 121894 121361 89532 88775 95453 97538 116936 118234 337644 360934 976823 958077 355383 369839 109220 96193 106646 105432 121519 118340 113387 114130 76361 76709 257560 228852 663927 669541 199540 197578 255041 256536 297915 288566 306753 306244 324037 329160 304931 338223 680950 720058 509445 421437 270874 265072 306942 306811 321003 324189 330210 332122 367408 368847 597072 625491 40.85 68.0 1
11:26:27 2023-09-27 329813 328043 82053 79991 123217 122254 121595 124434 89360 88267 97577 97171 116761 117941 337441 358974 976326 959051 355816 369911 109141 96161 103991 105400 123119 118176 113455 114119 77972 76803 258844 230153 660637 667648 199540 197612 254663 256718 297482 288802 308379 309894 323628 329515 304824 340501 682712 716253 514775 421763 270838 265887 307086 306631 322992 324118 329479 333402 367143 368331 597808 625528 40.85 68.0 1
11:26:28 2023-09-27 331816 328047 82194 79987 123427 122254 121810 124295 89637 88267 95408 97138 117150 117615 335340 359762 974943 961170 354239 369911 109175 95769 104023 105400 123239 118176 113534 113893 77930 76740 259872 229827 667700 665492 199366 197578 254092 256536 297915 293854 306392 308138 321969 329160 305899 339611 676056 713211 518888 420840 270802 265887 306942 306811 322992 325397 328449 333474 366591 367747 591477 623684 40.85 68.0 1
11:26:29 2023-09-27 332823 328769 82057 80019 123179 122254 121595 124261 89360 88234 97611 97371 116794 117581 337203 361164 970594 959051 351605 369319 109359 96064 104219 105223 123478 117619 113646 113735 77836 76584 259872 228133 666751 666965 201054 197647 254377 257588 299389 290846 305961 309400 322875 328982 305863 340487 676092 711113 518668 421960 270766 265852 307575 305876 322502 325901 330200 333510 367731 367455 592223 623647 40.85 68.0 1
11:26:30 2023-09-27 332355 329031 81944 79991 123222 122960 121595 124330 89637 88662 97611 97437 116794 118132 341714 361129 969251 959088 351641 369579 109544 95482 104225 105190 123341 117619 113646 113735 76444 76657 255545 228206 668545 665761 199366 197750 255480 255390 297734 289682 305638 308173 323545 327353 305935 339611 679917 710112 510554 422034 270802 265479 307334 306343 321039 326219 330040 333438 367992 369812 595527 625192 40.85 68.0 1
11:26:31 2023-09-27 330849 328047 82053 79987 123264 122404 121512 124382 89360 88509 97577 97304 116761 117975 337441 361164 968530 962610 355743 369615 109175 95482 104056 105400 123273 118204 112060 114163 76424 76845 257560 228206 675775 667538 199435 197338 255339 256754 297423 289682 306054 308138 324037 328202 306402 339759 681913 714331 516146 422034 270874 264155 306406 306811 319996 327402 330507 333402 368580 368847 597955 621810 40.85 68.0 1
11:26:32 2023-09-27 331283 328038 81940 80023 123187 122287 121595 124347 89664 88541 97577 97371 116761 117941 336509 360462 968258 959088 357910 369319 109175 95769 104166 105400 123102 117945 113534 113893 76402 76636 259872 229140 673302 667175 200027 197132 254092 257543 297077 288838 306608 308103 324037 329160 303646 338294 684993 712296 516809 420840 272406 265515 306942 306595 320268 325937 330829 333221 368141 369293 602251 623500 40.85 68.0 1
11:26:33 2023-09-27 331744 328012 82227 79955 123461 122359 121759 124192 89637 88234 97781 97138 117150 117738 334437 360049 965749 955429 356898 368799 109275 96096 104219 105302 121688 118041 113634 114073 76195 76740 259872 228852 666483 664566 198915 197785 253313 256967 297915 291138 306500 309037 322040 327883 306618 338651 683843 709577 511906 421437 270539 267151 306942 306811 321003 325657 328449 333546 366628 366651 599433 621847 40.85 68.0 1
11:26:34 2023-09-27 333798 328774 82138 80019 123273 122320 121661 124347 89360 88267 97645 97304 116794 117975 337441 363080 965786 955429 355237 369615 109510 95482 104154 105255 123307 118013 113489 113927 76402 76771 259872 228852 665476 667648 201054 197819 254092 256967 297915 288558 306105 309577 323772 328202 306906 338614 683952 711113 516146 425368 270060 266866 306870 306703 320896 326007 329966 335324 368105 369328 601507 622545 40.85 68.0 1
11:26:35 2023-09-27 330585 329520 81940 80161 123017 122569 121595 121079 89512 88662 97645 97636 116794 118254 336400 363880 967250 955636 355598 369327 109780 95737 104376 105495 123753 117878 114052 114073 76519 76938 257191 228852 679485 669541 198880 198474 254342 256931 297495 290158 305638 309857 324951 327178 306509 339611 686000 717410 514775 423520 270766 266331 306942 306559 320517 327663 330273 333402 369988 367163 599691 623169 40.85 68.0 1
11:26:36 2023-09-27 329315 329035 81944 80220 123102 122602 121479 121112 89360 88662 97611 97636 116761 118370 337203 363144 965028 951967 357220 369319 109359 96161 104127 105432 123307 118013 113646 113927 76474 76740 259520 227883 670623 667011 198915 197785 254127 256931 295955 290396 306644 308874 322978 327672 306906 341160 687579 719258 514775 424434 270657 266376 308266 308511 319890 327486 331445 332716 369952 367198 599950 622728 40.85 68.0 1
11:26:37 2023-09-27 328818 329035 81940 80216 123179 122587 121595 124398 89515 88662 97645 97774 117111 118446 337534 364039 968456 953209 358926 369139 109007 96128 104101 105689 123119 118258 113455 113961 77972 76771 259872 229501 662436 667011 199227 197785 253702 258231 297705 288435 308524 307207 324505 327937 306870 340722 685515 719294 516146 423685 270838 266331 306906 307136 321003 325657 330210 333136 369988 367782 603219 626897 40.85 68.0 1
11:26:38 2023-09-27 329315 329031 82224 80133 123136 122437 121562 124295 89360 88541 97645 97502 116794 118172 337441 361199 970594 950017 359435 369911 109141 95866 106715 105432 123102 118210 113343 114006 77897 76740 257560 228852 664144 666975 198915 197785 253915 257795 297077 288803 308198 310063 324807 327919 306545 340056 683879 722061 511906 424133 270657 266154 306906 307101 320706 325657 329479 332392 369700 369920 601721 626415 40.85 68.0 1
11:26:39 2023-09-27 329813 328539 81969 80051 123017 122455 121777 121245 89565 88654 95486 97506 116694 118152 337405 361023 971210 951558 357546 369731 109032 95801 106715 105400 122982 118368 113600 113927 77930 76740 257560 229881 664715 670490 198949 197785 253313 257543 297807 293890 308488 307637 324494 328202 306654 339130 683720 718053 516146 423232 270802 267151 306474 306663 322013 324904 329479 332932 368875 367747 604879 626452 40.85 68.0 1
11:26:40 2023-09-27 329849 328083 82053 80051 123213 122404 121750 124398 89482 88541 97611 97470 116828 117975 336436 361129 969251 948485 355314 369875 109175 96185 104023 105400 123102 118013 113455 113961 76402 76740 259872 229501 662816 669067 199227 198785 253882 257610 299600 290399 306572 308032 324686 328061 306690 338431 684653 719912 509201 422932 269932 267374 306942 306811 322813 325166 329408 335247 368875 369214 598583 626452 40.85 68.0 1
11:26:41 2023-09-27 329885 328746 82034 80396 121167 122789 121694 121079 89540 88658 95388 97506 116983 118234 336856 364320 972073 952680 351424 369319 109460 95801 104187 105400 123307 118013 112060 111234 76433 76740 259520 229176 662470 667047 200770 198439 254127 256177 298023 288741 306717 307922 328558 328202 306906 338651 679953 718533 516146 423254 269742 266776 306942 306307 322992 325166 328910 332932 368875 369024 592423 625084 40.85 68.0 1
11:26:42 2023-09-27 329849 328774 81996 79987 123213 122437 121562 124382 89515 88541 95277 97403 116828 117975 336965 364462 972110 954072 351641 369615 109175 95833 104023 105327 123187 117653 113455 113893 77963 76740 257560 229465 662112 672123 200486 198612 254377 256359 297667 290436 306176 309894 323929 327495 306437 338577 680950 717989 516146 424434 269752 266705 308678 305302 322992 325866 332078 335210 369395 366651 594431 625084 40.85 68.0 1
11:26:43 2023-09-27 331298 328898 81950 80344 120827 123105 121363 121432 89413 88719 95618 97636 116728 118370 336727 364296 976091 956789 354489 368799 109175 95482 104185 105334 123102 118013 113568 113927 76393 76709 257191 228852 678450 667047 199540 197613 255301 256536 297734 288838 306644 307207 323465 327178 306150 340113 679953 720240 512034 422888 270874 265108 306476 306811 322049 326148 328449 331888 369988 367782 594197 625528 40.85 68.0 1
11:26:44 2023-09-27 329426 328791 81940 80019 123187 122536 121562 121079 89360 88695 97577 97669 116761 118288 337203 359044 972110 957470 354776 369355 109275 95769 104166 105255 123102 118013 112060 111267 76424 76876 259872 229176 668067 670490 199888 197612 256483 256789 297915 289550 306717 306244 322978 328698 305706 341469 681431 720567 517517 422034 272406 266114 308678 306811 321074 326148 330246 331422 369988 368882 594175 626452 40.85 68.0 1
11:26:45 2023-09-27 328551 328047 82081 80015 123187 122455 121512 124295 89450 88299 97645 97470 116898 117975 337203 360462 974943 956298 354776 369355 108807 95898 106612 105432 122829 118210 113231 113995 77798 76834 259872 229501 665872 667648 199574 197613 254162 256931 297915 293476 308524 307171 322804 329658 305003 338223 681468 718026 520430 420840 270874 265701 306942 306235 320753 324658 333096 332991 367480 369293 598951 625381 40.85 68.0 1
11:26:46 2023-09-27 331852 329311 82179 79991 123243 122224 121694 124054 89360 88234 97645 97138 116794 117581 336727 361114 974252 959088 351713 369911 109175 96326 104219 105302 121941 118204 113668 114062 76474 76907 258619 229501 670253 665579 199713 197785 254839 256967 297879 293818 307967 309183 323091 329889 306402 338223 676128 712187 511906 420840 270874 265923 306942 306595 323746 325166 328484 333510 367437 367782 592715 624605 40.85 68.0 1
11:26:47 2023-09-27 332823 328083 82114 80019 123222 122371 121595 124295 89360 88267 97645 97203 116828 117615 341641 360084 971385 957692 351569 368799 109544 95482 104154 105079 123222 117653 113489 113735 76402 76605 263278 228906 665457 665291 198949 197785 254874 255355 300495 288943 305674 309108 323581 328238 305971 340239 675862 710112 520773 422034 270549 266269 309953 306257 322359 326078 330237 333402 367624 369920 593613 622104 40.85 68.0 1
11:26:48 2023-09-27 330884 328078 81973 79987 123042 122287 121562 124382 89360 88299 97544 97403 116794 117975 336965 359546 968530 963626 357400 371070 109309 95769 104252 105367 123513 118075 113792 114073 76465 76740 257560 228206 669999 667175 199540 196926 255019 257475 297077 289717 306608 308138 324037 328791 305039 339246 683023 712260 523282 421437 272908 264331 306942 306174 320032 326219 328449 333474 368580 369433 598222 623206 40.85 68.0 1
11:26:49 2023-09-27 329885 328083 81965 80019 123017 122287 121396 124295 89360 88267 97611 97432 116794 117615 337624 359954 965749 957692 356750 369355 109175 95866 106749 105223 123102 118013 111962 113927 78029 76657 261544 228206 673041 665291 199888 197819 253702 257760 297495 288873 306608 309821 323809 330121 304753 339354 686602 714368 516489 419323 270766 266411 306906 308547 322946 326007 331188 333293 366999 368882 600023 624303 40.85 68.0 1
11:26:50 2023-09-27 333292 328007 82198 79955 123187 122254 121595 124278 89543 88234 97679 97304 117111 118051 337186 365069 966972 955244 355671 369139 109527 96096 104317 105334 123650 117945 113545 113859 77897 76626 263278 229194 668767 667648 198845 197785 254092 256931 297662 290123 304854 308173 324722 327142 306906 339611 681949 712260 514775 422816 270730 265923 306942 306545 321003 327628 329573 333402 369988 366651 598509 621774 40.85 68.0 1
11:26:51 2023-09-27 329279 328738 81903 80125 123034 122602 121634 121014 89482 88723 97611 97603 116761 118138 336912 362755 962906 949868 355598 368763 109326 95833 104121 105400 123153 117619 113612 113893 76393 77178 259872 227561 664051 669541 198915 197785 254127 256896 296868 290361 306572 309894 324807 327618 306221 340019 683807 719367 516146 424434 270585 266340 306906 308511 319477 327169 328910 332356 369988 369618 601068 623610 40.85 68.0 1
11:26:52 2023-09-27 329315 328734 82057 80155 123179 122404 121512 121245 89532 88654 95420 97574 116661 118234 337094 363012 971173 951558 358050 369139 108999 96128 106646 105400 123034 118176 111715 114141 76411 76740 257560 229339 658359 669394 201054 197750 254127 257724 295883 289444 306717 307171 323432 328131 306834 339611 683989 720567 516146 424360 270766 265923 306906 306637 320257 326148 329479 332356 369988 367712 601721 625011 40.85 68.0 1
11:26:53 2023-09-27 330360 328012 82049 80019 123153 122287 121562 124330 89450 88541 95311 97470 116761 117975 337203 361129 968530 951409 358671 369579 109066 95833 106680 105400 123034 118281 113421 113893 77897 76771 257560 228690 665609 670343 199366 197785 254663 258270 297279 291669 310173 309456 324951 328485 306762 340260 683843 722535 516146 424434 270766 265923 306906 306851 320742 327559 330442 332356 369952 367747 601296 626530 40.85 68.0 1
11:26:54 2023-09-27 329546 328043 82114 80337 121167 122822 121861 121079 89540 88719 95486 97538 116983 118200 337571 363525 972665 949832 354739 369579 109175 96360 104264 105432 123204 118013 113421 114051 76443 76771 257560 229501 665732 669067 199366 198716 254057 256931 299756 294233 306717 307852 324494 328663 306906 338338 681949 719549 523858 422632 269932 267562 306942 306811 322992 325131 329443 333402 368839 368620 598841 624568 40.85 68.0 1
11:26:55 2023-09-27 329813 328043 81944 80023 123140 122371 121428 124330 89327 88509 97577 97470 116728 117941 335114 363335 970624 949868 351605 369283 109141 95866 104166 105400 123068 117979 113455 113893 76474 76709 258619 229176 665739 669431 200628 199270 253987 256789 299600 290526 306536 310113 324614 328716 306279 338577 680878 718497 516146 423232 270024 267053 306942 306811 322956 325166 329408 333185 369251 369024 594101 625528 40.85 68.0 1
11:26:56 2023-09-27 332003 328755 81954 80284 120911 122888 121562 121245 89507 88686 95453 97573 116761 118104 336727 363335 972073 955281 353666 369283 109141 95898 104062 105400 123273 118013 113421 113893 76433 76740 259872 228852 678694 667011 199227 197750 255694 256716 297915 289242 306644 310502 323430 327178 306870 338258 679917 719100 514775 423484 270838 265479 307369 306811 321978 325920 329181 332392 369988 367782 593974 624568 40.85 68.0 1
11:26:57 2023-09-27 328728 328950 81911 80023 123063 122536 121363 121079 89327 88662 97509 97636 116567 118138 336727 359511 972073 957877 354776 368763 109359 95801 104089 105367 121349 117653 113455 111234 76424 76876 259872 229103 666896 670966 200062 197647 255125 256754 297915 291052 308511 306887 322978 328202 305899 339281 682712 724841 510047 422034 272406 265479 309660 306811 321752 326148 330442 332320 369988 369398 596190 626415 40.85 68.0 1
11:26:58 2023-09-27 332475 327905 82096 80138 121163 122488 122151 124192 89605 88509 97645 97304 116916 117873 336400 360970 974943 959051 355525 369731 109175 96185 104089 105400 123034 118013 113343 113814 77831 76657 259872 229990 659573 665761 199540 197785 254696 257462 296798 293850 306717 308138 323091 329658 305899 338223 679917 712332 518888 420840 270838 265923 306942 306811 323710 324869 329443 333510 367437 369174 591895 625048 40.85 68.0 1
11:26:59 2023-09-27 332283 328012 82138 79987 123393 122254 121595 124278 89576 88234 97645 97336 116794 117581 337203 360049 972110 959051 351569 368475 109359 95801 104317 105269 120236 118170 111948 114073 76433 76771 257560 229501 664638 665072 199713 198025 254625 256106 297491 288435 306572 310233 322768 329858 306330 340722 676056 713320 520259 422034 272139 266518 306441 305912 323028 326113 330507 333546 367731 367782 594302 623169 40.85 68.0 1
11:27:00 2023-09-27 332373 328326 82165 79987 123209 122455 121595 121162 89540 88509 95343 97437 116794 117615 337203 360970 972073 959330 351569 369319 109510 95482 104154 105190 123273 118192 113455 113814 76402 76771 259872 228852 673026 666906 199505 197785 255729 256500 297734 289717 305315 309073 324037 329160 305575 341279 679953 711650 508934 422034 270838 265479 307404 306811 321003 327348 330507 333474 368839 367782 593974 621774 40.85 68.0 1
11:27:01 2023-09-27 332475 328043 82081 80019 123102 122371 121479 124382 89360 88541 97611 97470 116794 117941 336727 360588 971284 963551 355525 368475 109460 96096 104187 105640 123478 117878 113870 114073 76424 76824 265601 228206 666843 665761 199505 197441 255447 257221 298023 290304 306608 308173 324494 328875 305575 339281 682601 712223 513090 422632 272406 264296 306476 306174 320517 327663 328449 333474 368875 369986 595896 622691 40.85 68.0 1
11:27:02 2023-09-27 329813 327482 82207 80178 123264 122404 121562 124468 89515 88509 95453 97403 116794 117941 337203 359954 967156 956261 357656 368799 109396 95833 104056 105327 123068 117979 113612 113735 76433 76740 259872 228690 665248 664784 199853 197819 253847 257940 297315 288838 306536 308103 323126 330121 305684 340722 683989 710112 517316 419615 270874 267111 306942 306209 321039 326183 328946 333474 367143 368589 600871 623684 40.85 68.0 1
11:27:03 2023-09-27 332247 328007 82264 79955 123427 122224 121759 124157 89670 88234 97680 97072 117361 117447 337498 360862 968902 956714 356210 369139 109225 96096 104109 105334 123530 118272 113612 113859 77972 76709 257560 228690 663205 665725 199331 198439 254092 257543 297771 289541 306681 309577 322539 329658 306906 339370 683989 710112 516302 420475 270766 267562 306942 306811 321039 326183 328449 335985 367178 367198 599103 623378 40.85 68.0 1
11:27:04 2023-09-27 333599 328003 82224 79991 123222 122254 121562 124295 89576 88509 97645 97171 116794 117615 336727 362791 965749 954199 356356 368763 109175 95833 104166 105255 123153 117653 113377 113893 77856 76719 257560 228206 661156 663809 198915 197854 254092 257327 297915 288943 306681 309785 322768 329373 306617 339354 683843 713430 518374 421960 270585 267196 306906 306775 322910 326148 328413 335469 367143 366651 599322 622691 40.85 68.0 1
11:27:05 2023-09-27 328551 328043 81944 80220 123059 122536 121312 121130 89565 88930 95585 97607 116883 118268 337130 362106 966149 954274 355671 368029 109376 95547 104154 105223 123273 117619 113489 114152 76456 76584 257560 227240 669034 669067 200911 198301 254127 256967 297734 289682 305638 309073 325095 327142 306906 339611 681681 712260 515804 422888 270766 266741 306798 306413 321978 327663 330040 333474 369988 366651 597698 621774 40.85 68.0 1
11:27:06 2023-09-27 329315 328543 81969 80157 122987 122470 121484 124416 89360 88662 97577 97470 116761 118172 335415 362247 962906 949905 355634 368799 109208 96185 104056 105255 123102 117653 113455 113735 77930 76605 259520 227561 671354 669541 199366 197819 254162 257610 296365 290388 306392 310332 324951 327495 306762 340297 684811 719367 508934 424434 270621 265887 306942 306811 319772 325901 331916 333131 369988 368330 600835 623647 40.85 68.0 1
11:27:07 2023-09-27 328818 328012 81936 80388 121129 122756 121744 121079 89413 88719 95421 97473 116661 118037 336581 363012 970520 948411 356389 369319 109175 95769 104187 105334 123204 117979 111870 113893 77864 77043 259872 229501 661725 667648 201054 197785 253313 257760 297915 287927 308488 307171 321786 328202 306870 339648 683469 720567 516146 421956 270802 266741 306690 306811 322013 325166 329479 333167 369431 367747 599986 625528 40.85 68.0 1
11:27:08 2023-09-27 329315 327773 81977 80023 123093 122371 121562 124295 89360 88509 95311 97470 116794 117615 336727 360588 969251 949905 354489 369355 109208 95833 106715 105327 123068 118013 113264 113848 77864 76636 257560 229339 662213 669161 199644 199131 254272 256825 297734 290436 306320 309456 323606 328751 306762 338431 680914 719559 517003 422932 269932 267312 306654 306811 322992 325923 329443 333113 369251 369544 594248 625491 40.85 68.0 1
11:27:09 2023-09-27 332003 328755 81997 80206 120995 123006 121396 121549 89475 88719 95323 97672 116627 118138 336252 364800 972073 957000 351641 369283 109175 95769 106749 105255 120138 118075 113455 113735 77897 76584 259537 228852 664880 669541 198880 197819 254944 256141 296556 288566 306681 308138 322718 326227 306906 339872 679989 720567 510554 423556 270766 265923 307369 306811 322276 325885 331445 333438 369988 367455 592678 625048 40.85 68.0 1
11:27:10 2023-09-27 328321 328842 81907 80299 122940 122635 124642 121079 89295 88816 97442 97636 116728 118370 336489 361199 972110 955429 353739 368799 109245 95801 104095 105255 123102 117653 113377 113735 76424 76959 259872 229140 667013 670966 199748 197681 255377 256754 297734 289506 306392 307601 323917 328202 306870 339281 682638 721805 514775 422852 270874 265661 306476 306739 322013 326148 329177 332392 369988 368882 594431 625528 40.85 68.0 1
11:27:11 2023-09-27 331063 327861 82247 80087 121167 122521 121595 121049 89450 88541 97611 97403 116794 118051 337130 360716 974906 959737 355314 369067 108857 96161 106612 105465 122829 118210 113231 113961 77831 76740 257560 228852 660918 667648 199888 197785 254731 256967 297915 288540 308996 307377 324037 329889 305061 338294 681949 719549 518374 421138 272406 265923 306942 306811 322013 325166 330478 332896 368321 368917 595016 626452 40.85 68.0 1
11:27:12 2023-09-27 329849 328746 82142 80019 123213 122254 121610 124088 89576 88622 97611 97171 116794 117615 336727 360716 973525 957692 354739 369355 109175 95801 106754 105591 121736 118089 111870 111234 76402 76991 259872 230153 664635 665579 200027 197716 254768 256931 297248 293818 306717 309073 323294 330050 306366 341279 679953 712102 511906 420731 270838 265958 306942 306811 323746 325131 329212 333510 367437 368331 594723 624605 40.85 68.0 1
11:27:13 2023-09-27 332475 327830 82067 80023 123102 122221 121634 124226 89626 88565 97645 97271 116794 117615 336948 360826 968529 959125 353417 368799 109359 95737 104121 105223 123068 117619 113455 113701 77930 76906 257560 227561 681932 665761 199540 197819 255694 256536 297915 289752 306141 308208 324037 328929 305575 339281 680950 711686 516978 422632 270874 265072 307404 306811 320778 327663 330507 333510 368875 369432 596190 622728 40.85 68.0 1
11:27:14 2023-09-27 329885 327548 82057 80023 123128 122371 121595 124261 89360 88541 97611 97371 116761 117975 336727 361114 968530 959125 357037 370806 109275 96228 104154 105334 123444 117911 113747 114039 76361 76709 260016 228206 667131 667175 200167 197474 254909 257872 296717 289717 306644 308173 324494 329395 305791 340069 683989 712368 517517 422034 273681 265515 306942 306209 320517 327169 328484 333474 369395 369986 599103 622765 40.85 68.0 1
11:27:15 2023-09-27 331709 328012 82260 80110 123667 122224 121727 124192 89670 88267 97680 97273 117069 117581 336727 361114 965749 956298 356898 369355 109175 95833 104140 105327 123102 117945 113421 113814 77963 76657 257560 228206 669276 663809 199540 198439 254127 257760 297915 288728 306198 309108 323091 330121 306906 339611 684025 711232 513259 420840 270802 267597 306942 306811 321039 325959 328946 335469 366627 367233 601507 622728 40.85 68.0 1
11:27:16 2023-09-27 333063 327512 81977 80019 123247 122308 121562 124088 89545 88509 97680 97171 116794 117581 336985 364811 968902 957000 357041 368655 109334 96030 104121 105640 123358 118041 111904 113859 76474 76688 257560 228206 674033 665109 199540 198716 254127 257543 297915 291257 306536 309542 323055 329195 306906 339130 685140 709577 516302 421437 270575 267374 306942 305960 321752 326183 328449 333582 366627 367198 598222 621810 40.85 68.0 1
11:27:17 2023-09-27 329659 329431 81944 80055 122982 122437 121396 121079 89327 88662 97577 97502 116567 118172 335777 361164 962942 949942 357836 368763 109211 95801 106749 105327 123068 117897 113298 113735 77930 76709 259520 228206 663177 669541 199540 197819 255055 257760 295919 289717 306717 307207 322978 328202 306906 338223 683989 721733 514775 421924 270838 266888 306942 307136 320517 326219 329479 332428 369988 367747 601794 625564 40.85 68.0 1
11:27:18 2023-09-27 329659 328043 82085 80129 123017 122521 121479 124330 89360 88686 95519 97607 117126 118166 336690 361023 968456 949758 358381 368619 109041 96292 106646 105367 122863 118047 113264 113961 76433 76771 257560 229176 657248 669541 199540 198646 253987 258193 297915 288741 308561 307672 324541 328698 306906 338223 683989 718053 516146 423085 270874 267151 306942 306672 322013 325657 330746 333208 369988 367782 601248 625564 40.85 68.0 1
11:27:19 2023-09-27 329315 328489 82133 80165 123222 122536 121562 124330 89576 88654 97611 97502 116794 117975 336727 360624 969251 949195 355314 368835 109175 95801 106715 105400 123431 118013 113298 113927 77930 76803 257560 229501 666957 669067 199888 199062 254127 257363 297248 294306 308524 308138 328897 329195 306906 338651 681985 720298 516809 420963 270766 267633 306942 306811 323064 325166 329515 333438 369988 367198 597992 625346 40.85 68.0 1
11:27:20 2023-09-27 329315 328007 82085 80023 121167 122789 121694 121079 89442 88658 95486 97405 116694 118037 336581 363229 973356 951558 353703 368799 109208 95833 106715 105624 123273 117653 113421 113769 77930 76771 257560 229501 662810 667648 199400 198889 254162 256967 300023 288540 306356 308173 328860 328929 306906 338651 681468 719549 516146 422932 269968 267633 306942 306545 323746 325692 329479 333438 369431 366651 596006 625564 40.85 68.0 1
11:27:21 2023-09-27 329778 327482 82016 80179 123123 122254 121562 124226 89295 88476 97543 97437 116728 117941 336215 363335 972037 952606 351569 367849 109141 95866 104023 105400 123239 117979 113421 113893 76433 76657 259872 228852 660785 669541 198880 197819 255445 256500 297915 288803 306681 308138 324951 327411 306617 340612 679917 722609 516978 423520 272139 265923 309588 306811 322466 326113 329408 336655 369988 367712 592678 625192 40.85 68.0 1
11:27:22 2023-09-27 330594 328720 81932 80696 120827 123072 121330 121445 89352 88995 95519 97672 116594 118596 336453 361129 972037 955429 355638 369175 109141 96161 104199 105400 123204 117979 111749 114073 76402 76771 257560 228852 664419 669541 200770 198405 254874 256500 297982 288803 306681 308138 323206 328167 308642 339611 680914 719549 516146 426246 270086 267115 308678 306811 322992 325622 329408 333402 369395 368880 593974 623647 40.85 68.0 1
11:27:23 2023-09-27 329511 327711 82049 80015 123187 122320 121479 124192 89327 88509 95278 97271 116761 117615 335741 363080 972073 954199 351605 368727 109141 95801 104035 105400 123034 118200 113578 113859 77864 76876 259872 229265 664880 670770 198811 198750 255160 256394 297662 291052 306500 310332 324843 327142 308642 339611 679917 719559 525743 425641 270276 266296 307369 306811 322956 327364 329443 333438 369988 367163 592423 625011 40.85 68.0 1
11:27:24 2023-09-27 329426 327870 82011 80312 121163 123006 121562 121344 89475 88719 97543 97703 116647 118254 336727 360898 974048 957470 354202 368763 109175 96064 104317 105367 123119 117897 113578 113859 76402 76771 259872 228690 673171 669541 199992 197750 255445 256931 297577 288943 306717 308474 323691 328858 306618 340034 680914 720114 510554 423232 272406 265923 306905 306545 321978 326183 330442 332356 369988 369986 597226 625528 40.85 68.0 1
11:27:25 2023-09-27 329193 327517 82053 80019 123179 122404 121699 124382 89543 88509 97645 97470 116794 117975 336436 360462 974906 958151 354739 368763 108773 96193 106577 105432 121349 118368 111715 111309 76393 77346 259872 229176 658323 669541 200062 197681 255518 257546 297915 288636 309433 307601 322008 329871 305934 339723 681913 720058 517517 421437 272297 265923 306441 306811 321978 325166 331444 333366 369395 369796 598103 625971 40.85 68.0 1
11:27:26 2023-09-27 332475 327830 82269 80063 123393 122338 121762 124226 89605 88267 95518 97171 116794 117548 336727 360970 974215 960883 351388 368763 109326 95866 104199 105367 123239 118013 113421 113893 76402 76803 259872 229501 665855 665254 201481 197819 254909 257508 297771 288330 309215 308138 324685 330121 306366 338294 680950 717446 520259 421144 270874 266296 308678 306811 323447 324642 330442 333474 367695 369433 597108 625528 40.85 68.0 1
11:27:27 2023-09-27 331511 327482 82142 79987 123384 122254 121679 124157 89543 88234 95409 97138 116794 117581 336727 359009 973488 960013 351677 369031 109241 96228 104252 105591 123444 118335 111749 114107 76361 77043 265601 229827 667335 667029 199818 197819 254874 256931 299709 290517 306681 309506 323809 329889 305539 340391 682712 712223 518888 421437 270874 266331 308678 306775 324467 325641 328910 335469 367731 368847 590642 623684 40.85 68.0 1
11:27:28 2023-09-27 331278 327972 82053 79987 123213 122606 121810 121004 89450 88509 97645 97371 116916 117873 336727 362647 968530 959125 351641 368763 109544 95482 104279 105223 123393 117619 113646 113746 76424 76626 261544 227883 668545 665761 199853 197854 255729 256536 297915 290123 306033 309542 324494 329195 306906 340317 681431 711686 517517 422632 270874 265887 307835 306811 321490 327893 330507 333546 369395 368331 595003 622728 40.85 68.0 1
11:27:29 2023-09-27 329849 327508 82057 80023 123187 122287 121562 124347 89605 88509 97577 97437 116794 117581 336252 360826 970283 963588 355525 368619 109510 96128 104252 105334 123444 118041 111904 113994 76424 76709 257560 227883 665134 665761 199957 197647 255412 257688 297705 290158 306644 309400 322943 329195 306640 340273 682950 712223 524200 422932 272791 266034 307119 306811 320742 327893 328910 333474 369395 369986 596778 622691 40.85 68.0 1
11:27:30 2023-09-27 332239 327870 82144 80096 123187 122371 121595 124347 89532 88719 97577 97371 116761 117615 337203 358871 964308 958367 357330 368468 109175 95547 104133 105223 123239 117653 113421 113780 76474 76740 259872 227883 662227 665761 200201 197750 254696 258338 297495 289616 306681 308847 324494 330121 305433 339795 683952 712332 511399 420840 272984 265923 306942 306887 321039 327133 329177 333474 369395 369986 602791 623169 40.85 68.0 1
11:27:31 2023-09-27 329813 328742 82146 80270 123179 122320 121562 124468 89543 88686 97611 97607 116916 118166 337223 359811 965602 960883 358381 369139 109376 96128 104187 105334 120026 117619 113455 113735 76433 77012 257560 228690 669888 664748 200656 197819 254450 258413 297915 289479 306644 308173 324037 328850 305899 338258 683989 711958 516146 420209 272406 266928 306942 306887 320457 326219 329408 333474 367731 369727 600835 623647 40.85 68.0 1
11:27:32 2023-09-27 332823 327512 82245 80182 123307 122254 121932 124226 89670 88234 97714 97138 116828 117548 336436 361129 965749 955429 355816 368763 109175 95898 104056 105327 123068 117979 113455 113814 76433 77241 257191 228690 666778 665761 199540 199027 254518 257508 297698 289479 306644 310047 324037 329195 306654 339611 683989 710112 517517 423232 270766 267597 306906 306811 321978 326219 330507 336217 367731 368072 599691 621774 40.85 68.0 1
11:27:33 2023-09-27 333738 327747 82081 80015 123153 122756 121843 121079 89532 88654 95420 97473 116661 118037 336581 363193 964776 955636 355671 368368 109175 95833 104056 105223 123581 118075 113545 113859 77963 76657 257560 228206 668426 664748 199366 198993 254518 257724 297915 289031 306644 310082 323809 329626 306906 339611 683989 711149 504957 423232 270247 267562 306942 306811 322013 326183 330507 335979 368839 367712 599691 621810 40.85 68.0 1
11:27:34 2023-09-27 331852 327473 82089 80133 123217 122404 121396 124261 89327 88541 97611 97470 116794 117941 336489 363335 964344 955429 355780 368727 109805 95482 104285 105046 123341 117586 113680 113668 76487 76584 259520 228206 667688 666704 199366 198716 254909 257543 297734 289717 306054 309794 324951 328167 312709 340129 682986 714837 516146 422852 270802 267374 306834 306811 322502 327932 330273 335469 369988 367747 599691 622728 40.85 68.0 1
11:27:35 2023-09-27 331732 328485 82114 80361 121129 122855 121562 121046 89660 88719 95421 97640 116661 118234 336545 363045 964757 949905 354776 369031 109409 95482 104115 105255 123102 117619 113646 114073 76433 76584 259872 227380 666601 669067 199540 198405 254909 257543 297915 290564 306608 308173 323430 327937 306545 338223 687008 718497 514775 423484 270802 266741 306441 306631 321003 328193 328449 333474 369988 367782 598509 622728 40.85 68.0 1
11:27:36 2023-09-27 329426 328007 82085 80161 123093 122931 121396 124295 89327 88723 97577 97470 116761 117975 336489 360588 967843 951930 358671 369355 109175 95898 106567 105400 122982 118013 113309 113848 76277 76709 259872 228690 660285 669541 199853 197854 254650 258591 297915 288838 308524 307637 322943 328698 306906 338223 684025 718595 516146 421591 270874 266518 306942 307136 321039 326148 332387 333167 369700 369920 603929 625233 40.85 68.0 1
11:27:37 2023-09-27 330558 327897 82100 80182 121163 122521 121694 121079 89630 88686 95355 97470 116761 117975 336489 360588 971284 949868 357403 369615 109141 96193 104127 105400 122999 118013 113421 113961 77897 76907 257560 229339 661238 669541 199540 197854 253702 258157 296798 288531 309251 308103 324541 329195 306906 340239 684025 718783 516809 423048 270874 267562 306942 306209 322992 325657 330478 333244 369988 368882 599986 626897 40.85 68.0 1
11:27:38 2023-09-27 328818 328472 81940 80019 123179 122437 121479 124295 89327 88654 97611 97470 116761 117975 336727 361129 969251 949158 353703 368763 109175 95833 104023 105327 119962 117653 113343 113893 77930 76688 259872 229501 663177 667648 199400 199062 254874 257002 297456 288400 308488 308138 325095 329160 306906 339130 681985 720298 517517 422932 270348 268198 306942 306811 323687 325901 332387 333221 369844 369920 596080 625381 40.85 68.0 1
11:27:39 2023-09-27 331298 327866 82063 80174 121163 122404 121595 124261 89360 88541 97611 97607 116916 117941 336727 363335 971348 951558 351713 368799 109141 95898 106749 105327 123068 118210 113421 113893 76402 76803 257560 229519 664512 667648 199262 199062 254518 257002 298627 288566 306753 308138 328788 329195 306906 339130 683237 718533 524200 423232 270348 267669 306942 306595 323028 325920 329479 333438 369952 366651 596226 625048 40.85 68.0 1
11:27:40 2023-09-27 328818 327014 82089 80019 123093 122287 121479 124261 89482 88541 97577 97336 116761 117615 336252 363370 972073 949905 351605 368763 109309 96549 104219 105591 121519 118075 113634 114073 76361 76771 258619 229501 668675 670490 199400 198854 255301 257142 297843 288803 306608 308173 322008 327672 306617 340480 682601 720567 516146 423520 270766 266741 309515 306811 322992 326183 329479 333510 369988 369148 594431 625048 40.85 68.0 1
11:27:41 2023-09-27 328728 327972 81940 80303 122974 122437 121562 121245 89295 88816 97577 97636 116728 118528 336106 359511 971385 956789 354239 368799 109208 95866 104056 105255 123068 117653 113421 113701 77930 76688 257560 228529 661997 669541 199923 197785 255694 256931 296798 289132 306717 307171 323728 328929 306654 339795 681431 720186 516146 422622 272406 265887 306476 306811 322240 326183 330210 332428 368772 369986 597255 625528 40.85 68.0 1
11:27:42 2023-09-27 328728 327517 81940 80019 123008 122404 121396 124261 89360 88509 97611 97470 116794 117975 336489 359954 976823 959330 354521 369031 108857 96292 104003 105367 122999 118238 111405 114265 76402 76876 257560 228690 656501 668593 200236 198474 255301 257327 296763 288803 309603 307171 324951 330121 305935 339281 681431 721716 514775 420840 272406 265958 306441 306811 322466 325432 330978 333167 368875 369433 597532 625528 40.85 68.0 1
11:27:43 2023-09-27 331816 327790 82100 79991 123269 122305 121694 124226 89576 88444 97680 97171 116828 117581 336727 361150 973525 959088 351605 369355 109208 96260 104166 105255 123102 117619 113377 113735 77963 76771 259520 228852 665233 664784 199853 197854 254944 256683 299564 288597 306681 310047 324037 330121 306906 338294 676092 712223 504957 421735 270874 266554 309065 306811 324467 326183 328449 335505 368321 369776 592678 623720 40.85 68.0 1
11:27:44 2023-09-27 331816 327512 81973 80019 123187 122894 121595 124295 89360 88541 97611 97441 116950 118194 336472 360862 972665 960883 351177 368619 109409 95769 104285 105302 123478 117586 113455 113701 76299 76657 259872 228206 671890 665761 199853 197819 256482 256825 297525 290564 306644 309073 324494 328911 306906 340069 681949 712223 517517 422632 270874 265701 307870 306811 320232 327928 328449 333546 369722 369433 595768 623303 40.85 68.0 1
11:27:45 2023-09-27 329813 327512 81940 80174 123093 122254 121396 124226 89327 88267 95277 97336 116828 117615 336727 358907 965786 959162 357910 368504 109175 95704 104095 105255 123068 117619 113421 113735 76361 76688 259872 228206 661634 665492 200236 197854 254162 258591 297915 289479 306392 308208 324494 328621 305791 339281 684025 712223 510554 420543 272406 266776 306942 307136 321039 327348 329443 333546 368321 369986 600871 623684 40.85 68.0 1
11:27:46 2023-09-27 332003 327019 82235 79991 123367 122224 122011 120850 89626 88533 95453 97372 116661 117514 336581 360354 966454 958077 357257 368763 109175 95769 106749 105295 122982 118089 113264 113780 77918 76636 257560 228206 663021 663628 199888 198751 254127 258157 297915 291669 306644 309073 323581 328621 306906 340480 684025 710112 514611 420840 270874 267597 306942 306209 322763 326219 329443 335469 367178 367782 599986 625528 40.85 68.0 1
11:27:47 2023-09-27 331888 327508 82085 80023 123183 122287 121396 124295 89360 88509 97611 97403 116761 117649 336489 362791 962942 954072 355314 368504 109645 95417 104285 105046 123341 117619 113523 113510 76445 76615 257191 228206 668057 665761 199366 198751 254874 257760 297734 290123 305350 309829 322978 328202 306969 340480 683469 712260 508934 423484 270838 267648 308678 306209 322013 328158 330273 333582 369988 367747 599266 621810 40.85 68.0 1
11:27:48 2023-09-27 329315 327764 82143 80361 121250 122907 121562 121014 89663 88751 95454 97640 116944 118234 335596 362649 962869 951967 355565 368534 109309 95671 104121 105223 123273 117619 113489 113990 76393 76584 265601 226920 664408 668593 199574 198841 254909 257363 298023 290564 306644 308173 323465 327937 306906 338223 683989 717989 514775 423520 270802 266776 306942 305711 321003 328229 328449 333221 368772 367782 599433 623206 40.85 68.0 1
11:27:49 2023-09-27 329426 328507 82089 80165 123017 122437 124693 124330 89360 88654 97476 97502 116794 117975 336489 360588 968530 952717 357910 368799 108991 95866 106646 105432 123328 117979 113231 113927 77897 76803 257560 228852 658112 666975 199853 198439 254127 258591 297915 288838 308452 308103 322978 329195 306906 338258 685515 720971 516146 420998 270874 266776 306942 307171 322466 325955 331014 333438 369988 369920 603966 626158 40.85 68.0 1
11:27:50 2023-09-27 330521 327905 82092 80206 121335 122672 121679 121147 89507 88719 95421 97506 116728 117649 336252 360084 970409 951558 358417 368799 108991 95930 106680 105624 123119 118013 113264 113848 77897 76771 258844 229068 662786 666975 199853 197888 254127 258627 297807 288838 309506 308173 323013 329195 306906 338294 685245 718666 520088 420963 270874 266776 306942 307843 322502 325692 330978 333438 369988 368624 602605 626452 40.85 68.0 1
11:27:51 2023-09-27 329315 327517 82114 80051 123017 122404 121479 124295 89360 88541 97680 97403 116761 117975 336489 361199 969251 949195 351641 368475 109208 95547 106715 105400 122897 117897 113264 113814 77972 76688 257560 229176 660898 667648 198949 199374 254874 256931 297664 288636 306717 308138 322683 329395 308642 339611 680914 718497 510554 422221 270572 267562 308678 306811 323710 325866 332387 333257 369664 369920 597679 625344 40.85 68.0 1
11:27:52 2023-09-27 331533 327866 82228 80282 121163 122705 121595 124399 89482 88630 97577 97470 116916 118037 335705 363335 972073 949905 354233 368619 109141 96128 104101 105400 123034 117945 113387 113780 76402 76688 257560 229176 661883 667648 200911 199062 254092 257724 297807 288768 309215 308138 323693 329195 306617 339611 682950 720567 517517 423685 270766 268162 306798 306811 324010 325885 330442 333474 369988 367747 599691 626415 40.85 68.0 1
11:27:53 2023-09-27 329279 327719 82085 80015 123179 122386 121396 124313 89360 88844 97577 97470 116761 117941 336727 363335 969251 949868 351677 369319 109175 95833 104101 105400 123465 117653 113421 113735 76433 76709 261544 229014 662106 667648 199227 199062 255301 257508 297734 288803 306644 308173 322943 329195 312745 339611 681949 719280 516146 422852 270539 267312 309515 306595 324981 326042 330335 333366 369844 369400 594248 625155 40.85 68.0 1
11:27:54 2023-09-27 331063 327826 82020 80023 123102 122404 121396 121079 89507 88630 97645 97470 116761 117941 336252 363193 971385 949868 351569 368799 109175 95547 104056 105223 123034 117979 113343 113780 76443 76740 259872 228852 661741 669541 199366 198405 255694 256931 299600 289242 306320 308173 323430 327636 312561 338223 679917 720567 523858 423520 270802 265923 307835 306545 322992 326183 329443 333474 369288 367782 595527 624568 40.85 68.0 1
11:27:55 2023-09-27 327826 327742 81911 80270 122940 122771 124711 121079 89327 88816 97543 97636 116567 118336 335777 361164 972110 955429 353703 368439 109175 95866 104056 105367 122982 117653 113421 113735 76402 76771 257560 228206 667457 667047 200027 197612 255729 256931 296798 289616 306753 308138 323987 328667 306906 340034 682601 723522 514775 426246 273149 265781 309551 306739 322323 326042 332387 333257 372045 369951 596410 625528 40.85 68.0 1
11:27:56 2023-09-27 328264 327972 82114 80453 123145 122620 124762 124330 89360 88662 95421 97636 116647 118172 336489 361114 971348 956789 354198 368468 109359 95866 104121 105400 123068 117653 111870 113701 76474 76688 257560 228206 674276 669541 200586 197819 255694 257327 296798 289682 308524 307637 323952 329658 306618 340309 681431 720150 517517 421326 272791 265923 307119 306811 322502 327133 330943 333131 369988 370021 597072 626897 40.85 68.0 1
11:27:57 2023-09-27 330317 326979 82231 80023 123341 122338 121694 124261 89626 88509 97680 97336 116761 117615 336727 360208 977749 958371 354776 368763 109175 96193 106680 105705 122829 118013 113309 113848 77864 76959 258844 229990 667633 666704 200201 198405 255694 257724 297771 287962 309470 308208 324735 330907 306617 341506 682491 718351 513259 421625 272718 266563 309515 308547 323567 325131 331480 333510 368249 369986 598730 627342 40.85 68.0 1
11:27:58 2023-09-27 332003 327023 82194 80015 123341 122488 121694 120838 89637 88541 97645 97304 116794 117581 336727 360488 974943 959088 353739 368763 109141 95801 104133 105400 123068 117653 113264 113893 77951 76740 259537 229827 660898 665761 200201 198405 255087 257543 297734 288943 308524 309542 324037 329836 306906 341506 679953 712296 520259 421437 272214 266554 308533 306811 324010 325657 332461 335469 367767 369433 591931 625491 40.85 68.0 1
11:27:59 2023-09-27 331816 327517 82227 80019 123341 122254 121595 124226 89626 88593 95518 97441 116916 117514 336618 360934 974048 960883 351424 368288 109261 95801 104121 105223 123102 117653 113421 114163 76476 76688 257560 228690 667602 663809 199992 198750 255412 256716 299600 288562 306681 310047 324494 329889 306906 338258 679953 711686 518888 422034 272214 267335 307369 306811 324010 326219 328449 335505 368839 368882 594723 623684 40.85 68.0 1
11:28:00 2023-09-27 330706 327023 82163 80019 123187 122287 121562 124261 89360 88630 97611 97304 116794 117615 336489 360049 968530 961890 354202 368763 109510 95898 104160 105400 123273 118055 113646 113701 76433 76709 257560 227561 671314 666018 200027 197854 256517 257543 295936 290635 306644 309785 322043 329658 306906 340309 681949 712223 516302 422932 272406 265923 308336 306811 321978 328158 328946 335469 369952 368882 595309 623340 40.85 68.0 1
11:28:01 2023-09-27 329849 327777 82053 80333 121167 122756 121777 121046 89507 88779 95486 97372 116661 117839 335560 360970 968382 961853 355780 367655 109208 95801 104252 105302 123294 117619 113455 113735 76433 76959 259520 227883 668680 665761 200167 197785 255729 258157 297279 290396 306644 309108 322043 329658 306870 342514 682913 712030 517517 422632 272984 265293 307119 307101 320718 327663 329177 333510 369988 370021 599691 623415 40.85 68.0 1
11:28:02 2023-09-27 329546 327019 82089 80019 123179 122371 121666 124261 89543 88509 97645 97470 116794 117941 336436 359412 965749 956335 357403 368763 109175 95482 104133 105255 123068 117653 113421 113701 76381 77189 257560 228206 664902 664748 200656 198716 254518 258555 297915 289616 308488 309073 324494 328850 306078 338294 685515 711149 517517 419615 272406 267374 306942 306887 322013 327133 329443 333546 367767 369796 604938 624274 40.85 68.0 1
11:28:03 2023-09-27 332438 327260 82410 79927 123569 122308 121876 124227 89630 88170 95486 97307 117017 117548 336727 361114 965786 956529 356210 367261 109208 95833 104101 105255 123307 117979 113377 113735 76413 76803 257560 228529 662349 663809 200027 199062 254483 258338 296763 289717 306717 309577 324037 328629 306906 340722 684025 710112 520259 420840 272523 267633 306942 306672 322466 327133 329443 336253 367731 368589 599950 623647 40.85 68.0 1
11:28:04 2023-09-27 331852 327719 82198 80023 123222 122404 121562 124261 89543 88541 97645 97171 116794 117581 336727 362283 964381 955156 355026 368208 109763 95482 104382 105223 120399 117619 113646 113668 77963 76636 259520 228206 670013 667648 199574 198889 255301 257760 295936 290635 306379 309073 323691 328202 308787 338223 683989 718533 524372 423520 270802 267151 308678 306811 321039 328920 331100 333293 371900 369884 599118 622581 40.85 68.0 1
11:28:05 2023-09-27 329659 327600 81982 80174 120827 122789 121396 121114 89327 88723 97408 97502 116567 118166 333492 361129 964344 949905 356174 368065 109175 95737 104062 105327 123102 117653 113421 113701 77930 76657 257191 227937 662823 669541 199888 198716 254909 257760 297315 290635 306717 307707 323987 328893 306906 338294 686738 720567 508934 422852 270874 267151 306476 307843 320553 327928 329515 333438 368772 368847 603034 624568 40.85 68.0 1
11:28:06 2023-09-27 329426 327543 82089 80023 122970 122404 121396 124416 89360 88541 97645 97502 116728 118277 336489 360876 967156 952680 358417 368504 108991 95769 106646 105432 122948 118013 113231 113769 76205 76657 257560 228690 662325 669541 199888 198681 254731 258627 297915 289479 308996 307887 323465 328875 306906 339007 686037 719136 517517 421591 270874 267089 308642 310295 323928 326886 331372 333329 371814 368776 601612 626418 40.85 68.0 1
11:28:07 2023-09-27 330126 327834 82105 80127 123017 122470 121479 124261 89565 88695 97611 97470 116761 117975 336489 362939 968529 949942 357690 369355 109099 95833 106715 105432 122863 118013 113264 113882 77864 76771 257560 229339 666740 668593 199957 198716 253880 258555 296798 288803 309506 308138 323241 329195 306906 338223 683989 719065 524029 422622 270874 267597 306942 306672 323028 326148 331247 333474 369988 368882 600871 626897 40.85 68.0 1
11:28:08 2023-09-27 329319 327517 81969 80121 123017 122353 121396 124295 89512 88662 97611 97403 116794 117649 336489 360049 969288 948485 353739 368799 109175 95833 106680 105527 122897 117653 113343 113848 77897 76938 257560 229391 661969 667648 199888 199374 254696 257724 297699 288601 308524 308173 322978 329658 312488 339611 684741 720312 520088 423759 270549 268315 308642 306415 323866 326007 330835 336091 369808 369920 597108 625528 40.85 68.0 1
11:28:09 2023-09-27 329315 327512 82089 80251 121163 122488 121562 124261 89360 88509 95485 97506 116567 117615 335777 363080 971422 949868 351569 368208 109175 96185 106749 105255 123068 117653 113343 113735 77930 76657 257560 228690 660196 668593 199227 199097 255694 257213 297734 288873 308561 309108 322978 328202 306944 340722 680950 719549 517517 423556 270802 267151 307835 306811 324010 326219 329515 333546 369988 369812 594431 625528 40.85 68.0 1
11:28:10 2023-09-27 328728 328847 81884 80165 122850 122536 124745 121079 89327 88755 97442 97502 116406 118288 335741 360049 972073 955429 354233 368504 109208 95898 106715 105255 122982 117619 113264 113735 77864 76657 257560 228206 665248 666975 199853 197854 255764 256967 297915 289550 306789 308208 327214 327883 308461 342514 682638 723632 520259 426475 272105 265781 310208 306775 322813 326992 329443 333438 369876 368882 596044 628732 40.85 68.0 1
11:28:11 2023-09-27 328496 327482 81936 80248 123017 123039 121530 124433 89327 88849 95278 97669 116567 118009 336489 359009 972110 957000 351605 368504 109208 95833 104095 105255 123068 117920 113298 113735 77996 76636 257560 228529 666778 670417 199888 197888 255764 256967 296798 289277 306789 308173 324022 328167 306906 340309 680950 720693 514775 423556 272406 265958 307835 306811 322992 325866 329515 333438 369617 369433 594431 625564 40.85 68.0 1
11:28:12 2023-09-27 328728 326104 82085 80019 123222 122437 121562 124261 89515 88541 97611 97403 116761 117975 336252 359954 974215 956298 354776 368799 108991 96193 106646 105432 122829 118013 113152 113961 77885 76991 257191 229231 657433 667648 200236 197854 255336 257760 297626 291257 309689 310332 324951 331050 306726 341690 682536 718351 508934 420694 272911 266741 306476 306877 322992 325202 332037 333402 368839 370021 595933 625564 40.85 68.0 1
11:28:13 2023-09-27 331930 326882 82081 79910 123376 122254 121750 124261 89576 88267 97645 97304 116794 117581 335451 360462 974943 959088 354848 368799 109175 96185 104056 105327 123068 117653 113298 113769 77930 76771 263278 229501 660898 665761 200201 198439 255336 258111 300344 288741 308524 309108 324037 334932 306906 339281 679953 712332 511906 421437 272214 266741 306476 306811 324467 325920 329479 335979 368616 372271 591513 625564 40.85 68.0 1
11:28:14 2023-09-27 331278 326983 82113 80019 123179 122287 121562 124192 89360 88509 97645 97371 116761 117581 336215 359762 968530 959088 351496 367619 109326 95737 104121 105223 123239 117586 113578 113668 76393 76584 257560 227401 679094 666965 200586 198819 256809 257366 297915 290458 306356 309869 324649 329480 306726 341542 680878 712151 520773 421623 270874 265639 308301 306811 321003 328158 328874 335433 369511 369398 595273 622691 40.85 68.0 1
11:28:15 2023-09-27 329778 326983 82194 80019 123153 122371 121479 124313 89327 88509 97577 97437 116728 117548 335741 360462 968530 961170 355707 367655 109175 95482 104089 105223 123239 117619 113421 113746 76381 76709 257560 227883 676238 665761 200621 197750 255480 258122 297915 290564 307894 309506 322943 329889 306366 340309 683916 715380 524029 421735 273177 266260 308678 307136 321039 327897 329408 333510 369952 370021 599490 625192 40.85 68.0 1
11:28:16 2023-09-27 331768 326983 82344 79987 123461 122224 121694 124157 89637 88509 97680 97304 116794 117581 336727 360704 965749 957470 356898 368727 109175 95833 104166 105400 123153 117979 113421 113859 76456 77074 265601 228743 674263 663628 200097 199513 254768 258377 298023 290564 308307 311506 324001 328850 306906 338982 684957 713430 520259 420804 270874 267597 309029 309238 322586 327628 329479 336454 368285 368847 601211 624484 40.85 68.0 1
11:28:17 2023-09-27 332319 326988 82190 79987 123350 122663 121595 124157 89605 88234 97645 97271 116794 117548 336489 361129 967156 955429 355241 367691 109396 95898 104056 105367 123068 117653 113421 113780 76474 76688 257560 228206 663798 665761 199853 198889 255152 257724 296763 290564 306608 310011 323430 328663 312525 338223 683952 712296 516146 423484 270838 267562 308678 306209 322693 328885 331064 335689 369483 369920 598288 622545 40.85 68.0 1
11:28:18 2023-09-27 330594 327830 82059 80284 121163 123039 121428 121245 89511 88816 97611 97603 116761 118138 335596 362212 962906 952606 355241 367368 109409 95801 104232 105367 123068 117619 113421 113701 76402 76605 259872 226920 665874 669541 199853 198889 255301 258122 297915 290427 306644 308173 327178 328663 308642 338972 684025 719549 516146 425302 270874 267562 306870 306637 321003 328885 329443 333244 369805 368589 603219 623647 40.85 68.0 1
11:28:19 2023-09-27 329193 327746 81944 79991 123140 122437 121396 124434 89327 88938 97577 97636 116761 117975 335741 360588 966434 951930 357910 367655 109141 96161 106715 105400 123055 118013 113421 113893 76361 76771 257191 228206 673708 669541 200201 198716 255266 258591 297489 289717 309433 308103 323917 329658 306906 338972 685478 719938 510554 421888 270874 267151 306870 310295 323139 326886 331337 333293 369916 369293 602923 625787 40.85 68.0 1
11:28:20 2023-09-27 330090 327799 82063 80183 123239 122521 121595 124434 89327 88654 95486 97437 116728 117975 335705 360049 971210 949832 356898 368727 109141 95898 106646 105400 122999 117979 113275 113814 77951 76907 263278 229339 660994 668593 200167 198716 254057 258555 301346 288943 308130 308173 323430 329658 306906 340722 683952 720567 517517 423232 270874 268386 306942 308715 323483 326113 330943 333474 369988 368554 601676 626415 40.85 68.0 1
11:28:21 2023-09-27 328782 326979 82198 80023 123187 122470 121479 124347 89543 88662 97577 97470 116761 117941 336215 363335 972073 949905 351569 368180 109175 95833 104056 105327 123204 117653 113421 113735 77930 76740 259872 228690 666848 669541 199505 198785 255694 256931 297699 289682 308524 309073 323465 328667 306944 338223 680950 719258 517517 426853 272727 267277 310428 306775 323830 326992 330335 333366 372607 369920 594211 625454 40.85 68.0 1
11:28:22 2023-09-27 328551 327517 81903 80216 121010 122701 124728 121180 89327 88723 97577 97833 116661 118138 335741 361164 972110 955429 354221 368763 109175 95769 104056 105400 123239 117653 111962 113859 76424 76740 261544 228690 666542 667011 200167 198405 256482 257543 297213 289682 306717 310259 324440 328167 306906 342234 679953 721165 515804 423520 272406 265887 307835 306811 322813 327133 332350 333366 369841 369692 594394 625491 40.85 68.0 1
11:28:23 2023-09-27 330126 327023 82138 80019 123307 122287 121595 124261 89637 88509 97611 97403 116761 117581 336489 359665 974906 959051 354739 369059 109141 96161 104101 105432 123034 118013 113231 113927 77897 76938 263278 230208 665847 665761 200236 198716 255301 257760 300920 288943 309470 309037 325095 329907 306581 342234 684344 719670 518888 420694 272297 266598 309296 309151 324287 325481 331301 333510 368285 369692 597226 626121 40.85 68.0 1
11:28:24 2023-09-27 332475 327442 82202 79959 123299 122393 121801 121016 89507 88509 97645 97304 116794 117548 335378 360970 972110 957692 351285 368468 109359 96587 104056 105223 123068 117619 113387 113780 76433 76771 259872 228852 665590 664748 200201 198716 255659 257497 298150 289242 306717 310082 324494 330121 306906 339246 679917 712223 518888 422034 272406 267151 307369 306811 324695 327133 329443 336490 368839 369796 592642 624568 40.85 68.0 1
11:28:25 2023-09-27 329546 327019 82142 80019 123264 122455 121562 124347 89637 88662 97679 97667 116761 117581 336252 359954 968530 959125 357529 368468 109208 95769 104095 105400 123068 117619 112203 113780 76393 76688 256971 227883 663067 665761 200831 197819 255659 258591 297915 290388 308198 310955 324807 330050 306474 342852 685332 712151 517517 421960 273756 266563 308678 307601 321978 328158 333059 335689 369988 371094 599950 623747 40.85 68.0 1
11:28:26 2023-09-27 329546 327423 82104 79991 123179 122404 121562 124295 89543 88509 97611 97470 116761 117941 336489 358871 965749 958779 357910 368763 109435 95801 104154 105367 121688 117979 113421 113780 76402 76740 257560 228206 666896 664748 200831 198716 254874 258591 297915 289717 308729 309542 324722 328885 306834 339281 685515 712260 516978 420840 272406 267597 306942 307136 322502 327628 329479 333546 368321 370056 600871 625011 40.85 68.0 1
11:28:27 2023-09-27 333183 327023 82227 80047 123222 122455 121810 124382 89576 88541 97645 97304 116794 117581 336252 361199 965749 955429 355565 368763 109544 96153 104187 105223 123273 117586 113455 113701 76370 76709 259872 228206 667798 667175 199888 199444 255447 258772 297590 291379 306500 309905 324951 329018 309515 341542 683770 717228 508934 423520 270874 267562 307119 309128 322323 329151 328910 335469 369288 369776 599580 622728 40.85 68.0 1
11:28:28 2023-09-27 329550 327512 82053 80274 122978 122503 121396 124364 89360 88784 97476 97636 116680 118475 335777 361164 964308 952643 355598 368468 109175 95833 104095 105367 123102 117979 113455 113735 76433 76709 263278 227561 662349 669541 200167 199027 255480 257760 298023 290564 306717 309821 323987 328875 306906 339246 686000 720567 516146 423186 272406 267597 306441 309201 320718 328193 330442 333474 369616 368882 602103 625213 40.85 68.0 1
11:28:29 2023-09-27 329477 327019 82077 80129 123093 122488 121396 124295 89576 88695 95409 97470 116761 117975 336252 360049 968529 951967 356645 369319 109141 96128 106715 105432 123034 118013 113309 113893 76402 76771 259872 229790 662206 669161 200586 199513 254555 258413 299208 289102 309470 309400 324627 329747 306906 340722 683989 721716 514775 424023 270838 268422 306942 306209 324010 326625 331337 333510 369988 368331 599507 626897 40.85 68.0 1
11:28:30 2023-09-27 331027 327508 82142 80023 123213 122488 121428 124295 89482 88662 97611 97470 116761 117941 336252 362212 968308 949868 351605 368763 109175 95866 104062 105400 123068 117653 113455 113735 77930 76740 257560 229176 664635 667648 199540 199513 255301 257363 297734 291257 308524 310332 322978 329426 307158 340129 682950 719549 523858 423186 270766 267597 307369 306811 324658 326183 330442 333546 369700 369848 597226 627047 40.85 68.0 1
11:28:31 2023-09-27 328582 327512 81911 80270 122940 122602 124624 121046 89327 88849 97577 97803 116567 118370 335777 360084 972110 957470 353703 368727 109275 95866 104089 105223 123102 118170 111870 111202 76487 77043 265601 228852 665267 670490 200691 198716 256093 257979 299709 290158 308960 308103 324475 329658 306424 343488 681949 721165 516146 422257 272984 267156 307835 306811 323028 327169 330978 333438 369876 370021 593645 626452 40.85 68.0 1
11:28:32 2023-09-27 327509 327014 82065 80023 123098 122437 121595 124330 89482 88662 97611 97470 116831 117975 336489 359954 974943 956261 354739 368763 108957 96161 106612 105465 122795 118176 113197 114038 77864 77074 257560 228690 661521 668593 200831 198405 255694 258157 296798 289277 310199 308138 324807 328815 306906 340309 681949 720567 516146 421437 273177 266741 307154 306523 322741 325901 332270 334948 369287 369915 597772 626268 40.85 68.0 1
11:28:33 2023-09-27 332475 326064 82146 80055 123209 122371 121595 124261 89576 88722 97645 97304 116761 117581 336252 361114 971385 958371 351285 368763 109460 96096 104415 105269 120301 117878 113668 113994 76456 76740 259872 228690 666721 664566 200796 199027 255694 256931 297734 290388 309327 310989 324951 330121 306906 341328 682601 716888 516302 422932 272406 267374 308336 306811 323423 327893 329443 336490 369988 369986 592715 624303 40.85 68.0 1
11:28:34 2023-09-27 332003 327019 82081 80019 123183 122488 121595 124261 89576 88541 97645 97371 116761 117581 336489 360049 968529 961207 351641 367691 109544 95482 104193 105223 123136 117619 113455 113735 76393 76584 255545 227561 668309 665761 200236 198889 256732 257543 299564 290635 306284 309577 322978 330121 306906 340344 681949 712260 508934 423759 272573 266269 310428 308425 321906 329009 331445 335324 369808 369845 597151 622545 40.85 68.0 1
11:28:35 2023-09-27 330953 326983 82089 80216 123217 123006 122130 121097 89605 88662 97645 97403 116794 118132 336053 360462 968530 961207 356247 368727 109359 95769 104127 105400 123068 117653 113377 113735 76433 77105 263278 228044 667249 665761 200831 197819 255729 258555 298023 290621 306753 309577 322978 330121 306581 341376 684025 716398 510554 422034 273563 265958 306476 307136 321752 328193 329479 335505 369988 371720 599470 623684 40.85 68.0 1
11:28:36 2023-09-27 331386 327014 82381 80160 123457 122224 121894 124192 89793 88541 97645 97171 116794 117581 336727 360462 967156 957470 357147 368763 109468 95866 104121 105432 123136 117897 111982 113814 77963 76657 257560 228206 670618 663809 200621 199097 254696 258591 296798 289752 306644 310047 324037 328850 306906 340948 685707 714368 520259 421727 270766 268279 308678 309420 322813 327486 330335 336857 368249 368882 599986 623684 40.85 68.0 1
11:28:37 2023-09-27 333235 327260 82306 80023 123183 122371 121595 124261 89720 88565 97645 97171 116794 117615 336489 361164 967156 957195 355816 368799 109544 95866 104089 105327 123239 117653 113421 113735 76433 76771 257560 228206 667122 666704 199853 199097 255515 258157 296798 290635 308257 310082 323691 328698 306944 338258 683952 718497 509201 423556 270874 267597 306476 306209 322276 329186 328449 335469 369288 368589 599691 623206 40.85 68.0 1
11:28:38 2023-09-27 329586 327517 82049 80157 123213 122587 121479 124398 89392 88755 97611 97502 116680 118138 335777 360084 967156 952680 357910 368799 109208 95833 106601 105432 123068 118013 113343 113769 76474 76803 259520 228206 663776 669541 200201 199062 255694 259433 297243 290017 309179 310332 326753 329640 308606 341579 685854 722609 513405 424434 272297 267384 308810 308067 321978 327169 331516 333474 369808 369848 601758 626452 40.85 68.0 1
11:28:39 2023-09-27 329550 327019 82081 80316 121159 122488 121479 124295 89515 88662 97611 97502 116794 118311 336252 360049 968529 949905 357403 368763 109208 96193 104101 105432 122863 118094 113231 113848 76142 76803 276929 229176 671296 669067 200201 199062 254127 258591 297248 288943 309944 308208 323691 329640 306906 338294 685478 719136 517517 421888 272406 268800 306942 307136 322705 326183 331516 333546 368513 369433 601248 627674 40.85 68.0 1
11:28:40 2023-09-27 328321 327019 82179 80161 123128 122437 121562 124416 89543 88541 95343 97470 116761 117615 335777 359009 969215 950731 356191 368799 108991 95833 106715 105400 122863 118315 113343 113961 77930 76938 263278 229176 657523 669358 200236 199131 254663 259504 299709 291760 310273 308067 324951 330050 306581 341542 685817 722609 516146 421555 272406 267597 306942 307351 323902 327936 331480 333546 369988 369727 602145 626749 40.85 68.0 1
11:28:41 2023-09-27 328321 327512 82235 80193 123128 122521 121512 124382 89637 88844 97611 97502 116794 117941 336489 360049 969251 949868 355350 368799 109175 96161 106715 105400 123123 118013 113377 113769 76393 76855 261544 229339 663421 668593 200236 199722 254909 258193 297734 288838 309470 309108 323465 330121 306906 340370 683989 718835 517517 420998 270874 268800 306476 306209 323651 326219 331014 333582 370132 367782 598841 626897 40.85 68.0 1
11:28:42 2023-09-27 329315 327773 82175 80051 123017 122488 121583 124347 89670 88541 97645 97403 116761 117615 333528 362247 972147 955429 351569 368799 109175 95801 104056 105400 123017 117653 113264 113814 76433 77126 257560 228779 664640 671405 200621 198923 256770 257617 299600 290017 308379 309652 324824 328521 306581 340309 681949 721237 527278 426853 272406 266705 308336 306174 323746 327698 330370 333546 369946 370869 594888 625528 40.85 68.0 1
11:28:44 2023-09-27 328728 327054 81940 80270 123017 122536 124728 124398 89360 88849 97442 97669 116567 118172 335741 358974 972147 957470 353703 368180 109393 95898 104023 105400 123068 117653 113455 113848 76433 76803 259520 228852 678938 666975 200831 198716 256517 257795 297843 290158 309470 308138 324964 329858 306906 341100 681985 721291 508934 421627 273681 266776 307440 306209 323064 327663 331480 333438 369359 370882 595933 627083 40.85 68.0 1
11:28:45 2023-09-27 329778 327454 82175 80019 123281 122170 121595 124054 89515 88267 97645 97336 116794 117581 336489 359954 974980 958853 354812 368799 109208 95833 106749 105295 122948 117687 111715 114073 76424 77043 259872 229827 665026 665616 200726 198923 255553 258377 298950 288698 308874 310082 328824 328850 306834 342514 681431 716431 518888 421437 272406 267312 307404 306811 324695 325959 329515 336527 368875 369727 592715 625564 40.85 68.0 1
11:28:46 2023-09-27 332324 326100 82089 80023 123222 122287 121479 124088 89729 88267 97645 97336 116794 117615 336252 359009 971840 959051 351038 368799 109578 95866 104154 105255 123136 117619 113489 113735 76538 76657 257560 228779 666171 665291 200236 199062 255764 256967 298394 290599 306753 310806 322043 330121 306545 339281 682986 712223 518888 422632 272406 267186 308372 306595 323723 328405 331879 336748 369700 369880 592569 623537 40.85 68.0 1
11:28:47 2023-09-27 329778 326979 82113 80242 123234 122521 121595 124295 89605 88630 97611 97437 116761 118277 336489 360462 968530 961853 356825 368727 109460 96228 104317 105591 121688 118041 113792 114073 76362 76771 257191 228169 668435 667501 201288 197819 255729 258555 297698 290635 308198 311432 323395 329800 306870 341340 683989 716180 517517 422632 273563 266741 307119 307817 320718 328158 330210 335943 369722 371650 599950 624191 40.85 68.0 1
11:28:48 2023-09-27 329778 327482 82194 80379 123273 122587 121562 124364 89543 88662 97645 97603 116761 117975 335741 358547 965712 958334 357653 368763 109326 95898 104187 105367 123204 117619 113421 113780 76424 76771 263278 228206 673911 664748 201007 198993 254909 259137 298023 290564 308524 309542 322755 329343 306582 340034 685963 712223 517517 421763 272995 267876 308642 309711 322323 327981 330335 335324 368696 370953 602383 624827 40.85 68.0 1
11:28:49 2023-09-27 333894 326948 82202 80023 123175 122488 121512 124278 89543 88509 97611 97304 116761 117548 336215 361199 966341 958367 355561 369031 109409 96128 104225 105334 123444 118041 111749 114118 76424 77043 257560 228206 661945 664748 200201 200036 255412 258520 297178 290361 308960 310989 324735 331247 309478 338258 686000 712151 516302 422034 270874 268800 306762 307136 323160 327663 331768 337003 368839 368847 599950 624710 40.85 68.0 1
11:28:50 2023-09-27 331852 327014 82210 80133 123388 122521 121595 124330 89637 88509 95387 97437 116761 117581 336252 361199 965749 955429 355528 368763 109695 95482 104317 105255 123273 117619 113612 113701 76361 76740 257191 228206 668733 667648 200167 199062 255694 258520 299756 291485 306681 309794 323952 329195 307158 341469 686602 719559 517517 423448 272069 267455 309551 309420 322550 329471 331916 336272 369841 368812 600969 623610 40.85 68.0 1
11:28:51 2023-09-27 329426 327464 82198 80270 121216 122536 121562 121046 89576 88755 97611 97736 116802 118166 336436 362939 967658 954274 355488 368296 109376 96358 104219 105334 123444 117979 113578 113814 76465 76740 257560 228096 664522 669541 200201 198785 255694 258270 297915 290427 308960 308173 324929 329858 312561 339759 687008 720567 514775 423520 272908 267562 307334 307817 321003 328654 330943 333474 369841 369433 603219 625011 40.85 68.0 1
11:28:52 2023-09-27 328728 327019 82194 80188 123269 122536 121396 124295 89360 88816 97611 97636 116728 118138 335741 360588 967843 952643 359288 368727 109175 96161 104062 105400 123068 117979 111948 113893 76329 76907 257560 228529 658766 669541 200902 199062 255694 259573 297915 290158 309907 311211 327251 329871 308461 341579 686825 723632 520773 425368 272297 267419 308642 307997 322466 327169 331480 333474 369988 372013 603036 626379 40.85 68.0 1
11:28:53 2023-09-27 329659 326038 82194 80361 121163 122470 121595 124295 89637 88723 97713 97603 116728 117975 335741 360049 971284 952680 357403 368763 109175 96193 104023 105432 123034 118176 113387 113927 77930 77053 257560 229501 658619 669271 200831 199062 254696 259354 299600 289242 310090 309037 324807 330121 308642 338258 685478 720312 523344 421591 272406 268611 306942 307601 323974 327402 331516 333510 369988 369433 600785 627342 40.85 68.0 1
11:28:54 2023-09-27 330126 326988 82081 80216 123187 122404 121562 121037 89543 88662 97679 97636 116680 117941 335705 363734 969251 949832 351641 369319 109175 95866 104035 105400 123034 117979 113387 113859 77930 76771 257228 228852 661847 667648 199540 199687 255482 257872 300660 291669 308742 309869 324951 330050 309953 340727 684653 720421 520773 422816 270730 268422 309260 306811 324407 326992 333480 335433 369988 367782 596190 626268 40.85 68.0 1
11:28:55 2023-09-27 328818 327473 82049 80165 123213 122488 121562 124434 89543 88723 97645 97437 116761 117941 335741 362791 973488 952643 351569 368468 109396 95833 104121 105400 123068 117653 113421 113893 76393 76907 259872 228690 662361 669541 200167 199062 256773 257724 299600 289717 308888 309542 323987 328663 307193 339759 681431 721165 517517 423592 270874 267335 308336 306811 324010 327663 330478 333546 369876 368296 593974 625491 40.85 68.0 1
11:28:56 2023-09-27 328496 327482 82224 80303 123187 122569 121562 121097 89543 88695 97611 97636 116761 118138 335741 360716 974178 958367 351677 368763 109359 95866 104121 105400 123068 117653 113421 113735 76361 76938 257560 228690 664277 671368 201042 198819 256555 258196 299600 290564 308779 309139 325278 329480 308533 341304 681985 721237 519916 423556 273611 266705 308266 306209 323483 327663 330442 333329 369876 370021 593681 626897 40.85 68.0 1
11:28:57 2023-09-27 328264 327790 82138 80270 123187 122620 121479 121079 89360 88930 97611 97636 116647 117975 335777 359954 974215 955583 353666 368763 109141 96161 106680 105432 121348 118094 113264 113893 76361 76771 259457 228206 658757 668593 201147 198716 255694 258338 297248 289942 310419 308103 323691 331050 306906 340273 683433 718871 517517 421735 273177 267151 307404 306637 322144 327133 332252 333474 369988 373474 599802 627083 40.85 68.0 1
11:28:58 2023-09-27 330777 326034 82194 80019 123307 122338 121783 124226 89731 88234 97815 97437 117069 117581 336198 360970 974943 959088 351569 368799 109175 95833 104160 105400 123068 117653 111948 114163 76519 77420 257560 229176 664762 664602 200726 198958 255553 257582 298950 289982 308488 310918 322718 328850 306654 342514 683469 712260 516302 422034 272406 267338 309770 306811 324924 327628 329479 337277 369988 369761 592642 625192 40.85 68.0 1
11:28:59 2023-09-27 332475 327019 82235 80023 121124 122371 121595 124261 89605 88509 97680 97403 116794 117615 335777 358974 970661 959051 351533 368475 109544 95801 104317 105295 123187 117619 113612 113701 76497 76740 260016 227883 667235 665761 200831 199409 256877 256967 299600 290635 306681 310771 322978 330121 308642 340273 681431 712223 518888 422932 272908 267186 309272 306811 323064 328866 332350 336474 369700 369880 594248 623500 40.85 68.0 1
11:29:00 2023-09-27 329546 328655 82142 80248 123128 122437 121562 124295 89637 88723 97611 97470 116761 117615 335777 358907 968530 961654 356788 368208 109510 96228 104317 105302 121873 118136 111749 113915 76456 76991 257560 228169 669280 665616 201358 198889 255729 259172 297915 290353 309201 310486 324951 328850 306834 341376 686000 719559 517517 421437 273563 267151 306905 307852 322013 328193 330442 335469 369988 371685 603219 625048 40.85 68.0 1
11:29:01 2023-09-27 329582 327019 82142 80216 123222 122488 121595 124295 89637 88662 97645 97470 116761 117615 336489 358871 967156 958408 357656 368763 109544 96128 104089 105432 123102 117653 113455 113814 76497 76991 257560 228206 663311 664784 201182 199097 255266 259390 299564 290599 308125 310011 322718 329872 306906 340273 687008 712223 517517 420840 272995 268513 309296 310027 322741 328016 330835 335834 368696 370953 603743 625307 40.85 68.0 1
11:29:02 2023-09-27 333425 326064 82235 80055 121466 122437 121595 124261 89576 88509 97680 97371 116794 117581 336252 361164 965786 958367 356101 370806 109275 96292 104187 105334 123444 118075 111749 113994 76424 76991 265601 228690 678938 664748 200236 199687 255412 258886 298023 290564 309215 310989 324494 331377 309296 338258 686037 712187 513259 422034 272716 268422 306476 307136 322992 328158 329515 337552 368839 368882 599433 623647 40.85 68.0 1
11:29:03 2023-09-27 331852 326988 82227 80192 123256 122437 121562 124295 89576 88662 97645 97403 116761 117581 336252 361164 965749 955429 355525 368763 109805 95482 104317 105079 123307 117619 112025 113701 76538 76907 257560 228529 668604 667648 200643 199374 255694 258338 296833 290564 306644 309829 323987 329195 307158 339281 686602 718206 516146 426579 272297 267455 309333 309201 321906 329738 331151 335324 373133 369692 597624 623684 40.85 68.0 1
11:29:04 2023-09-27 328728 326979 82089 80023 123183 122521 121396 124434 89482 88662 97645 97470 116680 118166 336198 362939 968308 953887 358889 368915 109041 96358 104121 105657 123153 118272 113275 113893 77897 76803 257560 229068 659106 669541 200656 199027 254909 259390 297843 290017 310419 308173 323952 330121 312488 340034 686775 719136 517517 421888 272406 267597 306942 307913 323028 326219 331516 333510 368737 369433 603034 626897 40.85 68.0 1
11:29:05 2023-09-27 329659 326073 82049 80051 123187 122437 121768 124295 89392 88541 97645 97470 116680 117615 333456 359511 969251 949868 355350 368504 109175 96218 104101 105400 123034 117653 113309 113814 77930 76771 257560 229339 663654 668593 200236 200036 254909 258945 297769 288838 309980 309542 324879 329943 308933 340391 683843 721550 517992 424434 270730 269070 309296 308983 324780 326183 331211 335469 369988 369174 598583 627342 40.85 68.0 1
11:29:06 2023-09-27 329279 327512 82194 80248 123222 122705 121479 124261 89720 88686 95486 97837 116916 118037 333672 362684 974068 954528 354326 369139 109376 96161 104056 105400 123034 117653 113464 111289 76487 76740 263892 228206 668550 667047 200586 198958 256912 257760 297491 289752 308996 311211 324737 328893 306729 342440 681949 721237 513405 423592 272406 267151 308336 306209 323974 327663 333059 333546 369911 369986 592386 625957 40.85 68.0 1
11:29:07 2023-09-27 326802 327684 82089 80274 123098 122701 121330 121046 89360 88755 97611 97803 116647 118370 335777 359009 973525 955990 354202 368799 109435 95801 104121 105400 121519 117653 113455 113814 76433 76771 259872 228206 661984 669541 200831 198751 256517 258053 300023 290220 309858 310332 325314 330085 306834 341749 682804 725685 516146 424434 273756 266741 307870 306209 323746 328158 332235 333474 369582 371130 598103 627342 40.85 68.0 1
11:29:08 2023-09-27 329813 326073 82260 80329 121501 122639 122265 120981 89818 88719 95551 97506 117017 117839 336053 359775 976179 959051 355314 368799 109175 95898 104252 105367 123034 117979 113264 113927 76402 77272 257560 229990 660291 665761 200866 199062 255764 258555 298638 288838 309980 310047 322008 329378 306654 340309 681985 717989 516302 422034 272984 267597 307404 306887 324924 326183 331014 336527 369431 370869 596226 626897 40.85 68.0 1
11:29:09 2023-09-27 332401 327014 82470 80023 121501 122338 121595 124226 89670 88234 97680 97171 116828 117615 335777 360970 974943 959125 351605 369327 109208 95833 104089 105400 123136 117653 113455 113814 76433 76688 259520 228852 667728 666018 201253 199862 256234 257653 301012 290458 308379 310882 324915 331014 308570 343186 680914 712260 513259 422632 272908 267312 309734 306811 324924 328158 329515 337277 369844 369986 592678 623720 40.85 68.0 1
11:29:10 2023-09-27 332003 329586 82264 80367 123487 122738 121694 121079 89663 88719 95485 97672 116661 117941 336215 359797 968530 963350 355273 368727 109544 95801 104154 105223 121688 117911 113455 113735 76393 76709 257560 227561 676213 666704 200831 198612 257092 258374 295936 290348 308293 310047 323500 330121 312525 341412 684025 717989 518888 420998 273177 266331 308085 307136 322502 329186 329515 335979 369988 371130 599376 623684 40.85 68.0 1
11:29:11 2023-09-27 329351 327019 82179 80220 123222 122470 121595 124382 89576 88662 97645 97502 116794 117615 335777 358907 968530 961207 356788 368763 109208 95801 104121 105400 123239 117653 113455 113735 76342 77043 259872 228133 663565 665688 201393 198923 255623 259211 297698 290529 308053 309905 323952 329378 306906 341376 686000 716289 517517 421735 273563 267186 306476 310027 322359 328229 330478 335505 369988 371425 603071 624605 40.85 68.0 1
11:29:12 2023-09-27 328818 326038 82170 80019 123222 122353 121750 124295 89670 88662 97680 97502 116794 117615 336472 358871 967156 957692 357403 368504 109435 95833 104095 105432 123102 117687 113377 113735 76402 77210 257560 228206 668062 663809 200866 199097 255301 259354 296833 290599 308996 309794 328824 329907 306617 339281 687008 712223 516978 421138 272406 268422 306942 307637 323028 328193 332387 336711 368588 370621 604396 625344 40.85 68.0 1
11:29:13 2023-09-27 331816 327019 82170 80051 123307 122404 121562 124330 89608 88541 97680 97699 116794 117615 336252 362283 965786 955429 356124 368504 109839 95547 104272 105302 120349 117810 111072 113937 76582 76740 261544 228206 680182 669504 200691 199583 255623 258555 297771 291964 306753 309763 327714 329551 307193 339795 687008 718533 517003 423448 272406 267633 309260 306672 322013 329649 330250 335505 369911 369433 599067 624605 40.85 68.0 1
11:29:14 2023-09-27 327296 327790 82081 80299 123059 123138 121363 121245 89576 88962 97645 97636 116680 118172 335741 360624 965712 952680 357220 368763 109208 95833 104089 105432 120028 117653 113298 113814 76361 76938 263278 227883 665736 667011 200271 199548 255764 258627 298023 290564 309470 308173 324964 329658 312597 340069 687045 720428 517517 423222 272406 267597 309953 310259 321216 328636 331875 333366 372870 369880 602886 626268 40.85 68.0 1
11:29:15 2023-09-27 329659 327019 82118 80248 123247 122635 121750 124295 89670 88662 97680 97502 116794 117859 335961 360084 969251 949868 355561 369031 109309 96392 104187 105400 123273 118108 111671 114107 76465 77451 257560 229501 661847 668593 200691 200036 254909 258627 300266 290017 310419 309542 323987 334896 308461 341058 684062 719100 517517 421034 270874 269024 306476 306887 324695 325901 331516 335469 369988 369174 599691 626897 40.85 68.0 1
11:29:16 2023-09-27 329440 327050 82268 80220 121129 122536 121595 124364 89576 88541 97645 97502 116680 117615 335777 361234 970698 949905 351641 368475 109208 95898 104095 105432 122982 117687 113343 113814 76361 76803 257560 228852 660543 668593 199992 200036 256482 257724 298602 290123 309433 309794 323917 329658 308089 339210 682913 719258 517992 426853 271657 268100 310428 308547 324816 327716 331301 336035 369844 369920 595090 626342 40.85 68.0 1
11:29:17 2023-09-27 328728 328250 82049 80299 123153 123138 121446 121162 89327 88962 97611 97803 116647 118370 335705 360790 976749 959737 353521 368324 109376 96260 104154 105334 121771 118007 111749 114039 76393 76907 257560 228529 668066 671368 201218 199027 257057 258122 297664 290149 309616 309435 325682 329658 306908 341064 681949 721043 516146 423520 273177 266705 308301 308547 323974 328123 330478 333474 370948 370021 596410 626860 40.85 68.0 1
11:29:18 2023-09-27 328264 326983 82198 80274 123187 122771 121479 121162 89605 88816 97713 97803 116761 118172 335705 360970 972073 958151 354452 368763 109175 95801 104154 105400 123034 118013 113387 113893 76465 76970 259872 228690 667874 669541 201463 199027 256517 258555 300447 290564 309106 308138 324929 331372 306690 344616 686602 724658 517517 424133 273950 267196 310428 309589 323794 327981 332991 333438 369547 371650 597201 627083 40.85 68.0 1
11:29:19 2023-09-27 331114 326064 82381 80133 121635 122587 121810 124347 89916 88630 95582 97607 117158 118051 336436 360862 976909 963626 354307 369443 109451 96424 104317 105432 123376 118176 113500 113893 76445 77273 261209 229501 664150 665725 200831 199687 256340 258555 300872 288803 309944 310735 322943 329573 306906 340309 681913 716398 514611 422034 273294 267597 309551 306209 324924 327133 330943 337277 369655 370021 594431 626897 40.85 68.0 1
11:29:20 2023-09-27 331547 326983 82227 80270 123427 122569 121727 124295 89637 88662 95486 97699 116794 117941 336489 360970 974215 959088 351303 368763 109544 95866 104252 105400 123273 117945 113655 113701 76519 76938 261544 228529 666718 664748 200831 199062 256482 257724 299056 291379 308924 312833 324843 331515 309042 342366 684653 716504 518888 423832 273067 267419 308336 306811 324924 328158 332115 337261 369988 369986 592314 625155 40.85 68.0 1
11:29:21 2023-09-27 329778 327019 82202 80274 123273 123072 121810 121245 89720 88808 95486 97672 117017 118118 335596 360970 971210 963072 355743 369283 109544 95898 104225 105400 121688 117878 113578 113983 76465 76834 259872 228096 679077 665761 201112 198681 256877 258955 299316 291485 306361 310082 323952 330817 306906 342411 685963 716398 517517 421888 273950 266705 308085 307843 322502 329186 330442 336490 369988 372207 601211 624568 40.85 68.0 1
11:29:22 2023-09-27 329279 326943 82198 80270 123222 122554 121699 124382 89637 88662 95453 97470 116794 117941 335451 358547 968530 961170 357910 368763 109175 96128 104160 105400 123239 117653 113421 113859 76465 77241 257560 228206 661869 665725 201851 199409 255447 259870 299600 290529 308815 309905 324951 331982 306437 341160 686789 712260 517992 421437 273563 267562 309078 310295 322920 328849 330478 336217 369988 371733 602886 625491 40.85 68.0 1
11:29:23 2023-09-27 333420 327234 82402 80361 121501 122738 121810 121114 89724 88719 95485 97869 117017 117839 336034 361093 968530 955429 356628 369031 109645 96161 104252 105432 123273 118013 111962 114231 76456 76865 261544 228206 667235 667648 200236 199687 255729 258591 299528 291520 306644 310740 324440 329658 307659 339759 684957 717410 517517 423556 272406 268198 309442 307101 323746 329880 329946 336490 369876 369398 599691 623647 40.85 68.0 1
11:29:24 2023-09-27 329659 328746 82138 80441 123187 123105 121363 121079 89543 88930 97645 97636 116761 118370 335741 361129 965028 952606 355598 368468 109435 96128 104121 105432 120126 117653 113455 113893 76424 76771 265601 227380 663930 670855 201007 199548 255623 258449 298023 292197 309251 309400 325541 330121 309515 340309 687495 719884 517517 425943 272791 268162 307404 308067 320682 329044 330943 333510 369876 369986 602960 625528 40.85 68.0 1
11:29:25 2023-09-27 330126 327335 82306 80399 123504 123105 121932 121162 89818 88873 95420 97703 116794 118056 335925 360862 972628 949832 356898 368763 109435 96424 104219 105432 123119 118013 113421 113927 76413 77483 257560 229501 663776 669541 200831 199687 254909 259354 298359 289717 310419 309542 323987 330121 309151 339246 686522 720114 517517 422221 272984 269214 308678 307136 324924 325901 332216 335469 369988 369761 599526 627342 40.85 68.0 1
11:29:26 2023-09-27 329440 326979 82381 80270 121129 122635 121694 121014 89637 88816 97781 97470 116761 117615 335777 361164 970661 949868 351605 368995 109175 96161 104166 105400 123239 118204 111948 111234 76456 77273 259872 229501 664635 668557 200062 200560 256305 258377 299159 290123 309944 310011 323952 330121 311050 341542 683916 720567 517992 423520 271885 268656 308085 306811 324924 327893 331480 335469 368772 368847 596190 627305 40.85 68.0 1
11:29:27 2023-09-27 329659 328604 82063 80486 121079 123525 121396 121278 89327 89239 95420 98075 116627 118336 335741 360084 974215 958114 353703 368763 109359 95898 104154 105432 119995 118013 113421 113814 76445 76938 263278 228529 661997 667011 201147 198889 257092 258555 300344 290564 309470 308208 325682 330121 308642 341893 683469 721043 517517 423520 273563 267186 308372 308983 322669 328654 331516 333474 370984 371685 594980 627342 40.85 68.0 1
11:29:28 2023-09-27 328264 327019 82235 80303 123179 122653 121562 121079 89637 88849 97645 97636 116761 118172 336252 360462 976326 957655 355314 368799 109199 96557 104252 105947 121349 118272 111671 114265 76487 77106 259872 228852 661216 669541 201463 199062 256877 258591 300447 290423 309799 308138 324702 329378 306870 341893 685332 720878 518888 422932 273950 267597 308301 307807 323974 327628 333027 333510 370132 372242 597661 627342 40.85 68.0 1
11:29:29 2023-09-27 330126 326034 82235 80220 123423 122470 121816 124295 89793 88755 97748 97470 117069 117975 336198 359954 977749 959125 355277 369615 109141 96161 104089 105465 123034 118210 113421 114085 76433 77409 259872 229990 662076 667175 201463 199548 256482 258591 298394 289479 311078 310047 323013 329872 306654 340860 683989 719549 517517 422449 273611 268100 310391 309638 324852 328241 332378 336345 369772 371803 597772 627194 40.85 68.0 1
11:29:30 2023-09-27 331314 326754 82235 80216 123251 122437 121562 124261 89637 88662 97714 97667 116794 117941 335777 361114 973245 963551 351122 369031 109704 96128 104448 105334 123633 118041 113870 114073 76519 76991 260016 228044 669302 665761 200831 199896 257562 258122 299491 291520 308524 311176 324951 328850 306908 341100 682913 712296 518888 420998 272984 267597 310831 306637 323974 329649 330714 337003 369988 370056 595309 624568 40.85 68.0 1
11:29:31 2023-09-27 329849 327790 82223 80299 123341 122569 121694 120996 89637 88686 97714 97636 116794 117941 335741 359762 971284 963294 356283 368763 109510 95833 104187 105432 120124 117979 113489 113814 76445 76970 263278 227883 667602 665761 201147 198716 256912 258591 298023 291379 308524 310047 323952 328815 306906 342194 686602 719287 518888 424434 273950 266598 310208 310076 321513 329009 331068 336309 369988 372242 599433 624605 40.85 68.0 1
11:29:32 2023-09-27 331533 326983 82433 80161 123538 122170 122505 124192 89887 88509 95518 97574 117306 117887 336455 360717 968419 958114 356751 368619 109376 96260 104239 105657 123444 117979 113421 113814 76456 77272 259872 228779 666896 665218 200831 200001 255729 259469 300235 290635 309470 311461 322043 329872 308897 339281 687532 712187 514611 422034 272406 268989 307154 307601 323519 327874 330978 338067 369431 369761 600871 624605 40.85 68.0 1
11:29:33 2023-09-27 332438 326979 82381 80216 121124 122404 121595 124261 89670 88541 97714 97470 116794 117581 336252 361199 967843 957470 355853 368475 109729 95898 104317 105432 123393 117653 113646 113735 76445 76907 257560 228690 668152 668593 200796 199814 255764 259390 297699 291427 306464 311212 327714 329871 310355 342662 685332 718351 514775 423412 272682 268243 310208 307566 322956 329649 329443 335143 373625 372539 599691 623647 40.85 68.0 1
11:29:34 2023-09-27 328546 328778 82231 80339 123213 122734 121595 121376 89720 89109 95420 97640 116661 118234 335560 360970 968382 953850 358815 369139 109141 96225 104023 105465 123242 118368 111715 114085 76433 76896 258844 228852 663060 670966 200831 199687 255729 260228 297843 290361 310419 309577 324964 330121 307158 340344 688019 721134 517517 422257 273177 267633 308678 308173 323746 327663 332558 333582 369841 370021 601794 627342 40.85 68.0 1
11:29:35 2023-09-27 329477 327517 82268 80299 123217 122602 121595 124398 89793 88849 97645 97636 116828 117975 335741 359762 970661 949905 355889 369319 109468 96225 104121 105465 123068 118047 113377 113893 76465 77053 259872 229350 664390 668593 201147 200315 255447 259104 301152 290621 309470 309940 324824 331050 309515 341542 685296 723632 518888 422185 272406 269214 307369 307592 324744 327521 332216 336217 369288 369433 599470 627047 40.85 68.0 1
11:29:36 2023-09-27 330484 328660 82410 80397 121163 123275 121810 121162 89695 88751 95518 97705 116983 118455 335523 362903 974906 956789 351677 369355 109460 96292 104187 105432 123239 118013 113455 113893 76394 76970 259872 228206 667698 667047 200831 199374 257308 258555 297769 290599 309944 310082 325454 329341 307193 341340 682467 721273 513405 423628 272958 267186 308407 306672 324467 328193 331014 333582 371574 370056 595731 627342 40.85 68.0 1
11:29:37 2023-09-27 327777 327050 82235 80574 123183 122921 121595 121245 89637 88881 97645 97835 116761 118370 335741 360970 973525 956298 354485 368799 109435 96225 104121 105432 123102 118013 113455 113769 76424 77001 257560 228779 665248 671405 203345 199444 257166 258449 299455 290529 309798 309652 326563 330014 309296 341857 683952 721381 517517 426853 273840 267196 308372 307136 324467 328193 333332 333402 370984 371130 596226 627342 40.85 68.0 1
11:29:38 2023-09-27 331041 327371 82250 80320 123547 122705 121927 121014 89724 88719 95486 97470 116761 117615 335741 359954 977887 961207 355277 368763 109175 96193 104089 105689 121519 117653 113231 113814 77996 76991 257560 229827 659517 665761 201182 199374 255764 258591 298638 288873 310419 310082 322978 329872 312452 340860 681985 717989 514611 422034 273177 267633 309515 307136 324780 327133 333332 337039 369988 370021 595346 625197 40.85 68.0 1
11:29:39 2023-09-27 330849 326069 82264 80051 123418 122437 121694 124243 89793 88662 97714 97470 116794 117581 335741 361114 973525 959125 351569 368799 109578 95898 104422 105432 123341 117653 112060 111169 76582 77106 259872 228852 664399 665109 201182 199583 256340 257979 300089 290494 308379 311461 323465 328885 312525 343488 683469 712260 513259 420963 273177 267633 309599 306811 324924 329151 329479 337589 369988 370056 595497 625048 40.85 68.0 1
11:29:40 2023-09-27 331533 327600 82350 80462 123684 122954 121843 121046 89887 88723 95518 97636 117301 117975 335741 360970 966476 964016 356642 369646 109544 96225 104213 105432 123222 118013 113646 111005 76456 76970 260016 228206 667249 667175 201498 199292 256912 259426 297843 291964 309251 310553 323952 328885 306906 342447 686000 717446 508934 420998 273950 267410 308121 308103 322992 329649 330978 336675 369030 372313 599950 625048 40.85 68.0 1
11:29:41 2023-09-27 329315 327023 82260 80266 123311 122503 121577 124364 89670 88695 97680 97699 116828 117975 335777 358871 967843 959125 358146 369319 109544 96424 104382 105624 120186 118170 113634 114028 76456 77022 265601 228852 675763 664602 201816 199513 255694 260009 299709 290564 309652 312721 323691 330598 306906 340860 688019 712151 517517 421437 273563 268422 308533 308103 323974 329186 331987 336527 369988 371981 602997 626452 40.85 68.0 1
11:29:42 2023-09-27 332643 326983 82235 80161 123333 122536 121661 121245 89670 88662 95453 97470 116828 117581 336235 364039 967156 957470 355853 368799 109729 95866 104350 105400 123307 117653 113489 113769 76424 76970 257560 228583 667798 667648 200236 199722 255764 258591 300447 291823 306320 310771 324702 329658 307193 339795 686000 719549 516146 423592 272791 268422 307870 307807 322992 329649 329479 336490 369911 369986 604449 624605 40.85 68.0 1
11:29:43 2023-09-27 329047 327283 82089 80303 123093 122734 121619 121079 89637 88816 97680 97636 116794 118288 335451 361164 965749 957000 355561 368511 109493 96292 104272 105367 123513 117911 113826 114039 76582 77241 259872 226920 670236 669067 200866 199722 256449 259172 297213 292409 308524 310082 324964 330050 309333 340344 688019 720058 524029 423628 272984 268800 308085 307637 322765 329880 330478 336253 369946 370904 599986 624605 40.85 68.0 1
11:29:44 2023-09-27 329193 327499 82321 80563 123307 122701 121595 121162 89670 88962 95485 97669 116794 118172 335777 360049 968530 954072 358779 369319 109208 96325 104056 105682 122897 118210 113377 113882 77963 76970 263278 229176 658260 667047 200867 199722 255515 260264 299709 290361 310419 309360 325195 328850 307158 340344 688019 721309 517517 423290 273177 268422 306476 308138 324467 327928 332558 335505 369582 370092 603034 627342 40.85 68.0 1
11:29:45 2023-09-27 328551 327512 82227 80307 123247 122602 121595 124364 89702 88816 95276 97669 116950 118166 336472 360898 973974 953887 356536 369803 109258 96424 104180 105689 123478 118306 113421 113961 76393 77053 257560 230153 669389 669271 200831 200350 255729 259390 298741 289752 310127 310047 324022 328885 309078 339007 686559 720891 518888 422888 272406 269214 307404 307171 324924 327613 332288 336527 369323 369433 598222 627342 40.85 68.0 1
11:29:46 2023-09-27 329048 327050 82235 80295 121163 123072 121595 121168 89670 88816 97680 97636 116794 117975 333852 365215 976363 955429 353703 369911 109468 95866 104344 105465 123307 118013 113489 113848 76424 76938 261544 228206 662604 667047 200831 199687 257343 258193 298185 290599 309980 310047 325454 329426 307659 342757 683989 721309 522761 423628 272984 267633 309307 306244 324467 328229 331247 335505 371019 370056 595956 626452 40.95 68.0 1
11:29:47 2023-09-27 328496 327548 82235 80339 123042 122701 124693 121460 89720 89178 95486 97941 116661 118500 335632 360970 976128 959479 354594 369175 109611 96292 104187 105432 123102 118013 112060 113803 76424 76970 259520 228852 662579 671405 201675 199097 257343 258627 300023 290670 308851 308208 325945 328850 306934 342170 683989 721368 508934 422888 273950 267460 308407 307171 324467 328920 332558 333546 370984 372242 597992 627342 40.85 68.0 1
11:29:48 2023-09-27 328728 327023 82264 80299 121564 122602 121595 124398 89793 88849 97714 97669 116950 117975 335777 359448 977056 959088 355314 369646 108991 96522 106749 105715 122897 118244 113264 111200 77963 77022 263278 228690 656865 668593 201533 199779 256844 259104 300982 290564 311593 309435 324597 331982 308606 342267 684811 723632 516146 422632 273950 267633 308336 307171 323915 328523 333532 335689 369988 372242 597624 629089 40.85 68.0 1
11:29:49 2023-09-27 331278 328655 82410 80361 121670 123006 122025 121130 89818 88719 95551 97605 117178 118003 336070 360898 976326 961617 351605 369615 109695 96392 104519 105432 121688 117979 113534 113893 76551 77273 257560 228852 662640 665218 201147 199687 256877 258157 299545 290599 309129 311461 323691 329343 312561 340344 682950 716398 520259 423232 273177 268198 308372 306811 324924 328654 330442 337589 369988 371094 594394 625491 40.85 68.0 1
11:29:50 2023-09-27 330813 326069 82369 80303 123388 122503 121643 124364 89793 88816 97680 97470 116794 117941 336252 359511 971385 961890 351569 368763 109763 96193 104317 105400 123307 117619 113646 113735 76519 76970 259872 228206 669733 667913 201710 200071 257959 258196 301261 291823 306284 311573 326790 331749 309515 341064 683989 712296 517992 422185 273417 268279 309741 307307 324238 330112 330442 337224 369323 371130 597226 625491 40.85 68.0 1
11:29:51 2023-09-27 331165 327728 82387 80450 121596 123072 121876 121245 89786 88934 95419 97672 117036 118104 336489 360462 970283 966074 357257 369515 109729 96193 104285 105769 120234 118176 113455 113814 76487 77053 263278 228206 667964 667648 202132 199444 256912 259974 299709 291379 309470 310735 324440 329802 306906 342447 688019 718497 518888 423232 274456 267562 308301 308138 323447 329649 331014 337003 369288 372278 602103 625491 40.85 68.0 1
11:29:52 2023-09-27 329315 326983 82235 80270 123423 122668 121727 124398 89793 88816 97747 97833 116794 117975 336727 358871 968530 961207 358654 369319 109544 96161 104285 105400 123239 118013 113655 111311 76614 77137 263892 228779 668082 665579 201992 200175 256340 260013 300023 291344 309907 312094 323952 330863 306834 343526 687725 716361 518888 422034 273756 268800 309551 308138 323974 329186 333770 336490 369988 372242 601794 626977 40.85 68.0 1
11:29:53 2023-09-27 333420 327631 82509 80367 123839 122771 122076 124347 89887 88662 95517 97470 117306 117969 336727 360770 968530 956261 357147 369947 109578 96522 104252 105432 123239 118176 113646 113927 76424 76896 259872 228690 662598 665761 200831 200350 255729 259390 300447 290670 308888 311970 322978 329607 307874 339795 688019 712296 516302 421888 272406 269214 307369 307878 324467 329186 330478 338582 369988 369986 603034 624568 40.85 68.0 1
11:29:54 2023-09-27 331888 326983 82235 80307 123333 122639 122130 121046 89825 88755 97748 97636 116828 117975 336436 362247 967843 957470 355853 369283 109915 96392 104735 105624 120364 117973 114018 113881 76571 77483 259520 228852 671146 669504 200972 200175 256482 259390 297491 292409 306753 312500 327156 330121 310355 340309 688019 720458 520602 423628 272984 268422 308301 307637 322992 330112 330442 336490 371019 369796 599914 625491 40.85 68.0 1
11:29:55 2023-09-27 331461 326979 82348 80605 123222 122800 121595 121376 89637 88816 97747 97636 116794 118172 336198 362939 968530 955429 358705 369911 109175 96357 104199 105432 123068 118047 113455 113961 76393 77022 259872 229014 663803 667011 201147 199722 255729 260228 297699 290418 310419 309577 325195 328850 307158 340344 688019 721273 517517 423326 273177 268611 306441 308173 324010 327928 333027 335979 369876 371094 603034 627342 40.85 68.0 1
11:29:56 2023-09-27 329477 327473 82235 80307 123251 122705 121694 121079 89670 88755 95376 97669 116794 117975 335741 359797 971385 956317 359033 369291 109460 96457 104187 105867 123444 118306 111749 114334 76424 77231 259872 229501 660446 666817 201322 199861 255482 260814 297699 290564 310822 309794 324964 331515 307158 340860 688019 721499 511906 422852 273563 268989 306905 308173 324467 327648 333532 336253 369876 370056 601794 627342 40.85 68.0 1
11:29:57 2023-09-27 329315 327742 82500 80303 123418 122888 121727 121079 89887 89117 95550 97736 116828 118172 336727 361199 972073 952643 353703 369875 109729 96357 104448 105682 123273 118326 113646 113961 76519 77168 259520 229501 662099 669067 200831 200419 256517 258627 301298 290599 309543 310553 324964 328885 308160 339246 684025 719190 508934 423520 272406 269214 308372 307342 324924 328158 332019 337003 369841 369433 597698 627342 40.85 68.0 1
11:29:58 2023-09-27 329315 327517 82260 80331 123461 122734 122097 121079 89825 88849 95518 97669 117069 118166 336218 363122 978215 953887 353557 369471 109561 96457 104382 105729 123564 118238 113612 114051 76487 77462 263278 228852 666604 671441 200201 200350 257308 258555 301059 291379 310419 310553 324964 329889 311271 340344 683989 721201 518888 426097 272406 268611 309307 306887 324924 329186 332019 337039 370984 370869 595016 627342 40.85 68.0 1
11:29:59 2023-09-27 327525 327742 82170 80697 121163 123799 121396 121376 89515 89003 97680 97868 116761 118403 335777 361129 976363 957655 354485 369911 109544 96357 104252 105465 123273 118013 113646 113927 76487 77168 257560 228690 662719 667047 201182 199548 257740 259390 298638 290670 309871 310047 326705 330121 307158 342411 684025 725462 516146 426806 273563 267597 309272 307171 324695 329186 331516 335469 372131 371981 597072 627342 40.85 68.0 1
11:30:00 2023-09-27 328728 327508 82268 80449 123222 123171 121727 121162 89720 89178 95485 97941 117111 118500 336106 360970 976216 962939 355383 369731 109746 96357 104246 105465 123307 118013 112060 111244 76519 77137 257560 228852 672571 666817 201886 199687 257343 259390 300447 290705 311079 309542 328177 328885 312597 342447 684993 724584 516302 422888 273950 267633 308407 307637 324924 329849 333027 335469 370984 372313 595933 627342 40.85 68.0 1
11:30:01 2023-09-27 331496 327023 82373 80299 123457 122602 121759 124364 89793 88816 97782 97669 117150 117975 336727 360450 977749 961927 355853 369911 109208 96357 104199 105787 123102 118210 113377 113961 76465 77200 263278 230153 674978 667648 201956 200001 257128 259033 300557 290158 315214 311024 323987 330402 312525 341904 683989 717044 520259 422632 273950 268422 309515 307852 324924 327204 333063 337277 369988 372278 598122 627342 40.85 68.0 1
11:30:02 2023-09-27 331278 327023 82556 80397 121670 123039 122076 120981 89883 88751 95452 97538 117212 118175 336581 360862 977602 961890 353739 369911 109544 96424 104344 105682 123239 118013 113411 113927 76394 77252 259872 229501 662846 665761 201463 200001 256947 259390 299545 289955 310419 311497 323691 331605 309296 341376 683469 717989 520259 422932 273563 268422 308372 306922 324924 328158 331552 337589 369470 371685 595346 627342 40.85 68.0 1
11:30:03 2023-09-27 330849 327014 82268 80299 123461 122668 121694 124364 89825 88849 97748 97636 117184 117975 336252 359797 972110 964702 351641 369355 109763 96161 104376 105432 123427 118013 113680 113769 76487 76991 257560 228206 671184 666434 201498 199757 258102 258157 300447 291556 309179 311970 326753 329378 307193 341376 684025 716431 523344 421924 273563 268422 310281 306672 324924 328586 330978 338306 369582 371981 594870 625233 40.85 68.0 1
11:30:04 2023-09-27 333147 327759 82424 80403 123659 123105 121810 121245 89972 88873 95452 97705 117117 118138 336252 359797 972110 966379 355241 369319 109763 96193 104350 105857 120332 118013 113714 113927 76487 77085 257761 227774 667948 667648 201463 199722 258173 259172 300023 292445 309470 311532 324702 329607 307193 342447 687121 716398 515607 422257 273563 267597 309993 307601 324010 330112 330513 336784 369582 371685 597532 625528 40.85 68.0 1
11:30:05 2023-09-27 329813 327023 82406 80299 123461 122767 121759 121097 89887 88788 97782 97669 116828 118009 336489 359574 969251 964702 356898 369059 109729 96357 104246 105432 123341 118210 113680 111364 76500 77420 265601 228133 669271 668084 201393 199548 257959 259726 300344 292197 309798 311934 324964 329607 307158 342325 686862 718497 518888 422888 274338 267597 309736 310295 323746 330112 331247 337552 369876 373097 598546 626008 40.85 68.0 1
11:30:06 2023-09-27 331533 327596 82395 80458 123624 123105 121894 121162 89793 88849 95518 97669 116828 118446 336856 359376 966476 964016 358926 369767 109578 96357 104317 105465 123307 118047 113602 113803 76519 77085 257560 228206 669409 665761 202168 199722 256732 260228 297734 291964 309871 310989 325230 330367 306906 342170 688019 719549 518888 420734 273950 268422 307404 309037 324010 329649 331516 337039 368772 372836 603109 626452 40.85 68.0 1
11:30:07 2023-09-27 328818 326064 82268 80303 123701 122470 121810 120996 89702 88816 97748 97669 117069 118172 336489 359665 968530 961927 359110 369911 109729 96357 104448 105769 120334 118204 112060 114175 76551 77200 259872 228852 669892 665310 201816 200210 255764 260192 299600 291556 310163 311466 324627 330898 306908 341376 688994 715380 520021 422034 273756 269024 307404 308173 324010 329849 331516 337039 369988 371981 604396 627342 40.95 68.0 1
11:30:08 2023-09-27 332643 327340 82429 80266 123453 122569 121876 124382 89786 88695 95452 97603 117184 117615 336489 363770 968566 956298 356898 369911 109578 96325 104317 105465 123136 118013 113489 113848 76456 77085 263278 228852 666104 665761 201147 200350 256552 259504 300557 290564 309542 312041 323726 328919 308125 340080 688019 716434 518888 422888 272791 269214 309046 308103 324695 329186 330513 339098 369988 370056 602103 625564 40.85 68.0 1
11:30:09 2023-09-27 331852 327512 82268 80303 123281 122734 121694 121079 89825 88849 97714 97602 116828 118277 336252 362283 968530 957928 356678 369623 110050 96392 104519 105400 123616 117911 113894 114073 76457 77336 259872 229176 670693 669067 201322 200350 257128 259723 300909 292197 308561 311751 325717 329871 308089 340344 687045 720567 516146 423664 273177 268835 308372 308103 322705 328384 330246 337314 371870 370056 599433 625197 40.85 68.0 1
11:30:10 2023-09-27 328619 328003 82268 80426 123337 123407 121810 121278 89854 89031 95517 98039 116761 118370 336727 361129 968530 958151 358889 369875 109544 96423 104285 105722 123358 118292 113612 114085 76551 77200 259872 228206 666224 667011 201463 200140 257272 260192 297213 292409 310736 310011 325981 331050 308089 341340 688994 723925 518888 423592 273370 268989 308336 309002 322992 329849 332486 335979 371539 371094 605321 627342 40.85 68.0 1
11:30:11 2023-09-27 329207 327738 82235 80416 123307 122800 121694 121245 89882 88970 95387 97803 116761 118336 335161 362939 972206 958039 359325 369695 109409 96457 104317 105867 123616 118272 111904 114051 76487 77200 257560 229355 668748 672358 201428 200140 256697 260778 297664 291850 309524 310011 325945 328885 309260 341340 685070 721273 516302 423556 273563 268800 307835 311615 323974 328885 333496 336454 370984 371130 604427 628679 40.85 68.0 1
11:30:12 2023-09-27 329477 327442 82235 80412 123423 123275 122011 124676 89793 88816 97680 97770 116955 118441 336489 360049 972037 952606 355889 369875 109510 96357 104219 105465 123239 118292 113500 114085 76331 77200 257560 229501 661619 669541 201463 200804 255729 259791 299265 290361 311298 310047 324964 331605 307623 339759 687045 721201 518888 423150 272984 269972 307835 308067 324672 328158 333027 336765 370688 370021 599470 628320 40.85 68.0 1
11:30:13 2023-09-27 330521 327738 82268 80412 123427 122921 121694 121245 89793 89084 95549 97908 117111 118166 336581 362649 974048 954274 356766 369731 109342 96457 104121 105722 123068 118176 113421 114119 76614 77473 259872 229501 659106 669541 201463 200210 255729 260778 298150 290599 311739 310011 328373 329343 307659 341340 688019 721463 516302 425265 273370 269178 307119 309002 324695 328158 333496 336734 369911 371650 603572 629126 40.85 68.0 1
11:30:14 2023-09-27 329980 329137 82387 80496 123427 123105 121694 121278 89793 89084 97747 97736 117036 118138 336489 360049 972073 952643 357403 369875 109510 96357 104142 105787 120028 118374 113612 114119 76487 77231 257560 229827 659273 669541 201463 200315 255694 260192 299056 290361 311298 310047 324964 329607 307588 340309 688019 721043 518888 422888 273756 269783 307119 308067 324924 328123 333261 336490 369876 371130 601758 629126 40.85 68.0 1
11:30:15 2023-09-27 329048 327747 82401 80303 121670 123393 122076 121460 89938 89027 95485 97737 117212 118234 336271 363012 974048 953998 355277 369911 109544 96423 104448 105980 123478 118258 113545 113927 76456 77200 259872 230535 663666 669541 201463 200980 256482 259755 301298 290564 311078 310989 325419 329837 308089 339246 686775 721201 518888 422852 272406 269972 308301 307878 324924 328158 332522 336527 369876 370021 599470 627342 40.85 68.0 1
11:30:16 2023-09-27 328818 327468 82344 80416 123423 122701 121694 121079 89949 88849 97748 97669 116794 118277 336252 363335 976363 955429 353666 369875 109544 96357 104350 105465 123273 118176 113646 113961 76425 77168 257191 228852 667457 667011 200831 200175 257704 258627 300872 290635 310419 310953 325910 329871 308195 341340 683989 721305 511906 426061 273177 268422 309776 307136 324371 329151 332252 337003 372392 370021 596226 627684 40.85 68.0 1
11:30:17 2023-09-27 330594 328224 82289 80932 121163 123577 121694 121576 89818 89149 95583 97973 116983 118398 335741 362247 976363 958151 354588 368995 109510 96489 104317 105465 123273 118204 112060 113961 76424 77137 257560 229014 662349 667011 200867 200350 257704 258591 299545 290348 310419 311024 325685 330121 309060 340344 683989 721237 518888 427711 273177 268800 309741 307136 324924 329151 332252 337277 371539 369986 597679 627342 40.85 68.0 1
11:30:18 2023-09-27 327493 327517 82227 80445 123222 123407 121396 121278 89758 89003 97679 97835 116761 118370 333528 360049 977477 959051 354776 369615 109510 96193 104219 105465 123239 118013 113612 113927 76424 77001 259872 229103 663433 667011 201498 199548 257740 258591 298638 290670 310419 309577 325981 328885 308388 342447 688019 725426 515461 423556 273950 267633 309272 309748 324695 329186 332486 335689 374190 372813 597698 629052 40.85 68.0 1
11:30:19 2023-09-27 328692 327636 82367 80462 121167 123138 121894 121344 89786 88816 97680 97803 116761 118172 336436 358750 977019 957692 355277 369875 109074 96423 104154 105755 123068 118408 113343 113961 76456 77085 259520 228690 658093 669541 201956 199687 257092 259354 300447 290670 311298 310955 324929 330367 312488 342217 686000 721309 518888 423232 274532 268422 311478 308067 324924 328158 333568 335469 369323 372278 599691 625370 40.85 68.0 1
11:30:20 2023-09-27 331278 326983 82560 80274 123624 122503 121876 124347 89949 88816 95485 97470 117150 117615 336489 360970 977749 963294 354812 369875 109544 96357 104252 105465 123222 118013 113534 114085 76487 77231 259872 229501 663812 665761 201498 200001 257308 259390 299580 290021 310858 311715 326450 330367 307158 341376 683989 718497 520259 421814 273563 268422 311307 309857 326654 327874 332270 338166 369880 372100 598103 627194 40.85 68.0 1
11:30:21 2023-09-27 332475 327366 82587 80274 123513 122635 121777 121014 89793 88962 95420 97703 116794 117941 336489 359511 976179 960697 351569 369319 109805 96357 104278 105432 123341 118170 113680 113893 76519 76896 259872 228852 665819 666018 201498 200001 256912 258555 299545 290670 309470 312656 323952 329872 307158 341616 683989 716434 514104 421591 273756 268800 310211 306887 324924 329649 331014 339098 369988 371946 595731 626897 40.85 68.0 1
11:30:22 2023-09-27 329813 327014 82268 80416 123448 122921 121727 124537 89793 88816 97714 97636 116794 118172 336252 359762 970661 964702 355816 369875 109578 96325 104239 105465 123307 118013 113646 113848 76519 76970 257761 227883 664530 667648 201498 199687 258137 259390 300447 292445 308633 311024 324964 329343 307623 342483 687008 719049 511906 425339 274495 267277 309599 308671 323830 330076 331337 337370 372870 372919 600641 625454 40.85 68.0 1
11:30:23 2023-09-27 329813 326988 82260 80445 121670 123511 122265 121245 89887 88849 95420 97841 117145 118138 336472 359954 969251 964702 357620 369059 109578 96161 104350 105432 123307 118013 113489 113893 76519 77304 259872 228206 665616 667648 202132 199513 257272 260009 297699 291992 310199 310989 324964 330332 306581 342519 688019 719549 517517 423232 274726 268198 308372 309037 323483 329880 331480 337552 369841 374253 602103 626452 40.85 68.0 1
11:30:24 2023-09-27 329546 327019 82377 80307 123418 122789 121727 121079 89887 88849 95486 97736 117069 118172 336727 358620 968308 965689 358889 369479 109670 96489 104350 105689 123633 118272 113826 114265 76487 77137 257560 228690 664889 665470 202558 200001 256482 260814 297734 291414 310017 311970 324964 331635 308642 342411 688994 718497 518888 422034 275040 268989 307835 309037 323974 329649 331516 337552 369988 373359 604938 627342 40.95 68.0 1
11:30:25 2023-09-27 331780 329577 82486 80270 123701 122521 121843 121079 89938 88662 95517 97304 117184 117548 336489 360014 968530 957420 356645 369319 109578 96357 104317 105432 120335 118176 113455 113893 76519 77053 257560 228690 664659 665725 201463 200419 256517 260192 298394 291520 310150 312006 323465 330102 307874 340273 688019 716398 523515 423232 273177 269783 308121 308103 324695 329649 331516 339098 369988 370056 601794 625528 40.85 68.0 1
11:30:26 2023-09-27 332319 326983 82494 80307 123483 122668 121759 121079 89887 88816 95615 97875 117225 118132 336654 361093 968456 959516 356751 369695 109780 96457 104448 105465 123478 118047 113489 113927 76677 77473 259520 229068 666177 668593 201147 200735 257166 259791 301298 292409 306392 311970 325682 330121 308160 340344 688019 720058 524029 423664 273177 269024 308336 307878 324695 330112 330210 338306 370984 370021 602103 624568 40.85 68.0 1
11:30:27 2023-09-27 328473 327870 82420 80441 121163 123105 121562 121079 89670 88849 97645 97835 116794 118370 335777 360588 968530 955429 358381 369587 109435 96423 104252 105465 123273 118047 113489 113882 76487 77200 265601 228206 661391 667047 201463 200106 257128 260631 298023 291787 310419 310047 325981 328885 307909 341376 688994 721309 517517 423556 273681 268800 308336 309542 323028 329417 333027 335979 371019 371130 605257 627342 40.95 68.0 1
11:30:28 2023-09-27 329426 327477 82268 80445 121501 123511 122076 121460 89753 89027 95486 97935 117017 118268 335560 363012 971247 956677 357539 369911 109175 96456 104154 105980 123239 118374 113621 114119 76487 77200 263892 229428 659614 667011 201463 200315 255729 260814 297734 290670 311298 311432 325717 328919 307874 341376 688994 721309 518888 423520 273563 269024 307369 309506 324695 328193 333086 336527 369911 371685 603572 626528 40.95 68.0 1
11:30:29 2023-09-27 328551 327014 82268 80437 123457 122921 121694 121162 89793 88816 97782 97736 117150 118138 335777 360588 972110 952643 354776 369911 109468 96357 104187 105465 123102 118210 113455 113961 76456 77137 259872 229339 662579 668593 201322 201155 256517 259390 301724 290599 309798 310771 324964 329607 308125 339795 687008 720905 516302 423186 272406 269783 308336 307843 324924 328689 332558 337039 369876 369986 599470 628457 40.85 68.0 1
11:30:30 2023-09-27 331533 327724 82500 80426 123659 123105 122265 121278 89851 88966 95550 97705 117050 118234 335888 363370 976363 954750 353485 368511 109695 96522 104239 105787 123307 118238 112060 113927 76519 77462 259520 229339 674154 669541 200831 200384 257343 259208 301298 290670 310419 311024 325419 328850 311712 340309 686000 719199 508934 425761 272406 269214 309272 306922 324924 329186 332522 337552 369911 370869 597955 627342 40.85 68.0 1
11:30:31 2023-09-27 327331 328007 82227 80536 123213 123643 121396 121376 89670 89096 97680 98066 116794 118403 335777 361164 977056 957655 355584 369911 109578 96357 104219 105465 123307 118047 113723 113961 76614 77053 261544 228852 667453 667083 201498 199722 258102 259390 298882 291556 310419 311873 326966 331228 307623 342483 685515 725462 514775 423664 273950 267633 310831 307637 324924 329186 332509 336200 372999 372813 597238 629462 40.85 68.0 1
11:30:32 2023-09-27 328459 330053 82395 80490 123624 123544 121810 121409 89818 89064 95486 97835 116794 118370 335451 360862 976326 958816 355565 369911 109679 96424 104350 105432 123753 118176 113489 113848 76456 77001 259872 228852 672943 667011 202132 199722 257921 259426 298638 291556 311469 309542 325981 329872 306944 342519 686000 725499 518888 422257 274338 268422 309272 307852 324924 329186 333568 335979 370984 372836 598841 626733 40.85 68.0 1
11:30:33 2023-09-27 329813 327054 82560 80307 123487 122635 122397 124450 89887 88816 95485 97669 117379 118009 336472 360462 977749 963331 355853 369947 109578 96489 104187 105787 123102 118408 113489 114074 76487 77652 258844 230153 659694 667175 202132 200315 257343 259791 301085 290193 315178 311497 323987 330898 309151 341893 685515 722280 515607 422932 273950 268611 311307 310295 326654 329061 333316 337407 369916 372990 599654 629052 40.95 68.0 1
11:30:34 2023-09-27 331386 327375 82647 80450 121835 122602 121876 124330 89981 88962 95615 97636 117346 117615 336489 360970 979101 963294 353703 369659 109578 96357 104311 105465 123256 118210 113568 113961 76519 77200 263278 229501 665389 665761 201815 200700 257343 259462 302048 290564 310419 312006 323987 330632 307193 341929 684025 718497 521630 423232 273681 268800 308372 306922 324924 328193 331552 338582 369988 371685 593261 627342 40.95 68.0 1
11:30:35 2023-09-27 329885 327719 82268 80307 123281 122602 121694 124398 89670 88755 97714 97636 117150 117975 336727 359044 971422 964428 353703 369355 109915 96193 104448 105465 121943 117979 113680 113927 76582 76991 259872 227883 669507 665761 201533 200384 258934 259390 298185 292480 309858 311751 324964 329907 307694 342483 686000 718533 518888 425641 273913 268136 310610 307962 324359 330076 331372 337370 372607 372100 598232 625528 40.85 68.0 1
11:30:36 2023-09-27 329582 327014 82301 80473 121759 123105 121810 121245 89793 88849 97748 97669 117245 118172 336489 358974 970698 964702 356825 369615 109839 96325 104317 105432 123222 118047 113523 113735 76582 77022 259872 228206 666107 667648 202132 199687 257740 260009 300235 292480 308851 311278 324964 329837 306979 342519 688019 719549 516302 422888 274726 267597 309307 309245 323746 330112 331516 337589 369911 373430 603034 626452 40.85 68.0 1
11:30:37 2023-09-27 330448 326073 82556 80331 121835 122569 121894 124295 89825 88816 97748 97669 116794 118172 336727 359412 966476 959088 357910 369587 109468 96357 104252 105465 123307 118210 113489 113927 76456 77168 263278 228690 677961 665291 201533 200665 256517 260228 300557 291379 310419 311024 323500 333857 309880 343244 688774 712151 515964 422932 273681 269937 309989 308896 324780 329738 332486 338582 369988 371721 603892 627268 40.85 68.0 1
11:30:38 2023-09-27 332355 326029 82527 80335 123521 122470 121843 121162 89920 88695 97715 97632 117150 117581 335777 360841 968530 956298 357133 369615 109544 96193 104180 105465 123222 118013 113610 113848 76487 77001 261544 228690 662240 665761 201182 200839 256877 260228 298429 291556 309980 312705 323987 329607 308195 340344 688019 716398 518888 423222 272791 269214 308336 308138 324924 329649 333533 339098 369288 370021 600871 625192 40.85 68.0 1
11:30:39 2023-09-27 329659 327508 82235 80416 123354 123407 121562 121245 89605 89031 97714 97803 116728 118336 335705 361129 967120 955392 356678 369579 109510 96423 104285 105682 123444 118142 113578 113893 76487 77085 259872 227883 670389 670490 201428 200140 256877 259390 299528 292812 309543 310451 326683 331050 310391 341232 689898 724658 517992 423412 273913 269070 308336 309714 322956 330112 332991 336200 373852 371059 606551 627342 40.95 68.0 1
11:30:40 2023-09-27 328728 327688 82467 80445 123418 123204 121849 121245 89916 88849 95387 97803 117036 118370 336162 360588 971284 956789 359435 369839 109435 96522 104219 105787 123239 118374 113421 114006 76487 77546 257191 229176 661814 670490 201463 200315 256517 260998 299528 291485 311298 310047 325910 329802 310282 341376 689972 721354 515607 423520 273756 268800 307334 309506 324695 328885 333532 336490 369911 371981 603536 628679 40.95 68.0 1
11:30:41 2023-09-27 330126 327508 82438 80416 123448 123138 121694 121162 89793 88849 95453 98001 117036 118138 336252 360049 972073 954750 358146 369875 109510 96522 104213 105755 123273 118374 112118 114085 76426 77483 263892 229990 666957 669541 201851 200980 256199 260307 301298 290494 311702 312020 325804 331982 310391 342375 687835 721237 518888 423520 273756 269972 309953 310955 324600 328158 333280 337516 370948 371402 601758 629126 40.85 68.0 1
11:30:42 2023-09-27 329013 327688 82429 80500 123461 122954 121727 121245 89793 88849 95420 97803 116794 118172 336252 361129 973488 954477 354776 369579 109510 96423 104174 105755 123273 118176 113489 114006 76487 77200 259872 229501 666224 669541 201287 200980 256877 259755 299545 290635 309263 310989 325419 329837 308195 340273 687008 721273 516302 423484 272984 269972 308372 307601 324924 328885 332522 337516 369876 369986 599266 627342 40.95 68.0 1
11:30:43 2023-09-27 330990 327719 82552 80618 121759 123308 121894 121245 89818 89027 95517 97705 117178 118234 336453 363299 977056 955429 353412 369587 109662 96391 104207 105755 123273 118292 113826 114006 76487 77085 259520 229231 661634 670490 200796 200350 257704 258591 301298 291485 310419 310989 325454 330121 309528 340824 685730 721264 518888 426699 272984 269214 309958 307843 324924 329186 332522 337516 370948 369986 598077 627342 40.95 68.0 1
11:30:44 2023-09-27 328728 327477 82235 80445 123333 123072 121562 121245 89670 89031 97680 97835 116761 118568 335705 359546 976363 958371 354739 369255 109544 96357 104213 105432 123273 118176 113612 113927 76508 77022 257560 228690 669162 667011 202097 199687 258066 259354 298602 291414 310858 310011 326016 329616 306694 342447 685478 721309 517517 422852 275040 268198 309307 307817 324924 329649 333532 335179 374190 373110 599802 630468 40.85 68.0 1
11:30:45 2023-09-27 328728 327826 82391 80462 123715 123190 122043 121245 89786 88816 95420 97933 116794 118138 336252 359667 977749 959088 356628 369875 109175 96489 104062 105787 123068 118442 111772 114153 76456 77367 261544 229501 657017 669067 202415 200140 257308 259791 298638 290599 309705 311652 324964 330863 312930 343488 686000 720150 521630 423232 274338 268800 309272 308103 324107 328158 333352 337003 369547 372800 599691 628679 40.85 68.0 1
11:30:46 2023-09-27 330813 326029 82523 80307 123461 122635 121843 124295 89793 88816 95420 97470 117069 117615 336489 360970 977056 963294 351641 369875 109805 96193 104344 105465 123478 118013 113612 113927 76456 77001 259520 229231 665462 665761 201780 200350 257272 258591 301938 291520 309944 312006 324475 330367 307623 341857 683720 716398 520259 421591 273950 268989 309741 310027 326654 329364 333332 338436 369916 372100 596689 626231 40.85 68.0 1
11:30:47 2023-09-27 332475 326842 82501 80458 123599 122921 122067 124364 89793 88816 95582 97908 117117 117941 335378 359009 973208 964702 351605 369875 109839 96482 104239 105432 123393 117979 113680 113893 76519 77168 257560 228206 670216 665761 201780 200315 258500 259127 298638 291992 309470 311970 324929 329872 307623 341857 683989 716398 518888 422221 273756 268422 310281 307601 324924 330112 331211 338342 369547 373132 594101 626452 40.85 68.0 1
11:30:48 2023-09-27 329546 327014 82531 80449 123457 123138 121759 121079 89793 88816 95518 97933 117069 118138 336215 359954 969251 964702 358654 369875 109544 96325 104239 105465 123307 117979 112118 113927 76582 77168 263892 228206 666718 667648 202769 200001 257704 260228 297699 292409 310419 312758 325454 330367 306231 345636 688019 720058 518888 424397 275505 268100 311307 309400 323830 330041 334959 337407 373133 373741 604396 627374 40.85 68.0 1
11:30:49 2023-09-27 329511 327688 82429 80445 121755 123478 121960 121162 89822 88816 95420 97703 117225 118446 336727 359376 968530 963743 358926 369911 109729 96357 104311 105465 120334 118292 113646 113927 76551 77200 257560 228690 665508 665761 202769 200350 257272 260998 298150 292409 310808 311497 325419 331858 312709 342447 689483 720058 516302 422034 274726 268989 308336 309542 324924 330112 332486 337589 369288 373394 603572 627342 40.85 68.0 1
11:30:50 2023-09-27 331511 326983 82552 80303 123787 122635 122532 124382 89981 88662 95484 97470 117379 117615 335415 361150 968530 958371 357656 369911 109544 96647 104317 105755 123307 118292 113646 114119 76487 77357 257560 228529 667700 665761 201463 200839 256482 260732 298602 291379 310419 312006 323917 330863 310831 343244 689225 717521 518888 423232 273756 269937 310428 308896 324780 329969 332342 339338 369988 371981 602997 624754 40.85 68.0 1
11:30:51 2023-09-27 333894 327340 82490 80412 123487 122602 121759 121344 89753 88755 95518 97502 117184 117941 336489 361164 968530 957655 356898 369291 109915 96357 104382 105465 123513 118176 113612 113927 76487 77200 257560 228852 667460 668593 201322 200665 257308 260192 300557 292197 309470 311970 325945 330121 308195 341340 688019 719549 517517 423664 273681 269214 308372 308103 324924 328841 330442 337589 371504 370056 599470 625528 40.85 68.0 1
11:30:52 2023-09-27 328728 327684 82231 80445 123418 123171 121595 121278 89670 88849 97714 97835 116794 118336 336489 360624 968530 956515 359435 369911 109544 96423 104207 105465 121688 118292 113646 113927 76519 77168 259872 228529 665978 667047 202097 200350 257343 260814 297456 292161 311433 310704 326683 331982 308019 341785 689935 725920 518888 423448 273950 269106 308336 309723 323483 329649 333496 336748 371954 371650 604856 627342 40.95 68.0 1
11:30:53 2023-09-27 329426 328427 82395 80449 123371 123374 121661 121245 89793 88881 97782 97803 116794 118254 335777 360588 971348 955429 357014 369911 109435 96325 104154 105755 123068 118326 113489 114119 76456 77262 259872 229339 665717 667047 201780 200350 256517 261365 301085 290670 310529 310517 325945 329837 308125 341893 688994 721539 523344 423520 273950 269214 307369 309750 324924 328920 333568 337003 370984 371981 606119 628679 40.95 68.0 1
11:30:54 2023-09-27 327790 326983 82264 80335 123453 122987 121727 121195 89793 88849 97714 97736 116794 118138 336252 360049 972073 952680 357403 369587 109544 96357 104154 105755 123239 118210 113455 113961 76456 77168 257560 229501 663054 669067 201886 201086 256234 259941 301298 290427 311739 310882 325804 332185 310172 343149 687835 721237 511906 423520 273681 269972 309734 310295 324924 328158 333532 337516 369911 370882 602805 628679 40.95 68.0 1
11:30:55 2023-09-27 328782 326064 82381 80449 123414 123105 121759 121245 89793 88849 95486 97933 116828 118172 335777 362247 973488 954035 355009 369875 109544 96357 104142 105682 123239 118210 112566 113927 76582 77231 261544 229501 667457 669067 201182 201015 257308 259390 299580 290670 311078 312094 325454 329872 309095 341501 686000 720150 518888 423592 272984 269972 309272 307601 324744 329151 333244 337552 369911 370021 597992 627342 40.85 68.0 1
11:30:56 2023-09-27 328321 327508 82235 80591 123222 123643 121595 121376 89670 88881 95486 97835 116989 118370 335741 361234 977749 957655 354489 369911 109839 96522 104350 105787 123307 118210 113568 113927 76551 77231 259520 229556 668315 672394 201675 200210 258357 259247 301298 291823 310273 310882 327282 330121 308160 342447 685730 725548 514775 426134 273950 268386 310246 307913 324924 329773 332522 336527 372131 372278 597226 627342 40.95 68.0 1
11:30:57 2023-09-27 328264 327023 82260 80477 123341 123407 121834 121278 89670 89064 97714 97835 116794 118403 333456 358974 976363 959051 354739 369319 109578 96647 104285 105755 123273 118408 113568 113961 76519 77441 259872 228852 666104 667083 202132 200001 257921 259964 299056 291379 311298 309794 326966 329872 307193 342519 685963 725426 517517 423520 274726 268422 309741 308103 324924 329880 333568 336253 374190 373967 596521 629872 40.95 68.0 1
11:30:58 2023-09-27 330594 327014 82527 80307 123534 122606 121843 124364 89825 88849 95485 97933 117150 117975 336489 359954 977749 963294 356628 369911 109544 96522 104232 105787 120136 118204 112152 111364 76520 77367 263892 230479 664512 667575 201992 200210 257166 259795 299439 290361 311298 312758 323987 330863 309880 343502 683989 720567 514611 422932 273913 268738 309272 308103 324780 328193 333244 338103 369988 372278 597992 627342 40.85 68.0 1
11:30:59 2023-09-27 330777 328660 82406 80303 123496 122569 121694 124330 89949 88755 97748 97502 117184 117615 336252 360970 977056 963743 351605 369911 109729 96161 104317 105465 123222 118013 113646 113961 76519 77053 259872 228852 664648 665761 201815 200350 257308 258591 299615 290670 310150 312919 324667 330863 307659 341893 684025 719549 516302 421924 273950 269024 309741 309383 326690 329862 334429 339082 372081 372100 595163 626305 40.85 68.0 1
11:31:00 2023-09-27 332475 326877 82391 80466 123753 122602 121759 121079 89825 88816 95452 97640 117150 118138 335777 358974 972110 965689 351605 369615 109915 96225 104305 105432 123393 117653 113602 113735 76551 76886 260016 227937 667822 665761 201533 200350 258717 258591 301085 292445 309470 312006 325000 330367 307874 342375 685730 716398 518888 422257 273756 268800 310717 307878 324924 328349 331247 338582 369841 372242 597226 625528 40.85 68.0 1
11:31:01 2023-09-27 329546 327019 82466 80335 123367 122921 121727 121079 89793 88849 97748 97636 117069 118172 335777 358871 968529 964702 357910 369031 109729 96357 104285 105465 123307 118013 113489 113927 76519 77001 257560 228206 670258 666704 202769 199757 257308 260814 297699 291823 310419 311024 325454 331369 306266 342483 688994 720567 518838 423121 276016 268738 310428 309869 324323 330041 332414 337407 372870 373812 605800 627342 40.85 68.0 1
11:31:02 2023-09-27 329511 327014 82470 80449 123496 123171 121759 121245 89793 88849 95420 97966 117225 118364 336727 358907 968530 961207 359163 369911 109544 96357 104174 105755 123307 118176 112040 114006 76582 77085 263892 228529 673758 665761 202132 200350 256517 260998 298394 292205 310419 310775 324022 331626 306944 343488 689483 716398 513115 422034 273950 269214 307870 309073 324924 330112 332743 337589 369988 372313 604464 627220 40.85 68.0 1
11:31:03 2023-09-27 331816 326064 82523 80307 123697 122602 121909 121079 89887 88816 95551 97636 117150 117975 336489 361164 968530 956298 356393 369947 109805 96225 104350 105465 123478 118013 113523 113927 76519 77168 259520 228906 666866 667648 201498 200384 257343 260192 301298 292471 308162 312006 325945 328850 311712 344126 687725 720312 517992 425952 273756 269557 309166 309103 324852 331506 331068 338545 371539 370056 601248 626452 40.95 68.0 1
11:31:04 2023-09-27 330594 328043 82231 80500 123247 123171 121666 121278 89818 89003 95452 97835 117150 118370 336198 361164 967843 955429 356751 369355 109578 96193 104252 105465 123341 118013 113523 113927 76551 77514 257761 227561 670988 667011 201498 200350 257308 260009 297843 293337 310419 310118 326016 328850 310391 341412 689483 721305 508934 423664 273563 269214 308407 309037 323028 330112 332486 336527 371835 371720 603572 627342 40.95 68.0 1
11:31:05 2023-09-27 329659 327517 82377 80303 123487 122987 121679 121162 89637 88849 97714 98001 116794 118172 336252 360084 972110 954072 355928 369947 109544 96357 104219 105787 123068 118326 113655 114119 76487 77231 263892 229501 660394 666975 201498 200384 255764 260264 299300 290423 311593 312426 328177 331946 310391 340992 687909 726347 518888 425641 273950 270317 308301 308138 324924 328193 333050 336236 374190 371130 601758 627047 40.85 68.0 1
11:31:06 2023-09-27 328818 327719 82496 80426 123453 122800 121727 121162 89887 88816 97748 97736 116828 118172 336489 361199 974252 953762 353739 369651 109578 96357 104285 105498 123667 118047 113455 113961 76487 77137 259872 229501 661376 668593 201322 201330 257308 259390 299580 290670 311028 311024 325454 329642 309095 340344 686073 721273 518888 423592 272984 269783 308407 307171 324924 329151 333027 337589 369946 370021 598416 627342 40.85 68.0 1
11:31:07 2023-09-27 327826 327283 82179 80587 123128 123643 121601 121376 89670 89035 97748 97835 116828 118370 336198 361199 977749 957655 354239 369911 109578 96522 104272 105465 123307 118210 113523 113961 76551 77546 257191 228852 662829 667083 201815 200140 258251 259504 301116 291858 310346 310664 327318 331050 310209 342339 685817 725367 515607 426097 273950 268422 310029 310295 324888 329880 332522 336527 372689 373168 596815 628679 40.85 68.0 1
11:31:08 2023-09-27 327813 327517 82297 80441 121501 123440 121595 121278 89670 89003 97714 97835 116794 118370 336252 358723 977749 959125 355565 369623 109611 96357 104252 105715 123136 118210 113646 113961 76551 77200 263278 228852 665729 667047 202486 200106 258137 260009 300982 291787 315288 309829 326016 330367 307158 342555 686037 721381 517517 422293 274845 268422 309524 308103 324924 329880 333604 336527 371054 373430 598546 626733 40.95 68.0 1
11:31:09 2023-09-27 330509 327419 82556 80303 123521 122569 121843 124330 89981 88755 95485 97669 117184 117975 336727 360716 975556 964428 355350 369947 109763 96357 104350 105465 123822 118326 113646 113961 76551 77231 259872 230479 673911 667428 202345 200245 257562 260085 300806 290494 310882 312521 324789 330898 307623 341929 684025 720567 514611 423832 273950 269214 309307 307637 326762 329044 332522 338619 368772 372313 596226 625370 40.85 68.0 1
11:31:10 2023-09-27 331583 326100 82560 80449 123491 122837 121843 124398 89981 88849 97748 97636 117103 117649 336489 359009 977056 964016 351605 369615 109948 96193 104311 105465 123341 118047 113714 113803 76551 77262 259872 228852 664739 665761 202132 200384 257740 258627 300244 291964 309142 312955 325000 330402 308089 342170 685551 717989 516302 422257 273950 269214 310246 307377 324924 330112 331247 339098 371972 372587 597076 626158 40.85 68.0 1
11:31:11 2023-09-27 330448 327482 82519 80496 121670 123138 121727 121278 89916 88816 95485 97803 117117 118056 336489 359511 971348 964702 357583 369551 109729 96325 104415 105755 123478 118170 112372 111332 76563 77441 265601 228206 668553 669030 202593 200525 258322 260782 300982 292812 310419 311934 325454 330332 309953 342411 687982 720058 518888 423186 275820 268100 309524 309037 323974 330112 332216 337589 369876 373919 601211 627342 40.85 68.0 1
11:31:12 2023-09-27 329778 326948 82433 80500 123453 123105 121727 121245 89854 88816 95518 98001 117117 118336 336727 358835 970594 964702 359418 369911 109544 96357 104350 105682 123358 118210 113689 113927 76520 77137 263892 228529 668191 666704 202769 200315 257092 260998 298150 292409 310419 312758 325419 330898 308642 342447 689483 718497 518888 422034 274726 269178 308301 309506 324672 329862 334847 337297 372045 373217 603390 626902 40.85 68.0 1
11:31:13 2023-09-27 331780 326988 82482 80303 123629 122536 121876 121046 89887 88816 95484 97537 117150 117581 335741 361129 971284 956261 356861 369911 109679 96424 104448 105947 120301 118306 113860 114299 76582 77336 259872 229176 670958 668994 201428 200945 257308 260192 301029 293053 309689 311970 325910 331050 309060 341340 688884 720058 517517 423628 273370 269214 308372 308103 324924 328841 330710 338342 371539 371130 601758 626415 40.95 68.0 1
11:31:14 2023-09-27 330017 327508 82344 80504 123209 123407 121595 121278 89637 89031 95486 97835 116794 118370 336934 362212 968530 956789 356898 369875 109881 96489 104376 105465 123393 118013 113725 113972 76551 77053 259872 227561 678173 667011 201921 200804 257343 260157 298150 293749 309543 311024 326930 328885 309519 341893 689483 721390 517003 426445 273877 269655 311307 308896 323567 331506 332378 337370 371990 372065 603353 627157 40.85 68.0 1
11:31:15 2023-09-27 329280 326038 82429 80500 123299 122987 121694 121245 89760 88849 95486 98001 117036 118254 336252 360049 973937 957000 360292 369587 109409 96489 104285 105867 123393 118272 113834 111332 76468 77389 261544 228852 666332 667011 201815 200245 256844 261365 298115 291520 311739 311873 325840 329573 308089 341857 689972 721309 517517 423520 273950 269178 307835 309759 324924 329151 333050 337003 371539 372242 604892 629462 40.95 68.0 1
11:31:16 2023-09-27 329426 327653 82231 80412 123418 123204 121694 121162 89699 88849 95486 97703 117069 118138 336252 360049 972073 953799 357403 369911 109544 96522 104142 105755 121688 118374 113612 114085 76456 77367 259872 229990 664512 667011 201956 200980 256482 260595 299545 290635 311910 310989 325945 329872 308125 343488 687725 728262 518888 425641 273950 270734 310428 308896 326762 328938 333424 337370 370948 371130 601296 626733 40.85 68.0 1
11:31:17 2023-09-27 329315 327019 82523 80412 123453 123171 122163 121245 89981 88849 95550 97803 117306 118528 336145 363632 977565 956640 353521 369767 109746 96489 104448 106013 123684 118374 113646 114085 76582 77514 258619 229428 663433 667011 201463 200384 258137 259469 301792 291964 311078 311715 325945 328850 312153 341857 686972 725485 508934 427037 273563 269214 310246 307817 324924 329880 333027 337552 372951 371685 597072 627342 40.95 68.0 1
11:31:18 2023-09-27 329513 327517 82227 80583 121094 123525 121479 121409 89793 89125 95420 97835 116794 118370 335741 361199 977749 959015 354739 369623 109805 96522 104382 105787 123478 118292 113646 113961 76437 77399 263278 229014 672815 670857 202132 200630 258535 259755 301407 291787 311079 311466 327671 331408 311271 342375 685854 726891 516146 426856 275235 268656 310104 308067 324924 329649 332991 336527 375516 373634 595860 628679 40.85 68.0 1
11:31:19 2023-09-27 328728 327512 82527 80761 121585 123525 121727 121344 89793 89157 97748 98033 116794 118403 336489 358974 977749 959088 356376 369875 109729 96357 104272 105432 123273 118210 113655 113927 76437 77168 261544 228852 667822 667011 202451 200175 258102 259974 299091 291556 311298 311652 326016 330332 309515 342519 686486 721345 516146 422888 274726 268800 309993 308103 324924 330112 333122 336454 371539 373919 599691 629052 40.85 68.0 1
11:31:20 2023-09-27 330509 326979 82527 80307 123787 122921 122058 124330 89949 88816 95452 97736 117150 117975 336489 360716 980530 964702 355889 369911 109729 96423 104415 105755 123307 118210 113646 113927 76582 77231 259872 230479 663427 667175 202132 200384 257817 260491 303008 291237 309981 312556 324824 331487 310172 342303 685817 719367 525057 423832 273950 269214 309741 307878 327650 329186 332991 339062 369288 372836 595896 627083 40.95 68.0 1
11:31:21 2023-09-27 331314 327019 82527 80467 123453 122668 122397 121079 89949 88816 95550 97636 117346 117941 336436 360970 976363 961890 351605 369875 109915 96357 104305 105465 123341 118210 113646 113927 76551 77378 257191 228852 679167 667175 201956 200384 258717 259354 299091 292245 309944 312006 326717 330332 310794 342447 686000 716398 516302 422852 273950 268422 310935 308067 324924 331041 331480 338582 369876 372835 597955 626415 40.95 68.0 1
11:31:22 2023-09-27 330521 327477 82523 80445 123538 123171 121759 121278 89949 88849 95452 98033 117150 118138 336252 358871 970594 964702 358654 369875 109729 96522 104317 105465 123307 118176 113646 113927 76582 77200 259872 229103 665143 665506 202593 200700 257166 260854 298497 292197 310968 313869 325804 332217 309479 342447 689483 718497 518888 423085 275505 269178 309953 309542 324695 330112 333050 338160 369988 373430 604789 627342 40.85 68.0 1
11:31:23 2023-09-27 330953 327746 82673 80362 123731 122701 122091 120996 89949 88930 95485 97636 117150 117975 336727 360462 968530 959088 357910 369911 109839 96357 104317 105755 120124 118047 113646 113927 76519 77262 259872 228852 674010 665761 202097 200980 257308 260631 298638 291779 311298 312006 323987 331626 308125 341100 689483 717178 515964 423232 273950 269972 308336 309037 324924 330112 333027 339338 369988 371994 606231 627083 40.95 68.0 1
11:31:24 2023-09-27 330521 327482 82260 80532 123337 123407 121694 121278 89793 89031 97714 97835 116794 118172 336696 361199 968530 955429 355816 369875 109915 96357 104207 105465 123307 118176 112294 111212 76563 77441 262225 227883 666598 671918 202027 200875 257924 260049 300235 293849 310200 310989 327424 329607 309772 342158 689751 721422 505108 426097 273950 269492 309599 309506 323974 328841 332991 337277 372131 371981 604427 627342 40.95 68.0 1
11:31:25 2023-09-27 329513 327512 82519 80587 123513 123374 121927 121278 89949 89031 95452 97835 117273 118370 336252 360876 968529 957470 359435 369718 109578 96554 104246 105787 123273 118408 113646 111188 76551 77262 279415 228690 665490 667047 202132 201353 257885 261550 297734 292445 309741 310735 326930 329872 308195 342411 685034 721345 515964 423592 273950 269214 308336 310011 324467 329862 333352 337005 374190 372693 605247 629126 40.95 67.9 1
11:31:26 2023-09-27 330484 327256 82523 80445 123538 123171 121727 121245 89887 89031 97748 97835 117150 118172 336489 361164 973525 954072 354776 369911 109729 96623 104448 105947 120122 118204 113860 114334 76604 77504 265601 229990 664038 669541 201675 201789 257272 259827 301834 290564 311298 311899 325945 330332 309528 340344 687008 724314 518888 423592 272984 269972 309272 307852 326654 329186 332991 337589 369911 370056 597201 627010 40.85 68.0 1
11:31:27 2023-09-27 330558 326988 82523 80445 123453 123171 121792 121079 89793 88849 97748 97736 116828 118172 335777 363080 977056 956789 353703 369911 109805 96325 104350 105787 123273 118176 113646 113961 76551 77262 279415 229176 663671 667083 201498 200804 258535 259390 300208 291964 310017 311497 325981 328815 309528 342411 686000 721539 518888 427037 273840 268738 310722 310027 326654 330005 333153 337443 372844 371804 598930 628568 40.95 68.0 1
11:31:28 2023-09-27 328045 327482 82377 80303 123453 123138 121727 121162 89825 88849 97782 97835 116794 118172 336489 359954 977749 963588 355561 371334 109275 96688 104121 106045 123273 118504 111749 111342 76509 77504 257560 229339 662915 669541 202769 200350 257853 259906 299056 291520 309812 310735 325945 333591 309406 342483 688019 721273 515964 420998 272633 269214 309741 308103 324924 328689 333676 337552 369876 373394 598185 626733 40.85 68.0 1
11:31:29 2023-09-27 331459 326988 82556 80331 123659 122620 121992 124364 89981 88849 95452 97866 117150 117975 336727 360462 977701 964016 356628 369984 109763 96522 104317 105820 123222 118210 113612 114119 76519 77336 258844 230153 664419 666704 202451 200384 257740 260228 301298 290635 311298 311720 323952 330898 307623 342447 687579 719803 510446 424059 274726 269142 311014 307997 327224 327981 333194 338399 369880 373062 596190 627342 40.95 68.0 1
11:31:30 2023-09-27 332475 327019 82527 80303 123487 122921 121727 124364 89793 88755 97849 97736 116828 118166 335961 360862 975397 964553 354057 369767 109780 96424 104519 105657 123633 118272 113838 113893 76614 77137 257560 227883 672632 667538 202097 200839 258934 259390 301298 293195 308851 312041 325682 330402 308125 342519 687008 718533 520259 423520 273950 268422 311189 307913 324467 328841 331983 338582 369911 373097 598546 626452 40.85 68.0 1
11:31:31 2023-09-27 330558 327023 82519 80441 123491 123171 122514 121162 89949 88849 95517 97835 117379 118172 336472 359009 972073 966762 357546 369947 109915 96325 104272 105465 123341 118047 113646 113927 76614 77335 279415 228206 669271 667648 202769 199722 258354 260814 297734 293096 310419 311970 325734 332918 309589 344762 689409 720494 517517 423078 275505 268243 309599 309834 324287 329862 332756 338582 369911 374324 602923 627342 40.85 68.0 1
11:31:32 2023-09-27 330990 327023 82698 80331 123783 122620 122058 124364 89938 88995 95615 98172 117225 118268 336618 360100 971247 960883 358654 369695 109746 96522 104382 105787 123341 118210 113646 114334 76677 77483 259520 228852 663078 665761 202523 201367 256947 260998 300447 292445 311298 311720 323987 331928 308125 341376 685034 716398 517316 423232 273950 269972 309953 309073 324924 330112 333338 339338 369988 372278 603572 627342 40.85 68.0 1
11:31:33 2023-09-27 333420 327790 82702 80500 123693 123105 121960 121162 89981 88962 95517 97669 117184 117615 336727 360841 968529 957655 356898 369911 109915 96522 104272 105465 119992 118326 113680 113961 76582 77231 265601 228852 663078 665761 201991 201330 257343 260710 301407 292607 310859 313621 324824 330724 309422 341232 687872 717503 510446 423412 273563 269972 308372 308173 324924 329898 331767 339579 369805 370056 602103 625528 40.95 68.0 1
11:31:34 2023-09-27 330324 327482 82406 80674 121501 123714 122316 121492 89851 89060 95517 98039 117050 118514 336017 362106 968382 956789 356678 369911 109839 96357 104376 105432 123478 117979 113523 113961 76437 77546 259872 227883 664778 667083 202132 200980 258137 260228 297734 293373 310419 311060 327459 329642 311271 342411 685106 721273 511906 426097 273950 269214 309342 309759 324010 329862 333027 337552 372986 372871 605357 627342 40.95 68.0 1
11:31:35 2023-09-27 328546 327517 82466 80587 123487 123407 121694 121361 89825 88881 97782 97835 116828 118403 336252 360624 969251 956789 359435 368735 109578 96522 104219 105787 123222 118408 113489 113961 76551 77168 276929 228690 661466 672358 202523 201050 257636 261698 298288 292303 312181 310628 326824 330466 308918 342303 690951 725426 515964 423592 274845 269603 310537 310011 324924 329649 333604 337277 371990 372242 605357 626254 40.95 68.0 1
11:31:36 2023-09-27 330264 328493 82585 80527 123727 123374 121960 121278 89818 89174 95583 97705 117050 118172 335741 361129 974252 955636 357473 369947 109544 96456 104252 105787 120093 118306 113489 113995 76519 77399 259872 229827 662091 667011 202309 201295 256877 260631 299580 290348 309741 311024 325981 330367 308160 340380 688019 725195 518888 423556 273950 268577 308372 308138 324924 329186 333604 337625 371019 371685 603219 626733 40.95 68.0 1
11:31:37 2023-09-27 330017 327512 82548 80481 123659 123105 121694 121245 89793 88849 97714 97736 117184 118172 336252 362247 974252 954750 354239 369984 109578 96522 104142 105787 123307 118047 113646 113961 76677 77504 259872 229990 662470 670490 201393 201507 257779 259830 303008 291836 310420 311792 325945 329872 310069 340344 687045 724071 518888 426025 273177 269972 309776 310027 326726 329649 333568 338103 370984 371130 597661 626290 40.95 68.0 1
11:31:38 2023-09-27 330521 327508 82527 80591 123487 123407 122364 121245 89981 88849 95517 97835 117069 118138 335451 363080 977056 956789 353703 369947 109578 96554 104246 105715 123307 118210 113489 113961 76551 77546 257560 228852 663433 667083 201533 200874 258934 259791 299615 291964 311078 311751 326930 328850 311712 342411 686037 725462 516302 426772 273756 269024 310246 307887 324924 330112 332306 338050 375250 371768 596815 627268 40.95 68.0 1
11:31:39 2023-09-27 328314 327548 82560 80758 123401 123204 121694 121245 89825 88881 97748 97868 116828 118370 336252 359954 977749 959162 354448 369911 109175 96554 104089 105980 123530 118600 111982 111395 76468 77420 259872 229176 665443 670966 202664 200840 258357 260192 299545 291845 309812 310118 326950 333857 307193 342519 687532 721314 520259 423182 274921 269024 309741 308138 324924 329186 333713 337039 369876 373990 599433 626733 40.95 68.0 1
11:31:40 2023-09-27 329980 326064 82568 80339 123697 122602 121876 121079 89981 88816 95538 97669 117184 117975 336489 359954 977749 964702 355816 369911 109578 96456 104252 105715 123102 118210 113455 113961 76519 77262 259872 230153 661368 667378 202451 200384 257921 260228 301298 290348 312071 311970 324879 330933 307659 342447 685515 719559 515964 420963 273950 269214 311528 310295 327687 329368 333189 338988 372081 372990 598984 629052 40.95 68.0 1
11:31:41 2023-09-27 331533 326759 82548 80441 123491 122921 121727 121417 89825 88849 97748 97736 116794 117975 336489 360862 971385 966074 357147 369623 109679 96457 104709 105867 123667 118306 113894 114141 76531 77305 281945 228206 674674 668593 202486 200001 258571 260710 301085 293337 310346 312006 325981 330632 310391 346435 688019 720058 513259 423520 275115 268422 310029 309542 324238 328841 332522 338619 370984 374551 601489 627342 40.95 68.0 1
11:31:42 2023-09-27 331063 327019 82556 80477 123487 122800 121694 124398 89858 88849 97816 97835 117103 118138 335777 359448 969288 964702 356262 369947 109679 96522 104350 105465 123204 118013 113602 113927 76582 77262 257560 228206 668675 666704 202875 200384 257024 260998 298602 292480 311078 312006 325945 331928 306934 342519 685070 719294 515964 423759 275505 270360 308266 309905 324852 330076 332883 338399 372607 374110 604826 627342 40.95 68.0 1
11:31:43 2023-09-27 333420 326988 82683 80412 123659 122921 121992 121079 89949 88816 95485 97636 117150 117941 336436 363488 971099 960734 357257 369767 109780 96754 104519 105980 123581 118629 113949 114051 76614 77168 265601 228852 664805 669704 201710 201260 257850 260778 301085 293266 309288 312883 325981 329802 309528 341376 688019 720567 517517 426061 273563 269214 310391 309002 324924 329300 331211 339098 372025 371650 599950 626415 40.95 68.0 1
11:31:44 2023-09-27 330558 327019 82429 80559 123423 123407 121661 121376 89670 89064 95486 97835 117036 118336 336215 361164 966725 957470 356609 369875 109729 96357 104305 105432 123393 117979 113646 113972 76468 77231 259872 227561 666800 667011 202132 200945 257885 260595 298359 294162 310419 311461 326966 331874 311712 342194 690767 724658 517517 426554 273950 269521 309564 309798 324514 331506 332955 337479 373212 372242 604752 628904 40.95 68.0 1
11:31:45 2023-09-27 329980 327023 82490 80583 123543 123138 121810 121245 89916 89239 95615 97908 117192 118528 336070 360970 974048 955281 358889 369731 109510 96622 104285 105900 123273 118408 113421 114119 76582 77609 259872 229827 667231 667047 202415 201191 256741 261365 299545 291485 309776 312795 325945 330367 308799 341893 689483 721309 518888 423556 273950 268918 310281 309037 324924 329151 333568 337516 370984 372242 603966 627175 40.85 68.0 1
11:31:46 2023-09-27 330411 327014 82494 80504 123663 123138 121727 121245 89854 88816 95452 97803 117302 118172 336727 361093 974906 955429 355277 369911 109729 96522 104239 105787 123444 118292 113534 114004 76582 77430 257560 229501 662335 669541 201780 201612 257272 260192 300875 291681 311777 313609 328459 330724 309856 341196 687872 724658 525057 426246 273104 270734 309236 309238 324924 329649 333316 338499 371504 370021 599266 629126 40.95 68.0 1
11:31:47 2023-09-27 331188 327742 82438 80587 121501 123885 122043 121641 89753 89210 95582 97939 117050 118268 336034 362614 977565 959015 354703 369911 109695 96489 104591 105980 123363 118374 113804 114085 76489 77200 263892 229465 667208 667083 202097 200350 258899 259974 299510 291787 311078 311497 327424 328850 308125 342483 685478 726769 516146 426699 274338 268800 312263 308103 324708 330112 333027 337003 373248 373062 595438 626528 40.95 68.0 1
11:31:48 2023-09-27 328546 326983 82494 80555 123423 123374 121727 121278 89854 89003 95486 97835 116761 118370 336489 360970 977056 959088 355241 369579 109729 96489 104350 105755 123307 118210 113646 114085 76551 77168 257560 228852 669179 671405 202523 200700 258613 260307 301938 292059 310859 310375 327247 332918 309953 342375 686825 725607 518888 423186 275115 268963 309998 309679 324924 330112 333640 336490 373588 374195 603590 626733 40.95 68.0 1
11:31:49 2023-09-27 332180 327693 82585 80389 123955 122973 122076 121162 89851 88934 95582 97672 117178 118037 336690 360970 977749 964016 354234 369515 109695 96522 104239 105755 123273 118272 113646 113927 76519 77168 259872 229501 663327 665761 202132 200350 257885 260192 300491 290670 311298 312919 324667 331600 308089 342411 683989 718497 516640 421888 274918 269214 312188 307601 324833 329649 332252 339338 369288 372278 595309 627342 40.95 68.0 1
11:31:50 2023-09-27 333420 327442 82523 80445 123629 122921 121759 121079 89854 88849 95452 97833 117150 117975 336489 358974 974943 963294 351605 369319 109915 96423 104448 105755 123513 118013 113759 113927 76594 77441 259520 229176 671658 665652 202310 200840 258792 259211 301688 292670 310236 313442 325419 330828 308160 342447 685442 719049 511947 422816 273950 269214 311189 307566 324888 330576 331251 339098 369876 372278 596190 627342 40.95 68.0 1
11:31:51 2023-09-27 331819 327335 82391 80494 123801 123341 121894 121278 89916 89031 95485 97835 117150 118172 336106 359125 971348 964702 358417 369615 109780 96489 104344 105755 123341 118210 113646 113927 76645 77231 257560 228206 664165 668593 202805 200315 258102 261365 300872 294348 310017 312006 325945 330863 307158 344529 689483 720567 520259 421555 275310 269178 311160 310220 324467 330112 332522 338582 370689 374217 608335 626897 40.95 68.0 1
11:31:52 2023-09-27 331224 326038 82523 80441 123629 123171 122163 121245 89981 88849 95517 97803 117184 118172 336436 358871 968493 963294 358417 369875 109881 96522 104382 105947 120267 118566 112216 111332 76614 77757 259872 228852 675582 665579 202628 200840 257131 261365 299056 292445 311298 311970 327714 332646 309807 342447 689972 716434 520259 423232 274532 269972 308336 309506 324924 330112 332991 338582 369988 373692 604464 627342 40.95 68.0 1
11:31:53 2023-09-27 334020 327335 82599 80467 123594 122921 121792 121195 89825 88962 95485 97935 117036 117941 336252 361234 970283 957655 356645 369875 109948 96193 104448 105465 123513 118013 113680 113803 76405 77305 259520 228852 672341 669067 202097 200980 257704 260998 299545 293053 309944 312633 326930 329837 309564 342170 688994 719065 516302 426736 273950 269972 309993 309037 324924 329828 332257 338582 372689 371946 599950 627342 40.95 68.0 1
11:31:54 2023-09-27 330287 327750 82527 80555 123496 123610 121694 121361 89793 89064 97815 98069 116794 118336 335741 361199 968530 956789 356964 369587 109679 96557 104591 105867 120155 118272 113860 114299 76626 77504 260016 228169 666477 667011 202451 200980 258137 260595 299981 294198 311298 311532 327459 329837 311712 342303 689972 721093 517517 426097 273950 269593 309741 309723 323687 328876 333063 337516 373248 372278 605357 627872 40.95 68.0 1
11:31:55 2023-09-27 329747 327512 82438 80591 123667 123610 121759 121278 89793 89064 95518 97868 117069 118370 336252 360588 970594 957470 359435 369875 109729 96522 104317 105787 123307 118408 113646 114153 76509 77399 263278 228852 666224 667083 202451 200980 258137 261734 301772 292197 311006 310989 327459 330332 308160 342411 689972 727746 518888 427460 274921 269793 308231 311020 324816 330041 333460 337334 371990 372658 608245 629126 40.85 68.0 1
11:31:56 2023-09-27 330214 326073 82523 80551 123633 123374 121759 121195 89949 88849 95420 97835 117150 118475 336198 360862 976786 957000 359435 369767 109409 96688 104317 106045 123444 118470 113826 111309 76384 77483 259872 229501 662932 672394 202628 200980 257272 261365 299545 291556 312623 311461 326016 331874 308160 341893 689972 725426 516302 423556 274338 270353 308336 310011 324924 329186 333640 338067 373921 372836 604427 627175 40.95 68.0 1
11:31:57 2023-09-27 330521 328660 82556 80532 123491 123204 121759 121112 89887 88849 97748 97803 116794 117975 335741 359762 974215 955429 355525 369911 109729 96522 104285 105787 123307 118210 113646 114119 76519 77483 256298 229827 664150 669541 202451 201647 257308 260814 302152 291556 315251 311715 325721 332918 311712 343001 687725 726862 520259 423254 273950 270734 309130 308861 327224 329471 333568 338306 370984 371130 599526 629015 40.95 68.0 1
11:31:58 2023-09-27 331261 327512 82438 80536 123663 123322 121843 121079 89887 89178 95582 97941 117225 118446 336070 363193 978103 959479 353557 369695 109746 96457 104448 105755 123307 118176 113646 113961 76584 77473 257560 229176 670144 667083 202097 201050 258792 260009 299580 292161 311298 311613 327424 328885 309311 342483 686000 725426 520502 427375 273950 268989 310935 308103 324658 330112 333027 338103 373212 372242 598103 626907 40.95 68.0 1
11:31:59 2023-09-27 329317 327517 82377 80587 123423 123643 121679 121811 89670 89312 97680 98202 116761 118766 335741 362636 977749 959125 355528 369947 109915 96522 104239 105755 123307 118210 113568 113927 76582 77231 261887 228852 665981 667011 202451 200350 258535 260192 301298 292607 311115 311947 327741 332449 308054 346622 686862 726855 517517 423448 275310 268989 310211 308138 324924 330112 335636 337224 373212 373657 598841 627139 40.95 68.0 1
11:32:00 2023-09-27 330484 327019 82673 80532 124145 123511 122376 121376 89938 88966 95550 97737 117349 118268 336290 359775 980493 964516 355816 369984 109695 96587 104272 106271 123273 118408 113578 114108 76582 77567 258844 230806 658999 668593 202805 200980 258535 260814 301298 290635 311961 311934 328177 331928 309333 342483 688019 720761 521630 420963 274726 269214 309993 310259 324924 328920 333676 339068 369841 373394 598222 627175 40.95 68.0 1
11:32:01 2023-09-27 332475 326069 82556 80335 123731 122701 121992 121147 89981 88849 95550 97669 117184 117941 336727 360462 977749 964016 354812 369911 109729 96522 104311 105755 123222 118210 113489 114040 76551 77430 259872 229827 661869 667175 202558 201367 258215 260746 301263 291379 312181 313249 325541 332252 308054 342375 686825 720567 504957 422221 274726 269593 310104 308032 325322 329186 333338 339579 369582 373146 595896 626254 40.95 68.0 1
11:32:02 2023-09-27 333509 327728 82585 80646 123818 123577 122025 121278 89851 89027 95615 97705 117212 118234 336489 358974 974252 964702 351496 368475 109881 96357 104448 105465 123427 118204 112372 113848 76468 77200 259872 228206 667344 665761 202168 200980 258934 259354 299333 293337 309106 312955 325945 330863 308160 342447 687045 718533 520259 423520 273950 269214 311224 307878 324924 328841 332019 339098 370984 373359 597201 627342 40.85 68.0 1
11:32:03 2023-09-27 331496 326073 82466 80441 123663 123171 122397 121162 89949 88849 95517 97803 117150 118138 336436 359797 972110 966762 356356 369875 109915 96423 104344 105787 123341 118013 113680 113961 76645 77726 259872 228654 672632 669541 202664 200245 258792 260854 298950 293607 310968 313869 325981 330863 311050 344565 688019 720458 534654 423520 275115 268422 310281 309073 324359 329369 332486 339098 370984 374288 599526 627342 40.95 68.0 1
11:32:04 2023-09-27 331349 326877 82571 80523 123869 123544 122076 121376 89851 89092 95452 98197 117184 118172 336472 359378 971284 964016 356191 369947 109712 96722 104305 105787 123307 118210 113680 113961 76614 77200 259872 228690 666104 666704 202805 200980 257379 261365 299126 292197 311298 312369 325454 332392 307623 342519 685070 718533 511413 422932 274726 269972 308372 310011 324924 330112 333302 338619 369288 374253 605688 627342 40.95 68.0 1
11:32:05 2023-09-27 331386 326798 82820 80449 123817 122921 122241 124364 90014 89031 95485 97701 117184 117649 336965 360970 967844 959162 357910 369911 109915 96522 104415 105787 120385 118238 112372 111277 76563 77504 261544 229176 671005 665616 202628 201472 257166 261257 299510 294141 311298 312919 324964 332554 308953 342134 685070 717721 523001 424059 274921 268577 308407 309506 324708 330112 333297 339579 369288 372836 605800 625197 40.95 68.0 1
11:32:06 2023-09-27 333820 326846 82594 80494 123629 123204 122397 121245 89981 89084 95614 97803 117150 117975 336472 362791 971284 956298 356645 369911 109948 96193 104591 105465 123581 117979 113827 113893 76531 77514 259872 228206 671409 668593 201956 201330 258137 260814 299545 293337 309944 313395 325981 329872 312780 341893 688019 720567 516302 426097 273950 269972 309741 309037 324924 329599 331444 339579 372131 372016 600871 626897 40.95 68.0 1
11:32:07 2023-09-27 331026 327512 82410 80591 123457 123407 121727 121376 89825 89003 97782 97868 116828 118370 336252 362247 968530 957470 356898 370806 109679 96623 104663 105900 123667 118306 113894 114334 76552 77367 260016 227561 666477 666975 202097 201015 258137 260631 300478 294091 310858 311934 327724 330110 309564 342303 685070 721278 517517 427375 274845 269972 309776 309037 324238 329369 332558 337589 372951 372278 603572 627342 40.95 67.9 1
11:32:08 2023-09-27 329280 327750 82527 80619 123732 123492 121810 121376 89887 89064 97816 97835 117245 118288 336489 360084 971385 953518 357264 369911 109544 96522 104174 105820 123157 118408 113523 114074 76582 77430 261544 229501 668246 667047 202486 201015 257128 261734 299335 291308 309812 311497 326966 330632 308195 342483 685070 725231 518888 423592 273950 269972 308336 310047 324780 329649 333676 337589 371835 372836 605800 627083 40.95 68.0 1
11:32:09 2023-09-27 330484 327023 82466 80587 123491 122866 121810 121245 89887 88881 97782 97835 117103 118172 336252 362939 976823 957000 359435 369767 109594 96787 104317 106045 123478 118470 113792 111277 76519 77535 257560 229881 659273 670892 202558 200980 256877 261365 301085 291556 312772 311685 326966 330898 308160 342206 684804 721345 515964 423592 273950 270353 308336 310255 324924 329186 333640 337625 371575 372836 605688 627212 40.85 68.0 1
11:32:10 2023-09-27 331239 327477 82523 80587 123521 123204 121909 121344 89981 88881 95550 97868 117184 118172 336489 363335 977749 955429 353703 369551 109763 96522 104344 105787 123341 118408 113680 113995 76645 77399 265601 229339 661991 666975 201498 201471 258571 260228 300385 291787 309307 312006 325981 329650 310069 341412 687532 721237 517316 427375 273681 273796 310752 308067 324641 330112 333568 338619 371539 371685 595933 627175 40.95 68.0 1
11:32:11 2023-09-27 330953 327023 82556 80528 123607 123407 121727 121245 89981 88881 95549 98301 117225 118562 335961 363229 977713 959479 354057 369767 109780 96489 104519 105965 123478 118408 113680 113961 76582 77535 262225 229176 664767 670893 202132 201015 258685 260228 300491 291646 311298 312449 327689 328919 310033 342483 686522 726560 513259 427412 273950 269214 312190 308138 324924 330112 333375 338619 373248 372278 597568 625407 40.95 68.0 1
11:32:12 2023-09-27 328314 327759 82589 80619 123487 123525 121759 121344 89887 89003 97715 97868 117103 118370 335777 360462 977749 959125 355528 369911 109578 96554 104174 105787 122931 118210 113523 113961 76551 77262 257560 229231 662077 667047 202840 200384 258571 260814 301298 292480 309812 310553 326966 330898 307659 342591 687748 725462 502437 422888 275115 269214 310246 309750 324924 329880 333713 337039 371871 374551 599507 628135 40.95 68.0 1
11:32:13 2023-09-27 329980 327023 82552 80615 123611 123511 122770 121376 89909 89117 95550 97737 117050 118268 335780 359775 982622 963831 356609 369947 109578 96812 104219 105998 123478 118600 113612 114221 76487 77747 258844 230643 660918 669067 202805 200980 258571 260732 301298 290705 310282 311970 325981 332160 307909 342555 688019 721296 517316 421924 274726 269214 310246 309073 324924 329186 333713 338619 369876 374324 598222 626733 40.95 68.0 1
11:32:14 2023-09-27 331386 327019 82593 80445 123641 122668 122058 124364 89920 88849 95550 97669 117184 117615 336965 360716 976973 964016 355350 369587 109915 96522 104376 105787 123341 118244 113602 113995 76614 77567 263278 229501 662234 665761 202558 201050 258251 260746 303371 291379 311739 312812 324894 331993 311233 342339 685817 719549 517316 420998 273433 269214 309998 310295 324868 329649 333063 339615 369617 373146 595860 627342 40.95 68.0 1
11:32:15 2023-09-27 332253 328462 82548 80674 121835 123544 122076 121376 89851 89141 95484 97973 117259 118200 336271 360970 973488 967450 354703 369587 109780 96522 104519 105755 120254 118176 112372 114299 76552 77336 259872 228044 683941 667648 202451 200980 258934 260192 299510 293749 310346 312919 325945 330828 309024 342555 688019 720298 517316 423484 274726 268800 311661 308967 324924 328876 332450 339098 370948 373359 599266 627342 40.95 67.9 1
11:32:16 2023-09-27 331459 326988 82523 80555 123659 123407 121792 121245 89916 89003 95452 97835 117150 118138 336489 360970 972073 966762 357910 369875 109915 96489 104448 105755 123307 118176 113804 114085 76645 77504 281945 229231 665384 669358 203232 200210 258357 261221 300976 293813 311188 312740 325875 330828 307623 344529 689700 719766 515964 423484 275505 268989 310211 310691 324672 331363 333027 338582 371244 374515 604789 627342 40.95 68.0 1
11:32:17 2023-09-27 331114 326846 82688 80458 124245 123341 122358 121162 90003 89031 95550 97803 117117 118172 336727 360318 971284 959015 358417 369515 109729 96489 104382 105755 123393 118292 113646 114085 76614 77399 263278 228852 664282 665761 202734 201612 257343 261365 301407 292197 311298 312006 324929 332633 308160 341893 689972 716398 517316 423232 274845 270543 308372 309723 324924 330808 333027 339579 369988 372242 604752 627342 40.95 68.0 1
11:32:18 2023-09-27 333420 326038 82523 80441 123659 122800 121992 121082 89981 88816 95517 97928 117150 118138 336727 361129 971284 959051 356898 369875 109695 96423 104415 105787 120201 118566 112060 111429 76563 77504 276929 229339 667938 669541 202275 201437 257924 260782 299545 293017 309944 313357 325981 332449 312743 342375 688994 720567 504957 426699 274265 269972 311821 309037 324924 329828 331718 339098 372096 371685 601211 626415 40.95 67.9 1
11:32:19 2023-09-27 329330 327569 82509 80490 123594 123407 121727 121361 89916 88849 95485 98006 117083 118336 335705 360049 970283 958151 359435 369875 109544 96522 104278 105933 123273 118292 113612 114119 76551 77367 259872 228852 668112 667083 202415 200980 257921 261734 301085 292409 311010 312130 326930 330332 308195 342411 685070 725671 518888 423592 273950 269783 308336 311163 324924 329880 333640 337552 372096 373062 606551 629126 40.95 68.0 1
11:32:20 2023-09-27 329907 327023 82433 80551 123629 123289 121998 121278 89949 88970 95485 97803 117184 118172 335888 360049 974215 955429 357910 369695 109645 96722 104448 106126 123513 118470 113826 111397 76541 77757 259872 230153 663299 671441 202734 201436 257092 260998 300664 292126 309776 311899 325981 330863 311271 344371 688982 725426 516302 423556 274532 268730 311746 309506 326762 329880 333640 338822 372096 372835 601794 627212 40.95 67.9 1
11:32:21 2023-09-27 331496 327477 82523 80587 121840 123799 121960 121278 89916 89031 95517 97968 117245 118268 335741 363335 977749 957470 353666 369911 109881 96522 104344 105933 123358 118176 113680 114119 76645 77399 259872 229339 662835 667047 201780 201295 258934 260192 300491 292197 309741 312845 326016 329802 310504 342134 687008 721309 498661 427375 273950 269783 311189 308067 326762 330112 333338 338582 373248 371685 595860 629126 40.95 68.0 1
11:32:22 2023-09-27 330521 327750 82381 80619 123423 123814 121679 121492 89949 88999 95419 97803 116794 118254 335741 364553 979609 960734 354485 369767 109780 96489 104448 105907 120187 118470 114018 111299 76626 77483 261544 229176 668808 670893 202558 201120 259480 260192 299580 292126 311702 311720 327954 329802 309095 342555 687008 726769 523282 427339 274726 268989 312706 308103 324780 330112 333532 337589 373808 373359 599376 627010 40.95 67.9 1
11:32:23 2023-09-27 329724 326988 82494 80412 123543 122987 122181 121278 89851 88849 95518 97803 117184 118172 336162 359665 979834 963294 355853 369947 109544 96687 104219 105965 123119 118408 113455 114153 76487 77789 257560 230153 657923 669541 202805 200945 258500 260228 299545 291485 310718 311970 325945 332357 310318 342483 688019 721237 516640 420998 274726 269214 310211 309037 326762 329151 333640 339098 369841 374288 600969 627139 40.95 68.0 1
11:32:24 2023-09-27 332165 326034 82669 80500 123697 122734 121992 121014 89949 88816 95680 97841 117306 118166 336436 360898 979760 964553 354630 369443 109746 96589 104448 105933 123444 118210 113646 113961 76614 77504 254239 229827 662714 666704 202769 200980 257995 260814 301159 291520 311298 312919 324964 331635 308125 342483 686972 719549 514611 422185 275235 269593 311650 308032 325322 330112 333027 339579 369805 373394 596226 627342 40.85 67.9 1
11:32:25 2023-09-27 332239 327220 82542 80449 123749 123138 121960 121245 89981 89031 95517 97803 117150 118172 336215 360014 972110 966074 355492 369911 109881 96522 104519 105755 123466 118210 113838 113927 76677 77336 263892 228206 669861 667648 202769 200384 259298 260595 299091 294554 310419 312919 325945 330863 308195 345296 688019 720298 513259 423556 275115 268422 311189 309471 324636 329564 332522 339098 370984 374480 601080 624680 40.95 67.9 1
11:32:26 2023-09-27 331496 326038 82636 80496 123663 123544 122142 121543 89938 89084 95517 97737 117050 118234 336070 358728 974048 964553 358598 369839 109915 96522 104376 105787 123684 118450 113725 114051 76541 77399 257560 229140 665381 668593 203409 200350 258500 261365 301298 293302 310054 312919 325981 331858 307158 344529 689972 720567 520259 421591 275505 269214 311380 310691 324924 330808 333027 338619 370984 374551 606551 627342 40.95 67.9 1
11:32:27 2023-09-27 332401 326034 82673 80412 123869 122921 122025 121079 89981 88755 95549 97636 117184 117615 336489 360014 971284 959051 356898 369031 109915 96522 104415 105787 123273 118210 113646 114153 76582 77399 259520 229014 666239 665761 202274 201682 257343 260998 301298 293096 311298 313872 324929 331600 310033 341376 689972 718497 518888 423484 274456 268577 309741 309506 324924 330112 332522 340690 369547 371685 601794 626897 40.95 67.9 1
11:32:28 2023-09-27 333983 327688 82552 80678 121840 123341 121960 121278 89851 89027 95582 98066 117178 118234 336034 362177 968530 956261 356898 369471 110151 96423 104663 105432 123547 117619 112372 111202 76584 77200 257560 228206 671409 668593 202097 201612 258102 260998 299545 292812 310419 313357 326930 329872 310033 342134 688994 720567 504957 426699 273950 269972 311601 309506 324924 329828 332221 339579 372096 371946 601211 627342 40.95 67.9 1
11:32:29 2023-09-27 329477 327023 82523 80587 123629 123525 121861 121278 89854 88881 95453 97868 116794 118370 335741 361129 970594 957470 359435 369911 109729 96554 104317 105933 123273 118292 113646 114119 76489 77367 259872 228852 666837 667083 202451 201295 258535 261734 300872 293096 311006 312573 327689 330367 309095 342483 688982 725666 518888 423628 274532 269972 309307 311198 324924 330112 333640 337552 375250 373110 608133 629872 40.95 67.9 1
11:32:30 2023-09-27 330104 327605 82631 80523 123697 123544 122565 121543 89818 89027 95518 97835 117150 118138 335961 360862 974048 956789 356978 369984 109544 96887 104415 105787 123187 118408 113680 114153 76551 77789 259872 229501 660901 667011 202592 201015 257128 261550 299545 291556 309776 311497 326016 330863 311271 341929 689972 725462 523344 423556 273950 270353 310865 309794 324924 329649 333676 338545 371835 373132 603572 627655 40.95 67.9 1
11:32:31 2023-09-27 330990 327019 82560 80623 123663 123407 121792 121278 89949 88881 95485 98001 117184 118370 336489 363370 977749 956789 353703 369984 109839 96554 104272 105755 123307 118210 113646 113995 76614 77399 259872 229501 663799 667047 201815 201471 258934 260192 300491 291992 309524 312845 326930 329837 310757 342447 687532 721309 504957 427375 273950 269783 311189 310076 327650 329934 333122 338805 373106 372100 595786 629573 40.85 67.9 1
11:32:32 2023-09-27 331349 327608 82505 80715 123715 123643 121727 121442 89825 89341 95582 98075 117178 118302 335741 361199 977749 960883 354776 369947 109729 96522 104415 105787 123568 118292 113680 113961 76500 77367 261544 228852 672937 667083 202451 200839 258934 260228 299615 292126 311739 311751 327990 329607 309060 344529 687045 727319 516146 426772 274726 269178 312263 309037 324744 330112 333568 337552 373843 373954 599376 627047 40.85 67.9 1
11:32:33 2023-09-27 328582 327058 82523 80615 123491 123610 121694 121278 89793 89003 95420 97868 117150 118336 336252 360716 977749 961170 355853 369911 109679 96655 104519 105980 120268 118272 113860 114299 76552 77504 259872 229501 666610 672394 202805 200945 258934 260814 300208 293053 311741 312573 327954 331591 307874 344529 688921 725698 518888 423520 275115 269214 310281 309750 324924 330112 335564 337277 372096 374217 599470 627212 40.95 67.9 1
11:32:34 2023-09-27 332401 326073 82669 80445 123697 122701 122208 121245 89949 88816 95485 97636 117150 118132 335925 360970 977749 964702 353703 368995 109729 96325 104376 105787 123307 118292 113523 113961 76582 77231 257191 229176 666530 665761 202734 201015 258535 260192 301405 292445 311298 313651 325419 331635 308160 342483 686000 718533 521630 422257 275235 269593 311650 307817 324903 330112 332522 340448 369876 373430 596190 627342 40.95 67.9 1
11:32:35 2023-09-27 333183 326983 82556 80445 123697 123407 121992 121162 89981 88849 95485 97968 117184 117975 336252 359441 976823 966379 351424 369659 109813 96457 104663 105722 123650 118238 114018 114265 76563 77420 259872 228206 670098 667648 202769 201331 259556 260192 299580 293017 310419 313357 325769 330898 308195 342483 687532 718533 504957 423520 274726 269214 312170 308138 324924 329863 332761 339579 371539 373394 595896 627342 40.95 68.0 1
11:32:36 2023-09-27 331459 326913 82585 80555 123629 123407 121992 121245 90032 89117 95517 97835 117184 118336 336252 359412 970661 964702 359180 369911 109839 96522 104278 105787 123393 118210 113680 114040 76582 77336 259872 228690 667577 667648 203479 200980 258137 261550 301298 293337 310090 312919 326966 332891 307623 342555 685106 717241 520259 420998 275505 269972 310940 310726 324924 328841 333532 339098 369911 374587 606551 627342 40.95 67.9 1
11:32:37 2023-09-27 331422 327023 82759 80528 123766 122767 122565 121079 89981 88849 95517 97835 117306 118446 336693 359667 972665 961742 358635 369803 109746 96622 104591 106045 123513 118374 113680 114153 76437 77736 259872 229176 666718 665761 202840 201647 257343 261518 299369 293096 311922 312919 325000 332926 311050 342447 689018 716434 517316 420963 274532 268764 308407 310011 324924 328612 333532 339579 369253 373168 605357 627342 40.95 67.9 1
11:32:38 2023-09-27 332475 326069 82560 80678 121840 123440 121876 121278 89949 88849 95517 98001 117150 118172 336252 362283 968530 957655 356898 369615 109982 96357 104591 105787 123753 118210 113861 113927 76584 77231 259872 228206 670312 669067 202132 201647 258535 260998 299580 293017 310419 313798 326966 329872 310069 342447 685034 722791 504957 427375 273950 273796 311821 309542 324924 329898 332257 339615 373212 372278 601676 627342 40.95 67.9 1
11:32:39 2023-09-27 330521 327521 82556 80619 123457 123643 121759 121758 89971 89456 95516 98175 117050 118466 335596 362106 968419 957395 356751 369767 109839 96522 104448 105755 123397 118204 114052 114085 76531 77262 261544 227561 675530 671368 202309 201015 258137 260998 298185 294554 311298 311970 327954 329872 309564 342447 685070 721043 517517 426097 273950 269972 309776 310011 323687 328876 333568 337552 373248 372278 606231 626084 40.95 68.0 1
11:32:40 2023-09-27 330214 327288 82556 80524 123491 123407 122298 121162 89981 88881 95517 97835 117184 118288 336436 360049 974943 955429 357403 369984 109763 96554 104207 105787 123307 118408 113680 114153 76582 77789 259872 230153 662694 667047 202805 201647 257308 261365 300491 291520 309812 311970 326966 330898 311271 341376 685070 725462 516302 423592 273950 268799 311746 309073 324868 329880 333640 339098 372131 372871 601758 628135 40.95 67.9 1
11:32:41 2023-09-27 331298 326771 82585 80789 124145 123714 122259 121361 89883 89060 95517 97737 117326 118268 336070 362649 977749 955429 354239 369587 109712 96722 104448 105900 123307 118326 113557 114153 76740 77609 259520 229501 662234 667011 201991 201999 258753 260228 302580 292445 309776 312006 326930 330641 311011 341412 688019 721350 520259 427037 273681 268577 310281 308103 324903 330112 333604 338858 371835 371981 599266 627212 40.95 67.9 1
11:32:42 2023-09-27 329353 327786 82414 80623 123457 123677 121694 121558 89825 89374 97714 98170 116794 118684 335777 360084 977749 959162 355601 369947 109915 96522 104376 105820 123431 118408 113714 114153 76552 77430 263892 229176 668435 670893 202840 200839 258934 260814 299615 294141 309559 311497 328025 330828 308160 345052 688019 728384 518888 423700 275310 269214 312263 309073 324780 328807 333676 337552 373545 374266 601080 631468 40.95 67.9 1
11:32:43 2023-09-27 329294 327640 82575 80490 123904 123610 121992 121344 89851 89027 95517 97835 117117 118370 335777 359954 979649 963626 355816 369984 109359 96852 104187 106045 123273 118442 113455 114221 76551 77598 259872 229501 660063 667011 202875 201015 258934 260998 300208 292240 312002 311497 326016 331928 307909 342591 688019 721548 521630 422257 275310 269593 310281 309533 324924 329649 335637 338342 369911 374515 601248 627691 40.95 67.9 1
11:32:44 2023-09-27 332475 326983 82589 80477 123697 122800 121909 121162 89981 88849 95485 97636 117184 118009 336252 358974 977749 964702 351605 369291 109982 96522 104448 105682 123341 118210 113714 113961 76541 77294 257191 229176 667235 667175 202805 201295 258934 259827 301194 293337 311298 313944 325981 332133 308195 342519 687045 718533 520259 423186 275882 269972 310975 308067 324641 331399 332775 340118 374190 373812 597385 627268 40.95 67.9 1
11:32:45 2023-09-27 332438 326917 82651 80490 123869 123544 122193 121245 89981 89003 95485 97933 117306 118302 336489 359762 974252 966762 355022 369984 109948 96423 104448 105787 123376 118047 113714 113927 76500 77262 259872 227883 671421 667648 202805 201015 259663 260631 299580 293500 310858 313393 326016 330933 308195 345088 688019 719549 504957 423592 274726 268800 311732 309073 324924 329599 333266 339338 371539 374551 598509 627342 40.95 67.9 1
11:32:46 2023-09-27 331422 327023 82636 80587 123663 123610 121960 121278 89949 89031 95485 97803 117346 118254 336727 358835 971284 964702 358926 369947 109881 96522 104519 105933 123478 118374 113759 114119 76531 77535 259872 228852 666230 667648 203729 201295 258102 261734 301938 293749 310969 312919 325981 332891 308089 342519 688982 720058 520259 420963 276091 270590 311161 311386 324780 331506 333424 339192 373133 375163 608245 629015 40.95 67.9 1
11:32:47 2023-09-27 331907 326948 82783 80445 123903 122701 122697 121245 90130 88816 95615 97803 117541 117975 336912 360862 971284 961853 357910 369911 109881 96554 104376 105933 123478 118374 113725 114119 76531 77789 259872 229176 670144 666704 202734 201929 257885 261365 299580 293302 311739 313872 325419 332856 311712 342134 685070 717953 510112 422185 274726 268764 309705 310011 324924 328841 333532 340931 369805 373097 604464 627342 40.95 67.9 1
11:32:48 2023-09-27 330214 327252 82523 80587 123547 123643 121843 121409 89949 89064 95551 98033 117036 118370 335741 362212 968530 958151 357493 369911 109915 96522 104591 105933 123478 118210 113680 114085 76500 77231 260016 228206 671983 667011 202734 201612 258500 260998 300447 294269 311298 311649 327919 330067 309528 342447 691257 726678 517517 426746 274726 270317 311932 310557 324551 331973 335115 337370 374155 373323 605321 627342 40.95 67.9 1
11:32:49 2023-09-27 329280 328241 82585 80932 123633 123643 121960 121409 89949 89239 95582 98137 117150 118370 336215 360841 972037 959516 358342 369947 109729 96687 104278 105965 120026 118408 113646 114119 76614 77567 265601 229339 666440 670857 202769 201295 258500 261734 300982 292197 310464 311715 327689 330863 309528 342483 688982 728384 520259 423628 274726 269972 308372 310953 324600 330112 335564 337589 372915 373394 606551 628099 40.95 67.9 1
11:32:50 2023-09-27 330214 326983 82556 80587 123633 123610 121992 121376 89949 89125 95550 97835 117150 118494 336436 362939 976823 956677 358926 369839 109746 96754 104448 106264 123650 118668 113804 114277 76614 77567 257560 229990 667451 671441 202769 201577 257308 261550 300875 292027 311740 311970 326966 330863 309528 342170 689972 725693 518888 423592 274726 268764 308372 309785 326762 330112 333640 338582 372096 373097 604826 627655 40.95 67.9 1
11:32:51 2023-09-27 331695 327482 82523 80587 123787 123577 121992 121278 89949 89031 95550 97868 117346 118708 335741 363335 977749 958151 354739 369947 109915 96522 104448 105933 123393 118408 113680 114153 76551 77514 259872 229501 669037 667047 202132 201612 258934 260192 300912 292445 309741 312664 327159 331336 310975 342411 688019 726487 523344 428016 273950 269972 311661 308103 326762 330112 333568 339098 376724 372242 597992 629126 40.85 67.9 1
11:32:52 2023-09-27 331027 328660 82466 80619 123427 124018 121595 121609 90000 89272 95582 98243 117192 118664 336070 361058 977676 960883 355712 369731 109746 96522 104376 105787 123273 118176 113680 111374 76594 77535 259872 229501 662962 667083 202487 201367 258934 260192 301938 292197 309488 312006 328684 329837 310033 342483 687495 727551 524978 427991 274532 269972 311661 308138 324924 330112 333604 339098 374070 373062 595896 629126 40.95 68.0 1
11:32:53 2023-09-27 329024 327693 82556 80587 123663 123643 121960 121361 89949 89125 95583 98069 117184 118336 336727 360462 979609 963294 356861 369947 109435 96852 104317 106177 123273 118408 113646 114311 76677 77567 257560 229176 662587 667011 203444 201015 258934 260998 300456 293017 310753 312795 326966 332392 308089 344529 688019 725462 521630 422888 275505 269783 310935 309506 324608 330112 336111 337589 371539 375078 599103 630916 40.95 67.9 1
11:32:54 2023-09-27 330484 327482 82730 80646 121840 123511 122409 121766 90036 89182 95582 97872 117245 118234 337057 359487 982585 966074 356898 369947 109763 96554 104781 106045 123358 118408 113646 114187 76468 77884 266281 230479 665117 669067 202840 201295 258899 260998 300491 291725 310753 312883 325945 332659 308125 345673 688019 720693 516809 421924 275115 269783 310246 309506 325358 329649 335564 339098 369876 374253 599258 627175 40.95 67.9 1
11:32:55 2023-09-27 332947 327019 82669 80555 123783 123407 121992 121278 89981 88849 95517 97835 117335 118138 336727 360049 974943 964702 351605 369911 109915 96489 104519 105432 123376 118176 113838 114004 76520 77399 257560 228529 668057 667175 202805 201436 259480 259791 299580 292812 310419 313651 328641 330898 309060 342483 688019 719549 520259 423520 274726 269783 312170 310186 324924 329828 332522 337964 370984 373394 596944 627083 40.85 67.9 1
11:32:56 2023-09-27 332290 327728 82585 80743 123990 123577 122076 121376 89818 89149 95615 98006 117212 118220 336690 360049 973488 969142 356316 369875 109881 96522 104448 105755 120314 118368 113680 113927 76468 77399 259872 228206 670592 668593 202769 200384 259480 260998 299510 295176 311298 314121 325981 330898 308160 345052 688994 720567 514104 423556 275505 268800 310717 309976 324924 329564 333027 339098 371539 374515 602363 626897 40.85 67.9 1
11:32:57 2023-09-27 330953 326038 82726 80445 123731 122767 122142 120996 89981 88881 95550 97835 117150 117975 336727 359954 969215 961927 357910 369947 109948 96522 104735 105787 123341 118292 113680 114119 76531 77483 259872 229176 669527 665761 202769 201647 257885 261550 299947 293337 309524 313651 325419 332891 308843 342411 688982 718497 517316 422185 274532 268799 309272 309759 324924 328876 333352 340081 372462 373110 606535 627231 40.95 67.9 1
11:32:58 2023-09-27 333509 326837 82688 80458 123955 123341 122292 121245 89916 88816 95485 97703 117184 118166 335620 361129 970661 959088 356898 369803 109915 96522 104376 105787 123341 118374 113759 114040 76489 77399 254903 228852 676835 668593 202132 201647 258137 260998 299580 293991 309543 313431 326930 329907 311221 342411 689483 721587 502767 427375 273950 270360 310211 309759 324924 329863 331983 339338 372951 372278 601296 627342 40.95 67.9 1
11:32:59 2023-09-27 329280 327023 82556 80619 123581 123610 121727 121278 89854 89125 95551 98001 117150 118370 335741 360553 969251 958151 359435 369875 109578 96554 104285 105965 123273 118442 113646 114153 76645 77535 265601 229176 665978 667083 202769 201295 258137 261734 300982 292197 310464 311649 327424 330863 309060 342483 685070 726524 518888 423628 274726 270209 310213 311176 324780 329862 336209 338160 372547 373252 606439 630916 40.95 68.0 1
11:33:00 2023-09-27 330067 328099 82523 80587 123667 123643 121810 121376 89851 89207 95616 97803 117036 118138 336252 360826 977749 955429 357656 369947 109729 96554 104272 105933 120191 118408 113646 114074 76551 77535 259872 229827 667081 667011 202805 202247 257308 261365 300912 291964 310464 312006 326966 330898 309493 341893 689972 726220 520259 423628 274532 269585 309272 309542 324868 330112 333640 339098 372096 372242 601794 628135 40.95 68.0 1
11:33:01 2023-09-27 330521 326983 82669 80559 123663 123407 121876 121278 89887 88881 95485 97835 117069 118172 336252 363080 977749 956789 353703 369947 109839 96754 104448 105787 123307 118292 113646 114153 76489 77399 257191 229339 663078 667047 201780 201647 258899 260271 302152 292232 309741 312919 326966 329872 311011 342411 687495 726678 504957 428366 274495 270317 311729 308896 326762 330041 333424 339192 373106 373556 598841 626254 40.95 67.9 1
11:33:02 2023-09-27 330990 327019 82381 80776 121585 123610 121694 121409 89825 89064 95549 98142 116989 118674 335741 361199 977749 959051 354776 369947 109805 96522 104272 105787 123307 118292 113680 113995 76520 77367 259872 228852 663930 670893 202769 201015 258934 260264 300491 292197 311739 311970 328716 331874 309060 344529 687008 727591 517517 427339 275115 269214 311224 309073 324744 328841 333604 337552 374966 374515 597201 627047 40.95 67.9 1
11:33:03 2023-09-27 330521 326073 82669 80500 123697 123322 121992 121245 89981 88849 95485 97803 117184 118009 336489 359954 978393 966074 355853 369984 109729 96554 104239 105965 123307 118408 113680 114153 76614 77567 259872 228773 660956 668593 202840 201295 258934 260998 300948 291485 313462 312699 325769 332681 311271 344239 687909 724801 520259 424434 275505 270317 310793 309869 327918 329849 333640 339579 369911 374515 599691 630020 40.95 67.9 1
11:33:04 2023-09-27 332837 326952 82816 80500 123903 123511 122541 121162 89981 88849 95517 97736 117184 117941 336489 360970 979609 964702 351677 369984 109915 96522 104376 105787 123478 118013 113680 114074 76614 77367 259872 229501 664983 667175 202805 201330 258535 260228 301441 292791 315178 313944 325945 331893 309095 342519 687532 719549 516978 423484 274726 269972 311189 308103 325588 328841 332522 340690 369911 373430 597072 626465 40.95 67.9 1
11:33:05 2023-09-27 332003 328427 82527 80591 123697 123440 121876 121245 89949 88881 95452 97835 117184 118254 336489 359009 972110 965455 357257 369947 110063 96522 104448 105787 123393 118210 113714 113961 76645 77262 259872 228206 665745 668593 203409 200384 258613 261297 301298 293841 311813 313145 327318 331788 308728 345467 690877 722535 520259 423412 276287 270087 310281 310047 324924 329334 333280 339579 371800 375641 604789 627342 40.95 67.9 1
11:33:06 2023-09-27 331239 327724 82673 80587 123697 123610 121909 121376 89981 88849 95452 97835 117059 118288 333528 359412 969288 964702 359180 369984 109948 96554 104376 105787 123341 118210 113680 114072 76541 77567 257560 228852 670760 665761 203479 201471 257921 261734 299545 294554 309307 312919 328641 332926 307874 342519 689018 719549 520259 422932 275115 270353 308407 311615 324924 328807 333568 340492 369288 373954 606231 627342 40.95 67.9 1
11:33:07 2023-09-27 333183 327260 82556 80583 123577 123407 121876 121278 89981 89031 95517 97835 117069 118138 336252 362791 968530 956298 356898 369947 109982 96357 104735 105465 120220 118013 113940 113814 76657 77085 263892 228044 671149 669394 202523 202001 258649 261257 300350 294126 310309 313729 327741 331982 310362 342339 689483 719848 517992 427339 273950 270353 311491 309723 324708 329863 332019 339579 373665 372278 600871 625160 40.95 67.9 1
11:33:08 2023-09-27 330324 327283 82527 80623 123457 123643 121810 121409 89825 89125 97816 98170 117184 118403 336252 361199 968530 957470 357763 369875 109915 96554 104376 105787 123256 118210 113714 114153 76489 77262 257761 228206 668685 667083 202769 201471 258753 261365 301298 294269 311006 311970 327990 330367 309816 342519 689054 725558 517517 426097 274726 273796 310281 311198 324924 329334 333676 337625 373248 373359 605959 629872 40.95 67.9 1
11:33:09 2023-09-27 329294 327724 82589 80743 123904 123610 122448 121460 89851 89243 95550 98006 117017 118336 336162 360084 972110 959330 359945 369984 109544 96554 104252 105965 120201 118600 113489 114187 76582 77789 259872 229501 670150 667083 202769 201471 257740 261734 299615 292197 310753 311970 327459 330863 311712 342555 689018 725499 520259 423592 274726 269972 310501 310482 324924 330112 335600 338619 372131 373990 605688 627248 40.95 67.9 1
11:33:10 2023-09-27 331261 327058 82702 80587 123611 123525 121992 121376 89887 89003 95550 98001 117184 118336 336727 363370 977749 957470 354489 369984 109948 96687 104448 105965 123376 118408 113714 114153 76645 77567 259872 229501 678938 667047 202132 201964 258934 260631 301405 292232 309776 313109 327459 330367 311011 342447 688019 721309 520259 427714 273756 268577 312411 308138 324903 330112 333158 339322 375250 372029 599045 630468 40.95 68.0 1
11:33:11 2023-09-27 331312 328640 82627 80743 123835 123866 122142 121576 89949 89084 95517 97835 117184 118172 335487 363045 977749 958371 354739 369659 109712 96522 104344 105893 120222 118408 113714 114153 76614 77399 259872 229176 665981 670929 202805 201330 259663 260814 300526 293132 309776 312955 328680 329872 310069 345088 688019 729414 523858 428052 275115 269214 310686 308173 324924 328612 333604 338619 374404 373954 597992 627212 40.95 68.0 1
11:33:12 2023-09-27 330017 327019 82581 80536 123731 123204 121960 121079 89981 88849 95452 97835 117184 118172 336252 359954 978393 964702 356645 369984 109544 96887 104350 105965 123102 118442 113489 114187 76582 77598 257560 230316 661839 668593 202840 201330 258934 261113 300491 291379 310753 312006 325945 332659 308160 342591 688019 720693 511413 421924 275115 269972 311149 309763 328150 329631 335455 339469 373133 374052 599322 630916 40.95 67.9 1
11:33:13 2023-09-27 332327 326842 82688 80555 123903 122800 122208 124641 90065 88962 95452 97703 117217 118277 336489 358974 981924 964702 354275 369984 109948 96554 104448 105965 123341 118210 113714 114074 76406 77483 257560 229501 665228 666704 202840 201647 258753 260264 301441 291921 311298 313908 325945 333622 308195 342519 687008 719549 517517 422888 274726 269972 312263 308067 325621 328841 335181 338156 373588 373954 598103 627342 40.95 67.9 1
11:33:14 2023-09-27 331496 327023 82782 80587 123697 123407 121909 121278 89949 88881 95550 97835 117069 118009 336252 359009 972147 966379 357656 369911 109948 96554 104448 105820 123376 118532 113680 113961 76573 77367 257560 228206 664899 667392 202840 200384 258934 261550 299091 294269 315214 313644 326966 330933 308160 345613 689972 721404 515625 426246 276679 269142 310140 310811 324888 331973 333388 339432 371954 375462 603072 627342 40.85 67.9 1
11:33:15 2023-09-27 331533 326069 82548 80683 121840 123289 121909 121278 89887 89096 97816 97939 117184 118206 336252 358871 970661 964702 357264 369984 109948 96554 104376 105820 123341 118210 113714 113995 76541 77399 257761 228690 668392 665761 203479 201506 257921 261734 301298 293373 309524 312955 325717 332926 308089 342519 689018 718533 520259 420998 275115 273832 310555 310517 324780 328876 333604 339098 369841 374515 605357 627047 40.85 67.9 1
11:33:16 2023-09-27 333420 326069 82706 80481 123525 123407 121960 121245 89981 88849 95485 97835 117184 117975 336459 362212 968530 959088 356898 369947 110287 96357 104663 105465 123650 118013 113940 113927 76584 77200 259872 228529 677534 667047 202769 201647 258535 260998 301194 293913 310090 312955 327741 332918 311444 342303 691821 724658 517517 427870 274726 270252 310104 309869 324852 332440 333261 338619 373843 373394 604566 627212 40.95 67.9 1
11:33:17 2023-09-27 329747 327019 82560 80619 123496 123918 122076 121409 89825 89064 97715 97868 117069 118403 336252 360911 969288 958151 359435 369623 109763 96554 104376 105965 123341 118408 113714 114029 76552 77483 259872 228690 668068 670929 202805 201331 258934 261734 299091 293821 310246 311970 328025 330676 309781 342519 689018 727073 518888 426097 273433 269972 309811 310989 324924 328841 333713 338342 373248 373430 607186 627212 40.95 67.9 1
11:33:18 2023-09-27 330917 327790 82636 80619 123753 123610 121992 121376 89949 89239 95452 97835 117150 118254 336215 361093 976326 955429 354739 369911 109915 96522 104344 105933 120157 118374 113646 114198 76645 77399 259872 229827 663189 669541 202132 202282 258500 260998 301615 292161 312513 312633 326789 331718 310833 341989 688847 726443 525057 425880 273950 270734 310899 308138 325358 330112 333424 338253 372025 371650 599691 627175 40.95 68.0 1
11:33:19 2023-09-27 330953 327194 82494 80504 123633 123492 121960 121278 89854 89031 95484 97803 117069 118138 335705 363009 977749 958833 354202 369875 109695 96522 104272 105787 123358 118374 113691 114119 76582 77399 259520 229176 665130 667047 202415 201295 259663 260228 300664 292855 310969 312919 328645 329837 310033 344493 688019 727637 508934 427980 275115 269214 311661 309462 326762 330808 333568 338306 374368 373394 598509 629126 40.95 67.9 1
11:33:20 2023-09-27 330177 326034 82641 80587 123701 123492 122058 121361 89949 89003 95550 97835 117150 118557 336727 360462 979816 964702 355853 369947 109695 96753 104382 106111 123273 118408 113646 114153 76488 77630 257717 230479 658260 669358 203624 201367 258649 261297 300771 292268 311337 312776 325840 333821 311271 344348 688847 721201 523001 422221 275505 270399 310940 309976 327687 330112 335564 339579 373884 375055 599103 630916 40.95 68.0 1
11:33:21 2023-09-27 332911 326988 82816 80693 123908 123374 122241 121278 89981 88849 95484 97803 117346 118138 336727 360970 978357 964702 354198 369911 109915 96522 104448 105755 123513 118292 113725 114119 76645 77567 259872 229501 665702 667648 202523 201612 258934 260778 302323 292409 312181 313908 325721 332357 309060 342519 688019 720567 521630 423290 275115 270353 310935 308103 325848 330808 333532 338191 369911 373954 597532 628904 40.95 67.9 1
11:33:22 2023-09-27 332203 326983 82673 80587 123667 123407 121960 121344 89949 88849 95485 97835 117150 118172 336727 359009 973937 965455 357257 369947 109948 96522 104519 105787 123427 118210 113680 114040 76604 77504 259520 228779 670547 669541 203588 200700 258827 261662 301189 293806 311923 313216 327389 331823 308125 346101 689972 722572 520259 423484 274270 269214 310717 310700 326495 329828 333532 339338 371835 375377 603536 627175 40.95 67.9 1
11:33:23 2023-09-27 331188 326983 82763 80591 123667 123492 121960 121450 89949 89031 95485 97835 117150 118138 336727 358513 969251 964702 359435 369947 109915 96554 104637 105933 123341 118292 113759 114119 76531 77483 265601 228852 666352 665761 203444 201612 258102 261734 301407 292812 309524 312919 325945 332891 308125 344995 685106 718460 514449 423232 275115 268764 309741 310700 324924 328841 333568 339285 372462 373932 606052 628605 40.95 67.9 1
11:33:24 2023-09-27 333147 327482 82523 80583 123667 123407 121960 121293 89949 89125 95551 97835 117719 118138 336727 363045 968530 957655 356898 369911 110287 96522 104735 105947 120427 118204 111224 111332 76710 77420 259872 228206 670771 669541 202593 201930 258720 261441 300456 294269 310346 313872 327904 332378 310975 342411 689972 720316 517517 429215 275115 270353 310246 310011 324924 330819 332522 339826 373248 372800 601296 627342 40.95 67.9 1
11:33:25 2023-09-27 330287 327023 82523 80587 123599 123610 121727 121376 89825 89157 95485 98069 117036 118370 336215 361164 968530 958151 357473 369911 109915 96522 104519 105965 123341 118374 113680 114119 76604 77399 257560 228206 671254 667047 202769 201647 258899 261734 298638 294233 309741 311743 327954 330828 309564 342447 688982 725440 521116 426699 274726 270353 310904 311613 324672 331865 333388 338399 373665 373252 606106 629983 40.95 67.9 1
11:33:26 2023-09-27 330214 327477 82669 80587 123667 123492 121876 121278 89949 89125 95485 97835 117150 118336 336252 359511 976363 955429 355598 369695 109679 96754 104591 106045 123513 118306 113860 111342 76531 77672 265601 230153 664155 669541 202805 202317 258500 260998 302392 292607 311924 312883 327459 330898 310504 342267 689483 721553 520259 423628 273950 269397 310211 309245 325358 330112 333640 339579 372096 371946 599470 628099 40.95 67.9 1
11:33:27 2023-09-27 330917 327019 82556 80591 123701 123525 121909 121376 89981 89157 95485 97835 117184 118370 336727 363335 977749 958151 353703 369984 109915 96812 104448 105787 123307 118408 113714 113995 76520 77598 259872 229176 668191 667083 202132 201647 259480 260812 301405 293096 309776 312955 327883 330332 311448 342483 688019 727746 520259 428366 275310 270399 311992 308931 327224 331005 333496 339432 374190 375181 598232 629126 40.95 67.9 1
11:33:28 2023-09-27 330324 327742 82433 80619 121674 124293 121694 121674 89637 89280 97714 98170 117017 119183 336252 361164 977749 961170 355277 369947 109948 96554 104448 105965 123427 118408 113680 114153 76552 77567 257560 229176 664173 670893 202805 201015 259663 260998 300491 293337 312181 311685 328982 333387 309095 345576 688019 729683 518888 427375 275505 269214 311661 309073 326762 328876 333640 338067 375265 374551 599691 630916 40.95 67.9 1
11:33:29 2023-09-27 330251 327477 82787 80591 123701 123492 122109 121278 89981 88881 95603 97835 117379 118172 336727 360462 980510 967450 356898 369984 109729 96852 104311 106038 123307 118688 113646 114266 76614 77630 258844 228738 660484 669271 203587 201471 258934 261365 302156 292205 313956 312919 328409 333648 311712 344798 688737 725870 515607 424434 275896 270317 311046 309869 328150 330741 335564 339579 369911 374587 599507 630916 40.85 67.9 1
11:33:30 2023-09-27 332925 326983 82787 80559 123822 123204 122475 121344 90163 88849 95582 97803 117541 117975 336727 360970 981705 966074 354776 369984 109915 96522 104448 105787 123513 118408 113714 114119 76645 77535 263278 229990 669527 667648 202840 201612 258934 260998 301864 293075 309741 313944 325945 332392 309095 342555 688019 720567 523001 422888 275310 270353 310281 308138 325884 330112 333532 338191 369911 373954 595896 626465 40.85 67.9 1
11:33:31 2023-09-27 330549 327252 82726 80615 123787 124010 121974 121409 89981 89157 95517 97868 117184 118528 336727 359954 972073 965455 358926 369947 109948 96522 104448 105933 123427 118408 113793 114119 76531 77231 256605 228690 665265 668593 203908 200980 259035 261734 301298 293770 312034 313401 327212 332751 310574 345431 691441 723084 520259 424434 276287 269901 309741 310953 324924 329599 333136 339359 374080 375605 606663 626254 40.95 68.0 1
11:33:32 2023-09-27 329590 327225 82585 80591 123873 123237 121960 121376 89981 88849 95485 97835 117184 118254 337203 359954 970698 964702 358926 369947 109915 96554 104376 105965 123427 118374 113759 114074 76500 77483 259872 229176 664767 665761 203444 201964 258102 261734 299580 293373 309776 312955 328373 332962 309095 342447 689018 718533 518668 423685 274921 269174 309776 310700 324924 328876 333604 337928 369876 373954 605394 627047 40.95 67.9 1
11:33:33 2023-09-27 331816 326979 82560 80591 123701 123610 122058 121376 89981 89309 95517 97835 117184 118172 336252 363080 968530 958371 356898 369947 109982 96357 104735 105755 123615 118210 113940 113927 76657 77231 260016 228206 677851 667083 203161 202001 258685 261518 299439 294497 311960 312812 328804 330724 310833 342411 691932 721273 517992 428016 274726 268764 311082 310482 324406 330324 333604 338619 374106 373217 605357 627083 40.95 67.9 1
11:33:34 2023-09-27 328724 328655 82527 80619 123496 123643 121876 121376 89887 89125 95518 98137 117069 118370 336489 360588 970661 956261 359945 369984 109695 96587 104565 105965 123307 118442 113714 114153 76573 77567 259520 229176 665471 667083 202805 201647 258934 261734 301668 293337 310718 311970 327954 330863 309564 342519 689018 727128 518888 423664 274921 270353 309055 310775 324924 328349 335600 338582 372951 373954 606915 630805 40.95 67.9 1
11:33:35 2023-09-27 330172 327014 82702 80623 121844 123525 121992 121344 89981 89003 95550 97868 117184 118336 336489 362791 977749 957470 354239 369659 109915 96554 104448 105965 123427 118442 113680 114153 76500 77747 262225 230153 664286 672394 202310 202355 258827 260670 301263 293160 312845 312996 327424 330598 311011 342447 688019 721165 523001 427980 274262 268577 311661 308173 327687 328841 333640 339338 373248 372242 598841 627212 40.95 67.9 1
11:33:36 2023-09-27 329311 327512 82556 80623 123581 123643 121876 121492 89981 89064 95518 98033 117069 118336 335777 362791 977749 959088 354739 369984 109915 96587 104448 105965 123341 118408 113714 113995 76500 77598 259872 229176 669656 670893 202840 201471 259663 260998 300491 293337 309776 312845 328946 330332 309781 344565 688019 729683 504957 428016 275115 269593 311376 309073 326762 328841 333375 338326 374155 374266 599008 630916 40.95 67.9 1
11:33:37 2023-09-27 328782 327014 82673 80591 123822 123525 122124 121162 90104 89003 95517 97868 117150 118172 336727 359954 980971 966074 356898 369984 109763 96587 104448 105965 120334 118600 112216 111319 76563 77725 261209 231190 661969 668520 203588 201507 258756 261257 301370 291964 310718 313175 325981 332786 311161 344493 689972 721264 515607 425339 275896 269972 310970 311615 325848 329880 333676 340097 369876 374515 598841 628099 40.95 67.9 1
11:33:38 2023-09-27 331274 327005 82702 80500 123736 123289 122058 121278 89981 88816 95516 97803 117346 117975 336727 358974 977749 964702 351677 369984 109982 96779 104519 105787 123547 118210 113827 114153 76677 77483 263278 229176 670486 667175 202840 201647 258934 260491 301334 292607 311298 314422 325981 331893 311344 342555 688019 720058 504957 423520 275115 269972 312571 310295 328150 331901 333280 340543 371433 376429 595786 628605 40.95 67.9 1
11:33:39 2023-09-27 329315 326064 82556 80591 123616 123610 121876 121278 89949 89003 95485 97835 117254 118206 336727 359701 971385 966074 358889 369695 109712 96722 104663 105973 123581 118306 113894 111242 76563 77567 259872 229176 664771 667648 204086 201295 258535 261734 299474 293603 309741 313395 327212 332926 308089 344907 689018 720676 520259 420998 273694 269972 309776 312057 324924 328876 333604 340492 369876 375677 605394 627342 40.95 67.9 1
11:33:40 2023-09-27 329778 326034 82933 80441 123942 122767 122208 121079 89981 88849 95582 97835 117346 117975 336727 360462 970661 960734 358417 369947 109948 96719 104448 105893 123427 118566 113680 113995 76645 77567 259872 229176 672701 666965 202805 202282 258173 261734 300456 293337 309776 314635 325682 332891 309564 342447 689018 718460 518161 425339 275115 270698 310104 309940 326762 331041 333496 341026 372870 373217 604281 627342 40.95 67.9 1
11:33:41 2023-09-27 328728 327234 82556 80623 123530 123635 121810 121409 89949 89157 95551 98102 117069 118403 336252 364039 972516 957965 358742 369803 109813 96787 104519 106045 123581 118586 113939 111342 76604 77567 257191 228852 666104 673349 202699 201682 258934 261734 301298 293821 311741 312041 328716 330898 310033 342519 689018 726628 520259 426097 274726 273760 309776 311671 324924 328841 335600 338342 373283 373394 605959 628099 40.95 67.9 1
11:33:42 2023-09-27 329659 327357 82669 80656 123697 123673 122631 121492 90014 89035 95582 97868 117184 118370 336472 360049 974943 954906 357300 369984 109763 96687 104382 105998 123307 118408 113680 114221 76457 77820 257560 229990 664512 667083 202840 201682 257379 261734 300491 292197 310789 312041 327459 333857 311970 342267 691294 726896 521630 423520 275505 270734 309130 310811 327687 330041 336348 339098 372167 374288 604826 631814 40.95 67.9 1
11:33:43 2023-09-27 329315 328664 82702 80623 123736 123635 122091 121376 89981 89035 95614 98373 117340 118562 336472 364320 980530 959516 354594 369839 109813 96787 104519 106038 123513 118408 113714 114187 76657 77747 259872 229501 665134 670893 202451 202354 259484 260631 301194 292232 309812 313401 327954 331345 311011 342519 688019 727555 520259 428694 274532 273796 310904 309037 324903 328841 335333 339579 374368 373359 598841 627248 40.95 68.0 1
11:33:44 2023-09-27 327826 327467 82470 80688 123461 123961 121694 121674 89949 89190 97782 98170 116794 118684 336489 361199 976973 963021 355853 369984 109948 96554 104448 105998 123461 118442 113714 114029 76552 77483 259872 229176 674743 670929 202840 201330 259663 260998 300244 293778 312723 311756 329426 331521 309674 345467 688921 730296 517992 427193 275896 270317 311880 309542 324641 329342 333676 338160 374226 374551 599691 628135 40.95 67.9 1
11:33:45 2023-09-27 328459 329522 82614 80619 123650 123673 121974 121376 90104 89157 95583 97868 117184 118370 336489 360462 981241 963331 356393 369984 109468 96852 104174 106424 123136 118442 113523 114221 76500 77598 259520 229176 670532 667047 204086 201647 258934 261365 301938 293337 311444 312006 327724 332891 308195 345369 689788 725598 521630 422888 274078 269972 311224 310011 324641 330112 336622 339098 371835 375677 599526 629060 40.95 67.9 1
11:33:46 2023-09-27 331314 327198 82759 80619 123822 123399 122391 121278 90014 88881 95615 97835 117379 118311 336727 359009 978393 966074 351713 369984 109982 96554 104448 105998 123547 118442 113748 114153 76510 77598 259872 229501 669055 667175 203197 201859 259230 260746 302216 292946 311960 314757 325910 333749 309674 342411 687872 720567 521630 423520 275115 268390 312028 308173 325585 328841 335069 338191 374190 374409 598103 627342 40.95 67.9 1
11:33:47 2023-09-27 330849 326776 82556 80587 123736 123521 121942 121162 89981 88881 95452 97835 117450 118172 336252 359797 976363 967450 354739 369984 109982 96522 104519 105820 123495 118326 113748 113961 76531 77294 259872 228206 669134 667648 203444 201682 259663 260814 299615 294305 310090 313944 327176 331893 311712 345332 688019 720058 520259 423556 275115 269214 312242 311175 324924 329898 333027 338000 372131 374515 599691 626158 40.95 68.0 1
11:33:48 2023-09-27 329315 328664 82702 80623 123701 123391 122025 121278 89981 89096 95485 97835 117184 118206 336489 359448 970661 964702 357300 369984 109948 96554 104448 105965 123410 118326 113748 114187 76500 77747 259520 229465 681783 665506 203338 202141 257995 261734 302152 294091 312623 313508 325840 333625 309095 342555 689054 719670 517452 422221 275115 268799 310867 310735 326690 331506 333640 340448 369841 373990 605394 627083 40.95 67.9 1
11:33:49 2023-09-27 331780 326705 82763 80591 123757 123403 122241 121162 90232 88849 95614 97669 117494 117649 336252 360876 970698 959125 357403 369947 109839 96522 104448 105820 123376 118326 113714 114153 76500 77399 259872 228852 680123 668593 202628 201999 258934 261550 300896 294269 310419 313980 327459 330632 310793 342519 685070 720240 515607 428016 274532 268764 310317 310464 324924 330624 332558 339615 373821 373110 605688 627120 40.95 67.9 1
11:33:50 2023-09-27 328728 327657 82552 80587 123813 123639 122025 121409 89949 89125 95484 97868 117239 118336 336727 361093 974178 957618 358342 371809 109805 96852 104344 106144 120201 118765 112216 111589 76626 77672 259872 229827 663027 672871 203232 202306 257924 261734 300420 292820 311190 312664 327954 333857 310691 342519 689991 728616 520259 426061 275896 270734 309272 311425 326762 330112 336586 338769 373212 374480 606682 629024 40.95 67.9 1
11:33:51 2023-09-27 330594 327728 82755 80619 123787 123639 122058 121409 89949 89157 95484 98137 117150 118370 336727 360553 977056 957470 357656 369984 109915 96852 104448 106038 123478 118408 113680 114153 76573 77567 259872 230153 664033 667011 202805 202565 258137 261734 301405 292409 311190 313608 327919 331858 309781 342375 685070 726487 515456 423628 274726 269620 310211 310669 328382 330862 335820 339322 373106 373217 603390 631814 40.95 67.9 1
11:33:52 2023-09-27 329279 328664 82673 80591 123701 123602 122109 121376 89981 89125 95582 97835 117346 118370 336727 363335 977749 958151 354739 369695 110016 96953 104735 106198 123581 118552 114052 111462 76563 77641 259872 229990 670258 672394 202380 202247 258934 260998 302003 293017 311741 312919 327919 330563 311448 342483 689898 725394 513259 428622 273950 268764 311916 309245 325322 330808 333604 339579 373772 372242 598546 627175 40.95 67.9 1
11:33:53 2023-09-27 329279 327428 82523 80587 123461 123639 122247 121641 89981 89064 95549 97835 117184 118336 335888 362755 979834 961133 355277 369911 109948 96554 104519 105965 123478 118442 113714 114153 76531 77789 259872 229501 668438 670893 202805 201330 259663 260998 300456 294348 309776 312041 328946 330598 312153 345296 688019 729688 511947 428330 276091 269793 311885 309869 327455 331506 333496 338363 374226 375762 601080 629024 40.95 67.9 1
11:33:54 2023-09-27 329659 327392 82763 80591 123787 123606 122091 121293 89981 89064 95517 98033 117231 118370 336727 360970 983209 968450 357419 369839 109746 96952 104448 106045 123547 118702 113983 111395 76708 77704 257560 229415 659146 669541 203802 201824 259480 261734 301370 292205 311662 315209 327176 333392 308160 344529 688994 721242 516809 422221 275505 270353 312190 310011 325848 330112 336830 339579 369911 374551 598222 628579 40.85 67.9 1
11:33:55 2023-09-27 330777 327467 82812 80555 123908 123403 122241 121245 89981 88849 95582 97803 117184 117975 336727 361114 978393 967450 354239 369984 109948 96522 104519 105787 123513 118292 113680 114153 76552 77535 259520 227993 665228 667648 203409 201647 258934 260998 302359 293061 311764 314386 325981 331893 312780 344762 687725 721458 521630 425641 275505 270734 311738 308861 328382 331709 333424 341210 370948 374515 597955 628679 40.95 67.9 1
11:33:56 2023-09-27 329813 328664 82669 80619 123873 123639 122058 121409 89981 89064 95582 98175 117340 118528 336472 360970 974759 968791 358344 369803 110118 96921 104735 106045 123684 118408 113793 114153 76563 77747 259872 228529 671433 669541 203872 200980 259663 261409 299545 295857 309776 313908 327459 331893 308195 346382 688982 720154 504957 423556 274497 269593 311399 310953 324924 330324 333568 340097 372131 374984 605800 629126 40.95 67.9 1
11:33:57 2023-09-27 329546 327234 82759 80587 123701 123635 122091 121409 89981 89003 95517 97835 117150 118640 336727 359340 971348 966762 359435 369984 109915 96554 104519 105965 123684 118408 113793 114119 76541 77598 259872 228852 671989 667648 204086 201647 258934 261734 299615 293948 312993 313621 327706 335673 308019 344907 691932 720494 520259 424434 276091 270698 310069 310918 324672 329828 333604 339579 373921 376169 607112 627047 40.95 67.9 1
11:33:58 2023-09-27 331816 327234 82669 80587 123873 123436 122709 121576 90032 89239 95830 97939 117245 118234 336581 364699 972628 962484 358344 369947 109915 96522 104519 106005 120380 118610 112372 114153 76552 77567 263278 229339 669178 669265 202805 202600 258535 261734 302261 293017 311629 314901 325910 331893 312227 342411 688982 719549 526061 423592 274338 269397 310211 310011 326762 330826 333027 338227 371539 373394 604322 627342 40.95 67.9 1
11:33:59 2023-09-27 331583 327032 82755 80587 123839 123492 121942 121409 90014 89125 95615 97835 117150 118172 336489 362791 970283 958334 357403 369947 110287 96522 104735 105787 123701 117979 114064 113893 76594 77262 259872 228529 677829 667083 202805 202319 259266 261518 299333 295821 312181 312669 328840 331718 310833 342375 691932 726200 517517 428016 274726 268730 311189 310557 326495 330819 333568 339098 374404 373919 605539 629060 40.95 68.0 1
11:34:00 2023-09-27 329550 329756 82614 80932 124184 123947 122208 121641 90130 89276 95549 98173 117293 118630 337375 360553 976326 956261 357803 372004 109780 96852 104448 106144 123393 118722 113646 111363 76647 77630 259872 230153 660375 670857 202840 202282 258137 261734 301159 292891 312957 312919 328025 331893 310749 342555 689018 727628 520259 426061 275115 271962 309307 310953 324868 330112 336622 339338 373248 374480 605394 629060 40.95 67.9 1
11:34:01 2023-09-27 330360 327198 82763 80623 123796 123573 122475 121442 90199 89125 95549 97868 117306 118336 336727 360553 977749 956789 356898 369718 109915 96587 104448 106038 123478 118442 113680 111242 76500 77598 259872 230479 665130 671368 203161 203157 258756 261662 301969 292713 313067 313216 327777 332449 310940 342447 685070 725431 525400 427460 274726 269620 310970 309759 325884 330630 335455 339532 372654 372800 599526 628579 40.95 67.9 1
11:34:02 2023-09-27 330448 327198 82581 80619 123787 123639 122208 121525 89981 89157 95550 97868 117184 118254 336727 363370 977749 958151 354739 369984 109948 96687 104519 105965 123547 118442 113793 114266 76677 77598 259520 229501 663799 667047 202415 202282 259480 260998 301864 293373 310246 314378 327689 330863 311957 342483 688019 726587 515456 428694 274726 268764 312170 309073 325848 328876 333676 339579 374119 373110 599470 630805 40.95 67.9 1
11:34:03 2023-09-27 328728 327728 82702 80627 123701 123924 121909 121409 89949 89157 95452 98237 117150 118684 336727 358974 977749 963294 355853 369984 109948 96554 104448 105965 123376 118600 112372 111439 76689 77747 259872 229501 667208 672871 203766 201437 259556 261626 303438 294554 312698 311970 328982 332357 309422 345285 689972 728657 518888 423592 276679 270317 311661 310255 324868 329564 337171 338582 373248 376241 605310 629097 40.95 67.9 1
11:34:04 2023-09-27 329659 327234 82816 80619 123701 123606 122664 121442 90261 89157 95516 97868 117184 118370 336948 360462 981241 964702 357150 369984 109695 96852 104376 106144 123273 118804 113455 114221 76551 77820 259872 230153 656764 669541 203908 201471 259480 261550 300948 292445 311662 312919 326016 332926 311271 344565 685034 721278 517316 422257 275505 269972 311189 311615 328150 329898 336368 339359 371398 375270 602680 630916 40.95 67.9 1
11:34:05 2023-09-27 331816 327163 82816 80591 123736 123635 122475 121460 89981 89003 95582 98066 117379 118172 336727 359511 977749 966074 351677 369984 110313 96754 104879 105980 120462 118340 114086 114334 76647 77535 259520 229339 667939 667538 203373 201647 259663 260228 301405 293699 311115 315020 326930 332624 310033 344529 689409 720567 521630 423592 275115 268764 312865 308138 324903 329863 333338 338227 372096 374551 599266 627342 40.95 67.9 1
11:34:06 2023-09-27 329849 327431 82767 80623 123736 123606 122091 121376 89981 89064 95615 98069 117460 118370 336727 360588 974943 966176 355853 369984 109982 96753 104591 105965 120385 118408 113906 114153 76594 77535 259872 228206 670098 668593 203444 201471 260028 261365 300491 293948 315214 313944 327689 332392 310033 346382 689972 718804 514611 426853 275896 269793 312834 310340 324564 330750 333460 340543 372773 375462 599285 629052 40.95 67.9 1
11:34:07 2023-09-27 329813 327463 82849 80652 123822 123673 122730 121492 90014 89157 95615 98102 117379 118370 336985 359412 975397 967301 359506 369839 110151 96787 104663 106045 120332 118634 114052 111277 76657 77789 257560 228852 669871 668593 204121 201507 258792 261734 299615 294269 309776 313832 327706 332926 310355 345296 690515 718058 520259 422221 274341 268542 310246 311680 324924 329828 333640 339615 371575 376542 607149 626733 40.95 67.9 1
11:34:08 2023-09-27 330411 326740 82853 80623 122340 123403 122475 121278 89981 89096 95550 98170 117184 118370 336727 359919 970698 964016 358671 369695 109948 96554 104448 105965 123376 118408 113680 114153 76677 77567 259872 229176 670623 665761 203444 201895 258173 261734 300491 294233 309812 313872 325945 334172 311491 342267 693333 718206 511780 424434 276016 270734 310104 311283 326762 331973 333496 340989 369876 374253 605394 626254 40.95 67.9 1
11:34:09 2023-09-27 330813 327502 82763 80623 123736 123639 122025 121609 90014 89341 95582 98175 117340 118562 336436 363632 971247 960883 357293 369803 110151 96489 104735 106013 120550 118176 113906 113927 76626 77430 262225 228852 671267 669541 202840 202140 258934 261698 300948 293948 311298 313908 327990 330863 311011 342555 689018 720976 520259 428319 274726 268799 310970 310011 324672 330854 333027 339579 374368 373359 602568 628233 40.95 67.9 1
11:34:10 2023-09-27 328286 327728 82698 80652 123496 123673 121992 121641 89981 89190 95517 98137 117069 118403 335777 361199 969251 956298 357800 369984 109948 96554 104448 105965 123341 118408 113714 114153 76531 77567 259872 228206 668192 670893 203409 201964 258934 261734 301298 295383 311741 312669 329195 333857 310397 344384 691932 726383 518838 427193 275310 270734 311011 311671 324924 329898 335600 339098 374297 373146 606818 628135 40.95 67.9 1
11:34:11 2023-09-27 329404 327463 82849 80623 121835 123639 122775 121791 90156 89272 95679 98206 117326 118466 336344 363634 977602 958077 358926 369695 109915 96852 104448 106144 123427 118736 113860 114311 76468 77598 257560 230153 663666 667119 203444 201930 257921 261734 301405 292891 311007 312955 327954 332401 310069 342447 689018 727591 523344 423664 274044 269655 309776 310082 325621 330112 336111 339579 373212 373430 604464 629097 40.95 67.9 1
11:34:12 2023-09-27 328818 328664 82702 80652 123736 123673 122241 121442 89981 89096 95550 98269 117184 118370 336489 362247 977749 958151 355350 369984 109915 96785 104519 106144 123547 118442 113714 114187 76573 77567 257191 229827 662962 667047 202769 202672 258685 261518 303869 292875 310864 313514 327848 333749 311778 342303 689898 721260 520259 427303 273950 269620 311697 309728 325813 328841 335843 339615 372689 372836 600969 629060 40.95 67.9 1
11:34:13 2023-09-27 327826 330296 82581 80965 121755 124323 121927 121889 89851 89370 95582 98341 117178 118829 335596 361199 979834 963331 355889 369695 110016 96819 104591 106038 123427 118442 113714 111342 76594 77567 259872 229339 670018 671914 203444 201647 260028 261365 301615 294554 311998 312735 329480 330898 310033 346101 688994 729172 520259 428355 274078 269972 312206 309785 324868 329369 333676 338619 374440 375377 603590 629097 40.95 67.9 1
11:34:14 2023-09-27 328264 327693 82702 80652 123701 123673 122664 121442 90014 89190 95549 98202 117184 118403 336472 360716 979816 964016 356898 369984 109839 96852 104305 106144 123376 118722 113748 114187 76552 77820 259872 230153 677988 673349 203838 201824 259627 261698 301299 294091 311591 311827 328804 332751 311712 346138 685106 728657 521630 426246 274497 270353 311697 310047 324868 330898 337118 338619 372689 376542 599986 630024 40.95 67.9 1
11:34:15 2023-09-27 332438 329595 82750 80555 124184 123772 122841 121409 90349 89182 95744 98066 117412 118172 336727 360970 983209 967450 356645 372077 109982 96554 104663 106071 123547 118476 113714 114221 76500 77598 258619 229450 668315 667648 203765 201964 258934 261734 302819 292232 310464 314577 326016 332926 309564 344602 688019 719213 517316 423520 272893 268799 311697 309542 325954 328612 335333 338227 371019 374587 599266 628172 40.95 67.9 1
11:34:16 2023-09-27 331852 327467 82853 80656 123852 123643 122456 121376 90294 89341 95582 97868 117379 118172 336727 360049 975629 967450 353703 369984 110210 96554 104591 105965 120550 118600 111192 111374 76689 77778 259872 229501 669497 668557 203944 202106 259373 260634 302181 293017 309524 314937 326966 332891 310509 344798 688019 720298 521630 423592 275310 270734 312242 308173 327115 329863 333568 338263 371835 374551 595896 627342 40.95 67.9 1
11:34:17 2023-09-27 331533 329595 82680 80776 124063 123843 122664 121409 90232 89157 95581 98071 117575 118336 337186 359044 976363 970209 358671 369984 109982 96554 104591 105965 123547 118408 113748 114108 76594 77683 257560 228690 667823 669541 204086 201155 259663 261734 299615 295169 309776 313908 327990 332427 311491 346664 690028 720698 520259 423628 274568 269593 311224 310989 324924 330589 333604 340763 372167 376542 603609 625370 40.95 67.9 1
11:34:18 2023-09-27 330416 327428 82796 80619 124353 123639 122124 121409 89981 89096 95582 97868 117346 118288 336727 359954 972147 966762 359690 369695 110050 96887 104879 106304 120362 118702 114120 111342 76678 77672 259872 229339 665140 669030 204553 201613 258934 266349 300491 293706 313030 313944 327919 334441 308160 345088 693862 719105 523344 422221 275149 268799 310246 311497 324924 329863 333640 339615 370984 375712 607186 627212 40.95 67.9 1
11:34:19 2023-09-27 329742 327234 82849 80619 124011 123391 122874 121162 90199 88881 95647 98066 117379 118009 336965 360462 971385 963331 358671 369984 109982 96554 104519 106038 123376 118442 113748 114221 76594 77598 260016 229339 668679 667648 203765 202635 258571 261734 300948 293259 310282 314541 325981 333929 310033 342555 689054 719549 517316 425339 275505 270734 312190 311395 327224 331973 335188 341026 373661 374337 605211 629089 40.95 67.9 1
11:34:20 2023-09-27 329315 327728 82698 80652 123736 123876 122124 121558 89981 89190 95484 98202 117217 118403 336727 362283 971136 960734 357473 369695 110151 96952 104735 106013 120347 118634 114244 111374 76689 77535 265601 228044 667213 670857 203231 202141 259556 261734 303485 294811 311409 313395 329497 330898 310940 342555 692017 725612 517517 428658 275310 269174 311224 311127 324924 330854 333604 339579 374404 374480 606551 629126 40.95 67.9 1
11:34:21 2023-09-27 329659 328418 82812 80869 123787 124014 122664 121707 89981 89280 95582 98170 117346 118732 336436 361164 972037 959051 359945 369984 109915 96852 104591 106111 123513 118408 113838 114311 76594 77789 259872 229176 668315 671841 203409 202247 259663 261734 299545 294233 310718 312006 328946 331858 313260 344762 693862 728876 520259 427193 275505 270734 311046 313906 324852 332440 336167 339432 374368 374253 608048 629024 40.95 67.9 1
11:34:22 2023-09-27 330360 327728 82787 80591 123701 123806 122241 121492 89949 89125 95582 98203 117340 118726 336472 363488 977602 958077 358417 371968 109746 96986 104735 106337 120267 118770 113872 114380 76563 77841 262225 230806 665616 670311 203587 202742 258102 261734 302075 292232 311225 313549 327990 332624 310504 342483 689018 727587 523515 426061 275505 269655 310246 310735 325848 330112 336390 339579 373248 373954 604427 629060 40.95 67.9 1
11:34:23 2023-09-27 329279 328121 82849 80619 123908 123635 122241 121641 89981 89157 95615 98137 117346 118403 336727 362212 977749 957877 355889 369984 109915 96852 104591 106144 123513 118770 113951 114300 76584 77598 259520 230153 663799 667011 202805 202954 258934 261734 302783 293302 313684 313621 328662 332646 311707 342303 689898 727460 515607 426819 274726 270734 311738 312534 325848 328841 335564 340060 376158 373217 601396 629060 40.95 67.9 1
11:34:24 2023-09-27 329778 328454 82665 80648 123667 124047 122442 122057 90251 89272 95711 98106 117407 118630 336581 363229 981887 963626 355634 372077 109915 96812 104519 106111 123633 118702 113872 114311 76594 77735 257560 229501 671366 675264 203444 202105 260211 261445 301405 293465 310464 313908 329943 330828 310975 345540 688994 729683 504957 428694 275505 269972 312857 309759 324868 329564 333640 339579 375493 374195 599691 629024 40.95 67.9 1
11:34:25 2023-09-27 328728 327728 82552 80652 123667 123843 121909 121674 89949 89312 95517 98472 117150 119072 336727 360588 978393 964702 357150 369984 109948 96852 104519 106111 123513 118606 113906 114153 76604 77598 259872 229501 666964 671841 203908 201683 260032 261554 301157 293984 313067 311827 329836 333785 309892 346200 690387 729537 518888 426663 274497 269972 312135 312488 327614 329828 336550 339098 375829 376241 599322 630731 40.95 67.9 1
11:34:26 2023-09-27 330594 329989 82651 80789 121013 123901 122775 121492 90130 89060 95765 98006 117603 118432 337094 360862 981168 966825 357403 372077 109813 97052 104519 106144 123513 118804 113793 111481 76594 77788 261209 229415 673427 669271 204086 202282 259663 261734 302287 292445 313956 313908 326966 333894 310033 345088 689483 721363 515607 423484 274078 268764 311661 310918 325919 330563 336622 338227 371539 375641 599526 629060 40.95 67.9 1
11:34:27 2023-09-27 333420 327428 82845 80619 124028 123606 122541 121376 90014 89003 95581 97835 117460 118138 337203 361078 981278 967450 355314 372077 109948 96852 104591 106420 123547 118606 113872 114187 76594 77630 265601 230806 668789 668410 203802 202424 259591 261698 303102 293578 313067 315164 327247 333485 309998 345540 689539 720114 511413 423412 276287 269140 311880 311312 326833 329334 333496 338976 371504 375641 597624 628755 40.95 67.9 1
11:34:28 2023-09-27 333183 330062 82750 80772 124149 124014 122658 121609 90254 89304 95614 98037 117460 118370 337203 360049 977639 968828 354667 369984 112421 96753 105102 106045 123787 118408 113906 114153 76783 77598 259872 228852 673835 668593 203908 202282 260899 260998 301405 294925 311960 314865 327919 332891 310069 345052 689972 720567 521630 423628 275505 268799 313376 309976 324868 330854 333532 338227 375250 374551 599691 626696 40.95 67.9 1
11:34:29 2023-09-27 329849 327693 82853 80656 123847 123668 122475 121558 90261 89157 95581 98137 117460 118370 336727 360588 977749 968271 356825 369984 110287 96852 104735 106144 123753 118442 111344 111395 76794 77778 262225 228852 671895 670490 203944 202106 261128 261662 300771 294740 309741 314643 328188 332891 310255 346518 690951 722609 525743 427107 273658 270317 313120 312130 326762 330854 333568 338191 372951 375677 599950 627175 40.95 67.9 1
11:34:30 2023-09-27 331175 330062 82713 80882 124292 123980 122456 121475 90260 89190 95581 98275 117441 118534 336965 359954 976326 968642 359908 372077 110210 96852 104663 106471 123667 118804 113906 114380 76585 77820 260995 229176 671132 669541 204730 201647 259480 266312 302261 293948 310718 313944 327954 333929 308160 346664 691821 721237 521630 422888 275182 268764 310935 311934 324924 330358 333640 340690 372689 376806 606551 627175 40.95 67.9 1
11:34:31 2023-09-27 329813 327657 82845 80619 123770 123843 122475 121576 90167 89157 95615 98170 117379 118370 337203 359919 972073 964702 359435 369947 110016 96887 104879 106304 120347 118668 114086 111309 76626 77567 262225 229827 665506 667538 203909 202247 258899 261590 300702 294269 313067 314463 326930 334361 309528 344748 691784 720458 521373 422221 274078 269397 310926 311461 324379 329863 333676 340968 370948 375641 607149 627212 40.95 67.9 1
11:34:32 2023-09-27 332787 327693 82849 80627 123856 123639 122541 121609 90167 89157 95647 97835 117541 118254 336710 362212 971348 961207 357910 369984 110287 96554 104807 106038 123787 118442 113906 114187 76594 77598 259872 229501 673856 667011 202523 202600 258934 261734 301370 295620 311298 314386 329217 330898 311702 342555 688982 721237 518888 430321 275115 269397 311661 310735 326762 331618 333532 341247 374404 373919 603109 628679 40.95 67.9 1
11:34:33 2023-09-27 328551 328156 82763 80877 123736 124047 122175 121707 89981 89312 95602 98170 117184 118403 336727 362212 972516 962864 358595 371859 110185 96819 104663 106078 120297 118668 114120 111406 76689 77778 259872 228206 682075 672595 203444 202319 259556 261734 301298 296071 312993 313872 329871 331893 311011 344529 692579 726641 523344 428658 275505 269209 311224 310989 324924 331661 333676 339579 375230 374515 606551 627175 40.95 67.9 1
11:34:34 2023-09-27 329659 329792 82614 80615 123873 123673 122025 121492 90189 89215 95582 98137 117150 118403 336727 360624 976363 957655 358090 369984 109915 96852 104448 106144 123427 118804 113714 114221 76531 77630 259872 230153 660756 670929 203765 202282 258173 261590 301370 292812 311662 313431 328946 332392 310504 345344 691039 729167 520259 426736 273658 269620 310962 311680 325358 328841 337135 339579 373808 374551 606551 630469 40.95 67.9 1
11:34:35 2023-09-27 329279 327962 82845 80619 123770 123843 122025 121492 89981 89157 95615 98170 117340 118901 336985 363488 977676 958077 357620 372004 110118 97085 104591 106224 123719 118606 113872 114221 76573 77873 257560 230643 664522 667011 203444 202954 258717 261590 302322 294348 311444 313908 327954 333857 310069 342447 689018 727587 520259 426097 274726 270443 310935 310011 328077 328807 336586 339615 374141 373394 604508 630246 40.95 67.9 1
11:34:36 2023-09-27 329546 328192 82816 80936 120980 123639 122124 121492 89981 89157 95569 98069 117460 118370 336727 363370 979122 963294 355565 369984 109948 96852 104519 106111 123461 118640 113906 114187 76563 77598 259872 229501 677242 672631 203409 201964 260028 260998 301051 293785 313030 313908 329480 330863 311483 345332 689972 728779 523858 429642 275505 267982 313120 309976 325358 330102 335564 340690 375493 374551 598657 628135 40.95 67.9 1
11:34:37 2023-09-27 327564 328422 82673 80909 123701 124047 121960 122290 90083 89583 95516 98511 117131 119062 336106 362756 982622 963109 356463 369839 109948 96785 104591 106387 123513 118600 114086 114311 76563 77567 257191 229501 665623 673349 203872 201647 259663 261550 301159 294006 310464 312006 329747 331893 309564 346419 687762 729240 520259 423664 274533 269972 312170 310047 324903 329599 336622 338342 374404 376505 598222 629097 40.95 67.9 1
11:34:38 2023-09-27 328728 327962 82759 80648 123770 123843 122142 121460 89981 89157 95550 98170 117346 118403 336727 360208 981241 964702 356898 369984 109544 96852 104239 106144 123102 118838 113680 114380 76614 77873 259872 230153 659085 667047 204086 201964 259448 261265 301193 293017 311627 313288 327812 333788 309422 346176 690914 725281 515964 423186 274113 268355 312601 310047 327687 329862 337135 339579 371539 376241 600953 632264 40.95 67.9 1
11:34:39 2023-09-27 331547 327431 82647 80785 120879 123914 122775 121525 90163 89182 95614 98039 117407 118234 336581 360970 980530 966762 353703 369984 110202 96787 104663 105933 123615 118408 113906 114187 76678 77598 257560 229339 668615 667648 203765 202282 259663 260998 302359 294233 309776 314901 327728 332926 310033 344565 688994 720567 515964 426468 273694 268799 313085 309289 325621 330358 333568 339214 372131 374551 598841 626290 40.95 67.9 1
11:34:40 2023-09-27 330813 327431 82702 80623 123843 123639 122208 121460 90199 89157 95668 97868 117379 118336 336727 360049 977056 968271 355565 369984 109982 96554 104591 105933 123581 118408 113906 114119 76585 77535 259872 228852 670452 669124 203838 202036 260394 261478 302580 295026 311887 314463 329573 332484 310362 346346 685070 721753 525229 427460 275505 269972 313120 310047 324924 331626 333496 338227 372951 375677 599507 629126 40.95 67.9 1
11:34:41 2023-09-27 331533 329989 82746 80772 124115 123777 122325 121725 90130 89276 95646 98173 117346 118370 336727 359954 973974 967759 357264 369984 109982 96687 104663 106078 123547 118442 113827 114187 76563 77598 259872 229176 668315 667648 204121 202105 258934 261590 300491 293465 310718 313944 326966 334432 308195 345869 691039 718563 513115 422257 274341 269209 310962 311934 324605 329863 333676 340727 370984 376277 608432 628616 40.95 67.9 1
11:34:42 2023-09-27 331278 327502 82878 80532 124183 123403 122907 121162 90294 88881 95679 97835 117608 118311 337203 359009 972147 964016 356191 369984 109982 96785 104591 106144 123547 118442 111214 111427 76793 77884 262225 229501 673328 668557 203801 202778 258756 261734 301263 295799 310718 314901 326016 333648 310757 342411 693407 720058 524372 423520 275310 272266 310828 310989 326617 329863 335600 339250 371870 374551 606663 628457 40.95 67.9 1
11:34:43 2023-09-27 331298 329097 82688 81034 124115 124360 122190 121823 90014 89312 95534 98579 117583 118664 336727 362826 970661 959162 357873 372077 110287 96884 104735 106144 123650 118640 113974 114187 76689 77598 259872 228044 671801 672595 203765 202635 259663 261734 300173 296107 312772 313944 330014 331928 311483 344565 693105 725612 518888 428731 275505 269620 312170 310989 324924 332392 333640 340448 375230 374515 606551 628135 40.95 67.9 2
11:34:44 2023-09-27 329052 328782 82853 80905 123796 124084 122241 121889 90156 89345 95516 98370 117379 118800 336727 361199 974943 959088 359945 369984 109982 97052 104951 106354 120495 118998 114154 111427 76679 77841 259872 229501 667454 673349 203623 202600 259663 260813 301298 295204 314141 313908 329943 332357 311011 345332 693899 729574 523344 428052 275505 269397 312170 312664 324924 330358 336659 339579 375265 375413 608911 629097 40.95 67.9 2
11:34:45 2023-09-27 331637 330804 83373 81368 121187 125695 124402 123735 90828 89779 96168 99213 118790 119632 337332 364462 986269 966074 360292 374293 112926 97915 106420 107831 122496 120948 112191 113647 77476 78797 267964 232362 671654 676025 206352 208334 259914 263877 306928 297599 315730 316438 333495 338083 314635 348779 699599 738799 527114 430029 278884 275593 315956 315825 333703 335972 340443 344534 380964 378835 614525 641983 40.95 67.9 2
11:34:46 2023-09-27 337844 334269 86029 82448 124230 127926 127160 126441 93395 90661 98220 102679 122324 121723 342794 371050 1000294 981555 364714 382650 111251 99707 109156 110563 126180 122400 116109 116953 79213 80357 269396 235948 685370 687877 207774 206162 265585 267433 311648 302225 319605 322835 337051 342870 319863 351424 709256 748314 532597 441458 283868 279354 324019 320811 336720 340589 345105 350454 387979 385240 617222 651150 40.95 67.9 2
11:34:47 2023-09-27 350398 347760 85707 86105 129786 131262 132274 130943 94334 91895 101291 102051 123031 123656 355912 381025 1023849 1013223 377933 392083 114826 104364 112917 113392 130447 128773 123320 123822 81430 82734 272808 239028 698537 700098 211583 211035 269676 272911 318575 310570 328614 330795 341172 348680 324933 359872 729651 766147 544130 446562 288829 285316 329462 329190 342952 348320 351668 355748 392194 392377 637928 664511 40.95 67.9 2
11:34:48 2023-09-27 351898 351249 85754 86541 133050 134024 133641 134052 94206 92315 102235 103777 124255 125708 358949 382632 1038821 1023206 378501 396385 115492 105264 113143 115384 132548 131053 120986 122899 82152 83535 269437 241023 702010 707152 214290 211733 272517 274480 320548 312095 329488 329760 344571 351884 324933 360474 729569 765065 536250 446890 292255 287104 333477 328729 345582 350411 351596 359916 391883 394039 644838 665561 40.95 67.9 2
11:34:49 2023-09-27 359826 354419 86089 86756 131091 135229 136742 135807 94565 92379 105629 104352 125790 126677 362899 387604 1045416 1037406 385303 397980 116577 105384 115583 117093 135526 134776 124487 124971 83125 85342 274846 242392 709597 712348 216213 213627 274122 278047 323023 315577 329488 333888 345680 352527 325681 360402 738685 766306 543565 450813 293010 292609 333947 333492 346624 353577 354730 357054 396993 395178 649359 673441 40.95 67.9 2
11:34:50 2023-09-27 357304 357555 86357 85247 132154 136041 137401 136691 94693 92473 106036 105278 126071 127381 365756 392118 1054499 1032885 384868 399765 116611 105721 116483 117638 136382 131792 124984 125745 83215 85747 275522 243562 715082 716253 216213 213627 274679 276964 324498 315843 331525 332301 346687 351998 326771 360546 735941 766378 544365 449537 294466 293363 333947 332769 348791 352553 354266 358203 395539 396461 648749 674877 40.95 67.9 2
11:34:51 2023-09-27 363561 358925 86026 86845 132022 136403 137900 137848 94532 92443 105912 105555 126447 127585 363776 394652 1046554 1030060 387623 400960 116611 105565 116778 118065 136987 132338 125430 126281 83330 85676 278452 243346 715203 721495 216034 214228 273180 278759 323862 315771 331381 333442 346509 350245 325716 359028 735971 775319 551079 454781 293083 293777 335872 332769 347670 353757 355734 359587 394620 395801 645791 674640 40.95 67.9 2
11:34:52 2023-09-27 360731 360767 86125 85158 132498 137438 138733 138916 94662 92634 106275 105948 126656 127940 367184 394652 1060655 1041100 386317 403435 117421 103167 117560 118739 137989 133855 126327 127117 83772 85853 279913 245706 719964 720421 216823 214228 275544 277549 324956 315843 331525 332229 345609 351884 324933 360402 736454 771838 546306 451453 292973 294120 336347 333202 348684 353542 354193 357593 394235 396391 653045 674567 40.95 67.9 2
11:34:53 2023-09-27 366746 361024 86117 86947 132814 137175 139328 139156 94662 92634 106492 106119 127041 128364 368212 397025 1055789 1038175 392171 404324 117094 105813 117785 119345 138030 134818 126859 127858 83906 86149 279913 245944 713380 725538 216787 215133 274927 279528 324006 315843 331453 333442 346372 349791 326771 358163 739694 781877 544365 453859 293841 288518 336584 333780 348720 352201 355556 358930 395732 396356 647265 678580 40.95 67.9 2
11:34:54 2023-09-27 366227 363681 86402 87106 133712 138246 140598 142302 94926 94694 106926 106835 127916 129148 371709 397025 1068395 1050392 391028 408335 117552 103512 118300 122022 139022 135464 127762 129057 84297 84393 279913 248364 713113 723010 216823 213339 276229 278902 325388 315843 331489 335777 344571 351884 326771 360402 745134 775283 546306 450597 296985 293777 335715 336690 347355 354356 355844 359755 395732 395178 655011 678617 40.95 67.9 2
11:34:55 2023-09-27 366222 364476 86877 85212 134466 138164 143303 142570 95058 94858 107212 107015 128305 129321 372724 403710 1066392 1043979 392098 408803 118041 103789 118909 120534 140025 136218 128473 129562 85961 84520 282516 248893 720716 728484 216823 214815 276653 278902 325879 316420 332351 335510 346130 349267 327233 360510 746192 784333 546306 453490 295596 289405 335715 334472 349774 352998 355880 360370 397029 397538 651123 682624 40.95 67.9 2
11:34:56 2023-09-27 369853 368405 87541 85445 135851 139625 140355 143412 93014 95220 104993 107771 131465 130182 374863 404467 1069949 1063198 394544 409549 119565 104217 120080 122923 142886 136836 129610 132090 86708 84720 281905 247837 731372 731123 218667 214150 278320 279761 324898 319375 332531 334508 347733 353303 326771 360474 752157 782056 549048 454573 297830 292157 336728 337001 350867 356815 355880 359827 399209 398760 664231 687785 40.95 67.9 2
11:34:57 2023-09-27 369889 370029 87845 85582 136021 140386 141494 140665 93203 95547 105367 108183 131545 130818 376219 405930 1080648 1059978 396825 412291 119565 104575 120483 123196 140317 137858 130242 132711 86636 84946 288635 249955 727027 734572 217458 214850 279105 281344 327393 318927 335573 335984 349309 354401 325681 363427 750331 786602 549048 456940 297698 292370 338802 335951 351965 357604 357757 360479 397427 401218 664231 687785 40.95 68.0 2
11:34:58 2023-09-27 376433 371884 88182 85948 137359 143589 142350 141941 93330 95685 105914 109116 132253 131862 380883 406038 1076001 1066661 401324 414908 122171 105675 121497 120319 141034 138749 133012 129629 85212 85331 288635 249919 736716 735798 217306 216257 278908 281291 327923 320379 335573 339597 347453 353042 327688 362622 756309 795181 555248 459143 299967 293745 338838 340654 351929 356850 358297 364254 401036 399702 660545 693590 40.95 68.0 2
11:34:59 2023-09-27 374048 373226 88880 86251 138388 143943 143613 142300 93647 95948 106843 109233 129054 132063 383260 409692 1085085 1074137 395899 417400 122612 105853 121867 120981 141915 139128 129609 130258 87177 85615 285544 251332 741163 739461 218136 216594 279393 279837 329911 322328 333649 338055 349063 354685 325681 366521 759062 788879 547070 458705 299201 294878 339862 340690 353956 356674 358772 363396 402271 402419 669459 693853 40.95 68.0 2
11:35:00 2023-09-27 378302 374529 88784 86256 138206 144118 143740 142930 93583 95884 106469 109645 129502 134785 384346 415052 1091484 1069654 399799 417176 122680 106389 122310 121064 142668 140208 130266 131488 85491 86257 287150 252324 740354 746049 218746 216119 281909 282938 330916 321839 336631 336022 351992 356003 327052 364531 754599 793495 551790 461203 301116 295128 342672 338601 353312 358534 357722 363725 398685 404833 670957 692836 40.95 68.0 2
11:35:01 2023-09-27 381475 378357 89382 87084 139173 140800 144743 144299 94092 96249 107485 112157 130430 135541 385254 413306 1088352 1077228 404579 419704 123192 106667 124786 122553 143600 143249 131724 132572 85598 86802 288176 252612 739604 743937 218511 218319 279620 282981 331951 324363 338454 340725 349836 354685 329444 364823 764606 802342 556638 464356 302225 295673 341960 342866 354812 356966 360537 364791 405291 403021 665646 700829 40.95 68.0 2
11:35:02 2023-09-27 378569 379051 89758 87084 142362 141257 145450 144126 94411 96084 107848 112268 131281 135467 386992 415052 1099272 1086713 402278 423347 120233 107567 125397 122924 144398 141340 132427 133064 85774 87309 288635 254832 748764 744808 219381 218379 282469 284545 332958 324496 337419 340690 351353 356573 327194 368156 763689 793274 557274 459575 302152 297775 342961 342866 353843 359140 358262 365639 405613 404833 674613 701101 40.95 68.0 2
11:35:04 2023-09-27 385055 384172 89976 87725 142393 143431 146091 145600 94603 96419 108247 112858 131380 132453 389984 418928 1099607 1078269 405579 423921 120315 107900 125465 123834 144803 144416 133051 133885 85901 87589 288176 257005 749965 754186 218921 219377 281599 283414 333969 324857 339684 340175 351992 355752 329711 367635 763689 807008 558028 463627 303869 297775 345424 342866 355441 358569 360501 368124 403512 406119 669459 701101 40.95 68.0 2
11:35:05 2023-09-27 386148 384447 90384 87993 142895 142765 147130 145938 95023 94268 108963 113125 132536 132419 391276 423849 1096148 1085976 410105 423777 121176 107685 122694 123801 146255 144351 133914 134451 86264 87799 289094 256097 757738 756328 220290 219035 282108 284951 333734 325712 338724 340690 351260 356824 330196 367078 768240 809327 567258 467211 302470 300463 344937 344562 357371 360181 360573 365639 405610 405204 673450 705547 40.95 68.0 2
11:35:06 2023-09-27 386038 386593 90574 88331 143455 143954 147871 147477 95119 94235 109048 113373 132977 134500 391864 420805 1112987 1094516 405615 426455 121384 108664 122948 124685 146183 145148 134398 135309 86441 88230 291783 257404 750477 753502 220979 219377 283322 284312 334423 325487 339684 342866 351992 356124 329746 366832 773812 802396 538470 466001 303847 297528 345668 347706 356547 362380 360537 366543 408340 403931 681154 709084 40.95 68.0 2
11:35:07 2023-09-27 388897 387777 90567 88699 139874 144496 148282 147645 95347 94300 109282 110511 133369 134104 393917 427169 1112813 1096116 409967 427291 122241 108848 123465 125097 147587 142407 134588 135484 86618 88263 292767 258466 751771 761219 221670 219035 284546 285824 334388 325747 338401 340450 352386 356940 328751 368156 768240 802396 554532 467175 304732 297944 346355 345293 357371 363539 360645 368124 403512 405134 682670 704051 40.95 68.0 2
11:35:08 2023-09-27 394498 388065 90765 88914 140394 144932 148905 148508 95443 94332 109788 110616 133754 134950 395993 427841 1106828 1091336 414628 429688 122180 109250 124106 125837 147137 143837 135317 136475 87131 88845 291344 259017 753557 763380 221324 219908 282064 287855 337493 325747 340416 341758 352315 356407 331749 365671 771621 816036 563030 471348 304275 297528 349603 346723 358486 363220 365738 368871 404577 408381 675292 709056 40.95 68.0 2
11:35:09 2023-09-27 393017 391360 91233 88914 141051 145137 151837 148542 95640 94524 109974 110616 133972 135414 396732 427223 1109590 1097634 413865 430253 122615 109434 124788 125958 148205 143850 135808 136829 87531 89031 292767 258235 757252 762839 220979 220475 283790 286974 334728 327719 337819 342902 351752 358103 330746 367114 774492 811446 545718 468589 305598 299408 344518 344802 360363 363503 363820 367332 406007 407302 679625 711835 40.95 68.0 2
11:35:10 2023-09-27 395669 389871 91365 88978 141554 145335 149530 149027 95605 94460 110084 110843 134039 135358 396732 424008 1112813 1103555 419417 431358 122919 109552 124960 126272 148305 144436 136318 137097 87835 89178 294029 258815 765940 761219 221705 221191 283578 287855 334728 327260 339389 342902 351812 358871 331283 367041 775076 811338 572460 471348 304775 299373 346112 347443 360133 362923 363857 365992 407191 407302 678626 711068 40.95 68.0 2
11:35:11 2023-09-27 395609 392239 91717 89562 142323 146248 152719 149373 95768 94428 110568 111003 134790 135648 401492 430607 1120017 1109791 419250 432899 123084 109687 125580 126441 151018 144330 136842 137537 87964 89402 295489 259433 762436 762579 222747 220440 283826 288775 334763 329943 340177 342614 351260 358863 331713 366558 777345 814027 563911 474202 306250 300283 347715 347514 358737 362132 364960 367095 407512 405240 678626 714203 40.95 68.0 2
11:35:12 2023-09-27 393560 394096 91940 89443 142648 146152 152824 149896 96254 94684 110772 111404 135223 135802 403127 431573 1125331 1114847 420015 432791 123627 110025 125821 127068 151404 145065 137188 138537 88358 89496 293229 260996 765824 766654 223638 220440 285129 288879 337762 329279 340213 342902 352350 359149 330782 366521 778483 811727 567258 475582 304810 300740 347750 347443 358197 364049 366622 367095 406871 405204 680663 714203 40.95 68.0 2
11:35:13 2023-09-27 393271 396466 92070 89631 142917 146731 148951 150457 95997 94555 111011 111911 135358 136363 401940 431717 1127889 1112750 414192 436539 124067 110397 126480 127577 148623 145442 138302 138319 88544 89840 296764 261482 771509 769296 222904 220511 287283 287891 336715 329849 339902 344842 352315 356974 328715 366832 780802 811727 571406 471312 305741 302150 347750 347514 359590 366792 366067 366028 406230 406376 689988 718446 40.95 68.0 2
11:35:14 2023-09-27 396632 396862 92161 89848 143191 147203 150069 150949 96162 94845 111183 112622 135660 136931 403180 433007 1133179 1115642 414484 437702 123863 110584 126480 127897 148191 146190 138194 138794 88759 90307 295551 263106 765455 769841 222783 221164 287395 287616 337803 329813 339424 345817 352350 357009 329484 367126 781910 813451 565499 468625 306676 302595 347715 347550 360363 367308 364996 369055 406930 407623 689893 717429 40.95 68.0 2
11:35:15 2023-09-27 400711 399325 92104 89942 143191 147582 149899 149776 96094 94813 111388 112906 136121 137615 404424 433084 1134488 1116232 417010 436575 124443 110883 127115 128457 148899 146287 138579 141417 88852 90467 298263 264670 765113 771479 223132 221164 287193 287855 339621 329813 339938 343321 352350 357757 328715 369018 780730 813451 572895 472754 307634 304373 350808 349294 360654 367825 364814 369170 410364 409245 693784 719320 40.95 68.0 2
11:35:16 2023-09-27 401242 398383 92295 90288 142955 148481 150072 150672 96062 95039 111354 113093 136058 137767 405457 433453 1137714 1116232 419592 437509 124271 111113 126723 128581 149171 146682 138772 140057 89040 90499 298263 265796 766777 770532 223096 221276 286476 288602 339885 329742 340452 343321 352315 356974 328485 366832 780730 811338 567757 473215 306712 303070 348520 349090 360979 365611 365513 366543 406871 407658 691890 719541 40.95 68.0 2
11:35:17 2023-09-27 403671 399965 92404 90292 143651 148931 150757 151086 96127 95006 111766 113314 136537 138220 405421 436105 1140395 1115790 422084 438871 124476 111250 127353 129255 149717 147277 139000 142112 89194 91394 298263 266739 770573 773949 223132 221510 286879 288775 340914 329511 341519 344319 355487 360390 329497 369092 786361 815928 570077 473277 308375 302928 349148 349473 360979 365646 364960 366543 407512 407517 693862 722613 40.95 68.0 2
11:35:18 2023-09-27 404243 401147 92553 90602 144185 148790 150898 151258 96127 95200 111766 113469 136838 138530 409340 435914 1142050 1119631 422084 439870 124714 113358 127564 131248 150165 147480 141430 142182 89194 90847 298263 267307 771852 776420 223132 221665 286991 288775 340949 329813 340488 344355 352315 358042 328715 367126 783048 816073 577123 473459 306712 302254 349327 349653 360979 365646 364960 366837 407477 407623 692882 721291 40.95 68.0 2
11:35:19 2023-09-27 402798 401223 92681 90760 143952 149311 151457 151894 96293 95524 111896 113592 136659 138606 409773 438708 1144203 1122610 422048 438965 124748 113358 127598 129374 150479 147480 141773 142571 89227 90880 299549 267307 783685 777350 223167 221856 287283 288775 341430 330849 340488 344355 352350 358007 328219 366933 784192 816073 569147 474202 306820 303142 349572 349653 360979 365681 366067 367095 407477 408266 692882 721240 40.95 68.0 2
11:35:20 2023-09-27 405962 403601 92681 90822 144419 152287 151870 152094 96454 95481 112380 113657 137400 138756 411189 440705 1142428 1120702 423199 441241 125006 113696 127932 132040 150681 147996 141954 142782 89538 91448 298263 267686 771461 779003 223167 221856 287283 289014 341670 329564 342037 344319 352315 358007 329746 366574 785692 820843 570077 474275 309538 303070 349854 351204 360979 366447 364408 367095 411235 408590 699046 725702 40.95 68.0 2
11:35:21 2023-09-27 407241 404694 92937 90819 144752 149870 152047 152131 96390 95136 112493 113690 137591 138710 412486 440930 1145333 1122333 423606 441985 125596 112137 128233 131749 151061 148759 142091 142752 89660 91448 301088 267686 768524 779554 223831 221856 287648 288775 342500 329813 342555 344355 352315 358042 329782 366832 785375 820843 570077 475245 309538 303106 349890 350957 360979 365681 364408 367131 408119 408266 696999 723358 40.95 68.0 2
11:35:22 2023-09-27 405835 406061 94960 90885 145355 152146 152884 152128 96487 95103 112630 113723 140086 138744 411492 446652 1143708 1124730 423606 444558 125126 114035 128687 132315 151199 149316 142160 139994 89882 91448 312268 267496 775089 781947 224182 221856 287283 290409 340914 329778 342663 345329 352033 358863 329711 367070 783084 820843 569147 479266 310195 303259 353335 351627 360871 367825 364556 369276 409195 410280 698809 723321 40.95 68.0 2
11:35:23 2023-09-27 405835 406097 94964 90918 146041 149870 153130 152584 96487 95200 114874 113990 138165 139939 412143 451366 1143708 1124730 423606 441696 125606 113921 129120 132040 151929 148791 142549 141027 90162 91701 301049 267496 783260 784197 224182 221510 287688 288775 340363 331852 342699 342902 355990 359149 329213 367114 783012 820843 571486 477264 309065 302645 354002 351240 360979 365391 366070 369456 406871 407017 694390 721750 40.95 68.0 2
11:35:24 2023-09-27 405944 409286 95133 90918 145832 152748 153654 152935 96751 95459 115114 114336 140315 139493 416469 444899 1143671 1115790 423498 447186 125920 114000 129299 132591 152419 150049 139052 140811 90286 91827 301049 267112 776091 789841 223096 221821 288746 288775 340878 331780 342303 346160 355005 358692 328042 368046 786361 827847 574305 476857 309980 303567 351830 349018 363021 366703 364923 370973 405754 408804 698977 722261 40.95 68.0 2
11:35:25 2023-09-27 411936 410380 93419 90951 146680 150396 153199 153148 96487 95622 115114 114447 140476 139629 414251 445595 1143671 1118618 423606 447113 125953 114114 129209 132471 152208 149907 139148 140934 90286 91827 301058 268312 776301 791828 222364 222515 288093 288879 341946 331780 342519 345817 352315 357863 328680 368156 784192 829923 572895 478056 310414 303070 351974 350674 364048 366413 364629 368237 408340 410095 700043 724419 40.95 68.0 2
11:35:26 2023-09-27 413983 409967 95166 91320 146295 150464 154051 153825 96819 95718 113121 114617 141622 139915 414434 448832 1142786 1118169 430568 445417 125953 114442 129939 132621 152630 150294 139648 141001 90381 91954 318077 268761 775013 788722 223096 222827 287283 290409 342706 331780 342555 345817 352350 359050 329746 366477 784192 833490 578885 479754 310414 302610 351528 351204 364563 367308 364371 368792 406835 412286 696925 724383 40.95 68.0 2
11:35:27 2023-09-27 412214 408772 95331 90951 146269 150219 154403 153216 97015 95773 115538 114414 141385 139461 417142 450746 1138103 1126332 432292 445417 126248 114227 129888 132597 153050 150153 140459 140968 90476 91954 301049 266292 785761 790928 223602 221856 286441 295910 340878 332558 342663 344842 353374 356940 329746 363720 787638 834818 582160 481844 308701 302610 353965 350880 363021 366277 365479 372331 408988 410585 695833 724273 40.95 68.0 2
11:35:28 2023-09-27 412734 411576 93711 91227 147122 150118 154764 153216 97015 95168 115572 114336 139234 139256 418212 451070 1137714 1127134 433336 448051 126403 114261 129979 132776 153224 150433 141252 141859 90665 91954 303875 266666 785879 792083 223132 221821 286463 290370 340914 331816 342663 344842 352350 359775 330442 363684 786487 829365 575319 482526 309853 303070 353965 350674 363021 365727 365771 371802 406266 408230 693858 724419 40.95 68.0 2
11:35:29 2023-09-27 412660 411258 95430 90984 147295 153103 154686 154137 96949 95459 115572 114828 141038 140120 419651 450638 1140358 1129887 431142 448197 126855 114227 130788 132776 153932 149907 141642 141761 90950 91954 302589 266666 792103 793240 223096 221856 287688 295919 339849 333834 342555 344842 353905 356905 328414 363684 788791 829668 571486 485242 308266 304315 353965 350530 363534 367718 368110 369204 408195 408804 691890 726549 40.95 68.0 2
11:35:30 2023-09-27 414260 411913 95523 91419 147520 153280 154936 154274 96981 95882 115987 114861 139658 140316 420282 451678 1143708 1130728 431827 447442 127030 114261 130879 132724 154249 152934 141436 141619 91075 91987 303875 267147 794699 793276 223132 221821 288093 295873 339813 333834 342555 344842 354211 356905 328449 364271 788828 832311 570077 483245 306784 304958 353965 350674 363791 365611 368221 368756 408340 408839 691890 726586 40.95 68.0 2
11:35:31 2023-09-27 414624 413467 95496 91456 147295 153458 155078 154274 96949 95555 115607 114861 141431 140470 420914 449306 1146146 1131569 433397 450928 127152 114454 130971 129331 154570 153075 141598 141882 90950 92369 303875 269590 795008 793276 223060 221502 288093 291157 340076 333654 342230 345916 354082 358871 328573 364750 790956 834007 571486 482344 308520 305854 351974 350391 363021 367825 368147 367095 406007 408839 693365 728540 40.95 68.0 2
11:35:32 2023-09-27 417042 413140 95493 91493 146984 151134 155186 154630 96949 95555 115802 115018 141723 140670 422107 450719 1146960 1134555 431304 449478 127030 114681 130879 129687 154540 153360 141403 142342 91108 92432 303875 269626 792293 793313 223096 221856 288093 290819 340124 333870 341448 345817 353374 357863 327724 364859 791103 829401 578178 480377 306676 305890 351974 350391 363534 365611 367178 367059 406043 408517 694844 728724 40.95 68.0 2
11:35:33 2023-09-27 418737 414090 93911 91605 147498 149455 155589 154884 97017 95848 116067 115111 141756 140870 421667 449622 1146960 1134022 432171 451421 126983 114647 130845 129691 154463 151390 142230 142940 91108 92662 314515 270006 791674 793276 222747 221856 287890 290517 340914 333870 340416 343321 353374 358367 327724 364565 790543 829365 574305 483281 306784 304994 351974 350674 363021 367969 367178 367647 406043 407587 693858 727654 40.95 68.0 2
11:35:34 2023-09-27 417305 415070 95563 91552 147224 151630 155722 154927 97146 95881 115998 115243 141694 141000 421034 450735 1148591 1134830 432592 450183 127274 114602 133558 129687 155212 153395 142091 142572 91142 94103 318077 270423 793361 796761 222904 221856 287890 290409 340363 333870 341483 345573 353338 358367 327194 364591 791103 829401 571486 482526 306532 305675 351708 350422 363645 367682 366885 370220 405898 408410 695338 728576 40.95 68.0 2
11:35:35 2023-09-27 417994 414921 95693 91705 147775 149522 155974 155272 97146 95914 116391 115276 138181 141011 421663 451070 1150225 1136446 432511 451888 127274 114750 131062 129869 154962 151740 142230 143039 91142 94103 306753 270459 792827 796761 222427 221856 287890 290517 340878 333870 341207 343286 353374 357863 327423 362622 791103 829329 574305 484724 308556 304958 351974 350710 363021 365611 367178 368165 406043 407623 694844 728724 40.95 68.0 2
11:35:36 2023-09-27 419177 415106 95563 91585 147498 149997 156082 155341 97146 95913 116067 115276 141887 141005 422293 450782 1148700 1134830 432651 452209 127573 114715 133780 129865 155281 153610 142354 142704 91142 94201 306753 270495 794155 797890 222399 220811 287688 290409 339849 333870 341483 344842 352350 357612 329554 363466 792005 834524 570077 483135 308951 305746 351902 350494 363498 367789 366995 367059 406007 407587 692809 730166 40.95 68.0 2
11:35:37 2023-09-27 420584 414813 95695 91745 148119 149930 156201 155567 97146 95881 116067 115276 141929 141011 422960 453659 1148700 1136171 432809 450890 127695 114715 133652 129602 155719 151740 142623 143039 91363 94266 306753 270495 795090 797890 222712 221164 287310 290517 340363 333870 341483 344842 352350 357863 326700 363720 792226 829437 581175 484344 308592 305890 351974 350710 363780 365611 367178 367059 406007 407623 692845 730833 40.95 68.0 2
11:35:38 2023-09-27 420474 416388 95729 91904 147979 150409 156260 155809 97146 95815 116067 116026 141891 141644 423628 454760 1151220 1135878 435189 450566 128118 114750 133908 130032 156252 151847 142849 142871 91460 94332 307697 272170 797247 799971 222498 221537 287913 290915 340352 333834 341857 344769 352245 357756 329088 362989 792678 834093 578178 484687 306532 305424 353965 351204 363021 365389 366918 367095 405682 410005 693862 730833 40.95 68.0 2
11:35:39 2023-09-27 421585 416459 95729 91904 148257 150546 156766 156060 97179 96011 116102 115375 142067 141547 423664 453127 1151257 1137492 435139 450962 127906 114898 131910 130895 156000 152310 143018 143435 91619 94397 306753 272134 801772 800155 222399 221164 287715 290517 341165 333870 341207 345329 352315 356859 325716 362332 792226 829437 589434 483245 308592 305675 351722 350391 363534 367308 367178 368683 405971 409426 697741 732170 40.95 68.0 2
11:35:40 2023-09-27 422089 419820 95927 91898 148359 150755 156592 156030 97348 95979 116496 115879 142097 141547 423700 454833 1152781 1139956 436370 454995 127573 114943 131945 131070 155748 150127 142816 143777 91619 94462 306753 272748 794022 800155 222208 221164 287283 290409 340878 333870 340416 345329 353838 356859 327977 360546 792788 834166 570077 484551 306424 304600 351974 350674 363534 367825 366326 368124 405971 407623 696432 731872 40.95 68.0 2
11:35:41 2023-09-27 423166 418287 95729 91904 148257 150546 156801 156204 97146 95979 116183 115819 142067 141618 427180 453127 1152928 1139147 437405 454942 127634 115137 133815 131425 155783 150369 142643 143693 91619 94496 306753 272977 792861 799490 222017 221164 287648 290431 341670 333870 340416 345573 351260 356859 325681 360510 790996 829437 590149 485447 306496 304707 353820 350422 362840 367495 365921 369170 405790 406840 696823 731761 40.95 68.0 2
11:35:42 2023-09-27 422793 418910 96046 92031 148672 150926 157099 156500 97146 96011 116333 115932 142136 144205 426518 454544 1152928 1140351 437060 455585 128118 114863 134071 131037 156683 150697 143313 143566 91682 94529 309686 272977 804881 802465 222208 221129 287283 290409 340363 333870 341003 342902 352033 356859 325716 360510 790401 834488 578178 485461 308592 304494 354002 351204 363021 366792 366659 367683 405971 407017 694881 730574 40.95 68.0 2
11:35:43 2023-09-27 422862 419022 95975 91618 149157 150580 157748 156095 97478 95751 116530 115692 139316 143969 428089 460120 1148737 1140031 438354 456229 128063 115012 134071 131136 156321 150335 142917 143799 91812 94496 306511 270531 799178 804170 222164 220475 287193 295873 340638 333364 342555 342614 353911 356574 328013 360004 792153 837040 574305 486751 309101 303852 354967 351308 360979 365763 364996 367942 405718 406305 695902 731352 40.95 68.0 2
11:35:44 2023-09-27 422043 419017 95992 91771 151632 150305 157783 156238 97312 95913 116368 115885 139170 144004 428767 462723 1151257 1140878 437788 456229 128152 115012 134106 131136 156648 150335 143347 143833 92036 94496 306681 270279 798592 804776 222208 220475 287283 295492 340363 333834 342555 342902 351225 356859 331639 359316 791103 834166 570077 487243 309283 303817 354002 351240 360979 365763 366067 367683 405971 405240 695410 731872 40.95 68.0 2
11:35:45 2023-09-27 423596 421905 95967 91808 151667 150580 157783 156347 97379 95979 116530 115965 139299 144205 428804 463377 1152110 1142228 437970 454365 128152 115012 134437 131136 156799 151426 143712 143833 92036 94496 306609 270567 806972 807000 222115 220193 287234 291751 340495 333690 342411 342722 353984 356681 327392 359244 792226 835344 590327 488244 310450 303781 353965 351240 362754 365763 364850 367131 405971 405204 696962 729300 40.95 68.0 2
11:35:46 2023-09-27 422225 421487 96029 91938 151808 150788 158157 156744 97411 96043 116530 116078 139299 144276 430055 463377 1152928 1142502 439028 454401 128186 115012 134363 131169 157011 151081 143812 144132 92166 94868 308642 272170 803966 805916 221705 220440 287283 295492 339885 333599 342001 342902 351225 356824 325421 359028 790960 839039 589199 487243 309538 303106 354002 351488 360979 365727 363857 370146 405682 408236 699805 732876 40.95 68.0 2
11:35:47 2023-09-27 423331 422157 96067 91904 151667 150926 158114 156600 97510 95588 116599 115375 139461 144004 430665 463421 1152074 1140878 440163 455679 128186 112308 132359 132133 157021 153565 144111 144632 92126 94854 303784 272373 798478 806948 221875 220216 286472 295924 341681 332859 342411 342541 351992 356573 331675 360676 790846 839075 581073 487588 309538 303142 354643 351771 360979 365763 364408 367131 405971 408199 698482 730886 40.95 68.0 2
11:35:48 2023-09-27 423818 422747 96196 91938 149504 150822 161267 156744 97644 95751 116669 115965 139494 144105 430970 463060 1152928 1140878 440126 456128 128186 115206 134328 131926 157011 151703 143846 144648 92099 94562 308642 272555 801778 807058 221515 220251 286476 295455 340914 333364 342555 342866 351704 356859 324609 358199 792226 838191 570077 489412 309759 304589 354716 351591 360907 365585 364483 369170 405790 408272 696925 729378 40.95 68.0 2
11:35:49 2023-09-27 423858 423863 96167 92087 149504 151031 158446 156853 97677 96167 113927 116232 139494 144241 431275 463456 1152928 1144128 440200 455715 128186 115275 134363 131960 157120 151737 143846 144300 92166 94562 309311 272977 809198 807058 221515 220097 286991 295492 340914 333546 342278 342902 350210 356609 326771 358235 792005 837781 574305 487588 309319 303817 354502 351240 360979 365763 364996 367095 405685 405204 699269 730886 40.95 68.0 2
11:35:50 2023-09-27 423930 424048 96414 92128 152089 151098 161267 157107 97677 95913 116703 116078 140137 144241 429997 465159 1152928 1144575 442149 457106 128186 115309 134398 132266 157230 152329 144179 144769 92293 94726 308642 273399 801568 809145 221515 220097 286476 295492 340627 333040 342339 342614 351812 356181 327160 359982 793351 839770 570077 487515 309539 303106 354502 350957 360979 365727 364520 367131 405935 405204 698518 731613 40.95 68.0 2
11:35:51 2023-09-27 423822 424120 96158 92064 152055 151064 161302 156860 97510 96011 116703 116271 139560 144377 429357 466591 1152928 1144128 441357 456392 128611 115309 134586 131993 157560 152226 144313 144769 92327 94692 312162 273592 806378 808775 221324 219754 286790 295492 340674 333364 341760 342866 350210 355788 324933 357934 790401 839075 582160 487243 309465 302610 354002 351240 360979 365179 362758 366837 405971 404567 701073 730886 40.95 67.9 2
11:35:52 2023-09-27 429179 424120 96025 92191 151808 152038 158225 157801 97510 96043 116669 116464 139527 144614 429997 466905 1155429 1143315 444168 458108 128152 115343 134363 132423 157230 152717 144045 145239 92220 95148 310639 275791 796108 809349 221218 220299 285459 290409 342525 331673 341857 342722 351992 355538 331207 358199 792005 840153 560808 485484 310414 303106 352010 351483 363791 365763 360609 366028 405971 405240 704104 732476 40.95 67.9 2
11:35:53 2023-09-27 428230 424120 96030 92191 149434 152038 161302 157691 97510 96043 116703 116351 140633 142609 430978 467599 1155392 1142502 441417 459722 128186 112406 134398 132639 157230 152717 144313 145510 92166 94792 310639 275340 799145 808574 221169 219780 285566 290409 342742 332355 342037 342902 351992 355788 327233 357947 789807 839075 578178 482562 310414 303106 351974 351771 363975 366542 360357 368462 405682 406270 705946 735001 40.95 67.9 2
11:35:54 2023-09-27 430825 426519 95992 92196 151561 152106 158560 160905 97344 96371 116634 116692 139527 144989 430733 465486 1162148 1138375 444110 459579 128337 112593 132712 132756 157560 153141 144411 145437 92287 93035 310639 277694 793810 809349 220136 219754 287283 288879 342875 332823 340967 342902 351744 353621 324379 363102 792711 829437 574305 481844 310195 303035 351974 349617 360979 365646 360609 367603 403512 405169 708783 731440 40.95 68.0 2
11:35:55 2023-09-27 430215 424949 95992 92187 151702 152072 161042 160757 97444 96602 116669 117339 139527 145161 431317 465522 1165453 1140841 440420 461577 128576 112406 134625 132639 157670 152619 144541 146326 92327 94924 309686 275566 798522 811574 220326 219035 287688 288793 342742 332895 340488 342902 351992 353621 323875 360438 793240 835781 572895 482416 309866 302963 351938 350284 362948 368343 360465 367753 403156 405204 709790 731664 40.95 68.0 2
11:35:56 2023-09-27 430559 427716 96227 92446 149399 152422 161042 160905 97615 96703 116634 116919 140054 145276 431353 465522 1165453 1140841 440498 459868 128611 112406 135094 132606 157560 152751 144413 145611 92293 94924 309686 275989 799489 811545 220290 219105 287688 288775 342717 332859 340452 342902 351992 354153 323839 362033 792151 829401 581036 482562 308230 303177 351794 349653 360979 365646 360645 367603 403512 405795 709249 731545 40.95 68.0 2
11:35:57 2023-09-27 428505 427229 96095 92382 151985 152494 161493 160947 97478 96793 116703 116853 140330 145329 432606 466177 1166211 1142502 440035 459832 128576 112593 135001 132822 157890 153244 144641 146530 92454 95087 310639 276906 807045 813881 220290 219035 287913 288523 342417 333221 340344 342722 351956 355290 323660 362182 793026 834634 574481 482489 309975 303106 351974 349294 360799 368343 360573 367603 402837 403931 709568 732476 40.95 68.0 2
11:35:58 2023-09-27 428950 426575 96262 92446 149399 152562 161339 161207 97677 96668 113837 117128 141021 145471 436199 466177 1166211 1143315 440470 459904 128542 112438 134749 132822 157890 153210 144747 145746 92454 95054 312674 276906 817024 811545 220255 219000 287877 288775 341946 332823 340452 342902 351992 354649 322822 359244 790960 832311 578178 484002 309975 303995 353965 350145 360653 367567 360645 368124 403156 405404 708171 735936 40.95 68.0 2
11:35:59 2023-09-27 427163 427405 96133 92446 152267 152324 161450 158288 97644 96503 113837 116853 140363 145396 432678 468946 1168804 1146574 441670 459940 128879 112593 131307 132856 158111 153457 145446 145976 92636 93397 324103 277496 802314 813735 220837 218672 287140 288595 342248 333383 340416 342275 351992 355752 323061 359702 793351 833490 560808 483245 309975 302963 354484 349617 360653 367567 360573 367863 403156 405404 709213 732476 40.95 67.9 2
11:36:00 2023-09-27 428052 427890 96167 92446 149434 152740 161598 161164 97644 96503 113779 116886 140893 145378 432921 468221 1167939 1147391 440470 459976 128968 112593 134844 132856 160325 153457 145117 146084 92454 95153 310639 276906 799167 813881 220661 218319 287283 288775 342428 333599 340452 342516 349916 355717 322822 358199 792115 832311 578178 484687 309757 303070 355432 351483 360364 367352 360501 369170 405147 405296 709130 736572 40.95 68.0 2
11:36:01 2023-09-27 428285 427818 96291 92450 152337 152774 161859 161242 97644 96569 113936 117128 140817 141580 435289 474272 1174605 1153953 444036 463251 128865 112902 131371 133327 158443 153601 145214 146147 92609 95381 317494 276906 805385 811545 220979 218615 287310 288874 341910 331852 342001 342794 349765 356287 323576 357875 792675 831722 582466 485447 310414 302114 351974 351880 360943 366792 360211 368124 406043 405404 711844 736824 40.95 67.9 2
11:36:02 2023-09-27 429875 430756 96325 92578 152337 152774 161859 161164 97811 96668 113969 117242 140817 145502 435850 473973 1171368 1153153 441273 462614 128968 112747 134914 132889 158738 153563 145252 146220 92744 95087 313637 276906 808163 811508 220944 218659 286441 288775 342947 331547 341519 342866 349590 356003 323552 359872 796664 830988 578178 485264 310268 301972 354465 351663 360763 366792 360211 368124 406043 405404 710109 737310 40.95 67.9 2
11:36:03 2023-09-27 429269 427979 96295 92446 150167 152883 159633 161164 97644 96503 113936 117242 141216 145639 436086 473973 1171368 1153427 441417 463304 128968 112747 134984 133198 160619 153704 145252 146322 92680 93131 310639 275989 820711 812730 220326 218319 286879 288775 342464 331780 342001 342866 349836 355752 324331 357624 793308 833490 568667 483281 310414 302362 351974 351880 360943 366792 359958 367082 406007 405404 712350 738013 40.95 67.9 2
11:36:04 2023-09-27 431440 430410 96359 92638 152372 153054 161894 161425 97744 96668 113969 117242 141011 145502 436629 469134 1175429 1155070 441597 464688 128879 112980 131304 133809 160291 154235 144611 146421 92616 95352 313637 278484 800855 813956 220731 218755 286593 288752 342681 331673 340344 344769 349130 354543 323624 359613 795593 832311 582466 482148 310645 303887 351614 351771 360979 365611 360465 365493 405971 405759 712350 737981 40.95 67.9 2
11:36:05 2023-09-27 432047 430446 96325 94561 150343 153513 161598 161756 97811 96668 113969 117276 141044 145706 436538 468990 1178840 1155893 444168 465077 128879 112902 135001 133520 160584 154025 146000 148262 92488 95352 312674 278507 794166 809145 220290 218659 286441 288328 342983 332823 339389 345329 348496 354685 323348 358199 796229 829959 581351 483732 309538 304494 351974 351771 360979 365646 360285 365380 405646 405759 711586 737686 40.95 67.9 2
11:36:06 2023-09-27 432660 430553 96329 94630 150133 153547 162007 161826 97744 96998 113812 117667 141216 142230 438891 468623 1180588 1157665 441106 465345 129205 112825 131709 133557 158886 154277 145721 146593 92933 95482 313637 280074 809695 811648 220149 218672 288017 288296 342983 333834 338401 345573 349872 354365 321772 358739 799730 831024 583895 484724 308556 304958 351974 351807 360979 365646 362722 365934 405327 404833 709249 739632 40.95 67.9 2
11:36:07 2023-09-27 430138 431735 94498 94569 150308 153445 162121 161756 97677 96700 113969 117552 140804 142162 438813 468990 1179820 1159042 439914 465345 129237 112902 131619 133323 160801 154307 145725 146731 92906 95319 312162 278543 805647 813917 220255 218659 288002 288499 341946 333870 338365 344842 349872 354401 320660 358235 799164 831968 578178 485915 306496 305889 351758 351627 360219 367825 363125 365752 405147 404653 706984 741131 40.95 68.0 2
11:36:08 2023-09-27 430825 432716 96392 94496 148547 153088 162226 161826 97843 96700 114212 117586 141516 142264 439563 468737 1181361 1160018 442630 465236 129687 112980 131916 133654 156900 154029 146712 146938 92970 95287 314599 279277 814002 811472 219784 217641 287688 288775 340770 333870 339150 342902 349872 354401 320869 357121 799730 832311 578178 488627 306784 304494 351974 351807 359820 366792 363234 366230 404721 404264 705057 739554 40.95 68.0 2
11:36:09 2023-09-27 429923 433030 96355 94500 148583 153088 159787 161756 97843 96668 114291 117586 141272 141801 439819 469062 1179714 1159386 441525 465345 131642 112747 131800 133323 161018 153739 146233 146731 93034 95187 313637 278484 815099 811545 219912 217268 287081 288775 340363 333654 341616 342614 349621 355574 320727 358889 798980 833417 578178 488937 306604 303852 351974 351771 359531 365763 363016 365788 404649 403588 704104 737944 40.95 68.0 2
11:36:10 2023-09-27 430829 432500 96534 94471 148952 153054 162297 161460 97843 96668 114258 117471 141605 141981 439819 471455 1173728 1164382 441417 466481 131642 112902 131891 133323 161053 153739 146199 146731 93034 95187 315561 275989 810765 813881 220290 217782 286879 288775 340363 333834 339389 342902 349626 355788 321808 357946 798032 834129 592142 488789 308556 303995 351974 351844 359566 365179 362722 365971 405649 404264 704104 739632 40.95 68.0 2
11:36:11 2023-09-27 432349 433066 96568 94458 148985 153054 158322 161495 97876 96503 114357 117276 141339 145573 438696 472788 1174699 1161890 446831 465345 129618 112980 131800 133591 161010 154094 145958 146455 93034 93398 312545 278286 813974 813956 220873 217536 285784 290504 340734 333690 339759 342686 349693 355717 322822 357367 797959 837043 584516 488974 308556 302999 351974 351880 360654 365179 360573 365934 406043 404833 704104 741131 40.95 67.9 2
11:36:12 2023-09-27 433586 433057 96459 92574 148783 153054 158389 161530 97876 96602 114324 117276 141631 145706 440443 473937 1173865 1163294 449478 463242 131494 113135 131825 133633 161053 154527 146716 147347 93034 95352 312545 276837 808657 813956 220290 218284 285566 288797 340914 333364 339424 342866 347804 354685 322858 356825 797959 836930 585785 488974 309065 302466 351974 351880 360979 365150 360357 366196 405718 405939 704567 741275 40.95 67.9 2
11:36:13 2023-09-27 436702 433174 96401 94467 149560 153088 158288 161791 97876 96700 114324 117667 141899 145857 440443 470938 1171368 1161899 450312 467215 129584 113368 132164 133658 157175 154630 146435 147310 93292 93430 314599 279079 810726 811545 219227 218354 285330 288559 341250 333563 339866 342902 347220 352562 323696 357946 800297 838379 592142 488009 309028 303106 350912 351771 363021 365471 360343 363982 405363 403931 704023 740162 40.95 67.9 2
11:36:14 2023-09-27 438006 433111 96468 94471 148749 153479 158254 161861 97876 96668 114291 117667 141595 142064 441914 471455 1174699 1159423 451935 464653 131585 113135 131891 134184 161123 154269 146607 147209 93034 95386 315065 277688 809612 813917 218886 218354 285673 288775 341670 332859 338401 344842 347209 351963 322858 357110 800940 843692 560808 488244 308447 303887 350768 351060 362948 365585 360393 364094 403156 403931 705593 739029 40.95 67.9 2
11:36:15 2023-09-27 438152 433133 96392 94496 148749 153547 158355 161896 97876 97033 115142 117791 142020 142759 441693 468954 1171220 1159742 449404 467987 129687 113290 131916 133754 159444 154415 146916 147758 93227 95484 314599 277724 814294 815070 220374 218179 285566 288775 341430 333834 337819 342902 348818 351471 321844 357693 800297 838379 560808 487243 306748 304958 351974 350145 360713 365727 360609 364239 402271 405404 701998 737981 40.95 68.0 2
11:36:16 2023-09-27 438079 435588 96401 94496 148783 153547 159085 161896 98110 96700 114291 117667 141763 142398 438781 471788 1171368 1157665 450225 465343 131642 113057 131891 133759 161053 154518 146607 147654 93034 93259 312545 278579 812058 816226 218511 218075 285316 288523 341142 333654 340648 342758 349729 351822 322904 357220 798980 842571 560808 488974 306712 304744 351974 350140 360979 365692 362686 364828 401107 404261 702882 737981 40.95 68.0 2
11:36:17 2023-09-27 436775 433223 96430 94565 149088 153582 158675 161740 97876 96700 114357 118205 141997 142230 440270 471788 1171368 1156022 448549 467130 131676 113213 131982 133989 157208 154492 146675 147654 93034 95386 314599 278579 811894 818598 218546 217641 285566 288775 339885 333870 338330 342588 349872 351471 321582 357403 799164 841453 560808 486616 306712 303817 351974 350427 360979 365727 362722 365971 401107 404833 700815 739728 40.95 68.0 2
11:36:18 2023-09-27 436770 435588 96568 94602 149977 153582 158961 161826 97843 96700 114324 117700 141796 142432 440198 473734 1167976 1155985 449551 465079 132070 112902 132256 133700 158447 154561 146908 147326 93516 93366 314599 277155 818955 820868 218746 217502 285387 288775 339670 333834 339424 341241 349340 351963 320727 355598 797357 842645 582466 489210 306640 302079 351974 350674 360943 364084 360285 367082 402271 404833 701961 737944 40.95 67.9 2
11:36:19 2023-09-27 437197 435579 96632 94397 150008 153088 159469 161713 97909 96826 114502 117552 141992 145644 439627 476551 1166116 1154344 449159 465343 132070 113135 132098 133759 157910 154553 146920 147552 93292 95352 314452 276837 816029 820661 218851 217303 285566 288797 340363 333604 340177 340761 349626 352245 320869 355204 797995 843194 591958 486616 308592 303726 353857 352938 360654 364347 360501 366343 400964 404405 705105 737723 40.95 67.9 2
11:36:20 2023-09-27 438038 435584 94527 92574 150008 153088 159469 161565 98178 96535 114535 117276 142123 145777 441273 478003 1167791 1159402 450459 467987 129687 113213 132256 134095 158128 155126 146606 147550 93292 95386 315065 276837 813417 822171 218781 217397 284770 288775 340399 332859 342588 340618 348854 351998 320869 354667 795629 843267 590670 486544 309065 301902 351974 350674 359532 363539 358369 366267 401107 403659 705556 737981 40.95 68.0 2
11:36:21 2023-09-27 437729 436199 96593 94500 149288 153582 159215 157592 97876 96668 114535 117667 142123 142000 441129 478111 1167939 1155893 454075 466033 131676 113894 132073 134305 157944 154802 146434 147377 93034 95419 320529 278115 816468 820661 218546 216965 283861 290250 341670 331816 339938 340761 348532 352245 323075 354376 795483 845035 574305 487897 309830 302147 351902 351060 360871 364049 358333 365934 403817 405473 709753 737907 40.95 67.9 2
11:36:22 2023-09-27 442067 435445 96468 94766 149734 154368 159334 158911 98483 97100 114904 117925 142154 143058 441259 477931 1170912 1156679 450611 467419 131494 113368 131800 134322 157668 155597 146709 148066 93034 95584 314599 281399 810199 820697 218733 217676 284907 288332 342695 331583 339424 341830 347839 350945 321879 355780 795666 838379 560808 485484 309975 302150 351974 350710 360979 365727 358333 364900 402307 404545 711041 737981 40.95 68.0 2
11:36:23 2023-09-27 441545 435374 96401 94598 149188 154111 158961 159012 97876 96998 114535 118060 142193 143801 441620 478039 1173865 1151787 451960 468616 131460 113524 131891 134542 157275 155338 146607 148237 93034 95584 316692 281126 808748 822618 219907 218496 285045 287747 342839 331404 341616 341578 347626 350245 323104 356678 796793 839075 578178 484395 309759 303070 351974 350145 360979 366535 359936 364718 401071 404833 712624 738059 40.95 67.9 2
11:36:24 2023-09-27 441854 436513 96435 94701 149255 154467 158751 159045 97876 97290 114357 118127 142025 143358 441656 478003 1175539 1151787 449199 467491 131642 113524 131982 134229 161383 155554 146744 148066 93034 95651 315065 281759 808145 820625 217528 217676 285708 287679 342742 332032 339424 342830 347804 350140 320644 357946 797871 838415 582466 485827 309538 302610 351974 350710 360979 365763 358297 364864 402057 405509 714640 739258 40.95 68.0 2
11:36:25 2023-09-27 441854 436429 94401 94730 149288 154467 158961 159045 97909 97031 114357 118175 142025 143358 441692 478039 1174699 1151412 449868 468185 131711 113524 132256 134466 158313 156071 146537 148273 93292 93431 316692 281885 805210 822876 219286 217502 285530 287010 342464 331852 339389 341506 347626 349826 320348 357403 797431 839418 579607 485242 309065 302610 351974 349090 360979 366792 358333 364828 399840 404833 711114 739201 40.95 68.0 2
11:36:26 2023-09-27 441545 436598 96430 94798 149155 154360 158928 159203 97876 97031 114403 118257 142095 143901 441656 477751 1176262 1151787 448585 468515 131619 113368 132073 134229 157877 154871 146744 148066 93034 95584 313276 282031 808986 823642 217493 216965 286204 287238 342500 332355 338401 342275 347768 349896 318932 357440 797995 838446 579607 485154 309539 302821 351794 348946 360255 366721 359271 364645 399698 403480 714378 738008 40.95 67.9 2
11:36:27 2023-09-27 436479 436776 96435 94729 149330 154111 159080 158539 97876 96733 114469 117978 142221 143455 445569 477715 1183081 1156716 447707 468371 129825 113524 132541 134605 158380 155524 146468 147720 93034 95584 317664 280909 810876 825393 218171 216072 285601 287571 341142 332445 338365 340211 348818 351506 318379 355816 795629 829365 582466 486208 306856 301867 351974 350181 358232 365471 359162 365971 401107 401254 710330 737981 40.95 68.0 2
11:36:28 2023-09-27 435556 436807 96464 94663 149734 154111 159469 158792 97876 96733 114502 118093 142255 143437 444662 482212 1179098 1158562 448133 470649 131859 113368 132189 134381 158414 155519 147432 148171 93292 95517 317664 279509 812296 823023 218663 216316 285530 287819 340878 332266 342588 339889 348007 352280 318719 355525 797305 834671 560808 487441 308338 302432 351974 350602 358449 365400 359126 365752 401071 401147 710330 737907 40.95 67.9 2
11:36:29 2023-09-27 436966 436771 94697 93082 150114 154583 161550 158944 98047 97066 114792 118285 142449 143291 441475 483163 1180652 1161899 449514 468881 130230 113980 132385 134381 158809 155411 147427 148066 93483 93324 315065 279545 819650 823059 218511 216223 285210 287819 340878 331278 339902 340654 347209 352527 319601 355707 797959 829365 568667 487588 309538 302010 351974 351771 359531 365143 357184 364828 403476 401218 713165 741131 40.95 67.9 2
11:36:30 2023-09-27 438038 436803 96727 94729 150008 154433 159469 158759 97876 96998 114614 118026 142255 143324 441439 483760 1183950 1162726 451504 470649 132253 113446 132642 134503 158862 155173 146911 147858 93292 95618 320529 281675 829209 823275 218711 216153 284951 287805 341731 330598 341616 341062 345467 351928 318861 355168 797357 838228 583895 484687 309501 300842 351407 351771 359676 364631 357184 363652 403476 402419 715261 741313 40.95 67.9 2
11:36:31 2023-09-27 439449 438684 96598 94827 149734 154326 159502 159351 98145 96899 114759 118223 142221 143291 444263 480562 1183945 1164382 452145 468881 131676 114236 131982 134668 157910 155805 146709 148480 93292 95584 315201 281018 808134 820625 218136 216223 285094 287855 342947 330777 338365 342275 345609 351436 318861 355475 799693 835971 560808 484002 309028 302114 350629 351488 359820 366506 359936 363361 403189 402276 716413 742149 40.95 67.9 2
11:36:32 2023-09-27 439687 437826 96555 94897 149734 155074 159435 159587 97811 97330 114469 118454 142389 144701 445592 475176 1189808 1166042 448553 468665 130049 114294 133109 134534 158852 155667 147288 148480 93486 93367 316692 283702 815764 819704 217493 216223 285566 286499 341490 333563 339444 342758 345645 350910 317898 356678 801433 832311 578178 485791 307560 303142 350912 350674 359278 366535 359379 362590 401071 402419 712350 741756 40.95 67.9 2
11:36:33 2023-09-27 439980 439037 96568 94754 149734 154575 159469 159299 97876 96998 114581 118454 142255 144040 444927 475176 1180855 1165231 446867 468629 132111 113368 132608 134381 158481 155268 147427 148066 93292 95584 315065 281994 816198 818199 217493 216431 286535 286938 340363 333328 339684 342275 346408 350910 316903 355780 800040 833307 560808 489412 307854 302928 351263 350530 357479 365257 360321 362957 401071 400865 708171 741131 40.95 67.9 2
11:36:34 2023-09-27 437479 439341 96765 94659 150490 154111 160200 159045 98178 97167 115275 118184 142908 143555 448875 477823 1183871 1172711 449368 468737 130671 114058 133209 134381 159350 155411 147632 148066 93550 93463 317486 279473 819075 820625 218171 215830 285067 288296 339849 333563 339684 341758 346651 352527 317898 353557 800297 835971 590670 486616 306676 302150 351974 351735 358161 363503 359958 363139 402873 400584 704023 739985 40.95 68.0 2
11:36:35 2023-09-27 438048 438693 96770 94663 150248 154077 160200 158902 98178 96700 115083 118060 142749 143126 446963 478039 1180588 1170926 452071 468918 132180 114091 133209 134542 159206 155745 147632 148273 93421 95584 316524 279437 817712 820831 218511 215887 284374 288450 339563 332536 340648 341338 346266 352386 318719 351388 800150 841079 590670 486580 306712 301759 351974 351447 359134 363468 359343 363396 403476 401218 706611 741399 40.95 67.9 2
11:36:36 2023-09-27 439024 441794 94696 92958 150392 154437 160422 159308 98349 96933 115420 118285 142945 143092 445931 478111 1180588 1175225 453245 471375 132621 113524 133247 134529 159359 155923 147390 148602 93486 95650 317486 279437 828294 819429 218511 215887 283790 288847 339849 332823 337819 341241 347856 352491 316973 351533 801433 836598 590670 491723 307779 301794 351690 351488 357622 363503 359415 362590 402554 400584 703987 740545 40.95 67.9 2
11:36:37 2023-09-27 438850 440427 96770 94701 150731 154077 160489 159045 98178 96959 115083 118060 142716 143126 446963 478111 1180588 1172025 452145 468954 132272 113889 133243 134415 159206 155519 147905 148375 93810 93463 316524 279365 825620 822618 218746 215934 284481 288558 339635 333131 339684 341722 346165 352245 320412 351388 801284 834129 592142 486616 307341 302892 351443 350674 357622 363539 359922 363103 401071 400549 707002 741215 40.95 67.9 2
11:36:38 2023-09-27 437365 441637 96770 94692 150181 154146 160489 159265 98178 96998 115004 118257 142606 142927 448704 478003 1184037 1172025 450974 468918 130411 113524 133243 134449 159316 155554 148044 148066 93486 95584 318022 279473 820168 822404 218511 214884 284782 287855 338860 333328 339684 341481 346165 352245 317862 351533 800865 836598 590670 486616 305848 302150 351686 351483 358450 363255 359271 362994 402730 400442 706611 742149 40.95 67.9 2
11:36:39 2023-09-27 441329 440063 96627 94663 150282 154111 159978 159169 98178 96668 115182 117978 142749 143092 448132 477823 1183044 1172711 456879 471353 132284 114203 133881 134567 159249 155667 148149 148584 93550 93431 316163 279545 821688 819429 219286 216119 283485 287855 339849 332589 339684 341434 344430 351155 318861 351460 801433 841453 569372 488974 306712 302114 349890 351771 360653 363213 358297 360551 402307 403021 706093 740545 40.95 67.9 2
11:36:40 2023-09-27 444388 440382 96589 94667 150248 154111 160200 159519 98178 96932 114924 118175 142727 143358 446999 478148 1180551 1168659 455910 468990 131928 113524 132925 134449 158986 155805 147632 148480 93421 95651 318635 281560 814106 820008 219286 216223 283773 287855 340363 331852 339684 342794 343607 351884 319614 351280 801781 845634 590670 488974 306604 302432 349675 350494 360763 363503 358010 360443 400754 403304 708060 742186 40.95 67.9 2
11:36:41 2023-09-27 444494 441944 96602 94758 150282 154506 160354 159894 98284 97199 115308 118319 142946 144270 447803 477114 1180558 1165967 456128 468665 132146 114268 133176 134668 159393 156310 147838 148480 93486 93463 321034 282429 818042 824225 218358 215980 283879 287203 340363 333364 338484 341758 345645 348294 318343 351533 801433 838451 592142 488974 305741 303106 350912 348528 359820 363539 359415 360479 398334 402419 702991 740605 40.95 67.9 2
11:36:42 2023-09-27 441953 441056 96731 94766 150248 154609 159978 159553 98178 97031 115182 118338 142749 143824 446671 477967 1177133 1164382 454551 473049 132345 114013 133247 134744 159110 155805 147390 148340 93421 93431 318635 282230 823183 827308 218976 216015 284374 286943 338717 333690 338577 340546 347031 350894 320186 353376 800297 842645 583610 489405 307341 302715 351938 348528 359566 364049 359451 363507 398334 401254 701998 740605 40.95 67.9 2
11:36:43 2023-09-27 443109 441205 94563 92962 151115 154437 160901 159342 98382 96933 115149 118093 143079 143358 448974 485781 1174699 1163257 453196 472382 132180 114203 133243 134449 159494 155845 147941 148376 93550 95618 315405 279473 824307 827326 216783 215552 283790 288332 338789 331816 338092 338673 346687 349302 316973 350858 797995 847361 587728 486652 306748 300740 351974 349581 358737 361366 357220 363689 399209 400901 705556 740256 40.95 67.9 2
11:36:44 2023-09-27 441818 440094 96770 94733 150731 154326 160523 159678 98446 96700 115407 118060 143079 142759 449292 486323 1171368 1161073 457167 473122 131996 114268 133544 134872 159359 156066 147871 148480 93550 93527 316163 279401 821796 828911 218976 215749 282064 288521 340363 330777 338365 339889 345538 349302 318825 350364 796829 846161 583610 488280 308556 300283 351974 349617 360399 362415 358772 363396 399524 402454 710330 740162 40.95 67.9 2
11:36:45 2023-09-27 447854 442075 96602 94831 150047 154691 159885 160029 98178 97031 115149 118218 142976 143824 446671 482708 1180551 1156022 457275 473791 132253 114459 132858 135206 158953 156275 147287 148860 93421 93559 317664 283886 810498 827736 218050 216223 283755 286222 341946 330813 337819 340175 345090 347739 317862 351569 797959 841453 592142 485827 306784 301091 351974 349090 360943 365179 356146 362590 398334 402454 714212 740079 40.95 68.0 2
11:36:46 2023-09-27 444827 442111 96593 94856 150008 154966 159536 159620 97876 97164 114891 118454 142716 144670 450677 485291 1183924 1156716 453124 472686 132192 114550 133603 135008 159359 156567 147736 149208 93486 93559 317664 284361 812647 827736 216823 215795 284658 285223 341526 331314 339684 339697 345090 347704 316460 353594 798032 839075 579607 485484 306712 301197 350948 347514 358737 365727 356933 360515 396316 401218 714249 739554 40.95 67.9 2
11:36:47 2023-09-27 444825 441786 96598 94865 150282 154966 160012 159620 98078 97164 114970 118782 142749 144291 448974 480873 1183945 1155985 450185 473791 131962 114268 133051 134702 159279 156092 147632 150739 93550 93431 333577 283703 814663 828532 218050 214884 285094 285860 340878 331529 339982 340439 346960 351816 318605 353984 796646 839566 568667 486714 306532 301091 351974 348247 357658 364887 359426 362445 399839 399635 713685 739554 40.95 67.9 2
11:36:48 2023-09-27 441775 444762 94563 93211 152217 154833 160388 159961 98247 97099 115149 118353 142946 144011 449501 485018 1183192 1163294 452255 474126 132376 114471 133142 134668 158986 156315 147941 148930 93550 95685 318022 282902 814777 829154 216818 214517 284335 286097 340363 331314 338330 338091 345680 350385 315947 351496 795666 834488 583610 487588 306676 301157 351974 350674 357658 363539 356969 363725 400437 399391 712350 744139 40.95 67.9 2
11:36:49 2023-09-27 441854 442151 96602 94827 150248 154858 160489 159587 98210 97031 115182 118454 142947 144058 448010 486787 1181002 1165231 450575 474462 132345 114517 133247 134808 159350 156310 147424 148375 93550 93559 315561 283283 821574 829499 219286 214815 284317 287540 340220 330598 341374 338494 345574 350385 318496 351460 797995 837040 583895 487934 308556 303343 351974 350952 357910 363539 358011 363139 403532 399987 714718 741658 40.95 67.9 2
11:36:50 2023-09-27 444184 444194 94604 95054 150530 155074 160392 159620 98210 97031 115182 118252 143010 144058 449611 484103 1188927 1169370 450683 474462 131745 114459 132256 135143 158481 156379 147632 151229 93292 93527 318635 283469 808394 825393 216632 214850 283790 286097 340627 329778 339868 340761 343572 349302 316425 351460 800297 836634 592142 484760 306820 301232 349854 350674 358737 364631 358011 360407 400754 399987 716348 741667 40.95 67.9 2
11:36:51 2023-09-27 441890 441755 96498 94861 150248 155108 159978 160318 98178 97031 114970 118454 143079 144449 449611 480536 1192344 1166999 455071 474994 130230 114550 133419 135228 159139 156602 147598 151512 93486 93527 319806 285279 806663 824809 216110 214458 283556 285829 341286 330777 338724 341241 343502 348329 319209 351424 800297 829401 589410 485242 307341 302150 349363 349653 358197 365179 356146 360370 399840 400022 713202 738161 40.95 67.9 2
11:36:52 2023-09-27 441007 445245 96736 94996 150731 154858 160489 159620 98080 97297 114970 118454 142749 144326 450395 480852 1189808 1170359 451824 474462 130593 114236 133645 134808 159494 156057 147733 148410 93550 93463 318635 283703 820063 823059 218050 214219 284982 285976 338860 332859 337767 340725 343572 348294 315920 351533 800297 829365 582466 486580 305276 301620 350629 349371 356297 363249 358046 360407 398685 398201 708208 741658 40.95 67.9 2
11:36:53 2023-09-27 441642 444644 96627 94791 150731 154643 160489 159587 98178 97133 115420 118218 142976 144155 451637 482894 1190697 1173350 452750 475060 132990 114360 133897 134711 159528 156066 148459 149208 93680 93495 318635 282702 821931 825545 218667 214116 283826 286548 338551 332625 338724 340211 343607 349861 315920 350894 801433 834488 603163 486688 305741 300667 350419 349617 356047 362162 357758 360443 399840 398166 705593 739820 40.95 67.9 2
11:36:54 2023-09-27 441559 444653 96837 94734 150973 154609 161003 159553 98210 96733 115487 118372 143212 143724 448906 481211 1182896 1174514 453567 474462 132248 114236 133766 134668 159528 155840 148286 150634 93550 95717 317486 281831 823734 824225 216818 215891 283109 287163 338575 331565 338614 339554 344465 350280 318605 352362 801323 837040 587728 489405 306473 301232 350625 350104 356583 361331 358010 360443 399840 401295 705983 738161 40.95 67.9 2
11:36:55 2023-09-27 442915 446826 94705 94895 151149 154970 160901 159519 98382 97358 115726 118353 143111 144058 452278 481246 1186364 1177882 451776 474462 132621 114236 134158 134702 160311 156205 148567 149000 93680 95685 316524 282502 828545 825393 216783 213522 283357 286772 338313 332266 338484 339697 343537 349861 315920 349308 800144 829437 590670 486652 306468 301232 349926 349617 356011 362451 358046 360443 398685 397609 707039 739461 40.95 67.9 2
11:36:56 2023-09-27 441849 441822 96766 94791 151007 154858 161003 159620 98178 97031 115407 118454 143178 144500 450367 480500 1186400 1173643 451960 474462 132813 114124 133864 134702 159561 156092 148458 148895 93810 93495 319607 282357 827333 825357 218667 215435 283771 286795 338646 332176 338448 339697 343607 349861 315703 350256 801433 837225 589199 489441 306468 301055 350419 350145 356547 361331 357220 360443 400754 398201 705057 738161 40.95 67.9 2
11:36:57 2023-09-27 446268 445865 96627 94856 150765 154858 160746 159894 98347 97031 115600 118454 143212 143858 450703 485378 1186511 1171110 458682 474462 132437 114268 133616 134795 159528 156345 148112 148860 93550 93463 315048 282902 821797 823059 216823 214551 282055 286853 338860 331314 338724 339697 342472 348329 316903 350063 802002 838415 592142 486580 305777 300775 349327 350710 359566 362415 356146 360370 400790 400620 707669 741704 40.95 67.9 2
11:36:58 2023-09-27 446790 444644 96661 94730 150973 154858 160523 159620 98378 97031 115407 118454 143556 144058 449610 483422 1184767 1175225 459112 475660 132444 114471 133612 135008 159460 156567 148354 149103 93680 93623 316524 282902 834609 823059 218050 214781 282182 286061 338824 330849 338724 340725 344919 348294 316903 349272 800297 838379 592142 486580 306468 300811 349854 350746 358772 361366 356182 360443 401071 400620 707168 742755 40.95 67.9 2
11:36:59 2023-09-27 446886 445276 96636 94799 151115 154820 160780 159620 98210 96998 115407 118454 143212 144021 450703 483763 1183104 1173695 460058 472155 132437 114268 133645 134816 159528 156597 147905 148860 93550 95620 323622 282902 817830 824225 216823 216043 282068 286642 338860 331583 338724 339697 342472 348294 316938 349308 800050 838415 592142 486544 306172 300951 349255 350638 359531 361331 359027 360370 400437 400865 708208 742192 40.95 67.9 2
11:37:00 2023-09-27 446790 445683 96761 94861 150940 155074 161090 160294 98316 97167 115885 118599 143541 144189 452168 483583 1183834 1171876 459910 475806 132214 114426 133645 134702 160471 156567 148044 151159 93550 93431 319607 283503 820891 824809 216823 214850 282028 286298 338824 331278 338724 340690 342436 347704 316646 349763 802571 838451 590670 488974 306424 300951 348765 349617 359566 361366 359027 359285 398685 401183 710293 741631 40.95 67.9 2
11:37:01 2023-09-27 449776 446226 96765 94861 151216 155108 161096 160318 98345 97031 115600 118454 143246 144058 452020 481211 1183945 1171192 460021 472191 132306 114616 133864 135109 159528 156816 148493 150983 93550 93567 319607 283904 825327 826720 216823 214712 283075 285954 339432 331135 338301 341097 344919 350401 319238 351797 801433 841453 594952 486652 306760 302652 350486 350638 358161 361296 359027 363181 403246 399355 706093 742192 40.95 67.9 2
11:37:02 2023-09-27 448425 446536 94729 95018 151115 154970 160935 160472 98349 97165 115600 118454 143246 144157 450597 487012 1184509 1174530 459932 473519 132437 114517 134441 135109 159528 156345 148286 151229 93550 93463 319607 283703 828074 825393 216823 214517 282028 286097 338824 331278 338724 340450 342197 347219 316425 352223 801433 840858 589199 486580 306496 300704 349603 350674 358737 361296 358772 360370 400437 399667 706130 742192 40.95 67.9 2
11:37:03 2023-09-27 447882 444394 96799 94819 151081 155108 161003 160284 98378 97097 115600 118454 143178 144500 450633 484103 1183945 1171147 459932 473993 132306 114426 133981 135314 160345 156607 148423 149539 93745 93495 319607 283594 821457 825283 218050 214746 281887 286463 338824 330813 338724 339661 342654 349337 318605 348709 800297 840858 590670 491114 306760 300386 349890 350710 358161 361043 358772 360370 400754 398795 705556 742755 40.95 67.9 2
11:37:04 2023-09-27 446705 444293 96833 94831 151115 154970 161090 160029 98480 96998 115633 118454 143672 144089 453060 484103 1182896 1174477 458645 472191 130775 114268 133679 134702 159561 156563 148493 151018 93680 93559 319607 282902 826330 825393 218050 213853 281557 286535 338551 331278 338724 338673 342507 349302 315947 348709 801433 841453 589199 486652 306904 300740 349890 350710 358197 361331 356146 360370 400437 399391 706093 742755 40.95 67.9 2
11:37:05 2023-09-27 456029 445651 94498 94766 151216 155074 161037 160318 98345 96998 115633 118454 143178 144701 454098 487358 1188149 1175951 460552 476817 132571 114517 134015 135101 160268 156682 148493 151194 93550 93463 320579 283503 823521 826534 216823 214150 281599 286097 338824 330670 338484 338637 341445 347739 317417 348709 802571 844387 597938 486580 306904 300740 348800 349653 358772 361296 358011 359285 399840 399671 707131 742000 40.95 67.9 2
11:37:06 2023-09-27 447077 447059 94636 94861 151731 155074 161294 159620 98513 96998 115826 118454 143772 143824 450669 484139 1184610 1174514 458645 473591 132248 114236 133679 135109 159528 156707 148493 151229 93680 93463 320579 282902 820662 825393 216823 213556 281563 286097 338824 330777 338208 338637 342762 349059 322050 348184 801433 841453 589199 486616 306468 300283 349854 350674 358161 361043 358518 360370 400437 398760 706130 742192 40.95 67.9 2
11:37:07 2023-09-27 448439 445688 96765 93215 151081 154902 161347 160438 98415 97099 115600 118386 143575 144701 450489 485359 1186327 1174477 459932 473555 132214 114550 133797 135075 159970 156707 148493 151123 93810 93463 319607 283484 824307 825393 216823 213556 281563 286097 338789 330777 338724 338637 341445 348224 315947 348673 800050 838415 589199 486616 306904 300283 348800 350145 358737 361296 358772 359827 399560 399391 707669 739729 40.95 67.9 2
11:37:08 2023-09-27 449771 447268 96795 94894 151216 154897 161037 160463 98345 96998 115633 118454 143077 144680 450669 486259 1184051 1171110 461031 476260 132340 114459 133679 135109 160037 156707 148493 151018 93550 93463 321034 284123 827917 826966 216823 215971 281993 285918 338717 331099 338541 339996 342979 349045 318156 348219 801433 841805 584516 489405 306468 300494 349854 350427 358162 361155 358518 360117 399840 398795 706093 742755 40.95 67.9 2
11:37:09 2023-09-27 450622 447173 94725 93220 151149 154970 161543 160429 98210 97031 115600 118454 143672 144223 454061 485503 1182896 1174530 461291 474627 132214 114616 133679 135143 160037 156597 148493 151123 93550 93419 319607 284105 821115 825393 216823 214150 281797 285258 338789 330777 338208 339936 341445 348925 317707 348184 799485 838451 589199 488974 305706 300283 347750 349054 358737 361331 358518 358203 398649 399706 709249 742192 40.95 67.9 2
11:37:10 2023-09-27 451052 446711 96791 94865 151111 155108 161037 160463 98345 97031 115600 118454 143178 144600 450669 482672 1185628 1170964 461365 477082 129055 114583 134015 135382 160191 156975 148458 151581 93745 93527 319607 284471 824640 827860 216823 214219 281796 285223 338551 330634 337730 340414 341445 347946 322050 351723 801821 838451 589199 486580 305490 301583 348800 349617 358737 360756 358011 359249 399560 398795 708208 744157 40.95 67.9 2
11:37:11 2023-09-27 446858 446840 94729 94794 151216 154966 161260 160318 98345 96933 115826 118454 143575 144500 450705 485575 1184646 1175348 459604 474696 132248 114426 133897 135143 160037 156707 148493 149470 93550 93463 317486 283703 824974 826564 216823 213191 281170 285824 337803 329778 337730 338091 342726 348259 315883 348148 800297 840858 596445 491723 306107 301157 349572 349653 356047 360251 358011 359827 399244 396426 706093 742229 40.95 67.9 2
11:37:12 2023-09-27 446190 446751 96699 94738 151250 154966 161406 160063 98345 96991 115885 118252 143905 144155 453839 486151 1187315 1178722 459511 477155 132898 114550 134015 134795 160003 156597 148353 149068 93550 93495 323622 283703 824710 825393 216823 215435 281497 286159 337803 330455 337694 338364 341445 347981 315920 349916 800144 834166 591038 486652 304775 300319 349327 348528 354410 361043 356146 359285 396316 396078 707706 739985 40.95 67.9 2
11:37:13 2023-09-27 444900 445720 96765 94791 151216 155108 161003 160463 98210 97164 115633 118454 143246 144326 454098 484103 1189808 1175225 453232 474996 132529 114426 134083 135202 160293 156572 148734 149068 93550 93495 319607 284105 831140 827552 216823 214228 282925 285276 336786 331583 337144 338601 342472 347981 314887 348219 801433 834451 592142 486652 304310 301929 349327 348247 354410 360791 358518 359285 397427 395766 706130 741963 40.95 67.9 2
11:37:14 2023-09-27 446432 449070 94664 93215 151182 155005 161450 160337 98415 96933 115566 118353 143575 144189 454855 487012 1188084 1177057 456666 476333 132621 114268 134344 134702 160259 156642 148978 149104 93745 93527 319243 283302 830055 827362 216823 217604 282064 285223 337259 330813 337180 338091 342507 348259 315847 347956 801433 839039 591958 489441 306033 299444 349327 349617 355477 360756 358518 359285 398649 396356 705593 741667 40.95 67.9 2
11:37:15 2023-09-27 446313 445689 96808 94799 151283 155108 161406 160096 98378 96932 115826 118454 143689 144191 454098 486638 1186364 1177968 457923 474996 132283 114459 133897 135109 160293 156454 148493 149311 93940 93559 320579 283283 829146 828911 216679 214830 281887 285918 337625 330634 337694 338601 342762 348259 315883 350118 800050 836561 597938 489441 305598 300036 349711 348563 354943 360251 358772 358996 397463 396078 706130 738161 40.95 67.9 2
11:37:16 2023-09-27 445642 448431 94632 94861 151250 155001 161518 160096 98378 96966 115826 118454 143676 144338 454098 486638 1187203 1176184 457312 476634 132437 114504 133897 134824 160293 156597 148734 149068 93680 93527 323622 282902 828015 827736 216823 214121 281218 285338 337294 330813 337217 338126 342232 348294 315920 350164 801433 836598 591958 486652 305598 299444 348800 348528 354410 360756 358011 359249 397463 395801 706130 740581 40.95 67.9 2
11:37:17 2023-09-27 446083 448362 96803 94701 151216 154751 161294 160063 98345 96998 115633 118454 143710 144191 450741 485575 1186364 1180970 457130 477118 128921 114550 134049 135041 160539 156567 148769 149103 93810 93495 318449 283703 824710 827326 216823 214121 281781 285223 336751 330777 337180 338091 344846 349800 314372 348219 801433 834202 590670 486688 304732 300283 348800 347514 354410 360791 358518 358744 396281 395213 706130 738161 40.95 67.9 2
11:37:18 2023-09-27 444938 446974 96665 94840 151250 155177 161450 160352 98243 97031 115600 120988 143611 144326 454855 484856 1189808 1176221 454551 475623 132621 114268 134344 134736 160549 156990 148878 149208 93680 93431 319607 284105 828847 829076 216671 213927 282064 284773 336786 330813 336668 338126 341480 347219 313966 348184 800297 834166 585241 486652 303847 299444 348800 347514 354410 360756 358011 358708 399275 395766 706166 738197 40.95 67.9 2
11:37:19 2023-09-27 446441 447674 96803 94795 151250 155001 161440 160438 98316 97033 115885 118647 143808 144257 453859 486530 1190697 1178722 456016 477832 132501 114301 134015 134736 160404 156642 148908 151018 93745 93431 319607 283904 829369 830088 216823 214228 282028 285187 337541 330813 336668 337617 341480 347739 314887 349585 801433 829437 590670 486652 304732 300283 348514 347550 354445 360791 358518 358203 399275 396853 708208 738161 40.95 67.9 2
11:37:20 2023-09-27 446972 449702 96632 94890 150765 155143 161037 160608 97909 97063 115407 118782 143246 144795 453328 484103 1192100 1171110 453269 474996 132248 114426 134083 135177 160333 156597 150786 151122 93745 93495 333577 285720 825041 827326 216366 217604 283357 283449 337803 331314 335646 338601 341445 347946 313930 349308 799485 829437 583610 488974 305598 300775 348800 347514 354943 362415 358011 358203 399275 396925 711982 743130 40.95 67.9 2
11:37:21 2023-09-27 446163 449237 94733 95088 151149 155039 161415 160952 98349 97232 115726 118782 143575 145103 455774 484103 1196587 1175367 454610 476407 131280 114537 134015 135314 160515 156672 148493 151229 93680 93495 319607 285315 827160 829499 216518 214077 283245 284245 337495 331278 336084 338055 341410 347946 313859 348954 802571 829401 590670 486580 305381 300494 348729 347478 354375 361296 358518 358167 399275 395178 709213 738161 40.95 67.9 2
11:37:22 2023-09-27 444612 448304 96731 94831 151078 155108 161260 160574 98345 97031 115600 118454 143642 144761 455503 485162 1193191 1174530 454551 474996 132806 114504 133981 135113 160515 156711 148978 149417 93680 93495 321769 285113 824784 828496 216213 213627 282064 284281 337470 330777 336394 338091 341445 348925 313382 350081 801433 829365 589199 488280 305487 300949 350808 348242 356405 363071 356779 359950 399203 396709 716413 744379 40.95 67.9 2
11:37:23 2023-09-27 450142 449817 96702 94996 150731 155541 161158 161467 98112 97330 115215 119198 143077 145425 455206 484820 1192895 1174530 456128 476849 132364 114616 133864 135296 160003 156851 148493 149784 93550 93559 321034 286940 822256 828911 216213 214228 282974 282946 338789 330777 335609 338601 342690 347946 315331 349236 801433 829401 590860 485117 304739 301157 347156 348247 356011 362923 356384 357593 399275 396356 714718 741631 40.95 67.9 2
11:37:24 2023-09-27 448857 450084 96560 94955 150490 156004 160523 161156 98010 97558 115215 119164 143212 145232 453328 486007 1198179 1176064 456842 476263 132502 114616 133796 135416 160157 157219 148458 147454 93550 93527 320788 286940 820026 830088 216482 214228 282028 283149 338789 329528 335938 338601 342979 347946 314851 348184 800144 836561 590670 485447 307123 298849 347715 348528 355477 361261 354193 358132 397427 396320 716264 738161 40.95 67.9 2
11:37:25 2023-09-27 446835 449384 96598 93215 151115 155108 161003 160574 98178 96998 115407 120954 143575 144901 453968 490159 1189808 1170359 457960 478023 132180 114426 133679 135329 159561 156502 148493 151263 93550 93495 319607 285113 822470 831820 216213 214228 281135 284245 338824 327719 337694 337545 342979 348925 314372 349805 796793 829401 590670 487588 306107 300058 350629 348247 354410 361106 355880 360081 397029 395178 713363 741658 40.95 67.9 2
11:37:26 2023-09-27 446799 448304 96602 94831 151003 155658 161347 160918 98284 97199 115726 118632 144212 144658 454637 494090 1190697 1171039 457695 476036 132437 114616 133901 135424 160336 156816 148353 149311 93680 93495 318449 285720 836133 832201 216671 213927 281577 284144 337803 328480 338448 335516 341410 349416 313894 348445 796756 829401 592142 488280 305454 297528 349818 348528 355441 361008 354767 359791 397427 395766 715261 740508 40.95 67.9 2
11:37:27 2023-09-27 446726 449702 96727 94795 151178 155143 161037 160574 98178 97164 115633 118454 143575 145002 454325 490159 1193191 1171192 459323 477114 132180 114649 133645 135729 159528 157359 148493 151509 93680 93623 322751 285720 822807 831576 216213 214228 281135 284281 339849 327719 337694 337545 342737 348925 313536 347171 799459 835381 597938 488207 306904 297944 349291 349316 355441 360756 354767 359791 400861 396889 718418 743316 40.95 67.9 2
11:37:28 2023-09-27 449462 451089 94697 93087 151140 155615 161415 160986 98214 97164 115600 118454 143077 145133 454392 493740 1187679 1171192 458734 477114 129100 114550 133864 135330 160259 157215 148493 151298 93680 93495 321034 285720 822599 832201 216213 213828 281262 284245 338789 327755 338484 336529 342979 347482 313894 350412 797357 834166 593797 487588 304310 298884 350383 347443 354375 361008 355880 360081 397029 395143 713870 741658 40.95 67.9 2
11:37:29 2023-09-27 456024 449667 96765 94930 150965 155143 161164 160608 97876 97031 115441 118454 143279 144761 455391 490123 1188927 1170359 457317 477114 132306 114616 133897 135330 160404 156886 148804 151474 93550 93475 319607 285518 824529 833970 216518 213627 281372 283414 337495 328782 337730 335481 341410 348925 313894 349805 796793 834166 590670 488059 306542 300440 350625 347336 355962 361155 355734 360190 396777 396925 713759 741131 40.95 67.9 2
11:37:30 2023-09-27 447833 449676 96770 94926 151178 155108 161372 160608 98178 97164 115633 118726 143774 144761 455715 491574 1185996 1171192 458734 476407 132214 114616 133897 135364 160404 157249 148493 151509 93680 93559 321034 285720 825540 832411 216213 213927 281665 284046 337768 327790 337730 336268 343123 348925 313638 350412 796793 834129 593613 487588 307229 299093 349854 346398 353843 362119 355880 359755 396326 395143 712624 741131 40.95 67.9 2
11:37:31 2023-09-27 448577 449707 96731 94865 150969 155143 161003 160574 98078 96998 115600 118454 143710 145060 455071 493980 1190623 1166042 455801 477306 132629 114583 134103 135416 160413 157185 148493 151474 93550 93463 321769 285720 824205 835744 216213 213627 281796 283414 337993 329492 336631 334543 342472 347946 313162 349548 796793 835381 590670 487243 305603 300731 349567 345356 354375 361296 355844 358708 395696 396817 713128 739632 40.95 67.9 2
11:37:32 2023-09-27 453620 450426 96760 94959 150761 155644 161003 160976 97876 97164 115182 119082 143676 145232 454683 490609 1186327 1159423 457312 477114 132146 114616 133759 135330 160299 157140 148493 151544 93550 93559 333577 284902 823746 834561 214964 214228 281563 282514 338515 328746 336394 336529 342979 345822 314887 349805 796793 843230 589199 486208 306542 299810 348729 346955 357622 360216 354480 358203 397029 397573 713128 741131 40.95 67.9 2
11:37:33 2023-09-27 453563 450089 94729 93215 151081 155836 161646 160986 98247 97099 115759 118714 144007 144893 457340 492694 1183104 1162726 459588 477859 132437 114616 133801 135628 159528 157359 148215 149729 93550 93590 321551 286126 815953 834561 215606 217604 282271 283502 338824 327790 336906 336529 342979 346900 315847 347683 796793 845055 594952 486616 304739 297528 349291 346398 355477 358569 355341 359249 396957 396078 709753 740079 40.95 67.9 2
11:37:34 2023-09-27 451692 450791 96837 94663 151250 154966 161552 160096 98446 96700 115826 118257 144142 144058 456043 492511 1177170 1166924 462274 477114 132529 114616 133935 135385 160515 156851 148838 149311 93745 93463 330359 283703 840367 834561 215606 213627 279853 285062 336751 328516 337694 335516 341445 347423 314630 347120 797995 843230 589199 489478 303811 298431 349303 346398 355477 358569 356669 362001 396632 398613 707114 741057 40.95 68.0 2
11:37:35 2023-09-27 459915 450298 94696 92958 152188 154936 162191 160284 98345 96932 115792 118454 144172 144257 456043 490123 1178840 1165231 463956 477114 132437 114616 133956 135156 160293 156781 148874 149576 93550 93527 322751 284508 825701 836337 215606 213927 279428 284969 337259 327790 337657 335516 342798 346900 313930 347228 799164 843388 580710 492460 304732 298884 349291 345877 355192 359105 356633 358203 395768 395766 704023 740162 40.95 68.0 2
11:37:36 2023-09-27 452472 450868 96761 94861 151245 155143 161130 160608 98178 96998 115600 118700 143710 144761 453962 486259 1183945 1168696 460058 476443 132214 114426 133864 135330 160259 156851 148804 151298 93550 93547 319607 285720 821711 832201 214964 213777 280315 283414 336751 330509 333577 336600 341410 345822 314622 348779 801284 843729 589199 488863 305598 301704 346491 347336 356440 359789 355661 358566 396619 396391 710293 743085 40.95 67.9 2
11:37:37 2023-09-27 453527 450026 94668 94861 151212 155173 161294 160608 98178 97100 115693 118610 143909 144660 456079 486295 1182946 1172025 459552 477859 132529 114537 133897 135444 160404 156886 148353 149311 93550 93495 319607 285720 842891 829118 214964 214228 280245 283524 337495 328782 333613 339124 341978 346621 314887 347719 800297 840858 587728 486580 303598 298431 347715 348247 356011 360623 355844 357090 396281 395766 706130 742755 40.95 67.9 2
11:37:38 2023-09-27 450602 450668 96732 94827 151216 155108 161406 160574 98377 96700 115633 118497 144172 145103 455787 490847 1188730 1178722 462568 476934 132663 114550 134015 135911 160259 156886 148493 151298 93550 93559 319607 285854 826999 827326 215606 213927 281873 284721 339199 328746 335646 337037 341497 347946 314372 346737 800297 836598 583610 489441 304732 300804 347715 347478 353843 358569 356709 357090 399275 396403 706093 740581 40.95 67.9 2
11:37:39 2023-09-27 448234 450057 96703 94766 151149 155177 161294 160574 98145 96932 115520 118454 143562 144701 456115 487053 1187753 1174514 456128 477150 132467 114426 134116 135109 160811 156707 150996 151053 93745 93527 321034 284911 830742 829777 215606 213029 281048 283378 336208 329778 333685 336564 342737 346900 311738 350449 800297 832311 592142 486172 302923 299373 346669 346920 354445 361366 355844 358930 397029 395213 711077 740581 40.95 67.9 2
11:37:40 2023-09-27 452172 450764 94640 93211 151081 155757 161543 161020 98080 97264 115533 118913 143774 145163 457014 486981 1193790 1171110 454587 477715 132990 114616 133864 135143 160259 157359 148733 149554 93550 93515 321769 286940 826888 829777 215606 213627 282028 282514 336786 329778 333649 337581 342496 346900 313666 350449 799730 835417 589199 484724 307229 300270 346390 347443 354410 361296 353657 358967 397029 394902 716348 743085 40.95 67.9 2
11:37:41 2023-09-27 448175 450377 96698 94795 151245 154902 161260 160608 97876 96998 115215 118454 144112 144761 456115 493066 1192344 1170359 458622 477150 132031 114649 133679 135330 160037 157105 148493 151509 93550 93431 321401 285923 818331 832201 215606 213328 280315 283180 338824 326767 336631 336529 341773 347946 312906 348252 796793 829401 592142 487588 303811 297847 349339 347478 356466 360474 355301 361744 396885 396335 713833 742149 40.95 68.0 2
11:37:42 2023-09-27 449462 450872 94664 93151 151245 155143 161294 160642 98178 97031 115806 118748 143676 144962 457121 493102 1190679 1173695 458996 477629 132437 114649 133864 135453 160293 157504 148388 147915 93550 93591 326774 285923 829185 833380 215606 213328 280742 283502 337768 326731 337180 335516 340622 347946 312686 348779 795666 829401 589199 487294 303811 297528 349854 346920 353312 360181 355341 358996 396921 396403 713363 741363 40.95 68.0 2
11:37:43 2023-09-27 449556 451120 96644 94963 150748 155177 161037 160608 97909 97031 115441 118454 143710 144795 457535 492491 1189808 1164382 457312 477859 130949 114649 133864 135364 160293 157249 150996 151438 93550 93591 321769 286736 819754 836930 214964 213029 281781 282550 337768 328516 336120 336058 341480 345857 311992 349585 800144 841865 590670 485681 306033 300161 347608 345735 356440 361155 354334 358132 395418 396391 715261 740176 40.95 68.0 2
11:37:44 2023-09-27 455883 452306 96736 94987 150761 155896 161003 161432 98216 97031 115182 118782 143279 145030 456115 490123 1188084 1161598 458118 477931 132214 114682 133897 135585 160037 157554 150786 151579 93550 93495 321769 284902 822484 836746 214326 213627 281170 282514 337531 328250 333685 336022 341172 345337 311992 349558 797394 839075 590670 485864 305672 299810 347750 345321 356297 361296 354480 357090 394584 396391 715297 740297 40.95 68.0 2
11:37:45 2023-09-27 453563 451125 96602 94898 150765 155896 161003 161122 98251 97199 115533 119010 143905 145163 457340 492694 1189850 1162577 459910 477715 132990 114682 134137 135687 160293 157614 148734 149939 93745 93559 321551 286253 825331 836930 214147 213627 280943 281795 338313 328250 335609 336058 342737 344819 313894 348485 796793 843230 589199 486208 306033 297528 348479 346398 356583 359175 353693 357628 396362 396961 712661 741131 40.95 68.0 2
11:37:46 2023-09-27 454911 450826 96665 94762 151245 155177 161294 160608 98110 96932 115633 118454 143710 144326 456115 493066 1184051 1162726 459624 477895 132214 114682 133679 135585 160037 157649 148493 151648 93550 93591 321034 286940 820068 834561 214326 213927 280172 282550 338586 329477 335646 335516 342737 346621 314408 346664 796229 844458 587728 486616 304310 297042 348765 346155 355477 358033 353730 358167 395768 395178 711154 740909 40.95 68.0 2
11:37:47 2023-09-27 454477 450769 94765 94989 151212 155074 161973 160540 98382 96933 115839 118681 144007 144291 455787 493102 1183945 1166042 462261 477895 132437 114682 133645 135800 160345 157544 148563 149835 93550 93495 321769 286126 828740 834561 214964 213927 281873 282558 338551 327490 335646 335552 342737 345857 314630 346138 796229 844458 586257 486652 305381 297077 348800 345877 354445 357001 354480 358167 395768 394039 708710 740162 40.95 68.0 2
11:37:48 2023-09-27 452186 451048 96736 94701 151279 155001 161552 160463 98243 96668 115939 118290 144176 144291 457481 494016 1178877 1165268 463993 477487 132248 114537 133935 135364 160293 156886 150996 151333 95337 93431 333820 284508 825752 836337 214326 213029 278579 284081 336479 327260 336668 334508 342979 345822 312942 346091 797995 840858 589199 489441 303869 298187 350808 347742 357983 360889 355446 357768 394477 396673 708024 742190 40.95 68.0 2
11:37:49 2023-09-27 454726 457411 96731 94762 151245 155177 161518 160438 98080 96966 115487 118454 143909 144795 457481 486873 1183945 1168696 459516 477701 132340 114649 133897 135177 160293 156886 150962 147543 93550 93463 322751 285720 821457 832201 214254 213029 279463 282550 336751 329778 333306 336564 341414 344819 313418 346737 800297 838415 587728 488059 304732 297563 345591 346433 356047 359140 354803 357914 396993 395801 709790 738161 40.95 68.0 2
11:37:50 2023-09-27 452334 451089 96657 94729 151250 155143 161415 160574 98210 96865 115633 118454 144176 144360 457444 492528 1186364 1175385 459624 477487 132340 114459 133864 135143 160549 156886 151031 151157 93550 93419 322751 285113 826875 829154 214964 213029 278579 283414 336244 328746 333722 335552 340945 347661 313164 346127 800040 837040 593459 491061 304590 300851 347049 347300 355459 360381 355844 359661 396705 395566 708121 740289 40.95 68.0 2
11:37:51 2023-09-27 449771 451052 96799 92971 151250 155039 161957 160463 98210 96700 115633 118454 144077 144360 457444 491303 1189882 1181324 459639 477859 132621 114459 134116 135257 160583 156886 149239 149311 93810 95752 321551 284508 832554 832201 215606 212730 279875 283546 335737 329279 333685 338637 342014 347423 311011 347756 800297 829365 578716 488974 302215 298919 346669 346155 352289 360216 355917 358713 396641 395566 710330 740581 40.95 68.0 2
11:37:52 2023-09-27 451992 451161 96435 94923 150765 155679 160891 161379 97876 97196 114924 121152 143279 145718 456115 487125 1198140 1171110 457025 479869 132398 114649 133956 135330 160370 157324 148493 151579 93550 93559 323973 286615 825662 831820 214643 212745 283107 283740 337353 328640 333397 336423 341246 345903 311814 348595 799657 835308 589199 484687 306005 300270 348367 347407 353772 359070 351560 357616 396885 395845 716819 742186 40.95 68.0 2
11:37:53 2023-09-27 451829 451052 96627 94790 151216 155143 161260 161088 98145 96998 115600 118454 143909 144795 457408 493066 1192895 1172025 460058 477931 132180 114715 133645 135807 160061 157724 148389 147861 93550 93590 321034 287552 817200 832165 214742 213029 280115 281654 338278 327225 333613 336529 340909 346864 311921 347437 796756 829401 587728 488280 305598 296558 347715 347443 353312 359105 351596 357593 396993 396151 718418 742000 40.95 68.0 2
11:37:54 2023-09-27 452681 450980 94672 93151 151009 155550 160799 161243 98182 97133 115759 118782 144212 144996 457408 494144 1189365 1172025 460021 477931 132253 114715 133578 135577 159528 157800 148563 150045 93680 93547 319607 286126 819060 833380 214893 212695 279818 282928 338278 326731 333685 336494 340909 346864 312642 346700 795593 829365 589199 487588 304732 296784 348765 346920 353312 359105 353657 358132 396763 395845 713128 742283 40.95 68.0 2
11:37:55 2023-09-27 461620 451134 96731 94827 151245 155177 161406 160831 98145 96998 115600 118454 144009 144761 458129 496545 1189771 1168659 458682 477895 132621 114649 134306 135691 160549 157359 148838 151544 93745 93527 336858 286126 830183 835744 214929 212362 279818 282497 336715 327755 336631 335777 342496 346343 310975 347390 795666 835381 589199 486208 304547 300270 350808 346650 355869 360075 351524 359403 394369 396637 717433 740983 40.95 68.0 2
11:37:56 2023-09-27 456207 451089 96598 94856 150969 155584 161124 161355 97978 97131 115249 118782 143676 145533 457115 491574 1188047 1162726 457312 477701 132437 114649 133679 135517 160259 157324 148353 147813 93550 93527 321769 285784 819979 838118 213583 212695 280315 281733 337223 327719 333649 335481 341654 343233 311992 348248 795629 841453 589199 485242 303776 297528 347435 345356 356011 359929 351596 358967 395418 395731 714718 741131 40.95 68.0 2
11:37:57 2023-09-27 454688 453130 96736 94865 151237 155143 161817 160608 98345 96998 115633 118454 144176 144761 458124 494527 1183945 1165212 463277 477931 132437 114649 133645 135649 160003 157724 148353 149729 93550 93495 321551 286940 821286 835744 214068 213477 281277 281759 337768 326731 335573 337369 341690 345538 313608 345285 795483 846234 586257 491061 305598 299460 348341 348235 354339 356931 355556 357880 394513 396925 706020 741210 40.95 68.0 2
11:37:58 2023-09-27 450868 450791 96870 93087 151726 154863 162069 160318 98178 96899 115633 118454 145052 144377 458778 493030 1178840 1166659 463605 477895 132340 114649 133990 135551 160549 157444 151102 151579 93680 93559 323732 284911 829764 836709 214254 213029 278510 284046 336244 327225 336357 334472 342496 345302 311957 345296 797995 841453 583610 489405 303653 297944 348484 345286 354375 358033 355880 360097 394199 397142 703987 740292 40.95 68.0 2
11:37:59 2023-09-27 455921 450769 96761 94794 151043 155139 161518 160976 98178 96998 115633 118454 144142 144761 458454 487125 1182786 1172025 459624 477701 132529 114616 134083 135551 160515 157249 148838 147711 93550 93495 322751 286126 827681 834224 213633 213079 281475 282906 336102 327648 332892 337403 339451 344606 313203 345919 800260 840263 587728 488789 304732 299883 346355 347443 354907 357714 353693 358857 397029 396682 706093 740545 40.95 68.0 2
11:38:00 2023-09-27 453450 450800 96593 94667 151216 155143 161518 160574 98178 96700 115633 118454 143873 145103 458454 490123 1184610 1173695 462261 477859 132432 114649 133864 135343 160515 157359 150962 149625 93550 93559 322751 286126 827651 829777 213583 213328 278579 282514 336208 329477 333577 336564 339880 345822 312942 345576 799730 839075 594952 486580 304373 299315 346598 347443 354091 356931 354730 358676 396741 396466 708047 743622 40.95 68.0 2
11:38:01 2023-09-27 453615 450980 96760 92958 151182 154970 161543 160840 98182 96668 115713 118454 144142 144761 456755 492694 1188194 1177057 463664 477895 129042 114550 134083 135215 160549 156886 148942 149625 93680 93483 323622 285720 825839 829741 214290 212695 278544 283021 335667 327755 333613 334543 339880 347423 311729 345296 800297 834166 587728 486616 303869 297979 346319 345841 354456 357999 355305 358422 395732 394383 706093 740581 40.95 68.0 2
11:38:02 2023-09-27 450602 453713 96598 94861 151216 155177 161406 161088 97876 97031 115374 118782 143909 145232 458778 486765 1194637 1174477 455947 477931 132432 114649 134306 135571 160549 157324 151102 151544 93550 93495 333577 286940 845495 832201 214068 212362 280707 281905 335702 328782 333036 335516 340945 345302 311011 348412 797995 829329 587728 484052 305017 300270 347938 347056 355962 358965 351379 357804 396777 395377 717181 744666 40.95 68.0 2
11:38:03 2023-09-27 453509 453393 96761 94856 150980 155506 161552 160942 98145 96998 115600 118782 144202 145163 458778 493102 1196402 1173695 459763 477701 132306 114682 133645 135585 160259 157614 148493 148387 93421 93559 321034 288166 825936 832165 214254 212397 279502 281189 337803 327490 333270 336564 339630 345579 312596 346382 796793 829401 587728 485878 303847 297559 347156 346920 353312 358569 351560 358676 397029 395566 716312 740545 40.95 68.0 2
11:38:04 2023-09-27 458157 453717 96765 94827 151245 155610 161518 161088 98178 96932 115600 118454 144142 145030 458178 496031 1188559 1172025 460078 477931 128889 114616 134083 135551 160583 157394 150962 151579 93680 93591 321034 286736 827445 834561 214290 212326 280544 282479 336244 325818 336340 336581 340694 346580 311341 346518 794322 834671 596445 487478 304732 299883 348586 345250 354957 359105 353657 359802 393779 394661 714378 740079 40.95 68.0 2
11:38:05 2023-09-27 451190 450841 94656 94795 151245 155143 161518 161088 98178 96998 115407 118454 144043 145097 459429 494492 1189808 1171799 459369 477967 132529 114682 134083 135835 160583 157366 149081 151614 93550 93399 322751 286736 823744 836416 214290 211733 279818 281693 336208 327755 335609 335777 342014 345822 312153 347719 797394 836263 589199 486208 304732 299460 347156 344248 353065 359678 353657 358676 392158 395566 714212 740256 40.95 68.0 2
11:38:06 2023-09-27 457572 451165 96761 94795 151111 155143 161406 160865 98110 96998 115407 118454 143973 145103 458778 495260 1184610 1162726 459624 480440 132214 114682 133645 135619 160259 157614 148493 148454 93550 93463 341427 288371 821761 836746 212665 212887 281313 281513 337117 327048 333469 337203 340515 343607 312588 345576 795629 838451 587728 488295 305455 297559 347191 345356 355192 359874 351560 359587 394584 397106 711844 741131 40.95 68.0 2
11:38:07 2023-09-27 455811 453124 96698 94762 151212 155143 161518 160608 98178 96865 115633 118454 144176 144761 458778 496031 1184051 1161890 463641 477967 132214 114682 133864 135585 160293 157614 148493 151718 93550 93559 321034 286940 822884 836337 213583 213029 279928 281689 337259 328045 333649 334472 340981 344783 312906 342555 795629 838451 584786 486616 302852 297775 347435 344802 353312 356896 351379 359802 394298 395629 708024 741057 40.95 68.0 2
11:38:08 2023-09-27 454985 453248 94733 92958 151631 154970 162232 160574 98413 96700 116019 118454 144210 144257 459897 495959 1180588 1165231 466310 477787 132437 114649 133679 135458 160293 157614 150962 151614 93550 93527 322751 286126 825819 837524 213583 212695 279892 281689 336715 325818 333685 334472 341737 344748 311957 342519 797394 843194 588980 486652 303869 296593 347715 344802 353843 356931 354229 360134 393958 395845 705057 740158 40.95 68.0 2
11:38:09 2023-09-27 454191 451161 96636 94865 151245 155108 161552 160574 98178 96932 115633 118454 144043 144795 459429 492337 1178877 1167791 462968 477931 132621 114616 134083 135244 160583 157215 148977 149520 93810 93559 321186 284911 829005 836380 213583 211697 278536 283259 334693 327225 333685 335777 341978 343784 311011 345017 797995 841233 589199 491373 303653 298290 349543 346515 354801 359874 351487 356610 394056 396637 710220 740581 40.95 68.0 2
11:38:10 2023-09-27 457249 454733 94770 94989 151043 155610 161518 160865 98178 96865 115759 118454 144176 144795 458778 489917 1187352 1172025 462261 480440 132621 114649 133990 135449 160549 157215 148838 147678 93550 93591 326774 286126 824432 833380 212913 212397 278544 281759 335737 327525 332261 336022 338606 343748 311992 344565 799164 839075 586257 488752 303653 297250 345107 346676 354091 356931 351632 357914 396957 395845 706130 741667 40.95 68.0 2
11:38:11 2023-09-27 450156 450877 96799 94697 151732 155100 162235 160574 98178 96700 115826 118454 144210 144761 459754 490123 1188047 1177968 463993 477931 132621 114649 134116 135449 160583 157359 148838 149625 93550 93483 320579 285720 828736 829777 214104 211733 278510 282634 337762 328232 335646 337369 339773 346236 311114 344420 800150 834634 589199 491061 303869 297493 346112 345356 351965 360381 355159 357878 394513 393517 706130 742000 40.95 68.0 2
11:38:12 2023-09-27 451043 453713 96761 94730 151283 155143 161552 160608 98178 96932 115520 121021 143973 145103 456851 489400 1186143 1177968 461365 479869 132432 114426 133897 135371 160583 156537 151031 151333 93745 93527 321551 285315 829912 832448 214290 211662 278544 282712 334693 327790 333541 334508 340430 345857 309781 345332 799730 829293 589199 488974 303082 299810 345627 345356 353956 359419 354767 357371 394584 394070 710330 740021 40.95 68.0 2
11:38:13 2023-09-27 450935 454675 96464 95021 150731 155930 161003 161671 97876 97164 115282 119082 143774 145506 458778 490123 1197291 1171147 457348 480476 132375 114649 134083 135823 160549 157649 151031 147981 93810 93654 323973 288987 826319 832644 213440 211592 280175 282738 336573 328073 332856 336494 340108 344542 312153 346664 799575 833307 583610 485878 306574 297775 346669 346813 352289 358033 350993 358422 396326 394661 715297 738197 40.95 68.0 2
11:38:14 2023-09-27 451951 452918 96627 94791 151182 155212 161552 161122 98178 97199 115633 118454 144043 145097 458778 496103 1193191 1172025 463038 477967 132253 114715 133645 135700 160037 157870 148353 149939 93550 93399 319607 285770 834364 834561 213583 211697 278579 281737 336786 328045 333613 334543 338891 345857 310069 345613 795629 829329 589199 487588 303869 297775 347715 345877 354885 360889 351379 359839 395589 394276 713148 741621 40.95 68.0 2
11:38:15 2023-09-27 450534 454354 96565 94766 151250 155177 161294 161088 98178 96998 115487 118454 143943 145131 456851 496031 1186033 1169220 460702 477679 129009 114550 134049 135450 160669 157484 149220 147861 93810 93527 324104 287348 824317 836746 214104 211366 279502 281548 335737 326996 333685 333888 341497 344819 309892 346382 795666 835381 594952 486208 302427 297250 347435 343321 352253 359105 351632 357914 392158 394732 714754 740297 40.95 68.0 2
11:38:16 2023-09-27 453785 454354 96632 94787 151007 155212 161294 161156 98178 97031 115520 119116 144043 145266 456887 493980 1189808 1164382 457996 480744 132248 114682 134340 135364 160549 157394 150996 151648 93550 93495 336612 286213 823975 838264 213212 211514 279888 281189 336208 326767 333577 334472 342014 342408 310033 346938 797871 843692 583610 486788 304732 297775 349319 346760 355962 358826 353548 359366 393333 394374 705593 740079 40.95 68.0 2
11:38:17 2023-09-27 456021 450246 96933 94663 152047 154936 162103 160463 98415 96733 115826 118454 143973 144701 457530 495995 1180588 1166962 464333 480440 132467 114649 133990 135551 160549 157394 151031 147645 93550 93431 322751 285720 836283 836416 212913 211697 279534 282550 334763 325782 333649 335777 340622 343748 312153 342555 797995 841453 587728 491723 303008 297595 347191 344284 353347 356966 354803 358676 392194 395566 701998 740079 40.95 68.0 2
11:38:18 2023-09-27 457645 454358 96598 94795 151245 155177 161552 161088 98178 97031 115633 118454 143873 145103 459022 490609 1185486 1172025 462297 480744 129019 114649 134116 135585 160583 157649 151066 151614 93680 93495 322751 284920 825974 834561 212729 211803 281063 284142 338240 329477 332153 336423 339534 343607 311814 344384 800113 838893 583610 488974 305055 297847 345591 348481 354957 356896 353657 357914 396993 394661 707114 741667 40.95 68.0 2
11:38:19 2023-09-27 450832 454354 96699 94692 151279 155143 161586 160574 98210 96733 115666 118454 144176 144660 458210 491574 1186364 1177746 463677 477967 132529 114682 134125 135479 160549 157369 149190 149835 93550 93399 322751 285923 840525 833040 213583 211733 279928 281715 334728 327260 333036 336252 338618 345857 310975 342519 798032 829401 594952 486652 302935 297285 345591 345356 351965 356709 354229 357371 394584 393204 706130 743200 40.95 68.0 2
11:38:20 2023-09-27 454204 453948 96501 94894 150417 156039 160891 161525 97843 97330 115249 121236 143774 145911 456887 490123 1197291 1174514 457348 481191 132283 114616 134116 135585 160549 157359 149289 150415 93810 93750 324964 288576 832281 833270 213106 211556 282108 282539 336067 328569 331525 334578 338641 343748 311932 346518 797959 834093 587728 482990 302888 297487 345072 345356 352289 358569 350993 356829 395768 394732 716893 744139 40.95 68.0 2
11:38:21 2023-09-27 453527 455515 96623 94865 151141 155644 161294 161122 98210 96998 115633 118454 144077 145266 458778 493066 1196402 1171110 460058 480707 132248 114682 133679 135585 160333 157794 150996 151683 93550 93463 324104 287531 819523 833380 212949 211514 278679 279907 336751 327225 332027 335516 338927 343784 310033 345088 795666 829437 587728 485140 302959 297775 348367 348728 354617 360889 351379 358893 393815 393374 713326 740028 40.95 68.0 2
11:38:22 2023-09-27 451540 454675 96560 94730 151216 155212 161294 161122 97909 97031 115441 118929 143907 145266 457530 495995 1190665 1172711 459800 482186 132806 114616 134049 135547 160703 157159 148941 149939 93810 93527 326774 286940 823742 837196 213583 210930 278597 281492 334728 326767 333685 333888 340562 344783 309095 345332 793381 834202 589199 486208 303869 296593 347156 345781 352324 359992 351560 357408 391023 394732 715261 739637 40.95 68.0 2
11:38:23 2023-09-27 456084 452792 96627 94824 151010 155930 161071 161413 98344 97031 115633 121035 145052 145406 456851 494180 1189808 1161927 458755 480744 132501 114649 134015 135585 160549 157394 150996 151543 93550 93463 322751 286615 828364 838857 212878 211035 279393 280761 336018 325818 333036 335777 341497 341445 309856 347500 797871 843802 582160 485644 304732 297739 348367 346760 355711 358790 351560 358422 392194 394625 706056 740563 40.95 68.0 2
11:38:24 2023-09-27 456947 454960 96832 94626 151736 154970 162191 160574 98345 96700 116019 118257 145253 144726 458210 496031 1180551 1166096 464990 482589 132398 114649 134083 135518 160549 157724 151172 150149 93550 93495 323732 286126 844547 838227 212878 211473 279534 281654 334728 325712 333577 333888 340119 343197 309998 342411 796756 842645 592142 489831 303008 297775 347156 343286 354957 358358 351632 357914 392123 394696 703950 740079 40.95 68.0 2
11:38:25 2023-09-27 457508 454996 96727 94724 151216 155143 161864 160942 98145 96966 115600 118782 144142 145097 458174 491303 1184037 1168659 459552 477967 132432 114426 133897 135330 160549 157359 151102 151650 93745 93547 324104 286736 830148 836930 212594 211415 279892 283539 336736 328569 331884 336489 340802 342232 313212 344348 800113 843242 594952 487588 303869 300002 346610 346119 354091 358862 351560 355712 395445 395737 708171 742192 40.95 68.0 2
11:38:26 2023-09-27 465355 454996 96770 93224 151245 155143 161552 161088 98345 96899 115792 118454 144172 145304 458210 491574 1188047 1173695 464757 480707 132432 114616 133990 135551 160549 157359 151266 151579 93810 93463 315566 286940 831881 833970 212211 211662 279928 281583 334728 326731 331525 337571 338309 343197 311011 342483 799730 839075 575816 488974 303768 297559 345591 346119 355459 358358 351560 356829 396326 394696 708047 743622 40.95 68.0 2
11:38:27 2023-09-27 453694 454996 96765 94724 151279 155108 162035 160831 98313 96700 115906 118454 144176 144773 458210 493030 1182676 1177894 464333 477679 132398 114649 134083 135364 161115 157479 149289 150149 93940 93527 322751 286736 834264 833632 212736 211204 279892 281548 336809 327225 333000 335777 337834 345419 310833 342411 799127 834166 593459 491061 302788 297007 345591 345321 351965 358358 353657 356467 394513 392341 705556 741756 40.95 68.0 2
11:38:28 2023-09-27 450796 453350 96770 94630 151283 155074 161586 160608 98313 96700 115633 118454 144176 144761 458246 491574 1188927 1180484 463241 477931 132467 114649 134116 135330 161087 157359 151207 151579 93745 93463 321551 285923 829689 832201 213362 211000 279534 281654 334154 326731 332531 335777 338855 345302 309060 342483 797995 833490 583610 486508 302580 298091 347838 346687 355693 358965 351415 355566 393815 394481 715394 743734 40.95 68.0 2
11:38:29 2023-09-27 454191 454272 96602 93117 151212 155177 161518 161088 98010 96998 115600 118782 144142 145232 460081 495008 1202636 1176064 462327 481994 132990 114616 134015 135526 160447 157729 148891 150114 93550 93527 321551 288013 829545 834818 212587 210930 279928 279091 336479 328045 334053 337425 338309 343713 309060 342519 795030 829329 577266 485447 302427 297356 344553 345321 353956 356931 349406 357335 395418 393481 716312 742186 40.95 68.0 2
11:38:30 2023-09-27 454614 454236 96602 94790 151216 155143 161518 160976 98277 96998 115633 118454 143973 145405 457852 496067 1197217 1172859 462348 481423 132180 114649 133544 135551 160003 157870 148493 147861 93421 93559 321769 287936 815131 833970 212509 211000 279928 279907 337505 325747 332261 334508 338570 343502 311932 342303 795446 834634 587728 487133 304732 296470 347765 347496 353956 357964 351524 357914 391537 393026 713141 740079 40.95 68.0 2
11:38:31 2023-09-27 453694 456106 96564 93211 151144 155173 161518 160976 97843 96998 115441 118782 143909 145097 457494 496031 1189808 1171192 460058 481908 132214 114537 133864 135203 160515 157359 150996 147948 93550 93527 321769 285739 824432 836930 212913 210341 279928 280761 334693 325747 333613 333852 338570 343748 308160 344529 793345 829365 589199 485461 302935 297775 346633 345293 353956 358534 350957 356793 390369 394070 714212 737981 40.95 68.0 2
11:38:32 2023-09-27 467843 453812 96530 94794 151078 155610 161578 161345 97876 96998 115249 118454 143973 145506 458448 495609 1188890 1162726 461037 481799 132248 114616 133679 135551 160404 157614 151067 149918 93550 93515 320788 287495 824894 841694 211301 211380 279892 282140 337762 328546 334216 335705 339463 341480 310571 344384 794993 838415 587728 486172 304820 297378 345520 346270 352253 357854 350427 357731 393105 394661 710256 740079 40.95 68.0 2
11:38:33 2023-09-27 458174 454996 96731 94758 151250 155177 161552 161054 98178 96700 115633 118948 144176 144996 457852 498946 1183963 1161890 465063 482176 132437 114649 133645 135649 160259 157409 148699 149939 93550 93559 326774 287756 825653 837970 212211 211733 279534 280897 336208 325484 333270 333888 338891 342683 310757 341616 795629 838451 590473 486580 303653 297565 346355 346270 354456 356390 351632 357878 394370 394061 707002 739885 40.95 68.0 2
11:38:34 2023-09-27 456978 453180 96560 94663 151284 155143 161294 160865 97876 96865 115249 118454 144142 144996 458210 490088 1180588 1170359 462237 480707 132501 114236 134420 135314 161373 157045 149603 151758 93810 93431 321769 285923 840534 839308 212070 210677 279928 281583 333969 326731 332531 333708 341713 341621 309024 342483 797995 841197 594952 488355 301043 297493 344518 344806 352253 356399 351005 354062 391023 394696 708208 741141 40.95 68.0 2
11:38:35 2023-09-27 458252 455640 96593 94659 151216 155177 161372 160865 97876 96991 115633 118454 144043 145062 458210 491303 1184767 1172025 462950 481423 132437 114616 133864 135432 160515 157394 148838 149729 93550 93495 322751 285797 830477 834561 211548 211000 279731 280906 334423 329673 330487 334508 338855 341382 310033 342447 798970 838410 586257 489905 302642 297667 347592 345735 353920 357783 351451 356394 394996 392127 707114 744666 40.95 68.0 2
11:38:36 2023-09-27 450832 455322 96632 94626 151279 155074 161586 160574 98178 96668 115600 118527 144176 144326 461277 495491 1192612 1180335 461217 480599 132882 114550 134015 135382 160926 157219 149325 151509 93550 93463 323732 285720 830435 831982 212878 210159 279141 281618 335859 326590 331525 335510 338582 343748 308089 342411 799164 832311 594952 488974 302439 297595 344518 343251 351965 356743 351596 355712 392194 391719 708208 741658 40.95 68.0 2
11:38:37 2023-09-27 450478 453180 96560 94663 151212 155143 161518 160865 98078 96700 115566 118454 144176 145097 458892 490159 1186033 1180484 461360 480744 132467 114459 134083 135075 160583 156886 151242 151509 93550 95685 324104 285720 830436 834561 212878 210306 279731 281386 333969 326731 332243 335596 338606 343502 310391 346346 798980 832201 587728 488207 302794 297775 347249 346270 353956 358033 350427 354598 393779 393159 715224 738161 40.95 68.0 2
11:38:38 2023-09-27 454985 465180 96602 93087 151111 155619 161864 161175 98080 96966 115759 118748 144041 145163 461388 495959 1199143 1173695 459516 482176 132146 114649 133578 136191 160573 157870 148493 147861 93292 93654 321769 287900 819401 834561 212211 210376 279731 279872 336208 325221 331525 336489 336817 343197 308160 342519 793308 833490 586257 486208 303869 296693 345072 345079 353689 356647 349370 356866 394513 392341 715261 741756 40.95 68.0 2
11:38:39 2023-09-27 463191 455301 96593 94729 151245 155177 161870 161122 98178 96899 115600 118782 144176 145232 459786 498982 1193754 1173695 459516 482140 131962 114682 133209 135551 159561 157905 148493 151754 93421 93483 324964 288987 822463 836746 212297 210201 279892 282539 336102 326658 332423 336727 337657 343537 309232 342483 793308 832311 583610 487368 303869 297162 345591 345044 351965 359367 350463 357878 394248 391994 713128 741136 40.95 68.0 2
11:38:40 2023-09-27 453150 454339 96564 94663 151216 155143 161552 161088 98045 96700 115249 118658 144043 145163 458210 498982 1193265 1172025 459516 482140 132253 114649 133645 135645 160259 157614 148699 149729 93550 93527 326774 285811 828658 836600 212211 210341 279928 280726 335737 324857 332531 335777 337290 343748 308125 342483 793308 832311 586257 486898 303008 296901 346112 344802 351965 356709 351271 357621 393083 392020 712239 739973 40.95 68.0 2
11:38:41 2023-09-27 450904 455657 96593 94594 151245 155177 161518 161122 97876 96998 115441 118782 144355 145232 459251 499687 1189439 1172025 460416 481459 130914 114550 134015 135382 160858 157474 149220 147759 93550 93399 324104 287756 827890 838118 212261 209977 279928 279907 334423 327618 333613 333780 338592 343713 307623 342519 795607 836007 587728 485521 303008 297775 344553 342866 352289 357749 352552 355748 392158 394696 713165 740079 40.95 68.0 2
11:38:42 2023-09-27 460246 453857 96468 94701 150973 155212 161260 161122 98043 96991 115374 118454 144176 144962 458892 496103 1188149 1162726 459552 482176 132214 114616 133645 135470 160293 157614 150962 149729 93486 93463 324104 287738 820323 838820 210886 210341 279928 281344 334693 325558 331992 333888 338344 340088 308195 342483 795459 843692 584786 488789 303144 296686 347383 345781 354456 358322 351487 356646 390810 393026 703807 737981 40.95 68.0 2
11:38:43 2023-09-27 458677 453180 96564 94598 151216 155108 161518 160608 97876 96700 115149 118692 144372 145708 461314 492548 1183248 1171039 464044 480562 132629 114550 134015 135228 160926 156851 151207 151333 93421 95620 318635 287756 829595 836930 211364 210376 279534 282539 333969 327719 330987 333622 338891 340598 308160 342170 799164 841453 583610 487588 302794 297847 344937 343286 352289 358179 350463 354098 393369 394383 708171 740545 40.95 68.0 2
11:38:44 2023-09-27 459736 453857 96468 94655 151212 155143 161552 160865 97876 96700 115633 118454 144312 144996 458892 490159 1185449 1172025 463808 481799 132437 114459 133766 135351 160404 157289 148978 149835 93486 93495 322751 286940 828113 834561 211181 210376 279141 279907 336772 328546 332396 336618 338060 341004 309422 344185 797812 840711 586257 488207 301859 297775 345279 344802 353956 356850 351379 354380 394513 391985 705057 738197 40.95 68.0 2
11:38:45 2023-09-27 450868 455816 94867 92827 151567 154902 161898 160763 98080 96635 115566 118353 144172 145103 461388 492887 1186290 1177968 464661 481799 132537 114360 133864 134702 160293 156886 150962 149555 93550 95651 322751 286126 836255 833380 211548 210341 278712 280761 333969 327741 331256 333888 336546 343748 308160 340860 797959 829401 591966 488974 303760 297068 343519 344284 351929 356850 351524 355712 392194 391099 704023 741141 40.95 68.0 2
11:38:46 2023-09-27 450904 453185 96593 92578 151241 154858 161851 160463 98210 96700 115633 118290 144142 144326 461314 492683 1181728 1177094 464984 480780 132437 114236 133897 135109 160549 156886 150996 151404 93550 93559 324104 286940 833471 833234 211477 210201 278621 282938 336333 328546 331381 333780 336782 343713 308125 340380 797995 834488 577123 488974 302152 297068 345913 345635 351929 357001 351524 354348 391883 392030 712350 737639 40.95 68.0 2
11:38:47 2023-09-27 454240 455333 96397 94663 150761 155143 161037 160642 97843 96932 115182 118700 143909 145266 458246 490123 1192063 1176064 458295 482176 132375 114268 133897 135109 160549 156607 150996 151263 93550 95651 321769 286126 830717 834818 211512 209030 279731 279872 333969 325782 330487 333888 337834 341656 306266 342555 797995 829959 583610 484002 301938 297847 345424 343286 351965 360623 352325 354881 393119 392127 715114 742153 40.95 68.0 2
11:38:48 2023-09-27 454191 457221 96430 94659 151107 155173 161406 160976 97876 96700 115249 118454 144043 145030 458569 499687 1193265 1172025 461143 483090 130320 114583 133616 135547 159936 157729 148249 150520 93550 93591 326774 288371 823404 836337 211548 210012 279141 279907 335596 326658 331489 333888 336027 342683 307659 342339 793308 832311 587728 485915 303008 296067 345314 344802 351965 358358 349406 356866 393057 390789 713870 740297 40.95 68.0 2
11:38:49 2023-09-27 450971 457594 96460 94598 151111 154833 161406 160405 97876 96700 115149 118454 143873 145304 459251 500393 1189513 1172025 459516 482176 131996 114616 133645 135364 160037 157394 150891 151579 93550 93495 322751 286177 823446 836337 211583 209684 279141 279907 334728 324568 332027 333888 336817 343233 307659 342170 795533 833307 583610 485878 302365 297739 345485 345256 351627 359874 350283 355278 391867 391684 712624 737981 40.95 68.0 2
11:38:50 2023-09-27 459328 454530 96426 94663 150731 155212 160891 161122 97843 96899 115308 118720 143905 145533 461314 495886 1190804 1165174 459947 481958 132502 114583 133889 135330 160259 157394 150962 151579 93550 93527 324104 287756 823171 839160 211181 209732 279892 281344 333722 325256 331489 333622 338927 339578 307193 342519 793308 838446 589199 483318 303008 296937 343555 342866 352289 358166 349089 355460 390988 394142 711077 740079 40.95 68.0 2
11:38:51 2023-09-27 459224 454207 96435 94594 150765 155177 161294 161088 98074 96668 115149 118454 143873 145304 459823 496139 1187812 1162726 459624 482176 131996 114426 133243 135388 160259 157359 150752 151508 93292 93527 323973 288148 829233 837635 210227 210341 279534 281235 337274 327546 331776 333744 337692 340220 308953 342303 795607 843802 584786 488974 304622 296592 345072 344806 351749 356672 350957 355748 390440 392030 704023 740256 40.95 68.0 2
11:38:52 2023-09-27 458412 456961 94733 92958 151144 155039 161450 161020 97980 96933 115533 118353 144075 145129 459575 492301 1178969 1168696 462436 480454 132398 114236 134116 134736 160583 156642 149220 151298 93550 95486 324104 285720 835226 838893 211216 209614 279141 280761 333969 327509 331561 332841 338618 341109 309880 341893 797394 840858 586257 488974 301298 296558 344518 342866 353956 357854 350427 353276 389822 393517 706166 740079 40.95 68.0 2
11:38:53 2023-09-27 458943 454202 96430 94598 150969 155143 161612 160976 97876 96700 115215 118454 143973 145103 461277 489400 1183945 1168696 459661 481459 132437 114203 133889 134989 160549 156886 148838 147657 93745 93527 321769 287756 832516 838118 210745 209872 278781 282140 333897 326625 330379 333852 338891 339613 308125 341412 797885 841453 593459 486898 302152 297559 344901 343251 354456 356850 350427 351537 392194 393517 707168 738416 40.95 68.0 2
11:38:54 2023-09-27 459796 454526 96531 94500 150969 155143 161071 160608 97876 96668 115182 118364 144077 144761 458928 490195 1181002 1172025 463677 481459 132437 114459 133645 134816 160404 156886 148838 149520 93421 95651 325955 285842 826529 834561 210521 210159 278320 279872 333454 325747 329488 333979 337325 340360 308195 341376 798032 839075 593459 487588 302152 296441 344937 346723 351713 356351 351307 355169 393190 390992 706611 742112 40.95 68.0 2
11:38:55 2023-09-27 454598 456691 96392 94627 150761 155212 161037 160976 97776 96865 114891 118454 143710 145232 459611 490159 1192063 1175218 459492 482712 128921 114327 134049 134601 160703 156746 149220 149889 93550 93463 322751 286940 849070 834561 211034 208669 279892 282103 333969 326696 329524 333888 336533 341445 308606 342519 796829 829959 592142 484551 301298 297847 344937 343251 351965 356966 348843 353526 392230 391719 714212 738416 40.95 68.0 2
11:38:56 2023-09-27 455599 457905 96397 94762 150311 155636 160557 161122 97876 96700 115070 118454 144077 145232 458928 493066 1197254 1173408 458028 482176 132437 114268 133973 135143 160607 157289 148978 149835 93292 95718 324964 287981 827110 833970 211216 209684 279731 279761 335859 325747 329488 333888 336310 340633 307193 342267 797305 832091 594952 484614 303942 295150 346402 346515 351267 358574 350001 356793 390952 390551 712350 739281 40.95 68.0 2
11:38:57 2023-09-27 455979 455516 96492 92971 150731 155108 161260 161088 97811 97167 115500 118579 143939 145498 461388 494732 1190790 1169332 461083 481958 132560 114504 133645 135075 160259 157324 151231 147657 93680 93367 324104 287756 827668 838820 211301 208856 279731 281344 335859 326441 331220 332446 338855 340598 308642 342411 793272 834166 577266 483281 302580 296901 345913 342866 354957 357854 348246 355173 390917 393481 713870 739632 40.95 68.0 2
11:38:58 2023-09-27 460733 456289 96392 94626 150973 155005 161260 160976 97811 96700 115149 118454 143871 145180 458856 496103 1188890 1162726 459624 483236 132146 114537 133612 135330 160003 157614 148493 151790 93421 93559 323973 289812 823172 838820 210122 209977 279390 281199 337285 327047 331346 333672 337384 339474 309387 341953 797031 843766 597845 488974 302794 296067 344553 345269 351893 356601 350957 355712 389786 392270 706728 740079 40.95 68.0 2
11:38:59 2023-09-27 470878 458221 94604 93053 151144 155005 161415 160986 98047 96900 115533 118319 144041 145095 459611 491193 1183104 1170926 463956 482103 132806 114203 134116 134753 161603 156711 149289 149172 93550 95584 318474 284693 837232 838712 210816 209649 278320 279837 333969 325782 330451 332805 338546 339578 307623 341340 797995 840858 586257 486898 300658 297775 344937 344806 351993 356850 349862 353562 392194 393169 706093 741658 40.95 68.0 2
11:39:00 2023-09-27 460246 454530 96660 94504 151212 155108 161381 160608 97843 96668 115374 118454 144142 144761 459575 493102 1182529 1173695 463641 482894 132329 114236 133519 135109 160293 157324 149185 149729 93711 93547 321034 287552 833021 835671 210381 209837 278248 282140 335859 327351 329381 335777 336274 340325 311001 341196 796610 837153 584786 488280 301938 297581 345632 344248 351965 356278 350180 354348 395636 391099 704023 742186 40.95 68.0 2
11:39:01 2023-09-27 457508 456833 96594 94601 150589 155143 161003 161088 97744 97033 115083 118782 143774 145506 459575 491193 1192784 1174477 458645 482140 132398 114236 133864 135075 160549 156886 151102 151509 93421 93463 322751 287892 831554 834561 210816 208634 279731 279761 333410 325747 329488 333888 336782 340563 306906 342447 795959 829336 582160 483281 302225 297068 342961 345781 351965 357854 347233 354062 392158 391099 714718 740292 40.95 68.0 2
11:39:02 2023-09-27 455558 454526 96459 94496 150973 155389 161260 160976 97843 96700 115182 118454 144043 145026 458892 498982 1193780 1174386 463223 483179 130411 114583 133603 135416 160157 157729 148770 150255 93356 93495 322982 288342 822368 834561 210816 208682 278908 279545 334657 326694 329524 333888 335733 341734 307158 340824 792115 831722 593459 484724 302862 295543 345913 345537 351398 357854 349089 357065 389478 389933 712350 737907 40.95 68.0 2
11:39:03 2023-09-27 454364 454526 96463 94634 150731 155108 161003 160831 97811 96668 115447 118454 144043 144996 461240 500393 1192418 1172025 462348 482140 132529 114268 133277 135206 160515 156851 148803 149729 93421 95685 324713 286244 826529 836343 211512 208995 279105 281344 333969 324857 332266 331798 336782 341656 308897 344014 794894 837920 584786 483135 301823 296794 345876 342614 353594 358250 350827 355100 390404 392341 710293 737649 40.95 68.0 2
11:39:04 2023-09-27 469538 454561 96468 94630 151178 154858 161518 160574 98083 96868 115500 118579 143905 144928 461093 495850 1180558 1169370 465643 481241 132990 114236 134049 135202 160549 156851 149185 149171 93550 95618 318474 285720 832647 838857 212897 209475 278124 280691 333969 326694 331489 332535 337562 339613 307158 340309 795629 838446 593459 488974 300872 297356 346157 342830 353956 356850 349879 351465 389751 392341 708171 741131 40.95 68.0 2
11:39:05 2023-09-27 460246 454272 96401 94500 151074 155108 161294 160831 97843 96926 115149 118454 143943 144761 459611 490159 1182969 1170359 462261 482140 132272 114426 133612 135109 160370 157215 150927 151509 93421 95685 324104 286141 829832 836930 210157 209732 278105 281868 333789 328718 331455 333708 337692 340945 310391 342551 797871 837040 591966 488974 301079 296901 345424 345599 350580 356850 350391 353526 389786 389316 708121 740084 40.95 68.0 2
11:39:06 2023-09-27 457508 458875 96589 92958 150422 155757 160789 161535 97914 96933 115116 118919 143873 145468 459539 493066 1192932 1175367 460237 482140 132146 114236 133427 135109 160601 157110 151172 151579 93421 95685 324104 287495 826001 834818 210668 208995 279731 279761 333969 325712 328955 333622 335804 340598 307123 342411 794468 834263 594952 482562 302580 296901 342961 345781 351681 357604 348282 355712 392158 389933 714378 739632 40.95 68.0 2
11:39:07 2023-09-27 455937 454566 96522 94504 150906 155143 161260 160608 98118 96668 115182 118454 143871 144778 459611 500393 1192918 1172025 459588 482140 131928 114616 133209 135458 159561 157394 148873 149939 93646 93463 324964 287122 826181 836893 210745 208856 278872 281344 337066 324857 333105 333852 334794 341621 308897 343488 793351 832311 587728 485447 301724 295945 345556 342866 351681 357854 348808 353562 390210 389968 711114 737907 40.95 68.0 2
11:39:08 2023-09-27 461440 457915 96633 92702 150767 155143 161518 160942 98116 96802 115116 118223 143973 145103 459251 499687 1185591 1162452 466273 482176 131928 114236 133142 135109 160573 157504 148493 151579 93292 93399 321991 288576 827816 838118 209501 209977 278124 279761 333652 324857 330487 332805 336274 339578 308089 339759 792115 838271 591966 486208 302580 294771 345913 342866 351699 356278 350463 354635 388589 391135 705105 737944 40.95 68.0 2
11:39:09 2023-09-27 457582 454557 96564 94496 151212 154824 161922 160352 97843 96700 115116 118338 144043 145030 459647 496067 1178840 1167555 466530 481849 130593 114406 133578 135008 160447 157254 148698 147454 93550 93527 322751 285923 831751 838893 210192 209224 277288 282339 333969 324857 331489 331798 336533 339474 309370 339281 793345 837817 593459 488023 299201 296614 345913 342794 351965 356850 349089 351393 388625 391719 705593 739554 40.95 68.0 2
11:39:10 2023-09-27 459796 456061 96392 94462 150973 154858 161260 160574 97843 96668 115037 118372 144043 144996 459575 490123 1183104 1170359 463409 482176 132437 114236 133645 134812 160515 156851 149031 149311 93356 95618 321769 285811 832899 836930 209975 208815 278320 279761 333969 325747 328955 331978 337562 339001 309406 343001 800144 841805 584786 487133 300933 296340 342888 346270 351465 355601 349754 353526 392194 389933 701961 741593 40.95 68.0 2
11:39:11 2023-09-27 453518 455912 96359 94626 150731 155615 161294 161088 98083 96900 115500 118695 144138 145163 459467 494090 1192784 1175330 459910 482676 132621 114426 133645 134803 160293 156502 148698 149450 93689 95651 340203 287756 830875 836893 210668 208669 279534 279761 333969 327205 328955 333852 336274 341124 306906 342170 795629 829959 586257 482526 302152 296937 342961 345293 351929 357603 347233 355151 392158 389933 714175 740079 40.95 68.0 2
11:39:12 2023-09-27 456052 455912 94563 94565 150771 155108 161167 160608 97876 96700 115182 118454 144142 145097 459575 500393 1189476 1174477 459624 483578 131894 114616 133017 135364 159528 157870 148493 151648 93292 95651 324104 288166 820183 836659 210668 208751 278141 281235 337285 324784 333505 333708 335592 341480 309042 340920 795607 832647 586257 485447 301298 296067 345036 342577 351362 357854 348808 353562 390210 389826 713870 740158 40.95 68.0 2
11:39:13 2023-09-27 462761 458879 96533 92702 150492 155039 161192 160986 98014 96768 115533 118353 143973 145405 459611 498946 1186364 1164994 463373 483578 131996 114426 133427 135348 160413 157394 148823 151544 93292 93495 323973 288378 820321 838893 209355 208995 278320 279761 335859 324857 330219 332248 336510 338563 307158 340309 792115 841453 577810 484724 302867 294807 345913 342866 351965 354711 349370 355173 388660 391099 703489 737981 40.95 68.0 2
11:39:14 2023-09-27 457316 455551 96598 92446 151279 154575 161620 160096 98178 96602 115566 118257 144176 144360 459683 500040 1180588 1165268 466454 482894 132437 114459 133704 135102 160549 157150 149418 150150 93516 93463 322751 286940 831639 841097 210052 208821 276510 282140 333933 324857 331256 331834 336782 339578 308139 339246 796756 838410 593459 488974 299938 296549 343519 342600 351965 356850 350427 351501 387467 390825 701692 737981 40.95 68.0 2
11:39:15 2023-09-27 454688 456828 96496 92574 151074 154609 161552 160429 97980 96535 115673 118060 144142 144626 461314 495501 1188194 1176184 465099 482894 132437 114268 133645 134786 160293 156851 148699 149311 93421 95618 321551 285766 828113 833380 209975 208995 277539 281344 333969 324469 329955 333852 334454 341382 306908 338258 795666 829171 590473 488627 300872 296067 344937 342866 349523 357603 350144 351465 389786 388735 708208 741385 40.95 68.0 2
11:39:16 2023-09-27 450971 455556 96359 94462 150765 155001 161037 160608 97811 96700 114970 118454 143909 145131 459683 492337 1193331 1182052 462020 482944 132571 114307 134049 135008 160703 156711 149325 151793 93550 93336 324104 284866 834639 835744 210816 207845 278248 281344 333969 324731 329452 332518 335662 339578 306581 341100 796793 828714 583610 485279 300447 297523 342961 342866 351965 357603 349585 353562 390988 389624 714212 740079 40.95 68.0 2
11:39:17 2023-09-27 459410 456522 96367 94500 150623 155368 160901 161122 97811 96700 114858 118454 144112 145266 459611 496103 1189882 1164382 460710 483236 132437 114426 133431 135098 160259 156886 148353 149520 93292 95618 336607 287131 830295 840711 210010 208309 278712 279761 333969 324857 329488 331834 337562 338022 306906 341376 793076 834202 587728 483862 301938 296067 344937 344538 351965 355209 347233 354098 389205 391719 710021 737981 40.95 68.0 2
11:39:18 2023-09-27 460572 454593 96397 92574 150727 155364 161294 160918 98116 96703 115500 118218 144075 144893 459539 501064 1185670 1165137 466271 483468 132253 114268 133109 135109 159528 157080 148366 149974 93034 93495 324104 287495 821343 839308 209536 209030 277539 279761 335859 324857 330487 332805 335768 339356 307623 338258 790960 841453 584786 487588 301938 295128 345668 342866 351965 356564 350427 354904 387503 389968 703104 738036 40.95 68.0 2
11:39:19 2023-09-27 458618 455560 96401 94462 150868 154893 161294 160608 97843 96668 114970 118454 143960 144902 459719 496031 1178840 1168422 463660 482176 132214 114124 133679 134702 160830 156851 150996 151263 93421 95584 324713 285720 831483 838893 210275 208751 277678 282103 333681 326658 330844 331619 336675 341425 308497 342307 797871 841183 584786 486208 301298 296901 342744 345256 351641 355458 348808 351501 391573 389826 702991 740348 40.95 68.0 2
11:39:20 2023-09-27 455554 458875 96524 92702 150839 155039 161450 160840 97947 96603 115454 118319 145007 144945 459719 493102 1188902 1181209 463515 483236 132437 113524 134175 134601 160366 156886 148873 151158 93356 95419 322751 286126 835241 834561 211005 207984 277929 281344 333499 324504 328955 332841 335768 340598 306906 339795 795666 829923 583610 486898 300447 296937 342961 342866 351965 357854 348018 351393 389786 389933 712120 740605 40.95 68.0 2
11:39:21 2023-09-27 457636 456942 96196 94663 150248 155212 160523 161345 97677 97031 114634 118454 143575 145506 459611 493066 1199028 1171147 459732 483236 132180 114236 133243 135335 160037 157115 148873 149729 93418 93591 322982 289399 829230 835708 210052 208641 279105 279617 333969 326694 328422 333816 334794 341353 308425 340273 793039 833636 575319 483862 302794 295128 342961 343026 350903 356564 347233 354098 390988 388806 712318 739554 40.95 68.0 2
11:39:22 2023-09-27 461295 457088 96325 94630 150485 155143 160523 161287 97916 96900 115414 118454 143774 145405 461240 495995 1188084 1164382 459516 483236 131996 114236 133209 134736 160037 156886 150717 151579 93227 95651 321769 287936 824894 838893 208847 208344 278320 279564 333969 324857 329261 332301 335768 337551 308642 340344 792151 839994 591966 483281 302152 293944 344937 342830 351110 354427 347305 354348 387538 389933 705593 737709 40.95 68.0 2
11:39:23 2023-09-27 457582 455907 96397 92574 151107 154609 161552 160096 97843 96339 115407 118060 144210 144291 459719 501246 1183924 1165930 469311 484532 132100 114274 133176 135195 160191 157185 148769 147556 93421 93463 322751 285739 823630 838857 209982 208751 276653 279761 333969 324857 330254 331511 336168 339307 308461 340795 792711 840858 593298 488627 300120 294807 345913 342794 351965 356314 349406 351429 388015 389968 704604 737981 40.95 68.0 2
11:39:24 2023-09-27 455050 458518 96430 94397 151212 154966 161552 160352 97876 96339 115215 118127 144077 144326 459719 496031 1189808 1177931 466454 483236 132180 114124 133243 134702 160549 156851 150962 151263 93292 95584 322751 287756 828530 833380 210045 208344 276724 279761 333969 324857 329221 332571 334185 341109 306906 338223 796523 832311 583315 488280 299697 296067 342997 342866 350903 357603 348843 351393 389205 389351 710330 740297 40.95 68.0 2
11:39:25 2023-09-27 456311 458618 96226 94500 150282 155675 161003 161175 97849 96900 114917 118613 143808 145666 459575 492922 1195700 1177882 459511 481096 132529 113368 133461 134761 160549 156711 148941 149311 93292 95486 322751 285864 834757 836930 209864 207417 278320 279761 333499 324767 328458 332841 334794 339321 306654 341376 795066 828750 590670 482526 299945 296937 342961 342866 350903 356564 348843 354112 390988 388770 711077 737981 40.95 68.0 2
11:39:26 2023-09-27 466847 458660 96583 94467 150731 155001 161037 160608 97811 96700 114937 118454 144077 144795 459683 499072 1193191 1171073 459624 483236 132070 114426 132825 135219 159494 157359 148353 149729 93292 95651 324964 286732 822722 836184 210275 208425 277714 279581 335859 324219 332249 332697 334653 340934 306762 341579 793314 830198 594952 485242 300157 295823 345876 342095 351965 357352 347269 351465 387763 390576 711077 737060 40.95 68.0 2
11:39:27 2023-09-27 458701 458435 96562 92638 151419 154721 161484 160361 98080 96504 115759 118204 144338 144291 459755 499036 1183924 1166924 467114 483578 132070 114236 133247 135113 159595 157249 148353 149520 93227 95651 324964 286262 829462 838893 211064 208634 276265 279761 333969 324592 329524 331529 335543 338563 308860 339611 790996 840263 585994 488280 300447 294158 345424 342275 351681 355779 352052 350368 387467 390551 705630 739554 40.95 68.0 2
11:39:28 2023-09-27 460899 458719 96363 94341 150727 155001 161294 160608 97744 96602 114937 118372 143943 144795 459683 491646 1183104 1168696 462987 482894 132437 113824 133142 134795 160601 157005 148179 149136 93418 93463 324964 287756 836131 838712 209396 208170 277396 279689 332958 326549 334094 331834 335804 340323 308461 338258 796793 839075 587487 486208 300047 295823 342961 344806 350602 354427 348318 351465 390678 387648 701961 740079 40.95 68.0 2
11:39:29 2023-09-27 454733 457120 96333 94471 150731 155001 161037 160952 97882 96668 114937 118643 143710 145165 462991 495491 1192122 1171147 459406 483578 132253 113446 133431 134791 160293 156851 148388 149311 93227 95551 322751 286504 828300 834561 209536 207515 278320 279761 333499 324278 327962 333622 334759 339070 306906 340380 793345 829959 592142 481844 301085 296067 342961 342866 350903 355958 348843 354384 389822 387648 710330 737981 40.95 68.0 2
11:39:30 2023-09-27 455933 458294 96392 92574 151007 154858 161294 160574 97843 96668 115116 118454 144009 145197 459683 499036 1196647 1174386 463552 484911 132341 114203 133616 135063 160379 157040 148663 149589 93421 93399 324964 288302 833044 836930 210387 208536 277503 279761 333681 324327 330451 331978 336276 339578 306870 339210 793079 832311 586257 484344 300084 295579 345668 341421 351965 356850 348843 351465 388589 391099 714104 737944 40.95 68.0 2
[truncated: 150,341 more chars]
