# Supplementary material for: Methods for Estimating the Detection and Quantification Limits of Key Substances in Beer Maturation with Electronic Noses
Source: Sensors (Basel). 2024 May 30;24(11):3520. doi: 10.3390/s24113520 (PMC11175341; doi:10.3390/s24113520)
Supplement: Supplementary file 1 [file sensors-24-03520-s001.zip › Data/2-Phenylethanol/raw data/Day 2/100ppm2.txt]

Time Date R01 R02 R03 R04 R05 R06 R07 R08 R09 R10 R11 R12 R13 R14 R15 R16 R17 R18 R19 R20 R21 R22 R23 R24 R25 R26 R27 R28 R29 R30 R31 R32 R33 R34 R35 R36 R37 R38 R39 R40 R41 R42 R43 R44 R45 R46 R47 R48 R49 R50 R51 R52 R53 R54 R55 R56 R57 R58 R59 R60 R61 R62 T01 H01 Phase
11:45:00 2023-09-27 335322 329528 82005 79863 120827 121889 121264 124003 89507 88138 97543 96910 116902 117352 336966 363370 965028 955318 357873 369911 108773 95607 106395 104694 120844 117403 111130 113286 77798 76480 259872 229501 661991 665291 198796 195903 251345 255037 294153 288395 303780 306847 319127 326227 302194 336017 679953 710446 517517 418949 268652 264260 305311 305697 318066 323179 328336 330348 362216 366810 599691 621371 40.95 67.9 1
11:45:01 2023-09-27 332950 329244 81907 79673 123025 125311 121363 123676 89295 88170 97509 96743 117026 117352 337403 362212 964271 955429 357910 369911 108773 95351 106543 104661 122761 117356 111130 113442 77872 76428 259872 229501 665248 665218 198796 195869 251695 255319 295267 288802 303744 306847 319479 326192 301206 336522 680914 711451 514947 418913 269066 264190 304646 305840 318030 323179 328240 333176 366108 367556 601824 623415 40.95 67.9 1
11:45:02 2023-09-27 333235 329635 82204 79827 121075 121889 121396 124055 89417 88202 97509 97039 116728 117738 339560 361129 962869 955429 358417 369695 108906 95482 106395 104694 122761 117390 111130 113442 77765 76428 258619 229501 662477 665218 198796 195869 251695 255355 295933 288892 304208 306413 321065 326192 302771 337035 679917 711451 514261 418913 269481 263417 304646 305876 317106 323144 328032 330312 363268 367843 599396 619981 40.95 67.9 1
11:45:03 2023-09-27 331278 329244 81907 79846 120491 125241 124728 123916 89295 88234 97340 97007 116533 117615 336895 360049 962906 957470 358417 369947 108882 95221 106509 104694 122727 117356 111130 113375 77732 76376 279415 229719 665267 664748 198796 195293 251730 255355 294082 289059 303744 306847 319774 326122 301206 337035 681645 710148 508934 419542 269896 263417 304860 305968 319950 323873 327423 332401 364253 367736 599322 622971 40.95 67.9 1
11:45:04 2023-09-27 331856 329599 81917 79868 120491 121889 121131 123744 89377 88412 97508 97073 116500 117548 336423 360049 964664 957470 356226 369947 108773 95825 106543 104694 122557 117194 111053 113409 77765 76324 265601 229339 663910 664748 197604 196141 251485 256275 294920 288689 303994 306847 319127 326192 303777 336011 680914 710948 518888 418913 269030 264225 304682 305625 317141 322919 327568 330312 362724 367226 599396 620858 40.95 67.9 1
11:45:05 2023-09-27 332715 328782 81847 79808 122948 125102 124590 123641 89327 88049 97509 96479 116761 117156 336458 362212 964308 954750 357400 369911 108957 95351 106361 104661 122557 117160 111130 113252 77732 76376 279415 229501 662829 664748 198796 195869 251520 255284 293840 288652 303744 306847 320542 326192 301876 336011 680914 710155 514611 421163 268815 264014 304503 305697 318147 323526 328118 332327 363091 367405 600969 619944 40.95 67.9 1
11:45:06 2023-09-27 333184 329000 81903 79827 120995 121889 121348 123779 89450 88049 95213 96911 116802 117318 336423 361164 964308 957000 358671 369875 108773 95286 106361 104590 122727 117168 111053 113296 77732 76376 257560 229176 664762 666018 197638 196176 251345 255319 294331 288806 305603 306847 319870 326192 301206 336522 680950 710948 514775 418913 269030 264225 304682 305876 318030 323144 328068 330312 362979 367843 601507 619981 40.95 67.9 1
11:45:07 2023-09-27 330777 329239 81650 79846 120496 121972 124521 123951 89234 88202 97340 96940 116533 117548 336387 360970 962906 958151 358671 369839 108698 95286 106475 104661 122522 117160 111130 113218 77732 76324 259872 229176 663934 664748 197638 195835 250960 255319 296349 288485 305386 306847 319870 326631 303268 336231 682638 711342 513405 418767 268922 264119 304503 305862 317889 323004 328263 330277 362724 367290 599470 622971 40.95 67.9 1
11:45:08 2023-09-27 332180 328472 81871 79669 122948 125068 121520 120824 89327 88049 97543 96743 116761 117190 338491 361129 964344 955429 357910 369947 108773 95221 106395 104661 122727 117160 111130 113330 77765 76541 259872 229339 664640 663773 198796 195869 251520 255355 294331 288599 305714 306847 320094 326192 303640 336522 681431 710948 513405 418285 269066 263821 304682 305876 317141 323144 328068 331833 362724 367220 599691 619944 40.95 67.9 1
11:45:09 2023-09-27 331673 328742 81940 79780 122948 125102 124728 123641 89327 88110 97509 96775 116647 117352 336387 361129 962906 955429 357110 369947 108957 95286 106509 104661 122522 117127 111130 113330 77732 76324 259872 229176 668186 664748 198796 195869 251695 255319 294474 288622 305672 306667 320589 326860 303096 336889 682712 710839 513405 419964 268887 264049 304503 305840 317106 322919 328068 330312 362837 367807 599691 619981 40.95 67.9 1
11:45:10 2023-09-27 331673 328738 81969 79758 122982 125137 124590 123676 89262 88170 95376 96940 116647 117466 336387 361129 962942 957000 358926 369911 108957 95351 106395 104661 122557 117202 110976 113409 77732 76376 259872 229176 665371 666018 197673 195869 251554 255355 294331 288802 303780 306847 320840 326192 301206 337035 680950 711451 514947 418321 269066 263785 304682 305876 318066 324377 328068 330312 363304 367843 599691 619981 40.95 67.9 1
11:45:11 2023-09-27 330777 328012 81810 79669 120491 125171 124555 123710 89173 88234 97374 97106 116533 117548 336387 360049 962942 955429 357910 369911 108773 95221 106327 104590 122557 116998 111130 113375 77732 76376 257560 227676 667455 664748 197604 196312 252851 255859 295632 288658 305783 306775 319468 326051 304470 335319 682712 709224 518888 418876 268841 264225 304718 306078 317924 324834 328532 330777 362689 367290 599433 623378 40.95 67.9 1
11:45:12 2023-09-27 332787 328012 81851 79677 120496 125311 121353 123676 89327 88049 97543 96479 116761 117156 339007 361199 962942 954750 357656 369911 108773 95286 106361 104486 122761 116998 111130 113218 77765 76541 257560 229176 661027 664748 198796 196176 251730 255319 294745 288599 304208 306753 319574 327142 301344 335501 680950 710446 516809 418913 268616 264225 304218 305410 318066 323144 328336 330777 362979 368096 599691 620858 40.95 67.9 1
11:45:13 2023-09-27 332751 328774 81903 79669 122914 125137 124590 123676 89327 88170 97509 97002 116647 117156 336423 361199 962942 955429 355928 369947 108807 95351 106395 104694 122557 117194 111130 113375 77765 76376 259872 229465 670379 665545 198796 196311 251977 255249 295160 288766 304278 306379 319952 326966 301945 336030 681468 710948 514775 418285 268887 264190 304646 305410 320205 322919 328008 330705 362979 367843 599691 619944 40.95 67.9 1
11:45:14 2023-09-27 331744 328485 81936 79701 122863 125015 124590 123641 89360 88049 97509 96775 116567 117190 336387 360841 962942 955156 357656 369875 108773 95286 106327 104590 122557 117160 110976 113262 77626 76376 259872 229176 662823 663773 198796 195903 250960 255319 294082 288599 304192 306847 319834 327142 302087 336522 681431 710450 508934 418285 268841 264225 304254 305876 318066 323408 328068 330312 362724 367326 599507 622934 40.95 67.9 1
11:45:15 2023-09-27 331744 328047 81903 79452 120491 125068 124676 123641 89327 88110 97509 96775 116761 117156 336387 361164 962942 955429 357403 369911 108773 95607 106395 104486 122557 117160 111053 111736 76524 76532 259872 229827 665736 663159 198796 196243 252887 257588 295160 288766 304064 306847 320094 326192 301241 336766 682564 710446 516660 418949 269030 264225 304631 305589 318066 323179 328300 330348 362979 367585 594820 619981 40.95 67.9 1
11:45:16 2023-09-27 331744 328742 81907 79673 122944 121981 124555 123504 89327 88110 97408 96479 116728 117156 336387 361164 962906 955429 357910 369911 108693 95221 106361 104518 122438 117160 110976 113252 77765 76324 258619 229501 662482 663773 197604 196482 252851 255319 294122 288395 304208 306847 319127 326192 302831 333577 679953 709406 517517 419542 268015 264812 305182 305625 318066 323386 328277 334184 365074 366159 599617 621644 40.95 67.9 1
11:45:17 2023-09-27 333654 328862 81889 79855 120625 121972 121264 123848 89262 88202 97374 96775 116937 117447 336387 363335 965028 954035 356642 369587 108807 95221 106395 104661 122557 117079 111053 113218 77798 76376 265601 229176 661398 663809 198796 196448 251345 255105 294331 288400 305391 306847 319586 326192 302263 335464 679953 709406 517517 419542 268239 264260 304932 304551 318547 323179 328336 332127 362724 366445 600277 619981 40.95 67.9 1
11:45:18 2023-09-27 331744 328458 81903 79619 122948 125102 124555 123470 89327 88170 97374 96775 116647 117352 336387 360624 962906 955156 357910 369911 108957 95221 106395 104557 120894 117079 110976 113218 77765 76324 259872 229014 667944 663809 197604 196482 251520 255319 294952 288689 304515 306847 319127 326192 302831 335501 679989 711451 517517 419245 268652 264825 304860 305374 320403 323526 328191 331242 363127 366631 598860 622528 40.95 67.9 1
11:45:19 2023-09-27 333618 328826 81818 79814 120491 125137 124521 123744 89718 88138 97475 96775 116567 117352 336423 365069 965294 954072 357403 369911 108807 95286 106361 104661 122557 117160 110976 113252 77765 76376 259872 229881 662457 664784 198796 196482 251520 255355 294952 288802 305931 306847 319610 326227 301843 335537 682467 710446 517517 418949 268652 264296 304932 305302 318066 323179 328336 331314 362979 367326 599691 621334 40.95 67.9 1
11:45:20 2023-09-27 332751 328778 81940 79705 122863 121981 124590 123590 89360 88049 97408 96479 116761 117190 336387 361199 962942 955429 357403 369911 108843 95221 106287 104486 122472 116837 110976 113252 77765 76376 259872 229339 663421 663809 197604 196517 254050 255105 295546 288485 304208 306244 319162 326157 303115 335501 679989 709115 516146 419287 268365 264155 305039 304837 318405 323039 328386 332212 364891 365531 597624 619944 40.95 67.9 1
11:45:21 2023-09-27 333834 328734 81944 79891 120659 121856 124521 123744 89360 88202 97374 97008 117179 117352 336152 363406 962942 952680 356898 369947 109066 95221 106361 104518 122522 117160 110976 113252 77732 76376 259872 229176 663562 665761 198796 196482 252116 254892 295338 288400 304736 307136 320295 324686 302830 333577 676128 710446 507849 422034 267450 264260 305182 304123 318547 323179 326608 332631 364360 365638 598576 619032 40.95 67.9 1
11:45:22 2023-09-27 331852 328950 81654 79850 120412 121889 124486 123830 89327 88267 97272 97039 116567 117581 335375 364427 960109 949670 356898 369579 109175 95091 106612 103961 121012 116770 113006 112994 77831 76169 258619 228206 670452 665761 198796 196517 251765 254927 295160 288485 303266 306922 320555 324894 305792 335247 681597 710303 513405 422932 267684 264155 305003 304766 318405 323860 326536 331888 364104 365638 595676 619506 40.95 67.9 1
11:45:23 2023-09-27 332522 328012 81614 79842 120157 122224 121267 123830 89325 88234 97239 97039 116373 117581 335375 364462 961236 949868 356393 369875 108807 95091 106395 103928 122761 116770 113085 112994 77798 76169 259872 228690 669016 666704 198796 196482 251730 254927 295160 288395 304847 307136 320130 324232 304467 335501 681560 710446 519112 422034 267415 264260 305182 304945 318101 323214 326572 331422 364396 365638 596226 618122 40.95 67.9 1
11:45:24 2023-09-27 331583 328773 81650 79846 120412 122179 124521 123865 89173 88234 97239 97039 116486 117581 335410 364754 960146 949905 356393 369911 109211 95221 106577 104310 122761 116803 113006 112994 77831 76221 259872 228206 669979 665761 197466 196517 254409 254927 295955 288838 303494 308474 320994 324057 304574 335392 682228 713430 514775 424434 268060 264225 305827 304945 318547 324189 326282 333235 365170 365674 595016 619032 40.95 67.9 1
11:45:25 2023-09-27 329849 328893 81654 79987 120324 122056 124279 123951 89173 88267 97306 97106 116823 117581 335410 364498 960146 949905 356645 369319 108882 95221 106543 104310 122591 116998 111130 113252 77798 76272 259872 227883 670118 668593 198796 196517 252151 254927 295160 288802 304847 306707 320816 324197 304503 335501 676092 709577 514775 421034 267826 264260 305612 304123 318547 324153 326572 332127 365527 365674 597532 619944 40.95 67.9 1
11:45:26 2023-09-27 328782 329813 81646 79928 120157 122056 124313 123985 89140 88561 97205 97138 116373 117615 341677 363370 960146 949905 357220 369911 108807 95351 106395 104661 120758 117079 111130 113252 77798 76324 257191 228044 667085 669431 198796 196926 254318 255108 296063 288892 303374 308583 321897 324022 304788 336377 682228 712223 512034 421924 268239 264014 305971 304945 318066 324677 324699 330849 366856 365389 594101 619506 40.95 67.9 1
11:45:27 2023-09-27 329813 329004 81650 79846 120157 121889 124313 123951 89140 88234 97205 97138 116373 117615 341677 363370 960109 948485 356356 369911 108807 95221 106395 104486 122557 116803 110976 113061 77765 76272 259872 227937 665862 669067 197466 196210 252503 255141 294118 294233 305386 306847 322601 324197 304004 336522 681681 712368 519112 421627 268239 264260 306043 306114 317106 324677 328104 330312 367437 366739 603224 622934 40.95 67.9 1
11:45:28 2023-09-27 329659 328074 81654 79904 120320 121972 124452 123813 89173 88267 97306 97106 116406 117615 335375 362791 965749 949868 357300 369031 108440 95351 106179 104726 122353 117160 110823 113286 76400 76532 259872 229501 660520 669541 198796 196448 252398 255178 293562 289023 304564 306739 322529 325371 303826 336559 680950 716253 516489 423232 268550 263856 306043 305912 316965 324153 328605 329350 367437 366774 594820 619981 40.95 67.9 1
11:45:29 2023-09-27 329659 328078 81654 79981 120157 125415 124279 123951 89051 88267 97239 97039 116293 117615 341677 361234 965028 949868 359177 369911 108698 95221 106179 104590 122387 117194 111062 113330 77659 76376 265601 228852 659975 669067 198796 196210 252292 254927 294331 293404 304243 306847 322862 324197 303790 336285 679989 717989 513405 422622 268652 263821 305827 305876 317106 324189 328641 332253 366892 367004 602018 619871 40.95 67.9 1
11:45:30 2023-09-27 328591 328038 81654 79741 120157 125206 124313 123779 89325 88234 97239 97072 116373 117548 337223 361234 968258 947812 356262 369911 108440 95351 106213 104883 120642 117383 111062 111736 77773 76480 260071 230406 661046 669541 198796 196380 252398 255965 293634 288802 304779 306847 322076 325000 303896 336962 684056 718497 508934 423085 268815 264190 305147 306775 317106 323109 330040 331055 366555 366739 600969 622655 40.95 67.9 1
11:45:31 2023-09-27 330360 328734 81618 79814 120412 121972 124452 123916 89201 88202 97441 97073 116340 117548 337680 362247 967120 947067 356191 369839 108407 95825 106327 104661 122488 117194 110823 113409 77699 76480 265601 229827 666369 669067 198796 196448 252468 256397 294331 288802 305172 306847 322076 325105 303079 336522 681431 717953 514775 422932 268616 263821 305060 306523 320177 323873 329783 332055 366448 366274 602018 622508 40.95 67.9 1
11:45:32 2023-09-27 330594 328007 81654 79709 120329 121889 124417 123916 89295 88202 97306 97073 116306 117548 335375 361199 968530 948852 356226 369587 108539 95547 103994 104707 120509 117255 110942 113666 77806 76480 261209 230153 668005 669468 198796 196448 252292 256141 294331 288883 306909 306811 322279 324878 302763 336195 682601 717446 520502 422632 268805 263821 305147 305481 317106 322919 329573 330316 366591 367290 599396 621774 40.95 67.9 1
11:45:33 2023-09-27 329279 328047 81759 79810 120324 121972 124452 123796 89234 88234 97340 97138 116340 117548 335340 361164 967806 949653 358926 369875 108407 95351 106327 104661 120341 117160 110823 113375 77765 76376 259872 229176 660701 669541 198796 196448 252292 254892 294161 293818 304457 306581 322792 324651 303754 337035 681949 717410 512413 424360 268779 264014 305827 306163 319272 324013 328459 332055 367258 366524 601322 619944 40.95 67.9 1
11:45:34 2023-09-27 330126 328029 81650 79814 120412 121889 124279 123882 89295 88202 97306 97106 116340 117548 335375 364811 970283 950017 359214 369139 108307 95482 106411 104629 120592 117451 111019 113587 76429 76428 257560 229176 662443 668593 198796 196448 252433 255249 294046 293745 304672 306739 322792 324651 303790 336522 681681 717953 520502 423232 268616 264225 306043 306545 317070 323631 329070 329350 367143 366739 599470 619981 40.95 67.9 1
11:45:35 2023-09-27 329659 328782 81622 79818 120324 122056 121058 123882 89140 88234 97306 97106 116373 117581 337150 362247 965712 949868 358926 369579 108440 96021 106253 104694 120341 117160 110823 113375 77732 76376 259872 229176 667872 669067 197638 196482 252081 256670 294952 288802 305638 306775 322529 325175 303753 336981 684093 718206 517517 423232 268922 264084 304539 306631 318629 323004 329893 330277 366555 367485 598185 622691 40.95 67.9 1
11:45:36 2023-09-27 329279 328012 81618 80004 120487 125206 124452 123830 89234 88234 97340 97210 116527 117935 337461 361093 968419 948778 358123 369695 108606 95704 106485 104948 120509 117194 110823 113409 77732 76584 259872 229827 666748 669067 198796 196482 254677 256648 294224 288802 305638 306847 323317 325140 303754 337035 681949 718497 514775 423011 268841 264225 305147 306595 318030 323144 330040 329350 366591 367290 599067 621774 40.95 67.9 1
11:45:37 2023-09-27 328746 328250 81618 79814 120408 121972 124417 123916 89140 88234 95279 97106 116340 117581 336400 362247 967120 950017 358926 369579 108440 95351 106327 104694 122403 117527 110976 113409 77765 76324 258844 228852 660956 669358 197638 196482 252503 256106 293634 289428 305386 306595 322505 325384 303861 336889 684653 718351 508934 423195 268887 264084 305003 306811 318030 324834 330040 329350 366999 367111 601396 622691 40.95 67.9 1
11:45:38 2023-09-27 330126 328778 81875 79990 120408 121972 124452 123916 89295 88234 97340 97106 116533 117581 337441 362247 967450 949832 358926 369875 108665 95417 106219 104694 120341 117356 110823 113409 77732 76480 263278 229827 657544 669067 197604 196482 251520 256106 295750 288622 306105 306271 322076 325630 304004 337548 681913 718497 513405 422034 269066 264005 304682 305697 319475 322209 330507 330080 366591 367290 599433 624740 40.95 67.9 1
11:45:39 2023-09-27 330594 327976 81642 79900 120408 121889 124486 123916 89295 88234 97374 97106 116533 117615 335375 361199 968530 948485 358417 369947 108798 95482 106361 104694 120341 117194 110823 113409 77732 76480 259552 229990 661814 669067 197638 196789 252743 256468 295955 288323 305997 306775 321933 325717 304274 336377 682712 718315 524498 422034 268841 265626 303611 306127 319996 322174 330273 330312 365527 367290 598897 622728 40.95 67.9 1
11:45:40 2023-09-27 329742 328012 81646 79810 120408 121889 124452 123830 89295 88234 97340 97106 116603 117548 337441 361199 968530 948852 356191 369947 108590 95351 106327 104661 120341 117194 110823 111949 77732 76584 265601 229990 668434 668593 197638 196482 251695 255390 296349 288079 305674 306847 320816 325175 303115 336559 680950 718533 513405 422034 269030 264260 304718 305481 319065 322209 330273 331086 365527 367585 598546 623169 40.95 67.9 1
11:45:41 2023-09-27 329279 328422 81646 79733 120324 125206 124486 123744 89295 88234 97340 96940 116340 117548 337441 361164 968530 946833 356393 369911 108740 95286 106287 104694 120642 117194 110976 113218 77765 76428 257560 230643 659487 668374 199921 196414 252887 256394 294909 288967 306198 306739 321897 325753 303754 337511 681431 720567 502429 421997 268887 264225 304254 306343 319029 322209 330434 330080 366298 367326 599691 623132 40.95 67.9 1
11:45:42 2023-09-27 329546 328007 81650 79705 120329 121889 124486 123796 89173 88234 97340 96973 116373 117548 337441 361199 968530 947067 355889 369875 108698 95351 106253 104590 122403 117160 110976 113252 77732 76376 263278 228513 661839 667648 197638 197098 251345 255319 298383 287665 305172 306847 321850 325175 303115 333577 679686 717482 521892 422034 268239 265479 305182 305387 319996 322209 329573 330348 365527 366453 598818 625192 40.95 67.9 1
11:45:43 2023-09-27 329546 328012 81646 79806 120408 125206 124486 123744 89234 88234 97374 97106 116373 117922 337680 364427 968530 948852 356393 369911 108440 95351 106253 104590 122353 117160 111062 111736 76368 76584 261209 230153 662810 668520 199921 196414 252887 256359 295575 288404 305638 306019 322076 325840 304004 336561 681431 718460 520502 422034 269030 264789 304610 306343 320630 322209 330040 330348 367137 367585 599396 624303 40.95 67.9 1
11:45:44 2023-09-27 329279 328782 81650 79986 120487 121889 124452 123830 89327 88234 97306 97007 116373 117548 337441 361164 968530 947067 355273 369875 108698 95351 106327 104694 120341 117160 110789 113252 77732 76376 257560 229990 662180 667648 198796 196448 251730 256106 295052 287990 306438 306847 322826 325666 304004 337309 681949 718533 514775 422748 269066 264260 304682 306811 319488 324834 330324 332999 366341 367736 601396 623464 40.95 67.9 1
11:45:45 2023-09-27 329279 328246 81650 79709 120329 125311 124279 123744 89234 88234 97272 96940 116340 117548 337203 361164 968902 948177 356191 369911 108407 95482 103961 104883 120524 117350 110789 113509 77773 76480 259872 229990 659292 668994 198796 196482 252292 256106 295303 288616 307309 306595 322302 325140 303790 337309 681949 719367 503773 422034 268877 264225 304932 306595 318520 322243 330507 330312 366627 367585 598185 624303 40.95 67.9 1
11:45:46 2023-09-27 330126 328156 81646 79705 120324 125241 124279 123830 89234 88234 97205 97007 116373 117581 337203 361199 968530 947067 356155 369911 108440 95351 103773 104661 120341 117194 110635 113296 77732 76376 257560 229827 660994 667648 197673 196482 251520 255390 297230 287990 305674 306847 322076 325666 303790 336522 679989 718497 524150 422034 268815 265417 305612 305589 319748 322069 329930 330705 366448 367147 599345 622986 40.95 67.9 1
11:45:47 2023-09-27 329778 328007 81683 79900 120496 121889 124486 123744 89266 88234 97374 97039 116670 117548 341677 364462 970594 950731 354521 369393 108756 95417 106519 104629 120592 117288 110942 111759 76356 76480 259872 229827 661603 667648 197638 197530 252398 254927 296408 287990 304743 306847 321137 325753 304717 333577 680778 712332 514775 422034 267415 265108 306043 304267 320517 324377 329573 333709 365491 365638 592715 622728 40.95 67.9 1
11:45:48 2023-09-27 329813 327482 81646 79810 120324 125188 124365 123744 89327 88234 97306 97073 116373 117548 334402 365010 969251 947104 351641 369875 108740 95286 106361 104661 122353 116837 110823 113218 77732 76376 259872 229176 660291 667648 198796 197406 252327 254927 295991 287990 304743 308134 321850 325929 304753 335501 681597 718539 528142 421850 268096 265373 306402 304551 320600 322969 329660 331207 365349 365638 593554 622691 40.95 67.9 1
11:45:49 2023-09-27 329315 327482 81614 79701 120324 125206 124279 123796 89234 88202 97205 96908 116260 117413 337498 364760 971099 950204 354343 369435 108565 95351 106440 104596 120509 117059 110942 113184 77732 76272 257560 229881 662457 667439 198796 197098 251520 255319 296868 288323 305710 306847 321850 325894 304039 336285 680682 717446 515290 422034 268652 265479 305182 305589 320068 324377 330040 331081 365527 366774 598841 622728 40.95 67.9 1
11:45:50 2023-09-27 330448 327790 81851 79900 120404 125241 121335 123796 89327 88234 97272 97039 116340 117548 337203 363335 968530 948852 356898 369911 108698 95989 106287 104557 122319 117079 110823 113252 77572 76428 257560 229501 660759 667648 197638 196927 251520 255859 296242 288079 305423 306847 321790 325875 305575 336231 682080 716289 514775 422595 268922 265745 305670 305231 320339 323144 330040 330849 365527 365317 595676 624303 40.95 67.9 1
11:45:51 2023-09-27 329315 327747 81614 79787 120408 125346 124452 123744 89234 88500 95454 97175 116824 117772 337644 364356 971284 950880 353521 369139 108640 95417 106440 104629 122353 116965 110823 111793 76492 76480 259872 229501 663537 667175 197466 197475 252327 254927 296616 287990 304743 306847 320780 325666 304967 335501 680778 712296 515118 422034 267415 264887 306043 304017 320481 324377 329340 333235 365527 365674 592715 621810 40.95 67.9 1
11:45:52 2023-09-27 329546 327738 81622 79701 120329 125346 124452 123710 89173 88234 97205 96940 116373 117548 337203 364462 969251 948448 351641 368763 108698 95221 106327 104661 122319 116803 110823 113140 77732 76324 261209 229176 659108 668593 198796 197132 252151 254571 297243 288716 305386 308352 320994 326016 305289 335392 680222 712115 514775 422858 267272 265037 306043 304017 320517 322243 329696 332253 365491 365638 590642 622728 40.95 67.9 1
11:45:53 2023-09-27 329315 327517 81642 79733 120320 122056 121136 124124 89410 88412 97508 97008 116434 117480 337094 364832 971247 949832 351569 369615 108773 95221 103884 104629 120642 116965 110976 113061 77732 76272 259872 229719 665998 668593 197432 196517 253102 254465 295955 288395 304707 306847 322112 324197 305684 336559 678580 716398 514947 422221 268239 264040 306582 305181 319548 323179 328641 330849 367437 366481 592918 620895 40.95 67.9 1
11:45:54 2023-09-27 328818 328012 81502 79983 120074 122056 120894 123985 89018 88267 97205 97106 116373 117581 335925 363370 969288 952680 353703 369319 108773 95825 106327 104518 122353 116803 110823 113218 77765 76272 258619 228852 662004 670380 199921 196926 253457 256734 296760 288671 304564 306847 322386 324022 305253 337366 678704 717410 514775 422185 268239 264014 306906 304409 319512 322919 329107 330348 367444 366753 588976 621334 40.95 67.9 1
11:45:55 2023-09-27 328582 328255 81678 79936 120256 122056 124487 124037 89197 88565 97439 97240 116240 117839 337203 360049 966476 954072 355132 369579 108440 95221 106327 104343 122353 117059 110942 113218 77765 76324 257560 228852 671546 668593 198258 196176 253137 254927 296242 288599 305638 306631 323317 326157 302619 339130 680295 719041 514775 422661 269932 263417 306474 304981 319065 323666 330273 329314 367178 369024 592715 623647 40.95 67.9 1
11:45:56 2023-09-27 329193 327543 81654 79709 120329 125171 124192 123590 89295 88234 95332 96940 116373 117548 341846 361114 972110 957470 355314 369355 108332 95351 105998 104661 120174 117194 110482 113364 76397 76584 259872 230153 658195 667305 198776 196414 252997 255178 295883 288526 306248 306631 320780 327142 302867 337657 680778 716321 518545 419578 269896 263821 306043 304981 318958 323408 327953 330312 364943 369060 591931 623206 40.95 67.9 1
11:45:57 2023-09-27 331014 327050 81720 79677 120496 125137 124347 123676 89410 88234 97306 96940 116373 117156 337203 358974 973525 957470 355565 369947 108590 95286 106253 104676 122353 116803 110635 113218 77626 76324 258844 230153 661302 664784 197707 196517 252538 255141 295919 287549 305423 306209 320840 327178 303079 337621 678594 712187 514775 419578 269516 264040 306043 304945 321003 321949 329573 333983 364147 367592 595527 622581 40.95 67.9 1
11:45:58 2023-09-27 331583 327512 81650 79705 120408 125137 124486 123710 89327 88234 97239 96808 116373 117466 337203 360084 968530 955429 351569 368799 108918 95091 106361 104531 120844 116992 111096 111426 76388 76324 257560 228529 664036 663591 199921 196858 254641 254500 297495 287990 305147 307171 320330 326086 303633 337548 678851 711451 516146 420250 269229 264812 306043 303128 321003 323179 328373 332392 364396 367843 589157 620017 40.95 67.9 1
11:45:59 2023-09-27 331350 327548 81683 79717 120412 125137 124521 123710 89327 88234 97239 96940 116556 117352 337203 360588 968530 955429 351569 368799 108807 95091 106395 103993 122472 116689 110976 112949 77765 76221 257560 228529 672326 664821 197673 196210 254092 254927 295790 293818 304208 306244 321526 325929 303790 339130 680295 711451 514775 421144 269066 263013 306870 305159 318558 324920 328459 332019 365384 368289 592496 621644 40.95 67.9 1
11:46:00 2023-09-27 329849 328782 81679 79846 120324 125188 124347 123744 89327 88561 97306 96973 116373 117548 336727 360119 967156 957692 356316 368475 108831 95417 103949 104421 120655 117059 110942 111426 76316 76428 265601 228206 669645 665725 197707 195869 253137 255319 295933 288892 304208 306847 321172 325929 303115 339077 676092 710883 514775 421437 270539 263013 306474 305437 319498 324224 328605 331350 365527 366651 595016 619944 40.95 67.9 1
11:46:01 2023-09-27 329315 327552 81646 79814 120157 125171 124452 123710 89327 88234 97239 96940 116180 117514 336727 360462 962979 955583 357910 368799 108773 95221 106213 104343 122387 116965 110823 113028 77692 76272 257560 228206 675859 664821 198880 196482 252538 255927 295052 293331 303921 306244 322076 327178 302052 338651 680950 713320 514775 419323 270513 264014 305719 306473 317960 324013 328459 331242 365349 368844 602079 619944 40.95 67.9 1
11:46:02 2023-09-27 331511 326104 81679 79456 120491 125015 124555 123470 89327 87929 97408 96479 116406 116799 337203 362939 964702 954274 357293 368619 108673 95351 106445 104596 120341 117026 110942 111581 77806 76272 258619 228690 661505 664129 200203 196448 252468 256106 295933 288892 304456 308438 321101 327515 303993 338338 679917 709577 521892 418581 269572 264005 305182 305867 318735 324118 328569 331045 365193 368880 597624 619944 40.95 67.9 1
11:46:03 2023-09-27 329511 326983 81618 79808 120491 125242 124452 123641 89234 88202 97441 96908 116226 117352 336965 360462 961470 954035 357147 368727 108665 95221 106475 104310 120509 116770 110994 113150 77699 76272 259872 228206 676103 661792 200344 196482 252081 256106 295160 288802 304457 306847 321586 327812 302759 338009 682638 711342 514775 420054 269752 264119 304967 306379 318816 323978 329536 331314 364069 368880 599691 622528 40.95 67.9 1
11:46:04 2023-09-27 332991 326988 81679 79673 120491 125277 124486 123641 89467 88202 95487 96911 116494 117345 337223 364699 966149 952496 355671 369139 108640 95351 103961 104676 120341 117046 110789 113184 76348 76532 258844 228852 661640 663268 197638 197509 254677 255319 294981 288802 304243 307601 320579 326122 304967 336248 682043 710409 514775 421735 268203 265037 305755 305876 319029 323631 327568 332392 364907 366739 598841 618996 40.95 67.9 1
11:46:05 2023-09-27 331816 326988 81646 79705 120324 125137 124452 123818 89140 88202 97306 96940 116340 117514 336727 365944 960073 949868 355816 368468 109066 95091 106577 103896 122761 116542 111130 112994 77798 76169 261887 228206 670098 664748 197604 197098 252503 255319 296206 288793 303957 309638 321790 326645 305468 337110 682191 711342 514775 424133 268473 264119 304752 305410 319029 325131 326209 332212 366999 366703 594980 618996 40.95 67.9 1
11:46:06 2023-09-27 328728 327477 81622 79904 120074 122224 121088 120855 89100 88500 97406 97008 116536 117839 336017 362106 963368 950843 355241 368432 108665 95156 106179 104531 120592 116736 110942 111483 77732 76169 257560 227525 663433 667648 197604 196482 252503 255284 294438 294233 304208 306847 321754 324878 304467 337035 679953 712223 523282 420998 269030 264225 306043 305374 317070 324978 328569 333198 367695 367290 599691 619908 40.95 67.9 1
11:46:07 2023-09-27 328728 327508 81622 79818 120162 121889 124210 123882 89201 88234 97306 97106 116113 117548 336727 361129 961470 948448 357910 368173 108407 95286 106219 104343 120341 116965 110789 113150 77699 76376 258619 228206 661576 668593 200203 196926 254857 255143 294774 290526 304528 308026 323402 325454 304788 337402 682712 716325 514775 423532 268805 264260 306510 305804 317070 325131 329303 330312 367731 367700 598048 619944 40.95 67.9 1
11:46:08 2023-09-27 329513 327724 81823 79936 120286 121889 124452 123968 89165 88412 97439 97141 116400 117480 337057 361129 965712 949158 358671 369175 108498 95351 106184 104557 120174 116803 110687 111736 77699 76324 257717 229176 659689 668593 197673 196517 251695 256141 295675 288395 305315 306847 322565 325666 304467 337548 680950 718497 520502 422632 269066 264225 304932 306545 319029 322919 330507 330580 366591 367843 600748 622728 40.95 67.9 1
11:46:09 2023-09-27 328516 326983 81618 79818 120412 125346 124422 123710 89327 88476 97374 97106 116373 117548 337461 360841 968530 948852 357910 369283 108407 95351 106219 104486 120258 116965 110635 113184 77699 76541 258844 229428 658471 668884 199921 196995 253139 256528 294952 288888 305458 306739 322911 325858 304431 337584 681913 718460 517517 423232 269445 264225 306043 306811 317106 324013 329806 330312 367659 368615 598934 621298 40.95 67.9 1
11:46:10 2023-09-27 330126 327600 81776 79994 120423 121972 124452 124055 89165 88533 97306 97073 116260 117548 336727 363745 966972 948852 357653 368727 108407 95672 104005 104590 120174 116965 110635 113184 77699 76324 259872 228852 659701 668593 199921 197098 252538 255355 294082 287927 304672 306847 324228 325140 304503 337309 681431 717953 513405 424360 269066 264260 306043 306811 317106 324642 329573 330312 367695 367843 599691 619981 40.95 67.9 1
11:46:11 2023-09-27 328728 327485 81650 79814 120329 121889 124452 123710 89201 88234 95279 97106 116146 117548 337203 361164 962906 949980 356137 367655 108440 95221 106327 104453 120341 117033 110951 111581 76420 76428 259872 228206 666101 669816 199921 196995 253139 255213 295819 288295 304736 306847 323091 325140 304824 337402 682228 711650 512034 421888 268815 264789 306043 305374 318030 325166 327532 331314 367695 367290 596190 619944 40.95 67.9 1
11:46:12 2023-09-27 329623 328073 81744 80000 120183 122056 124210 121988 89234 88476 95356 97242 116306 117548 336727 361164 962187 950017 355022 368468 108807 95221 103794 104518 120341 116770 110823 112994 77765 76272 265601 227561 665858 667648 197638 197098 252572 255319 296085 288540 304707 306847 323091 324913 304717 337309 680914 712332 512034 421888 268841 264225 306043 305008 317106 325166 328641 330312 367731 367290 598662 619944 40.95 67.9 1
11:46:13 2023-09-27 328728 327755 81618 79810 120153 121889 124210 123710 89234 88267 97238 97106 116146 117548 336934 361164 961470 948411 357836 368173 108723 95417 103916 104564 120607 117093 110789 111426 76397 76428 259872 228852 659399 668994 197638 196927 252538 256106 294331 288730 306914 306847 323055 325175 304595 337584 684167 718460 513405 423232 269030 264493 306043 306811 317141 323892 330040 330080 367473 367585 598185 621334 40.95 67.9 1
11:46:14 2023-09-27 328400 326983 81814 79705 120162 121889 124452 123727 89140 88234 97238 96940 116146 117480 336727 360553 967156 948177 357910 368468 108374 95221 106111 104486 120091 116803 110482 113184 77593 76272 258844 229176 662162 667648 197673 196517 251765 256141 294738 288802 305638 306581 322565 325666 304039 337584 679917 718497 500604 422034 269102 264225 303968 306811 319029 323144 330507 330312 366591 367843 599691 622251 40.95 67.9 1
11:46:15 2023-09-27 329659 327431 81650 79814 120153 125206 124244 123676 89173 88234 97205 97106 116340 117548 336727 360876 969592 948392 358779 369031 108307 95482 106411 104629 120341 117255 110755 111659 76429 76480 257560 229014 660682 668593 197673 196995 252327 256680 295160 288802 306054 306847 322947 325666 304395 337584 681431 719559 513405 422632 269066 264260 305182 306595 318547 323408 330507 330312 366627 367843 599691 621810 40.95 67.9 1
11:46:16 2023-09-27 329856 327023 81618 79733 120153 125171 124279 123676 89292 88234 97171 96940 116146 117433 336727 360876 967571 948177 358417 368468 108374 95221 106145 104676 120174 117160 110635 113218 77732 76428 259872 228706 659340 668593 197707 196927 252538 256716 295160 288802 306105 306811 323055 325666 304467 337329 685092 719559 517003 423195 268958 264155 305039 306703 318629 323752 330434 332327 367143 367843 598222 621774 40.95 67.9 1
11:46:17 2023-09-27 330126 327019 81654 79814 120157 121945 124244 123676 89295 88234 97238 97210 116494 117738 336472 362939 967009 947392 357873 368619 108525 95351 106416 104596 120307 117046 110482 113218 77699 76324 259872 229916 657941 667648 198258 196790 254050 256683 296116 288395 306105 306847 322565 326157 303932 337584 679953 718497 514775 422034 269066 264851 304932 306379 319065 322209 330507 330348 365206 367843 599691 621810 40.95 67.9 1
11:46:18 2023-09-27 329426 326759 81646 79701 120320 125346 124071 123676 89173 88202 97306 96940 116548 117514 337203 360876 967843 947503 357910 368763 108407 95286 106184 104590 120174 116803 110482 113218 77699 76376 257560 229501 665241 667648 197707 196927 251730 256356 295575 288395 307784 306667 322553 325910 306010 337438 682712 717301 510554 421960 268922 264119 304753 305481 319029 322243 330273 331121 366341 367441 599691 621774 40.95 67.9 1
11:46:19 2023-09-27 329659 327436 81614 79842 120324 125206 124244 124193 89255 88524 95389 97210 116240 117447 336344 363012 967658 948778 358926 368583 108407 95351 106219 104661 120388 117268 110687 113184 77666 76376 257560 229339 659171 669067 198258 196824 252116 256716 295160 288395 306141 306847 322565 326122 304039 337584 680950 719280 513405 422034 269066 264225 304682 306595 319029 322209 330273 330348 366591 367843 599691 621810 40.95 67.9 1
11:46:20 2023-09-27 329659 326073 81614 79701 120157 125171 124279 123676 89173 88234 97205 96940 116146 117352 336727 360876 967156 947503 357910 368727 108332 95221 106145 104486 120008 116803 110482 113184 77626 76376 258844 229556 656932 667648 197673 196517 254318 256683 295955 288622 305997 306775 322422 326016 304360 337402 682440 718278 508934 422034 269066 264190 304718 306293 319406 323179 330507 330545 366627 367843 599470 624303 40.95 67.9 1
11:46:21 2023-09-27 327790 327023 81819 79932 120320 121889 121186 123917 89230 88412 97440 97008 116207 117814 336581 363012 967120 947503 357910 368727 108407 95417 104038 104557 120008 116803 110482 113140 76137 76428 257560 229014 657061 667648 197707 196517 251730 256141 295160 288395 306105 306847 322565 325875 304039 337621 679989 717446 508863 422034 269102 264260 305147 306811 319029 322243 330507 330348 367180 367843 599691 622691 40.95 67.9 1
11:46:22 2023-09-27 329659 328464 81654 79705 120329 125171 124244 123676 89140 88234 97205 96808 115986 117433 336727 360084 967156 948177 357910 368763 108407 95351 106111 104661 120008 116770 110482 113218 77572 76376 257560 229176 659446 668410 200235 197234 253174 256394 294015 288802 307127 306775 324385 325490 304252 338577 681431 717953 514775 423722 269229 264190 306043 306811 317141 324189 330040 332290 367588 367843 599691 621810 40.95 67.9 1
11:46:23 2023-09-27 329047 327471 81678 79859 120222 121823 124452 123917 89165 88138 97405 96976 116207 117433 335777 360049 964627 950204 357763 368173 108407 95156 106219 104310 120239 116992 110482 113150 77732 76272 263278 228206 672133 667648 197673 196517 252538 256141 295310 288622 305387 306847 323091 325666 304467 337584 681431 717989 513405 422034 269030 264260 305182 306811 318768 323666 330040 330080 367178 367843 599433 623206 40.95 67.9 1
11:46:24 2023-09-27 328728 327260 81618 79733 120153 125171 124158 121818 89140 88234 97171 96940 115986 117433 336489 360588 965786 946396 357910 368468 108407 95351 103610 104661 120174 116770 110482 113184 76461 76532 257717 229465 657121 667575 199921 196995 252962 256574 295762 288766 305530 306451 323055 325666 304289 337584 682638 718497 513405 422034 269066 264225 305182 306667 318806 323179 330273 330312 367695 367290 597954 621334 40.95 68.0 1
11:46:25 2023-09-27 330126 326842 81716 79859 120187 121907 124452 123882 89295 88202 97272 96940 116281 117379 336436 360014 967120 946157 357403 368475 108539 95221 106071 104661 120008 116803 110482 112412 77519 76480 263278 229339 658301 667648 197673 197098 251730 255425 295957 288079 306141 306847 320816 325894 304467 337584 679989 717989 514775 422034 269102 265072 304718 306379 319772 324605 330273 333235 366663 367843 597661 622728 40.95 67.9 1
11:46:26 2023-09-27 329659 326073 81614 79701 120157 125084 124158 123470 89173 88202 97238 96940 116020 117352 336252 360049 967156 946157 357403 368468 108440 95221 106145 104812 120239 117154 110687 111659 77687 76428 260071 229501 665746 667575 199921 196995 252433 256500 295267 293331 305674 305950 323402 326192 304253 337584 680950 718497 519060 422632 269102 264260 304968 306811 318547 323179 330507 330348 367178 367585 594820 621334 40.95 67.9 1
11:46:27 2023-09-27 330360 327327 81772 79673 120157 125137 124158 123676 89173 88170 97205 96908 116340 117433 336252 360588 968419 947503 356898 368763 108440 95221 106179 104486 120174 116803 110482 113028 77732 76324 259872 229881 660951 666704 197707 196824 251695 255390 295783 287994 305674 306847 322601 326192 304253 337071 681200 717482 514775 422034 269138 265479 305147 305625 319996 324148 330040 330849 366591 367843 599376 621810 40.95 67.9 1
11:46:28 2023-09-27 328546 326038 81646 79701 120157 124997 124522 123590 89173 88267 97205 96808 116020 117466 336489 360049 967156 946157 356898 368475 108539 95902 104005 104525 120341 117093 110712 113430 76397 76480 257717 229501 658344 667175 197707 197098 251730 256288 296408 288883 306356 306847 322565 326192 304503 336780 680950 717989 528313 422034 269102 265108 304918 306379 320032 322209 330040 330348 366627 366417 598841 621810 40.95 68.0 1
11:46:29 2023-09-27 331181 326003 81614 79701 120281 121889 124244 123676 89173 88234 97205 96808 116469 117379 336727 360876 967156 946157 355853 368208 108440 95221 106179 104486 120174 116803 110482 111483 77572 76428 257560 229501 659064 665761 197673 197132 251554 255390 295783 287990 305674 306847 320780 325894 304503 336285 676092 716398 514775 421735 268688 265329 305182 304981 320068 322919 330040 333436 366334 366810 597992 622728 40.95 67.9 1
11:46:30 2023-09-27 328441 326003 81819 79701 120157 125137 124106 123504 89140 88202 97036 96808 116020 117156 335777 364553 969592 948975 355059 368619 108673 95286 106411 104453 120341 116703 110789 111426 77753 76324 258844 229501 659165 665761 198638 197716 251730 255319 295919 287990 305674 309188 322112 325929 304075 336285 676056 716398 507342 422034 268652 265515 304700 304981 320517 322243 329806 331350 365563 366774 596226 621847 40.95 67.9 1
11:46:31 2023-09-27 330126 328195 81614 79701 120157 125137 124071 121818 89133 88202 97205 96775 115986 117352 336489 362826 968530 944350 351605 367691 108440 95221 106219 104310 120258 116803 110635 113028 77626 76324 257560 229068 661360 665761 198796 197613 252327 255355 296551 287990 305674 306847 320851 326192 304717 335501 675826 716398 515290 421735 268015 265701 305182 304430 320553 322243 329573 331117 366627 366739 591513 621334 40.95 68.0 1
11:46:32 2023-09-27 329477 325998 81654 79709 120157 125137 124556 123504 89173 88234 97575 96944 116414 117413 335961 362974 968456 948815 351569 367511 108456 95760 106303 104596 120174 116803 110482 113072 77572 76480 265601 229339 658598 665761 197673 197750 254318 257500 296582 288485 304779 306847 322112 326192 304967 336047 680295 712332 514775 421437 268015 265479 306043 304945 321003 323179 329573 330849 365563 365389 591513 621810 40.95 67.9 1
11:46:33 2023-09-27 329893 326038 81782 79791 120157 125277 124210 123607 89140 88202 97238 96908 116248 117318 335523 363335 970594 948852 351677 368727 108407 95221 106219 104310 120258 116770 110712 111552 77699 76324 258844 229339 663047 665761 197673 197716 252503 255284 295919 288395 305172 306847 321790 326122 305397 335975 680778 712260 502429 422034 268203 265665 306043 304051 321003 323144 329573 332127 366555 366703 592642 621737 40.95 68.0 1
11:46:34 2023-09-27 330360 326025 81839 79673 120157 121856 121204 121818 89377 88622 95389 97008 116400 117413 336070 363193 970483 949037 351496 368137 108440 95221 106258 104310 120239 116992 110721 113116 77699 76324 257717 229501 662932 665761 197673 197750 252538 255319 296825 288400 305638 306877 322076 326157 304967 335975 680295 712260 514261 422034 268203 265665 306043 304909 320967 323144 329573 331081 366298 365638 594723 621737 40.95 68.0 1
11:46:35 2023-09-27 329659 327260 81618 79701 120157 125137 124210 123762 89140 88589 97306 96908 115986 117318 335705 362791 968530 948177 351605 368173 108374 95221 106292 104343 120354 116770 110482 113150 77699 76272 259552 229176 660516 665725 197638 197578 254677 255859 297243 288730 305494 308583 321933 326051 305683 336067 681670 715913 517860 422034 268203 265665 306043 304730 321039 323109 330040 331314 366298 366445 592496 621774 40.95 67.9 1
11:46:36 2023-09-27 330360 327198 81791 79823 120286 121889 121023 123882 89413 88170 97508 96976 116400 117413 336254 363299 969905 948852 351641 367921 108307 95482 106258 104310 120174 116736 110482 111426 76429 76479 257560 229176 661116 665761 197673 197716 252538 255284 296825 288395 305638 306847 322529 326157 304609 336248 680778 712260 514775 422034 268203 265479 306043 304481 320742 323144 330040 332180 365527 366117 592642 621774 40.95 67.9 1
11:46:37 2023-09-27 329893 326038 81614 79701 120157 125277 124210 123641 89173 88202 97306 96908 115953 117318 335741 362755 968530 948177 351605 368173 108407 95156 106292 104486 120258 116770 110635 112994 77732 76324 258844 229428 661969 667439 199921 197578 252887 255249 297185 288400 305961 308547 322386 326686 304681 336998 676056 716398 507849 421960 270531 265444 305147 305302 320967 322209 330471 331350 366879 367290 595438 622251 40.95 68.0 1
11:46:38 2023-09-27 330017 327573 81524 79863 120025 121856 124418 123934 89197 88412 95311 96908 116226 117433 336727 360049 967695 947621 357656 368173 108407 95351 104005 104564 120008 117101 110482 113184 77699 76428 257560 229176 669904 667913 198258 197063 252116 256500 296206 288485 306608 306847 322792 326157 304931 337621 679917 717953 514775 422034 269066 264851 305147 306595 319737 324377 330507 330813 366555 367843 597661 621810 40.95 67.9 1
11:46:39 2023-09-27 329426 326731 81622 79673 120157 125102 124210 123641 89234 88234 97204 96940 115953 117352 335741 360049 966762 946157 357403 368173 108407 95221 106150 104486 120008 116770 110653 111581 76461 76584 262469 229339 658021 667066 199921 197269 252398 256754 295124 289014 306069 306595 323055 326157 304503 338155 682712 717917 510385 422034 269102 264789 304896 306811 321042 323179 328413 330312 367143 367549 599691 623378 40.95 67.9 1
11:46:40 2023-09-27 329586 328591 81740 79823 120187 121786 124335 123607 89234 88234 97205 96908 116240 117447 336126 361114 967120 946157 357546 368173 108299 95221 106111 104486 120008 116770 110482 113072 77539 76479 257560 228852 666629 667175 197707 196961 252081 256716 296206 288395 306141 306847 322565 326122 303682 338338 679917 717953 514775 422034 269066 264260 304932 306811 319065 323144 330507 330813 366591 368615 599266 621774 40.95 68.0 1
11:46:41 2023-09-27 329426 328200 81622 79673 120074 125272 124123 123641 89140 88202 97137 96775 115953 117156 335705 359511 965749 946157 357403 366744 108374 95482 103972 104564 120204 116992 110601 111426 77674 76428 258844 229501 661204 667501 200203 196995 252538 256500 295303 288892 305386 306631 323019 325615 304467 338577 679953 717228 516146 422034 268779 264225 305147 306811 318547 323179 330507 330312 367431 367843 598509 621774 40.95 68.0 1
11:46:42 2023-09-27 328655 325967 81585 79673 119795 125102 124037 123848 89140 88202 95279 96808 115986 117156 335451 360826 965749 947621 357403 367619 108332 95286 106077 104486 120008 117101 110482 113106 77593 76324 258844 228852 655651 667913 198258 197098 251730 256680 294981 288395 306105 306847 322601 326122 304467 337584 679917 716398 514775 422034 269102 264225 304575 306811 319029 322243 330507 330849 366591 367843 599691 621810 40.95 67.9 1
11:46:43 2023-09-27 329193 325994 81622 79705 120127 125311 124210 123641 89201 88202 97238 96874 115986 117352 335777 359511 964664 948975 357437 367921 108506 95286 106269 104596 120140 116945 110414 111426 76334 76480 257560 229176 656924 665761 197707 197098 252851 256394 296170 288071 306356 306847 322792 326016 304717 337584 679917 717446 514775 422034 269066 265444 305147 306343 320740 322209 330507 330813 367143 367843 598841 623684 40.95 67.9 1
11:46:44 2023-09-27 329650 325998 81776 79718 120127 125242 124037 123556 89018 88202 97439 96808 115986 117156 335741 361093 967120 946157 355314 367655 108407 95221 106145 104518 120174 116770 110482 113072 77593 76428 263278 229501 662312 665761 197707 197406 251730 255390 297185 288075 305100 306847 322828 326157 305419 336522 676056 716398 507849 422034 269102 266123 305182 305804 320481 322209 330507 331350 366591 367585 595438 621774 40.95 67.9 1
11:46:45 2023-09-27 329655 325998 81622 79709 120238 125102 124071 123556 89234 88234 97204 96775 115986 117345 335451 364039 968902 946083 354630 368621 108340 95286 106411 104596 120224 117026 110635 113116 77593 76376 257560 229339 660750 665579 198258 197543 252116 255390 296479 288382 305674 306847 322565 326157 304467 336486 676092 716398 514775 421735 269252 265701 305612 305661 321003 323144 330507 331350 366591 367326 597992 621810 40.95 68.0 1
11:46:46 2023-09-27 329655 325774 81622 79705 120044 121724 124210 123641 89140 88415 97171 96908 115986 117156 335741 362791 968530 946157 353666 367655 108440 95221 106145 104343 120354 116770 110482 113072 77626 76272 259872 229176 659467 665761 198569 197750 252503 255355 297077 287990 305638 306847 322076 326157 304967 336011 676020 712066 514775 421437 268015 265479 306043 304945 321768 322919 329573 331314 366591 366188 594723 621334 40.95 68.0 1
11:46:47 2023-09-27 329856 325963 81622 79673 120127 125102 124210 123556 89170 88347 95422 97044 116300 117379 335596 362684 968184 948066 351460 367511 108606 95351 106292 104802 120008 116803 110482 111581 77666 76376 257560 229030 659674 665761 199921 197543 251695 255355 295675 287990 306105 306847 322565 326192 304717 336559 681560 716434 514775 422034 269102 265887 305039 304586 320742 322919 330273 331081 366298 367290 597568 621810 40.95 68.0 1
11:46:48 2023-09-27 330021 328427 81618 79677 120127 125102 124037 123641 89173 88234 97171 96775 115986 117523 335741 362247 967843 948177 353703 368763 108407 95221 106145 104310 120174 116770 110482 112994 76189 76324 256605 228852 658725 665761 198258 197750 252292 255355 297077 287990 305674 306847 322565 325840 304967 336248 680778 712332 515804 421735 268239 265887 306043 305017 320778 322884 330040 331350 366886 366739 594431 621774 40.95 68.0 1
11:46:49 2023-09-27 329623 327496 81618 79795 120172 121889 121105 121733 89197 88170 97372 97008 116127 117332 335523 362903 968382 948177 351641 367655 108440 95221 104038 104460 120174 116736 110482 112994 77699 76272 254361 228852 662076 665761 199921 197098 251695 256106 295432 287994 306105 306847 323544 326157 304503 336522 676056 716398 514775 421479 269102 265479 304932 305876 320481 322209 330507 331081 366591 367843 596630 621810 40.95 68.0 1
11:46:50 2023-09-27 329207 325998 81618 79705 120127 125050 124123 123641 89173 88234 97272 96940 115986 117318 335741 359009 964664 946157 357403 367361 108224 95221 106111 104343 120008 116736 110329 113028 77486 76272 257560 228852 657051 667175 198258 197098 252081 256536 296242 288395 306572 306847 322828 326192 304395 338099 679917 717989 514775 421735 269066 265037 303825 306379 319748 322884 329710 330849 367143 367843 598841 623080 40.95 68.0 1
11:46:51 2023-09-27 329527 328195 81678 79795 120055 121808 124331 123882 89197 88379 97439 96976 116093 117413 335705 358974 967156 946157 356751 368029 108374 95221 106111 104310 120008 117187 110500 112994 77593 76324 257717 228852 665620 665761 198258 197098 251730 256141 296580 287990 305319 306847 322601 326157 304503 337071 676056 716398 518031 422034 269102 265072 305147 306329 319996 322243 330507 331081 366885 367843 597661 621774 40.95 68.0 1
11:46:52 2023-09-27 328546 325994 81622 79709 120074 125102 124037 123470 89173 88202 97171 96775 115953 117164 333852 361164 967156 946157 355314 367655 108407 95221 106145 104486 120008 116770 110482 112994 76137 76272 257560 229339 663270 665761 198569 197441 251730 255390 297077 287990 305674 306847 322601 325910 304503 336559 676092 716434 514775 421735 269066 265887 305182 305661 319676 323144 330507 333709 367180 367298 596815 621347 40.95 68.0 1
11:46:53 2023-09-27 329623 325888 81524 79998 120187 121757 124331 123848 89197 88202 97171 96775 115953 117352 335451 364553 967843 946157 353412 367655 108723 95482 106111 104310 120008 116770 110482 112994 77572 76324 258844 229339 662435 665761 198569 197613 252292 255390 295919 287990 306141 306847 322826 326192 304503 336285 676056 716398 516832 422661 269066 265515 305182 305661 320742 322243 330273 331081 366591 366774 597108 621774 40.95 68.0 1
11:46:54 2023-09-27 329426 325985 81618 79705 119829 125015 124037 123470 89234 88234 97205 96940 116146 117352 335741 361199 967843 948852 354525 367655 108407 95091 106145 104310 120204 116958 110687 111426 76356 76324 257560 229339 661116 665347 200203 197303 252187 256754 296206 288395 306320 306847 322828 326051 304373 337621 676056 717446 514775 421515 269419 265072 305182 306595 319548 323614 328183 330849 366627 367843 598416 621810 40.95 67.9 1
11:46:55 2023-09-27 329623 325862 81744 79804 120157 125277 124037 123904 89234 88202 97406 97008 115920 117156 333816 360754 967524 947503 356898 368208 108407 95221 103752 104278 120008 116770 110406 113028 77486 76428 257560 229176 657061 665761 198569 197132 251730 255425 295731 288395 306141 306847 323055 326192 304431 337071 676092 717446 514775 422034 269481 265701 305182 306379 320517 323144 328413 331350 366627 367843 599419 621810 40.95 67.9 1
11:46:56 2023-09-27 328728 326003 81614 79701 120157 125102 124071 123504 89173 88202 97138 96808 115986 117156 335741 360014 967156 946157 355889 368216 108464 95640 106564 104596 120174 116898 110448 111426 77707 76428 260071 229501 669777 666558 198258 197098 251730 256141 295991 288120 307784 306847 322792 326192 305670 336559 681560 717446 515461 422034 269102 265413 305147 305912 320517 322919 330507 331350 366627 367843 597992 621810 40.95 67.9 1
11:46:57 2023-09-27 329426 326003 81614 79615 120149 121757 121171 123607 89234 88234 97171 96775 116140 117413 335741 360588 965749 946157 355853 367691 108407 95221 106111 104453 120008 116689 110406 113028 77593 76324 257717 229176 656764 665761 198569 197132 251730 255390 295991 288210 305674 306631 322565 326192 304967 337309 676092 717989 514775 421735 269138 265923 304542 305912 321003 322954 329181 331350 367178 367843 595974 622765 40.95 68.0 1
11:46:58 2023-09-27 328728 326973 81614 79701 120157 125137 124071 123470 89173 88234 97171 96808 115986 117190 335741 360553 968902 948698 355059 367511 108307 95351 106337 104596 120341 117026 110414 111426 76397 76376 258844 229339 655676 665761 200486 197338 252116 256896 296242 288892 306090 306811 323809 326192 304967 338651 680026 719559 521892 422034 269102 264296 305182 306811 319065 323408 328449 330849 366663 367843 597661 621810 40.95 67.9 1
11:46:59 2023-09-27 329426 325818 81533 79673 120074 125102 124037 123504 89197 88234 97238 96808 115953 117156 333852 358974 965786 946157 356898 367655 108407 95221 106145 104025 120008 116770 110482 113028 77539 76324 256521 228852 655070 666704 198258 196824 251765 256648 295052 288395 306608 306847 322863 326192 304753 338381 679953 717482 514775 422034 269516 265072 305777 306595 320032 323179 328413 331117 367143 367843 599691 622728 40.95 68.0 1
11:47:00 2023-09-27 328728 325813 81618 79737 120162 121907 124071 123470 89173 88234 97171 96911 116334 117379 335451 360862 965602 946045 357330 368065 108558 95351 106303 104596 120008 116736 110482 113106 77593 76324 257717 229014 657814 666704 198569 197441 254318 256430 295467 287990 306608 306847 322601 326192 304431 337621 679953 717482 514775 421735 269102 265661 305182 305625 320032 322954 328413 331350 367178 367843 599691 622765 40.95 68.0 1
11:47:01 2023-09-27 328728 325818 81727 79804 120153 125050 124037 123504 89173 88234 97205 96808 115986 117156 335777 359546 967156 946233 356645 367691 108407 95221 105998 104486 120008 116770 110406 113061 77572 76376 260995 229176 665494 665761 198569 197132 252116 256571 297185 288485 306608 305985 322863 326192 304967 337584 676092 716434 514261 421735 269102 265479 305182 306379 320032 322243 328413 330884 366627 367843 595896 621810 40.95 68.0 1
11:47:02 2023-09-27 328728 328541 81562 79705 119986 125102 124037 121733 89133 88524 97473 96911 115887 117217 333708 360970 966972 946008 355707 367476 108374 95091 106071 104310 120388 116992 110500 112994 77666 76272 257560 229176 666629 667066 198569 197132 252116 256177 296659 288395 306644 306847 322828 326227 304753 337584 676128 718265 514775 421735 269516 265701 305182 305948 320517 322243 328449 331386 367143 367843 598841 622728 40.95 68.0 1
11:47:03 2023-09-27 329193 325813 81650 79705 120157 125137 120894 123676 89173 88234 97205 96973 116020 117190 333456 359009 967156 946157 356898 367691 108407 95760 106145 104486 120008 116770 110482 113028 77572 76324 257560 228852 662605 665761 198603 197441 252327 256997 296242 288806 306644 306847 323126 326227 305003 338374 679989 718533 514775 422034 269516 265072 305182 306811 319772 323179 328449 331117 367178 367592 599802 621847 40.95 68.0 1
11:47:04 2023-09-27 328728 325778 81678 79795 119918 121823 124470 123710 89230 88202 97338 96910 116127 117665 336070 360970 967843 946157 356898 367655 108407 95221 106382 104486 120008 116803 110482 113028 76105 76376 257560 228690 655046 665761 198603 197132 252116 256931 296242 293295 306212 306847 323126 325875 304967 338651 679953 718497 515804 422034 269516 265072 305182 306811 319996 323179 328484 331117 367216 367843 599691 621847 40.95 68.0 1
11:47:05 2023-09-27 327800 326762 81650 79709 120162 125137 124037 123418 89051 88202 97458 96775 115986 117190 335741 359546 964344 948666 356825 367102 108332 95091 106179 104025 120008 117054 110482 112994 77572 76272 257560 227883 658492 667913 198293 197132 253137 256931 294888 293404 305710 306847 323126 325929 304931 338338 679917 717410 515290 422632 269066 264260 305827 306811 318512 324153 330507 330813 367695 368361 601211 624265 40.95 68.0 1
11:47:06 2023-09-27 328509 327202 81646 79863 120192 121772 124331 123848 89165 88379 97405 96976 116207 117514 335705 359762 964627 951558 357110 367583 108407 95286 106184 104310 120204 116958 110482 113116 77699 76272 263278 228044 665765 667648 198569 197406 253313 256931 295933 293854 306105 306847 324001 326157 305433 338614 681395 718497 514775 423232 269670 265037 306043 306811 320587 324189 330507 330813 367731 367843 599396 623340 40.95 68.0 1
11:47:07 2023-09-27 327800 326767 81614 79814 120157 125137 124266 123762 89295 88234 97238 96908 115986 117514 335378 360970 961470 948852 355634 367619 108632 95221 106327 104343 120174 116736 110482 113116 77732 76479 256298 227561 663299 667648 198569 197441 253278 255390 294118 288330 305387 306847 324037 326122 304609 338338 681913 716361 496087 420963 269481 265037 306690 306811 318030 325131 330040 333709 368516 369250 600785 622971 40.95 68.0 1
11:47:08 2023-09-27 327655 327114 81548 80000 119986 121972 124383 123968 89201 88234 97171 97007 115953 117514 333636 360970 961470 947067 357330 367296 108531 95286 106184 104486 120008 116770 110482 112960 77699 76324 263278 228206 660191 667648 198569 197474 253278 256896 296349 293633 306572 306847 323809 326882 305433 338614 681913 718497 514775 422632 270500 264296 306043 306811 318770 324153 330507 331081 368249 368620 599396 621774 40.95 68.0 1
11:47:09 2023-09-27 328264 329043 81614 79677 120074 125224 124210 123641 89234 88234 97171 96940 115953 117352 335705 359762 962906 949560 357910 367619 108407 95221 106111 104453 120174 116736 110482 113184 77699 76324 259872 228690 655802 667648 198707 197441 252538 256931 295575 293538 306451 306847 323545 326157 304967 338577 680914 719559 517003 422034 269706 264296 305576 306595 319748 323873 331570 331242 367588 367736 599654 624303 40.95 68.0 1
11:47:10 2023-09-27 328619 325853 81748 79782 120123 125102 124037 123641 89295 88412 97372 96908 115953 117318 335705 360014 966935 948177 357656 368173 108407 95286 106184 104486 120008 116770 110482 113150 77699 76376 263278 228796 657732 667648 198880 197544 253313 256931 295750 293850 306572 306847 322804 326192 305648 338614 682681 718497 514775 422632 269860 265037 305612 306329 319029 324153 328910 331081 368249 367843 599396 621810 40.95 68.0 1
11:47:11 2023-09-27 328728 325735 81618 79673 120040 121981 124123 123641 89234 88234 97306 96940 115953 117352 335432 358974 965749 947503 357910 368468 108517 95286 106111 104590 120008 116770 110482 113184 77699 76324 257560 228852 656638 667175 198880 197716 255022 256931 295575 288802 306608 306847 323545 326192 304967 338614 681431 717880 517175 422449 269644 265161 305003 306739 319854 323978 331445 331207 367301 368772 600896 621774 40.95 68.0 1
11:47:12 2023-09-27 328728 325959 81610 79677 120085 121972 124175 123607 89234 88234 97204 96940 116207 117433 335741 359727 965749 946157 357403 367619 108299 95221 106111 104343 120008 116770 110482 112994 77593 76272 272705 228690 658555 666704 198569 197132 252503 256931 295750 288892 305315 306847 323258 326157 304145 338614 681431 717953 514775 422034 269670 264260 305182 306559 319512 323666 328449 332091 367695 368361 598509 621810 40.95 68.0 1
11:47:13 2023-09-27 328728 325704 81727 79705 120157 125277 124175 123641 89173 88234 97171 96908 115986 117156 335705 360790 968213 949037 357690 367476 108307 95351 106303 104596 120307 116911 110414 111426 77666 76376 257560 228852 657710 667175 198776 197543 252503 257292 295160 288802 306608 308316 323809 326192 305003 338614 680950 718460 505989 422034 269706 264296 305612 306811 319772 323631 328413 331314 367731 368361 599691 621774 40.95 67.9 1
11:47:14 2023-09-27 328619 327501 81614 79814 120157 125171 124071 121648 89377 88234 97340 96940 115986 117433 335741 359009 967156 948852 357873 367655 108407 95286 106145 104486 120008 116770 110482 113150 77626 76324 259872 228473 660063 667648 198742 197578 253313 256967 295160 293818 306608 306847 324037 326227 305899 339130 683200 718533 513405 422632 269896 264296 306043 306595 319029 324189 328910 331081 367731 368620 601507 621774 40.95 68.0 1
11:47:15 2023-09-27 333406 325967 81614 79701 120074 125102 124003 123641 89140 88234 95454 97210 116300 117379 335415 360970 966836 948815 357510 367476 108456 95351 106451 104596 120174 116770 110482 112994 77732 76480 259872 228206 663408 667648 198880 197441 253847 258503 294952 293818 306572 306209 324037 326227 305684 339100 681431 718497 515804 423232 269896 265072 306640 306811 318547 324189 328413 331314 368285 368620 598185 621774 40.95 68.0 1
11:47:16 2023-09-27 328264 325739 81678 79791 120040 125068 124210 123470 89173 88234 97238 96940 116248 117433 335705 359546 965028 947104 356898 367619 108374 95351 106145 104486 119925 116770 110482 113072 77626 76324 257717 228206 656718 666704 198569 197441 252503 256967 296206 288806 306356 306847 322768 326192 305003 338614 680950 718533 514775 422034 269706 264851 305612 306199 319512 323892 328910 332127 367731 368880 601080 622728 40.95 68.0 1
11:47:17 2023-09-27 328728 325735 81727 79705 120157 122059 121138 121818 89377 88500 97406 97008 116207 117447 333672 360934 965565 946720 357257 367583 108407 95221 106111 104590 120003 116945 110414 113116 77666 76324 257560 228206 658090 667648 198707 197406 252538 256967 295575 288802 306608 305985 323545 326192 305003 338614 679989 717446 518717 422034 269896 265072 305182 306811 319548 323666 328946 331314 367437 368361 594820 621810 40.95 68.0 1
11:47:18 2023-09-27 328264 325704 81614 79701 120074 125102 124003 123470 89234 88234 97137 96940 115953 117156 335741 358974 965712 947503 357656 367655 108440 95221 106111 104310 120008 116770 110482 112994 77699 76221 257560 228421 660320 667175 198569 197132 252538 256931 296349 288802 306608 306847 323091 326157 305003 338614 681163 717989 513405 422034 269706 264296 305182 306545 319029 323666 328413 330849 367695 368361 599470 621810 40.95 68.0 1
11:47:19 2023-09-27 327546 327732 81678 79791 120080 121757 122225 123676 89197 88170 97439 96976 116047 117332 333275 360970 965749 946157 357403 368216 108356 95924 106258 104518 120008 116770 110482 111426 76397 76376 258844 228206 656488 665761 198569 197441 252538 257895 294981 288802 306608 306847 323809 326192 304967 339130 680950 717989 514775 422034 269706 264296 305075 306811 319065 323666 328449 330813 367731 368628 599691 621810 40.95 68.0 1
11:47:20 2023-09-27 327800 325818 81618 79791 119824 125102 124037 123504 89140 88234 97137 97007 115920 117156 333816 360970 961506 947067 356569 367619 108407 95221 106184 104343 120008 116770 110482 113072 77732 76324 257560 228206 656282 667648 198742 197406 253313 256967 295160 293818 306608 306847 324228 326227 305648 338614 680950 718497 515804 420734 269481 264331 306043 306811 319029 324189 328413 330849 368285 368664 601248 624747 40.95 67.9 1
11:47:21 2023-09-27 328546 325853 81524 79808 120055 121856 124383 123848 89197 88444 97439 97041 115986 117352 333780 359009 967487 948448 356898 367655 108407 95221 106303 104518 120008 116803 110482 113150 77539 76324 258844 228852 660535 666704 198742 197441 252503 256967 295883 288802 306126 306847 323126 326192 305003 338614 679953 719049 514775 422034 269896 265037 304395 306811 319996 323930 328946 331350 367695 368361 599691 621810 40.95 67.9 1
11:47:22 2023-09-27 328728 326003 81679 79810 120157 125137 124123 123470 89234 88267 97205 96973 115986 117352 335705 359009 967156 947503 357403 367325 108440 95221 106111 104661 120008 116803 110482 113150 77699 76376 257560 228206 659553 667648 198742 197441 252538 257223 295160 293331 306608 306847 323581 326192 305433 339340 681949 718497 515461 422034 269932 264296 306208 306811 319748 323908 331335 333709 367997 368844 600969 622104 40.95 67.9 1
11:47:23 2023-09-27 328386 325597 81724 79863 120187 122029 124175 123641 89295 88234 97171 97076 116140 117318 333780 359009 965712 947621 357690 367361 108551 95221 106111 104310 120008 116736 110482 113072 77593 76324 263278 228206 659437 667175 198603 197441 253069 256931 295957 293440 306644 306847 323581 326192 305003 339130 680950 718533 513405 422034 269896 265440 305182 306811 319772 323892 328910 331350 367731 368361 598546 621810 40.95 67.9 1
11:47:24 2023-09-27 328264 325512 81759 79701 120074 125102 124037 123470 89173 88202 97171 96808 115953 117122 333780 358974 965712 948177 356861 367361 108332 95221 106145 104343 119925 116770 110482 113072 77732 76376 256521 228206 655172 665761 198880 197441 252572 256967 294981 293331 306644 306912 323581 326227 305468 339130 681949 718533 516832 422034 269644 265196 305576 306631 319630 324048 331445 331242 367624 368513 600896 622508 40.95 67.9 1
11:47:25 2023-09-27 328619 328163 81618 79814 120157 125137 124400 121818 89262 88234 97205 96940 115986 117156 333672 361150 965749 947503 357656 367619 108440 95221 106145 104343 120003 116736 110482 112994 77593 76324 257560 228206 656282 667175 198742 197578 252572 256967 295575 293538 306415 306209 324037 326227 305003 338890 681468 720058 514775 422632 269896 264296 305182 306811 319100 323666 328484 331081 367767 368361 599802 621810 40.95 67.9 1
11:47:26 2023-09-27 328264 325503 81610 79709 120157 125137 120994 123470 89140 88234 97238 96775 115986 117352 333420 360970 965749 947503 357403 367361 108299 95563 106071 104343 120008 116770 110406 112916 77539 76272 257560 228206 656845 666704 198742 197441 252572 257248 295160 293440 306644 306847 323809 326192 305003 339130 684616 719559 514775 422485 269788 264931 305039 306775 319854 324013 331445 333013 367552 368363 598546 621810 40.95 67.9 1
11:47:27 2023-09-27 328496 327732 81786 79810 120157 125137 124037 123470 89173 88412 97205 96808 115953 117352 333816 358974 965786 946157 357403 367655 108332 95221 106145 104518 120008 116770 110482 113028 77699 76272 257560 228206 658810 667648 198880 197441 252538 256931 295575 293331 306644 306847 323809 327411 305684 338890 680950 718533 514775 422034 270536 265108 305612 306811 319772 323666 328946 331386 367767 368620 599691 621810 40.95 67.9 1
11:47:28 2023-09-27 328728 327931 81642 79705 120074 125102 124244 123470 89327 88267 97205 96940 115953 117352 333816 358974 965786 947903 357910 367619 108407 95221 106145 104590 120008 116803 110482 113028 77626 76376 257560 228690 659553 667175 198880 197716 252572 257363 295783 293331 308221 308474 323785 326895 305539 339114 681804 720458 514775 423232 269752 264931 305468 306775 319996 323892 329212 331386 367731 368700 599507 621810 40.95 68.0 1
11:47:29 2023-09-27 328728 325739 81646 79701 120256 121724 124158 123556 89173 88234 97171 96808 115953 117156 333816 358974 965786 946157 357403 367655 108407 95221 106111 104310 120008 116803 110482 112994 77626 76376 257560 228473 656831 665761 198880 197406 252327 256967 295787 293404 306644 306847 323581 326227 305899 339130 683237 719549 515804 422034 269706 265072 305182 306631 319808 324834 328946 331350 367767 366360 599691 622728 40.95 68.0 1
11:47:30 2023-09-27 328264 325813 81650 79846 119991 121990 124071 123676 89234 88267 97171 96973 115986 117466 333780 359546 962906 948485 357910 367655 108584 95221 106145 104486 120008 116803 110482 113106 77732 76428 257560 228206 656180 667175 198915 197613 253411 257511 296408 288766 306392 308583 324422 327036 305791 338984 684167 718351 507849 423232 269896 265072 305612 306811 320032 324048 331335 331386 367373 365629 594820 625192 40.95 67.9 1
11:47:31 2023-09-27 328582 326003 81614 79733 120074 125171 124071 123504 89266 88267 97272 96808 116435 117352 333816 359009 965786 944350 355889 367655 108440 95221 106145 104518 120008 116770 110482 112994 77593 76324 257717 228852 666629 665761 198880 197475 252538 256931 298699 292918 306032 306244 323785 327636 304649 338651 679989 718533 515804 422034 269932 265887 304324 305557 321003 323214 328484 332631 367731 369060 599691 622728 40.95 67.9 1
11:47:32 2023-09-27 328728 325848 81650 79846 120157 125206 124279 123624 89327 88654 97239 96940 116020 117352 333816 358974 967156 946157 356393 367691 108407 95351 106179 104486 119986 116803 110482 113140 77626 76428 257560 228852 659426 667428 200911 197612 253882 257401 296098 288802 306379 308583 324121 327001 305504 339224 681431 720567 517517 422632 269644 264966 305827 306811 319065 324153 328981 333946 368292 366360 598222 622728 40.95 67.9 1
11:47:33 2023-09-27 328264 325782 81618 79705 120070 125171 124071 123504 89480 88234 97205 97039 115986 117352 333852 359511 966885 944350 355889 367655 108440 95351 106145 104518 119925 116770 110482 112994 77572 76376 258844 229519 668429 665761 198915 197750 252538 256967 295919 288802 306644 306244 323809 327178 304645 338651 682986 718533 508934 422034 269968 265923 305827 306523 321003 323666 329177 331888 367767 366651 598750 625192 40.95 67.9 1
11:47:34 2023-09-27 328546 327737 81823 79836 120055 121856 124279 123710 89197 88565 97406 97008 116207 117318 335741 359009 967156 947429 356788 367619 108407 95417 106071 104486 120174 116978 110482 113028 77572 76376 257560 228852 655424 665761 198880 197441 252503 256718 295991 288599 306644 306244 323581 327213 305684 338651 679953 718533 514775 422034 269896 265923 305777 306811 321039 323214 328981 331888 367731 367592 599376 623206 40.95 67.9 1
11:47:36 2023-09-27 328728 325503 81654 79697 120157 125050 124106 123538 89266 88267 97272 96840 116548 117156 333852 359762 967156 944350 351677 367655 108440 95221 106145 104486 120174 116770 110482 112994 77519 76324 258844 228852 668309 665761 198742 198405 253137 255425 296861 288802 306644 306957 323484 327901 306870 337584 676056 716434 508934 421479 268688 266331 306474 305912 322013 324153 330866 332883 367480 367592 592423 622141 40.95 67.9 1
11:47:37 2023-09-27 329623 325857 81886 79859 120222 121889 124452 123848 89295 88234 97205 96940 115986 117379 333672 362247 966476 947621 351677 367547 108565 95351 106179 104518 120174 116958 110482 113028 77572 76272 257560 228852 661116 664129 198603 197854 253102 256141 296825 292922 306393 306947 323126 327178 306402 337584 676092 716398 508694 422034 268877 266518 306906 305697 322013 323927 328183 332158 367767 367585 595144 621847 40.95 67.9 1
11:47:38 2023-09-27 328728 325743 81585 79673 120157 125102 124175 123607 90030 88234 97306 96940 115953 117318 333780 360841 968258 947503 354776 367655 108440 95351 106258 104486 120008 116770 110482 113038 77699 76272 257717 229428 656054 665761 198880 197785 252503 256500 297495 288802 306572 308583 323545 327672 305863 337584 681601 717446 514775 422034 269670 266296 305791 305265 321466 323873 331445 334035 367552 368253 597311 622545 40.95 67.9 1
11:47:39 2023-09-27 329317 325602 81748 79786 120157 125137 124210 123607 89377 88412 97272 96908 115953 117156 333780 361129 968902 946157 353666 367067 108407 95351 106258 104310 120008 116575 110482 111118 77699 76272 259872 229176 657143 665725 198880 197785 252503 256612 297915 289023 306572 308583 323545 327142 305863 337273 676056 716361 528485 422034 268841 266331 306640 305195 321003 323631 330507 332320 367659 366381 594394 621774 40.95 67.9 1
11:47:40 2023-09-27 328728 325677 81618 79818 120153 125311 124210 123641 89295 88509 97340 96908 116515 117318 333744 362247 968530 948852 351569 367619 108440 95221 106219 104453 120258 116770 110482 112994 77732 76376 257560 228852 662320 665761 198845 198370 253313 255355 297915 288802 305315 307136 323486 327636 305539 337548 680778 718539 514775 423085 268590 266234 306906 304443 321835 324048 330902 332991 367516 367664 592605 621774 40.95 67.9 1
11:47:41 2023-09-27 329193 325747 81727 79936 120286 121823 124348 123607 89295 88234 97306 97210 116300 117318 333744 362247 970594 947067 351496 367619 108665 95351 106219 104486 120174 116925 110482 112960 77732 76272 259872 228206 663292 666965 198258 197750 254092 255319 296825 293745 306105 307342 324037 325894 306906 339130 678851 718460 519402 422221 269481 264296 306942 304586 321003 324189 330273 332356 369395 367843 589989 621298 40.95 67.9 1
11:47:42 2023-09-27 328728 325743 81650 79677 120157 125277 124123 123607 89140 88234 97238 96940 115953 117156 333780 361199 968530 948448 351249 367325 108440 95221 106219 104278 120174 116575 110482 112960 77732 76272 259872 228206 658746 667175 198880 197132 254127 255319 298023 293709 305279 307136 324494 325875 306078 340113 680557 719912 513405 424434 269788 264119 306906 305898 320825 324502 330507 331350 369952 366651 592844 621664 40.95 67.9 1
11:47:43 2023-09-27 326839 325704 81548 79701 120074 125241 120979 124158 89295 88509 97306 97106 115953 117548 333492 360462 968530 954035 351605 367325 108407 95221 106258 104310 120174 116542 110482 112882 77732 76479 257560 228206 658383 665761 199366 197098 253880 255355 297077 293745 306608 306847 324037 327636 304181 340722 679813 718497 516809 421437 270766 264225 306798 305625 320032 324834 329408 331081 368285 367523 592678 622691 40.95 67.9 1
11:47:44 2023-09-27 330126 324951 81650 79757 120324 124981 124244 123401 89295 88202 97441 96479 116146 117041 333780 359954 970594 955429 350997 367325 108440 95091 106327 104486 120258 116575 110619 112926 77732 76324 257560 228529 659108 658033 201054 197406 253667 256106 297705 288382 308222 309857 322504 328485 304680 339501 679703 714477 517517 420983 270132 264895 306906 305912 321978 323144 330507 333293 365527 369400 590860 621334 40.95 67.9 1
11:47:45 2023-09-27 331063 324724 81776 79669 120324 125068 124244 123350 89295 88202 95409 96743 115986 116961 333744 359954 968530 956789 349943 367067 108773 95091 106327 103961 120258 116542 110482 112960 77732 76272 257560 228206 665355 661561 198915 197578 253313 255284 297525 293745 305386 308103 320851 327901 305433 339370 678851 710339 516146 420840 269896 264296 306942 304909 321003 325853 329340 333438 366591 366616 585518 619470 40.95 67.9 1
11:47:46 2023-09-27 329659 325432 81622 79709 120162 125068 124123 123663 89295 88267 97238 96940 115986 117156 333780 358860 962942 958151 355492 366515 108665 95221 106292 104310 120174 116575 110635 111118 77732 76324 258393 227561 660655 663304 199957 197509 253882 256683 295217 290436 305530 309456 322911 327954 303861 340727 682712 711614 516489 420543 270838 264260 306762 306559 319029 325131 329280 332356 367695 369884 597477 619032 40.95 67.9 1
11:47:47 2023-09-27 329426 326771 81614 79701 120074 125102 124089 123436 89295 88234 97306 96775 115953 117156 333816 357756 960109 955429 356356 366551 108693 95156 106292 104025 120174 116575 110482 112960 77699 76324 263278 227883 658997 658033 199366 197578 255037 256931 297234 293836 305674 307136 322076 329195 304717 339130 681431 710948 514611 418913 270312 266069 306043 306739 319772 325131 330273 332392 365199 366651 598509 619981 40.95 67.9 1
11:47:48 2023-09-27 329813 324982 81764 79705 120157 125068 124003 123436 89234 88202 97205 96775 115986 117156 333744 361129 957324 950331 354776 367325 108440 95221 106219 103993 120008 116575 110482 111041 77699 76480 259872 228060 662213 664129 198811 197716 253174 256394 295776 288802 305458 310942 321897 327142 306618 337584 679953 710339 518888 421924 269030 265701 306474 306379 319488 324885 328605 333474 366298 367843 597072 618085 40.95 67.9 1
11:47:49 2023-09-27 328818 325743 81618 79677 120078 125102 124003 123607 89234 88561 97238 96908 115953 117122 333744 361164 959310 947067 351641 367031 108957 95091 106361 103896 120674 116267 110712 110810 77765 76117 260016 226920 678726 664748 198569 197750 253702 256141 295883 288768 304243 307637 324037 326157 306186 338614 676092 711958 513405 421888 269102 265072 306474 305876 319065 326148 328569 332392 369107 367592 599117 621054 40.95 67.9 1
11:47:50 2023-09-27 327569 325476 81618 79814 119786 125137 124336 123590 89234 88267 97137 97007 115840 117433 333384 359009 961355 948852 353666 367619 108440 95565 106292 103993 120239 116602 110687 111049 76348 76324 257560 226811 666604 665616 198811 197681 253740 257035 295579 288838 305638 308583 322043 325910 306545 339224 681913 716398 510047 421924 269644 265417 306906 306811 318770 326148 330040 331386 369727 368664 599691 619944 40.95 67.9 1
11:47:51 2023-09-27 327800 325738 81622 79846 120157 121981 124089 123710 89295 88267 97238 97039 115953 117433 333780 359009 961506 947067 357656 367067 108685 95221 106145 104310 120174 116656 110482 112994 76492 76272 258844 228044 658704 667648 198949 197750 254650 256931 294981 293890 306608 306847 324265 327142 305109 339611 681913 719549 519112 422632 269932 265072 305863 306631 318816 325148 331335 333946 368408 368880 601396 621628 40.95 67.9 1
11:47:52 2023-09-27 327800 325512 81727 79842 120157 125171 124037 123504 89173 88234 97171 96940 115953 117318 333744 360970 965028 948975 356825 366816 108539 95482 104071 104564 120258 116703 110712 111349 76388 76480 257560 228169 660446 667501 198915 197750 253702 257327 295164 290436 306104 308316 324494 327178 305935 339130 682638 718497 519060 422932 269932 265072 306258 306811 319065 324224 328946 331350 368875 366616 598185 622691 40.95 68.0 1
11:47:53 2023-09-27 327800 325809 81654 79900 120074 125171 124037 123641 89173 88500 97205 96940 115953 117190 333780 360970 964991 947067 356898 367655 108407 95351 106145 104486 119986 116770 110329 113072 77593 76324 258844 228690 656591 665761 198915 197750 252538 257724 295919 293538 306681 306922 324037 327178 305109 339611 681431 719789 514775 422748 270060 265639 305109 306739 320860 324013 331916 332212 368105 369364 599580 622545 40.95 68.0 1
11:47:54 2023-09-27 328728 325512 81618 79705 120157 121889 121105 123607 89327 88509 97205 96808 115986 117447 333816 361114 967156 946157 356898 367361 108299 95286 105964 104486 120008 116770 110482 113028 77699 76324 257560 229231 655573 665761 198915 197750 252503 256967 297813 288802 306644 306739 323809 327672 305827 339130 681681 719549 516146 422034 269932 265887 305612 306545 320742 323666 329177 331386 367767 366651 598546 622728 40.95 68.0 1
11:47:55 2023-09-27 328264 325747 81646 79846 120157 122026 124123 123504 89327 88267 97239 96808 115986 117352 333780 361150 967120 947503 357656 367067 108584 95351 106145 104590 120008 116770 110482 113028 77626 76324 257560 228206 658428 665761 198915 197750 253422 257543 296063 293331 306681 306244 324037 327178 305899 339354 684093 718206 514775 422932 269788 265484 305719 306739 320339 324013 331916 331978 367695 366616 601080 622728 40.95 67.9 1
11:47:56 2023-09-27 328277 325637 81622 79786 120157 125137 124158 123504 89230 88444 97272 96874 116354 117156 333780 360970 967156 947503 356898 366551 108407 95221 106145 104486 120008 116770 110406 112994 77699 76272 257560 228529 659298 666704 198915 197750 252503 257327 296659 293331 306288 306244 323750 327178 304613 339130 679953 718533 515804 422034 269932 265479 305182 306239 320517 323666 329212 332631 367767 366616 599691 621810 40.95 67.9 1
11:47:57 2023-09-27 328728 325818 81618 79846 120153 125171 124071 123590 89295 88622 97171 96808 115986 117156 333780 360970 967156 946157 355853 366551 108440 95221 106145 104486 120204 116609 110482 112994 77593 76324 257560 228852 658555 665761 198915 197785 252503 256967 297077 288802 308938 309383 323750 327389 305647 338192 682712 719403 514775 422595 270168 266340 305684 306811 320967 323666 328910 331422 367150 368880 597955 622691 40.95 67.9 1
11:47:58 2023-09-27 328264 325484 81622 79831 120085 125068 124037 123470 89295 88234 97171 96775 115874 117156 333816 360049 967156 946157 354776 367067 108440 95221 106145 104310 120008 116736 110482 112916 77593 76272 258844 229157 659187 665761 198915 197819 252503 256177 296825 288802 306681 306957 322768 327901 305935 337584 679686 717446 516146 422034 269932 266741 306043 306221 321978 324153 328910 332392 367767 367843 595090 622728 40.95 67.9 1
11:47:59 2023-09-27 328728 325743 81650 79737 120157 121889 124071 123504 89234 88267 97272 96940 115986 117190 333780 361129 967843 947503 353739 367361 108551 95221 106179 104310 120008 116575 110482 112994 77572 76324 259872 229176 656638 665761 198949 197854 255361 256683 297807 288694 306536 309237 323893 327530 306424 337402 682228 716216 517517 422034 269102 267335 306043 305625 321835 323647 328910 332320 367767 367843 596800 624747 40.95 68.0 1
11:48:00 2023-09-27 328728 325256 81618 79705 120153 125068 124123 123470 89266 88234 97205 96808 116215 117352 333816 361199 968530 947503 351677 366551 108407 95221 106145 104310 120008 116656 110482 113036 77732 76376 263278 228852 673959 664821 198915 197854 253102 256536 298023 288892 306644 306957 322505 327672 306582 337621 676092 716398 514775 422034 269066 266741 306690 306379 322013 324834 328413 335322 367731 367843 591931 621847 40.95 68.0 1
11:48:01 2023-09-27 328728 327468 81618 79673 120157 125102 124037 123470 89173 88234 97205 96775 115986 117156 333780 361199 968530 946796 350508 367361 108732 95286 106253 104278 120204 116575 110482 112960 77732 76221 257560 228779 659573 665470 200486 198819 253597 256035 297590 288802 306306 309237 323893 327724 306762 337273 676020 717446 508934 422632 268779 266296 306906 305410 322013 324189 330361 333149 367731 367843 591804 621810 40.95 68.0 1
11:48:02 2023-09-27 328728 325484 81646 79705 120157 125137 124071 123504 89266 88267 97239 96808 115986 117156 333744 361199 968530 948852 351038 367361 108440 95221 106219 104343 120008 116656 110482 112994 77593 76221 257560 228995 659674 664784 198293 197854 253313 255390 297915 293295 306356 307171 323126 327178 306906 337584 679722 712332 516146 420963 268652 265923 306942 305589 322013 324189 328413 332392 367731 367004 594681 624303 40.95 67.9 1
11:48:03 2023-09-27 327337 324767 81469 79846 119790 122146 123762 123710 89018 88267 97171 97106 115874 117548 333708 359762 966476 949905 351569 367067 108927 95091 106179 103896 120174 116381 110687 111426 76298 76480 259872 228169 662810 667575 199435 197647 256577 255965 297423 288802 306105 306209 322718 326227 305684 340948 676092 720058 517860 420998 270802 264260 306617 305410 320778 324677 329340 331350 369700 367490 590932 621810 40.95 67.9 1
11:48:04 2023-09-27 325001 325021 81614 79733 119824 125137 124037 123470 89234 88234 97205 96808 115874 117352 333780 358871 968530 952680 351677 367361 108332 95221 106145 104310 119841 116736 110482 112960 77626 76272 256521 228206 658097 665291 201054 197406 254518 256141 297653 293859 306393 306244 323241 327178 305039 338258 680295 720058 513405 423121 270766 264260 306942 305804 320517 324920 330829 333709 369700 369920 593933 622581 40.95 68.0 1
11:48:05 2023-09-27 324965 324044 81646 79701 119824 125102 124037 123470 89173 88415 97171 96775 115794 117156 333744 358331 968530 954072 351641 367655 108224 95482 106387 104596 120020 117154 110338 111426 77740 76480 261544 228617 656211 663628 200027 197647 253915 256177 297077 293331 306717 308583 323665 328627 304503 337712 680295 718268 517175 419651 270802 264296 306798 305625 320232 323214 329479 332122 366663 367490 594431 623415 40.95 68.0 1
11:48:06 2023-09-27 328728 324986 81646 79484 120324 124928 124192 123264 89327 88202 97340 96511 115986 116766 333816 358619 969251 955429 353666 367067 108440 95091 106179 104278 120008 116689 110329 112916 77572 76272 258844 228852 667689 658105 199227 197750 253702 256141 297807 288395 305601 307207 322112 328929 305003 339370 678851 710148 517517 419615 270477 265231 306834 306293 322216 323561 330507 333257 365384 369920 592733 621628 40.95 67.9 1
11:48:07 2023-09-27 328782 324759 81646 79705 120157 121730 124071 123384 89327 88267 97205 96840 115953 117021 333780 360462 965749 957928 352724 367110 108940 95221 106519 104278 120341 116475 110789 111118 76160 76272 257560 227883 664759 658105 199227 197750 254795 255143 297915 287927 304636 308138 323126 327919 306078 339648 679813 710948 516146 420840 270348 265108 306942 304945 321074 325885 329573 333474 366377 366686 589121 619068 40.95 67.9 1
11:48:08 2023-09-27 329659 325013 81663 79709 120157 125102 124071 123418 89327 88267 97239 96808 115986 117075 333816 360716 965786 956298 351569 367102 108698 95091 106321 103961 120258 116542 110635 112804 77765 76221 257560 226920 664400 661792 199227 197785 254944 255390 296868 288803 304743 307672 323772 327937 305971 338223 681597 711232 510554 423413 270549 264119 308642 306163 319854 326007 329390 333221 367516 367677 592186 618996 40.95 67.9 1
11:48:09 2023-09-27 329856 324942 81618 79705 120166 125102 124175 123641 89415 88202 97238 96908 115953 117379 333456 357506 964664 957358 356751 366888 108715 95351 103961 104754 120307 116669 110635 111118 77732 76376 263278 227665 660075 663658 200132 197716 253313 257508 297052 290937 306105 307637 324037 329658 304431 338223 684093 711149 516146 419542 270802 265037 306474 306811 319737 325622 330507 334184 366627 368554 598509 619944 40.95 67.9 1
11:48:10 2023-09-27 328728 324009 81614 79673 120324 125033 124210 123436 89295 88234 97441 97007 115953 117156 333744 358259 960789 954035 355780 367067 108740 95482 106292 104278 120174 116542 110482 111118 77699 76272 257560 227883 658504 658033 199505 197750 253102 257404 297077 288330 306105 308910 322279 329640 305360 340083 682712 710839 513259 419396 270585 266527 306640 306703 320339 325131 328413 333366 365491 368924 600932 619944 40.95 67.9 1
11:48:11 2023-09-27 329778 324866 81650 79705 120329 125068 124210 123521 89532 88500 95389 97044 116300 117055 333600 363012 963405 953594 355095 367181 108606 95221 106406 104343 120174 116736 110687 111426 76284 76428 258844 228206 659573 658033 201054 197819 253102 256931 297234 288540 306141 307637 323317 329889 304967 339370 681913 710446 518888 419177 270766 265923 306474 306775 320481 325166 330507 332860 365456 367198 598509 619981 40.95 67.9 1
11:48:12 2023-09-27 330594 324680 81879 79641 120324 124911 124452 123316 89450 88170 95344 96479 116146 116766 333456 360462 961470 951446 355816 367361 108773 95091 106292 104343 120174 116905 110482 112926 77732 76324 257560 227883 659461 662137 199540 197819 253102 257475 296825 290810 306356 309711 322386 330014 304824 339224 684653 710766 514611 419323 270503 265887 306474 306811 320481 326599 330829 333366 365420 366651 599691 619944 40.95 67.9 1
11:48:13 2023-09-27 331026 327228 81646 79669 120324 124981 124279 123436 89482 88415 97441 96479 116226 116732 333780 360970 961506 951967 354739 367325 108740 95221 106292 104310 120202 116542 110482 111041 77732 76324 261544 228044 663054 658033 198915 198370 253313 256716 298699 294233 306572 309073 322076 328663 306834 338614 681431 711182 516809 421437 269102 265923 305719 306811 320682 325166 329806 333474 365527 368361 598841 619731 40.95 67.9 1
11:48:14 2023-09-27 328264 324978 81626 79850 120065 125171 124003 123710 89201 88630 97238 97106 115953 117514 335473 360049 962038 947067 354521 367067 108773 95221 106253 104310 120258 116542 110635 113038 77765 76272 257191 226920 666224 667913 201054 198474 254237 256789 297423 289752 304600 309894 323606 326930 306473 339187 679917 712187 513405 422221 270312 265745 306906 306811 319961 327133 329573 333167 369772 366940 594138 619908 40.95 67.9 1
11:48:15 2023-09-27 331382 325704 81614 79846 120074 125241 124003 123762 89295 88509 97238 97106 115840 117514 333744 360049 962038 947104 355059 367332 108773 95221 106327 104486 120341 116656 110712 112960 77765 76272 257560 227240 665367 667175 199227 197578 254092 256716 296206 289616 306320 307136 324951 327640 306870 339611 681949 716398 514775 422221 270536 265665 306906 306811 319029 326183 330507 332122 369952 366616 602363 623340 40.95 67.9 1
11:48:16 2023-09-27 329659 325476 81618 79701 120157 125224 124123 123504 89327 88234 95344 96940 115986 117156 333384 361129 959310 948592 353666 366515 109108 95091 106509 103961 122438 116710 110789 110964 76275 76532 259872 228023 667009 666928 199400 198577 253952 256754 297387 289541 306473 310405 324722 326227 306906 339370 682601 712223 520502 422185 270122 265887 306942 306559 320375 325937 329340 332896 369691 368620 596190 619944 40.95 67.9 1
11:48:17 2023-09-27 327011 325472 81618 79868 120074 125206 124089 123710 89295 88844 97272 97106 115986 117514 333744 360588 961355 947067 354234 367325 108665 95221 106253 104486 120258 116656 110635 112960 77765 76221 255288 226920 664221 667175 198915 197819 254092 256716 296242 289479 305997 307136 322978 327142 306834 339611 682950 717446 513405 422221 270312 265887 306798 306811 319264 326183 330067 332644 369700 369256 599617 621384 40.95 67.9 1
11:48:18 2023-09-27 327569 325013 81626 79709 120149 125171 124266 123641 89327 88476 97340 96973 115986 117156 333492 360970 965749 947067 356861 367619 108440 95286 103961 104596 120204 116992 110653 111426 76429 76749 258844 228978 659437 667501 199574 198267 253174 257724 296580 293818 306717 307136 324614 327990 306042 339611 681949 720058 508934 423085 270766 266518 306043 306811 321039 324834 329479 332860 368839 367488 594820 623169 40.95 67.9 1
11:48:19 2023-09-27 327972 325021 81679 79810 120251 125311 124210 123676 89327 88541 97272 97073 115986 117352 333780 360970 968530 947503 357403 367332 108440 95417 106253 104661 120008 116931 110482 113184 77732 76480 257560 228852 667134 667175 199366 197543 253278 257760 297495 293818 306753 307171 324265 328631 306366 339611 681949 720058 516146 422632 270608 265639 305827 306631 320753 324885 330335 332752 368400 369920 601507 622986 40.95 67.9 1
11:48:20 2023-09-27 327800 325480 81650 79900 120162 125171 124210 123676 89327 88509 95148 97106 115986 117352 333600 360970 967156 948629 357653 367368 108539 95482 103961 104629 120140 117067 110482 111272 76397 76428 257560 228169 658704 667913 199505 197819 254092 258270 296372 288496 306644 307171 324722 327636 306545 340391 683469 719549 514775 423232 270730 265887 306043 306811 319996 323873 329443 331852 368875 367163 598222 622691 40.95 67.9 1
11:48:21 2023-09-27 327800 325743 81618 79846 120157 125311 124383 123641 89327 88267 97238 97039 115986 117352 333744 360970 966074 946396 356645 368727 108440 95286 106145 104694 120008 116770 110482 113150 77732 76480 257560 228852 664863 665761 199227 197785 252572 257363 296830 288658 306572 308366 324037 328167 306618 339130 681913 719258 514775 423085 270513 266866 306438 306739 322059 324537 332151 333221 368660 369920 599266 624297 40.95 67.9 1
11:48:22 2023-09-27 328728 324982 81650 79814 120162 125137 124244 123504 89327 88509 97340 97039 115986 117156 333262 362903 970283 948629 355707 368065 108673 95482 106485 104629 120341 117026 110789 111426 77732 76428 257717 229176 670284 667066 201054 197785 253278 257760 297077 293890 306608 307136 324722 328167 306315 339611 682950 720058 514775 422932 270766 265533 306043 306811 320967 324677 329479 332392 368839 367198 598185 623647 40.95 67.9 1
11:48:23 2023-09-27 328728 325712 81654 79814 120200 125224 124417 123676 89327 88267 97272 96940 115986 117318 333780 360970 967843 948177 357403 367332 108407 95351 106292 104557 120174 116803 110482 113150 77765 76480 256521 228852 655448 666704 199366 197612 253278 257795 296336 293890 306753 307136 324494 328117 306545 340391 685627 720458 508934 423232 270464 265781 306402 308293 320860 324728 330442 332356 368803 367198 594820 623500 40.95 67.9 1
11:48:24 2023-09-27 328264 327468 81683 79814 120324 125171 124158 123676 89360 88630 95421 97242 116334 117379 333636 360934 968419 949929 357510 368029 108640 95482 106485 104661 120174 116770 110482 113106 76379 76584 262112 228852 658932 665761 199540 198508 253457 257760 297495 293818 307931 307136 324722 328167 306618 339648 681985 719633 524372 422932 270539 266518 306043 306811 321039 324907 329515 332392 368839 367490 594820 623206 40.95 67.9 1
11:48:25 2023-09-27 328459 325712 81654 79846 120157 121823 124279 123676 89480 88509 97374 96973 115986 117190 333816 360970 968258 948177 356898 367655 108440 95286 106292 104982 120008 116803 110406 113218 77765 76480 257560 228669 655651 666704 199540 197819 253313 257724 297495 288861 308270 309456 324506 328025 306438 339538 684468 719367 516146 423195 270549 266527 306474 306451 321039 324189 329479 334072 368696 367163 597698 623647 40.95 67.9 1
11:48:26 2023-09-27 328728 325712 81654 79842 120157 123763 121204 121818 89410 88654 97474 97008 116240 117447 333636 360970 967658 948066 354776 367619 108659 95221 106219 104564 120258 116945 110482 113150 77732 76376 256521 229428 660872 665761 199505 198681 255037 256931 297034 293709 306717 307171 324037 328167 306402 338374 679953 717989 516146 422632 269932 267335 306906 306811 322502 324189 328946 332896 368544 368880 597568 623206 40.95 67.9 1
11:48:27 2023-09-27 328728 324762 81650 79846 120162 125171 124158 123590 89360 88541 97272 96973 116515 117352 333816 361164 968530 948177 353703 367655 108440 95221 106179 104486 120174 116656 110482 112994 77732 76376 257560 228852 658554 665254 199923 199131 253882 256718 297843 288802 306572 307997 324361 328751 306617 338431 682712 717917 516146 421777 269481 267151 306834 306523 322956 324153 328946 333172 368580 368405 594431 623206 40.95 67.9 1
11:48:28 2023-09-27 328546 327931 81791 79936 120281 121805 124452 123917 89413 88804 97508 97008 116207 117413 333600 361164 968530 947776 351533 367368 108823 95221 106327 104486 120152 116656 110653 111426 77765 76376 258844 228206 660646 667648 198915 197819 254909 255390 297279 293818 306644 307637 324722 326192 306906 339611 680295 720298 516146 422888 270348 265515 306441 305912 320718 325394 328484 332896 369988 366651 590896 621810 40.95 67.9 1
11:48:29 2023-09-27 327569 325052 81506 79932 119795 122056 123830 123951 89234 88816 97205 97138 115953 117581 333744 359009 968529 952643 351641 367655 108773 95221 106327 104661 120258 116689 110482 112916 77765 76376 259872 228060 662457 667465 199888 197681 255195 256574 297626 290526 306140 309456 324951 327601 306366 338294 676092 722280 514775 424397 270802 264260 306441 306545 321039 325061 328413 331386 369988 367782 593799 622728 40.95 67.9 1
11:48:30 2023-09-27 328692 325366 81809 79859 120427 121724 124539 123762 89475 88444 97306 96908 115986 117156 333780 358584 974048 956789 353417 367038 108440 95672 104071 104557 120008 116736 110482 112994 77519 76324 255405 229176 658944 661865 199713 197785 254092 256716 297915 289023 306717 308103 323091 328331 305684 338223 676056 712332 504957 419615 270283 265479 306942 306811 322729 324189 329443 333438 366627 367817 592678 622728 40.95 67.9 1
11:48:31 2023-09-27 330594 324978 81851 79844 120496 125137 124279 123384 89360 88234 97374 96808 116146 116799 333780 359954 969251 955429 352872 367655 108773 95286 106219 104486 120239 116797 110653 111426 76388 76480 258844 229501 658493 663658 199888 197681 254342 256789 297631 288802 306681 308173 323772 328645 305647 341242 680778 712223 518888 421763 270657 265665 306942 306595 322992 324153 328449 333510 366591 367490 590896 621810 40.95 67.9 1
11:48:32 2023-09-27 329279 324947 81646 79705 120324 125102 124244 123556 89360 88267 97239 96808 116260 117122 333816 359954 966440 956298 350225 367655 108807 95091 106361 104486 120341 116575 110712 112838 77765 76272 263278 228206 661944 661828 199540 197819 254127 255355 298023 294026 305803 308208 323581 328698 305935 340759 680295 711196 516146 421437 270802 265923 306441 305481 322216 326625 330090 333293 367588 369920 593085 619835 40.95 67.9 1
11:48:33 2023-09-27 329659 325021 81683 79846 120157 125171 124158 123590 89360 88267 97374 97039 116020 117352 333780 360716 965749 957692 354703 367368 108831 95869 103949 104564 120341 116703 110789 111118 76492 76480 259872 227883 667131 664566 199818 197750 254909 257440 298489 289405 308189 308138 324037 328698 305935 339317 682712 711686 504957 422034 270874 264260 306676 306811 320032 326219 328183 333438 367767 369776 597992 619981 40.95 67.9 1
11:48:34 2023-09-27 328728 324755 81683 79709 120162 121981 124123 123676 89360 88267 97306 96940 115986 117190 333780 357505 962942 958151 356898 367619 108807 95221 106361 104486 120174 116575 110482 112994 76128 76324 257560 227561 661011 661865 200201 197785 253869 257760 296868 288400 306608 307922 324037 330121 304252 338258 681985 710148 513259 419287 270585 265639 306762 306811 320410 325779 330214 333257 366749 370065 599617 621774 40.95 67.9 1
11:48:35 2023-09-27 329813 324528 81905 79737 120491 125050 124227 123470 89482 88267 97340 96808 116180 116799 333780 359511 964702 952976 355598 367511 108673 95482 106519 104596 120258 116891 110789 111118 76348 76376 257560 228044 660543 661163 199957 198819 253667 257508 297705 287831 306644 310942 322911 329658 306870 339130 681985 711451 519745 420840 270384 266741 306942 306811 321003 325692 328449 333546 366591 366651 599802 619981 40.95 67.9 1
11:48:36 2023-09-27 329813 325743 81687 79737 120157 125137 124279 123590 89360 88561 97273 96808 116180 116961 333780 360084 961543 952680 354489 367655 108957 95091 106361 103993 120590 116415 110482 112804 77765 76324 257560 228206 667717 664784 199331 197854 254127 256931 297495 289717 305423 308208 328860 327178 306581 339391 684130 717250 520088 424434 270204 265781 306906 306667 320375 326992 329463 333438 369988 366616 596263 619944 40.95 67.9 1
11:48:37 2023-09-27 326876 325013 81650 79846 120157 125136 124128 123710 89360 88541 97374 97242 116300 117772 333275 360970 964776 951558 355561 367181 108823 95351 106519 104596 120258 116736 110746 112994 77765 76479 258619 227401 660248 667648 199400 197854 254127 256825 295432 288873 306644 306957 323013 327672 306042 340480 683989 718533 514775 422221 270802 265923 306906 306811 319548 326183 328946 332392 369988 367523 598222 621810 40.95 67.9 1
11:48:38 2023-09-27 326839 325021 81679 79733 120157 125206 124158 123710 89360 88541 97374 97138 116020 117548 333780 358974 964344 949868 357403 367368 108440 95351 106213 104661 120008 116770 110482 113028 77659 76376 257560 228206 658806 667175 199540 197819 253950 257976 296868 288540 308234 309456 324807 328613 306726 340575 683323 719948 512582 423232 270428 265745 306654 306811 320517 325166 329515 332392 369547 367490 599396 623647 40.95 67.9 1
11:48:39 2023-09-27 327569 325013 81654 79850 120157 125119 124504 123951 89410 88654 95278 97041 116160 117480 333672 360934 965565 953051 357184 367655 108590 95286 106179 104518 120008 117033 110806 113195 77732 76428 263278 228044 665727 669742 199505 197854 254127 257760 296374 288943 306681 306887 325132 327901 306834 340370 683433 720567 516146 423232 270730 265887 306474 306174 319996 324850 329479 332356 369655 367747 599433 622728 40.95 67.9 1
11:48:40 2023-09-27 327800 324986 81646 79896 120157 125259 124123 123641 89327 88722 97272 97039 115986 117352 333708 360970 965749 948177 357330 367619 108440 95286 106111 104343 119951 116770 110406 112960 77732 76376 257560 228206 656638 666704 199540 198646 253847 258235 296825 290399 306572 309456 324915 327990 306690 340223 685140 721755 514775 423232 270766 265665 306043 308438 320860 325586 329443 332392 369395 367455 601248 623647 40.95 67.9 1
11:48:41 2023-09-27 328728 327723 81879 79990 120333 122056 122738 123882 89507 88626 97575 97008 116207 117447 333275 360862 968530 948177 356898 367655 108539 96088 103994 104629 120008 116770 110482 113150 76348 76480 257560 229176 656030 665761 199540 197854 253278 258328 296825 293750 306717 307171 324494 328167 306834 339611 681949 719549 516146 422632 270766 266741 306474 306811 321978 324642 329479 332896 368839 369740 600277 623647 40.95 67.9 1
11:48:42 2023-09-27 328264 324986 81646 79846 120241 125171 124158 123676 89482 88509 97340 96908 115953 117366 333744 360970 968530 947503 355853 367655 108407 95286 106179 104661 120174 116770 110482 113150 77626 76532 255288 229391 664358 667439 199957 198577 253174 257582 297243 288802 306536 309894 324614 328471 306798 339370 681949 719549 520088 423232 270441 267115 306474 306811 322466 324189 332387 333257 369130 366651 598841 623647 40.95 67.9 1
11:48:43 2023-09-27 328277 325606 81776 79891 120339 121856 124418 123848 89475 88686 95246 96940 115953 117156 333780 360970 968419 947621 356861 367619 108407 95221 106184 104564 119939 117135 110406 113184 77732 76376 257560 228852 658428 667913 199540 198405 253278 257760 297495 293818 306753 309237 324722 328167 306870 339611 681985 720058 515804 422632 270766 266741 306043 306811 321716 325014 329479 332896 368839 367455 599691 622728 40.95 67.9 1
11:48:44 2023-09-27 328496 325221 81618 79806 120236 125171 124158 123641 89327 88509 97205 96940 115986 117156 333816 360716 967487 948177 355889 367619 108440 95351 106145 104661 120091 116770 110653 111504 76420 76647 272705 229339 657051 666594 199748 198543 253492 257582 298023 288550 308234 307637 324494 328929 305611 339501 682712 718460 516146 422632 270766 266866 306870 306559 322763 324904 329479 332896 368839 367163 596778 625048 40.95 67.9 1
11:48:45 2023-09-27 328692 325571 81768 79863 120305 121889 124383 123607 89327 88509 97272 97007 116207 117352 333672 361093 967843 947503 353594 367619 108698 95221 106179 104518 120008 116770 110482 112994 77765 76428 256521 228852 659674 665761 199540 198889 253313 256931 297734 293745 306325 307637 324494 328663 306640 338614 679953 718497 508934 422632 269932 267014 306906 306811 322956 324189 328981 333131 368839 369320 596226 623169 40.95 67.9 1
11:48:46 2023-09-27 328728 325743 81650 79868 122650 125346 124192 123676 89360 88476 97374 97039 116267 117352 333744 361129 968530 948852 351677 368239 108773 95737 103916 104883 120239 116878 110712 111415 76388 76480 257560 229176 661839 665579 200027 199396 253845 256967 297915 292990 306248 310113 324722 328627 306906 338614 679989 718351 516146 422034 269516 267151 306906 306811 322992 324904 329443 335836 368839 368880 596410 623647 40.95 67.9 1
11:48:47 2023-09-27 328619 327627 81618 79842 120153 125206 124158 121818 89410 88630 97306 97039 116113 117318 333708 361058 969251 949633 351569 367655 108991 95221 106327 104343 120204 116656 110635 112960 77765 76324 257560 228206 660058 667175 199366 197854 255480 256321 297915 294306 306415 308103 323465 327142 306906 338258 676056 719100 523282 423520 270766 265072 308715 306811 321752 325166 328946 332932 369988 367455 590896 621810 40.95 67.9 1
11:48:48 2023-09-27 326876 325512 81610 79842 120074 125415 124003 123744 89327 88695 97171 97138 115953 117581 333780 360462 970594 955636 351352 367368 108723 95351 106475 104525 120341 116669 110789 111118 76429 76480 263278 228436 659340 667648 199400 197785 255374 256500 298023 288540 306681 307672 324771 326772 306906 339281 675826 720567 519112 422888 270802 265072 306441 306293 321978 325885 328449 332392 369988 367747 590225 622728 40.95 67.9 1
11:48:49 2023-09-27 325001 324982 81720 79846 120324 121981 124244 123676 89327 88654 97474 97039 115986 117352 333816 358547 972110 955429 353666 367655 108374 95417 105964 104694 119675 116998 110482 113184 76065 76428 257560 228206 657051 665761 200201 197819 254650 256931 297915 293890 308415 307136 324494 329658 305899 338330 679917 718497 517517 420543 270874 265479 306942 306811 321039 324153 332387 332896 367480 368847 594431 623720 40.95 67.9 1
11:48:50 2023-09-27 328728 324978 81654 79709 120162 125102 124244 123470 89482 88267 97374 96973 116180 117379 333492 358548 973974 958114 353557 367511 108673 95351 106485 104629 120224 116978 110482 112994 77765 76376 257717 229953 658591 662763 201623 197819 254518 256931 297273 289428 308996 307171 322720 329889 305899 338294 679953 717989 517517 420548 270874 265701 306798 306811 321526 324189 330478 332896 367731 368882 595731 623684 40.95 67.9 1
11:48:51 2023-09-27 328728 324720 81855 79737 120491 125102 124452 123470 89482 88267 95344 96808 115986 117156 333816 358331 971385 958367 353666 367655 108374 95417 106111 104694 119675 117168 110406 113218 77519 76480 257560 228852 655349 666018 200201 197819 254874 256931 296825 293611 308996 309420 324506 329907 305647 341469 682712 717301 517517 420360 270693 265710 306906 306703 321573 324834 330478 332896 367731 369884 597226 623610 40.95 67.9 1
11:48:52 2023-09-27 330594 324488 81687 79818 120408 125137 124279 123470 89626 88654 95421 96944 116494 117089 333636 359811 972665 958796 350858 367476 108898 95286 103949 104486 120341 116770 110482 111118 76379 76376 257560 228206 659229 658069 200062 197854 254483 256141 299756 293818 306644 309073 323091 329658 306870 338223 680295 710112 516302 421437 270802 265923 306942 305912 323028 325166 327953 333546 367731 367782 592642 620895 40.95 67.9 1
11:48:53 2023-09-27 328818 324978 81650 79822 120412 125171 124452 123470 89360 88509 97374 96874 116180 117156 335510 360462 968530 957470 350225 367361 109066 95221 106395 104310 122353 116575 110823 112960 77798 76324 256298 228044 662291 661828 199853 197854 255301 256288 297518 291463 307784 309905 324422 329053 306568 340575 680741 712889 508934 421960 270766 266123 308678 305876 322013 326851 330471 333510 367695 367782 590443 621532 40.95 67.9 1
11:48:54 2023-09-27 329193 324986 81847 79990 120320 122224 121186 124072 89507 88565 97508 97041 116273 117413 333600 360318 965565 957655 354452 367361 108807 95672 103982 104525 120341 116656 110635 112804 77765 76532 257560 227401 668183 663809 199888 197785 255515 256967 297077 289479 306608 307984 324494 328929 306627 340273 679989 711686 510047 422034 270874 264260 308678 306811 320032 326219 328183 333474 368875 368882 595768 619981 40.95 67.9 1
11:48:55 2023-09-27 328728 325778 81683 79878 120324 125206 124158 123624 89360 88654 97306 96973 116180 117352 333780 357792 965065 956298 355707 367655 108807 95221 106361 104343 120590 116656 110482 112838 77798 76324 257560 227561 660793 666018 200621 197612 255055 257979 297459 289576 306392 308896 324386 329515 305289 342662 681985 712030 516146 420840 272573 265639 306942 306811 320032 326183 328910 333366 369395 369433 599691 620895 40.95 67.9 1
11:48:56 2023-09-27 329244 326812 81922 79895 120496 121960 121154 123676 89630 88565 97643 97008 116306 117352 333528 358295 961506 956317 356861 367619 108807 95286 106361 104486 120341 116656 110635 112994 77765 76541 257560 227722 661847 661865 200236 197819 253737 257795 297077 288943 306644 308138 324037 330121 304395 338294 682986 710148 516146 419578 270874 265923 306942 306209 320742 326183 328413 333474 366663 369761 598583 621334 40.95 67.9 1
11:48:57 2023-09-27 328728 324724 81936 79705 122744 124963 124452 123299 89360 88509 97340 96940 116260 117156 333816 358295 962224 955429 355853 367074 108807 95351 106361 104375 120174 116656 110482 111272 76411 76532 257560 228096 660430 662717 200062 198681 253952 257617 297669 288636 306464 308138 323126 328594 306402 339648 682804 711451 515964 419578 270608 266776 306762 306811 321039 326148 328449 333510 366334 367747 601080 621810 40.95 67.9 1
11:48:58 2023-09-27 331298 324969 81805 79859 120222 121889 124487 123556 89450 88267 97239 96940 115986 117284 333636 360588 960146 952680 354202 366959 109175 95026 106464 103993 122438 116381 110823 110810 77765 76324 257560 227883 663803 663036 198949 198751 254127 256967 297315 288803 305853 309577 323522 327937 308823 339611 681468 711196 517003 422257 270348 266331 306942 306811 321039 327897 329573 333546 368875 366651 595090 620576 40.95 67.9 1
11:48:59 2023-09-27 328289 325013 81687 79850 120149 125241 124071 123676 89500 88267 97172 96973 115986 117190 333708 360084 960109 947104 353666 367067 108840 95221 104015 104898 120558 116602 110908 111118 76348 76376 260016 226847 663803 665543 199713 198889 254483 256967 296408 289717 305638 310332 324951 327636 306906 340759 684616 712296 514775 422257 270766 265958 306906 306811 320553 327698 330273 333438 369988 367198 597992 619981 40.95 67.9 1
11:49:00 2023-09-27 326952 325366 81618 79987 120157 122056 124158 123710 89230 88658 97340 97106 116020 117548 333744 360934 962942 949158 357403 367655 108693 95221 106145 104518 120008 116770 110482 112994 77659 76376 257560 227883 663943 667175 199853 197854 254830 258374 297077 287753 306753 307171 322978 328202 306906 338258 683989 720567 516146 420998 270802 265923 306906 306244 321003 325920 330478 332932 369071 367782 602363 623684 40.95 67.9 1
11:49:01 2023-09-27 327569 325013 81911 79850 120241 125154 124071 123710 89360 88662 97273 97138 116435 117385 333744 360716 967156 950092 357400 367404 108723 95672 106519 104629 120174 116703 110789 111426 76348 76480 257560 228169 661302 667175 199574 198439 254731 258377 296300 289172 306320 307171 324807 327848 306365 340612 683952 720567 515804 421852 270766 265923 306942 306559 320481 326113 330174 333136 369952 367747 599950 623132 40.95 67.9 1
11:49:02 2023-09-27 328264 325712 81964 80077 120389 121889 124348 123676 89327 88743 95421 97210 115986 117433 333744 360970 968530 948852 357403 367583 108440 95351 106258 104694 120236 116770 110482 113116 77732 76480 257560 228529 659916 667175 199818 198405 253702 258520 297495 287753 308488 307171 322908 328627 306906 341205 682950 720298 516146 423232 270766 265887 306474 306209 320967 325131 330442 332860 369916 367747 601507 623647 40.95 67.9 1
11:49:03 2023-09-27 327764 324986 81818 79846 120320 121889 124417 123641 89327 88784 97340 97106 115986 117352 333456 360754 969592 950166 357836 367511 108640 95704 106485 104844 120189 117026 110567 113116 77806 76480 257560 228583 656259 668520 199783 198681 254092 258303 298023 290810 308343 307601 322943 328202 306870 340612 683684 720058 516809 423232 270766 265887 306474 307342 320967 325166 330442 332860 369395 367712 599433 623169 40.95 67.9 1
11:49:04 2023-09-27 328264 324951 81614 79810 120324 122056 121171 123556 89295 88234 97306 96940 115986 117318 333708 360716 968530 947503 357403 367619 108440 95351 106219 104518 120008 116803 110482 113116 77699 76428 257560 228206 656464 666704 199853 198681 253702 258122 296825 288330 308488 307637 322683 328933 306870 341242 682950 720058 516146 423232 272139 266296 306474 306811 321003 324869 330442 332896 369395 367747 599691 623647 40.95 67.9 1
11:49:05 2023-09-27 327764 324731 81646 80091 120157 125154 124123 123641 89327 88622 95422 97210 116300 117379 333600 360898 967695 948740 357786 367404 108606 95482 106258 104525 119925 116736 110482 113038 76356 76584 263278 228206 659426 667648 199540 198577 254483 258338 297185 288943 306681 307171 323397 328167 306906 338223 683952 720567 516146 422884 270766 265923 306906 308547 320481 325622 330174 332392 369952 367747 599433 623610 40.95 67.9 1
11:49:06 2023-09-27 328240 327732 81646 79896 120324 125206 124244 123676 89480 88541 97306 97007 115953 117156 333744 360970 968530 948852 357656 367619 108440 95417 106219 104996 120008 116770 110406 113150 77699 76480 257560 228852 655525 665761 199853 198405 253278 258157 296825 288072 308488 309456 324951 328893 306870 340722 682601 720058 523858 422932 270766 266705 306474 306811 321978 325096 329479 333131 369359 367747 599691 623610 40.95 67.9 1
11:49:07 2023-09-27 327764 324715 81654 79818 120251 122056 121120 121818 89532 88565 97474 97008 116127 117447 333528 360246 966935 948852 356609 367619 108407 95286 106292 104629 120224 116736 110482 113150 77732 76376 275196 229339 665872 666704 199540 198370 253313 257982 298020 294260 308488 307637 324722 328663 306870 339858 681913 720567 516146 422932 270802 267151 306676 306811 322466 325166 330210 333402 369395 367747 597661 623647 40.95 67.9 1
11:49:08 2023-09-27 328264 324724 81646 79810 120157 125415 124210 123641 89295 88509 97306 96940 116515 117318 333708 360014 968530 948177 354776 367325 108665 95221 106292 104590 120008 116770 110482 113150 77732 76480 258844 229339 656638 665761 199853 199027 253313 257508 297734 293818 306356 307637 324699 329160 306257 339370 681913 719549 502429 422932 270802 267562 306906 306487 322992 325131 329479 333027 368839 367163 598841 624303 40.95 67.9 1
11:49:09 2023-09-27 328546 326799 82082 80077 120423 121889 124487 123848 89230 88533 97474 97141 116207 117413 333708 360518 968530 947584 354521 367511 108740 95351 106292 104661 120008 116770 110635 111426 77732 76480 257560 229014 657017 665761 199853 199027 253880 257724 297734 293818 308488 307878 322683 329160 306906 339611 681913 719549 517003 422932 270802 267562 306906 306811 322956 325131 330210 333438 369395 367198 599376 623647 40.95 67.9 1
11:49:10 2023-09-27 328728 325712 81646 79987 120324 125101 124244 123676 89327 88622 97340 96940 115953 117318 333708 360553 968530 948852 353703 367655 108698 95286 106292 104590 120236 116770 110482 112994 77765 76678 259872 229465 658112 667439 200062 199236 253775 257582 297662 288802 306536 307997 324843 328858 306870 339130 679953 718445 517517 422932 270276 267526 306906 306811 322741 325026 329479 333402 369395 366651 597108 623610 40.95 67.9 1
11:49:11 2023-09-27 329157 325336 81805 80028 120457 121889 121023 123934 89630 88626 97475 97073 116146 117156 333456 364039 968419 948852 351641 367619 108773 95482 103949 104557 120174 116736 110482 112994 77732 76760 257717 228852 658513 665761 199853 199374 254092 257508 297734 293818 306717 308103 324722 329160 306473 339130 680914 718497 516146 423232 270348 267597 306942 306811 323028 325166 329479 335173 369395 368918 596190 623169 40.95 67.9 1
11:49:12 2023-09-27 328496 324497 81646 79810 120157 125311 124158 123641 89327 88509 97340 96940 115986 117156 333708 361093 968530 948177 351605 367067 108665 95286 106219 104486 120008 116958 110653 111392 76379 76626 258844 229176 661116 665072 199888 199513 254342 257366 297626 287892 306717 308103 324494 329395 308570 339611 679917 718497 516146 422932 270211 267348 306906 306811 322992 325131 329408 333402 369395 369024 594394 623169 40.95 67.9 1
11:49:13 2023-09-27 328692 327781 81688 80055 119986 121889 123968 123762 89327 88630 97272 97141 116240 117399 333672 360084 969251 952899 351533 367067 108773 95221 106327 104486 120204 116736 110635 112960 77765 76376 257560 228044 659936 667648 199853 197819 255694 256896 297915 288566 308257 307887 323917 327178 306906 339246 676092 720114 517722 422852 270838 265072 306476 306811 321978 326113 329408 332896 369988 368554 594302 623206 40.95 67.9 1
11:49:14 2023-09-27 324929 324986 81650 79900 120324 125381 124175 123882 90091 88662 97340 97138 115986 117548 333744 359954 968982 955429 351605 367619 108906 95482 103949 104916 120239 116669 110789 111118 76461 76428 257560 228687 661612 667575 200516 197785 254909 256931 297915 288803 306428 307136 323691 329160 305288 339795 682601 720494 510554 422632 270874 265479 306942 306523 321978 326113 330442 332392 369988 369398 594394 623684 40.95 67.9 1
11:49:15 2023-09-27 329426 324942 81907 79826 120412 121981 124521 123848 89511 88509 97374 97007 116146 117345 333636 358295 972073 957470 353666 367655 108665 95351 106253 104486 120174 116770 110482 112994 76241 76428 256521 229339 662557 661865 200132 197854 254696 256967 297771 293745 306717 308138 323809 329302 306618 338258 676056 712223 518888 420840 270838 265923 306942 306811 323483 324189 331225 333510 367408 368331 592642 623169 40.95 67.9 1
11:49:16 2023-09-27 330594 324720 81903 79737 120408 125171 124452 123470 89482 88234 97408 96808 116340 117122 333780 359412 971136 957928 350750 367404 108932 95417 106554 104453 120341 116669 110789 111118 76316 76480 257560 228206 661245 658033 199853 198889 254874 256106 300813 288540 306644 309794 324685 329658 306870 338258 680778 710112 510554 421777 270838 266331 308678 305912 323483 326113 330507 333546 367695 367782 588976 619981 40.95 67.9 1
11:49:17 2023-09-27 330126 326817 81936 79786 120412 125137 124158 123556 89327 88868 95454 96940 116180 117156 333744 360970 967156 956298 351533 367325 108957 95221 106543 104343 120341 116542 110823 110964 77798 76272 257560 227401 679555 661828 200027 198716 255729 256500 297915 289444 306572 311064 324494 329195 306870 339246 679953 711113 524200 422034 270838 265479 309479 306811 321466 327169 329710 333510 368839 367782 592186 621532 40.95 67.9 1
11:49:18 2023-09-27 329426 324750 81823 79850 120324 125311 124279 123676 89360 88541 97374 96940 116300 117379 333456 360463 967009 960883 354021 367476 108973 95351 103949 104596 120341 116622 110789 112960 77765 76324 257191 227328 663788 663268 200027 197785 255729 257327 297626 289717 305350 308173 324722 329426 306906 340309 680914 712187 515607 422632 270874 265072 306441 306545 320517 327663 328449 333474 368839 368882 597226 619981 40.95 67.9 1
11:49:19 2023-09-27 328728 324009 81683 79986 120374 122011 124279 123676 89327 88662 97340 97106 115986 117379 333780 356717 962187 957470 356609 367067 108773 95221 106327 104486 120258 116656 110482 112926 76096 76324 257560 227883 660300 658069 200201 198405 254092 258157 297495 288803 306608 308138 324037 329568 305361 338258 683469 709613 516146 419578 270838 266518 306906 306209 321003 326148 329408 333438 367144 368882 601581 621810 40.95 67.9 1
11:49:20 2023-09-27 329659 323969 81907 79673 122769 124981 124486 121479 89720 88379 95519 96911 116434 116974 333636 358728 964776 952459 355095 367181 108740 95221 106253 104486 120258 116636 110635 111118 77806 76376 257560 227883 661847 663188 199574 199027 254092 257724 297915 288803 306572 309542 323544 329889 306906 339611 682950 711451 511906 421763 270766 267374 306942 306811 321039 326148 328946 335469 366591 367198 599691 619981 40.95 67.9 1
11:49:21 2023-09-27 329052 324978 81650 79850 120329 125171 124037 123624 89480 88541 97340 97039 115986 117318 333708 360876 961236 949158 354489 366515 109066 95221 106395 103993 122438 116381 110823 112848 77831 76376 257761 227059 673818 664784 199540 198716 254518 257363 297279 289717 305638 309108 322943 327901 306581 340722 683952 712260 508934 422888 270766 266741 306942 306595 321039 327663 330040 333474 369988 367198 597532 619944 40.95 67.9 1
11:49:22 2023-09-27 328264 326808 81823 80077 120202 122308 124245 124089 89446 88751 97474 97340 116207 117480 333528 362745 962038 948485 354594 367067 108906 95482 103994 104518 120341 116575 110635 112916 76443 76480 263278 226920 661011 665761 199540 198716 254874 257002 297185 290158 306644 309347 323465 328167 306906 338982 683469 718533 514775 422852 270802 265958 308338 306811 320032 327698 329177 333167 369988 367747 599396 622107 40.95 67.9 1
11:49:23 2023-09-27 327569 324978 81663 79936 120324 125241 124158 123676 89327 88509 97306 97106 116321 117318 333708 360462 966471 948485 357656 367655 108440 95351 106145 104661 120008 116770 110482 113150 77765 76584 257560 228690 655070 667175 200167 198716 253702 258555 297915 287927 308452 307637 324541 329160 306906 338258 683506 720567 516146 422711 270838 266741 306906 306209 321978 325166 330478 333208 369988 369884 601285 625192 40.95 67.9 1
11:49:24 2023-09-27 328277 324881 81975 79923 120339 121889 124452 123848 89413 88686 97508 97073 115953 117352 333744 360970 968456 948862 357403 368208 108440 95351 106253 104877 120174 116958 110482 113106 77798 76480 258844 228690 657941 666965 199888 198716 253702 258591 297489 288330 308960 307913 322978 328929 306906 338223 683952 718138 510047 423232 270838 266776 306906 306209 322466 325166 330478 333167 369952 367782 598222 623647 40.95 67.9 1
11:49:25 2023-09-27 327800 324040 81683 79900 120324 125206 124158 123676 89360 88541 97306 96973 115986 117190 333744 360462 968530 947104 354239 367655 108773 95351 106253 104518 120008 116575 110482 112994 77765 76428 257560 229176 659446 665761 200027 199097 253915 257543 299564 293890 306717 308138 322718 329195 306906 339370 681468 719549 516146 422932 270539 267597 306942 306545 323483 325866 332387 333221 369403 369920 598930 623537 40.95 67.9 1
11:49:26 2023-09-27 328655 326812 81817 79863 120309 121972 122566 123641 89515 88541 97408 96940 116334 117332 333456 361093 968530 946396 351424 368208 108807 95286 106327 104590 120174 116770 110482 112960 77765 76676 257560 228206 664022 664748 199227 199062 254909 256716 296798 287962 306717 308138 328860 328202 308897 339370 679953 716434 524029 422852 269932 266776 306441 306595 323028 325692 329443 333474 369431 366975 592678 622728 40.95 67.9 1
11:49:27 2023-09-27 327800 324986 81614 80095 119824 122224 123865 123830 89234 88755 97272 97271 115986 117581 333744 358974 969251 953357 354210 367655 108807 95221 106361 104486 120174 116656 110687 112994 77798 76428 257560 228206 662443 667648 199957 198889 255694 256536 295971 288155 306717 308173 323430 327442 312488 338294 676092 722244 516146 423362 270513 266047 309515 306559 322478 326042 332571 333366 369952 369920 593840 622545 40.95 67.9 1
11:49:28 2023-09-27 327764 324947 81618 79987 119829 121972 123917 124192 89327 88816 97306 97171 115953 117548 333456 360898 969251 954477 351641 367655 108807 95351 106213 104590 120258 116770 110635 112994 77798 76480 257560 228206 664301 667648 199888 197854 255729 256931 295936 288768 308729 307887 323987 328167 306906 339281 676128 721237 513405 423222 270874 265479 307119 306811 322013 326183 329443 332896 368772 368882 592678 623684 40.95 67.9 1
11:49:29 2023-09-27 325001 325017 81654 79904 120149 121972 124123 123744 89327 88662 97205 97138 115986 117548 333708 359701 968566 957000 351424 367404 108906 95482 106554 104629 120341 116864 110789 111426 76379 76480 258844 228473 660646 667648 200167 198439 255588 257259 297698 288803 308488 308138 324766 327990 306617 339795 679686 719222 502429 422888 270874 265515 306905 306329 322013 326183 329443 333438 369288 368882 590678 623647 40.95 67.9 1
11:49:30 2023-09-27 324965 324715 81813 79846 120157 122146 124192 123710 89360 88686 95389 97039 115986 117433 333780 358619 972110 955429 353703 368208 108440 95482 106145 104726 119925 116837 110406 113218 76096 76480 257560 228206 664660 665761 200656 198405 255469 257543 297915 288838 309251 307171 322043 330121 305863 339795 679989 719549 510554 421437 272406 265923 306942 306811 322013 325166 333332 332896 369107 369469 595768 624605 40.95 67.9 1
11:49:31 2023-09-27 328264 324009 81851 79701 120404 125102 124192 123590 89482 88267 97374 96808 116020 117379 333492 358548 973974 959516 354093 367511 108565 95704 106519 104629 120140 117059 110482 113106 77798 76532 255288 230153 656488 663773 200201 198474 255301 257543 299600 293818 308924 308173 328558 330121 306870 339281 676092 716398 520259 421763 270874 265923 306942 306811 323064 324677 329515 333546 367731 368882 594467 623684 40.95 67.9 1
11:49:32 2023-09-27 329515 325013 81940 79846 120457 121856 124279 123504 89758 88541 97408 96808 116213 117156 333816 359954 970391 956261 350508 367655 108991 95286 106395 104343 120258 116415 110746 112838 77798 76376 256521 228060 672442 661865 200167 198751 254944 256141 297843 288803 306681 309829 324037 329889 306293 338294 679989 710148 508934 422034 270874 266554 307119 305589 323028 326219 328449 335505 368580 368331 589193 621334 40.95 67.9 1
11:49:33 2023-09-27 329659 324759 81936 79846 120324 125206 124106 123951 89655 88654 95454 97210 116400 117413 333564 360318 968382 960125 351352 367440 108973 95825 106509 104343 120509 116736 110994 111118 77798 76376 263278 227401 678710 664129 200097 198993 256482 257106 298023 290158 306608 309542 324722 329889 306906 339246 679881 713467 520088 422632 270838 265887 307369 306811 321942 327628 330507 333510 368803 369812 590642 619944 40.95 67.9 1
11:49:34 2023-09-27 328728 324947 81855 79904 120324 125206 124210 123521 89450 88509 97340 97073 115953 117318 333708 357720 965712 956261 356283 367067 108807 95417 106361 104661 120341 116770 110635 112960 77798 76480 257560 227561 663299 663809 200831 198370 254874 258303 297495 289682 306536 309037 322685 330121 305863 340344 683952 712260 516146 421763 272791 265887 306942 307066 321003 326183 328946 333474 369359 369986 599691 621774 40.95 67.9 1
11:49:35 2023-09-27 328728 324978 81932 80045 120487 122224 121136 123882 89507 88719 97508 97208 116400 117413 333600 357290 962869 958151 356898 367325 108773 95482 106509 104629 120341 116736 110635 112960 76370 76636 257560 228044 659946 658033 200656 198681 254092 258122 297915 289207 307931 308173 324037 330817 306366 338223 683952 711159 516952 419578 270838 267115 306906 308547 321039 326873 329443 333474 367437 368847 599067 622417 40.95 67.9 1
11:49:36 2023-09-27 329778 324462 81903 79955 120408 125171 124244 123676 89605 88630 97509 97039 116146 117156 333744 360904 962187 952606 354202 367067 109141 95221 106543 104518 120509 116542 110789 112960 77852 76480 263278 228206 665406 665725 199853 199027 254874 257440 297489 290123 306105 309073 323430 328131 308642 337995 681913 712260 514775 423150 270766 266705 308847 306811 321003 328158 330507 333474 369988 367712 596778 623378 40.95 67.9 1
11:49:37 2023-09-27 327546 327269 81776 80028 120100 122224 124383 124055 89475 88719 97474 97307 115953 117848 333708 359762 960073 951409 354166 367031 108957 95221 106543 104564 120573 116542 110712 111041 76223 76324 257560 226920 675274 665761 199853 198993 254874 257724 297705 290564 306572 308173 323465 327318 308642 338258 683433 716398 513405 423484 270766 266705 306942 306811 320481 328123 328946 333438 369506 367747 598804 621298 40.95 67.9 1
11:49:38 2023-09-27 326839 324951 81679 79900 120408 125241 124123 123641 89450 88509 97340 97106 116146 117433 333672 360970 965712 949905 357910 367583 108407 95417 106292 104661 120008 116770 110482 113150 77732 76480 257560 228529 656591 667175 200167 198716 253880 258555 297915 288330 308874 308103 322943 329658 306906 338972 683469 721716 524029 423232 270838 266928 306906 306637 321978 325606 333806 333185 369700 369884 602251 623500 40.95 67.9 1
11:49:39 2023-09-27 328423 324969 81893 79895 120393 121889 124470 123727 89664 88509 97340 97106 116414 117413 333708 360462 968258 948177 356101 367368 108440 95351 106179 104820 120008 116803 110482 113184 77765 76584 257717 229030 656512 665761 200167 198716 253880 258157 297915 288540 309433 308103 322943 329160 306906 340370 685627 720567 519916 423232 270838 267562 306906 306523 322956 325166 330478 335173 369916 367782 598509 624568 40.95 67.9 1
11:49:40 2023-09-27 328227 324982 81875 79959 120412 122011 124210 123676 89450 88630 97475 97106 116146 117352 333708 360553 968530 946359 351569 367619 108773 95351 106475 104590 120174 116770 110482 113072 76128 76376 257717 228852 661360 665254 199505 199374 255220 256931 297213 288768 306717 308173 324951 329160 306694 339611 679917 717446 525743 422816 269932 267277 309515 306559 323687 326007 331893 333366 369519 369660 592496 623464 40.95 67.9 1
11:49:41 2023-09-27 328619 326808 81875 79959 120412 125154 124417 124158 89626 88630 97441 97073 116020 117156 333708 364220 969251 949868 351533 367619 108773 95351 106361 104590 120258 116736 110482 112960 77872 76480 258844 228206 665363 667648 199818 198716 255694 256931 297734 288803 306717 308173 326450 327672 312525 339246 676056 721587 508934 425641 270802 265665 307369 306811 322466 326148 329408 333280 369988 367782 591732 622691 40.95 67.9 1
11:49:42 2023-09-27 327337 325747 81618 80011 119790 122056 123968 123951 89327 88816 97238 97338 115920 117581 333708 358974 969251 954035 351605 367619 108773 95286 106361 104590 120388 116736 110482 113038 77765 76480 257560 228206 662328 667648 200201 197854 255729 257327 296763 288803 306717 307637 324440 328893 306906 340309 682080 723252 517517 425641 272152 265745 309187 306775 322037 326042 332387 333221 372045 369845 593481 625011 40.95 67.9 1
11:49:43 2023-09-27 324929 324724 81964 79919 120491 122056 124210 123710 89327 88662 97508 97340 115986 117548 333708 358835 971348 955429 353703 368173 108440 95482 106292 104726 120008 116770 110482 113150 77765 76428 258844 228421 658788 665761 200796 198405 255301 257543 297771 288803 309433 307171 322978 330121 306834 340273 681163 720567 508934 421735 272406 265958 308678 305950 321978 325657 331480 333366 369395 369986 597226 624568 40.95 67.9 1
11:49:44 2023-09-27 330126 324044 81903 79733 120491 121981 124452 123641 89482 88234 97509 96940 116340 117345 333744 359412 970624 958151 350755 367655 108957 95351 106475 104518 120258 116656 110789 112994 76223 76376 259872 228206 663351 661792 200167 198820 255266 256967 297664 288566 306644 310011 324242 329550 306509 341469 682712 714477 518888 421960 270693 266527 308642 306163 323794 326113 328910 335469 368251 368554 592992 622691 40.95 67.9 1
11:49:45 2023-09-27 330126 324009 81650 79846 120408 121889 124417 123470 89360 88234 97374 96973 116146 117156 333708 360462 968530 958151 350508 367361 109141 95221 106543 104278 120341 116381 110823 112960 77798 76272 259872 227401 679933 661828 200167 198716 256482 256716 297915 289682 306284 309073 322720 329658 306906 339246 676056 710148 519916 421326 270874 265887 307870 306811 321752 327893 328413 335433 369431 368847 592186 619981 40.95 67.9 1
11:49:46 2023-09-27 328728 323991 81940 79955 120412 121889 124452 123762 89688 88869 95487 97242 116300 117447 333600 360354 965602 960883 355059 367476 109007 95351 106509 104486 120341 116575 110789 111118 77852 76428 257560 227401 664395 663773 200656 197819 255694 257724 297495 289717 306162 309073 325132 329658 306870 340344 681949 714837 523858 422932 272984 265444 308678 308547 321003 327897 329408 333546 369952 369986 598841 621774 40.95 67.9 1
11:49:47 2023-09-27 329586 323974 82081 79705 122914 125068 124486 123436 89637 88234 97374 96808 116340 117122 333744 359147 962906 954072 355816 367361 108773 95351 106327 104343 120174 116770 110482 112994 77765 76480 263278 228206 659461 658069 200201 199062 254127 258122 298023 289550 306717 310991 323809 330121 306906 337995 683952 711451 518888 420840 270802 267562 306568 306811 321978 326219 329443 335469 367143 367455 598085 621591 40.95 67.9 1
11:49:48 2023-09-27 330594 324040 81650 80045 120320 122146 121153 121818 89507 88565 97576 97008 116240 117217 333564 360934 964776 949868 354739 367361 109329 95221 104047 104564 120509 116542 110789 112882 77765 76480 257560 228206 671379 665291 200027 199027 255117 257724 297915 290564 306141 309073 323430 328167 308642 338258 682950 712332 516146 423186 270802 266776 306942 306811 321003 328158 330507 333474 369772 367782 595401 619981 40.95 67.9 1
11:49:49 2023-09-27 326876 324724 81988 79955 120324 125205 124279 123710 89637 88662 97340 97138 115986 117548 333708 360716 965028 950331 356463 367361 108807 95351 106327 104661 120258 116736 110635 112994 77798 76376 257560 227561 661788 667648 200167 198889 254909 258555 297077 289717 306753 307913 323726 329195 306906 338258 683989 720567 518888 422221 270838 266554 306942 307101 320517 326183 330978 333402 369988 368331 602140 625192 40.95 67.9 1
11:49:50 2023-09-27 327047 327242 81879 80008 120339 121889 124452 123882 89475 88933 97508 97240 116207 117514 333708 360716 965712 951446 357800 367067 108740 95351 106327 104486 120354 116703 110482 113028 77798 76376 257560 227883 657649 667648 200201 199027 255301 258591 297077 289752 308488 307637 323726 329160 306906 339007 684025 718835 516146 421591 270838 266518 306942 307101 321003 326183 330478 332896 369988 367782 599470 623647 40.95 67.9 1
11:49:51 2023-09-27 328264 323965 81791 79900 120324 125241 124301 123556 89637 88630 97374 97039 116180 117352 333456 360970 968530 946396 351641 368208 108807 95351 106361 104694 120174 116770 110482 113028 77765 76843 257560 229176 661360 665761 200167 199687 254874 257543 297248 288330 308524 308173 322943 329658 306581 339611 680950 719549 513090 423232 270348 267633 306942 306811 323746 325657 329515 333257 369664 369618 597226 623500 40.95 67.9 1
11:49:52 2023-09-27 328619 326794 81950 79891 120423 121972 124452 123882 89543 88630 97374 97039 115986 117352 333564 361058 971284 947104 351533 367332 108748 95351 106361 104343 120258 116770 110482 112994 77798 76480 257560 228206 661246 666704 199540 199062 255445 256931 297213 288803 306753 308173 322943 327941 307158 341279 679953 718460 516809 423520 270608 266741 307154 306811 323028 326183 329479 333474 369988 367128 592259 622691 40.95 67.9 1
11:49:53 2023-09-27 325037 326771 81646 80019 120074 122056 124037 123830 89360 88816 97205 97304 115953 117581 333708 359954 969288 955156 351641 367361 108807 95351 106327 104661 120174 116656 110635 112994 77765 76428 257560 228044 661124 667648 200236 197854 255729 257363 296349 288943 307967 307171 323987 329160 306906 340344 679953 720312 513405 421924 272406 265923 309953 306631 322705 327348 333332 333293 372081 369880 592314 624421 40.95 67.9 1
11:49:54 2023-09-27 326677 326808 81913 80142 120491 125206 124452 123710 89512 88686 97474 97106 115953 117433 333744 357792 973663 955429 353703 367619 108407 95482 106145 104694 119925 116803 110406 113028 77798 76428 257560 228060 658364 665761 200831 198405 255694 257760 297915 288807 309470 307207 322978 330121 305539 340034 683469 720567 517517 421735 272406 265923 306476 306559 322502 325657 331247 333167 368875 369692 596410 624605 40.95 67.9 1
11:49:55 2023-09-27 329659 323969 81903 79705 120408 125137 124279 123436 89360 88234 97408 96940 116260 117097 333744 359412 971385 955583 351074 367655 108807 95286 106287 104518 120174 116656 110482 112994 76160 76428 257560 228529 662091 658069 200201 198889 255301 257363 297248 293890 306681 309794 324494 329907 306906 339246 676056 711149 517992 421515 270621 266866 309114 306703 323016 326042 331445 335834 368950 369920 593836 623340 40.95 67.9 1
11:49:56 2023-09-27 328818 324528 81851 79953 120359 121972 124417 123641 89482 88509 97374 96808 116300 117089 333708 359954 968530 956789 351973 367361 108773 95221 106361 104343 120341 116575 110482 112994 77798 76376 263278 228206 663468 658069 199992 198751 255301 256967 299709 288943 306681 310047 328630 330121 306906 339007 676056 711149 517517 422961 270874 266741 308678 306271 323974 326183 328484 336016 368321 368882 588976 621810 40.95 67.9 1
11:49:57 2023-09-27 330521 324004 81851 79818 120329 125171 124244 123504 89392 88267 97374 96973 115953 117156 333708 360462 969592 956298 350508 367655 108991 95221 106543 104518 122353 116542 110823 112804 77798 76324 257560 227401 662876 661828 200236 198889 255764 256931 295936 290057 306608 309794 322008 329889 306654 341506 682638 713320 525743 423232 270730 266189 309989 306703 322548 327945 331211 335433 369395 368847 592223 622458 40.95 67.9 1
11:49:58 2023-09-27 329623 326808 81907 79876 120496 125171 124279 123973 89540 88695 97374 97106 116020 117385 333780 360452 967843 959088 353666 367619 109066 95286 106430 104661 122319 116770 110823 112994 77831 76376 256856 226920 662106 663304 200201 197854 256517 257760 296825 290158 306681 309577 322943 330121 306906 343244 681949 712223 517517 422932 272406 265479 309296 306811 321039 327928 330521 333582 369988 370021 595309 621334 40.95 67.9 1
11:49:59 2023-09-27 328728 324986 81936 79932 120324 125206 124279 123676 89576 88695 97374 97106 116248 117352 333780 356717 964344 957692 356898 367102 108807 95221 106327 104518 120174 116770 110482 112882 77798 76376 257560 227883 666241 661865 201182 198751 254909 258591 297705 289413 306140 311211 324591 330942 305216 340201 683843 716651 520259 420658 272911 266598 306906 306595 321039 327169 329479 335711 368696 369915 601507 622728 40.95 67.9 1
11:50:00 2023-09-27 328728 324009 82050 79895 120491 125137 124452 123504 89515 88541 97374 97106 115986 117352 333744 357756 962942 954917 357150 367619 108957 95351 106361 104486 122319 116689 110635 112916 77831 76480 257560 227722 662091 661828 201322 199027 254909 258591 297915 289717 306753 309316 323013 328850 306402 339795 683989 712260 519231 420543 272984 266741 306942 306672 321074 327169 329443 333546 368616 370021 598258 621810 40.95 67.9 1
11:50:01 2023-09-27 330594 324009 81969 79842 120491 125137 124486 123470 89670 88267 97442 96808 116373 116766 333780 360462 962942 954072 354776 367361 108807 95351 106361 104590 120174 116656 110712 112994 77798 76376 263278 228044 658746 658105 199888 199374 254698 257908 297590 291554 306212 309940 323929 329782 308642 340501 682804 712889 513428 422932 270766 267597 306942 308280 321870 326078 328449 336454 368580 367233 598546 619835 40.95 67.9 1
11:50:02 2023-09-27 328818 324009 81683 79900 120320 121889 124370 123710 89576 88509 97408 96874 116020 117156 333420 360084 960146 949905 354202 367102 109175 95091 106577 103993 122522 116348 110823 112770 77864 76479 257560 227401 666758 664278 199888 199062 254909 257795 297915 290158 306141 309829 322978 328698 306690 338258 681985 712296 516146 422888 270838 267186 306942 306811 322502 328193 327953 335505 369988 368623 597992 619981 40.95 67.9 1
11:50:03 2023-09-27 326876 324982 81683 79987 120333 121972 124106 123744 89360 88695 97239 97366 115986 117548 333744 358974 961543 949868 357566 367102 108840 95482 106395 104694 120174 116770 110849 112994 77864 76532 261544 227561 666957 667428 200621 199444 255553 258449 297495 290255 308343 309201 326790 329515 308606 340874 684062 720567 510047 422257 270730 267338 306942 307171 320232 327204 333332 333329 368772 368331 599986 623415 40.95 67.9 1
11:50:04 2023-09-27 327337 326771 81683 79991 120162 121889 124279 123710 89360 88662 97273 97039 115986 117466 333744 360716 965749 952408 357403 367691 108773 95482 106213 104694 120008 116770 110482 113028 77798 76480 258844 228529 660043 667175 200201 199027 254127 259026 297243 288803 310150 308138 323465 329658 306906 339281 684025 720770 508934 421924 270874 267186 306942 307171 322765 326183 331480 333474 369988 368882 603071 624754 40.95 67.9 1
11:50:05 2023-09-27 328277 326808 82007 80087 120389 122224 124452 124055 89597 88719 95487 97307 116193 117399 333744 360716 968902 949121 355780 367583 108773 95482 106327 104883 120224 116770 110635 113150 77765 76584 265601 229556 667813 666704 200201 199479 254057 258520 300920 288741 309178 308138 323430 329658 306906 340092 682681 720567 516146 423232 270874 268386 306906 308715 323674 325850 330943 333438 369988 367782 598971 624568 40.95 67.9 1
11:50:06 2023-09-27 328728 324715 81818 79850 120324 121960 124210 123762 89543 88816 97374 97138 116146 117379 333708 360588 968530 948852 353666 367619 108773 95417 106327 104661 120174 116736 110635 113116 76232 76480 258844 228852 668929 665725 200201 199687 255006 257760 297771 288566 308960 308138 322943 329622 306906 339611 681395 719513 510554 423232 270348 267597 306942 306811 323974 325622 332239 333221 369447 369776 595584 623464 40.95 67.9 1
11:50:07 2023-09-27 328619 326808 81856 80000 120389 121972 124625 123813 89450 88662 97340 97106 115953 117332 333564 361093 967808 947067 351002 367511 108773 95351 106327 104661 120258 116736 110482 112960 77765 76480 260995 228206 660160 667175 201054 200001 254874 257543 297807 288155 308960 308173 323728 329889 307123 339611 679917 718497 516146 424360 270312 267562 308678 306811 323974 326113 330442 333510 369952 367198 595987 623647 40.95 67.9 1
11:50:08 2023-09-27 328496 324453 81879 79955 120496 121889 124244 123676 89450 88722 97340 97073 116260 117156 333636 361164 969251 949868 351533 367325 108773 95286 106475 104629 122390 116770 110635 112926 77798 76480 258844 228206 664876 667648 200132 198889 255729 256931 297734 288838 306717 310405 323952 328096 308642 339759 676056 721828 516489 423556 270838 266047 310172 306559 324519 326851 332387 333329 372607 368741 594681 623117 40.95 67.9 1
11:50:09 2023-09-27 324821 326812 81730 79955 120157 121889 124089 123710 89377 88930 97306 97239 115920 117548 333708 358584 971247 955429 351641 367619 108773 95351 106361 104661 120174 116770 110635 111118 77765 76480 263278 228206 660646 667648 200796 198681 255694 257724 300920 289550 306392 307601 323952 329889 306870 340309 679953 722791 514775 422932 272791 265887 308678 306545 322693 326219 331480 332896 369988 369986 597226 625491 40.95 67.9 1
11:50:10 2023-09-27 324893 324696 81818 79846 120404 125241 124175 123641 89327 88509 97272 97106 115953 117725 333708 357469 972037 956789 353666 367619 108374 95482 106111 104694 119925 117046 110482 113218 77765 76584 258619 228690 655957 665725 200831 198854 255659 257760 297698 288601 309944 310186 325316 328594 306870 340309 680950 718206 508934 421479 272871 266376 308642 306775 322586 325481 331372 333293 368660 369845 595694 623684 40.95 67.9 1
11:50:11 2023-09-27 329426 324009 82049 80077 120625 121739 124504 123470 89637 88630 97374 97171 116240 117122 333744 358547 971348 958151 351641 367619 108882 95351 106361 104694 120258 116770 110482 113150 77798 76532 263278 229501 661360 661792 200236 199027 255301 257724 299709 294026 308488 311211 324037 330121 306906 339759 676056 712223 518888 421437 272406 266741 308678 306775 324695 326113 333059 335979 367731 369433 590642 623894 40.95 67.9 1
11:50:12 2023-09-27 329659 324004 81851 79846 120496 121805 124244 123607 89482 88662 97340 96940 116146 117156 333744 360462 968530 959051 351569 367619 109032 95286 106543 104557 120341 116575 110789 112882 77831 76376 259872 227293 663808 662800 200201 199062 256517 257508 297771 290158 306644 310011 324807 329836 306690 343001 683821 714983 517517 423232 270730 265745 310428 308280 321799 328618 328910 333546 369952 368882 595267 622728 40.95 67.9 1
11:50:13 2023-09-27 328728 323969 81795 79959 120329 122056 122566 123641 89450 88509 97340 97106 115953 117318 333347 358835 967156 958371 355492 367619 108957 95989 106509 104518 120341 116575 110635 112960 77765 76480 259872 227561 660543 663737 200831 197785 255694 258328 297915 289717 306644 308173 324951 329658 306402 340344 682913 712223 516978 422034 272791 265665 306942 306851 321003 327398 329408 333510 369952 373361 599691 621298 40.95 67.9 1
11:50:14 2023-09-27 330360 324753 81903 79705 120491 125068 124244 123316 89637 88234 97543 96775 116340 116766 333744 360462 962942 954035 355496 367325 108773 95221 106327 104486 120174 116736 110482 112926 77765 76428 257560 227883 666483 658033 200236 199062 254483 258555 297843 291875 308234 311211 324613 331050 306726 341058 683843 711342 521630 421690 270657 267526 306942 306174 321978 326183 330067 336454 367659 368812 601080 621774 40.95 67.9 1
11:50:15 2023-09-27 330521 324974 82067 79868 120491 125137 124486 123521 89637 88234 95311 96908 116340 117041 333744 360970 965028 955429 354452 367619 108773 95286 106361 104518 120174 116656 110482 112960 77765 76376 257560 227883 662903 663268 199853 199062 254874 257760 297915 290123 306054 309577 323430 328167 308642 338258 681913 714800 516146 423186 270802 267151 306942 306811 321978 328658 330507 333546 369988 367712 597955 619944 40.95 67.9 1
11:50:16 2023-09-27 325001 324484 81646 79987 120324 125206 124123 123676 89482 88662 97272 97106 115986 117514 333708 360716 965028 949868 357910 367655 108698 95869 106327 104661 120008 116770 110482 113184 77765 76584 257560 228206 665863 668374 200902 199444 255233 259619 297915 289405 309324 308032 326790 329711 308533 341542 683807 721587 514449 421924 270874 267089 308375 307781 322168 326183 331480 333438 369736 369632 599986 625048 40.95 67.9 1
11:50:17 2023-09-27 327569 324488 81654 79904 120329 121889 124244 123762 89511 88662 97475 97039 115986 117198 333744 360970 968530 948448 355889 367655 108807 95482 106327 104661 120174 116803 110482 113184 76160 76532 258844 229176 672435 665761 200236 199062 254092 258555 297771 288566 309470 308138 323430 329337 306906 340612 682986 720567 517517 423232 270874 267597 306906 306637 322598 325885 331247 333510 369722 368847 599691 624894 40.95 67.9 1
11:50:18 2023-09-27 328496 324720 81851 79955 120491 121889 124244 123676 89543 88541 97408 97138 116146 117318 333708 361114 968530 948448 351605 367619 108773 95351 106395 104661 120341 116803 110482 113150 76370 76678 259872 229302 664144 665579 200097 200210 255518 257798 300023 290846 308983 309365 323430 330121 307158 340722 681949 719522 517689 423832 270693 268386 308678 306811 323830 326908 330442 333546 369988 367747 594431 623684 40.95 67.9 1
11:50:19 2023-09-27 328459 324044 81903 79932 120408 121889 124279 123710 89512 88662 97408 97106 116340 117433 333420 361164 971803 949832 351002 367655 108848 95351 106361 104661 120258 116736 110482 112994 77831 76480 257560 228743 659451 667648 199540 199374 255729 257002 297456 289242 308561 309073 323430 328929 308824 338223 681949 719513 524200 423556 270766 266741 307369 306523 323483 326148 332350 335179 369772 369812 595527 623500 40.95 67.9 1
11:50:20 2023-09-27 325037 324755 81646 80019 120157 122380 124037 123830 89327 88849 97272 97304 115953 117581 333708 359954 969215 955429 351677 367619 109111 95351 106395 104883 120642 116992 110951 111504 76433 76532 257560 228169 664635 668047 201288 198889 256621 257724 297915 289752 308524 307887 327714 329747 306906 341064 679953 720150 510554 424434 272791 265958 307369 306811 322956 327133 330478 333402 371900 369986 591477 623684 41.05 67.9 1
11:50:21 2023-09-27 324965 324493 81911 79987 120324 121972 124192 123710 89327 88541 97408 97106 115986 117548 333744 358295 970661 955429 353666 367655 108440 95482 106219 104694 120008 116770 110482 113184 77798 76428 259872 228206 667799 665761 200866 199027 255694 257760 297915 289413 309980 307852 326450 330121 306906 340344 681468 720567 518888 421479 272791 266705 309515 308438 322669 325937 331875 333100 369844 369880 598162 625307 40.95 67.9 1
11:50:22 2023-09-27 327618 324969 82181 79959 120491 125171 124279 123710 89543 88719 97576 97073 116226 117156 333744 357756 974048 957000 353666 367655 108407 95482 106145 104694 120008 116803 110482 113184 77798 76428 257560 227883 661225 665761 201147 198716 255694 258157 296763 289479 309944 307878 323013 330121 306870 340344 681468 720567 516302 422034 272984 266741 306905 306811 322502 325920 331516 333438 369952 370021 596190 625192 40.95 67.9 1
11:50:23 2023-09-27 329659 324044 82081 79983 120491 125259 124486 123504 89637 88509 97442 96940 116340 117156 333744 358835 972073 957655 351713 368208 108957 95482 106361 104694 120341 116770 110482 113072 77798 76480 263278 229176 663941 661828 200831 199062 255480 258157 301772 294035 306392 309577 324494 330121 306906 339281 676092 716468 513259 421814 272152 266866 308678 306437 324323 325779 332387 336035 368105 369551 593650 623610 40.95 67.9 1
11:50:24 2023-09-27 330594 324009 81936 79951 120659 122224 124456 123607 89637 88509 97442 97210 116434 117156 333456 359412 969251 958151 350508 367361 109066 95221 106395 104310 120341 116575 110482 112804 77905 76781 257560 227883 663115 661325 200236 199062 255694 256967 297456 288838 306681 310047 324722 330121 306690 339281 676092 710648 513766 422034 272406 266741 307404 306595 323519 327133 328484 336490 368875 369726 590896 621774 40.95 67.9 1
11:50:25 2023-09-27 328728 324044 81936 79846 120324 125241 124158 123676 89360 88267 97340 97234 115953 117156 333708 359954 967156 959088 355438 367102 108807 95221 106395 104486 120341 116656 110811 112960 77864 76428 261544 227561 661869 663809 200831 197854 255729 258157 297705 290158 306717 311211 323013 329907 306654 342985 685627 717668 525743 423832 273177 265745 309551 308983 323001 327981 332350 333510 369988 370056 598841 621664 40.95 67.9 1
11:50:26 2023-09-27 328728 326694 81683 79904 120329 125275 124487 123676 89360 88541 97374 97138 116180 117156 333744 356681 965065 957420 356861 367361 108957 95351 106361 104590 120341 116689 110482 112994 77798 76480 256298 227883 663331 661865 201498 198889 255301 258591 297243 289752 309201 309108 322978 328850 306870 340860 683989 717989 502429 420840 273177 266331 306942 307101 321752 327663 329479 333546 369988 370021 598258 622691 40.95 67.9 1
11:50:27 2023-09-27 330126 323743 81940 79705 122769 125068 121288 123436 89670 88234 97577 96808 116486 116961 333420 359665 964344 955429 355565 367619 108840 95946 106395 104590 120174 116689 110482 112916 77765 76428 257560 227883 662450 658069 200236 199687 254874 258909 297843 291875 308234 310704 324278 331282 308606 341058 683843 712889 520259 420694 270657 267597 306942 306209 322013 327169 332387 336381 367731 369139 598222 621810 40.95 67.9 1
11:50:28 2023-09-27 330594 324872 82015 79904 120487 125311 124313 123590 89482 88234 97408 96940 116180 116799 333744 358974 964381 954072 354489 367332 108991 95351 106395 104694 120258 116770 110635 112994 77831 76480 257560 228206 659726 663809 200167 199757 255301 258157 297915 290021 306608 310082 322978 328929 306944 338258 682950 712223 517517 423186 270608 267562 306441 306811 322992 328193 328449 336253 369988 367782 598951 621334 40.95 67.9 1
11:50:29 2023-09-27 328728 324488 81687 79991 120324 122056 124244 123710 89482 88509 97374 97138 116180 117352 333708 360084 961506 952680 354489 367361 108991 95286 106577 104590 122353 116415 110712 112804 77864 76376 257761 226920 665745 665745 200586 199757 255482 258270 297626 290529 306248 309688 324924 328982 309515 341542 682768 716358 508934 423520 270874 267186 308642 306487 321039 329386 328484 333546 369736 369920 595933 621774 40.95 67.9 1
11:50:30 2023-09-27 327763 324497 81903 80019 120157 122056 124071 123744 89512 88755 97306 97138 115953 117581 333744 359044 962942 949868 354521 366515 108957 95351 106395 105294 120258 116770 110746 112994 77831 76480 263278 226666 661270 667175 200236 199097 255515 258193 297603 290564 306753 308173 323987 329195 312709 339281 687579 719549 516146 423222 270874 267186 306441 306209 321003 328193 329515 333546 369288 368882 599433 625192 40.95 67.9 1
11:50:31 2023-09-27 326876 324523 81944 79991 120329 122233 124192 123744 89327 88541 97374 97138 116020 117352 333744 360970 965749 949905 357910 367691 108474 95351 106327 104694 120008 116770 110482 113028 76160 76688 259872 228060 664335 668593 200691 199270 255328 259247 297915 289576 309179 308032 323952 329658 306906 339281 684025 722609 516146 422185 270874 267186 306942 307601 321870 326183 333332 333474 369772 368882 599986 624605 40.95 67.9 1
11:50:32 2023-09-27 326876 324009 81936 79987 120324 121889 124279 123658 89482 88662 97408 97138 116020 117433 333744 360462 968530 948485 356645 367691 108698 95482 106213 104694 120008 116770 110482 113028 77798 76480 255288 228852 666125 667175 200586 199097 254518 259390 296763 288803 309506 308173 323693 329658 306906 339317 683989 719100 516809 422956 270874 267597 306942 307136 322992 326148 331516 333257 369772 369920 601285 624421 40.95 67.9 1
11:50:33 2023-09-27 328277 323996 81940 79987 120408 125241 124227 123710 89482 88541 97340 97138 115986 117352 333744 359762 968902 947067 351605 367655 108807 95351 106361 104883 120239 116992 110687 111426 76379 76584 265601 228852 660948 665579 200132 200210 255339 257979 299709 288943 308996 308208 323430 329266 308316 340333 681985 718533 517517 424059 270621 268422 306762 306811 323687 326183 332350 333546 369988 367490 592423 625192 40.95 67.9 1
11:50:34 2023-09-27 328264 324004 81683 79932 120324 125206 124244 123676 89360 88541 97408 97106 116180 117190 333744 361164 969288 948485 351569 367102 108991 95351 103982 104518 120174 116689 110482 112916 77798 76376 257560 228206 660282 665761 199540 199653 255729 257002 300023 288803 306356 309073 323465 328698 307158 338258 679989 719549 510554 423556 270802 267374 309953 306401 323687 326851 332859 333438 369880 369920 594955 623500 40.95 67.9 1
11:50:35 2023-09-27 324568 324035 81683 80019 120089 121972 124003 123865 89327 88816 97205 97138 115953 117581 333708 360970 969974 954072 353729 369193 108906 95672 104015 104596 120341 117026 110678 111118 76411 76532 258844 228133 659573 667648 200132 199027 256267 256931 297698 289704 308452 309037 323952 328366 307158 341542 676056 721587 512034 423520 272908 266518 309551 306811 322956 326183 329479 333510 369805 368554 592605 623132 40.95 67.9 1
11:50:36 2023-09-27 325001 324689 81646 80160 120157 122140 124141 123951 89295 88816 97306 97338 115840 117581 333401 360970 969215 954713 354485 367583 108848 95351 106327 104590 120258 116736 110635 112960 77819 76480 259872 228206 659573 667648 199957 199027 256482 256967 297213 288838 308488 309542 324670 328167 309515 340034 679917 722097 517722 427794 270585 266456 310208 306739 323303 326992 330370 335288 372570 369920 594681 622655 40.95 67.9 1
11:50:37 2023-09-27 326305 324004 81911 79991 120408 121889 124244 123882 89561 88816 97475 97271 115953 117548 333672 358296 973208 957000 354233 367476 108932 95769 103949 105027 120307 117026 110942 111426 76411 76532 263278 228206 661490 668593 200062 199340 255694 257508 298239 290304 308524 309435 323952 328167 307623 339246 680520 720567 504957 423556 270802 266705 307835 306811 323674 326904 330442 333474 369253 368296 590673 623377 40.95 67.9 1
11:50:38 2023-09-27 327800 324731 81614 80015 120157 122224 123968 120744 89327 88784 97340 97138 115953 117514 333708 360754 970624 952643 351569 367619 108924 95351 103827 104661 120258 116736 110635 112994 77852 76480 257560 228206 660525 668593 200796 199027 256482 257724 297405 289682 308488 309108 324964 328663 308388 343001 682601 723998 513405 423448 272297 266563 310428 306739 323303 326957 332387 333474 369876 369398 592409 625192 40.95 67.9 1
11:50:39 2023-09-27 324929 324715 81654 79959 120324 121889 124123 123762 89450 88723 95454 97509 116589 117738 333492 358728 974048 956677 353485 367993 108640 95482 103916 104629 120258 116736 110635 112994 77798 76584 257560 228206 665834 667648 201112 198993 256340 258338 296798 289682 309433 307887 327446 330121 306906 341100 681913 719289 516809 423011 273177 266518 307369 306811 322992 327169 331480 333208 369988 370021 595309 625491 40.95 67.9 1
11:50:40 2023-09-27 324929 324493 82134 79959 120412 125346 124417 123676 89511 88662 97374 97106 115986 117399 333708 357756 972073 956280 351605 367655 109066 95351 106475 104661 120258 116736 110635 112994 77819 76480 257560 228206 660421 667648 201428 199027 255764 258122 296798 291966 308888 310722 327714 330050 306784 341232 682712 723632 517003 424434 273526 266563 307584 306811 322992 327133 331211 333185 373133 369986 592314 625491 40.95 67.9 1
11:50:41 2023-09-27 324893 325217 81982 80174 120491 121972 124244 123882 89450 88897 97340 97106 115986 117352 333744 357792 972110 956789 353666 367655 108440 95482 106219 104694 120020 116770 110482 113072 77798 76480 257560 228206 657727 666704 201147 199027 255729 257760 297915 289334 310163 308103 323952 330585 306906 340860 680914 719342 517517 422632 272984 266705 307369 306811 322956 327133 331983 333438 369988 370021 597255 625528 40.95 67.9 1
11:50:42 2023-09-27 328227 324000 82024 79959 120496 125346 124370 123641 89793 88662 97543 97106 116340 117352 333456 357756 972110 956261 354202 368173 108740 95482 106327 104694 120174 116770 110482 113184 77765 76937 257717 229501 657305 664784 201253 199409 256199 258270 299600 290436 310017 310771 324951 331749 306365 343149 684653 718424 511113 421735 272791 267115 308497 308547 323902 325850 332252 335433 368839 373770 595750 625491 40.95 67.9 1
11:50:43 2023-09-27 328728 324004 82053 79936 120663 125171 124486 123676 89637 88662 97509 96973 116306 117156 333744 358835 973488 956261 354739 367885 108807 95482 106361 104661 120258 116770 110635 113116 77765 76584 258844 229501 660272 663268 201147 199062 255729 258338 299316 288566 309506 309759 324951 329581 306906 340309 680950 717446 520259 422034 273488 267115 309333 306637 324924 325622 331444 335469 368803 369986 596190 624568 40.95 67.9 1
11:50:44 2023-09-27 330594 324009 81940 79955 120491 125137 124452 123470 89637 88662 97476 96940 116340 117156 333744 359919 969251 957655 351002 367655 109141 95351 106509 104486 120341 116689 110712 112960 77798 76480 259872 228419 664759 664129 201007 199513 255588 257401 300447 288601 307785 310811 324879 330585 306906 340034 676092 713247 513259 421814 272406 267115 307369 306811 324467 327719 329443 337003 368839 369433 590651 623132 40.95 67.9 1
11:50:45 2023-09-27 329017 324493 81940 79955 120491 125328 124279 123676 89726 88662 97408 97106 116340 117156 333708 359919 968529 957470 350966 367619 109141 95351 106543 104652 122488 116656 110789 112960 77885 76480 257560 227883 667602 661828 200796 199513 256517 256931 297248 290123 306681 310517 322943 330121 306906 339759 682564 712187 517517 422932 272406 267338 308336 306811 323974 328158 329177 336527 369664 372013 594644 624303 40.95 67.9 1
11:50:46 2023-09-27 328728 324825 81907 79991 120404 121889 124417 123744 89605 88662 97509 97138 116260 117352 333708 359954 968530 959088 353630 367619 109027 95351 106543 104590 120607 116958 111028 111392 76402 76480 259520 227364 663200 663591 200726 198889 256882 258160 297554 290599 306681 309794 322978 329373 308606 341749 680914 712223 517517 423232 272766 266301 308085 308547 321978 328885 329443 335979 369988 370021 595273 621810 40.95 67.9 1
11:50:47 2023-09-27 328728 324009 81903 79987 120491 121972 124279 123676 89576 88541 97374 97106 116515 117433 333744 358871 967843 959088 355780 367583 108957 95351 106469 104661 120341 116656 110789 112960 77798 76376 257560 227561 666778 663809 201112 198405 255729 258555 297915 290564 306753 309542 326450 330121 306906 341857 683469 712260 517517 422675 273177 265887 307369 309347 321692 327874 332387 335931 369808 370988 596631 621664 40.95 67.9 1
11:50:48 2023-09-27 328728 325212 81907 80023 120491 122056 124279 123882 89605 88808 97374 97138 116146 117433 333672 357505 965749 957692 356861 367368 108906 95547 104003 104740 120517 116669 110789 111349 76411 76532 257560 227810 664272 663628 201780 198993 255694 258591 297915 290388 308198 309542 322943 330817 306870 341376 683843 717685 516302 421735 273177 266741 308678 307136 320682 327893 329443 335433 369988 370056 599691 622417 40.95 67.9 1
11:50:49 2023-09-27 328728 324000 81907 79904 120412 121823 124244 123641 89482 88509 97475 97039 115953 117318 333744 356395 962942 957470 356898 367325 108957 95351 106509 104661 120174 116575 110635 112994 77852 76428 258844 227883 662213 658069 201287 199062 255301 258591 297807 289717 306356 309108 322943 329573 306906 339795 683989 712187 508934 420548 272995 267277 306870 307702 322323 327521 330835 335324 368660 370918 601955 622545 40.95 67.9 1
11:50:50 2023-09-27 330594 324004 82049 79900 120491 125137 124313 123556 89637 88267 97408 96775 116340 116766 333708 360462 967487 956317 356353 367547 109007 95482 103916 104629 120341 116864 110789 111426 76339 76480 257560 228206 666605 658069 201218 200071 255266 259137 297915 290158 308524 309834 324915 329845 306906 339246 683989 709577 517316 420840 272908 267597 306942 307101 322466 327133 329479 335979 367731 368882 599986 623206 40.95 67.9 1
11:50:51 2023-09-27 330594 323965 81944 80095 120496 125346 124486 123436 89793 88267 97577 96775 116373 116766 333744 360462 964344 955429 354986 367655 108957 95482 106395 104694 120258 116689 110789 112994 77831 76480 257560 228206 662213 658069 200586 199722 255301 258591 296763 289717 308524 310989 322650 328850 309370 341469 687579 713284 520259 423260 270730 268279 308642 309201 322777 327486 330835 337516 368249 368589 598222 621810 40.95 67.9 1
11:50:52 2023-09-27 329283 324004 81907 79987 120491 121889 124452 123710 89791 88662 97577 97408 116494 117379 335154 362939 964502 952496 354594 367511 109376 95482 104101 104596 122522 116542 110823 112882 77831 76480 259872 228544 669333 665725 200656 199687 255694 258413 297771 290635 306644 310047 323987 329160 308388 339246 686000 716398 502429 423556 270874 267562 306476 308366 322049 328920 328449 335469 369988 368589 597992 621774 40.95 67.9 1
11:50:53 2023-09-27 327800 324724 81903 80019 120157 122224 124244 123796 89482 88816 97374 97304 116260 117581 333708 360616 962187 949868 355277 367655 109175 95417 106464 104590 120341 116575 110789 112994 77831 76428 263278 226920 665126 667175 200236 199687 255729 258555 298023 290564 308198 310735 327482 329373 309515 340691 685296 719403 514775 423412 272261 267419 309830 308547 321074 329186 329479 333546 372081 369692 598897 622849 40.95 67.9 1
11:50:54 2023-09-27 324965 324000 81911 80023 120404 121972 121201 124227 89626 88869 95487 97273 116415 117480 333564 360644 966149 951558 355488 367619 108773 95351 106395 104694 120174 116703 110635 112994 77872 76480 257560 227240 660777 668557 200831 199513 255729 258555 297495 290670 306356 308173 327714 329658 306581 339281 685515 720567 517003 423186 270874 267186 306870 308838 321003 328654 330478 335202 369582 368882 599986 623340 40.95 67.9 1
11:50:55 2023-09-27 325001 324004 82021 80023 120408 121972 124279 123830 89576 88816 97374 97171 115986 117548 333708 360970 964344 951690 354521 367067 109066 95482 106430 104661 120341 116689 110712 112994 77864 76480 263278 226920 666713 667648 200236 200036 255482 258306 298023 291992 308343 309643 324859 329515 309515 341542 685296 719331 515632 423520 272406 267597 307119 309383 322681 329649 330442 333546 369911 369727 600526 623684 40.95 67.9 1
11:50:56 2023-09-27 324965 326808 82001 80274 120320 122224 124400 123951 89540 88751 97542 97340 116207 117480 333564 360898 965028 951967 357836 367655 108873 95737 106327 104694 120174 116770 110635 113106 76379 76480 257560 228421 658366 667648 200831 199687 255729 259608 297734 290158 309506 308173 324964 330121 312782 340034 685767 719065 517517 422257 272406 267597 306441 307913 321074 327893 331480 333510 369323 369433 603034 624605 40.95 67.9 1
11:50:57 2023-09-27 326876 324493 81911 79991 120404 121972 121091 123710 89515 88755 97408 97138 115986 117352 332878 360970 967156 951967 357656 367655 108807 96087 106361 104694 120174 116803 110482 113028 77765 76480 257560 228706 658450 667428 201077 199583 255195 260186 297915 290017 310236 308896 326790 330050 308642 340273 686000 719100 518499 424434 272152 267526 306942 307852 322729 326219 332144 333510 369988 372271 599986 625491 40.95 67.9 1
11:50:58 2023-09-27 327800 324040 81944 79991 120329 122044 124192 123744 89637 88816 97273 97171 116260 117413 333744 360462 968530 949868 356898 368208 108807 95482 106361 104726 120174 116803 110482 113252 76223 76574 258844 228852 655550 666704 200831 199513 254909 259390 297807 289277 310419 309073 323987 329568 312597 339795 684025 719172 517517 422221 272406 267633 306942 307601 323746 326183 332054 333546 369542 372013 602605 625233 40.95 67.9 1
11:50:59 2023-09-27 327800 324497 81907 79987 120487 121889 124279 123710 89576 88755 97273 97138 116146 117514 333744 360462 968530 949868 355853 367691 108773 95482 106361 104694 120174 116803 110687 111659 76307 76761 260071 229501 658704 667575 201042 199827 255125 259211 300023 289576 309821 309073 323987 330121 312525 341542 685478 720312 517517 422221 272406 268963 308896 307136 324010 327366 331516 335469 369988 369727 599103 626008 40.95 67.9 1
11:51:00 2023-09-27 328227 324035 81940 79987 120496 121889 124313 123710 89512 88662 97374 97039 115986 117352 332878 360462 968982 948448 354239 368504 108882 95417 106395 104726 120258 116803 110482 113028 77831 76480 257560 229501 671168 665761 200831 200175 254944 258591 297699 288803 309980 309108 323952 330121 306581 338258 685515 720567 524029 421924 270874 268422 308678 308402 324443 325937 334043 335926 369772 368741 599617 624901 40.95 67.9 1
11:51:01 2023-09-27 328496 324009 81936 79987 120324 122044 124313 123710 89576 88816 97442 97171 116146 117379 333780 361164 970624 949868 351321 367691 108940 95769 103970 104916 120440 116736 110789 111426 76173 76636 257560 228852 664267 667029 200097 200001 255729 257543 297699 289752 309324 311211 323952 328840 307874 338972 681468 718387 517517 423556 270838 267669 307404 306811 324467 327169 330978 335505 369542 367817 592350 624605 40.95 67.9 1
11:51:02 2023-09-27 328264 324933 81969 80019 120491 125257 124279 123710 89576 88695 97408 97039 116020 117352 333708 360624 971385 949942 352724 368208 108807 95351 106395 104694 120174 116803 110635 113028 77798 76480 257560 228529 662443 665761 200027 200036 255729 257760 298185 289277 309142 309577 323763 330121 307659 338258 681985 719549 517517 423362 270549 268172 310172 308402 324623 327027 331337 335360 369916 369920 594248 624864 40.95 67.9 1
11:51:03 2023-09-27 328459 324750 81944 79991 120496 122056 124192 123710 89824 88755 97408 97138 116180 117385 333744 361129 973700 955636 351352 368216 109041 95737 106588 104963 120341 117059 110789 111426 76339 76709 259872 228706 660403 666704 200201 200106 256269 258122 297699 289752 309251 310047 326753 330014 308160 338294 685140 719549 517517 423556 270838 268233 307835 306487 324467 327433 331247 335979 369988 367782 592386 625048 40.95 67.9 1
11:51:04 2023-09-27 328032 324458 82089 80019 120491 121972 124313 123744 89637 88755 97408 97138 116293 117352 333744 361164 972110 949905 351569 368208 108991 96153 106430 104694 120341 116803 110823 113061 77885 76532 257560 228206 660525 667648 200201 200036 256517 258043 297769 289616 309506 309829 323987 329658 308160 341469 684653 720312 516146 426853 270730 268055 308195 306811 324323 327486 331372 336071 369916 369740 595566 625048 40.95 67.9 1
11:51:05 2023-09-27 328496 325013 81855 80023 120329 122224 124071 123779 89637 88695 97408 97138 116447 117379 333456 362976 974048 953887 351496 367547 109041 95547 103905 104948 120341 116736 110789 113028 77831 76532 259872 228690 660300 668593 200831 199722 257308 258157 297629 290158 309506 310047 327909 329195 307659 340344 681985 721449 522761 426853 272406 267186 308336 305960 324010 327698 330478 336222 369946 368882 592715 624605 41.05 67.9 1
11:51:06 2023-09-27 326876 324755 81998 80165 120162 122254 124071 123985 89360 88849 97239 97470 115953 117581 333744 359044 971385 954199 351569 368504 108991 95417 106361 104694 122353 116736 110482 113028 77864 76532 263278 228206 664876 667648 200201 199548 256947 257760 299709 289752 309251 310478 327482 329373 310391 340201 682712 722609 511399 423448 270730 267419 308195 306811 323974 327698 330978 336016 369841 368741 592314 623647 40.95 67.9 1
11:51:07 2023-09-27 325001 324986 81940 80051 120324 122224 124071 120820 89532 89117 95389 97607 116047 118070 333564 360390 973356 955281 353521 367476 108924 95417 106395 104694 122234 116736 110789 111581 77864 76480 257560 228206 660534 669541 201182 199097 256947 258374 299600 289717 308452 308173 325490 329658 312488 341376 681949 721435 516146 423592 272984 266776 308085 306413 323483 327663 330978 333474 369911 370021 595527 625528 41.05 67.9 1
11:51:08 2023-09-27 324965 324528 81940 80023 120496 122056 121025 123744 89608 88755 97408 97171 116180 117581 333456 358907 970698 955429 353666 367691 108991 95417 106430 104694 122319 116770 110823 113061 77864 76843 259872 228206 660785 668593 201463 199340 257024 258851 300447 292082 309616 308032 325804 331014 308243 342194 684653 724658 517003 422221 273563 266705 308050 306209 323687 327981 331480 333438 369876 371685 595236 625307 40.95 67.9 1
11:51:09 2023-09-27 326803 324724 82110 80466 120689 122338 121234 124124 89724 88934 95454 97340 116400 117447 333564 358116 974142 958151 354431 368173 108440 96096 106485 105013 120008 117046 110743 113330 76370 76740 265601 228690 657075 665761 202051 199513 256482 258555 299709 289752 310419 308138 323691 329573 306906 341340 682950 720567 521892 422661 273563 267151 307369 308547 323674 326183 334281 333438 369988 371094 594943 626415 40.95 67.9 1
11:51:10 2023-09-27 328227 324458 82049 79955 120491 125346 124452 123676 89760 88662 97509 97106 116260 117352 333708 357756 974178 958063 354202 368173 108924 95482 106401 104694 120174 116803 110482 113262 77819 76657 257717 229501 654944 666965 201851 200036 256340 258413 299600 289339 310663 309834 324951 331982 306654 341304 682950 719559 520259 422034 273526 267455 307369 308547 323974 325923 332486 335798 369952 371094 597955 626452 40.95 67.9 1
11:51:11 2023-09-27 330177 326808 82096 80032 120827 121889 124764 123848 89786 88719 95487 97307 116420 117318 333780 358835 973488 960883 351569 368691 108957 95933 106509 104916 120341 116770 110635 113150 77885 76532 257560 229176 659359 661828 201147 199687 255729 258997 298602 288597 309433 310735 324951 329837 308642 340344 681431 712296 520866 422034 273177 267597 308006 306209 324924 326183 331444 337003 369395 372013 592678 625491 41.05 67.9 1
11:51:12 2023-09-27 330594 324000 82057 79991 120663 121889 124452 123676 89637 88662 97543 97007 116340 117130 333708 359376 972073 957655 351533 368432 109141 95351 106543 104694 120341 116770 111028 111426 76444 76709 261209 229176 661498 663123 201358 199861 256305 258160 300302 289946 308488 310918 322943 331301 309478 343001 681913 712187 518888 422632 272791 267562 309551 306811 324780 327169 330210 337003 369722 369986 591768 624191 41.05 67.9 1
11:51:13 2023-09-27 330594 324974 82100 80110 120792 122224 121169 123813 89637 88630 97543 97106 116527 117413 333708 359629 970661 959088 351388 368173 109175 95417 106617 104694 122353 116770 110823 113072 77864 76532 257560 228206 664057 662800 201287 199653 255729 258122 298638 289682 308874 310989 322978 329343 308642 340309 681431 714800 511906 422632 272984 267597 307369 306811 324924 327897 329515 337003 369952 369986 592605 623647 40.95 67.9 1
11:51:14 2023-09-27 329017 324493 82053 79955 120496 121889 124452 123676 89758 88662 97543 97106 116340 117318 333347 359954 971078 956261 350225 367619 109141 95737 104023 104916 120928 116992 111019 111349 76329 76584 257560 228633 663932 664129 201323 199827 256446 257724 298150 290361 308524 312980 323882 331050 306581 340273 683469 715490 514611 423232 272791 267562 308301 306559 324695 328158 329443 337516 369988 369986 592186 622728 40.95 67.9 1
11:51:15 2023-09-27 329586 324689 82049 79987 120491 122179 124452 123917 89637 88751 97475 97106 116146 117318 333420 359775 968530 959088 351641 367655 109666 95482 106646 104694 122472 116736 111053 112960 76393 76480 257560 227401 665862 663304 201147 200001 257591 257760 296798 290564 306717 310517 323465 330121 308642 341064 681913 712223 517517 423232 272406 266741 308407 306174 322992 329151 329443 336490 369700 369986 592314 621810 40.95 67.9 1
11:51:16 2023-09-27 328728 324004 82053 80019 120491 121972 124452 123676 89637 88723 97543 97138 116260 117352 333708 360462 968530 962864 354735 367404 109275 95704 103982 104629 120592 116945 110942 111426 76393 76636 259872 227561 673059 664748 201112 199062 257166 258555 297915 290427 308488 310047 326413 331014 307158 341893 682950 712223 517517 423685 272984 266705 308336 307101 322466 329151 329515 337009 369988 370056 597255 622251 41.05 67.9 1
11:51:17 2023-09-27 328728 324004 82058 79991 120483 121889 124452 123710 89637 88662 97408 97138 116146 117352 333708 358583 968530 961109 351641 367619 109175 95482 106543 104694 122403 116770 110823 112994 77897 76480 257560 227401 665862 663773 201287 199062 257343 258520 296591 290635 306753 311823 323691 328850 312597 341893 685627 715417 516302 424360 273140 266598 308914 308983 322586 329240 332387 336309 369844 369986 595309 622823 40.95 67.9 1
11:51:18 2023-09-27 328728 324720 82085 79987 120500 122056 124486 123744 89637 88816 97543 97304 116340 117413 333492 358620 970283 963626 355671 367511 109041 95482 103937 104948 120676 117026 110789 113116 77864 76532 265601 227722 667013 665688 201463 199027 256482 259137 300495 291379 306356 310082 323952 328850 306906 342170 683952 712332 517517 422221 273563 266296 307619 307772 322466 328920 330210 336217 369988 371059 599396 622728 40.95 67.9 1
11:51:19 2023-09-27 328728 324044 81936 79987 120491 121972 124370 123710 89670 88784 97543 97138 116340 117352 333420 356717 967156 959088 356751 367619 108991 95351 106577 104661 120341 116770 110789 112994 77897 76843 257560 227883 664758 664784 201956 199062 255729 259390 297915 290635 308524 310704 326753 331874 306690 342194 685817 716253 520773 423232 273950 267196 309551 310076 322920 328618 330478 336454 369988 372290 601027 623610 40.95 67.9 1
11:51:20 2023-09-27 328496 324004 81936 79987 120491 121972 124486 123710 89720 88869 95454 97704 116494 117447 333600 357577 965565 958077 358073 367476 108973 95482 106543 104694 122319 116803 110866 111426 76361 76532 261544 228206 662457 661828 201675 199687 255515 259390 296556 290361 308996 311211 322978 330332 306906 342514 686037 712223 509445 421735 273177 267597 308678 307637 321692 328158 333332 335979 369395 371130 599950 623647 41.05 67.9 1
11:51:21 2023-09-27 328692 324861 82206 79904 122982 125206 124521 123641 89637 88662 97543 97138 116226 117352 333708 357756 965028 957195 356861 367619 109066 95482 106543 104694 122319 116770 110712 113072 77897 76532 256298 228044 659229 661792 201463 200001 255301 259504 297554 290388 309894 309940 324951 332449 308606 342662 685781 717012 515607 421924 272984 268422 306942 307601 322992 328476 331480 336454 368803 370021 599986 625192 41.05 67.9 1
11:51:22 2023-09-27 330594 324004 82175 80219 120724 122056 122909 123848 89695 88719 95421 97041 116400 117298 333239 360898 965565 955392 355277 367655 109141 96787 103925 104661 120341 116770 110635 113150 77864 76636 258799 228206 670363 661828 200831 200315 255729 259127 296798 290158 308524 311461 322718 330121 307158 339246 685478 711149 520259 423232 270874 268422 306476 307101 323028 327893 329479 337589 369395 369726 599691 621810 40.95 67.9 1
11:51:23 2023-09-27 328818 324000 81911 79991 120496 121889 124486 123710 89637 88509 97543 96973 116340 117318 333708 360049 962979 954072 354452 367368 109435 95221 106612 104590 122522 116575 110823 112838 77864 76584 257560 228206 670720 665545 200937 200455 255623 258449 299600 290458 306572 311792 324951 330750 310172 339998 684957 712187 517517 422888 272727 268656 306905 307066 323746 328158 329177 337407 369880 368847 599691 622728 40.95 67.9 1
11:51:24 2023-09-27 329317 327015 81963 80178 120461 122224 124487 124089 89630 88719 95421 97307 116306 117514 333708 360588 961506 952223 354703 367583 109175 95351 106612 104661 120676 116703 110823 111118 77930 76428 257761 226920 664896 665761 200831 200001 255729 258591 297807 291520 308257 310082 324702 329658 307659 339795 683433 719549 502429 423556 272406 268198 307119 307101 322992 329649 329212 336217 369805 368882 597992 621774 40.95 67.9 1
11:51:25 2023-09-27 327800 324035 81940 80019 120412 122308 124210 123796 89482 88816 97374 97138 115986 117548 333437 359511 961506 949868 354489 367067 109175 95417 106503 104661 120258 116736 110823 111426 76393 76688 265601 227039 665494 667575 201042 200001 256340 258994 300708 291787 308343 309759 325454 329889 307193 340309 686592 719513 514775 423556 272406 267633 309953 309589 321978 329649 330210 335505 369876 369398 599470 622728 40.95 67.9 1
11:51:26 2023-09-27 326694 324872 82067 80288 120461 122254 124539 123882 89605 88849 97408 97138 116146 117480 333384 360970 965028 949905 357330 367261 108807 95482 106395 104726 120258 116770 110823 113106 77897 76480 257560 227883 664998 667648 201147 199827 255764 259755 297915 290670 309506 308208 325454 328365 307158 340309 687008 719643 516146 423520 273294 267597 307369 307852 321752 328654 331480 333546 369876 369727 600871 623647 40.95 67.9 1
11:51:27 2023-09-27 325001 324986 82081 80019 120491 122056 124279 123796 89637 88816 97408 97366 116146 117548 333708 360970 965749 951967 355963 367655 108957 95801 103982 104916 120239 117154 110913 111426 76381 76688 263892 228206 663654 668484 201147 199861 255729 259938 297915 290361 309944 310699 327714 330121 306694 342477 686037 719100 517003 425339 272791 267597 306476 308103 320718 328193 334979 333546 369841 369727 601758 625491 41.05 67.9 1
11:51:28 2023-09-27 327387 326808 81936 79987 120491 121972 124486 124227 89663 88816 97509 97304 116260 117548 333744 360898 968530 949868 357403 367655 108773 95482 106361 104726 120008 116803 110482 113218 77798 76584 272705 229231 657710 667648 201147 199687 255301 260009 301346 289752 310419 309108 324702 330121 307123 340309 685767 720150 517517 422257 272791 267633 306942 308777 323028 327169 332522 335469 369288 370021 603034 625528 40.95 67.9 1
11:51:29 2023-09-27 327800 324458 82089 80019 120496 122224 121023 123710 89637 88755 97408 97138 116180 117548 333384 360462 968530 951446 358234 368475 108906 96417 106554 104948 120341 117059 110789 111581 76443 76709 257560 228690 658450 667648 201147 200001 255482 261136 297734 290123 310199 308208 324475 329604 309515 340273 686000 720150 520773 422257 272406 267597 306942 308103 322502 327663 332252 333185 369288 372906 601296 625528 40.95 67.9 1
11:51:30 2023-09-27 327337 324830 82001 80122 120500 121889 124158 123710 89482 88695 97576 97273 115986 117352 333744 360462 968530 948485 354448 368208 108807 95417 106361 104694 120008 116770 110635 113218 77831 76584 256521 229176 665999 665761 200902 199722 254909 258990 297843 288838 309980 309108 324216 330121 306944 338294 683989 719168 517517 422622 272406 268800 306942 306672 324010 326219 331516 333582 369988 368917 594820 625528 40.95 67.9 1
11:51:31 2023-09-27 327800 324009 81907 79987 120491 121889 124227 123710 89637 88541 95213 97138 116260 117379 333456 360754 970372 951558 355743 368360 108857 95769 103982 104981 120307 117059 110789 113184 77831 76584 257717 229176 663408 667159 201428 199687 254909 259390 297491 289576 309871 309577 323987 328621 309078 339281 684025 719321 517517 422221 272791 268800 306942 307171 324010 327083 332019 335469 372000 369692 598222 625564 41.05 67.9 1
11:51:32 2023-09-27 327764 324000 81940 79936 120496 122056 124487 124094 89543 88541 97408 97106 116180 117385 333708 360862 969251 948485 351605 368244 108807 95351 103937 104694 120174 116770 110482 113028 77831 76532 257560 228852 663170 665761 200236 200384 255729 258157 297769 289479 309725 309612 323987 328358 307659 340317 682022 720058 516302 422852 270838 268800 307404 306811 324924 327169 331516 335979 369988 368331 596838 625048 40.95 67.9 1
11:51:33 2023-09-27 328264 324035 81944 80023 122863 121889 124313 123710 89626 88686 95421 97275 116414 117447 333600 361023 973356 951558 351496 367511 108898 95482 106509 104726 120258 116770 110823 111426 76339 76532 257560 229176 662084 665761 201253 200700 255694 258591 297734 289347 308674 309577 323987 328815 311036 338258 682986 720567 517517 422221 270874 268698 306476 306209 324924 327169 331516 335979 369988 368882 595896 626008 40.95 67.9 1
11:51:34 2023-09-27 328354 324974 81936 79991 122778 121972 124227 123744 89670 88755 97408 97138 116180 117548 333744 361164 972110 949905 351605 367655 108991 95482 106395 104694 120258 116803 110635 113028 77798 76480 257560 228529 660525 667175 200201 200350 256482 258555 298185 289717 309944 310291 323987 329889 308125 339007 681985 719549 511399 423592 270874 268422 308085 306811 324695 327663 331247 335505 368737 367782 594431 624605 40.95 67.9 1
11:51:35 2023-09-27 328264 326545 82053 80274 120728 122224 121234 124106 89540 88751 97576 97340 116240 117447 333492 363927 974048 951658 351321 367691 109099 95417 103937 104837 120573 116736 110746 113028 77864 76480 257560 228206 663054 667648 200236 200036 256912 257795 297734 289717 309930 309829 323987 329195 308125 339317 681949 719100 516302 423592 270874 267633 308085 306811 324467 327433 330978 336016 369582 368589 592715 623684 40.95 67.9 1
11:51:36 2023-09-27 328728 324978 81888 80023 120324 122056 124158 123744 89637 88662 97543 97138 116180 117466 333708 360876 971348 952680 351569 367655 108991 95417 106395 104694 120258 116609 110482 112994 77831 76480 258844 228583 659703 668410 201218 200071 257060 258231 300163 290052 309324 309940 325541 329018 310391 340956 681645 720271 519112 423628 272406 267419 310574 306842 323974 327663 331247 335541 373133 368917 595527 623684 40.95 67.9 1
11:51:37 2023-09-27 326990 326808 81908 80344 120457 122221 124366 124106 89507 89027 97508 97605 115821 117581 333708 360462 971385 956317 351460 367038 108773 95351 106395 104590 122319 116703 110482 112949 77831 76480 257560 228044 661246 667648 201147 199722 256947 258157 297699 289955 309506 310047 325454 329395 307193 340344 680986 721201 514775 423628 273101 267186 308372 306811 324010 327663 330978 335505 369911 369433 592259 623684 40.95 67.9 1
11:51:38 2023-09-27 325001 324000 81650 80164 120324 122224 124037 123779 89360 88849 97205 97403 115953 117581 333708 360716 971385 955429 354233 367619 108957 95417 106361 104661 120258 116770 110635 112994 76402 76688 261209 228581 663054 668593 202195 200210 256376 257979 299917 290564 309762 311946 324670 329658 308125 339281 682638 719403 516146 426853 270838 268422 308301 306559 324816 327698 331516 336016 369988 368331 592386 625048 40.95 67.9 1
11:51:39 2023-09-27 328692 324846 82100 80174 120487 122224 124608 123968 89605 88877 97408 97138 115986 117190 333420 361129 970624 949905 351569 367368 108932 95351 106361 104661 122289 116803 110669 113072 77864 76480 261544 228206 662091 667175 200236 200036 256552 257795 297734 289717 309506 310047 323987 329195 310501 339281 681985 720298 509445 423628 270874 267669 310245 306811 323615 327663 331211 336217 369841 368847 592678 625011 40.95 67.9 1
11:51:40 2023-09-27 328264 324462 81932 79987 120491 122056 124279 123796 89637 88662 97509 97138 116146 117514 333708 360876 972037 952643 351569 368173 109108 95482 106543 104916 120524 116992 110840 111581 76443 76678 258844 228529 664390 668994 201007 200001 257131 258122 300447 290158 308162 309794 327714 329480 308054 340309 680914 720208 514775 423484 272406 267186 308336 305950 324010 327628 330978 335979 369876 369398 595490 624568 40.95 67.9 1
11:51:41 2023-09-27 326757 326808 82030 80183 120408 122224 124244 123951 89450 88905 97340 97405 115953 117615 333672 359954 974048 955429 351641 367332 108957 95351 106543 104694 120341 116770 110712 113028 77939 76532 257560 228206 660768 667648 201463 199374 256912 258555 297456 290021 309470 308173 325419 329858 306906 341376 681431 720657 512921 423186 273681 266741 308301 306209 323974 328123 331480 333474 369911 371094 596410 626415 40.95 67.9 1
11:51:42 2023-09-27 324893 324004 81940 80127 120491 122056 124279 123744 89605 88816 97340 97171 116146 117548 333708 358331 972073 957470 355675 368180 109090 96031 103970 104948 120341 117059 110942 111349 76381 76678 259872 228690 667817 668593 201218 199097 257308 258270 300235 290123 309433 308173 325721 330121 309151 342267 681949 721201 515804 425794 273177 266741 308336 306209 323974 327893 330978 333474 369876 370056 593974 624568 40.95 67.9 1
11:51:43 2023-09-27 327070 324009 82081 80361 120659 122056 124538 123916 89758 88755 97408 97340 116240 117514 333672 357756 974906 956789 353666 367655 108440 95866 106292 105061 120008 117160 110482 113252 77831 76709 265601 228096 655677 666704 201498 199513 256517 258591 299709 290158 310858 308173 324022 329607 306906 341376 686114 719100 520773 422632 273563 267562 307870 306851 323974 327169 332558 336240 369988 371165 595016 626415 40.95 67.9 1
11:51:44 2023-09-27 327496 323969 82053 79987 120500 121889 124486 123676 89637 88755 97543 97171 116340 117352 333456 358009 976823 959330 354594 368619 108932 96327 106514 104948 120224 117059 110755 111581 77798 76740 257717 229501 662367 665616 201992 199653 256517 258815 297699 288838 310200 309794 323500 329872 306906 341868 683989 720058 516146 422034 273563 267597 308147 307101 324202 326148 333027 335979 369988 371650 597108 626415 40.95 67.9 1
11:51:45 2023-09-27 330126 324825 81973 79900 120491 125346 121201 123641 89670 88541 97543 97039 116340 117156 333744 358835 972110 957655 350750 368208 109066 95482 106469 104694 120341 116770 110712 113028 77864 76532 257560 229176 660058 662800 201218 199687 256482 258591 299091 289242 309470 310989 323432 329872 312597 340860 681949 712296 516302 421659 272984 267633 307835 306811 324924 327169 330978 337516 369691 370021 592678 625192 40.95 67.9 1
11:51:46 2023-09-27 330126 324004 82089 79991 120491 122056 124486 123710 89793 88686 95376 97408 116561 117379 333636 359522 974048 960883 351388 368029 109191 95704 106543 104661 120341 116689 110712 113028 76402 76584 258844 228206 664408 663505 201498 200175 256552 258157 300660 289717 308234 311461 323465 329573 306694 340309 679953 712223 508934 422932 272984 267597 307835 306811 324924 327613 329515 337552 369952 370021 591768 623647 40.95 67.9 1
11:51:47 2023-09-27 330126 325331 82100 80019 122854 121972 124486 123796 89637 88723 97577 97106 116260 117156 333744 359954 968529 959088 350508 367619 109359 95351 104146 104661 122353 116656 110823 112994 77897 76532 259872 227561 667485 661828 201147 199687 257343 257760 300235 290635 306356 311024 323917 328850 309078 340824 681985 712223 518888 423232 273177 267633 309272 305950 323974 329151 329479 337039 369988 370021 595104 622728 40.95 67.9 1
11:51:48 2023-09-27 328728 324000 81940 79987 120610 122224 121320 124089 89720 88751 97644 97174 116434 117447 333311 360282 968419 962939 353630 367655 109141 95351 106577 104629 120642 116770 110823 113028 77864 76812 257560 227561 674409 663304 201463 199687 257343 258555 296833 290670 308524 310989 323952 328885 308897 341893 683469 712260 517517 421627 272791 266776 308407 306209 323028 328831 329515 337039 369988 370869 595309 622728 40.95 67.9 1
11:51:49 2023-09-27 328496 324004 81944 79991 120487 122056 124486 123830 89637 88723 97408 97334 116340 117514 333708 357756 967156 959088 357639 367655 109066 95482 106577 104694 120341 116770 112869 113028 77897 76532 258619 227883 662701 664784 202132 199062 256517 259426 297734 290670 309215 311652 323987 329607 306906 342447 687008 717410 511906 422034 273950 267151 307154 307817 322765 328920 333533 336490 369988 371685 599526 624454 40.95 67.9 1
11:51:50 2023-09-27 329011 327015 82170 80251 120743 122224 124556 124037 89695 88751 95388 97340 116400 117447 333708 356681 965749 958099 357836 367476 109141 95482 106612 104694 120573 116992 110942 113028 77864 76532 263278 227883 661619 661865 202168 199687 255764 259791 298023 290564 309711 310082 323987 330367 306906 341376 687008 717989 517517 421437 273756 267597 306441 308067 322992 329151 330978 336490 369988 371981 601248 623647 40.95 67.9 1
11:51:51 2023-09-27 329157 323969 82231 79936 123017 125171 121237 123470 89793 88509 97611 97039 116533 117156 333492 358331 965749 956789 356609 368504 109175 95482 106577 104694 120341 116770 110823 113184 77864 76843 257560 228206 662488 661828 201498 200350 255659 259791 296833 290599 309506 310517 322978 330332 308425 339795 686037 712223 520259 421735 272984 268422 306476 307637 323028 327344 330978 337261 369143 371176 603071 624458 40.95 67.9 1
11:51:52 2023-09-27 330228 324969 82241 79923 120956 121972 121232 123934 89818 88509 97577 96973 116373 116799 333636 360716 965712 955429 355277 367368 108940 95769 106395 104661 120258 116770 110635 112994 77831 76480 257560 228206 662091 658105 200866 200036 255694 259791 297248 290599 309506 311497 322943 329616 307193 339281 686000 711149 516302 422034 272908 268800 306441 307136 323710 328193 330978 337589 368875 369433 599103 622728 40.95 67.9 1
11:51:53 2023-09-27 328264 326767 81911 80019 120324 122056 124106 123830 89515 88755 97408 97171 116020 117433 333708 359797 962224 949633 354776 367102 109208 95482 106646 104694 120810 116736 110823 112916 77897 76480 257761 226920 664169 665761 200866 200175 256517 258990 297807 291556 308293 310047 325419 329889 307623 340069 686000 720567 516146 423592 272406 267669 309953 309638 322252 329862 332387 336071 373133 369586 598694 622508 40.95 67.9 1
11:51:54 2023-09-27 326694 326808 81922 80019 120404 122224 124244 123916 89576 88873 97340 97304 116146 117548 333708 358974 964776 949905 355634 367655 108991 95482 106395 104694 122319 116575 110746 113072 77831 76480 257560 227240 662816 667175 200831 200001 255764 258627 297807 290564 308130 309577 325454 330121 307193 340380 687008 723815 516146 423592 272791 268233 307404 307843 322013 329649 331480 333582 369946 369986 603034 623684 40.95 67.9 1
11:51:55 2023-09-27 325001 324720 81944 80019 120491 122056 124370 123951 89637 88849 97442 97470 116260 117581 333420 360970 965749 952643 357653 367921 108940 96064 103982 104661 120341 117093 110789 111426 76433 77147 257560 228206 676000 668120 201463 200036 256517 260009 297915 291242 310126 309506 325717 330121 309406 340992 687532 720150 517517 423520 272791 268233 307404 308103 322013 329186 332019 333582 369911 370904 603219 625048 40.95 67.9 1
11:51:56 2023-09-27 326876 324035 81944 80127 120496 122056 124452 123796 89576 88695 97408 97408 116273 117385 333744 360462 968530 949905 357184 367691 108840 95482 106361 104726 120174 116803 110482 113184 77798 76584 257560 228852 657352 667648 201182 200036 255301 260009 297283 289717 310419 309542 325195 328850 307158 340344 686522 720693 516302 423290 272984 268422 306942 308103 324010 327204 332522 335505 369288 370021 600871 625528 40.95 67.9 1
11:51:57 2023-09-27 327569 324040 82085 80019 120491 122224 124347 123744 89637 88816 97442 97171 116260 117385 333744 360754 971136 953519 357873 368619 108932 95866 106514 104981 120341 117093 110789 111659 77831 76678 263278 228852 660535 669124 201393 199966 255694 260228 298072 290158 310823 309905 326717 328850 307193 340380 686037 721878 517517 422888 272791 268422 306441 308173 323028 328924 333027 335469 369876 370021 602568 626452 40.95 67.9 1
11:51:58 2023-09-27 327569 324680 82053 80023 122808 122056 124521 124020 89793 88816 97442 97304 116293 117548 333744 358750 968530 949905 356898 368504 108807 95833 106395 104974 120174 116803 110482 113218 77831 76657 257560 228852 656891 667648 201182 200036 255301 260192 297491 289717 310346 311211 324702 328850 306944 341663 686037 720693 517517 422257 273177 268422 308810 308103 324467 327169 332522 335505 369288 370056 600871 626530 40.95 67.9 1
11:51:59 2023-09-27 327800 324035 81973 80019 122778 122179 124486 123744 89637 88849 95519 97441 116527 117772 333636 360608 971284 951558 358889 368583 109077 96128 104059 104870 120174 116998 110635 113252 76433 76771 261209 228690 655928 667648 201498 200036 256261 260228 297807 290193 310419 309144 324964 328850 307193 340380 687532 721305 517517 422888 272984 268233 306441 308138 323028 327928 332522 335469 369772 370021 601332 626452 40.95 67.9 1
11:52:00 2023-09-27 327800 326808 82063 80179 120491 122224 124452 123916 89637 88816 95376 97271 116340 117548 333708 360716 968530 951371 357910 368763 108773 95769 106509 105013 120174 117135 110482 113262 77831 76532 257560 228206 663323 667864 201463 200280 256482 260595 297915 290599 310419 309542 325419 331050 307158 341064 688019 721201 517517 423484 273177 268198 306905 308138 322956 327574 332486 335433 369841 370056 601758 625491 40.95 67.9 1
11:52:01 2023-09-27 326803 324461 82198 80183 120496 122422 121234 120822 89688 89178 95519 97340 116400 117806 333564 360862 968345 955636 357763 368137 109175 95801 106577 105060 120586 117154 110712 113195 77864 76709 259520 228023 664267 667648 201463 200315 256517 259755 297725 291485 309907 309073 325682 330121 307623 341064 687495 719898 517517 423484 272791 267597 309515 308067 320718 329115 331480 335433 369876 369986 601721 624568 40.95 67.9 1
11:52:02 2023-09-27 327337 324458 82053 80129 120487 122056 124404 123830 89637 88816 97543 97271 116340 117514 333420 360462 968530 951930 357910 368173 108773 95801 106509 105013 120174 117127 110482 113150 77831 77073 257560 228529 657478 668593 201463 200001 255694 260192 297213 290021 310419 309542 324929 328815 309370 340344 687008 720114 517517 423150 273177 267597 308461 308103 323447 327628 332522 335469 369547 370869 603219 626379 41.05 67.9 1
11:52:03 2023-09-27 327509 326808 82118 80329 120689 122308 121169 124089 89724 88751 95487 97307 116240 117480 333492 360716 968530 949832 356898 369230 108957 95833 106475 104837 120258 116803 110840 111581 77852 76574 257560 229176 667380 667648 201463 200001 255480 260192 297664 290123 310419 309759 324929 329316 307158 340344 686000 721201 517517 422257 273681 268386 308678 308103 324467 327628 332991 335469 369288 370021 601296 627342 41.05 67.9 1
11:52:04 2023-09-27 328227 324715 82109 80187 120491 122056 124486 123882 89637 88816 97543 97171 116260 117514 333744 360970 970594 949868 355314 368432 109108 95547 106543 104726 120341 116965 110712 113184 77918 76657 258844 229501 672943 667175 201463 200350 255301 259755 300199 289682 310736 309794 324702 328850 307158 339281 684957 721805 518888 422257 273177 269214 306942 307566 324924 327861 332486 335179 372425 372802 602140 627194 40.95 67.9 1
11:52:05 2023-09-27 328386 326808 82096 80174 120708 122221 121300 124089 89939 88784 97543 97271 116340 117548 333708 360862 971042 949758 353666 368468 108957 95801 106543 104909 120341 116770 110712 113184 77885 76584 257560 229428 661717 666704 201428 200945 255729 259354 298602 289752 310419 310011 324702 329343 307623 339246 686602 719065 517517 422221 272406 269214 306870 308329 324924 327628 331516 336217 369988 369433 598509 626415 40.95 67.9 1
11:52:06 2023-09-27 328264 324004 82057 79987 120491 122293 124452 123916 89793 88849 97543 97304 116340 117704 333744 361164 972073 949868 351605 368727 109141 95482 106543 104942 120341 116770 110789 113184 76349 76657 257560 228852 663292 665761 200796 200384 256482 258555 298638 289717 310163 310047 324440 329871 308160 339210 682950 720567 518888 423556 270874 268989 308336 309128 324744 327874 332739 336345 372311 369293 596006 626231 40.95 67.9 1
11:52:07 2023-09-27 328655 324717 82067 80174 120743 122224 124452 123916 89637 88816 95454 97475 116306 117399 333708 361164 972554 952643 352724 368468 109141 95801 106543 104870 120341 117046 110789 113184 77864 76584 258844 228852 661603 665761 200866 200980 255764 258591 300447 289682 310419 310047 327446 328885 308089 339246 683952 720567 508934 424323 270874 269214 307404 306672 324924 327398 331480 336734 369988 368847 597072 625528 40.95 67.9 1
11:52:08 2023-09-27 328264 325217 82142 80270 120491 122056 124486 123916 89637 88930 97509 97138 116146 117514 333744 360588 970661 949868 351569 368468 109141 95482 106543 104726 120640 116770 110789 113184 77831 76605 257560 228852 662687 665761 200831 200384 256517 258555 298638 290158 310199 310082 324702 328850 308160 339246 683469 721318 511906 425641 272116 268963 310391 308983 324564 327981 332109 336309 372009 369257 595584 625491 40.95 67.9 1
11:52:09 2023-09-27 327764 324004 82053 80019 120496 122254 121315 123848 89605 88816 97543 97138 116494 117480 333672 361129 972073 949905 351569 368727 108957 95769 106543 104726 120341 116965 110789 113184 77864 76605 257560 228906 660525 667648 200656 200384 256877 258520 300872 290123 310419 310047 324929 330121 308160 339759 683200 720567 516302 423628 270874 268611 308336 306877 324924 328158 331444 336454 369988 368882 596376 625491 40.95 67.9 1
11:52:10 2023-09-27 328227 324009 82142 80023 120496 122296 124452 123796 89637 88816 97577 97271 116340 117433 333708 361129 972110 951930 351533 368727 109141 95801 106577 104870 122488 116770 110823 113218 76349 76636 257560 228529 661969 667648 200656 200350 257623 258555 298638 290444 310419 310517 324929 330121 311712 343001 685627 720312 518888 423484 272261 268243 308266 308547 324780 327981 333895 336490 372389 368882 594394 625491 41.05 67.9 1
11:52:11 2023-09-27 328118 324897 82024 80151 120491 122056 124486 120888 89818 88784 97577 97371 116373 117514 333708 361164 972110 954035 351605 368468 109141 95801 106430 104902 122403 116965 110789 113218 77897 76626 257560 228690 660768 668593 201147 200315 257704 258555 298638 290599 310090 310482 325650 329889 308195 340344 682913 721201 517517 427071 272406 268009 308372 306174 324924 328158 331480 337003 369911 369433 594431 625528 41.05 67.9 1
11:52:12 2023-09-27 328496 324978 81944 80274 120408 122308 124244 123916 89637 88755 97442 97542 116494 117413 333420 363927 974048 955318 351496 368583 109041 96064 104080 104981 120341 116770 110823 113184 77930 76740 257560 228206 659815 668593 201147 200001 257420 258413 298150 290599 309858 310047 325945 329889 308125 341376 681949 723412 523282 423664 273177 267597 309272 306637 324695 328924 331480 336490 370948 369986 593974 625491 40.95 67.9 1
11:52:13 2023-09-27 324929 324009 82100 80316 120491 122224 124279 123951 89637 88849 97374 97371 115986 117581 333708 359954 972073 957470 353703 368763 109175 96153 106577 104726 120341 116803 110823 113184 77930 76584 263278 228206 662572 668593 201780 199687 257308 259205 300344 290564 310419 309108 325945 328850 306694 342411 683952 721237 516146 423520 273950 267374 308336 307101 324467 328920 332216 333546 370984 374231 594065 626897 40.95 67.9 1
11:52:14 2023-09-27 324604 324009 81992 80019 120491 122293 121285 120787 89688 88962 95421 97506 116434 118031 333600 358656 976128 958039 354594 368173 108807 95547 106361 104694 120440 117059 110789 113184 76349 76626 257560 228206 662021 667648 202097 199687 257092 258627 297699 290599 310419 309073 325717 330835 308642 342411 683989 721237 506609 421924 273950 267597 308301 307136 324467 328654 333261 333546 372756 372242 597072 627342 40.95 67.9 1
11:52:15 2023-09-27 327764 324009 82081 80019 122948 122056 124521 123796 89793 88816 97577 97171 116340 117548 333744 357756 976363 959125 354990 368763 108773 95833 106361 105013 120174 117194 110482 113296 77831 76907 257717 229501 660370 665761 202132 199687 257092 259172 297699 289682 311286 309577 324440 330598 312709 342134 684025 721093 516302 422034 273756 267633 308085 307171 324010 327631 333496 336217 369988 372242 598841 626897 40.95 67.9 1
11:52:16 2023-09-27 328974 324933 82264 80223 121014 122056 121300 123917 89972 88751 95421 97307 116594 117447 333600 358259 976784 959051 354776 369139 109141 95833 106509 104870 120341 116803 110874 113430 77864 76771 258844 230116 657710 664784 201956 200001 256877 259354 300235 289444 311078 310082 323952 330828 306617 341376 685478 719549 508934 422034 273563 268198 308121 309347 324924 327169 333027 337003 369988 371721 597992 626452 40.95 67.9 1
11:52:17 2023-09-27 329893 324009 82194 79991 123025 122314 124555 123676 89793 88662 97543 97106 116373 117156 333780 358871 974943 959088 351605 368763 109102 95482 106543 104694 122319 116803 110635 113106 77930 76605 257560 228852 660196 663304 201533 200001 256798 259390 299545 289682 309688 311461 323465 329907 309296 341340 681949 716398 513259 422034 273563 268422 307870 306209 324924 327628 330978 337552 369115 371402 595951 625233 40.95 67.9 1
11:52:18 2023-09-27 330594 324974 82100 80146 120986 122224 121217 124055 89724 88719 97543 97106 116548 117156 333744 359378 973245 957655 351002 368208 109141 96031 104035 104694 122319 116770 110823 113028 77864 76532 257560 228690 663691 662800 201498 200036 256517 258555 298882 290123 309142 311461 326486 329607 306944 340860 681468 712296 520259 422748 273177 268198 308336 306811 324924 328193 330478 338349 369988 370056 592642 623684 40.95 67.9 1
11:52:19 2023-09-27 330126 324731 82114 80015 122863 122056 124555 123882 89825 88755 97577 97171 116567 117433 333780 359954 971385 959051 351002 368763 109208 95351 106646 104694 120758 116770 110823 113028 77864 76584 257560 228206 664759 662800 201498 200175 257308 258374 299545 290564 309930 311970 323952 329872 307158 341376 681949 716398 520259 420963 273177 268422 308336 306631 324780 328600 333332 338014 369880 370988 592314 624901 41.05 67.9 1
11:52:20 2023-09-27 330594 324969 82241 80284 120827 122056 124607 123830 89825 88816 97577 97340 116547 117514 333744 359954 970661 960883 351569 367691 109359 95417 106680 104694 122522 116770 110976 112994 77897 76584 259872 228206 673424 663304 201498 200036 257092 258157 301298 290427 308162 312006 323952 329837 307193 341340 682986 712296 513259 420998 273177 268422 308372 305985 324924 329186 330513 338342 369988 371130 595537 623684 41.05 67.9 1
11:52:21 2023-09-27 329659 324009 82081 80019 122863 121889 124486 123796 89670 88695 97577 97171 116373 117514 333744 360208 969288 961207 351569 368180 109208 95482 106612 104694 122557 116770 110976 113028 76433 76532 257560 227561 667242 663809 201815 200350 258137 258338 298185 291520 309215 311970 324440 330110 307193 341376 683989 712332 517992 424434 274456 268513 311748 308547 323866 329773 330335 337407 369916 370953 594211 623500 40.95 67.9 1
11:52:22 2023-09-27 329659 324488 82085 80023 122948 122422 121365 124089 89637 88816 97577 97366 116373 117413 333780 360462 966476 961890 353971 367691 109359 95482 106680 104726 122472 116770 111153 112994 76433 76532 257191 227561 671867 663809 201498 200175 258102 258591 299564 291485 308996 310775 323987 329607 307193 343637 683952 712296 517517 421924 273177 267633 309307 306209 322705 329649 332387 337552 369988 370021 593974 623206 40.95 67.9 1
11:52:23 2023-09-27 329390 324044 82085 80019 122854 122224 124486 123779 89791 88816 97577 97138 116373 117466 333780 360462 968982 961890 354703 368208 109175 95482 106577 104726 122353 116770 110976 113028 77930 76532 257560 227738 672896 664784 201498 199687 258137 259172 297248 291823 309215 311060 324475 329607 308860 342230 685707 717521 518888 424434 273563 267419 309634 309201 323794 330005 331068 337370 369988 371130 597255 623684 41.05 67.9 1
11:52:24 2023-09-27 329477 324837 82202 80187 122863 122224 124521 123865 89851 88816 97577 97304 116340 117548 333744 360716 968530 961927 355277 368763 109208 95966 106612 104726 122438 116770 110823 113184 77930 76636 259872 227561 664043 665761 201533 199722 258137 259469 297491 291646 309470 311060 324929 329607 307229 342483 684025 712332 504957 422257 273563 267562 309985 307171 323519 330112 330978 337552 368772 373065 596226 623684 41.05 67.9 1
11:52:25 2023-09-27 328728 324035 82142 80196 122863 122056 124521 123830 89670 88816 97577 97304 116406 117548 333744 358907 968530 961927 355561 368763 109208 95737 106612 104726 122522 116770 110900 113106 77897 76657 257191 227722 662112 665761 201710 199548 258102 259791 297843 292000 309179 311685 328518 331910 308019 342375 685854 716253 518838 423182 273950 267384 309166 308032 323028 330112 331247 337589 372081 371698 597495 623684 40.95 67.9 1
11:52:26 2023-09-27 328728 324009 82227 80261 122982 122224 124555 123916 89670 88849 95343 97171 116373 117548 333816 358943 968530 964016 355707 367691 109208 95482 106612 104726 122438 116770 110823 113184 77930 76657 259872 227561 665003 665492 202097 199548 257740 259791 296833 291379 309142 311060 324964 329607 307193 342519 686000 716470 511906 422257 273950 267186 308407 308067 323064 329635 331247 337589 369323 372278 595860 624605 40.95 67.9 1
11:52:27 2023-09-27 328728 324035 82142 80165 122893 122140 124555 120711 89793 88816 97577 97336 116373 117548 333780 358045 968530 961890 356499 368208 109175 95482 103925 104942 122522 116803 111053 113061 77996 76615 261544 227883 666969 665761 202309 199931 257636 259941 300023 292197 309360 310882 324859 331749 309078 344355 686339 717265 511947 422257 273950 267374 308372 310295 322849 329880 331444 337314 369323 372349 599235 624605 40.95 67.9 1
11:52:28 2023-09-27 328728 324532 82138 80161 122948 122056 124555 123779 89825 88816 97611 97304 116406 117548 333780 357792 968530 961927 356861 368799 109275 95547 106646 104870 122557 116803 110823 113173 77996 76636 259872 228044 668915 665761 202451 199687 257024 260228 296833 292000 310199 311024 325454 329872 306969 342519 686037 718533 523344 422888 274532 268158 308372 308103 322992 330112 331480 337552 369582 372836 599691 624605 40.95 67.9 1
11:52:29 2023-09-27 328728 324035 82114 80129 122897 122224 124555 123813 89793 88849 97611 97304 116260 117548 333744 357540 968530 961927 356572 368763 109175 95482 106612 104726 122353 116770 110823 113106 77951 76584 257560 228169 663433 667439 202523 199896 257201 260085 297915 291379 309324 311310 324824 331982 306545 342447 687045 717446 512751 424096 274726 267338 307835 308103 323028 329649 333806 336893 369323 372836 599470 623684 40.95 67.9 1
11:52:30 2023-09-27 328728 324762 82089 80051 122854 122056 124521 123779 89793 89031 97577 97138 116293 117352 333708 356717 967156 959125 357403 368244 109066 95417 106577 104726 122577 116803 110823 113028 77930 76584 261544 227883 677839 662836 202628 199722 256517 260264 296833 290494 309506 310989 324475 330598 306906 344371 687532 718265 518888 422034 273950 267633 307154 308138 322741 329649 331516 337039 368737 372551 604078 625043 40.95 67.9 1
11:52:31 2023-09-27 328509 324969 82075 80288 120827 122224 121234 124193 89786 88840 95487 97305 116306 117514 333708 356681 969592 960162 357873 368727 109141 95547 106577 104981 120676 116770 110789 113184 76474 76657 259872 228206 662227 662800 202415 200315 256482 260192 300023 290635 308851 310953 324440 330863 306906 341893 687495 712296 518888 422034 273950 268800 307334 308777 323974 329151 331444 337003 369988 372242 603034 624568 40.95 67.9 1
11:52:32 2023-09-27 329760 323969 82433 79987 121094 121889 124659 123727 89949 88509 97645 97073 116533 117122 333744 358835 967120 957470 355853 368439 109141 95547 106509 105013 120341 116770 110942 113150 76443 76626 258619 228529 660906 661792 201780 201086 255729 259974 299528 290635 310163 310989 323430 330828 307588 340309 687495 712223 523001 422034 273294 269178 309114 308032 323974 328866 334281 337738 369664 370693 603108 624421 40.95 67.9 1
11:52:33 2023-09-27 331298 324969 82298 80142 121163 122224 121365 123848 89949 88662 97611 97334 116527 117251 333708 360970 967843 957470 356335 368324 109108 95866 106577 105046 120341 116770 112869 113184 76433 76709 261544 228206 662342 663268 201498 200945 256482 259974 297699 290564 310382 311720 323430 330367 308125 342440 687495 712187 520259 422932 272984 269214 307369 308032 324467 329186 332473 338545 369916 369986 599470 624103 40.95 67.9 1
11:52:34 2023-09-27 329279 324493 82057 80242 122948 122224 124521 123916 89854 88816 97577 97138 116340 117433 333708 360553 965749 955429 355241 368727 109695 95482 104095 104694 122727 116770 111053 113028 76433 76667 257560 228206 667122 665761 201287 200350 257272 259791 300604 291929 308524 311715 325910 330121 308160 340344 685963 718460 517517 423628 272958 268927 310391 310295 324672 330041 330335 337407 373133 369845 602251 622986 40.95 67.9 1
11:52:35 2023-09-27 328655 325437 82024 80238 120491 122254 124452 124192 89724 88816 97543 97470 116340 117581 333190 363012 965028 953998 355241 368727 109326 95769 106726 104694 122522 116770 111130 113184 76361 76532 259872 226920 668671 667648 201463 200350 256877 259390 297456 292409 308452 310989 325945 330121 309267 341340 688019 719513 516146 423628 272984 268662 308336 307817 323746 330112 330442 337516 370984 369986 599691 623684 40.95 67.9 1
11:52:36 2023-09-27 328264 324724 82081 80270 120491 122287 124486 124123 89731 88970 97577 97634 116340 117548 333708 360049 962942 952606 355584 367655 109359 95769 106726 104694 122522 116770 113059 113072 76393 76584 261544 226920 669271 667648 201498 200350 256877 259791 297699 292197 308488 312094 325945 330121 308125 343001 686679 719258 523282 427460 273381 268656 310428 309857 323794 330005 333659 337370 373925 369986 597624 624098 40.95 67.9 1
11:52:37 2023-09-27 327800 327265 82001 80371 120491 122254 124279 123951 89637 88849 95487 97573 116146 117581 333744 359762 965028 953762 355598 368208 109359 95547 106646 104837 120573 116770 110976 113150 77951 76657 257560 227240 666104 668593 201498 200315 257308 259791 296798 292126 310150 310082 325981 330817 308125 341340 688019 720114 521892 423628 273177 268422 308085 307817 322693 330112 331211 336490 370984 370021 601935 623647 40.95 67.9 1
11:52:38 2023-09-27 324965 324724 82049 80270 120491 122254 121121 123951 89793 88849 97611 97437 116373 117615 333456 361078 967120 954035 357836 368763 109066 95737 106577 105013 120341 116770 110823 113184 77930 77073 259872 227883 659887 668593 201463 200315 256877 260192 296763 291520 310419 309542 328641 331139 310063 343488 687872 723632 525914 423412 273526 268621 310428 309329 322550 329578 332522 335943 369911 370834 602923 625454 40.95 67.9 1
11:52:39 2023-09-27 324568 324040 82202 80274 120685 122338 124452 123951 89637 88816 97509 97371 116306 117581 333744 361114 968530 954035 357910 368475 109066 96161 106543 105046 120341 117127 110789 113218 77864 76657 258844 228206 657754 668120 201498 200665 256517 260998 297807 290670 311078 309542 325717 328850 307659 341376 688019 721305 517517 423520 273488 268422 309114 309037 323710 328654 333532 335979 369876 370021 601794 627342 40.95 67.9 1
11:52:40 2023-09-27 326839 324947 82138 80161 120491 122224 124486 123916 89637 88816 97543 97171 116260 117548 333708 360716 968530 955156 357910 368727 108957 95866 106543 105013 120174 116965 110823 113296 77939 76740 259872 228690 657627 668593 201498 200350 255764 260814 300235 290423 311250 310486 325804 331515 310391 341749 687835 726904 519916 425641 273950 268575 306905 309037 323974 328889 333424 336345 369841 371094 601794 627342 40.95 67.9 1
11:52:41 2023-09-27 327777 326794 82138 80183 120659 122224 124486 123865 89791 88816 97543 97371 116260 117514 333708 360716 969251 949905 357403 368763 108957 96161 106577 105350 120258 117079 110712 113296 77930 76771 259872 229339 659319 667648 201780 200350 255694 260228 297734 290123 311298 310047 324964 329607 307623 340344 686715 721237 516302 422852 273177 269178 308678 308103 324924 327628 333027 336490 369841 370056 599986 627342 40.95 67.9 1
11:52:42 2023-09-27 327764 324947 82198 80270 122914 122455 124521 123951 89760 88816 97577 97371 116340 117581 333744 361150 971348 949868 353666 368763 109211 95833 106577 105046 120341 117160 110789 113218 76393 76740 263278 229501 662687 667428 201922 201367 257126 259870 301834 290564 311225 310882 325769 331982 310391 342551 687458 721165 518888 422852 272791 269829 310391 309420 324924 328158 332522 337003 371610 369845 597624 627342 41.05 67.9 1
11:52:43 2023-09-27 328264 324004 82077 80161 120491 122224 124486 123916 89670 88816 97577 97371 116548 117548 333780 361129 972073 952606 351605 369319 109141 95613 106577 105013 120341 117046 110823 113184 77930 76688 257560 228852 662810 665761 200866 201295 257092 259172 299300 290361 310419 310517 327909 328885 309095 340034 683989 721587 518888 426246 272406 269214 308336 306887 324924 328158 332252 337283 369841 369433 596190 626121 40.95 67.9 1
11:52:44 2023-09-27 328728 325738 82146 80274 120655 122224 124521 123916 89637 88930 97577 97304 116340 117548 333744 361164 972073 951930 351605 368763 109175 95866 106577 104870 120758 116803 110789 113184 76424 76959 261209 229103 663421 668047 201358 200840 257562 258449 301189 290494 310273 310846 325419 331050 309095 340309 683952 722339 520259 423628 272406 269214 308372 306209 324528 329151 332019 337003 369805 369433 595731 626452 41.05 67.9 1
11:52:45 2023-09-27 328728 324724 82138 80216 122863 122224 124521 123916 89793 88816 97577 97138 116373 117548 333708 361164 972110 954035 351605 368763 109141 95547 106577 104726 120341 116770 110823 113184 77930 76636 257560 228206 661368 668593 201463 200350 257921 258627 301085 290564 309070 310771 325945 330121 309060 341340 681985 721201 517517 426061 272984 268386 309272 306877 324924 328193 331552 337224 374190 372802 596152 625381 40.95 67.9 1
11:52:46 2023-09-27 324965 324982 82057 80274 120491 122221 124313 124157 89482 88849 97408 97537 116180 117941 333708 359954 972110 958151 354739 367332 109141 95547 106577 105237 120642 117154 111062 111736 76361 76771 259872 228852 661141 669504 202275 200140 257924 259319 298115 291485 310419 309542 327212 331718 307158 342447 683989 721309 520773 423412 275235 267597 309272 307136 324924 329151 332522 335469 371539 372278 596190 627342 41.05 67.9 1
11:52:47 2023-09-27 324965 324484 82142 80270 122948 122224 124486 123951 89793 88849 97577 97634 116260 117581 333708 358583 974215 956261 355009 368468 108807 95866 106577 105046 120341 116965 112947 113218 76381 76688 261544 228206 662396 667648 202451 200001 257379 259390 298185 290670 311298 310771 325945 329907 306694 342447 683989 721273 517992 422221 273950 267633 311087 310295 324708 328902 335914 335834 370878 372693 596888 627872 40.95 67.9 1
11:52:48 2023-09-27 327764 324000 82231 80129 123034 122056 124555 123916 89670 88755 97577 97171 116373 117581 333780 358295 977056 959088 355273 369327 108940 96326 104003 105158 120341 117370 110789 113621 76402 77043 257717 229827 656948 665761 202415 200315 257272 259390 301049 292173 310749 310047 324702 330898 306266 342303 684025 718559 514611 422932 273950 268422 308336 307807 324924 327663 333604 336765 369988 372278 597698 626452 40.95 67.8 1
11:52:49 2023-09-27 328728 324004 82231 80019 122974 121972 121320 123744 89981 88816 97611 97138 116533 117352 333492 358835 976363 959088 354776 369319 109175 95898 106577 105046 122319 116998 110823 113252 77864 77241 257560 229827 657418 665254 202132 200350 257308 259791 299056 289616 315214 311024 323987 330898 309151 341893 683952 719258 520259 422785 273877 268513 308231 307962 324924 327521 333388 337407 369880 372954 599802 626897 40.95 67.9 1
11:52:50 2023-09-27 329893 324000 82231 80023 120999 122224 124642 123848 89825 88755 97611 97138 116627 117385 333744 358871 976363 959125 353739 368403 109175 95866 106612 105046 120341 116998 110823 113252 77897 76740 257560 229501 658999 663809 202132 200350 257308 260192 299545 290123 310419 311934 323987 330641 307123 341893 683469 718497 521630 422932 274262 268611 308336 307601 324924 327893 332522 338306 369988 371946 595768 626452 40.95 67.9 1
11:52:51 2023-09-27 330594 326771 82235 80133 122982 122056 124590 123744 89793 88755 97611 97138 116533 117352 333744 359954 973525 958853 351533 368727 109359 95769 106646 104870 120810 116998 110976 113140 77897 76688 258619 228690 664525 663304 202132 200350 257343 258591 301298 290599 309930 312006 323987 332413 310135 344616 686114 716253 520259 424133 273950 268692 309095 308547 326762 328973 331444 338582 369988 371685 594431 624827 41.05 67.9 1
11:52:52 2023-09-27 330594 324462 82194 80129 122931 122224 121363 124124 89887 88849 97611 97171 116373 117352 333744 359665 971385 959088 351569 368763 109435 95547 106680 104726 122522 116770 110976 113028 76506 76709 257560 228206 665345 663304 202132 200350 257921 258591 301298 290564 308162 312006 324929 329837 307874 341893 683989 712332 516146 422221 273563 268611 309776 306842 324924 329880 330978 338619 369988 371685 596376 623684 41.05 67.9 1
11:52:53 2023-09-27 328728 324004 82142 80027 122829 122224 124521 123744 89670 88816 97577 97171 116373 117548 333744 360462 970594 962610 353666 367296 109208 95547 106612 104726 122557 116803 110976 113150 76433 76532 257560 227401 679951 664784 201815 200384 258535 259172 300447 292197 309215 311720 327714 330501 310574 342303 683843 712151 518888 424434 274456 267562 309993 307136 324010 330112 333332 337921 372009 371094 595731 623720 41.05 67.9 1
11:52:54 2023-09-27 328728 324881 82256 80161 122982 122224 124555 123985 89793 88849 97611 97399 116373 117548 333780 360716 968566 961927 356555 368763 109359 95769 106646 104942 122387 116803 112981 113218 76445 76657 261544 227561 663555 665291 202132 199757 258137 259791 297699 292409 309725 310704 324964 329872 307659 342519 684025 717446 516302 422888 273950 267374 309272 307637 323483 330112 334007 337589 369547 372278 597955 624303 41.05 67.9 1
11:52:55 2023-09-27 328728 324497 82227 80051 122948 122224 124521 123985 89793 88816 97645 97403 116373 117548 333780 357505 967843 959162 357656 368763 109175 95769 106612 104942 122353 116998 110823 113028 77930 76636 257560 228206 665126 664784 203161 200106 257060 260527 300126 291787 308997 311354 325541 330758 309042 342339 687835 719549 518888 422632 274532 268422 309989 309245 323710 329649 331516 337552 369582 372955 603034 623720 40.95 67.8 1
11:52:56 2023-09-27 328728 324004 82231 80220 122940 122224 121071 123830 89887 88816 97611 97171 116406 117548 333492 356717 967156 959088 357656 368504 109175 95898 106612 104870 122353 116803 110823 113184 76402 77189 257560 228206 662823 662836 202451 200350 256517 260631 297491 290599 310419 311024 324022 330933 306690 341412 688019 712332 518888 422034 273950 268989 307190 308138 324010 329649 331552 337589 369988 373132 604078 625197 40.95 67.8 1
11:52:57 2023-09-27 330594 323996 82264 80019 123017 121972 124590 123710 89981 88662 97645 97267 116567 117041 333780 360462 967156 956789 357386 368799 109208 95833 106612 104974 122438 116803 112903 113218 76361 76959 263892 228779 661997 663159 202027 201331 256770 260085 300447 291379 310273 313424 323917 330598 308089 342270 687532 712115 527459 422932 273177 269214 307404 308103 324708 329364 332041 339098 369988 370021 600023 624747 40.95 67.8 1
11:52:58 2023-09-27 329813 326771 82231 80055 122982 122056 124590 123744 89920 88755 97645 97171 116373 117190 333780 360049 967843 956515 355889 369319 109359 95866 106646 104974 120642 116965 110823 113061 76433 76688 256298 228206 665855 663341 201322 201015 256947 259827 300023 290670 310150 312699 323952 329837 308195 340309 687532 716398 511906 422888 272791 269214 310792 308067 324467 329186 330478 338842 369772 372911 602140 623537 40.95 67.9 1
11:52:59 2023-09-27 326876 324724 82085 80299 120491 122254 124313 123985 89670 88849 97442 97470 116020 117615 333586 359797 965028 952680 355634 368208 109175 95801 106532 105092 120642 117187 111062 111659 76393 76740 265601 227883 666470 669030 201992 200665 257131 259612 298023 292197 309147 310082 326016 331282 310562 341376 688019 722755 516146 426853 273563 268734 308336 308138 322956 331023 332252 336527 371539 371130 602103 625528 40.95 67.8 1
11:53:00 2023-09-27 326876 324497 82114 80220 122914 122254 124521 123899 89825 88881 97577 97470 116494 117581 333708 361114 967843 954072 357873 368534 109099 95866 106612 105046 122353 117160 110823 111716 76424 76771 257560 228206 664998 669067 201815 201072 257379 260814 296798 292000 310419 310082 326016 328885 308125 341893 688019 721273 517517 423592 273563 269024 310428 309763 323195 329898 333316 336602 371433 371544 602963 626231 40.95 67.8 1
11:53:01 2023-09-27 327569 325510 82179 80303 122948 122287 124521 123933 89825 89084 97442 97336 116340 117581 333780 360716 966476 954072 357616 368511 109199 96392 103931 105158 120571 117288 110942 113464 76393 76991 257560 229501 661302 669541 202309 200384 256552 260998 298497 290423 311298 310047 325981 329607 308125 342025 688019 721079 523344 423556 273563 268835 307369 309506 323651 328956 333604 336490 370984 371200 602682 627342 40.95 67.9 1
11:53:02 2023-09-27 327800 324982 82264 80303 122803 122224 124555 124019 89920 88881 97611 97470 116406 117581 333816 360970 969974 952680 357910 368763 109141 96161 106430 105190 120341 117160 110789 113409 76370 76970 258844 229176 661302 668593 202097 200769 256482 260998 300872 290599 310054 310047 325910 329837 308125 341893 688019 724548 508934 426549 273840 268927 309551 309572 324816 328476 333424 336821 373661 372029 604640 627305 40.95 67.8 1
11:53:03 2023-09-27 328227 324947 82202 80270 123025 122254 124521 124123 89854 88849 97577 97437 116533 117882 333744 360754 973937 954199 358889 369731 109191 96424 104113 105302 120509 117417 110942 111736 76308 76991 257560 229176 661046 668374 202487 200315 256446 260998 297734 290635 311556 312057 325945 331301 308125 341857 688019 721237 518888 423484 273563 268800 307334 309037 324467 328654 333568 336490 373547 371650 602646 627342 41.05 67.8 1
11:53:04 2023-09-27 328032 324825 82194 80216 120827 122308 124486 123916 89793 88816 97577 97470 116340 117548 333708 360716 969215 949868 355488 369615 109066 95866 106543 105046 122488 117160 110789 113409 77897 76771 257560 229501 658366 667648 202132 200350 255729 260998 298638 290599 311298 310047 325685 331910 310355 343488 687689 726200 517517 423218 273950 269901 309515 308861 324816 327945 333532 336454 369841 371650 601296 627194 41.05 67.8 1
11:53:05 2023-09-27 328459 324951 82194 80238 122948 122224 124521 123916 89914 88816 95453 97574 116494 117413 335632 360970 973775 953594 355707 369139 108973 96358 104035 105350 120341 117160 110789 113296 77864 77022 259872 229355 659213 667648 201956 200945 255447 260192 299056 290361 311298 310482 325454 329837 308054 340309 688245 721201 516146 422852 273563 269972 307334 309238 324924 328123 333261 336966 369876 370056 599490 627342 41.05 67.8 1
11:53:06 2023-09-27 328264 324004 82202 80179 122974 122224 124486 123830 89854 88970 97577 97437 116373 117548 333744 360970 970661 949868 353703 369023 109141 96449 106577 104942 120341 117160 110976 113375 77972 76740 257560 229176 662084 667175 201815 201612 256877 259605 299545 290388 311115 311649 328641 331982 308918 343223 685854 724658 518888 425641 273067 270317 308301 307601 324924 328123 333496 337370 371936 372539 599691 627342 40.95 67.8 1
11:53:07 2023-09-27 328496 324897 82298 80270 122948 122221 124521 124002 89854 88849 97577 97437 116533 117719 333708 360588 972037 952643 351641 368763 109141 95866 106577 105013 120341 116965 110976 113341 76225 76740 257560 229176 661847 665761 201463 201577 257272 259354 299510 290599 310419 310989 324964 331874 309060 340309 685478 722609 516302 423556 272406 269593 308336 307136 324924 328158 333027 337516 373020 369986 597955 627342 40.95 67.8 1
11:53:08 2023-09-27 328728 324689 82231 80270 120743 122224 124607 123916 89793 88816 95278 97437 116500 117548 333744 361129 972073 954035 351605 369319 109141 95866 106646 105013 120341 117160 110823 113218 76402 76688 257560 229176 662213 666906 201569 201367 257024 259104 301724 290353 310932 311319 327264 331982 309892 343038 685296 723771 518888 423592 272406 269593 311307 309420 324924 329849 332522 337277 369841 369915 598135 627342 41.05 67.8 1
11:53:09 2023-09-27 329157 324000 82231 80216 122940 122254 124607 123916 89720 88849 97577 97437 116340 117548 333708 361164 976363 952643 351569 369319 109141 95866 106612 105350 122522 117127 111053 113218 77930 76740 257560 228690 664390 667648 201147 200980 257885 259137 299510 290635 310858 310989 325682 330121 309745 341064 686602 720621 520430 426097 272984 269178 309705 307101 324924 329151 332486 337552 370948 369986 595273 626452 41.05 67.8 1
11:53:10 2023-09-27 328728 324947 82231 80270 123034 122573 124607 123951 89887 88816 97611 97470 116453 117548 333744 361199 974906 954035 351641 369319 109321 95866 106612 105046 122522 117160 111053 113341 76381 77043 265601 229067 664635 669394 201358 200840 258208 258449 301658 291379 310273 311283 325769 330817 309493 341340 683952 721801 518888 426518 272984 268989 309741 308983 324672 328866 332522 337516 372988 369986 593645 626415 40.95 67.8 1
11:53:11 2023-09-27 328728 324951 82081 80270 120491 122371 124486 123951 89793 88816 97577 97470 116582 117548 333708 361129 974943 956789 351641 369319 109175 95866 106646 105046 120592 117160 110976 113140 76329 76771 257560 228690 666101 669541 201956 200384 258500 259354 299091 290670 311078 311461 326915 330121 309528 342134 683989 721526 519916 428069 273756 268800 310211 307351 324924 329151 332522 338036 374985 370847 597226 626121 41.05 67.8 1
11:53:12 2023-09-27 328728 325778 82142 80274 120496 122437 124486 124037 89825 88849 97611 97437 116567 117548 333708 361129 974943 955429 351677 369615 109175 95866 106646 105046 120758 117268 111062 111736 76519 77074 258844 228852 662457 669541 202275 200665 258357 259576 300976 291485 310419 311461 326701 330817 309422 342303 683952 725236 520502 426699 273840 268549 309741 307136 324636 329649 332522 337552 372131 371094 595273 626415 40.95 67.8 1
11:53:13 2023-09-27 327337 325021 82138 80412 120491 122536 124452 124226 89637 89064 97577 97636 116260 117941 333708 359762 974215 958151 354239 368763 109175 95801 106612 105046 122438 116803 110976 113296 77930 76688 259872 228690 661984 669067 202097 200350 258102 259354 301298 290564 309543 310771 326966 330121 308125 342447 684025 721345 519574 426699 273950 268198 309993 310027 324708 329364 332775 336986 372547 372100 597188 626268 40.95 67.8 1
11:53:14 2023-09-27 324893 324982 82202 80303 122940 122287 124521 124019 89637 88849 97543 97470 116226 117615 333708 359954 974906 956298 354703 370280 109275 96360 104095 105237 120676 117093 111019 111581 76465 76959 259872 228852 667453 669504 202415 200350 258102 259791 298638 291823 310932 309759 326966 330110 307623 342519 686602 721309 517517 423556 275040 268386 309307 307817 324924 329649 333532 335979 371800 372278 597072 627342 41.05 67.8 1
11:53:15 2023-09-27 324929 324004 82194 80216 122948 122224 124486 123951 89637 88849 97577 97600 116340 117581 333744 358871 976326 957655 355584 368763 109141 96161 106430 105223 122319 117160 112791 113296 76465 76709 261544 228206 661993 667648 202769 200350 257704 259974 298602 291485 311298 311211 325981 330598 307158 342519 685478 721273 516302 424434 275115 268136 311748 307997 324852 329506 333014 336309 373661 373181 597808 630004 41.05 67.8 1
11:53:16 2023-09-27 327764 324720 82231 80303 123153 122224 124642 123951 89887 88881 97611 97470 116533 117548 333780 358583 979609 962864 355561 369731 109007 96424 103937 105302 120341 117451 110789 113779 76433 77074 259872 229176 658916 667648 202699 200804 257850 260157 301298 290564 311006 310846 325945 330898 307158 342483 687008 721201 516146 423232 274532 268800 308372 307878 324924 328654 333604 336490 369582 373097 598546 627342 40.95 67.8 1
11:53:17 2023-09-27 328728 324715 82264 80270 123179 122224 121353 123830 89949 88849 97645 97437 116567 117581 333492 358331 977749 961170 355528 369319 109066 96128 106543 105079 122319 117194 110823 113364 77930 77272 257717 229827 656084 666704 202769 200350 257704 260228 298602 290224 309776 310989 324964 330898 309807 342230 686715 723522 520259 423532 274726 268881 309130 307962 324816 327945 333460 337241 369253 373692 599802 627342 40.95 67.8 1
11:53:18 2023-09-27 329426 324009 82260 80161 123187 122224 124763 123865 89981 88816 97645 97771 116561 117738 333528 359522 977676 963626 356518 369695 109267 96424 104041 105302 122522 117160 112947 113286 76361 77273 263824 230153 658704 665761 202628 200839 257817 260307 299265 290564 309812 310669 324964 331626 307193 342483 686000 719100 516809 423232 273950 268800 309236 308138 324924 328158 333122 337552 369288 373097 599691 626121 41.05 67.8 1
11:53:19 2023-09-27 329659 326771 82268 80220 123209 122224 124676 123951 89981 88816 97680 97304 116533 117548 333816 358871 977749 961617 355314 369911 109175 96225 106680 105079 120810 117160 110823 113252 76474 76907 258844 229827 656764 665761 202734 200384 257921 260192 301085 290388 312759 311685 327714 333857 309953 342303 684811 722609 514611 423532 274726 268656 311453 308032 324924 328123 333604 336711 369880 372242 599691 627342 41.05 67.8 1
11:53:20 2023-09-27 329655 324724 82268 80187 123213 122422 121568 120922 90156 88962 95551 97340 116661 117447 333384 359197 977602 961705 354667 369875 109208 96193 106680 105046 120810 117383 110976 113375 76402 77241 259457 229827 661612 664784 202168 200664 257308 260192 299580 290021 311298 311970 324475 330898 309843 342411 683989 720058 514611 422632 273950 268989 308372 308103 324924 328158 333063 338619 369988 373692 598103 627342 41.05 67.8 1
11:53:21 2023-09-27 330360 324035 82268 80023 123187 122224 124624 123951 89949 88816 97747 97171 116567 117548 333780 359954 977056 961853 351641 368144 109359 95866 106646 105046 122607 117079 110976 113218 76433 76907 257560 229176 660179 664784 202451 201015 257817 259906 300244 290494 311005 311863 324859 331530 310391 342267 683843 718351 517517 420963 274456 268800 308372 307962 327224 327857 332991 338858 369988 372242 595933 627342 40.95 67.8 1
11:53:22 2023-09-27 330484 326518 82410 80365 121154 122338 121297 123985 89883 88966 95453 97473 116594 117447 333636 359919 976363 961654 351569 369731 109544 95866 104133 105079 120844 116965 111096 111736 76465 76803 258844 229176 666778 663809 202132 200350 257740 259608 301298 290635 310150 312006 324440 330863 307659 342134 683989 719549 520259 421591 273950 268800 308336 306887 324924 328920 331516 338619 369988 371946 594431 626452 41.05 67.8 1
11:53:23 2023-09-27 330126 324035 82231 80129 122982 122224 124555 123951 89949 88849 97611 97403 116567 117433 333780 359954 974252 959125 351569 368799 109468 95801 106715 105046 122557 116803 111130 113218 76381 76740 262225 229176 667838 665545 202487 200840 257201 258812 302580 291379 308961 312556 324824 330863 307839 341893 683952 716398 520259 424434 273950 268989 309307 306877 324924 330005 331516 339098 368737 371685 595527 625528 40.95 67.8 1
11:53:24 2023-09-27 330126 324974 82302 80284 121083 122287 121297 124296 89818 89027 97611 97371 116373 117548 333780 360499 971136 961853 351605 367885 109468 96096 104187 104726 122591 116803 111053 113184 76413 76605 257560 227722 666406 663773 202132 200384 258934 259172 298638 292445 309944 312006 324964 330641 308125 342134 683989 716398 518888 422888 274456 269024 310281 307136 324924 330112 331247 338619 369582 371946 594431 624568 40.95 67.8 1
11:53:25 2023-09-27 329426 324035 82227 80303 122982 122224 124521 123951 89825 88849 97611 97399 116373 117466 333744 360462 969288 964016 355009 368799 109468 95801 106715 104870 122591 117350 111462 111581 76582 76845 261544 227561 673863 664639 202310 200840 258756 259612 298462 292409 309944 311395 324964 330367 308054 345203 686000 716398 517992 423520 274726 268136 310246 307817 324695 328578 331969 338582 369876 372242 596190 625192 40.95 67.8 1
11:53:26 2023-09-27 328728 326799 82235 80220 123017 122254 124555 123985 89825 88849 97476 97371 116533 117433 333780 360462 969251 964428 355816 368468 109578 95898 106715 105046 121012 117079 111130 113218 76445 76771 257761 227883 669798 665761 202132 200315 258934 259791 299564 292480 310150 311970 324964 330332 308125 342555 686000 718533 518888 423186 273950 267597 310029 310295 324215 330898 331767 338014 372081 372136 597385 624458 40.95 67.8 1
11:53:27 2023-09-27 328728 324040 82264 80216 123008 122371 121154 123985 89887 88849 97645 97403 116567 117548 333492 358331 967844 963331 357367 368799 109309 96064 104166 105092 120810 117059 111096 111581 76487 77210 259872 228206 670745 665616 202769 200280 257921 260228 297248 292059 309507 311680 325945 330332 309151 342555 687909 718497 517517 422257 274726 268233 308407 309037 323974 330112 331516 338342 369876 374288 602791 625528 40.95 67.8 1
11:53:28 2023-09-27 328728 324040 82231 80165 122982 122254 124555 123899 89825 88816 97611 97304 116340 117466 333744 357218 968530 961927 357910 367368 109175 95833 106646 105046 122522 116837 110976 113106 77963 76688 257560 228206 662457 665291 203444 200350 257343 260998 297734 292409 310419 311497 325490 331670 312966 342519 688019 719549 518888 423121 276016 268927 310428 309617 324323 330041 332378 337443 372870 373217 601612 625307 40.95 67.8 1
11:53:29 2023-09-27 328728 326808 82381 79991 123222 121972 124590 123744 89887 88849 97611 97171 116373 117352 333780 357792 968902 959812 356642 368655 109409 96128 104101 104981 120756 117059 111096 111504 76445 76771 258619 228206 667700 663304 202558 201155 257057 260998 300023 291556 311028 311720 326790 331661 307659 341376 688019 716434 517316 422034 273563 269593 307835 308821 324467 329649 332522 338582 369988 371721 601831 626452 40.95 67.8 1
11:53:30 2023-09-27 330594 324040 82495 80216 123170 122224 124659 123744 89981 88695 97680 97138 116680 117156 333780 359954 968530 959702 356645 368799 109208 95833 106646 105046 122353 116998 110823 113252 77930 76740 259872 228206 662846 662836 202132 201330 256912 260631 300872 291379 309616 312699 323987 330898 310831 343526 687762 717521 514611 423832 273950 269937 308231 309320 324852 330005 333117 339469 369988 371130 603034 625528 40.95 67.8 1
11:53:31 2023-09-27 328818 324035 82235 80165 122978 122224 124555 123985 89887 88849 97476 97574 116561 117413 333456 362976 967009 957395 355671 368036 109780 95769 104193 104877 122761 116736 111130 113028 76393 76657 259872 228456 671526 667648 201533 200700 257024 259941 297769 292480 309470 311715 326016 329122 309095 341376 688019 720058 517517 423664 273681 269214 308372 308067 324010 328841 331247 337625 371835 370056 599691 623720 40.95 67.8 1
11:53:32 2023-09-27 327800 324724 82077 80307 122735 122287 124486 123985 89670 88970 97577 97699 116373 117615 333708 359797 965786 952680 355365 368504 109435 95833 106646 105046 122353 116803 110976 113061 77996 76657 257560 227240 668915 668593 202097 201015 257343 260192 296833 292891 310054 312980 327706 331408 308054 341785 688921 723632 516146 423520 273950 269070 310318 308103 323028 328841 332797 337039 371990 371804 601721 625528 41.05 67.8 1
11:53:33 2023-09-27 326876 324040 82085 80216 122889 122308 121464 120853 89753 89084 95453 97538 116273 117514 333564 360898 968419 954565 358561 368727 109175 96193 106464 105046 122353 117255 110789 113296 76433 76938 256298 228852 663776 669541 202132 200839 256947 260998 300447 291556 310127 310082 326016 329837 308160 341929 688994 721386 508934 423592 273756 269214 307404 309750 324010 329186 333604 337039 371279 371721 605688 627342 40.95 67.8 1
11:53:34 2023-09-27 327569 324986 82227 80299 122974 122254 121320 123985 89920 88881 97645 97470 116406 117581 333492 360462 969288 952680 357910 369911 109175 96161 106612 105046 122353 117194 110823 113330 77930 77272 263278 229176 668680 669067 202168 201191 256664 261369 301194 291787 312181 310846 325875 331982 310209 342230 688811 726200 518888 423484 273950 269178 307334 311615 324780 328849 333532 337241 370948 372835 602886 627342 40.95 67.8 1
11:53:35 2023-09-27 328496 327269 82264 80365 121010 122657 121300 124158 89818 88995 95486 97540 116561 117480 333528 360862 972000 952606 355277 369875 109376 96292 106691 105013 122522 117160 110976 113409 76424 76803 259872 229501 665240 667648 202415 201612 256877 260192 299545 290599 311298 310989 325721 329872 308125 340309 687495 721201 518888 423362 273177 269972 308050 308067 324924 328885 333496 337552 369876 370021 598222 627342 40.95 67.8 1
11:53:36 2023-09-27 328496 324978 82235 80266 123119 122371 124521 124037 89916 88816 97577 97338 116373 117548 333744 360553 972073 953998 351677 369283 109175 96161 106612 105046 120509 117160 110976 113296 76361 76907 259872 229790 662694 668104 201886 201507 257166 259795 301938 291308 311373 311756 327568 332683 309745 340344 686000 721842 517992 426246 273177 269972 308336 307136 324924 328604 333280 337516 369876 369986 595933 627342 40.95 67.8 1
11:53:37 2023-09-27 328509 325336 82213 80422 120995 122287 121264 124331 89818 88995 95486 97437 116500 117514 333744 360904 974031 955355 351605 368763 109359 95866 104095 105237 122522 117160 110976 113218 76402 76803 263278 228852 660777 669541 201780 200945 258464 259033 301407 291379 310858 311680 326895 330817 309781 342181 683989 721273 518888 426699 273563 268800 310926 307566 324924 329649 332522 337552 372096 370021 593645 627342 41.05 67.8 1
11:53:38 2023-09-27 327800 324982 82057 80445 120491 122536 124279 124157 89637 88970 97543 97571 116340 117848 333672 360049 974906 957470 353666 368763 109175 95769 106612 104942 122522 117268 111062 111736 76425 77043 259872 228852 665003 669541 202275 200210 258720 259576 298915 291450 310382 310989 327424 330835 311197 342339 683952 725390 516146 426061 273950 268468 310211 307817 324371 329649 332991 336490 372986 372242 595731 626977 40.95 67.8 1
11:53:39 2023-09-27 324784 326808 82330 80343 120995 122521 124625 124089 89637 88849 97577 97574 116480 117480 333708 358295 977056 959088 355525 369579 108773 96325 106395 105223 120341 117194 110823 113375 76329 76771 257560 228690 658263 667378 202769 200350 258066 260157 300447 291520 312034 310011 328177 330863 307588 342519 686000 722389 523344 421924 274726 268611 309236 308067 324924 329849 333640 336490 369876 373359 595933 628679 40.95 67.8 1
11:53:40 2023-09-27 328459 324004 82235 80216 123145 122224 124642 123916 89914 88816 97577 97371 116373 117548 333744 358259 977749 959088 355277 369283 109241 96424 104101 105705 120607 117451 110942 113779 76361 77305 258844 229969 656891 665579 202628 200769 257921 260192 300660 290564 312623 311827 324929 331858 307229 342447 688528 722426 508934 423232 274532 268989 309272 308067 324924 328158 333640 336913 368737 372800 599691 627342 40.95 67.8 1
11:53:41 2023-09-27 330594 324423 82202 80133 123063 122056 121333 124124 89883 88784 97611 97338 116373 117651 333564 359919 973488 959088 351533 369319 109510 95482 106646 104870 122557 116965 111130 113184 76351 76938 259872 228690 664759 663773 202451 200804 257704 259172 299580 291520 310419 312699 324667 331874 308089 342411 683952 712332 520259 422221 273950 269214 310211 307101 324924 329880 331480 339098 372194 372242 593517 624568 40.95 67.8 1
11:53:42 2023-09-27 329659 324720 82231 80216 123025 122224 124555 123916 89916 88816 97645 97271 116453 117548 333708 360462 970372 963588 351352 368995 109561 96064 104056 104948 120676 117026 111096 111581 76456 76771 259872 228044 668309 664748 202132 201156 258792 258555 299020 292169 309360 312006 328141 332647 308089 342411 684993 716398 518888 423290 273756 268422 310281 307136 324467 330112 331480 338342 369288 371946 596190 624568 40.95 67.8 1
11:53:43 2023-09-27 329390 326808 82363 80375 120827 122389 124555 123951 89947 89084 95453 97470 116373 117548 333744 358295 969215 963294 357873 369283 109468 96193 106612 105192 122472 117079 111053 113218 76433 76803 257191 228060 666970 665761 202805 200350 257740 260595 299528 292409 310419 311461 325682 330863 306266 342555 690018 720567 515607 420963 274726 268800 308372 309037 324010 330112 331983 337224 369841 373394 600835 624605 40.95 67.8 1
11:53:44 2023-09-27 328728 324009 82227 80266 122948 122254 124521 123951 89793 88849 97611 97437 116527 117738 333492 357745 968419 960883 357836 368619 109342 96128 104056 105125 120676 117127 110976 113218 76433 76771 263278 228852 663666 663737 202734 200945 256877 260674 300557 291787 310419 311715 324702 331858 306908 342181 688994 716398 518888 422632 274338 269214 308112 309037 324695 330112 332522 337552 369988 372800 602960 625971 40.95 67.8 1
11:53:45 2023-09-27 329623 323974 82523 79987 123213 122056 124832 123710 89981 88662 97645 97138 116567 117164 333816 359376 968530 958151 356898 368799 109175 95866 106680 105013 122472 117046 110976 113218 76268 76740 257560 228206 666848 663268 202451 201295 257272 260814 298602 291520 310419 312633 326753 332594 310282 341232 687872 712151 520259 423232 273756 270281 310428 308896 324924 329845 332522 339098 369434 371544 602066 623647 40.95 67.8 1
11:53:47 2023-09-27 326586 324982 82089 80274 122940 122320 124521 120984 89720 89178 95421 97607 116434 117839 333564 360970 967524 955244 355452 368583 109510 95866 106646 105046 122522 116965 111096 113218 76456 76771 259872 227561 666483 670490 202451 200980 257704 260192 297664 292891 310553 311024 327459 328919 309060 342134 689483 723449 524672 423664 273563 269593 309272 309037 323710 329078 332486 337039 371835 371650 601758 625528 40.95 67.8 1
11:53:48 2023-09-27 326282 324982 82231 80307 122948 122287 124486 124019 89791 88881 97577 97470 116260 117581 333420 360970 968258 955429 357873 369319 109141 96161 106464 105046 122319 117046 110823 113296 77984 76771 259872 228706 658999 669067 202132 200980 257601 261113 299600 292161 311079 310628 326824 331982 310136 342230 691932 725685 517992 423556 273950 269214 308301 311615 323687 329773 333496 336966 371539 371685 603109 627231 40.95 67.8 1
11:53:49 2023-09-27 330043 324488 82264 80393 121129 122606 121330 124365 89851 89027 95323 97506 116514 117944 333564 360572 970624 949905 356645 369875 109175 96128 106612 105190 120341 117160 110823 113409 76292 77053 259872 229501 658746 667648 202451 201612 256517 260631 299300 290564 315438 311024 325945 331910 308160 340380 687532 721309 518888 423520 273563 269972 307835 308103 324708 328920 333568 337277 371243 371094 599433 626977 40.95 67.8 1
11:53:50 2023-09-27 327509 324000 82235 80399 123063 122170 124555 123951 89825 88849 97611 97371 116373 117548 333744 360049 972110 952643 353449 369615 109141 95866 106646 105046 122522 117127 110823 113330 76433 76907 257560 229339 662816 667428 202276 202001 257166 259830 299510 290353 311261 311573 325580 332449 309639 340788 686449 720150 526061 423362 273140 269972 308372 307601 324924 329151 333261 337407 369911 369986 598951 627342 40.95 67.8 1
11:53:51 2023-09-27 328022 327269 82302 80320 120827 122404 121297 124209 89972 89027 95519 97506 116340 117548 332842 361164 977477 955281 351641 369283 109435 95898 106646 105269 120844 116965 111053 113252 76433 76907 257560 229103 661133 669541 202132 200980 258535 259426 299545 291520 311078 311715 326930 331228 311197 342411 686037 721273 516302 426736 273563 268800 310211 309347 324924 329417 333027 337589 372096 371094 595309 627342 40.95 67.8 1
11:53:52 2023-09-27 326586 324982 81944 80449 120491 122569 124279 124226 89637 89003 97543 97636 116260 117941 333672 359574 974943 956298 353703 369319 109359 96161 106680 105079 122472 117079 110976 111736 76551 77074 258844 229265 661748 669541 202487 200245 258539 259508 300763 291787 311188 310989 327459 329343 308160 342289 683843 725517 516146 426061 273950 268422 312362 310295 324924 329649 332558 336765 372131 372278 596190 627342 40.95 67.8 1
11:53:53 2023-09-27 326487 324876 82363 80567 121075 122254 121232 123951 89854 88849 97577 97470 116373 117480 333600 358295 977749 959051 355022 369175 108807 96193 106395 105255 120174 117194 110635 113409 77930 76907 257560 228852 659043 667175 202487 200350 257921 260192 298638 290348 309741 310082 325721 330898 307158 342519 686037 720693 520259 422586 274532 268800 309055 308067 324924 328654 333640 337039 369547 373097 599376 627342 40.95 67.8 1
11:53:54 2023-09-27 327972 324004 82268 80157 123008 122056 124590 123744 89887 88816 97611 97171 116340 117352 333780 358331 977749 961927 355816 369615 109175 95898 103958 105269 120642 117350 111062 113509 76433 77137 257717 230153 658513 665072 202628 200840 257885 260192 299580 290599 311800 311720 325086 331626 307623 342447 684993 720275 514611 423232 273950 269214 308407 308103 324924 328428 333568 338306 369988 372278 597992 627342 40.95 67.8 1
11:53:55 2023-09-27 330338 324969 82235 80262 123098 122224 124590 123985 89851 88962 97611 97338 116567 117466 333780 359667 974215 959125 351569 368763 109544 95482 106749 104942 122557 116803 111053 113061 76433 76688 257191 228690 664521 663809 202486 200980 257704 259104 301298 291237 310419 312955 324964 330863 308125 342411 683989 716398 504957 422221 273950 269214 310673 307101 324924 329880 331480 338858 368737 373738 593554 624605 40.95 67.8 1
11:53:56 2023-09-27 329477 324004 82235 80220 123102 122254 124590 123916 89793 88816 97611 97171 116373 117719 333708 359954 970661 962864 351388 368511 109460 96064 104089 104981 120676 116945 111096 111426 76394 76771 257560 228206 668074 663809 202415 200980 258717 259247 300909 292197 309944 312006 325454 332378 308089 342447 684025 712368 520259 422888 273950 268800 310281 307171 323687 328612 331247 338619 369686 371685 593225 624710 40.95 67.8 1
11:53:57 2023-09-27 328546 324000 82235 80371 122944 122224 124486 123779 89793 88816 95420 97574 116373 117433 333744 356752 968530 964702 357546 368763 109208 95769 106646 105013 122522 116998 110976 113218 76329 76771 259872 228044 662945 665761 202840 200350 257379 260998 297734 292409 310553 311715 325945 330898 306944 342555 688019 719559 518888 420998 274726 268800 308372 309073 324010 334531 332252 338103 369876 373394 601794 625491 40.95 67.8 1
11:53:58 2023-09-27 328277 324004 82268 80216 122982 122254 124590 123951 89947 88816 97611 97336 116373 117548 335632 356968 967999 962253 357836 369139 109334 96128 104023 105197 120676 117059 111096 113262 76393 76803 257560 228581 668794 663628 202805 200980 257308 260998 298602 292055 311298 311497 324964 331893 308352 342447 685070 716398 516302 422632 273950 269214 307870 311175 324695 329880 332522 338342 369988 372278 601794 625528 40.95 67.8 1
11:53:59 2023-09-27 330411 324458 82268 80212 123132 122455 121396 123916 89981 88849 97645 97171 116567 117489 333780 361114 968530 957470 356393 368799 109208 95866 106646 105079 122522 117160 110976 113218 76308 76719 259872 228206 662701 663809 202132 201647 257343 260631 298429 291379 310419 313431 324475 332882 309060 341135 688019 712368 518888 422888 273177 269783 308336 308138 324143 329880 331480 339098 369581 370056 599470 624265 40.95 67.8 1
11:54:00 2023-09-27 330484 324488 82235 80180 122948 122224 124555 123951 89825 88962 95420 97574 116527 117413 333636 363012 965639 956677 356512 369139 109267 95801 106612 104870 122387 116803 110976 113252 76465 76771 257560 228206 677945 663773 201991 201507 257343 260814 298638 291556 310346 312955 324705 330367 309095 340860 688019 712332 517517 423362 272984 269593 308336 308138 324924 329880 331247 339579 368772 370092 599986 623684 40.95 67.8 1
11:54:01 2023-09-27 328313 326808 82085 80270 122769 122254 124313 124019 89853 89003 97577 97470 116340 117581 333744 360084 967156 955429 355528 368504 109544 95833 106715 105192 122591 117079 111053 113061 76433 76803 260016 226702 665497 667648 202132 201015 257740 260228 299564 293373 309980 311497 326930 329378 309060 342170 689898 719181 508934 426097 273563 269214 308407 309748 324010 328841 331516 336711 372131 371165 599986 625491 40.95 67.8 1
11:54:02 2023-09-27 326876 324759 82114 80299 120926 122587 121234 120901 89720 89027 95487 97605 116353 117839 333564 360704 966972 955429 357473 368763 109208 95801 104089 105269 120676 117160 110823 113218 77930 76740 265601 228456 665490 668593 202132 200980 257343 259906 298023 291992 310419 310553 326966 329378 308160 342181 689483 721273 517517 423628 273950 269214 309767 309542 323746 329880 333568 336563 371575 371981 603929 627342 40.95 67.8 1
11:54:03 2023-09-27 326839 324040 82235 80303 122854 122254 124590 124019 89825 88881 97476 97470 116373 117916 333780 360970 967844 955429 357014 369615 109141 96193 106577 105079 122353 117194 110823 113218 76205 76938 257560 228690 659956 669394 202523 201367 257060 261554 300235 291414 312181 310882 325910 332234 310831 342267 688884 721273 518888 423556 273950 269377 310172 309976 324251 329186 333640 337039 373921 371994 602682 627599 40.95 67.8 1
11:54:04 2023-09-27 328045 326808 82297 80393 120995 122404 121234 124158 89851 89027 95454 97473 116434 117480 333708 360716 972110 954072 355168 369731 109175 96161 106612 105046 122353 117383 111062 113252 77963 76771 257560 229339 664994 667378 202486 201682 257128 260228 301298 290635 311777 311461 327945 330367 308195 340344 687045 722426 516302 423556 273177 273832 308336 308103 324924 329386 333568 337589 369911 370092 599081 627342 41.05 67.8 1
11:54:05 2023-09-27 328459 324004 82231 80161 122974 122254 124555 123899 89824 88881 97611 97336 116373 117548 333744 361129 974943 952680 351677 369911 109208 95866 106646 105257 122387 117194 110900 113286 76361 77305 258844 229208 662579 667575 201393 201824 257959 259648 302152 291379 311702 311792 325945 329837 310033 340344 686602 723120 515607 423628 272984 269783 309776 307171 326762 329649 333063 337334 369911 370056 597108 627342 41.05 67.8 1
11:54:06 2023-09-27 328227 326808 82071 80430 120590 122672 121169 120918 89691 88999 97543 97437 116226 117882 333420 360970 976290 958151 353666 369319 109460 96228 106715 105190 122522 117160 110976 113341 76299 76907 257560 228852 661149 669541 202415 200804 258863 260157 299056 291929 310858 311461 327424 329871 308160 342447 683989 725390 516146 426699 273950 268800 310211 308032 324924 329649 332991 337003 374980 372207 596153 627342 40.95 67.8 1
11:54:07 2023-09-27 324929 324947 82202 80380 120659 122437 124486 124123 89760 89125 97543 97603 116226 117941 333708 359919 973488 958151 354703 369319 109477 95833 106646 105046 120810 117350 111062 111736 76487 77012 259872 228852 661627 670490 202628 200770 258322 259977 299265 291929 311225 310047 327693 332449 310391 342483 685963 725426 517517 426579 275505 268386 309741 308067 324924 329880 333532 336454 372096 373359 597955 627342 40.95 67.8 1
11:54:08 2023-09-27 329317 326808 82358 80343 123316 122254 124555 123916 90071 89084 95486 97437 116500 117514 333744 358295 979609 961853 355528 369875 109141 96193 106577 105513 120341 117194 110789 113566 77897 77137 258844 230079 656133 665761 202805 200945 258102 260192 300447 290599 309776 311461 325647 331858 307659 342447 689121 719199 508934 423232 274726 269214 309236 308103 324924 328654 333640 337151 369288 373359 599691 627342 40.95 67.8 1
11:54:09 2023-09-27 329659 324009 82340 80266 123157 122056 121431 123882 89949 88816 97747 97138 116533 117352 333708 359112 976326 961170 354739 369587 109275 96294 104101 105269 120676 117221 111019 111736 76393 77043 265601 230153 665026 665688 202734 200980 258102 259870 302904 290564 311739 311970 324929 330898 308089 342001 683807 719549 523001 423232 273950 269178 309985 307852 326762 328654 332991 339098 369988 372800 593681 627342 40.95 67.8 1
11:54:10 2023-09-27 329659 324685 82231 80161 122974 122254 121297 124089 89883 88816 97577 97304 116527 117413 333744 359954 970661 961853 351569 368763 109662 95769 104029 105013 122727 116803 111130 113184 76424 76657 257560 228206 664867 663809 202451 200980 258899 259354 299510 292374 309798 312919 325685 330828 308125 342411 685963 717953 518888 423326 273950 269214 310935 307566 324924 330808 331480 339098 369841 372242 595273 625491 40.95 67.8 1
11:54:11 2023-09-27 329426 324009 82235 80303 123149 122254 124521 123951 89854 88849 97611 97437 116340 117548 333744 360717 971099 966379 354485 369139 109409 96096 104095 105125 120844 117026 111096 111581 76487 76657 257560 227561 664286 665456 202628 200805 258899 260157 300023 292445 309835 312521 327714 330563 308125 342555 686000 718502 516302 423520 273950 267633 310246 308103 324467 329607 331516 338545 369876 372836 595933 624531 40.95 67.8 1
11:54:12 2023-09-27 328619 324916 82198 80234 123110 122404 124607 120870 89938 88849 97611 97437 116567 117548 333708 356454 968530 961853 357910 369283 109175 95866 106646 105046 122522 116965 110823 113218 76465 76740 263278 228206 674520 663773 202840 200980 257308 260638 300344 291787 310419 311934 325454 331893 307158 342253 688019 716398 518888 422632 274726 269214 309011 309506 324924 330112 332486 338067 369988 373657 603892 626415 40.95 67.8 1
11:54:13 2023-09-27 328728 323969 82490 80216 123294 122224 124763 123710 89949 88849 95453 97574 116527 118025 333528 358656 968419 960883 357800 369103 109342 96260 104023 105046 120592 117046 110976 113218 76331 77053 259872 228206 664758 663268 202769 201295 257060 261113 298602 291964 311298 311970 323987 333857 308089 341893 688994 712296 517316 423232 273950 269972 308301 309037 324924 330112 332991 339338 369506 372242 601758 626415 40.95 67.8 1
11:54:14 2023-09-27 329279 324000 82410 80365 123153 122224 124694 123916 89854 88816 97611 97304 116340 117352 333708 360553 967156 958151 355816 368763 109695 95482 104133 104694 122761 116770 111130 112994 76402 76907 259872 228206 668733 667175 201956 201295 257704 260192 298602 293302 309785 311970 325981 328885 309060 341857 688019 721716 517517 426736 273756 269593 308372 308103 324467 329342 331480 338306 372096 371650 598185 625011 41.05 67.8 1
11:54:15 2023-09-27 327277 324720 82235 80416 122935 122888 121383 120984 90030 89239 95552 97672 116594 117839 333275 360970 968110 953813 356495 369283 109175 95866 106686 105046 120676 117093 111130 113296 76456 76771 257560 227899 662592 669067 202415 201295 257921 260228 297699 293160 310419 311461 327424 329837 310282 342411 688982 721201 524029 426097 273950 269214 308407 311175 323974 329334 332522 337552 372131 371650 601758 625491 41.05 67.8 1
11:54:16 2023-09-27 329573 324715 82202 80307 123068 122437 124521 124071 89949 88849 97611 97470 116373 117882 333744 360970 971284 955429 358926 369319 109175 96325 106612 105295 120341 117160 110823 113409 76236 76938 257560 229176 661686 669067 202592 201260 257272 261550 298150 291379 309741 310517 326016 331839 308195 342411 689483 721309 517517 423556 273950 269214 307835 309976 323687 329151 333604 337277 371834 371685 604322 627748 41.05 67.8 1
11:54:17 2023-09-27 327886 327269 82410 80729 121129 122371 121365 124227 89818 89027 95388 97573 116594 117480 333564 360970 970661 952680 357400 369587 109376 96193 106612 105223 120341 117160 110823 113621 76445 76834 257560 229501 673197 668593 202310 200980 256482 260998 299091 290366 309776 310989 326705 330598 308160 341893 688019 721309 518888 423362 273950 269972 307404 309002 324924 328885 333604 337552 370984 372242 603219 627342 41.05 67.8 1
11:54:18 2023-09-27 328008 324484 82235 80307 123068 122254 124555 123985 89947 88849 97577 97470 116373 117548 333347 360841 974672 952643 351641 369615 109175 96161 106646 105223 120341 116965 110823 113218 76433 76803 257560 229428 665486 667175 201498 201647 257704 259791 300456 290670 311298 311934 325945 329872 311712 340344 687532 720114 516302 423628 272984 269972 309272 309347 324924 329649 333496 338306 373889 373775 596778 627047 40.95 67.8 1
11:54:19 2023-09-27 328436 325327 82339 80458 121079 122521 121365 124365 89786 88995 97679 97437 116533 117581 333780 361129 974759 955392 351641 369579 109175 96161 104056 105302 122522 117160 111053 113330 76361 76865 258619 228852 662213 669067 201921 201612 258535 259834 301298 291427 311298 311715 325945 328885 310069 341893 685478 721305 504957 427037 273370 269214 310455 307601 324924 329649 333027 338582 371539 372802 596190 627342 40.95 67.8 1
11:54:20 2023-09-27 328009 324720 82223 80307 122940 122521 124521 124157 89825 88849 97611 97470 116373 117848 333708 361129 976363 958151 353703 368763 109359 96193 106646 105046 122557 117383 111062 111736 76457 77168 259872 228852 661141 670490 202487 201296 258756 259977 299404 291787 311298 311970 327919 330835 312153 342267 685927 725435 521892 427375 273950 269106 310970 308067 324744 330112 333297 338582 373843 372207 594101 626977 40.95 67.8 1
11:54:21 2023-09-27 326487 326808 82363 80458 120999 122639 124642 124157 89670 89092 97577 97607 116240 117941 333708 359412 974906 959088 354986 368799 109208 95898 106646 105046 122438 117079 111053 113218 76433 76907 259872 228529 669303 668593 202840 200384 258500 260192 299091 291427 311800 310047 327424 330828 307623 342555 686037 725612 518888 423186 274921 268989 309741 308067 324924 329849 333640 336527 371835 373394 598841 627342 40.95 67.8 1
11:54:22 2023-09-27 324374 324035 82268 80295 123068 122170 124555 124037 89947 88849 97611 97502 116340 117581 333384 358043 977477 959088 355241 369875 109199 96557 104003 105591 120239 117484 110789 113655 76361 77221 259872 229245 660407 667538 203232 200945 258137 260631 299091 291485 312587 312500 325910 331858 309042 342519 687238 724658 516302 421591 274726 268989 309307 310295 324924 329186 333676 337552 369876 373394 599691 627342 41.05 67.8 1
11:54:23 2023-09-27 331461 323965 82462 80220 123183 122224 121562 124158 89949 88816 97645 97171 116761 117685 333492 359233 977056 961890 353739 369615 109175 95866 106686 105046 122522 117160 110976 113409 76323 76938 257560 229501 664267 664784 202769 201295 258102 260228 300456 290621 311298 312919 324964 333857 308125 342447 686000 719549 514611 423232 273950 269214 308407 307852 326617 329151 333027 339338 369581 372313 593681 626977 40.95 67.8 1
11:54:24 2023-09-27 329943 324000 82268 80379 123183 122170 124590 123951 89887 88816 97747 97304 116567 117399 333780 359954 976786 965001 353617 369327 109300 96128 104035 105158 120676 117221 111096 111736 76424 77043 257560 229501 661368 664784 202769 201331 257959 260559 300456 290599 311041 312664 327446 333622 308125 342483 684025 719549 521630 422622 273950 269214 309272 307852 324605 329151 333027 339338 372226 372313 595346 627342 40.95 67.8 1
11:54:25 2023-09-27 330090 324974 82245 80238 123110 122254 124555 123916 89976 88966 97645 97403 116533 117352 333744 360462 972110 963979 351605 368763 109544 95547 104101 105192 122761 116803 111053 113218 76465 76771 259520 227899 670958 665254 202769 201295 258934 259791 300872 292891 310419 312699 325682 330898 308160 342483 687988 716398 508934 422852 273950 268422 310752 307601 324924 331721 331480 338050 369876 372278 596190 625491 40.95 67.8 1
11:54:26 2023-09-27 329193 324044 82231 80299 123068 122371 124590 123985 89793 88849 97611 97437 116561 117772 333492 360560 973356 963831 355346 369175 109376 96096 104023 105125 120844 117160 111130 113218 76506 76740 263278 228206 673067 665725 202734 200350 258934 259870 300557 292197 310419 312006 325945 330367 308125 344298 687008 718533 520259 423186 274726 268198 310926 308138 324467 330112 331552 338619 369876 373430 597624 624605 40.95 67.8 1
11:54:27 2023-09-27 328496 324004 82231 80444 120995 122254 124694 123865 89887 88849 97611 97371 116373 117548 333816 356717 968530 959088 357726 369355 109359 95898 106715 105046 122522 116803 110976 113218 76465 76740 257560 228206 663666 663304 202523 201015 257092 261365 298638 292205 310382 311970 325685 332392 307158 342447 688994 716398 518888 421659 274338 269593 308301 309542 324924 330112 333027 338342 369988 373394 602682 626897 40.95 67.8 1
11:54:28 2023-09-27 329893 324000 82527 80019 123341 121889 124659 124055 90189 88869 95420 97375 116627 117447 333600 358728 968382 960883 357257 369435 109292 96161 106646 105046 122522 116803 111096 113218 76433 76771 257560 228206 661619 665272 202699 201647 257343 260998 300872 292205 311556 312699 326717 331893 308160 341376 689483 715380 516302 422632 273756 269972 308336 309037 324924 328620 332522 339338 369988 371685 602680 625491 40.95 67.8 1
11:54:29 2023-09-27 328782 324009 82260 80299 122974 122287 124555 123951 89793 88816 97611 97304 116373 117548 333744 360904 965749 955429 355816 368468 109729 95482 104089 104694 122625 116736 113006 112916 76456 76584 263278 227883 667344 665761 201991 201471 257921 259870 300982 292197 309688 312991 325945 329607 309564 341904 688019 719549 518888 423664 273563 269214 309985 308173 324924 328841 331014 338858 371539 371130 599008 625048 41.05 67.8 1
11:54:30 2023-09-27 328264 324040 82297 80393 120926 122639 121333 124400 89818 89060 95421 97605 116434 118175 333600 363012 967120 954713 355853 368468 109510 96128 106680 105046 122522 117046 111053 113252 76362 76771 259872 226920 666596 668593 202132 201295 257921 260631 297734 293337 310199 311497 326966 330871 309311 342411 688994 719136 517517 426736 273950 269214 309307 308138 324010 328876 332019 337625 374980 371721 599950 625528 41.05 67.8 1
11:54:31 2023-09-27 326839 324488 82235 80404 122982 122371 124521 123985 89702 89003 97611 97470 116406 117615 333708 360716 968530 955429 358926 369319 109066 95898 106572 105079 122319 117160 110823 113330 76506 76834 257560 228206 658112 669271 202451 201295 258137 261734 299600 292000 312034 310989 327459 329907 308195 342447 689483 724584 516302 423592 273950 269214 308121 310011 324467 328357 333640 337277 371575 372242 604640 627083 40.95 67.8 1
11:54:32 2023-09-27 328045 326812 82335 80403 120995 122488 121282 124227 89972 88966 95454 97506 116373 117548 333744 360970 972073 952532 358417 369283 109066 96193 106612 105429 120642 117194 110823 113442 77930 76959 258844 229067 664082 668593 202486 201015 256517 261365 300447 290670 309307 310989 325945 330367 308160 341929 687725 721377 508934 423556 273950 269783 307404 310259 324924 329186 333604 336711 370984 372242 601794 627342 40.95 67.8 1
11:54:33 2023-09-27 328264 324493 82268 80248 122854 122221 124590 123951 89825 88816 97476 97470 116373 117232 333744 360876 972147 952680 351713 369355 109393 96161 106646 105079 122353 117079 110823 113252 76256 76803 257560 228852 663177 667648 201850 201682 257740 260009 299615 290670 311298 311497 325945 331910 310033 340344 686000 720693 518888 423592 273177 269972 309272 307637 324924 329186 333316 338014 373365 370882 596961 627231 40.95 67.8 1
11:54:34 2023-09-27 328655 326577 82302 80371 121079 122488 121249 123916 89887 88849 97645 97470 116567 117514 333636 361164 976363 955429 351641 369731 109510 96161 106635 105223 122557 116998 110976 113173 77963 76771 257560 228690 661490 668593 201498 201471 258753 259791 299580 291520 311298 311970 325756 328885 310069 342170 685515 721237 518888 428462 273177 269214 310246 307601 324924 329880 333297 338103 371835 370834 595768 626897 40.95 67.8 1
11:54:35 2023-09-27 327301 324493 82235 80445 122974 122536 124313 124226 89824 89190 97442 97669 116260 118009 333744 358974 977749 956298 354489 369355 109468 95833 106646 105546 122472 117194 110976 113330 76361 76907 258619 228581 663666 666975 202805 200384 258934 260228 301085 292205 311298 310771 327990 329872 308195 344565 687302 725589 515607 426736 274726 268963 310722 310295 324816 330076 333424 336566 373141 373252 596043 628568 40.95 67.8 1
11:54:36 2023-09-27 324821 326808 82227 80299 122974 122320 124521 123985 89851 89064 97577 97603 116373 117615 333744 359438 976363 957692 355314 369355 109468 95801 106646 105046 122438 116803 110976 113252 77869 76771 263278 228852 666957 668593 202840 200804 258535 259906 301194 291583 309741 310553 327459 330863 307659 344298 686037 721345 518888 423520 274726 268800 310455 308103 324924 330112 333676 336527 371871 373954 595933 627342 40.95 67.8 1
11:54:37 2023-09-27 328728 324040 82377 80165 123213 122056 124590 123744 89920 88755 97645 97171 116406 117466 333780 358583 977749 961890 355314 369651 109242 96161 106612 105111 122438 117194 110976 113330 76402 76896 257560 228738 657396 665761 202805 201330 258173 260631 300491 290635 311739 312006 325685 331893 308125 342519 686037 720385 521630 425368 274921 269178 309634 308931 326762 328512 333460 338436 372009 373252 598841 627342 41.05 67.8 1
11:54:38 2023-09-27 329659 324000 82268 80320 121154 122224 124676 123779 89949 88816 95452 97408 116680 117385 333816 359954 977749 964016 351677 369615 109208 95866 106680 105079 122557 117194 110976 113252 76433 76834 259872 229501 661376 665492 202805 201330 258137 260631 299333 290670 311556 312991 327251 331626 308125 342483 684025 719049 516809 421627 273950 269214 309272 307637 324903 329849 332558 339579 369323 373133 593827 626897 41.05 67.8 1
11:54:39 2023-09-27 329586 324040 82268 80252 123213 122308 124590 123813 90042 88816 97645 97336 116567 117466 333492 360210 978215 958978 351460 369471 109594 96128 104166 105448 120844 117255 111096 113218 76433 76938 258619 228816 665462 664133 202769 201330 258137 259827 300456 292161 311298 312955 325454 330863 308160 342447 686945 717953 515607 422852 274338 269593 310211 307566 326762 330112 331983 338805 369547 372242 594394 626379 40.95 67.8 1
11:54:40 2023-09-27 329659 324685 82231 80412 123179 122705 121562 124002 89854 88816 97747 97437 116728 117848 333744 360970 970661 964702 353630 368763 109510 95833 104089 105013 122761 116770 111053 113184 76290 76657 257560 227561 664412 665725 202734 200980 259298 260157 299056 293302 310382 312664 325910 331874 308160 342519 686000 718460 517517 423484 274338 268800 310970 308103 324924 331041 332252 338822 373283 373062 597955 625491 40.95 67.8 1
11:54:41 2023-09-27 329426 324004 82348 80303 123145 122287 124555 124123 89949 89084 95387 97574 116527 117738 333564 360354 972665 964516 356028 369139 109527 96260 104133 105190 122557 117046 111130 113218 76487 77074 259872 228044 663555 665761 202769 200805 258899 260962 298150 293061 310382 311970 325721 330828 307839 344529 687495 719549 520259 423326 275115 268198 309741 309037 324010 330576 332486 338545 369876 374217 599490 625491 40.95 67.8 1
11:54:42 2023-09-27 329244 324933 82223 80242 123179 122056 124728 123796 89882 88849 97577 97437 116340 117548 333744 357469 968530 958371 357656 368763 109401 95898 106715 105224 122522 117160 110976 113330 76413 76865 258619 228023 661862 663773 202805 201612 257308 261365 300447 292169 311298 311970 324929 332357 308089 341893 689677 716361 515607 423232 273950 270163 308301 310918 324924 330112 333261 338253 369988 372242 601794 626415 40.95 67.8 1
11:54:43 2023-09-27 331063 324009 82429 80266 121163 122488 121679 120955 90156 88719 95551 97340 116627 117251 333600 360596 968382 957618 356861 369579 109435 96161 104154 105334 120844 117127 111130 113330 76424 76938 267964 228743 662220 663773 202451 202070 257308 260638 301194 291787 311298 313651 324667 330898 309060 341627 688994 716361 521630 422185 273950 270353 309732 309037 324924 330112 332991 339579 369988 371650 602960 625528 40.95 67.8 1
11:54:44 2023-09-27 328009 325472 82235 80522 122935 122639 124521 124157 89887 89125 97611 97603 116373 117581 333744 360841 967843 955429 355561 369319 109510 95866 104056 105046 122692 117079 111130 113184 76456 76771 259872 227240 677415 667648 202169 201612 258102 260814 299091 294554 310382 312006 327657 329802 309564 342411 688994 722755 517517 428389 273950 269972 309741 309002 324924 329564 331983 338619 372915 371650 601507 625197 40.95 67.8 1
11:54:45 2023-09-27 327886 326808 82284 80397 120995 122602 121300 120918 89818 89211 95388 97672 116594 118003 333672 360049 967156 957470 356532 369659 109477 96325 106646 105079 122641 117350 111328 113375 76497 76938 257560 227561 666227 669541 202734 201612 258102 260998 298150 293785 311249 311497 327919 329837 309528 342447 689972 723449 517517 426097 273950 269783 309741 309037 324467 329607 333027 337552 372654 372242 601758 626415 40.95 67.8 1
11:54:46 2023-09-27 326549 324978 82373 80445 123110 122470 124590 124192 89793 89064 97611 97636 116567 117615 333708 360970 971284 956789 358926 369319 109175 96161 106612 105367 122319 117356 110976 113442 76465 77001 258619 228852 662804 669541 202769 201612 257704 261518 300447 292055 309776 311461 327459 330828 309060 342483 689972 721426 511413 423592 273950 269593 308112 310011 324924 329880 333604 337261 374985 374012 606551 629089 40.95 67.8 1
11:54:47 2023-09-27 329573 324969 82391 80462 121079 122639 121348 124365 89818 89092 97611 97470 116340 117882 333492 360898 971284 954072 357910 369283 109275 96424 106612 105079 122319 117194 110976 113409 76268 77001 259872 229501 661686 669067 202769 201436 256877 261550 299300 290564 309776 311461 326016 332846 309060 342447 689483 721345 518888 423520 273950 269972 307835 309542 324708 329186 333640 337589 372392 372242 603034 628918 40.95 67.8 1
11:54:48 2023-09-27 327546 324453 82231 80270 123063 122287 124642 123951 89887 88849 97611 97470 116406 117548 333744 360841 972110 955429 353703 369319 109326 96325 106680 105079 122522 117160 111053 113252 76413 76907 257560 229176 661969 667648 202132 202282 258102 260192 300491 291520 311764 311970 326016 330863 310033 341340 687532 723449 520259 423592 273177 268577 311969 310295 327650 329635 333352 338436 373661 370988 597845 627194 40.95 67.8 1
11:54:49 2023-09-27 328095 324969 82358 80430 123115 122254 124521 123951 89791 88962 95388 97437 116340 117548 333347 361164 977940 955429 351641 369875 109435 96193 104029 105046 122472 117079 111130 113252 76506 76907 257560 229265 663177 669067 201780 201647 258500 259390 299580 291520 311298 311934 325981 329573 311932 341857 687008 721237 516302 427037 273563 269214 310246 310040 324924 329880 333532 338582 372096 371094 596190 627342 40.95 67.8 1
11:54:50 2023-09-27 324568 325017 82146 80445 122914 122602 124521 124244 89731 89157 97577 97803 116340 118311 333708 361114 976363 957655 354739 368763 109208 95866 106680 105046 122522 117160 110976 113252 76362 76834 257560 228852 668183 669541 202805 200980 258934 260228 299545 291787 311298 310989 327990 331874 308160 344529 686000 725462 518888 428069 275505 268513 310140 308032 324564 330041 333424 337095 373963 373252 595713 627872 40.95 67.8 1
11:54:51 2023-09-27 324604 324978 82231 80554 121098 122620 124607 124192 89793 89064 97476 97636 116527 118132 333744 358835 976326 959051 354986 369875 109175 96423 106612 105223 122438 117160 110823 113330 76433 76740 259872 228690 661993 669067 203126 200980 258535 260814 299545 291921 309776 310771 327428 330863 307874 342555 687008 721345 524672 423326 275115 268989 309776 308138 324924 329649 335600 337516 371539 373919 599802 628679 40.95 67.8 1
11:54:52 2023-09-27 329134 324720 82490 80274 123307 122170 124676 123830 90104 88816 97645 97371 116567 117548 333420 358835 977477 963257 355816 369615 109359 96325 106646 105327 122522 117356 110976 113442 76393 77137 257560 230643 674978 665761 202840 201295 258535 260814 300456 290635 309812 312006 324964 332357 310027 342303 687725 721915 518668 424434 275115 269521 309816 311102 327224 328973 333460 339579 369547 373954 598841 627083 40.95 67.8 1
11:54:53 2023-09-27 330264 324942 82494 80238 123217 122224 124693 120903 90094 88849 97714 97437 116647 117433 333744 359689 977749 961927 353739 369875 109510 96193 103991 105223 122557 116965 111130 113364 76465 76834 258844 229339 663421 665254 202805 201612 258535 259906 301370 290670 311298 312955 325192 331626 308160 342289 684993 718497 521630 422221 274532 269214 310708 307601 324868 329649 332792 339579 369288 372800 594431 627342 40.95 67.8 1
11:54:54 2023-09-27 329513 324947 82385 80609 123153 122254 124676 123985 89949 88881 97645 97470 116567 117548 333744 360462 971385 964702 354924 369355 109544 95801 104133 105046 122761 116803 111130 113218 76497 76938 257560 228206 664516 664784 202769 201295 258717 259390 300456 293017 310054 313585 326422 333622 308953 342339 685332 717808 514611 423182 274726 269901 311189 307566 324924 331219 331983 338805 372870 372242 595273 625528 41.05 67.8 1
11:54:55 2023-09-27 329659 324488 82410 80397 123187 122287 124624 124071 89949 88849 97611 97437 116533 117548 333780 360462 972073 966074 353630 369319 109544 95898 104056 105079 122761 116803 111130 113218 76497 76688 257560 227722 670236 665492 202769 201330 259480 260192 300447 293337 310602 312919 328177 330863 309095 344529 687532 718539 523344 423520 274532 268422 311661 308138 324924 330136 332522 339098 369911 373359 595933 625528 41.05 67.8 1
11:54:56 2023-09-27 329280 324493 82381 80274 123179 122723 121562 120918 90187 89239 95453 97605 116627 117514 333636 359811 974048 964553 357220 369283 109544 96193 104083 105579 121012 117451 111130 113409 76456 77200 259520 228096 681054 666704 202805 200384 258934 260998 300447 293337 311298 312919 325981 330898 308160 345576 688664 720567 508934 423556 275505 268422 310246 311175 324924 328876 333027 338326 370948 374515 599986 626897 41.05 67.8 1
11:54:57 2023-09-27 328728 324458 82381 80303 123213 122386 124590 124192 89981 89064 97645 97502 116567 117916 333816 357756 968530 961207 357910 369911 109544 96193 104023 105046 122761 117194 113006 113398 76290 76896 259872 228852 663311 663809 203444 201647 258102 261734 299335 293096 309488 313395 325945 333857 308125 342519 689018 718497 513115 421591 275115 268764 309307 310482 324924 329334 333640 339615 372793 374515 605394 626254 40.95 67.8 2
11:54:58 2023-09-27 329813 328195 82651 80646 124210 123275 122208 120981 90477 89215 95711 97705 117603 118037 337094 363012 972073 964702 357264 369801 110372 97118 104807 106144 123547 118442 113827 114187 76783 77873 259872 228738 666116 669541 204121 203594 260028 261394 302819 296071 312427 315861 328986 335006 311992 345613 697187 721273 523001 428426 275411 272170 314110 313944 327928 332918 338714 342415 374368 378545 608610 633749 40.95 67.8 2
11:54:59 2023-09-27 338692 336875 86340 82936 125373 129361 128461 128122 92070 91294 98895 103342 122833 125087 344973 372198 1005137 988925 373447 384355 111607 100699 110143 113222 127185 123523 116824 118020 79590 80947 268259 237542 685745 693109 208196 206979 266544 270748 312193 304927 322598 324839 339916 343233 319863 354667 717282 754858 533968 440608 282928 280692 324476 324537 339818 342674 348349 350332 390892 387876 625202 654706 40.95 67.8 2
11:55:00 2023-09-27 342740 342992 87345 85751 127977 134069 130185 133512 94332 91861 100670 101657 121625 122950 351447 377184 1027062 1011027 376245 389130 113765 102379 112581 111961 132565 127168 119620 122880 80505 82363 272808 239292 688685 694124 211512 208995 270724 271178 315889 307189 328345 326678 342979 347185 323287 357624 722531 757031 539452 440602 288517 283223 327406 326495 342952 347449 348246 355712 389205 393204 634694 659311 40.95 67.8 2
11:55:01 2023-09-27 349738 350773 85856 86323 133525 133097 134550 133256 94565 92125 102692 103116 124488 124981 358472 385724 1038844 1028109 377969 396916 115771 104822 113619 114942 133231 130688 121709 122463 82301 84730 275322 241264 709836 706212 214068 212730 273285 274166 320548 314330 329582 332805 343572 349302 324861 360546 734604 765065 530463 444854 292182 287697 330710 332482 346846 351875 353548 361011 395274 394553 639920 668006 40.95 67.8 2
11:55:02 2023-09-27 353852 354006 85843 86566 133748 134314 135832 135280 94693 92379 103401 104287 124931 125843 360677 390757 1045253 1023243 383743 397945 116124 105249 114406 116128 133918 134062 122878 123743 82447 85338 275322 243526 702396 711342 214964 214228 272416 275657 323059 313009 329452 332301 345090 348294 328550 360474 734903 775283 546909 449855 293425 286745 333947 331726 345582 350411 356925 357628 393057 394004 635826 670947 40.95 67.8 2
11:55:03 2023-09-27 359550 356694 85926 86604 130860 135390 137286 136923 94467 92737 105771 105343 125670 127340 365028 388726 1054212 1037452 385196 401031 116010 105531 115583 117638 135271 131792 124335 125745 83034 85493 277356 243418 704774 712115 216213 213927 274122 276345 323778 314919 331256 331798 345125 351436 326554 363768 737884 772684 544935 450813 294257 288359 335836 331583 347300 352377 354048 360134 392194 395766 648749 672155 40.95 67.8 2
11:55:04 2023-09-27 362880 358629 85930 86686 130934 135902 137729 137660 94563 92379 105878 105375 125824 127306 364067 394061 1048079 1030579 390439 402195 116157 105351 116276 117753 136278 131883 124898 125865 83215 85739 278452 243562 713381 719367 215606 214228 273321 278047 322045 315843 330219 331798 345367 349059 326481 357660 736454 776360 549689 450597 292182 288653 333947 331762 347147 350411 354266 357914 394584 395178 645791 674604 40.95 67.8 2
11:55:05 2023-09-27 360911 360520 85888 86715 131054 136279 138128 138345 94435 92512 106202 105730 126239 127517 366260 394652 1057278 1041841 386934 403435 116544 105424 116973 118180 137122 132975 125844 126348 83445 85617 279913 245742 712759 719912 216518 213927 274087 276873 323490 314307 333341 330616 343431 350245 324681 359172 738031 771693 544935 451453 293841 293291 333983 331726 347407 351849 351596 358930 392194 394591 651196 676797 40.95 67.8 2
11:55:06 2023-09-27 366227 360315 85930 86659 132370 136313 138903 138375 94598 94367 106310 106086 126622 127974 367435 397025 1054286 1037484 393392 405608 116577 105672 117202 118855 137381 133965 126085 127117 83445 84239 277356 245742 711629 724035 216213 217910 274158 278083 322796 315843 329559 331798 344606 348259 324573 359656 738649 775355 544935 450633 292803 288725 333947 332769 347426 350411 353693 357371 394271 395213 645401 676625 40.95 67.8 2
11:55:07 2023-09-27 367001 363538 86235 85159 132751 137012 139597 138980 94793 92634 106719 106166 126939 128049 369474 395521 1056467 1048154 393158 405606 117223 105677 117628 119005 138353 133855 126711 127511 83848 85860 279913 245742 715757 719367 216823 217604 273321 278510 324006 315843 329257 332841 343297 350385 324933 357086 743099 776360 551079 453255 293706 287678 333983 333852 346589 353612 355575 357914 395804 394004 654546 680135 40.95 67.8 2
11:55:08 2023-09-27 368741 365322 86239 86976 133490 137694 142564 142371 94992 94761 106954 106868 127950 128893 373024 401174 1060729 1042105 396544 409201 117390 103350 118334 121938 141186 135022 127619 128754 84138 84255 279353 247311 734705 728470 216823 213487 274158 279761 324956 315843 331525 332841 345090 349337 325193 357086 743025 787862 552469 456688 294675 289317 334741 333852 348756 352518 355588 358673 396857 399135 651013 682440 40.95 67.8 2
11:55:09 2023-09-27 369637 365433 86612 85249 134458 138065 143616 142531 92793 94923 107361 107015 128305 129148 375204 398365 1063745 1054277 397732 410649 118142 103505 119094 122141 141936 135737 128459 129237 85868 84445 281905 247661 723328 724548 217782 213522 274963 279761 324956 315943 330451 333852 343226 350350 326771 358163 747325 783198 549689 457298 293939 289642 336822 336453 347670 354676 356655 359732 396993 395143 656873 685576 40.95 67.8 2
11:55:10 2023-09-27 373143 369781 86799 85430 134685 139514 140143 143612 92982 95287 104784 107952 131181 130182 378408 406038 1069949 1052637 398881 411097 118735 104145 119527 122889 142147 136871 129215 132170 86179 84719 284504 249246 725726 733716 216823 214517 275806 279761 325388 316420 333000 333888 346130 350350 326404 358163 746635 792898 551079 459098 297830 291863 337603 337167 349630 354499 358699 361487 396222 397432 652398 686063 40.95 67.8 2
11:55:11 2023-09-27 372607 370033 87325 85434 136326 139848 140909 139817 93109 95287 104993 108266 129739 130398 377459 405966 1069949 1059684 400804 412327 119365 104431 120080 123128 142882 136871 130043 132365 86517 84731 288635 248552 728390 731641 218090 214884 277113 279761 325616 317893 331489 335481 345054 349826 327233 359787 753650 791146 551079 458705 295847 290630 337501 338019 349774 354108 358011 359285 398614 396320 655011 688760 40.95 67.8 2
11:55:12 2023-09-27 373743 371063 87997 85677 136501 143071 142218 141482 93330 95651 105815 108716 132036 131119 382377 412542 1082050 1063198 395899 414944 119833 105359 120922 123538 140740 138259 132539 133068 86770 85215 288635 250694 731609 740259 218512 214850 279354 279761 327623 318892 333361 336581 349585 352245 326396 362441 752430 790406 550419 457836 297518 292228 338624 336458 353956 356850 357467 360407 400404 401040 667066 691317 40.95 67.8 2
11:55:13 2023-09-27 377657 373035 88085 86097 136914 143611 142388 141920 93425 95851 106191 109342 132465 131993 382646 412506 1079169 1064718 403492 417990 122205 105675 121582 120484 141039 138714 133098 129718 86956 85389 285544 249919 733605 740600 217272 216038 279105 281615 326864 320379 335573 335220 348818 352491 325646 360112 755399 793495 555248 462247 296919 293262 340891 337001 351965 357568 357220 360045 399275 400901 660327 693356 41.05 67.8 2
11:55:14 2023-09-27 374235 376748 88788 86224 138401 140002 143943 143166 93901 96084 107123 109889 129435 134879 384100 412506 1091218 1077502 399517 418091 122884 106389 124388 121230 142606 139699 129965 130881 85383 86044 283410 252540 740935 742093 220063 216722 281512 282140 329804 322185 333505 338186 348604 356819 327659 364787 760749 792338 547070 462005 300664 294699 339827 340690 351965 358358 357717 363398 401107 400865 671432 694872 40.95 67.8 2
11:55:15 2023-09-27 378225 378790 88982 86469 138366 144456 144107 143359 94155 96184 107304 112080 129745 135138 385254 417354 1094425 1077310 403749 419374 122918 106601 124630 122151 143073 140545 130405 131835 87371 86320 288176 252576 739820 745902 218851 216223 278579 281618 329947 321875 337694 335481 350647 355752 327477 363720 756808 793319 558028 459503 299872 295128 342719 339113 353807 358847 356146 363652 402354 403373 673155 698725 40.95 67.8 2
11:55:16 2023-09-27 385294 378943 89317 87020 138618 141354 144573 144424 94628 96418 107518 112379 131045 135622 388730 419172 1091211 1072806 408522 421290 123157 107223 124873 122755 142904 141354 130992 132299 85561 86861 288176 254237 738238 747806 218511 217233 279928 283378 330947 322853 338411 336529 350930 354649 328184 360474 759098 804316 560211 466110 301298 295093 342961 340654 353277 357964 360501 363652 399209 403624 665646 697941 40.95 67.8 2
11:55:17 2023-09-27 378903 379835 89916 87390 142584 141552 145921 144728 94925 96485 108247 112524 131347 135667 391196 417682 1100730 1091414 404895 423849 120513 107536 125465 123056 144598 141873 132835 133164 85896 87254 287467 254832 752080 753210 219381 217268 281599 282910 331951 324857 337419 339661 350966 355752 325716 365966 764842 797987 555903 462589 303512 297279 342708 342614 355962 359781 360047 365493 404541 403444 678734 702947 40.95 67.9 2
11:55:18 2023-09-27 384241 381043 90038 87689 142596 142467 146226 145463 95087 94204 108430 112858 131380 132736 392194 424029 1105186 1086788 405579 423993 120513 107900 125465 123801 144769 144114 132743 133633 85960 87589 290856 256552 746851 752051 220255 217606 281271 283378 333175 324857 339428 337581 351992 357612 327158 364859 763522 797907 559418 465086 302470 297847 346157 342239 354410 361296 359379 365639 400437 405404 676598 701101 40.95 67.9 2
11:55:19 2023-09-27 387134 383366 90546 87721 143433 142736 147455 145806 95573 94236 109199 112892 132852 132486 393003 426465 1097609 1088061 410440 427671 121714 108115 123117 124242 146593 144412 134040 134129 86559 87893 290093 256278 760922 756277 219912 218659 281796 284716 333499 325712 339173 339889 353875 356003 329194 365637 768057 811276 559418 468665 303008 300307 345632 342722 360019 360181 360609 364828 405935 408199 675365 707352 40.95 67.9 2
11:55:20 2023-09-27 387880 385129 90574 88303 139383 143697 147697 147288 95443 94428 109199 113373 132885 133851 393904 423800 1106828 1096074 414970 426316 121583 108664 123033 124685 145971 144931 134049 134576 86500 88198 290093 257369 749643 753618 221134 218847 281563 286378 333969 326549 339684 341241 351992 356940 329711 364308 769396 802360 564439 468552 303401 297493 345913 345537 354375 362415 363527 366489 405327 404833 676598 707122 40.95 67.9 2
11:55:21 2023-09-27 387840 388065 90765 88638 143708 144498 148421 147681 95768 94524 109451 110607 133503 134577 396308 429760 1118427 1097634 412551 428636 122498 109250 124073 125889 147483 142436 134588 135774 87164 88691 293685 257801 751410 761036 221457 219438 283542 285918 336571 325381 340309 340546 354985 359883 329035 366894 772168 802360 562198 468868 305598 299592 346598 346345 356547 364049 360645 368014 403476 403967 683209 706121 40.95 67.9 2
11:55:22 2023-09-27 390176 388065 90831 88950 140433 145034 148628 148231 95768 94588 109822 110767 133536 135017 396696 427805 1114429 1088130 414088 430253 122841 109620 124173 125924 147689 143329 135216 136125 87618 88877 292767 259834 750143 762839 220255 220440 283529 285223 335702 325484 339389 342516 351260 355432 329782 367895 771621 811410 538470 468868 306468 299387 346390 344802 360399 363503 360573 369092 405646 410005 685363 711652 41.05 67.9 2
11:55:23 2023-09-27 393374 388713 91717 88946 141732 145103 150621 148335 96258 94524 110568 110616 134790 134950 401136 433219 1109976 1099198 414556 432290 123117 109653 125819 126205 148650 144236 136559 136632 88141 89211 293685 258092 769300 765548 221528 220264 284481 286974 334397 328746 338401 342830 353763 357613 329711 366711 773945 816073 562198 472014 303598 300740 348331 344802 360399 363539 363820 367082 406007 409426 682634 711032 41.05 67.9 2
11:55:24 2023-09-27 394450 390815 91717 89255 141826 145677 150832 151466 96258 94749 110381 111111 134663 135682 402060 427169 1116048 1103788 417636 435189 123117 110211 125407 126825 150914 144196 136360 137358 87964 89496 293229 259834 766293 763380 221324 221085 284188 287967 334763 327490 338401 345329 350174 358798 331247 366781 777382 816036 545718 471348 306468 300036 348084 348277 359676 363326 364777 369170 410364 406875 678480 716403 41.05 68.0 2
11:55:25 2023-09-27 394769 393876 91713 89410 142431 145777 150519 149058 96324 94845 110602 111079 134993 135768 402980 432666 1117893 1111133 419519 432935 123745 110397 125821 127035 149296 144364 136807 137312 88512 89529 295489 259870 770400 761467 223096 220405 284756 288775 335702 328250 340177 342902 351787 359114 330746 366003 777345 812876 547408 474202 304525 301869 347715 347478 358184 363539 364996 367095 406871 405169 678663 714203 41.05 68.0 2
11:55:26 2023-09-27 393648 393490 92070 89635 142721 147076 150369 149967 96356 94877 110977 112513 135392 136384 402542 432707 1128468 1110616 413865 436108 124271 110618 126271 127278 151614 144799 137741 137989 88666 89807 293229 260674 768146 765548 222399 220440 287310 287963 336751 329813 339902 346454 355487 360354 329461 369202 779513 810971 566367 472543 305526 301972 347536 348349 360363 365389 365771 369391 409024 407196 687757 717355 40.95 68.0 2
11:55:27 2023-09-27 396592 395535 92158 90026 142789 147140 152824 152414 96581 95200 110977 112500 135578 137057 403180 432479 1133412 1113024 414556 436761 124305 110806 126271 127911 151648 145305 137550 138215 88577 90153 298263 263106 761775 766001 222747 220475 286642 287414 339299 329279 340177 343321 352350 357757 328715 367126 780802 811727 571486 468589 307095 302150 348861 348528 360907 366792 364371 366801 407477 407302 691890 718410 40.95 68.0 2
11:55:28 2023-09-27 398436 396678 92425 90099 143588 147486 149899 148622 96454 95136 111543 112719 136357 137246 405601 440957 1131164 1113024 419556 436233 124476 111559 126723 128547 148690 146049 138194 141382 89007 90467 296416 263070 766540 772463 223545 220846 286427 288631 338682 328374 342483 344697 353232 359511 330567 368156 779071 811338 566367 473910 308218 302083 351407 349581 359856 366277 364850 369420 407512 406411 688843 717392 41.05 68.0 2
11:55:29 2023-09-27 397823 397079 92685 90255 144365 147312 150139 149130 96487 95168 111766 112796 136636 137282 405709 441673 1131201 1113024 419556 436370 124714 111481 127109 128759 148933 146274 138579 141404 89194 90780 295551 263923 764046 773913 223167 220440 287081 288775 338789 329778 342591 342902 355005 359149 330196 368193 777382 811374 570077 474165 306712 301603 351974 348247 360399 366792 366030 373010 407832 409426 691068 716663 41.05 68.0 2
11:55:30 2023-09-27 401387 397551 92681 90569 143909 148481 150622 150257 96978 95394 112034 113281 136978 137802 409015 438764 1133375 1106607 419556 438527 125092 111853 127782 129159 150030 147000 138965 142137 89407 90749 299198 265865 771389 778893 222222 221643 288133 288775 340076 329813 342519 346306 354969 356870 329782 367162 781910 824298 572895 473459 308592 300913 350912 347550 363021 365646 364996 368533 406043 410131 692882 719541 40.95 68.0 2
11:55:31 2023-09-27 404509 398764 92681 90606 143914 149193 150656 150948 96519 95751 112068 113579 136761 138432 409955 441673 1131201 1106570 421012 438965 125159 113775 127475 131396 149717 147069 139082 142070 89505 90880 298263 266172 768250 777350 222399 222515 286879 288775 340914 329849 342591 345573 353940 356940 331785 369088 784186 826339 563588 474953 309247 301865 351830 349509 364563 367531 364814 369204 410364 409953 694770 721587 41.05 68.0 2
11:55:32 2023-09-27 405083 399075 92937 90654 144677 148305 151174 150740 96816 95491 112302 113559 137491 137905 410535 444703 1129270 1114371 426111 439870 125126 113966 127598 131555 150265 147620 139000 142182 89505 90880 298275 265984 765342 778451 223132 221856 285713 290409 340638 329813 342663 345573 353940 358042 331821 367114 781356 827507 566367 478395 309065 302725 351974 349617 362754 365763 364996 369384 406871 410095 690346 721075 41.05 68.0 2
11:55:33 2023-09-27 403937 403031 95166 90606 145111 148942 152460 150434 97146 95297 112630 113482 140315 137806 409654 443616 1128468 1117026 426904 441529 125987 113921 128480 131589 150957 147758 141893 142414 89849 91289 298403 264296 775070 781403 223132 221856 287283 295688 338789 332536 342375 345928 355326 360898 330639 366375 784131 826674 579237 481118 306568 302963 351974 349617 363021 365100 368221 372973 408340 409449 685776 722100 40.95 68.0 2
11:55:34 2023-09-27 403149 401931 95067 90918 145359 149035 152359 151224 97047 95751 114840 113723 140315 138710 410878 441804 1131201 1119832 423570 441493 126437 113921 129120 131857 151233 147827 142393 142414 90162 91323 301049 264670 794945 780734 223132 221856 287688 290409 339061 333834 342555 343321 355539 358543 330746 366818 783048 825137 571486 477638 306784 304066 351686 350145 363534 365611 366158 369456 406266 409164 687271 720184 41.05 68.0 2
11:55:35 2023-09-27 405255 404577 95162 90955 145595 152287 152639 151955 97146 96167 114919 114068 140510 139070 412107 441840 1134488 1122333 426075 444666 126471 113956 129368 132132 152072 148589 142661 142484 90476 91661 299194 266550 792201 783951 222989 222217 288093 291024 340184 333402 342375 346796 355397 358007 330746 367895 786250 830198 557274 479413 308592 305460 351726 349653 364563 365646 366122 368237 405094 410131 689857 722298 41.05 68.0 2
11:55:36 2023-09-27 408050 404241 95269 90979 145630 150332 153091 152128 97146 95881 114988 114068 140481 139201 415288 442093 1136907 1123931 427316 444558 126403 114261 129120 132218 151233 149037 142462 139440 90476 91954 301058 266928 778287 779633 222783 222515 287436 295501 340949 333834 341519 345948 355574 357009 330782 367895 786524 829959 566367 479073 308592 305460 351726 349653 364048 368235 368857 370746 409024 409846 690199 726885 41.05 68.0 2
11:55:37 2023-09-27 409814 406088 95364 91426 145930 150255 153165 153011 97179 95979 115182 114368 140813 139738 414323 446955 1137057 1126332 428635 445560 126618 114885 129161 129004 152072 149384 138956 140283 90410 91954 303566 267686 774657 783016 222555 222359 287395 295382 341670 333546 342519 346433 355290 357757 330782 367664 788864 829959 571486 477494 308483 305675 351974 350674 361102 365681 366122 368237 406301 410167 691890 726034 41.05 68.0 2
11:55:38 2023-09-27 410503 406088 95427 91585 146597 152712 153552 152758 97344 96011 115377 114480 139033 139695 414651 442959 1138706 1125010 428672 445209 126855 114522 129437 132591 152208 149174 142761 140347 90509 91987 301049 267686 776116 783053 222939 222515 288093 295074 341946 333834 342555 346469 356418 358042 330746 367635 789721 831466 582408 480739 309247 305782 351866 350566 364820 368862 368995 371459 409458 410131 691890 726034 41.05 68.0 2
11:55:39 2023-09-27 411671 406097 95502 91422 146715 150843 153693 153284 97344 96075 115377 115045 139269 140350 417477 446797 1141902 1131155 431105 448380 127139 114897 130056 132690 152664 150153 139973 140968 90858 92463 301058 268447 777412 784233 223132 222515 288702 295674 341982 333834 342555 346991 355574 357792 330746 367114 789983 832311 574305 477602 309757 305926 351974 351240 362693 366773 368221 368237 406871 411032 692918 727654 41.05 68.0 2
11:55:40 2023-09-27 412546 408385 95559 91489 146817 153173 153940 153250 97411 96043 115446 114749 141073 140386 417767 444970 1143708 1130491 431252 448453 127274 114750 130299 132767 153020 150259 139715 141005 90983 94070 303875 267147 786980 786492 222975 222515 288093 292054 342176 333582 342109 347265 355147 359883 330639 367785 790956 834044 570077 481118 309975 305890 351974 351771 362976 368862 368147 368237 406301 411357 692918 728576 40.95 68.0 2
11:55:41 2023-09-27 413419 406955 95593 91841 146576 150711 154441 153637 97179 96043 115607 114861 141381 140554 419022 445631 1143708 1131606 432170 445488 127274 114625 130264 132827 153224 152507 140040 141424 90983 92662 303875 267147 778323 786492 223132 222515 288210 295565 342500 333834 342555 346991 355290 357757 331520 367114 790543 829365 571486 477638 309975 306523 351974 351524 362693 366738 367960 368237 407251 411321 693935 728761 40.95 68.0 2
11:55:42 2023-09-27 414006 408133 95791 91871 147295 151134 154544 153756 97478 96339 115687 115018 141500 140582 419651 448307 1146146 1131569 432476 446777 127539 114943 130526 129509 153684 153112 140947 141672 91353 92718 315146 269978 782718 787496 222953 222721 288702 292054 342767 333690 342411 347443 355218 358007 330710 367885 792116 836038 572895 477602 310414 306321 351492 351627 363202 367286 368221 368792 407477 411321 696432 730314 40.95 68.0 2
11:55:43 2023-09-27 414892 408812 95799 91867 148071 151559 154833 154133 97644 96339 115802 115131 137891 140617 421212 448251 1146960 1134830 433705 447477 127661 114978 130971 129598 153684 153289 140947 141882 91142 94299 303761 268761 781513 788722 223132 222827 288499 290573 342983 333834 342591 347478 355811 356974 330710 367114 793351 829401 574305 480377 310414 306789 351974 351807 366631 369866 368287 370973 410654 411792 697803 730722 40.95 68.0 2
11:55:44 2023-09-27 415146 410064 95895 92128 147775 149522 155186 154309 97510 96471 116033 115276 141830 140970 422107 450609 1148591 1135196 433520 450707 127879 112299 130992 129954 154077 153685 141464 142437 91612 92945 304810 269411 781854 790961 223060 222515 288833 292054 342983 333834 342555 347478 355539 360898 330603 367078 793351 834129 579607 481092 309138 306789 351974 351771 363202 367286 368743 368756 406835 411321 696962 730833 40.95 68.0 2
11:55:45 2023-09-27 414772 413036 95867 92120 148120 149625 155117 154772 97644 96471 115871 115243 141731 141011 420371 450928 1147850 1136446 432511 449514 128029 115172 131062 130043 154398 153575 141403 142375 91460 94332 303761 269590 790734 790961 223132 222827 288734 290573 342983 333870 342555 347514 355290 358007 329461 366821 793167 836967 575714 481663 311293 306717 351902 351627 366113 369642 368073 368720 407477 411285 697987 730537 40.95 68.0 2
11:55:46 2023-09-27 414660 411588 95929 92128 147669 149963 155255 154772 97849 96570 116391 115953 138522 141459 423906 452495 1151862 1138028 436176 452209 127982 112210 131428 131262 154712 151421 142096 142904 91645 94462 304810 270197 787972 791828 222989 222827 288620 290397 342983 333870 342591 347287 354437 356974 329711 366521 790960 834166 572895 482489 309975 306789 353965 351771 363202 367286 366931 369052 406835 410996 694845 731352 41.05 68.0 2
11:55:47 2023-09-27 414394 412524 95958 92191 148327 150546 155618 155307 97811 96503 116148 115309 141968 141582 421960 451107 1148700 1137255 432511 450818 128152 115240 131656 130914 154962 153680 141861 142803 91779 94496 303761 270423 788986 792119 223132 222266 288973 292054 342465 336709 342447 345770 355931 360644 329568 366601 793277 837040 579607 485410 308629 306321 355971 351519 363202 367799 367225 369420 406835 413502 694881 730833 41.05 68.0 2
11:55:48 2023-09-27 414813 412596 96125 92196 148289 150305 155974 155272 97744 96668 116102 115309 142067 144205 422293 455087 1149552 1136446 432511 450660 128879 115206 134036 130048 155748 151386 142821 143490 91779 94464 306753 270042 793542 795597 223759 222359 288942 290573 342464 334490 344638 344837 355290 358578 329711 364859 792226 829401 582466 485878 310414 305818 354135 351880 362658 366703 369082 371583 407477 410131 697741 731613 40.95 68.0 2
11:55:49 2023-09-27 414845 414090 96333 92191 151457 150030 156513 155022 97876 96339 116495 115276 138913 141208 423435 458610 1146960 1136446 437108 450926 128694 112308 133943 131070 155039 149920 142613 143295 92152 94787 304810 268653 792591 797817 223652 222181 288351 291584 342983 333834 346247 344560 354437 360898 331480 364787 791103 839039 583610 485154 312176 304744 355505 353870 363202 365681 366659 369492 407512 410095 701073 731872 41.05 68.0 2
11:55:50 2023-09-27 414845 414086 96450 92191 148393 150546 156260 155272 97811 96503 116333 115342 138522 141635 423592 460012 1148591 1135196 439115 453550 128152 112352 133815 131103 155246 150293 142354 143334 92002 94659 306753 270459 786468 798863 223638 222359 288210 291317 342947 333870 345685 344319 354437 358543 330746 364823 791103 838118 553161 484724 311734 304349 355971 353616 366113 368862 366476 369384 411672 410818 700889 732942 41.05 68.0 2
11:55:51 2023-09-27 419811 415110 96129 92382 148672 151064 156260 156060 97843 96668 116298 116045 139085 144443 423664 459724 1153465 1138442 440546 454082 128282 112747 131796 131860 155108 151115 142582 143863 91812 94856 304810 272098 782245 797728 223259 222479 287890 290432 344923 333834 346482 347779 354992 358578 330746 364565 792226 839075 578178 485103 311955 304958 355505 353870 363202 365646 367178 369492 408084 410131 702605 730940 40.95 68.0 2
11:55:52 2023-09-27 418253 415106 96333 92382 151457 151031 156766 155376 97843 96569 116402 115852 139428 144205 423700 460120 1151257 1137255 439961 453586 128789 112593 133978 132021 155281 150231 142683 143799 92260 94824 306511 270207 787392 799021 223132 221856 288002 290432 342983 333870 346492 345079 356746 359811 330460 366192 793314 840117 581036 482416 311956 305208 355971 354548 364841 367286 366586 369420 408370 411214 703452 731403 40.95 68.0 2
11:55:53 2023-09-27 422268 414813 96226 92574 151246 151903 156741 156575 98083 97100 113597 116298 139428 145051 426965 459940 1156096 1136906 440200 455585 128576 112747 134071 132722 155866 151429 142816 144232 92133 94858 307697 273531 786232 797890 222555 222515 288942 295873 344923 333870 345441 345392 354437 356905 327688 367635 792115 829365 581351 480377 311293 305890 355003 351771 362115 368970 367178 369420 408340 409449 707168 729300 41.05 68.0 2
11:55:54 2023-09-27 419222 416097 96295 92638 151351 151584 157051 156382 97843 96700 116402 116431 139362 144852 427157 460012 1158782 1136446 432475 455549 128879 112593 134437 132150 156143 150473 142807 144092 92293 94923 307697 273786 795585 802354 222846 221346 290769 291664 344923 335723 344529 347533 355397 359883 329554 366598 792788 829365 574305 480377 312176 306357 355003 351807 362658 369005 367178 372368 408340 408875 708171 732913 41.05 68.0 2
11:55:55 2023-09-27 419847 416424 96560 92574 148843 152038 156801 156744 97811 96998 116530 116625 139068 145170 427786 460012 1160427 1136817 432629 456229 128968 112670 134328 131993 156286 151806 142883 144266 92293 94923 306753 273786 792777 802317 223096 221475 288098 295492 342983 333870 344638 345150 355539 359079 327423 365966 792226 831968 581036 482526 311734 305890 354419 351844 363791 368677 367178 372899 409024 408590 709130 734027 41.05 68.0 2
11:55:56 2023-09-27 414953 416459 96359 94467 151527 151584 157274 156744 97843 96700 116565 116351 139952 144817 428767 462699 1162148 1142502 432583 456229 129237 113057 132676 132656 156767 153349 143812 144532 92481 95151 306753 273410 793278 802428 223366 221094 288942 290167 342983 335759 346482 346442 354708 359114 327459 365412 792788 829191 581528 483281 311293 305890 354419 353870 363791 368419 367178 369528 407477 407623 705057 733031 41.05 68.0 2
11:55:57 2023-09-27 417336 417629 96329 92574 151667 151899 157343 157107 97876 96700 116599 116464 139494 144954 428804 463421 1164625 1142502 432620 454011 129327 112902 134457 132610 156792 151737 143579 144634 92488 95087 309686 273458 793695 801825 223795 220511 288942 295983 342983 335759 346247 343321 353409 359651 327459 364859 790996 829959 581036 484431 313062 304672 356008 355876 364820 368536 365884 369312 409841 408697 710256 735148 41.05 68.0 2
11:55:58 2023-09-27 420780 421005 96226 92702 151632 152072 157343 157326 97876 96899 116634 116464 140230 143144 429726 462469 1171266 1147391 437605 457846 128865 113290 134529 132760 156868 152192 143545 145280 92357 95121 321062 275230 784823 797890 222783 221129 288942 291157 345863 333870 342627 346469 352350 358007 325752 366558 795496 828714 587647 480377 311073 306573 351974 354370 362150 369521 367178 367942 408406 408875 709249 736824 41.05 68.0 2
11:55:59 2023-09-27 421670 418946 96192 94598 148947 152422 157525 157801 97843 97164 116565 116886 139296 145484 430372 460012 1170500 1148480 435226 454365 129147 112980 134625 132394 157011 152471 143678 144978 92488 95121 306753 275731 789295 797890 222783 221164 288906 290409 344815 336600 342375 348765 355487 359883 328623 366375 795483 827947 579590 482344 311257 306789 354502 354370 361102 369521 368184 368756 407477 407694 705057 735839 41.05 68.0 2
11:56:00 2023-09-27 418926 422203 94729 92924 149923 152392 158154 157256 98047 96933 113804 116719 140263 145427 432156 460084 1167976 1150151 432849 455719 129618 112902 131282 132390 157230 151568 144211 144632 92777 95121 310639 273786 797058 799588 222747 220097 288942 296106 342717 334256 342627 345392 352350 359149 326736 362880 795629 829401 560808 487588 311073 306321 355702 353122 364048 365681 367699 369088 409948 409186 701110 737944 40.95 68.0 2
11:56:01 2023-09-27 419852 422208 96560 94467 148067 152034 158225 157107 98178 96700 113738 116464 140396 144751 430065 461367 1165453 1152670 441357 455679 131642 112980 135001 132515 157230 152226 144211 144782 92865 93334 311590 273301 811223 800155 223025 220988 288111 291388 342875 335723 342519 347533 354912 358863 327724 360546 797834 833897 578885 488702 310414 306357 355003 355876 363021 366447 367739 368273 409948 407623 701110 737907 40.95 68.0 2
11:56:02 2023-09-27 419847 420823 96527 94496 152124 152038 158225 157107 98178 96991 113903 116464 140396 144984 429997 463704 1164420 1152707 440346 455715 131460 112902 134914 132610 157230 152226 144179 145275 92777 95121 308642 273399 796064 799021 223795 220475 288093 290432 342983 334265 342663 345356 350980 357009 327759 360582 799164 837854 581036 486208 311073 305890 354002 353923 366372 369310 366625 370709 409806 409665 703793 737833 41.05 68.0 2
11:56:03 2023-09-27 423899 420981 96497 94533 152120 152283 158225 157361 98110 96700 113915 116772 140590 145263 430639 460120 1162148 1149734 442703 459796 129618 113368 135151 132789 157670 152615 144177 145103 92869 95381 307697 274877 794423 801222 221705 221129 288620 292054 342983 334490 342361 345912 353905 358728 327459 363171 795066 838446 579607 488280 309975 306357 353356 351880 362686 366773 368221 369348 408340 408839 700576 734664 40.95 68.0 2
11:56:04 2023-09-27 422860 422491 96464 94659 152124 152528 158524 157691 98178 97031 113837 116886 140783 145365 431519 462699 1162148 1145924 441357 456428 131928 112902 135207 132606 160214 151948 144782 144634 92906 93193 307697 274173 805067 804776 222052 220511 288738 290158 342464 334490 342663 343286 353940 356940 329285 360186 796664 841208 579607 488974 310817 305782 356764 353725 365078 368602 367849 369384 408340 408266 701073 737060 41.05 68.0 2
11:56:05 2023-09-27 422527 421487 96501 94467 152363 151869 161302 157012 98316 96868 114258 116619 141139 145121 432121 469982 1158673 1147354 445337 458323 129687 113213 131463 132889 160137 152751 144577 145373 93034 95253 309311 273786 799489 807000 222150 220475 287395 290467 342983 333870 345685 345817 352350 356940 327688 362976 793345 838379 583610 486208 311955 304958 354193 353870 363237 365646 364923 369420 406266 409832 705020 735222 41.05 68.0 2
11:56:06 2023-09-27 425881 422783 96501 94630 152185 152528 161302 157801 98110 96833 113857 116853 140859 145396 432678 469026 1158745 1145758 441633 458466 131642 113290 135001 132977 157670 152751 144211 145236 92777 95221 309487 274950 793827 806486 221924 220882 287508 292159 345302 333798 345052 346551 353007 358871 328042 360330 795607 838379 583610 487588 311734 304530 355971 353761 362912 367825 364960 369384 406266 409200 704023 735780 40.95 68.0 2
11:56:07 2023-09-27 429226 423127 96592 92958 150303 152951 158890 158207 98282 96966 113969 116914 141410 145648 432412 468990 1161036 1147391 443914 459508 129794 113446 135001 134014 157670 153210 144547 145746 92970 95352 308642 275340 795273 807058 222052 221164 287684 295910 344923 333870 344638 343356 352033 356859 325752 363427 795066 837890 582466 482903 311500 305030 355003 351880 363273 368712 364960 368237 406043 409484 712350 735222 40.95 68.0 2
11:56:08 2023-09-27 428289 424084 94462 94791 149914 153054 158225 160905 97909 97196 113746 117276 141216 141831 432642 467599 1167110 1141239 439865 459508 131676 113446 134949 132922 158041 153886 144577 145980 92865 95582 310639 276906 792862 808724 220837 220952 288906 291024 344923 333870 342663 345115 353409 358331 327696 363720 793381 834524 581036 484896 311293 305890 353356 351844 363534 367905 366067 368273 406043 407017 710330 736011 40.95 68.0 2
11:56:09 2023-09-27 423528 424120 96568 94688 150019 153054 161337 158612 97909 97031 113812 117276 141410 145857 432678 469500 1167976 1144128 439188 459904 131676 113213 134984 133290 160137 153210 144816 145780 93034 95419 310281 276514 796410 807967 221741 220097 288942 295455 342983 333870 342699 343321 353409 356974 326771 362658 793308 829329 579607 484760 311661 304707 356980 354689 363791 367729 365921 369312 409495 406270 708024 735559 41.05 68.0 2
11:56:10 2023-09-27 424600 424120 96598 94697 152292 152914 161372 160905 98178 97031 113969 117276 141044 145777 433314 472237 1174386 1153953 441560 460991 132066 113980 131748 133834 158111 153601 145115 145911 93034 95386 309311 276317 799836 806838 222747 220062 288824 295492 342983 333424 345467 343286 350174 356940 326481 360510 797725 829401 579607 482501 312176 305460 354002 352861 361102 367321 363820 367131 408119 406447 711077 738059 41.05 68.0 2
11:56:11 2023-09-27 423899 424120 96593 94697 150449 153193 161563 160905 98178 97031 113969 117309 141205 141984 432755 469062 1173865 1152607 440009 459940 131460 114124 135001 134002 157560 153773 144952 146696 93034 95551 312162 276906 790619 805916 221705 219780 288620 295283 343231 333870 342555 348518 351848 358728 327550 363575 797849 829850 577123 483099 311257 306681 353965 354370 364048 368970 365808 366543 409495 407481 710330 738059 40.95 68.0 2
11:56:12 2023-09-27 424336 424120 96627 93091 151052 153321 158795 158650 98214 97099 114126 117337 141322 142115 436088 465343 1171220 1157665 440388 459904 130658 113368 132020 134018 160619 153210 145522 145780 93034 93303 312162 276122 808484 804776 222052 219035 288015 295910 342983 334256 342555 344355 350980 358692 327696 359823 797394 836561 560808 488627 310854 305675 355003 353122 363534 365611 366586 368986 408406 406341 703104 740158 41.05 68.0 2
11:56:13 2023-09-27 426413 426519 96761 94626 148616 152774 161894 160947 98345 96998 114134 116886 141305 145502 436502 467599 1168804 1160566 445448 459940 132019 114203 131709 133725 160619 153533 145589 146186 93292 95484 309311 275816 804689 806870 222811 219390 288702 292164 342839 336709 342411 346796 353984 359883 327233 359787 797959 834129 583895 488826 310414 305854 355003 355373 363021 368199 366735 367095 407512 405169 703104 740292 41.05 68.0 2
11:56:14 2023-09-27 430413 427423 96793 92958 149021 153411 159558 161390 98313 96998 114179 117242 141439 141862 438467 469026 1167976 1159349 447991 459796 132253 113857 131731 133725 158226 153704 145257 146458 93034 95451 309586 276514 812293 804739 221506 220405 287283 295910 342983 333870 342591 345356 351992 356859 325190 360366 800297 842645 574657 487588 310414 306285 351974 351880 363202 366738 364996 368124 408340 408230 706093 740079 40.95 68.0 2
11:56:15 2023-09-27 431023 427122 96731 94827 152511 153054 161746 161164 98345 97031 114101 117438 141339 145777 436538 465486 1170500 1152670 446163 462578 130411 114405 132189 134049 158998 154098 146305 146938 93292 93399 311592 276906 800365 806948 220290 220370 287890 295492 342983 336088 341893 345877 351752 356824 327233 360402 800144 842645 579607 486208 310414 306789 351974 351880 363202 366738 364996 368124 406043 407623 706130 737981 41.05 68.0 2
11:56:16 2023-09-27 432092 427428 96669 94831 152690 153088 161633 161164 98178 97196 114126 117438 141305 142082 437192 464796 1167112 1153427 445146 462741 131962 114203 131800 133759 160654 153739 145488 146594 93034 95517 314599 276906 800973 807058 220326 220062 288093 295873 342983 336233 341483 345877 352033 356859 326771 360402 797995 841197 579607 489905 309980 306465 355468 351735 364820 369382 366995 370220 405790 407302 703104 737944 41.05 68.0 2
11:56:17 2023-09-27 429875 425393 96736 94766 148716 153088 157831 161164 98446 97164 114291 117594 142291 142525 440569 468918 1165379 1152458 445546 462469 132813 114137 132666 134186 157142 153244 146268 146084 93421 93399 311592 276122 812228 810326 220979 219719 288545 291811 341946 335759 342555 344842 351787 356859 326771 358775 797394 842048 579607 486580 310414 304994 354135 351880 362115 365356 366586 368237 406007 406376 703104 737448 41.05 68.0 2
11:56:18 2023-09-27 430215 425282 94696 94688 149288 152914 162191 160905 98446 96998 114258 117438 141763 141703 438850 474308 1162148 1153018 444168 463304 132214 114203 132073 133725 161018 154243 146199 146458 93486 95386 312162 275340 807744 811574 220944 219565 288007 292054 342417 335614 342375 344624 354484 356717 326663 361043 795446 844164 582160 490364 310414 302750 353887 351880 363791 367237 364923 368201 406007 405240 704104 736911 40.95 68.0 2
11:56:19 2023-09-27 429923 428900 94765 93091 149874 153445 157802 161588 98415 96966 114647 117304 142328 141666 438978 472333 1162148 1150114 449270 463668 132111 114236 131891 133759 160871 153987 145858 146490 93421 95551 312545 276122 802939 811545 221041 219377 287121 290158 342983 333870 342663 344842 350980 356859 327464 357660 795629 843230 560808 487588 311293 303995 355505 351880 362150 367308 362758 367647 406043 406981 707131 737944 41.05 68.0 2
11:56:20 2023-09-27 431060 426187 96665 94799 148985 153547 161929 161199 98345 96998 114212 117438 141763 141966 439161 473734 1165453 1150151 449514 464032 131928 114236 131891 134200 160724 154235 145725 146932 93418 93559 311592 277509 800148 811399 220837 219543 286700 291230 344887 333690 342519 345329 350210 356859 327464 359872 797959 838415 578178 485447 311293 304030 355432 353870 363237 365646 362758 367131 406043 407623 710330 737944 40.95 68.0 2
11:56:21 2023-09-27 433889 429932 94672 94884 148547 153829 161929 161565 98178 97297 114324 117667 141729 142466 439197 472333 1170433 1146775 448878 465345 132019 114616 131800 134196 159071 154484 145725 147209 93292 95685 312162 278484 797563 811545 219947 220251 287395 290409 344923 333870 342591 345573 350210 354720 326771 360402 796829 840263 582466 483318 311293 304958 355003 351880 363202 367321 362758 367095 405935 407623 714378 737981 41.05 68.0 2
11:56:22 2023-09-27 432495 427863 96636 94951 152546 153936 162037 161756 98378 97263 114291 117863 141796 143126 439526 472298 1171331 1147242 446612 465127 130411 114583 131982 134402 161293 154630 145719 146999 93421 93463 313877 278311 798877 811508 219569 219565 288251 288671 344923 333834 342555 345329 351992 354401 324897 360402 795629 839039 582466 483318 310414 304708 354502 351771 364048 367834 363271 366543 404721 406411 711114 737907 41.05 68.0 2
11:56:23 2023-09-27 433274 429130 94794 95021 148580 154043 161964 161826 98210 97330 114159 118060 141763 143126 439819 470903 1171368 1147848 444168 465345 132146 114459 131891 134196 160836 154341 145759 146765 93292 95618 314599 277724 799951 815113 219569 219035 288093 288775 342983 333870 342519 345329 350210 354685 324428 363176 799575 839234 582466 483135 311293 303957 354967 351591 364820 369642 362722 368945 404721 407337 711077 738413 40.95 68.0 2
11:56:24 2023-09-27 431435 429130 96627 94993 148685 153970 161964 157801 98316 97532 114514 117987 142346 143248 440369 474462 1174551 1150666 445132 466261 132146 114616 131982 134070 160906 154596 145960 147102 93421 95651 312162 277724 801420 816273 220044 218694 288620 288775 342983 333870 342037 345329 350945 355467 323839 360148 795666 836598 581036 484724 310414 304744 355003 351771 360979 366773 363564 369354 404721 404850 711041 737944 41.05 68.0 2
11:56:25 2023-09-27 430564 429165 96661 94894 148755 153829 159523 161791 98210 97263 114258 117700 141796 142894 440539 471600 1173728 1149259 441525 465345 132253 114459 131800 134099 161018 154269 145687 146455 93292 95618 314599 279476 803992 816226 220079 218602 288797 288703 342947 333798 342411 344769 353984 356645 323660 359968 796738 836561 581036 484724 310414 304243 355217 351699 362765 367321 363271 368683 404256 404602 713870 737944 41.05 68.0 2
11:56:26 2023-09-27 429959 432284 96832 95060 150976 153974 157835 157526 98282 97264 114357 117633 142193 142858 447100 472333 1177118 1152607 441417 465345 132214 114537 132164 134667 157287 154269 146233 147243 93292 95618 311592 277724 803125 815648 220290 217711 288093 288775 342983 333870 342001 342902 350980 356859 323612 359316 795666 829437 579607 486208 310414 304744 353356 351880 360979 365681 363564 367166 405935 403649 710330 738027 40.95 68.0 2
11:56:27 2023-09-27 429911 429769 96694 94894 148783 153582 158411 161565 98210 97164 114179 117700 141796 142894 440223 476551 1173820 1153427 443854 463278 132214 114616 132073 134399 157459 154596 146434 147309 93550 93387 312162 278880 802638 815501 220185 217536 287962 288775 342983 333870 342591 342902 351848 357863 323803 358199 795066 829401 579607 487133 310195 303106 353356 353870 360979 365646 363527 367131 406043 403367 710330 740079 41.05 68.0 2
11:56:28 2023-09-27 431130 431123 96795 95021 149155 154227 158078 159876 98345 97164 114291 117863 142025 143257 441546 479336 1178877 1157702 446163 463314 132248 114649 132164 134196 161053 154484 146268 147449 93356 95651 311235 277688 808919 811618 220290 217676 287283 288775 342983 333364 342627 342902 350966 356859 323875 357970 796829 829437 578178 484760 311293 303070 353965 354621 360979 365646 360537 368161 408340 403931 714212 741131 41.05 68.0 2
11:56:29 2023-09-27 431435 431078 96837 94993 149255 153829 162226 161565 98345 97196 114357 117978 142463 142894 441546 476671 1180484 1160018 446369 467325 132192 114583 132073 134500 156859 154699 146058 147414 93486 95618 312545 277457 800522 813956 220008 217676 287283 288775 342983 332715 342591 345329 350701 356573 323839 357660 798032 834202 586510 483281 311293 304030 351974 353870 360979 365646 360537 367082 406043 403967 713165 741131 41.05 68.0 2
11:56:30 2023-09-27 431863 430575 96795 94861 149221 154077 162261 161861 98243 97196 114390 117700 142193 142759 438960 473401 1180588 1159386 445242 464653 131996 114682 131800 134668 160759 154837 145793 147860 93292 93527 312545 280074 797802 810362 219912 218319 287283 288775 344923 333599 341268 346197 350149 355468 323588 360787 799017 834671 594564 483099 310341 304779 351902 353870 363021 366773 360609 366822 405898 403967 713128 741229 40.95 68.0 2
11:56:31 2023-09-27 431135 432831 96795 93215 151471 154300 158574 160024 98247 97433 114469 118122 142050 143168 443201 473420 1180528 1162726 441426 463314 132283 114459 132825 134331 157877 154733 146744 147006 93486 93495 315065 278151 816158 810362 219569 217641 288417 288775 342500 335541 340416 345329 351002 355218 321879 358235 800714 832311 582823 485484 309065 305460 351974 351880 360979 366738 363857 367082 405971 406119 710330 741131 41.05 68.0 2
11:56:32 2023-09-27 430342 431767 96661 94955 149255 154077 158427 161861 98378 97330 114324 118093 142255 143358 442911 470903 1180588 1162726 441597 464689 132432 114459 132825 134229 157944 154768 146744 147551 93550 93495 314599 280074 810452 813378 219854 218062 288689 288703 342839 335723 340309 345781 350786 355325 321808 358775 800297 833636 578178 488207 308592 304958 351974 351880 360654 368790 364408 367082 405971 404833 708244 738380 40.95 68.0 2
11:56:33 2023-09-27 430756 431726 94737 95088 151684 153974 159114 161791 98378 97031 114502 117863 142783 143155 441584 471966 1177170 1165231 443914 464689 132535 114459 133511 134229 158304 154518 146778 147551 93550 95651 314599 276837 813191 811581 220290 216931 287283 288775 342235 333870 340488 344842 350966 356859 322858 358705 800297 835381 592142 486580 306460 304530 353820 351880 360979 366792 363857 367082 406043 404545 704060 738161 41.05 68.0 2
11:56:34 2023-09-27 431440 431776 96939 94865 150563 153970 158961 161861 98546 97196 114680 117978 142617 143126 441620 473770 1177317 1168659 446831 468712 129150 114550 133511 134466 158414 154699 147084 147462 93745 93463 315065 278484 819086 813735 220290 217268 286991 290409 341982 333834 341483 344842 349621 356859 322571 358488 797758 836634 582160 491061 309174 304494 353965 354370 360979 366792 362432 367082 408340 405404 703987 742186 41.05 68.0 2
11:56:35 2023-09-27 431440 432777 94765 94994 150215 153936 159435 161896 98513 97264 114680 117667 142452 143126 443996 474400 1177133 1168621 446794 464653 129117 114616 133176 134415 158447 154733 147187 147654 93745 93463 313499 276801 812531 813881 220290 217233 286732 290409 341910 333870 340452 344842 350894 356788 322822 357946 800297 837781 592142 490016 309247 304244 351974 354370 360979 366535 363234 367045 406043 404833 703950 742186 41.05 68.0 2
11:56:36 2023-09-27 432353 433151 94688 94962 150248 154043 158961 161756 98480 97031 115083 117791 143178 143155 444839 474996 1179719 1169923 449001 467987 132882 114583 133142 134381 158447 154987 146744 147654 93745 93495 331819 276801 809092 813341 220101 217362 286119 290409 341910 333870 340416 344842 349908 356538 322463 357656 797959 839345 583610 488974 309247 304030 351974 354370 360979 365727 362686 367045 408340 405975 703987 741399 40.95 68.0 2
11:56:37 2023-09-27 433889 433066 96937 94861 150111 153940 158961 159987 98446 97031 114680 117667 142606 142993 441656 478170 1178228 1165231 452255 465307 132432 114616 133142 134229 158195 154768 146744 147654 93550 93399 312162 277457 810501 810326 219192 217606 285646 290227 342176 333582 343563 344733 348675 355325 324152 357473 800150 840675 583610 488974 309939 303995 351974 353870 363902 366506 360609 367009 406043 404532 706462 743056 41.05 68.0 2
11:56:38 2023-09-27 438703 432804 94729 93220 150148 154403 158894 158296 98382 97232 114738 117892 142812 143291 441331 475140 1176262 1161853 453430 467419 132806 114649 133176 134881 158447 155281 147814 148171 93680 93495 315561 279874 806547 811508 218851 218132 285566 288797 342983 333834 340452 345817 347804 353586 323803 357946 801433 838415 570077 488280 309538 304458 351974 351844 363791 366792 360645 365639 405935 404850 708208 740545 41.05 68.0 2
11:56:39 2023-09-27 438043 433097 96867 95025 150215 154326 158961 157801 98513 97330 114680 118026 142584 143636 441656 473366 1176369 1164382 453108 468910 132616 114649 133209 134635 158447 154802 146468 147892 93810 93559 314599 280074 810388 813956 218746 218615 286226 288919 342803 333726 340141 345817 348818 353551 323803 358598 802497 843158 560808 488280 309975 304636 351722 351844 364048 366792 362686 364828 405327 404532 709213 740545 41.05 68.0 2
11:56:40 2023-09-27 437856 433043 94733 95025 150078 154111 159254 158187 98513 97264 115050 118026 142783 144300 445472 472333 1175442 1159423 449895 467054 132559 114682 133176 134639 158414 155268 146778 147621 93680 93527 315561 279401 806663 816226 218206 217606 286557 288775 342983 335759 338365 344842 350647 352491 322559 357946 800297 838379 592142 488974 306784 304994 351974 351168 360979 366792 363527 365934 402271 403931 701961 740158 40.95 68.0 2
11:56:41 2023-09-27 436729 433129 94859 94890 149974 154326 158894 157910 98345 97330 114614 118060 142682 143690 441548 473698 1174568 1164593 450606 469982 132882 114616 133142 134567 158633 155671 147014 147827 93810 93591 318022 279365 812867 818016 218206 217502 286978 288775 341598 335759 339115 342902 350786 352562 321558 358454 800297 843150 571232 486580 306676 304994 353965 351204 360979 366792 363820 367045 402271 405689 701961 741313 41.05 68.0 2
11:56:42 2023-09-27 437333 435584 96967 95062 150315 154583 159368 158363 98446 97330 114680 118060 142682 143591 444227 473734 1173865 1159386 450864 467455 132398 114649 133209 134635 158481 154837 146778 147860 93680 93591 315561 279401 813397 816226 218171 217268 286405 288775 341430 333870 338401 342902 351726 352527 321808 357946 799730 842048 578178 488974 306712 304494 351974 350674 360979 366792 363820 366749 402235 405689 701961 739554 41.05 68.0 2
11:56:43 2023-09-27 436961 435367 96862 95062 150111 154433 159334 158624 98452 97232 115083 118122 142980 144500 444745 476036 1176258 1161673 450422 467383 132904 114649 133645 134623 158953 154665 147286 147654 93680 93399 315561 278579 818624 819704 218171 216931 286204 288775 340878 333870 339902 342794 350966 352527 321808 357656 799459 841453 560808 489405 306784 303781 354752 351204 360979 365727 363234 367603 402271 405404 702955 740158 41.05 68.0 2
11:56:44 2023-09-27 435434 435588 96904 94898 150282 153940 159325 157450 98345 97263 114647 118026 142539 144075 444299 478111 1169633 1159386 451614 468651 132685 114537 133243 134381 158481 154768 147427 147654 93810 95618 315065 277226 815343 819594 220374 218803 286034 290227 340734 333726 340824 342131 350750 353409 321629 355598 797959 843158 591966 486652 309028 303726 354357 351699 360979 364631 360573 367603 403189 405404 705020 739554 40.95 68.0 2
11:56:45 2023-09-27 438228 435507 94793 95183 150181 154295 159661 158439 98550 97232 114983 117830 142980 143092 445301 483090 1170433 1155948 453873 467419 132621 115057 133419 134652 158414 155199 147531 148171 93550 93559 313499 278543 805783 818235 218476 216896 284809 288793 342983 332589 341207 342794 349590 352562 322822 355743 795629 843194 560808 486208 310414 302610 351974 351771 363534 365727 359415 367045 403476 403649 712350 740079 41.05 68.0 2
11:56:46 2023-09-27 439943 435584 94623 95029 150248 154326 159215 158330 98345 97164 114680 118093 142716 143392 444299 479790 1171368 1157253 453232 468149 132398 114649 132925 135187 158313 156071 146502 148131 93680 93559 317664 279329 805828 820868 218523 217467 284916 288739 342983 332553 340452 342830 348532 352491 322786 356825 797394 843022 578178 485447 310195 302822 351974 351771 363021 366792 359415 366489 403512 403931 713165 739783 41.05 68.0 2
11:56:47 2023-09-27 440603 436816 96803 95062 149194 154970 158540 159012 98313 97362 114535 118257 142753 144130 445278 480852 1173842 1153427 454880 468845 132432 114715 132925 134668 158162 155554 146778 148273 93550 93559 315065 281759 812995 818235 219637 216931 286512 287855 342983 332859 339902 342830 349063 350910 320869 358454 797959 839075 587960 484760 309501 303070 351974 350145 360979 367825 359451 365934 401036 406119 714249 737981 40.95 68.0 2
11:56:48 2023-09-27 439998 435409 96837 95161 149567 154824 160460 159045 98178 97362 114581 118454 142617 144291 444878 480599 1181324 1154996 450753 468701 132990 115123 133142 135046 158742 155667 146738 148029 93680 93527 317664 282102 805326 820831 217458 216896 286441 287751 342983 333690 340416 342866 349345 351401 320348 358454 797995 839075 582466 485447 309538 302999 351974 349653 360979 365646 360211 365934 401036 404833 714212 739554 41.05 68.0 2
11:56:49 2023-09-27 436425 437943 94701 95095 149974 154609 158928 158902 98345 97330 114647 118454 142716 144157 445629 480852 1180588 1152670 448207 468845 132467 114682 133176 134668 158992 155554 147427 148273 93550 93495 330359 281163 827934 820661 217493 216223 286879 287855 342464 333328 339902 342552 350683 352527 319379 357946 795629 834202 578178 486208 309065 303070 354002 350145 359856 366792 360211 366786 400718 402454 712091 739554 41.05 68.0 2
11:56:50 2023-09-27 432912 435374 96799 93478 152039 154867 159334 159131 98382 97297 114970 118319 143178 144701 447850 482067 1183081 1155948 446539 468918 129121 115169 133394 134668 158447 155485 147427 148066 93550 93654 314599 279509 808007 820661 218171 215887 286566 288296 342706 333364 339389 340725 349908 352562 318932 357403 795629 829437 560808 486208 308556 302610 354002 351488 359856 366792 360211 367082 402873 402737 712350 740158 41.05 68.0 2
11:56:51 2023-09-27 432944 435099 96837 95029 150215 154575 159435 158506 98345 97263 114713 118257 142749 143858 444951 483498 1180814 1162726 450544 468918 132529 115057 133247 134778 158953 155662 146876 147858 93680 93463 315561 279509 813396 818235 218171 215887 285601 288608 341946 332355 340488 340725 347768 353621 321504 356572 795629 829401 582466 487588 309975 300949 351974 351880 360399 365763 361327 366456 406040 402770 716413 742149 40.95 68.0 2
11:56:52 2023-09-27 435384 438052 94729 95088 150181 154437 159368 158506 98313 97263 114601 118257 142761 143921 448449 482636 1183945 1163554 451729 468665 132621 114682 133176 134698 158481 155450 147634 148377 93550 93559 315561 279545 812311 818542 220104 215887 285566 287891 342983 331314 340488 342552 347209 353338 319863 355780 797995 834166 560808 484760 309975 302114 351974 351880 360399 365763 357722 364828 404721 403624 715297 740545 40.95 68.0 2
11:56:53 2023-09-27 438228 435440 96867 95058 150114 154609 159198 158539 98345 97330 114891 118257 142749 143824 446963 481246 1182932 1164382 451504 468593 130788 115282 133075 135187 158128 155701 146640 148480 93745 93527 314599 282078 816237 819704 217493 215887 285566 287891 342983 331673 339424 342830 346687 352527 319603 355816 800144 834202 560808 486208 309975 301232 351974 351844 360689 365763 358297 365417 404721 403340 715261 738161 40.95 68.0 2
11:56:54 2023-09-27 437383 438905 94956 94988 149974 154575 159215 158868 98345 97199 115050 118290 142749 144058 445338 480852 1189038 1164382 452145 468990 132437 114748 132347 135223 158570 156057 146434 148375 93550 93591 315405 281921 802430 816226 217493 215922 285138 287090 342983 331816 338401 342902 346687 352245 319568 356825 799164 829401 582466 483281 309065 303070 350912 351771 360399 367308 358297 363396 403156 403021 713707 738416 41.05 68.0 2
11:56:55 2023-09-27 438823 436083 96593 95157 149734 155591 159119 159409 98178 97362 114535 118579 142942 144825 447940 477895 1190697 1165174 450496 468773 129009 115123 133142 135075 158447 155840 147222 150669 93550 93770 316692 282865 811561 816226 217458 215887 285387 287315 342983 333364 338092 342902 347173 352527 320085 357656 800297 833636 582466 484344 306784 303142 351443 351771 360943 367308 360501 363432 402873 403624 711077 740545 41.05 68.0 2
11:56:56 2023-09-27 436724 436598 96867 95096 150248 154609 159325 159012 98210 97263 114680 118372 142980 144500 448303 478003 1185486 1166962 446576 468918 132627 114682 133695 134635 158986 154871 147427 148066 93680 93495 316524 281163 813021 816226 217493 214884 286441 287010 340649 333834 337345 342552 347209 351471 316973 355488 800297 829365 568667 488974 307346 303106 351686 351204 358737 365471 360573 364276 402271 400969 706130 741229 41.05 68.0 2
11:56:57 2023-09-27 436982 439920 94737 93409 150771 154471 159435 158835 98382 97232 115050 118285 143043 144055 448266 478075 1184051 1170359 448732 472114 132651 114649 133645 134575 159240 155563 147905 148118 93745 95620 318022 279437 814990 817962 217493 214850 285659 288296 339849 333834 338330 342552 346402 352597 320149 354630 800297 835381 582160 490290 306568 302645 351974 351735 358737 364596 362098 364239 403476 401218 705057 740545 41.05 68.0 2
11:56:58 2023-09-27 435439 436740 96867 94993 150282 154111 159502 158472 98446 97031 114937 118060 143212 143724 447309 480852 1180588 1172025 450864 468918 129294 114649 133679 134702 159206 154871 147632 148066 93810 93527 317486 278971 817473 818542 218018 214884 284582 288775 339885 333834 338365 342311 347209 352562 318861 353557 799730 837817 590670 486616 306712 302610 351974 351555 359568 364056 360249 364130 403972 401957 706611 744300 41.05 68.0 2
11:56:59 2023-09-27 436556 439389 94797 94865 150731 154467 159978 158539 98446 97131 114891 117945 143178 144200 448656 481532 1180440 1170964 452528 468918 132535 114649 133679 134702 158986 155667 147632 148066 93810 93495 317486 279437 829991 816042 217528 214919 283826 288775 340363 332823 338365 342275 346443 352562 321321 351569 799730 839418 590670 488974 306784 302185 351974 351844 360943 363539 359415 363982 404151 403056 705593 742037 41.05 68.0 2
11:57:00 2023-09-27 439980 436291 96837 94898 150282 154364 159502 159136 98378 97031 114891 118060 143001 143731 448974 481654 1178978 1172711 457429 468701 129117 114649 133612 134974 159173 155667 147872 148480 93810 93591 318022 279473 816106 816226 217120 216049 283653 288499 340842 332859 338330 342275 345881 352386 320312 351605 800297 841453 560808 488974 306748 302150 350912 351807 360979 364340 358874 363432 403512 403624 706130 743085 41.05 68.0 2
11:57:01 2023-09-27 443570 437693 96833 94890 150282 154609 159877 159164 98378 97031 114904 118290 143113 143858 449084 478075 1180588 1161927 454551 468990 132621 114682 133519 135237 158986 155701 147736 148584 93745 93591 315561 279293 810965 817962 218050 215621 284259 287877 340914 332859 339444 342902 345645 349337 318932 353594 800297 838451 592142 488280 306784 303142 349890 349617 360979 364667 358874 360515 399876 403659 709286 738416 41.05 68.0 2
11:57:02 2023-09-27 440247 436812 96829 95029 150248 154609 159469 158911 98316 97199 115116 118184 142978 143904 448864 477859 1178042 1164308 453728 472658 132467 114682 133243 134702 158953 155814 147459 148480 93745 93591 315561 281163 812070 820212 218050 215980 284259 287229 340914 333834 339203 342830 347209 349337 318861 353594 799730 838415 583610 488280 305741 303142 351726 349335 360689 364667 360537 362627 399560 403659 704060 741131 41.05 68.0 2
11:57:03 2023-09-27 441541 436486 96938 94997 150181 154643 160239 159012 98378 97063 115037 118257 143001 143901 449390 480852 1173875 1161899 454509 469026 132823 114649 134083 134668 159494 154837 148044 148066 95370 93463 318022 279581 832114 820661 216446 214919 284374 286974 339610 333870 338092 340725 347804 350385 318379 354130 798032 843388 592142 486652 306424 301902 351974 349371 359892 363503 360537 364828 399280 402451 707039 739857 41.05 68.0 2
11:57:04 2023-09-27 441044 437965 94927 95060 150906 154686 160388 158944 98314 97264 115004 118338 143212 144191 448645 483505 1174365 1163294 450647 469026 132713 114583 133986 134761 159528 155701 147871 147617 95536 95620 316358 279473 821954 824959 216632 214919 284694 288445 338824 333130 338365 339697 347768 350385 320876 351496 797959 843022 584786 486652 306748 301126 351974 349653 359892 362415 359162 364828 399876 402419 705057 737686 41.05 68.0 2
11:57:05 2023-09-27 440617 438041 97039 95025 150731 154433 160200 158868 98480 96998 115407 118026 143793 143790 449611 485503 1171368 1159349 457167 471643 132651 114682 133645 134702 158953 155805 147632 148480 93810 93527 316524 279473 819019 824225 218862 214884 282855 288296 340842 331242 339353 340139 346687 350315 319828 351424 795593 843230 583610 487713 308738 300949 351686 350350 360799 363326 360047 364609 400857 403444 710109 740983 41.05 68.0 2
11:57:06 2023-09-27 443869 437826 96938 95025 150114 154936 159843 159232 98513 97164 115182 118257 143575 144701 449611 485503 1175533 1159386 457279 472715 132559 115189 133142 135075 158953 155771 147632 148480 93550 93495 316524 281703 809825 824225 218050 214919 282890 287616 341634 330777 339353 340690 346687 350350 319603 351424 795593 838451 590670 486172 309247 301197 351974 350145 360979 364596 357184 363725 400754 403624 713870 741210 41.05 68.0 2
11:57:07 2023-09-27 441886 437835 96871 95029 150282 154471 159469 159375 98513 97164 115050 118257 142946 144680 450347 487703 1178797 1160845 458407 474004 132640 115315 133578 135382 159105 156389 147494 151090 93680 93527 321034 282393 810948 822876 218358 216281 283826 287189 341946 330491 338365 340654 346651 349302 319568 351533 796192 838379 592142 484724 306784 301162 351974 350391 360943 365108 357184 363689 400473 403624 713128 741131 41.05 68.0 2
11:57:08 2023-09-27 441593 440054 94729 95086 149974 155074 159729 159553 98210 97330 114792 118454 143178 144291 452647 482636 1180551 1155070 450575 472715 132713 114715 133243 135105 158809 155701 147736 148584 93550 93623 319806 283703 805557 824225 216823 214884 284773 285646 341910 331511 338056 340690 345645 348224 316938 354630 797922 837817 589791 484724 306748 301197 351690 348492 359531 365763 357722 363103 398020 401254 715224 740079 41.05 68.0 2
11:57:09 2023-09-27 440274 439418 94628 93607 150563 154902 159843 159452 98214 97297 115083 118353 143043 144658 450138 485635 1183924 1157216 451824 472715 132806 115249 133658 135075 158953 156280 147530 150914 93680 93654 318635 283302 809708 826564 216823 214850 285094 286025 341394 331780 338056 340725 347697 348259 316903 354667 797394 839418 560808 485791 306712 301232 351690 348492 358772 365727 357758 363396 398020 400584 713165 740256 41.05 68.0 2
11:57:10 2023-09-27 439357 441016 96803 95029 150148 154858 159469 159409 98178 97330 114680 118372 143313 144300 450248 484031 1180675 1159349 453911 473086 132685 114682 133427 134702 158953 155805 147632 150704 93745 93527 318022 282629 813304 824809 218707 214001 284761 286061 340566 331547 339684 338637 347733 350350 316389 353594 793345 829401 583610 486172 306640 300986 351974 349617 357622 364020 361034 364536 402676 400264 712745 739968 41.05 68.0 2
11:57:11 2023-09-27 440100 440508 94834 95158 150496 154794 159300 159265 98210 97164 114792 118338 143111 144087 448608 486981 1183945 1161899 450496 473049 132713 114682 133645 135189 159206 155805 147355 148340 93810 93527 318635 282574 812410 824809 218358 214150 284188 286182 340327 331816 338401 338637 346687 350910 316611 351533 795030 833490 582466 486898 306640 301230 351974 350674 357622 364049 357220 364239 401071 399391 712350 741131 41.05 68.0 2
11:57:12 2023-09-27 439980 441789 96803 95025 150282 154575 159502 159045 98178 97164 114904 118257 143178 144058 450567 487017 1185628 1166042 450539 473049 132651 114682 133519 134702 159245 155771 147632 150669 93745 93527 330239 282429 816229 821859 218050 214185 283755 286499 341634 329778 338330 340690 344571 350350 316903 351496 799575 834524 560808 487331 308877 300107 351830 351308 358305 364418 358953 364057 402092 399987 714718 741215 40.95 68.0 2
11:57:13 2023-09-27 441240 440539 96829 95021 150248 154609 160070 159409 98419 97199 114937 118290 143178 144058 449317 487017 1179148 1164404 450575 472382 132651 114682 133679 135075 158986 155805 147632 150669 93680 93578 318022 282429 824091 820697 218050 214185 283879 286463 340878 329778 341021 340175 344571 350385 316868 351496 795629 829437 583610 484724 308556 302010 350912 351240 358161 363503 358011 362590 401953 399987 715261 739985 40.95 68.0 2
11:57:14 2023-09-27 440599 439409 96795 94991 150282 154824 159502 159012 98345 97164 115275 118184 143010 144189 449097 486115 1187315 1166004 454721 474004 132898 115315 133431 135372 158447 155853 146911 148340 93940 93622 323622 282393 806309 820757 216823 216347 283613 286186 341946 329742 337819 340725 343537 349861 316868 351460 797959 835971 582466 483281 306784 301162 349537 350391 358449 364596 358011 360443 401036 399987 715297 738197 41.05 68.0 2
11:57:15 2023-09-27 441416 439050 96799 94861 150322 155074 159435 159519 98178 97164 114792 118060 143178 144701 447888 481246 1189808 1164404 453890 473857 132432 114748 132825 135109 158414 156345 147427 149366 93486 93623 316692 283630 802924 819392 216823 214185 283322 285187 340914 330509 339444 341758 345858 349861 316868 351424 797959 834166 583610 485242 306532 302010 349537 350145 358449 364049 358011 360443 401036 399951 715261 742000 41.05 68.0 2
11:57:16 2023-09-27 442057 441448 94737 93215 150215 154936 159435 159452 98214 97358 115050 118170 142841 144189 448926 482672 1189882 1166042 454684 473755 132621 114748 133109 135232 158481 156423 146911 148825 93421 93622 320529 283831 812802 819392 216823 214150 283348 285254 341670 330491 339203 341758 343537 349337 316868 351533 797834 834129 592142 483281 306820 300740 349818 350674 358197 363503 358011 360443 401071 399987 715297 740545 41.05 68.0 2
11:57:17 2023-09-27 441854 440014 94831 95096 149734 155108 159181 159587 97876 97330 114469 118454 143079 145103 450567 483040 1189808 1168327 451997 474126 132467 114682 133209 134702 158986 156315 147632 150809 93550 93591 319806 284508 810388 820794 216823 214001 283755 284281 340878 331278 338724 341241 343572 348294 317961 353594 799730 832559 579607 484002 306468 302114 348514 349366 358450 365150 359973 360298 399698 399880 713289 743433 41.05 68.0 2
11:57:18 2023-09-27 443104 442251 94697 94991 150248 154970 159469 159678 98284 97432 114759 118454 143001 144343 448870 481994 1192454 1168621 450974 474126 132559 114682 133243 134702 158986 155805 147632 150704 93550 93527 312162 282902 814332 819704 216823 213853 284552 284951 338860 331816 337730 340725 343572 348294 315920 351533 799164 832311 590670 487588 304775 301232 349854 349335 356547 364084 358297 360407 398685 398166 710293 737530 41.05 68.0 2
11:57:19 2023-09-27 437747 440719 96795 94861 150698 154111 160233 159012 98278 96932 114792 118060 143212 143824 451958 481211 1184786 1173695 453430 473791 132806 114649 133864 135097 159460 155667 148355 148584 93810 93463 316524 279220 838312 819429 218050 213339 282064 286544 338278 331816 338724 339661 344571 351884 318910 352761 799732 836447 583610 488974 306468 301055 349675 349402 356369 362238 358262 360479 399209 397573 707039 742640 41.05 68.0 2
11:57:20 2023-09-27 439321 439982 96833 94861 150973 154575 160388 159012 98313 96932 115004 118060 143178 144406 449927 482333 1183945 1173695 451529 471316 132754 114649 133864 134702 159494 155554 147941 148480 93810 93431 316524 281163 820087 820625 218050 214795 282890 286499 338278 331780 338724 339661 344571 350350 322123 349308 799164 836598 589199 486544 306468 300740 349854 350674 356583 361331 357220 360407 401000 398481 704023 738161 41.05 68.0 2
11:57:21 2023-09-27 440287 440395 96799 94762 150731 154326 160233 159164 98316 97033 115308 117987 143541 143722 452168 483243 1183081 1171876 456991 474462 132651 114682 133461 134702 159110 155814 147905 148480 93550 93431 318022 281126 820515 819594 216823 213522 281888 286298 338313 330813 338724 339661 342986 349337 316868 349272 799730 839039 589199 488280 306542 301796 349572 349688 358701 361331 356897 360443 401071 399987 705556 740545 41.05 68.0 2
11:57:22 2023-09-27 441587 440050 96896 94861 150731 154467 160233 159012 98345 96932 115083 117978 143178 144300 449258 482636 1180588 1172636 456480 474462 132501 114682 133645 134736 159240 156032 147941 148376 93745 93591 316524 281163 814567 818976 216823 213522 281796 286535 338313 330813 338724 339423 343261 349581 316425 349236 797995 838155 589199 488627 306468 302010 349854 350427 358449 361331 356933 360407 401071 399738 708084 744420 41.05 68.0 2
11:57:23 2023-09-27 444927 441552 94705 95060 150664 154471 160132 159351 98282 97099 115116 118026 143212 144058 450561 486286 1180551 1172025 457960 474126 132685 114682 133855 135008 159240 155805 147941 150739 93745 93431 318022 281994 817473 818235 216823 213853 282134 286499 338824 330813 339203 340175 342507 348259 316868 350063 800297 841453 590670 488280 306542 301796 348520 349617 359278 361331 359027 359791 399876 400584 706130 740021 41.05 68.0 2
11:57:24 2023-09-27 446263 441687 96791 94791 150282 154609 159536 159045 98145 96932 114792 118060 143212 144058 449927 479790 1180588 1161927 457275 473791 132501 114682 133645 134702 158986 155805 147838 150704 93680 93527 318635 282374 816676 820625 216213 213556 282028 285187 338824 330777 337180 340725 343261 348925 322087 349799 797995 841453 590670 487588 306468 301901 348514 347229 359134 362274 360047 359141 399239 400442 708121 741020 41.05 68.0 2
11:57:25 2023-09-27 445127 442043 96791 94930 150282 154609 160166 159384 98178 96998 114937 118257 143212 144338 450453 479790 1178262 1161890 455588 472795 132501 114682 133461 134736 159240 156092 147632 150914 93550 93495 315561 282865 813099 823059 216213 215739 282064 285459 338824 331816 336668 339697 343607 348925 317707 350046 799164 841453 590670 488627 303811 301232 349818 346955 358197 361366 358046 360117 399275 399706 702991 740079 41.05 68.0 2
11:57:26 2023-09-27 441881 442075 96736 94861 150248 154609 159502 159299 98178 96998 114713 118093 143178 144092 450440 484067 1173847 1162726 454551 473791 129537 114616 134116 134508 159528 155303 148044 148066 93810 95685 318022 281199 822507 825393 216823 213339 282417 285223 337223 331547 338724 340079 345361 349800 317974 350184 796646 842608 589199 490364 306542 301473 350768 347336 357622 360251 356933 360515 399058 398547 702955 740079 41.05 68.0 2
11:57:27 2023-09-27 450904 442079 94628 94948 151111 154077 160489 158506 98345 96700 115116 117897 143246 143824 452094 487053 1171368 1163332 454587 473791 132621 114649 133897 134782 159494 155810 147871 148099 95370 95685 317494 279545 829110 827736 216823 217981 282064 286853 337803 330777 339203 337581 345090 347704 317707 348464 795030 849228 583610 486580 305706 299128 350948 348283 357658 360756 358772 360515 396281 398795 706093 741658 41.05 68.0 2
11:57:28 2023-09-27 441593 442111 96934 94823 151081 154617 160610 159164 98620 96635 115566 117925 143808 143722 450525 489736 1173717 1162726 457092 474462 132501 115004 133981 135093 159460 155771 147941 150704 93680 93559 317486 279293 816583 826564 216823 213191 281170 286745 338278 329813 339684 337617 343572 347739 317974 348184 795629 838451 587728 486544 305741 301157 350912 347514 357622 360756 357757 360479 400259 398795 708208 740079 41.05 68.0 2
11:57:29 2023-09-27 446826 441408 96803 94861 150490 154858 160012 159299 98377 96932 114858 118093 143178 144600 450597 489917 1173457 1159423 459276 474462 132375 114682 133243 134736 158986 156310 147632 150949 93550 93495 319607 282633 812523 825393 216518 213522 281100 285187 339848 328782 339684 338399 343572 347739 316425 348990 793345 838415 590670 485140 307341 299338 348969 347514 358772 361366 356962 360226 400259 402176 714192 740084 41.05 68.0 2
11:57:30 2023-09-27 446583 441971 94672 94993 150526 154828 159910 159519 98178 96998 114680 118127 143212 144291 452168 489881 1175507 1158562 458719 475390 132605 114748 133051 135143 158733 156310 147632 149172 93550 93559 318022 283703 822300 825393 216213 213965 281709 284751 340363 328782 338724 338364 343537 347946 317489 349799 793345 840858 583610 483026 306979 301157 349854 347514 358772 362959 356092 360407 396316 399987 713128 740079 41.05 68.0 2
11:57:31 2023-09-27 448609 442151 96670 94861 150282 154966 160128 159519 98210 96998 114937 118209 143212 144291 453095 487089 1178877 1152707 458719 474126 132432 114682 132858 134736 158953 156345 147530 150983 93550 93527 317664 284105 814741 825393 215606 213556 281746 284281 339885 328746 338484 338091 343021 347946 315920 350364 795666 839075 578178 483026 305490 300000 349711 346813 358593 363107 356815 360226 396885 399809 716413 739517 41.05 68.0 2
11:57:32 2023-09-27 446848 441755 94798 93220 151719 154966 159469 159553 97876 97031 114568 118218 143178 144701 449927 486259 1180588 1157253 455368 472155 132248 114682 133176 135016 158986 156315 147632 150773 93550 93527 317664 284508 811299 826380 215606 217981 282064 283847 339610 329315 338245 338364 343021 347946 316095 350364 795666 836967 592142 483281 306468 299408 349291 345877 356583 363249 357504 359827 396993 398201 713165 739201 41.05 68.0 2
11:57:33 2023-09-27 440494 442160 96636 94898 150248 154858 159502 159299 97909 97031 114614 118290 143727 144291 452057 485575 1180588 1158525 451960 474462 132621 114682 133247 134812 159240 155840 147390 148375 93550 93431 318635 283703 812534 826564 216449 214077 282890 284192 338789 330259 337438 339357 345119 349800 315703 350750 796738 837040 592142 484541 305096 299232 349818 346155 355762 362451 357504 362001 396993 397538 712624 737981 41.05 68.0 2
11:57:34 2023-09-27 443072 444580 96665 94898 150248 154858 159536 159587 98210 97164 114792 118372 143246 144326 450633 486295 1182932 1158562 450539 472191 132467 114682 133176 135335 159240 156201 147632 150949 93550 93463 318635 283447 813417 827736 216213 214228 282925 283882 338789 329778 337730 336600 343607 347185 315367 350328 793345 829437 589199 485484 304775 299373 350912 346955 354943 362380 357757 360443 397029 396426 713363 737981 41.05 68.0 2
11:57:35 2023-09-27 440503 441719 94757 93215 152146 154867 159843 159519 97980 96933 114693 118122 143178 144807 450489 486945 1184171 1161899 451960 474206 128986 115090 133243 134702 159240 155840 147632 150739 93810 93623 318635 283302 813325 827150 216518 214085 282099 284534 338551 329813 338724 336564 343607 348259 315847 349308 793381 829401 590670 486208 306033 298466 350948 347550 355477 361366 357757 360479 396316 396391 710330 739632 41.05 68.0 2
11:57:36 2023-09-27 440041 442147 96627 94791 150282 154609 160070 159299 97909 96733 114647 118093 143246 144291 455226 490609 1183945 1164382 450611 472191 132529 114682 133519 134727 159240 155771 147942 148792 93550 93483 318635 283503 815358 825393 216518 213927 281841 284068 338278 329279 339203 336258 342986 348224 315847 349200 793272 832311 582160 486172 305240 297493 349854 348528 355477 361049 356633 363698 401145 399171 714303 739931 41.05 68.0 2
11:57:37 2023-09-27 442481 444508 94705 93091 150526 154902 159944 159519 98078 96899 114680 118257 143077 144121 450633 491303 1184573 1164956 455368 474462 132559 114682 133427 134668 159240 156284 147838 150914 93550 93463 318635 283503 814541 825545 216518 214228 281563 284281 338515 327755 338724 337273 341445 347704 315847 348709 795629 832559 590670 484724 305957 299460 348729 348528 356011 361296 355592 359791 398614 396391 714718 741313 41.05 68.0 2
11:57:38 2023-09-27 441813 442142 96791 94823 150114 154575 159502 159299 97843 96833 114680 118093 143212 144157 452020 489917 1186511 1165231 454230 473292 132437 114715 132608 135181 158481 156310 146911 149261 93550 93527 323622 283503 811429 823059 216061 214228 281170 284356 339575 327490 337730 338601 342798 347704 314971 348954 797871 833897 590670 488017 305311 299242 350239 348911 355334 361190 356779 360298 401254 396320 713363 740079 41.05 68.0 2
11:57:39 2023-09-27 441557 444646 96793 94893 150248 154575 159502 159519 97876 97225 114535 118060 143178 144701 450669 491303 1184573 1165212 454647 474462 132432 114649 133519 134702 159240 155840 147838 150914 93550 93591 318635 283302 819600 825393 216518 214077 281170 284503 338278 330411 338724 337545 341480 347947 315847 348709 795459 832900 582160 485827 304739 299387 350629 348492 355156 361296 357504 360443 397427 396356 712677 740079 41.05 68.0 2
11:57:40 2023-09-27 441953 444644 94863 94865 150248 154609 160012 159519 97876 96932 114680 118060 143212 144291 453564 491303 1186327 1166659 454551 473555 132621 114649 133679 135101 159460 156315 148153 149000 93550 93463 318635 283503 814995 825545 216213 213927 281170 284462 338539 330177 338468 337439 342979 349908 315223 350762 795607 836447 583610 484541 306107 300695 349818 345877 357476 362958 356925 359755 396957 396356 714378 737796 40.95 68.0 2
11:57:41 2023-09-27 441629 444648 96694 94856 150248 154858 159502 159553 98110 96998 114614 118093 143178 144291 452094 486981 1183104 1159349 450539 475133 132621 114649 133729 134782 159240 156057 147390 148340 93550 93559 315405 283703 816562 827736 215909 213627 282046 283493 337803 329013 337144 336022 343537 348925 313930 351413 793308 829437 583610 484344 304310 298849 349022 345321 354445 361331 356962 358960 396362 398831 711077 737981 41.05 68.0 2
11:57:42 2023-09-27 444746 445104 94770 93215 150698 154721 159435 159486 98047 96966 114726 118285 143077 144223 450705 486981 1183945 1159386 454001 476817 132582 114682 133209 134702 158986 156166 147804 150704 93550 93495 317664 284105 814428 827736 215606 213627 281796 283378 337768 328746 337180 336022 344275 348925 313930 348745 792115 832311 582160 485410 304310 298884 350383 346920 354410 361331 357487 360370 397029 395213 712350 737981 41.05 68.0 2
11:57:43 2023-09-27 441340 445596 96632 94827 150248 154647 159536 159553 97876 96998 114535 118257 143178 144761 454532 487053 1183945 1158525 450575 473555 132621 114649 133603 134702 159206 155840 147947 148896 93819 93495 318635 284306 818259 827326 215606 213627 282028 283414 337803 329244 337180 338637 343572 348483 313930 349236 793272 829365 592142 485484 304510 298431 349854 348481 357730 362132 356380 361579 395625 396250 715394 737759 41.05 68.0 2
11:57:44 2023-09-27 445383 444181 94531 94926 150248 155074 159502 159553 97876 97232 114772 118420 143178 144701 450705 487053 1185554 1160566 453282 473555 132467 114715 133209 134702 158986 156310 147632 150949 93550 93463 318635 284508 817917 828263 215606 213627 282028 282981 338278 328782 336853 337344 343502 347702 313930 349236 793308 834202 590670 485067 305598 298884 349537 345356 356718 361331 356925 359249 396326 395489 713870 739885 41.05 68.0 2
11:57:45 2023-09-27 441282 445272 96598 93215 150248 154575 159536 159409 97876 96932 114647 118093 143212 144291 453379 491303 1183945 1162726 453641 472191 132621 114649 133247 134795 159240 156201 148131 148375 93550 93463 315405 283904 813099 827736 215909 213328 281612 283507 337768 328746 337730 337332 342986 347185 314563 350652 795496 837004 560808 483135 304167 298987 348586 347496 356405 362238 355844 359213 396362 397573 713165 740256 41.05 68.0 2
11:57:46 2023-09-27 448613 446015 96702 94955 150111 155005 160098 159961 97843 96998 114436 118454 142934 144611 450705 487125 1184037 1156022 455804 473555 132283 114682 133209 134702 158986 156310 147632 150949 93550 93527 318022 285610 814759 827326 214778 213927 281665 282514 338551 328286 336668 337309 342197 346378 314851 349272 795066 836007 582160 483281 304310 300270 347750 345079 355441 361331 355917 358203 395454 396356 711114 737953 41.05 68.0 2
11:57:47 2023-09-27 441466 445054 96598 94865 150215 154824 159502 159553 97876 96998 114535 118257 143212 144326 454209 487053 1183945 1159113 451960 473555 132621 114682 133603 134668 159144 155953 147942 148584 93550 93431 318635 284105 815554 827326 215355 213449 281781 283165 338171 328675 336522 336387 343396 348328 313751 350762 796738 836598 592142 483245 305598 300307 348377 346723 358436 361261 355305 358996 396741 398339 713128 737981 41.05 68.0 2
11:57:48 2023-09-27 449510 445591 96598 94823 150008 154609 159843 159553 97876 96998 114469 118290 143212 144326 454098 489917 1178891 1152670 458719 473555 132529 114748 132858 135211 158953 156345 147390 148721 93486 93578 323622 285113 814847 827150 214778 217569 280315 283061 338551 327790 336704 336564 341445 345857 315293 348428 793345 839075 582466 483281 304275 298869 347750 345356 356583 361366 355556 358203 396763 399207 716338 737686 41.05 68.0 2
11:57:49 2023-09-27 448320 446536 96726 94953 149941 154970 159435 159519 98014 97099 114581 118358 143178 144326 450741 487161 1183924 1155127 455266 473591 132248 114649 132925 135591 158953 155840 147632 150704 93550 93527 320788 285113 824884 827736 214290 213627 281170 282514 337803 327790 336631 337082 341445 345893 313930 348709 795030 835417 592142 483281 305598 298431 347715 344837 355192 361331 355844 358203 395176 395801 713128 738165 41.05 68.0 2
11:57:50 2023-09-27 449510 445586 96460 94861 149767 154858 159502 159587 97876 96998 114502 118257 143113 144326 453416 489917 1180588 1155164 457312 474768 132437 114682 132858 134829 159206 156345 147253 149311 93486 93623 320529 285315 823833 827150 214290 217342 280742 282638 338313 327755 336668 336529 341137 345857 313608 348709 793308 836598 574305 484551 305959 300307 349851 348728 357372 359000 354621 361635 396849 397467 710146 738008 41.05 68.0 2
11:57:51 2023-09-27 450037 445392 96632 94894 150282 154609 159910 159553 97843 96835 114904 117978 143178 144701 450597 492143 1176369 1159423 460710 472227 132214 114682 132892 134702 158953 156310 147632 150983 93486 93527 318635 283703 825112 827150 215151 214077 279428 283180 338278 328546 337180 336293 341445 346657 315883 348779 793308 838379 587728 485864 304560 297595 347715 346155 356583 359140 354516 358744 396993 396426 710330 737981 41.05 68.0 2
11:57:52 2023-09-27 450142 444653 96602 94701 150008 154467 159536 159299 97876 96700 114568 118060 143246 144157 450741 491303 1173765 1159423 461365 474170 132214 114649 132892 134913 158986 155997 147632 150739 93550 93463 318635 284105 816711 827897 215303 213927 279198 283414 338278 327260 337180 338637 342834 347417 315595 347427 795607 838264 575319 488974 304732 300379 349112 346220 355441 359419 357504 359249 395768 396889 704104 737907 41.05 68.0 2
11:57:53 2023-09-27 447545 445272 96795 92958 150731 154111 160233 159045 97876 96700 114568 118060 143246 144092 454855 489917 1174699 1164382 456991 472191 132621 114459 133733 134660 159494 155450 148149 148584 93550 95618 319411 282031 823835 827736 214964 213328 280280 284281 334728 328782 336668 334543 341480 346900 313930 347463 795666 837854 589199 488974 303869 297979 348514 345321 354943 358569 357504 358167 395768 396853 704104 737944 41.05 68.0 2
11:57:54 2023-09-27 458380 445395 96565 94795 150244 154609 159536 159409 97876 97001 114535 118093 143212 144291 454744 484139 1177133 1164382 456952 472191 132806 114537 133704 134926 159494 155805 147630 150739 93550 95718 318635 283703 836222 827003 214643 213449 280175 283276 337762 330420 333505 338397 342979 345680 314229 348779 797995 840263 589199 485154 304584 299373 345556 345356 356011 359140 355734 359077 396362 396391 708588 740158 41.05 68.0 2
11:57:55 2023-09-27 449139 443634 96636 94701 150236 154467 159536 159443 97876 96700 114535 117978 143246 144257 455452 483763 1179838 1164404 458755 474293 129032 114649 133209 134668 159240 155805 147632 150704 93486 95586 318022 283703 818265 824809 214290 213477 282239 282981 336786 329244 333577 338126 342979 345893 315367 348532 797995 839075 587728 487243 302923 299846 345627 347235 356583 358854 355880 358455 399094 399207 708084 742186 41.05 68.0 2
11:57:56 2023-09-27 444499 444075 96795 94663 150761 154111 160489 159045 98110 96602 114904 117700 143279 143824 454744 487053 1180588 1173695 458682 473555 132621 114583 133674 134961 159359 156066 147766 148236 93680 93559 318449 282756 819748 822876 215462 212887 279423 283962 336208 328746 335646 338637 342979 348925 313930 347427 796829 832238 589199 487588 301968 298431 348861 345877 353347 360251 356962 356053 397029 395557 710293 740176 41.05 68.0 2
11:57:57 2023-09-27 441926 448280 96527 94791 150282 154506 159978 159553 97876 96998 114535 118290 142934 144210 453364 485198 1185155 1168696 453541 474732 132535 114616 133519 134668 159494 155805 147941 148845 93550 95685 321034 284105 821062 823059 214813 212581 281267 281724 334763 329244 333649 336529 341654 346935 311992 348184 797995 829959 583610 486589 304732 300513 348614 346291 354304 361190 354621 358857 396849 396961 714340 741349 41.05 68.0 2
11:57:58 2023-09-27 446677 448170 96430 94795 149941 155100 159435 160063 97843 97063 114324 118497 143077 144996 453291 485162 1189513 1168348 455368 474221 132364 114649 133176 134668 159551 155805 147632 150949 93486 93495 319806 285923 813201 823059 214893 213029 281100 281618 337495 328480 333577 337545 342496 347387 313859 349769 794431 834818 589199 481808 304739 297631 345591 346884 354645 359105 351632 359842 397029 394831 714175 740079 41.05 68.0 2
11:57:59 2023-09-27 441926 446034 96597 92967 150248 154540 159944 159519 97843 96668 114614 118060 143178 144701 453328 490123 1184573 1165231 456682 474961 132146 114682 132474 134702 158481 156310 147632 151054 93550 93495 318635 284508 810777 825393 214742 213029 279818 282946 338278 329244 336067 339107 341690 347697 313239 348632 794478 832201 576212 485608 304732 300379 349255 345806 352289 359678 354767 359647 395445 396403 711844 737907 41.05 68.0 2
11:58:00 2023-09-27 445365 446483 96726 94790 149910 154575 159698 159519 97843 96733 114581 118257 143212 144291 455827 490123 1188194 1161890 454551 474257 132529 114649 133247 134757 159460 156166 147390 148340 93486 93495 318449 284659 814002 827736 215267 212362 280014 283012 337762 326731 337144 334472 342979 347946 311992 348779 791846 832311 587728 484724 302852 297493 348484 344767 354957 359929 355268 358167 394549 395845 712350 737907 41.05 68.0 2
11:58:01 2023-09-27 444895 447018 96497 94794 150008 154824 159502 159519 97843 96700 114502 118060 143212 144291 454744 489881 1183945 1159349 453196 474591 132529 114504 133109 134740 159110 155805 147390 148686 93421 93399 317664 284764 815675 830051 214599 212220 280994 282483 336609 327577 335392 337203 342943 345267 311921 350412 793272 834166 592142 483208 304732 297458 346633 343286 357476 360580 353693 360097 393922 395178 711077 736824 41.05 68.0 2
11:58:02 2023-09-27 458032 445656 96530 94861 149974 154824 159814 159553 97744 96700 114291 118223 143178 145103 454744 489881 1183945 1155985 456016 474257 132398 114649 132892 134668 158986 156166 147632 150914 93421 93451 321991 285315 817802 828496 213547 212879 280280 281618 336751 327684 333649 335987 342979 343784 313343 348779 790960 839075 583610 482562 302923 301149 346633 345356 355976 359105 353403 359766 398589 396889 714340 737796 41.05 68.0 2
11:58:03 2023-09-27 450148 446641 96560 94659 150282 154471 159469 159012 97843 96635 114647 117667 142934 143811 453968 490123 1177968 1156022 461069 476333 130411 114550 133075 135059 158886 156136 147563 149103 93550 93463 317664 284984 816716 828911 213512 213477 278579 281654 337223 326625 335609 334508 342460 345857 314851 346664 795334 841453 593459 488974 304300 296593 347750 345044 354375 356931 355305 357880 395418 397106 705105 737907 41.05 68.0 2
11:58:04 2023-09-27 447545 444297 96694 92638 150585 154077 160523 158539 98178 96371 114970 117633 143676 143835 455362 490123 1174699 1159386 462604 475586 132214 114616 132642 134635 158986 156057 147941 150879 93550 95685 318635 283703 813544 827289 214219 212341 279928 283378 336444 326731 336357 334508 342737 346081 313382 345857 793308 841805 589199 488863 304042 299460 347608 346760 355962 358965 356779 359678 394369 395178 703604 737907 41.05 68.0 2
11:58:05 2023-09-27 448150 444328 94794 92924 150211 154540 159978 159265 97843 96668 114680 118060 143212 144291 455391 487053 1175429 1164108 457317 473555 132806 114203 133679 134491 160061 155303 147836 148064 93550 95685 318635 282902 824399 827736 213883 212844 279358 282581 336333 328746 333577 336727 342979 344783 312942 348212 796793 839075 587728 485827 304622 298431 345556 344248 354930 358068 355519 357914 394549 395178 703489 737944 41.05 68.0 2
11:58:06 2023-09-27 449739 444698 96526 92902 150244 154326 159502 159012 97843 96535 114502 117667 143178 143824 454325 486674 1180551 1168621 461093 473555 132306 114426 132892 134415 158986 155771 147649 148480 93421 95618 318635 283503 824754 822441 213583 213029 279928 281654 337762 329943 333325 338344 339737 345680 313751 346482 796172 834598 583610 488207 303869 299532 346112 346398 354707 359260 354476 358930 396921 395288 704604 740084 41.05 68.0 2
11:58:07 2023-09-27 444857 446653 96564 94536 150110 154077 159775 159012 97843 96371 114469 117633 143246 143690 456151 487089 1183945 1173695 457923 473555 132621 114268 133176 134516 159240 155701 148046 148584 93486 95650 319607 282610 822736 823023 214742 211733 279928 282959 334693 327490 333613 334543 341497 347702 311957 346627 796523 829959 587728 487588 302935 297493 345556 345079 353956 358033 355880 358422 395732 394696 703452 739632 41.05 68.0 2
11:58:08 2023-09-27 445449 445608 96564 94663 150008 154575 159502 159519 97811 96700 115004 118060 143178 144291 454683 485539 1189771 1170085 450611 474627 132437 114301 133805 134449 159359 155805 147941 150704 93516 93559 318635 284361 821894 822913 213740 211556 280798 281477 337285 328569 333126 337680 340945 345544 311011 348779 794330 833627 592142 480377 302923 296593 344518 346220 355547 359105 351524 357914 396885 395845 712120 739806 41.05 68.0 2
11:58:09 2023-09-27 445899 445617 96397 94594 149321 154609 159469 159519 97843 96668 114357 117945 143212 144157 454683 487125 1189808 1164367 455983 474996 132146 114649 132256 134668 158481 156310 147427 151089 93292 93451 319806 285720 811394 824225 214068 211733 279198 280958 336786 325782 333541 336529 340669 345857 312400 347437 792115 829959 587728 485353 304732 297559 345627 346398 355387 360889 351307 359256 396452 395701 715394 739485 41.05 68.0 2
11:58:10 2023-09-27 446629 445287 96530 94634 150008 154111 159502 159265 97811 96668 114469 117978 143212 144291 455827 491610 1189882 1165231 458809 478473 130320 115249 132749 135084 158886 156677 147012 148932 93486 93527 318449 285315 809170 825393 214068 212362 279163 284142 337768 325712 333577 335516 340394 346864 311743 346554 791883 829923 587728 485447 302888 297775 347156 345877 354957 358033 351632 357090 396957 394732 713870 739554 41.05 68.0 2
11:58:11 2023-09-27 445565 446359 96422 94667 150008 154334 159469 159409 97811 96668 114469 117978 143178 144707 454646 491610 1181838 1161927 455947 476671 131962 114682 132073 134668 158481 156345 147427 150949 93486 95618 321769 284508 812980 826564 213883 211345 278614 281618 336751 325712 333649 334543 339916 346602 311702 346409 793167 830198 583610 484198 303869 297775 347536 346760 354957 359502 353512 359678 392194 395288 712350 736861 41.05 68.0 2
11:58:12 2023-09-27 462266 445649 96401 94630 149294 154467 159469 159553 97677 96868 114693 118069 143440 144590 456002 491230 1181398 1156716 458535 477832 132468 114971 132675 134917 158843 156345 147185 150914 93421 93527 319806 285518 813486 828911 212544 212553 278579 280761 336208 325747 333613 334508 341701 343748 313131 346664 790960 841453 586257 484724 304732 297523 346112 344802 354410 356966 351560 358967 393949 394591 709716 737999 41.05 68.0 2
11:58:13 2023-09-27 451052 445649 96397 92891 149763 154111 159502 159045 97843 96602 114469 117667 143212 144157 454683 490123 1178840 1152707 457887 474996 131996 114504 132256 134668 158447 156092 147649 150949 93292 95685 320788 285518 810198 828911 212544 212695 279892 282938 338719 328546 333505 336126 340837 343643 313751 346482 793314 841306 591966 487588 303869 297068 347156 344284 355962 358826 353621 359476 394584 395845 707114 736861 41.05 68.0 2
11:58:14 2023-09-27 448182 444988 96493 94527 150072 154077 160030 158902 97876 96503 114647 117552 143212 143358 454719 490159 1174699 1161073 459516 474257 132253 114616 132483 134668 158700 155988 147736 149000 93292 95618 319607 284494 813388 827326 213248 212397 279928 281663 337762 325484 333649 334437 341942 343784 313382 344529 791846 841453 590473 488627 303832 297775 346912 343321 352289 358358 353693 359587 394235 395845 703452 739201 41.05 68.0 2
11:58:15 2023-09-27 446799 447177 96602 92569 150274 154043 160489 158506 97876 96339 114647 117471 143246 143358 456079 492301 1174699 1161073 461365 474257 132437 114616 132608 134749 159110 155805 147422 148580 93516 93559 319607 284270 815031 830088 213440 212150 279892 282871 338240 328082 333685 336252 342014 344783 312942 345187 795607 837781 587728 488974 302005 299846 347013 343251 354113 358033 355880 358930 393333 396403 703604 736944 41.05 68.0 2
11:58:16 2023-09-27 456024 445430 96430 94630 150211 154111 160070 159045 97843 96668 114291 117700 143246 144291 454998 487125 1175530 1164382 458645 473555 132720 114124 133679 134196 159494 155303 148286 148066 93550 93355 321034 282902 825974 828323 212913 211697 278640 281618 333969 327755 333541 335777 342496 343713 312101 346382 795629 839039 584786 485447 302580 300463 344483 345635 356971 359802 353403 355602 396331 396925 709317 737801 41.05 68.0 2
11:58:17 2023-09-27 450512 448440 96459 94496 149525 154073 159300 159045 97811 96371 114436 117700 143212 143858 455362 487089 1180592 1171001 460779 477795 129351 114550 133142 134550 159393 155923 148149 149000 93486 93495 318635 284087 821339 824225 212913 212412 279892 281649 334657 326731 333577 336022 339630 345160 312906 345052 794797 834129 593459 487588 302935 296593 345072 345392 352289 356647 353693 357914 396957 395845 701961 741229 41.05 68.0 2
11:58:18 2023-09-27 448104 447287 96501 94491 150248 153974 160233 158868 97843 96371 114390 117667 143077 144279 456079 489917 1180675 1172025 460702 477045 132214 114426 133051 134449 159206 155805 147838 148376 93421 95618 318022 283503 820201 823059 213397 211451 279534 281923 334423 326731 333072 334472 338891 346621 311743 345042 797834 830198 579260 486751 303008 299460 346892 346760 355459 359789 351451 357354 395176 394732 711844 739968 41.05 68.0 2
11:58:19 2023-09-27 448182 447054 96430 94504 149734 154575 159334 160812 97949 96570 114614 117791 143575 144701 455216 487017 1191545 1166042 457205 475892 132111 114616 132164 134702 158481 156201 147426 148930 93034 93483 319806 286126 809451 825320 212913 211514 279928 279942 336244 325747 332531 335516 339642 344819 311729 346138 790401 829959 583610 482562 302640 297509 345072 345356 354456 357001 350463 357914 396691 394696 711114 737981 41.05 68.0 2
11:58:20 2023-09-27 446908 445680 96392 94500 149763 154077 159502 159012 97744 96503 114324 117935 142980 144260 454719 490195 1189771 1165268 457317 477045 132253 114426 132164 134765 158447 155528 146468 148617 93034 93399 319806 286126 811754 824372 213149 211380 279892 282738 338719 328082 332423 337680 339499 345125 311270 345919 793314 829959 587728 484724 303401 296937 348861 346687 353956 360853 351596 357914 392158 393963 712350 735780 41.05 68.0 2
11:58:21 2023-09-27 444172 446660 96397 94569 149763 154111 159469 159045 97677 96668 114212 117897 142980 144191 455398 491303 1183104 1159349 454721 474293 132146 114236 133263 134449 158953 155662 147632 150704 93292 95551 320788 284508 821007 828532 212949 210853 278579 280761 334468 325782 333072 333888 342496 343713 309781 346336 790996 829401 587728 481808 302972 297775 346365 345293 354375 356966 350993 357914 394549 394004 712091 739201 41.05 68.0 2
11:58:22 2023-09-27 452013 448800 96397 94471 149763 154326 159502 159045 97677 96371 114245 117734 143178 144500 455398 491574 1180588 1152707 459406 475032 132180 114268 132256 134668 159102 156101 147768 148895 93516 93559 330359 286126 831710 830088 212035 211521 279892 282539 337762 325712 333306 335777 340430 342718 312216 346101 792788 841453 584786 487243 303869 297428 346355 343286 352289 357854 351560 358676 393333 395566 705556 736865 41.05 68.0 2
11:58:23 2023-09-27 447992 447419 96430 94500 150141 154077 160104 159012 97843 96371 114436 117586 143246 143824 455034 492719 1176369 1159423 461365 474996 132162 114504 132073 134744 158447 156092 147150 148375 93292 95651 318449 285113 814977 827736 212878 211768 279820 280897 335737 324767 333613 335777 340669 343784 312028 342555 792226 839075 587728 488280 302721 297631 348861 345635 355962 359802 354621 356646 391824 395773 703529 737723 41.05 68.0 2
11:58:24 2023-09-27 451200 445684 96430 94467 149801 154077 159536 158902 97883 96371 114324 117667 143079 143824 455720 487089 1183924 1171001 461217 476263 132806 114471 132825 134631 159427 155701 147286 148201 93421 93431 318449 283890 819630 824225 212630 211486 279534 281689 336224 325782 332567 337680 338748 343819 311992 342555 793039 829437 584786 487588 303008 297775 344553 345356 354456 357854 351668 357371 396362 394696 703104 740079 41.05 68.0 2
11:58:25 2023-09-27 448874 447100 96435 94504 150248 154077 159502 159012 97843 96339 114436 117471 143178 143870 456115 489917 1180809 1172025 459932 476671 132248 114236 132608 134263 158986 155554 147632 150599 93292 95584 319607 283302 822182 823059 212878 211380 279141 281865 335859 325782 332531 335777 338618 345574 311453 342339 796701 828568 575140 486751 302580 297775 346892 346515 354957 358965 351524 357138 394271 394696 713326 739512 41.05 68.0 2
11:58:26 2023-09-27 446459 447542 96435 94500 150111 154111 159368 159418 97648 96570 114514 117954 143178 144701 455824 494899 1187241 1165967 457130 478170 132295 114268 132256 134381 158953 156284 147871 148480 93421 93451 318635 284508 814769 827736 212878 210965 279928 280726 334728 326694 333541 336727 338855 345302 310865 345540 792226 829886 594164 484206 303008 297559 346598 345293 353956 357999 351524 357335 393219 394070 713363 735743 41.05 68.0 2
11:58:27 2023-09-27 447127 449086 96363 92789 149734 154077 159435 159012 97478 96668 114179 117667 143079 144701 455684 491303 1180588 1155948 455705 474925 132111 114426 132347 134381 158953 155771 147717 148480 93292 95584 317664 285315 821915 829704 212594 210719 281475 282938 336809 328082 332856 333384 341798 342197 309892 346482 792641 836525 581073 481772 303653 297356 346892 346233 354456 357603 351487 357914 393083 394553 703987 735826 41.05 68.0 2
11:58:28 2023-09-27 448178 448540 96430 92702 150248 153833 159944 158539 97811 96043 114469 117519 142934 143811 456043 491920 1176369 1159349 461365 474961 132111 114616 132164 134635 158481 155805 147427 148480 93292 95584 320788 284824 811614 828911 212509 211662 279105 280761 337212 324731 333541 335777 339809 343678 311957 342447 793079 836561 591958 488280 302152 297775 345591 345293 354707 356966 354730 357624 391537 394696 702309 739201 41.05 68.0 2
11:58:29 2023-09-27 452181 445649 96501 92702 149974 154077 159469 159012 97811 96503 114324 117633 143178 144023 456043 486981 1180551 1166651 460589 474996 132180 114426 132666 134415 160980 155923 147733 148375 93449 93431 318635 284471 820541 824662 212035 211486 279695 282938 336333 325712 331489 335481 338820 343431 311992 342519 793235 829401 584786 486604 301937 297068 343519 345044 352289 357854 351560 356793 395732 394696 704104 740079 41.05 68.0 2
11:58:30 2023-09-27 448987 445649 96463 92702 150008 153902 160070 158539 97644 96306 114324 117438 143178 143790 454961 491303 1180551 1171192 461365 474961 132437 114236 132858 134491 159206 155628 147320 148064 93292 93292 319607 284105 820655 824225 212509 211331 279105 281295 335859 325712 332261 336252 338344 345302 311694 342519 792675 832311 586257 487588 302366 297401 346855 346088 351677 359874 353512 355602 396750 392127 708625 737723 41.05 68.0 2
11:58:31 2023-09-27 449186 447639 96333 92702 149171 154575 159215 159519 97909 96339 114258 117667 143212 144023 454998 489917 1192188 1168327 457056 478170 132192 114583 132256 134601 158742 156171 147014 148895 93258 93431 321034 287074 807154 824809 212403 210537 279928 281741 338479 325186 333549 337203 338855 343748 310033 344529 792226 828714 579260 483281 303008 296484 345591 344248 351965 356931 351524 358422 394513 392305 710256 736787 41.05 68.0 2
11:58:32 2023-09-27 445829 448619 96359 92446 149763 154578 159435 158759 97478 96339 114291 117552 143178 144500 456043 493030 1185628 1164382 456592 474961 131962 114393 132073 134229 158414 155771 147530 148480 93292 95551 321769 284508 815361 827150 212509 210341 279928 280495 334693 324857 333270 335777 338606 344999 312153 344762 792678 828532 575319 483135 302898 297847 347875 342650 354957 357964 350921 356735 390369 394383 712091 734595 41.05 68.0 2
11:58:33 2023-09-27 449739 447660 96501 92446 149974 154043 160209 159131 97916 96472 114693 117499 143178 144300 456578 492922 1176258 1161673 462639 474961 132019 114307 132073 134546 158852 156101 147530 148305 93034 95584 321769 285113 816374 829499 212176 211514 278908 280895 334693 326694 333541 335777 339916 343197 313039 342411 792788 836598 583610 488280 301755 297847 345556 344806 353956 356896 353693 356793 390952 394070 702605 736787 41.05 68.0 2
11:58:34 2023-09-27 450786 448431 96359 92638 149734 154043 159469 159265 97644 96503 114258 117667 143178 144058 457084 487053 1176369 1162726 458389 474925 132559 113857 133519 134103 159494 155519 148112 148273 93292 95584 318635 284306 827910 828764 212453 211049 279856 282938 333933 327577 332118 333780 340730 342232 310580 344348 795593 837817 586257 484724 302867 297378 345424 345537 354957 357854 351330 356288 394853 394696 701961 737981 41.05 68.1 2
11:58:35 2023-09-27 446590 449384 96561 92702 149937 154021 159401 158978 97680 96603 114436 117633 143145 144257 456079 487053 1186286 1167717 450611 474257 132180 113524 133109 134070 159206 155268 147632 148273 93525 95386 321769 283703 823516 825393 211583 209649 279928 279907 333969 325782 331220 335777 338891 343361 308125 346627 793272 825101 582160 480377 304347 297559 345668 345781 351965 358358 349334 355712 394235 392341 713870 737944 41.05 68.0 2
11:58:36 2023-09-27 456024 446974 94692 92638 149730 154077 159325 159012 97644 96371 114179 117633 143046 144257 455720 491303 1186327 1165826 456988 474996 131894 114616 131800 134668 158347 156831 147150 149207 93157 93431 320788 286052 814964 827238 212070 210642 279892 282140 334693 326694 331525 336489 337834 343643 309781 342519 792226 826887 575319 485242 302972 296800 345556 345781 351965 357491 350957 357371 390952 392270 709753 735189 41.05 68.1 2
11:58:37 2023-09-27 445829 449420 96329 92574 149284 154043 159469 159045 97478 96471 114126 117667 142947 144157 456043 491574 1183945 1162726 455588 474996 132437 114236 133079 134221 158953 155558 147736 148584 93034 95517 319806 284508 818042 827736 212544 209977 279534 279907 335859 326694 333541 333780 338855 343713 308160 344239 790543 832311 589199 481092 302653 296816 345793 342541 355926 358862 350283 356105 392016 395109 712202 736081 41.05 68.1 2
11:58:38 2023-09-27 449505 448435 96401 92196 150248 153513 159978 157626 97744 96043 114357 117276 143178 143358 456761 493630 1173769 1163055 459089 477155 132410 114170 132984 134411 159517 155381 147872 148238 93421 95516 318449 282230 822714 828532 211442 210166 278908 281189 333969 324731 332748 333564 339880 342169 309528 342483 793351 835971 575319 484002 301298 297847 345424 342866 355118 357854 350993 354348 393333 394383 703987 737672 41.05 68.1 2
11:58:39 2023-09-27 451435 448346 96359 92574 149284 154043 159046 158506 97478 96339 114146 117276 142980 144200 456079 487017 1177133 1165231 460589 474257 132146 114406 132256 134196 158953 155771 147632 148273 93292 93495 315566 284508 821739 824225 210851 210670 278908 279872 333969 325186 330487 336489 337585 342436 312966 342230 795607 832201 583315 487096 302152 297133 345876 345464 351749 356364 351560 355173 392158 391409 707002 737953 41.05 68.1 2
11:58:40 2023-09-27 456024 448116 96367 92510 149730 154043 159368 159131 97816 96538 114403 117533 143077 144089 455897 493391 1187403 1165967 457129 474961 131642 114616 131800 134860 158162 156205 146468 150914 93034 95618 321034 285021 824927 827736 211548 210124 279141 279872 334693 324857 331992 335777 337799 343713 309095 342483 791955 826887 586257 483281 302580 296901 345556 344023 351965 356399 350957 357661 392158 391994 708978 735222 41.05 68.1 2
11:58:41 2023-09-27 445829 450349 96363 92574 149117 154073 159469 158759 97644 96339 114179 117633 143079 144600 456079 494144 1183945 1161890 455947 474996 132180 114203 132256 134415 158953 155662 147632 148376 93233 95551 321769 284508 825436 827308 212261 210061 279623 282103 336571 324821 333433 333744 338166 346628 311453 344384 790359 832311 589199 480377 302152 295708 346365 342866 353241 357854 349370 355748 392016 395288 710293 735807 41.05 68.1 2
11:58:42 2023-09-27 455871 448248 96558 92417 150215 153692 160132 158439 97713 95979 114726 117209 143178 143901 456761 493630 1171220 1161036 459895 474257 132180 114046 133296 134432 158986 155303 147632 148273 93292 95484 327202 282902 825996 829118 211512 209977 278320 280761 333969 324731 332531 333816 338891 341656 309095 341892 792226 836007 586257 484687 300234 297775 345803 342866 354957 356850 350957 354348 393057 393159 701961 738045 41.05 68.1 2
11:58:43 2023-09-27 459761 447639 96333 92582 149763 154043 159215 158539 97677 96503 114291 117552 143212 144108 457444 487125 1178960 1165268 461365 478134 132437 114236 132256 134229 158953 155814 147595 148375 93319 93399 318022 284508 823751 824115 211040 210979 279069 282140 335859 325186 330987 334472 336817 342683 310544 342447 792675 829365 584786 486208 302506 296960 345668 345781 351929 357854 351560 355479 391848 391135 704104 736944 41.05 68.1 2
11:58:44 2023-09-27 444462 446974 96333 92331 149767 153616 159469 158472 97644 96075 114212 117471 143178 143824 457444 489917 1180694 1171751 453873 474221 132214 113524 133176 133792 159359 154837 147632 148066 93292 95386 318022 283302 829718 825393 212211 208995 279141 280334 333969 325712 330987 333888 338344 342683 307659 342519 792115 820158 587728 483245 301298 297775 345840 345355 351496 359260 349227 354489 392914 392198 713289 739180 41.05 68.1 2
11:58:45 2023-09-27 447164 449711 96329 92446 149217 154039 159215 159045 97478 96339 114126 117471 143178 144300 456115 493066 1186456 1166659 458510 479189 129687 114550 131982 134639 158380 156171 147251 148895 93193 93399 320788 285040 809829 825393 211668 210166 279534 281344 334657 324857 331525 333888 337041 343607 308195 342483 790543 825101 583610 482903 301938 296800 345036 344806 351965 358358 350427 355748 389240 391135 709790 734664 41.05 68.1 2
11:58:46 2023-09-27 454746 451765 96158 92446 149288 154077 159435 159045 97510 96339 114047 117471 142682 144058 456115 491538 1183945 1161899 455266 474961 132253 113524 132098 134428 158481 155979 147736 148802 93034 95485 321769 284325 829774 827326 211618 209065 279141 280039 335859 324731 333036 333310 338855 343197 310831 344275 790575 832238 580710 481543 302453 295673 345876 344952 355459 358286 349334 355712 391848 394696 711572 737097 41.05 68.1 2
11:58:47 2023-09-27 449482 451125 96329 92450 149763 153829 159300 158539 97615 96538 114481 117594 143913 144223 457298 491961 1174625 1163021 458874 477832 132629 113368 133176 133792 159494 155277 148285 147892 93292 95385 320788 282902 839256 829977 211223 209684 279105 279907 333969 325712 331489 333310 339642 341109 309060 342483 793308 835971 586257 483318 301158 297487 344937 342866 353956 357340 350427 353562 392194 394106 701961 737944 41.05 68.1 2
11:58:48 2023-09-27 450796 451116 96329 92446 149317 153829 159469 158539 97510 96339 114179 117438 143178 143824 457444 487089 1178877 1165268 461365 474996 132180 114203 132816 134229 158953 155554 147530 148273 93034 95419 321769 284508 823196 824225 211181 210719 278729 282539 335993 327618 330880 336727 336675 342507 309892 343340 793277 829741 584786 486898 301298 297428 345424 344733 351929 356647 351487 354635 392158 390886 709130 737944 41.05 68.1 2
11:58:49 2023-09-27 448243 449127 96589 92574 151188 153974 159401 158725 97581 96406 114660 117499 143178 144500 456079 493030 1184463 1165767 457130 474996 131951 114268 131891 135148 160340 156319 146778 150949 92906 95618 321769 286126 814397 825393 211512 209649 278320 279761 334423 324857 330487 335777 336546 342683 308160 342447 791103 827239 583610 482903 301938 295758 344553 344806 351375 357854 349406 356540 389822 390551 708171 734393 41.05 68.1 2
11:58:50 2023-09-27 445824 451445 96167 92446 149255 153829 159215 158539 97478 96075 114126 117552 142947 144058 456079 493066 1183104 1162726 455588 475032 132162 113524 132098 134103 158481 155450 148046 148896 93157 93260 320788 284508 817479 828911 211442 209475 279105 281344 333933 324857 332531 333346 337799 342683 310561 342230 791103 829959 587728 482070 302080 297241 346365 342794 354456 358358 349089 355209 390714 393552 711844 735222 41.05 68.1 2
11:58:51 2023-09-27 450746 451756 96486 92191 149970 153088 159978 157801 97648 96373 114436 117242 143079 143392 457121 491574 1174625 1159386 461365 475032 132253 113446 132189 134217 158843 155554 147741 148481 93034 95386 321769 283503 821225 829154 210886 209649 277539 280430 333969 324857 332261 332841 338344 341382 310099 340344 790996 829401 584786 487243 299908 296067 345913 342276 351965 356850 350957 351537 388625 392341 701465 735780 41.05 68.1 2
11:58:52 2023-09-27 450758 449070 96200 92446 149184 153555 159215 158506 97510 96043 114126 117471 142947 143824 456975 486674 1173728 1164994 459800 478509 130230 113947 132281 134095 158886 155667 147736 148584 93097 93367 320788 284508 835410 827150 210668 210061 278568 279761 333969 325712 329452 333888 338606 342136 309564 341376 792115 829437 584786 484724 303485 295708 342961 343286 351965 356278 350180 354635 393369 391135 701110 737981 41.05 68.1 2
11:58:53 2023-09-27 461204 447729 96583 92382 149280 153582 159469 158506 97510 96011 114179 117276 143212 143392 457481 488678 1178896 1168425 461365 474996 132070 113524 132164 134314 158481 155775 147115 147892 93034 95386 323622 284105 826692 824809 210851 209831 277929 279677 333969 324731 330522 333888 335804 342683 312337 343244 793167 830370 583315 486062 300047 295708 344901 342722 351785 359355 351343 353526 391023 391170 706130 737759 41.05 68.1 2
11:58:54 2023-09-27 446479 448340 96200 92446 148855 153936 159325 158539 97615 96538 114291 117432 143010 144189 458468 494420 1187315 1165967 457850 476705 129687 114426 131619 134529 157843 155953 146703 148842 93034 95484 323622 285720 809708 826380 211301 209030 278320 279761 334189 324857 330522 333888 338897 342683 309333 342411 789983 825137 586257 483862 300617 295615 344518 342866 351434 357854 349370 355712 388625 390551 710293 733624 41.05 68.1 2
11:58:55 2023-09-27 447921 451015 96188 92446 149055 153936 159215 158902 97510 96371 114159 117700 142980 144291 457444 490159 1180675 1161899 456128 475032 131996 113824 132073 134103 158700 155554 147530 148273 93034 95419 321034 285113 816880 828532 211329 209224 278997 281235 333825 324532 332118 332158 338238 342028 309953 342339 790993 833417 589199 477638 301084 296067 344937 342758 353051 356815 348282 355497 389857 393195 708060 734701 41.05 68.1 2
11:58:56 2023-09-27 450942 452727 96497 92559 149560 153940 160978 158472 97546 96274 114291 117499 143077 143824 458129 490956 1172934 1163332 459693 475665 132437 113213 133017 133859 159427 154561 147855 147652 93292 95386 318449 283703 845719 827326 210227 209503 278320 279761 333030 325484 330487 332518 338855 339613 308160 341893 791555 835417 575816 483281 300234 296650 342961 342866 351965 356600 349406 353562 392230 392377 703104 737944 41.05 68.1 2
11:58:57 2023-09-27 452223 451489 96325 92191 148950 153582 158902 158506 97510 96043 114258 117309 142980 143824 457481 491448 1180588 1167828 459552 476072 132253 113368 131982 134314 158953 155173 147422 148028 93319 93431 318449 284215 822182 824079 210745 209802 277822 281741 333897 324857 330487 333888 335768 342718 311712 343244 791251 832311 590473 486208 301298 296585 344937 342866 350867 357854 351524 353598 390988 389659 704023 737096 41.05 68.1 2
11:58:58 2023-09-27 447089 448828 94623 92446 149631 153970 159325 158506 97648 96472 114738 117438 142947 144058 457481 494527 1187302 1165231 458033 475701 132070 113680 131800 134520 158447 155805 146502 148099 93034 95419 318449 284911 814291 827150 210886 208995 278320 279761 333722 324857 332266 333888 336274 342683 307659 342170 789983 829373 586257 481844 300866 296067 344518 342866 350580 355867 349370 354671 387467 390551 710330 735780 41.05 68.1 2
11:58:59 2023-09-27 449510 449676 96125 92446 149088 153936 159215 158792 97510 96371 114126 117667 142980 144291 457481 490123 1180680 1162465 456128 479189 132192 114241 132347 134095 158776 155632 147426 148376 93292 93399 321034 285113 819626 829777 210886 208751 278997 281076 333969 324857 330987 331762 338641 342870 306944 342483 790543 834202 584786 480413 301755 296067 344937 342866 351965 355245 349370 355748 389822 391170 703104 733624 41.05 68.1 2
11:59:00 2023-09-27 460990 447674 96234 92191 149797 153582 159502 158153 97543 95979 114324 116919 143461 142894 455824 493102 1171368 1158562 463186 476407 132253 114046 131982 134309 158347 155771 146945 147892 93034 95419 315566 284508 817846 829741 210970 209684 277344 279677 333969 324857 331525 333346 337562 341109 311271 342757 790883 834561 584786 487133 299129 296376 345876 342336 353920 356708 350583 351465 389240 392341 701998 736713 41.05 68.1 2
11:59:01 2023-09-27 446423 450988 96291 92386 149627 153543 159593 158506 97582 96472 114481 117399 142976 143955 456969 490811 1183876 1172711 456815 478509 132468 113446 132256 133759 158953 154837 147733 147892 93292 93195 319607 283703 827792 827308 211265 208309 278320 281741 333969 324696 329488 333816 337290 341074 306899 342411 793351 820388 583610 477566 301298 297689 342961 342866 351929 356815 347233 354598 395356 390515 712350 737347 41.05 68.1 2
11:59:02 2023-09-27 449510 449702 96225 92485 149155 153795 159181 158868 97445 96043 114159 117438 142980 144500 457408 493066 1188890 1164382 458412 476407 131642 114124 131800 134415 158162 155805 146744 150879 92906 95583 318825 286126 821327 825393 210192 209335 278105 279509 336462 324410 332396 333492 336097 341515 309953 341953 790322 828434 577266 482526 300658 295000 346402 342686 350867 357854 349299 354062 387467 390267 710146 732476 41.05 68.1 2
11:59:03 2023-09-27 453472 449482 96497 92413 151179 154226 159368 158944 97648 96274 114291 117385 143178 144300 458129 493066 1176369 1156679 462605 476000 132070 114203 131800 134196 158380 155662 146571 148480 93070 95517 319806 286126 817404 828911 209501 209649 277929 279761 333969 324857 330487 333310 336817 342870 308160 339759 791103 829365 584786 486208 299660 295400 345424 341962 351965 356278 349370 351429 387467 391684 703104 734751 41.05 68.1 2
11:59:04 2023-09-27 452334 448085 96488 92191 148914 153547 158961 158506 97478 96043 114080 117404 142947 143790 457768 487053 1173842 1162390 459658 474996 131928 113446 131982 133977 158481 155563 147390 148340 93157 93494 321034 284911 816583 827897 210052 208856 277786 279689 333861 327387 330516 333816 337290 339272 308089 343244 793351 833490 583315 483281 300266 295852 342961 344806 349809 355197 350144 353526 390952 388770 701110 735743 41.05 68.1 2
11:59:05 2023-09-27 450891 448165 96289 92315 149019 153795 158928 158506 97445 96373 114291 117404 142716 143870 457084 493066 1189232 1162726 457996 478097 131608 113524 131619 134196 157843 155662 146709 148376 92777 95517 318825 286126 813150 825393 210192 208647 277929 279564 333969 324857 329186 333852 335733 341397 307158 341340 789983 825137 593459 482489 300872 293389 345668 342794 350584 356850 348318 354039 388015 389316 709213 731440 41.05 68.1 2
11:59:06 2023-09-27 446483 448340 96024 92191 148576 153795 158928 158506 97179 96043 114237 117519 142716 144058 457444 490088 1180588 1163294 455432 478473 130230 113524 132164 134061 158414 155381 147014 148341 92933 93334 320788 285113 816029 829118 210851 208274 278213 279509 333969 324857 330987 331493 337562 341242 308642 341857 788828 832041 587728 477602 301298 294564 342961 342758 351749 356278 347233 354348 389751 392305 708208 735472 41.05 68.1 2
11:59:07 2023-09-27 452407 450089 96129 92446 148981 153582 158961 158405 97411 96043 114126 117276 142997 143790 458454 491303 1174699 1161899 459604 474996 132272 113213 132892 133725 159206 154768 147632 147654 93034 95319 320788 284105 830033 828911 210275 208634 277929 279761 332454 324731 329452 331798 337799 339307 307193 341064 790960 834129 584786 483245 300235 296125 342961 342794 351965 355743 349106 351501 391848 391684 703104 737907 41.05 68.1 2
11:59:08 2023-09-27 452435 448340 96158 92314 149188 153513 159181 158220 97582 96242 114481 117284 142976 143722 457298 491266 1181398 1169370 462603 478509 130049 113446 131982 134234 158304 155519 147324 147823 93034 95417 320788 284508 821961 824809 210052 208960 276689 279761 333969 324857 329452 333888 334724 341109 309775 339759 792115 832311 580372 485827 300447 294735 342961 342276 349774 356815 350391 351465 389822 387648 704023 735743 41.05 68.1 2
11:59:09 2023-09-27 447077 449702 96062 92191 149121 153274 159181 158506 97379 96043 114047 117438 142749 143790 458454 489917 1184786 1166962 453873 476036 132146 113213 132164 133759 158481 154802 147632 147654 93168 95319 318635 284306 824391 825393 210157 208031 278532 279581 332706 326549 331925 333166 336133 342208 308316 342339 792116 830309 586257 477530 301116 295093 342961 342577 350297 356529 349053 355173 390369 389351 708121 733688 41.05 68.1 2
11:59:10 2023-09-27 453583 451738 96296 92440 150826 153974 158827 160602 97348 96438 114126 117499 142772 144130 458056 491574 1180588 1157253 455798 476000 131734 113368 132477 133977 158818 155563 147222 148066 92906 95319 320788 285720 817359 829777 209829 208274 278320 279761 333969 324821 329452 332301 337834 338494 306266 344504 789946 834166 584786 480377 301298 294885 342708 342794 351929 354392 348808 354635 388625 389968 703104 733661 41.05 68.1 2
11:59:11 2023-09-27 451052 450827 96162 92191 149730 152986 159469 160136 97711 95751 114212 116853 142942 143561 458454 494527 1171368 1157665 459588 477593 131676 113524 131709 134070 157843 155268 147150 148131 92865 93398 321769 284471 814129 830088 210052 209252 276051 281308 333861 324183 330451 331762 336274 339544 309333 341542 789763 833490 577810 486208 299528 295501 345559 341686 351965 355743 349334 351357 387467 391099 703104 733697 41.05 68.1 2
11:59:12 2023-09-27 446494 449496 96264 92282 149221 153513 158928 157801 97379 96373 114258 117385 142682 143824 458129 489917 1186434 1168621 453232 476036 132345 114084 132189 133725 158843 154884 147741 148171 93034 95187 318635 284508 824630 826564 210157 207625 278124 279495 332724 326694 328955 332805 335768 339578 306473 341893 790365 820351 587728 477602 299201 295708 342961 342794 350903 356278 348843 353562 390988 389351 712350 735706 41.05 68.1 2
11:59:13 2023-09-27 455892 449359 96125 92196 149117 153547 158928 158506 97179 96043 114126 117552 143031 143790 457481 494527 1185449 1165826 459857 479869 129584 114327 131734 134512 159444 156701 146968 148792 92771 93335 315566 286052 816846 825393 210346 208309 277539 279509 333969 323835 328955 333816 334724 342870 308897 340344 788233 825101 583610 480340 300872 295758 345424 340690 351965 356850 350196 351501 389478 391719 709753 733674 41.05 68.1 2
11:59:14 2023-09-27 451692 450988 96300 92031 150004 152909 159809 161896 97680 95913 114047 117161 142947 143126 458129 493030 1170500 1157665 461365 476036 131711 113213 131800 133759 158304 154837 147187 148066 92970 93164 321769 283703 821225 829118 209466 208164 275806 279761 333499 324363 330451 331762 336274 339035 309138 338258 791103 829329 584786 485279 297807 295708 342961 340725 351965 354711 348246 350826 387467 391099 704604 734760 41.05 68.1 2
11:59:15 2023-09-27 450863 449707 96034 92191 148749 153547 158928 158472 97379 96209 114258 117284 143010 143921 457946 486873 1178042 1162577 462237 476263 130049 113446 131982 133759 158447 154837 147253 148134 92865 95515 318022 284508 821068 826564 209360 208716 276724 279761 333463 324857 330049 333816 334794 338494 307158 339281 792788 829959 590473 484724 300235 294885 342961 342866 348756 354711 350162 351465 388625 387578 701110 733638 41.05 68.1 2
11:59:16 2023-09-27 449212 449007 95962 92191 148914 153547 158818 157601 97179 96011 113969 117276 142749 143824 458508 494144 1185628 1162726 457996 476036 129364 113524 135172 134229 161088 155805 146709 148480 92713 95352 323973 286126 808986 825393 209829 208129 278056 279564 333969 323871 328955 333581 334489 340325 312488 340309 788791 825065 581843 481431 300447 292772 344937 341758 350338 356850 347269 351501 388015 388770 710330 732476 41.05 68.1 2
11:59:17 2023-09-27 450806 450543 96292 92440 149155 153940 158894 158944 97380 96306 114126 117466 142812 144189 458778 490123 1180588 1159736 455830 477114 131859 113368 131800 133759 158271 155558 147288 147963 92906 95253 320788 285113 820958 832201 209829 207625 277539 279761 333734 324857 329488 330491 337290 339544 306509 341100 789983 832311 586257 477566 300872 293908 342961 342275 351965 355481 349337 354098 387503 389624 703104 732476 41.05 68.1 2
11:59:18 2023-09-27 450212 449711 96054 92196 149255 153088 159325 161861 97374 95555 114047 116853 143178 142759 457444 494144 1171368 1156022 459588 476443 131642 113290 131731 133771 157342 155554 146744 148236 92832 93398 319806 285849 818809 830088 209396 208856 276510 279653 335591 323691 332396 331726 335733 339035 307623 338223 788644 829365 584786 486208 297626 294265 345315 340403 351398 355174 349370 351357 388015 389933 700576 733587 41.05 68.1 2
11:59:19 2023-09-27 445986 450165 96189 92091 149017 153513 158928 162001 97146 96011 114159 117304 142615 143790 457225 489917 1182896 1171039 453909 476407 132162 113213 132098 133641 158953 154733 148204 147964 92970 95154 318635 284508 824177 825393 209501 207013 277929 279761 331986 324857 328958 332805 334794 339544 306906 341376 792226 826339 584786 479754 300945 293908 342478 342866 349809 355494 348843 354098 389170 387613 705057 734664 41.05 68.1 2
11:59:20 2023-09-27 448504 450787 96000 92196 148580 153582 158928 158372 97179 96011 113969 117242 142783 144300 458129 496897 1180588 1161899 457130 479189 130049 113693 132164 133969 158128 155165 147084 148031 92933 95416 317299 285315 819744 828911 210010 207625 277539 279761 332706 324592 330487 329795 334794 340598 306617 343104 787638 829336 586257 477602 299387 294229 342744 340654 351965 355779 348843 351537 387503 390825 705057 732512 41.05 68.1 2
11:59:21 2023-09-27 447365 451508 96292 92191 148749 153547 158928 158120 97211 96274 114126 117276 142749 143358 458454 489917 1174699 1161899 459732 475032 132253 112980 132073 133423 159077 154768 147115 147172 92906 95221 320788 284508 829468 828911 208847 207984 276724 279564 331448 324857 328458 330759 336274 338258 306906 339795 792226 829473 591966 481844 297482 295128 341443 342830 350279 353612 348037 351393 390678 388770 701110 736552 41.05 68.0 2
11:59:22 2023-09-27 461634 449012 96062 92128 149044 153054 158961 157935 97312 95913 113969 117008 143010 143688 458645 492345 1179719 1169370 462605 476263 129687 113985 131982 133599 158414 154768 146571 147860 92777 95317 320788 284105 822626 824225 209466 207984 275700 279761 332724 324592 328458 331798 333450 340598 308461 338223 791103 820424 583315 484724 297807 293953 342961 342275 350338 356850 347269 350332 388660 388806 707706 735743 41.05 68.0 2
11:59:23 2023-09-27 449400 449568 95834 92064 152440 153088 158254 158506 97146 96299 113870 117276 142716 144058 457481 490159 1180447 1157702 455804 477923 131711 113213 132159 133763 157944 154837 147222 147724 92777 95187 321034 285315 822300 829741 209501 207302 277539 279367 333030 324591 329452 329493 335804 339035 306870 340309 790283 829959 587728 477566 299310 294193 342961 341758 351965 354144 348843 351537 387467 389078 703305 731994 41.05 68.0 2
11:59:24 2023-09-27 457354 449424 96362 91991 149394 153376 159526 158153 97546 95751 114126 116753 143043 143257 458776 495116 1171368 1156022 459588 479529 129618 113446 131528 133889 157734 155303 146434 148096 92676 93131 323622 285315 813271 829118 208882 208344 275842 279331 333969 323643 331036 331260 334794 338528 307399 340722 788828 829437 583315 486208 297482 294002 342961 340690 350867 354711 348843 350862 387497 389933 700079 733251 41.05 68.0 2
11:59:25 2023-09-27 447545 449707 95992 92064 149014 153054 158961 161861 97179 95815 113969 116919 142783 143801 458454 491303 1180588 1170359 456517 476072 131711 113057 131982 133541 158733 154768 147222 147654 92906 95023 319607 283521 824863 824809 209864 206979 276265 279761 331215 324857 327962 331762 334759 340325 306906 339007 789539 820315 584786 483318 297771 295758 342478 342528 349845 356565 349686 351177 392385 391246 711966 735153 41.05 68.0 2
11:59:26 2023-09-27 451052 452269 96093 92091 148510 153901 158389 158506 97146 96011 113969 117161 142942 143722 458129 489365 1186364 1161890 456591 477150 131460 113135 135242 133759 157843 154837 146778 147963 92651 95187 321991 286736 815675 825393 208882 207625 277539 278047 333030 324857 330049 332841 334220 340873 306906 339246 788233 820388 583315 480413 299206 292440 342961 341722 349246 355494 346711 351501 388015 387578 707706 731440 41.05 68.0 2
11:59:27 2023-09-27 449505 450417 95896 92191 152403 153547 158322 158187 97146 96043 113870 117276 142617 143724 457805 492683 1180675 1159906 455266 479189 129618 113368 131982 133994 158128 155203 146675 148031 92805 95448 321034 285315 819744 831857 209466 207013 276724 279367 331700 324340 329488 329689 334829 339578 306906 342514 788864 828948 587728 477566 300023 293425 342961 340725 351965 354983 348349 351501 387467 389897 701998 732512 41.05 68.0 2
11:59:28 2023-09-27 450832 449712 96292 91991 148576 153547 158355 161931 97146 95881 114047 116919 142617 143636 458129 489917 1174699 1159423 459406 477082 131962 112902 131891 132922 158481 154518 147427 147449 92777 95154 323973 284105 825825 826705 208667 207382 276265 278938 330947 324857 334494 329795 335768 338036 306906 338294 791103 829437 581843 481844 299564 294216 340927 342275 349845 352588 347233 354112 389240 387000 700079 733633 41.05 68.0 2
11:59:29 2023-09-27 448186 450791 95967 91900 148679 153054 158928 161861 97179 95622 114171 116853 143178 143155 459300 492548 1181398 1172711 459782 478509 129687 113368 131982 133624 158919 154733 147187 147963 92841 95186 321769 283886 821343 825123 209466 207446 275577 279653 331915 324327 330802 330759 333718 339578 306906 340370 791103 825805 584786 481772 297734 294229 341960 341686 349774 356278 348843 350826 389442 387578 710256 734815 41.05 68.0 2
11:59:30 2023-09-27 454514 451582 95791 92191 150338 153513 162297 160823 97146 95979 113870 117242 142791 144449 458092 492266 1177968 1153427 456666 477593 131642 113368 131619 133692 157701 154837 146744 148099 92744 95252 319806 286126 819740 831539 208632 207404 277503 278047 332958 323871 330516 331224 335768 339034 308642 339246 787601 834129 581843 483245 300199 292370 342961 340654 349809 353577 348808 351235 388015 387613 698977 731481 41.05 68.0 2
[truncated: 150,323 more chars]
