# Supplementary material for: Methods for Estimating the Detection and Quantification Limits of Key Substances in Beer Maturation with Electronic Noses
Source: Sensors (Basel). 2024 May 30;24(11):3520. doi: 10.3390/s24113520 (PMC11175341; doi:10.3390/s24113520)
Supplement: Supplementary file 1 [file sensors-24-03520-s001.zip › Data/2-Phenylethanol/raw data/Day 2/100ppm3.txt]

Time Date R01 R02 R03 R04 R05 R06 R07 R08 R09 R10 R11 R12 R13 R14 R15 R16 R17 R18 R19 R20 R21 R22 R23 R24 R25 R26 R27 R28 R29 R30 R31 R32 R33 R34 R35 R36 R37 R38 R39 R40 R41 R42 R43 R44 R45 R46 R47 R48 R49 R50 R51 R52 R53 R54 R55 R56 R57 R58 R59 R60 R61 R62 T01 H01 Phase
12:05:00 2023-09-27 328277 323934 80727 78694 118167 124063 120453 120234 88311 87290 96430 95760 114803 115990 333780 356717 952351 946157 351641 364284 107022 94413 105359 102548 118482 114431 109066 109716 77076 75640 255405 226951 661709 659906 197680 195029 252176 252720 290873 284956 301303 303553 316246 321181 298475 331920 671400 702335 510663 414687 264891 259927 302868 299360 315911 319729 322326 328108 360974 361208 585289 613610 41.05 68.0 1
12:05:01 2023-09-27 328227 323939 80834 78797 118524 123908 120788 119769 88372 87290 96564 95728 115119 115797 333708 358835 961470 947503 350189 364284 106923 94508 105077 102860 118020 115191 108665 110130 76978 75795 256521 227847 650921 660373 197680 195303 251821 252720 290802 284600 302359 302808 318843 322458 303192 333018 672500 711342 507921 419396 267472 261432 302301 300164 315911 321199 324026 327645 364558 362221 586081 615824 41.05 68.0 1
12:05:02 2023-09-27 324857 325182 80782 78773 118361 124236 120453 120102 88154 87561 96362 95989 114737 116344 333672 359665 959310 943397 348852 367142 107022 94477 105364 102650 118646 114609 109032 109759 77011 75743 257717 227401 660262 661828 197124 195714 251078 252720 292337 283688 300667 303093 316875 321631 302129 330344 667006 703318 507849 418285 266067 260939 301383 299325 315161 320299 324026 328436 359948 360093 587095 617209 41.05 68.0 1
12:05:03 2023-09-27 325786 324004 80944 78805 118138 123977 120620 120102 88279 87561 96497 95792 114928 115990 333708 360970 953738 940926 351460 364249 106956 94476 105398 102720 118448 115058 109032 109649 77097 75743 257560 225643 658944 662101 197124 196055 251323 254114 291920 285076 301193 305180 316991 322565 300572 333889 673492 703717 509539 419173 265960 260506 300926 302033 315911 322556 322217 329907 360487 360632 590254 613893 41.05 68.0 1
12:05:04 2023-09-27 328464 324688 80691 78833 118138 124236 120453 120102 88339 87743 96497 95760 114928 115990 333708 360588 952115 937873 351496 364249 107679 94348 105612 102548 118753 114261 109292 109683 77129 75702 257717 227401 658695 659439 196986 199021 250725 252167 290767 284885 300687 302808 315919 323153 298405 331381 673847 704508 516978 413887 265298 260904 301952 301184 315911 321199 323990 328473 360720 362292 592186 614479 41.05 68.0 1
12:05:05 2023-09-27 328264 323930 80727 78801 118171 124029 120453 119769 88339 87290 96430 95728 114961 115956 333708 359147 955163 948852 350472 364284 107464 94445 105398 102618 118646 114642 109325 109607 77129 75743 258393 225355 660646 660227 197500 196055 251431 252720 293087 284307 301795 304801 316513 322043 299206 334216 671584 702335 512034 414579 267093 261720 302593 299080 316079 320974 322338 330067 360974 361243 584155 615424 41.05 68.0 1
12:05:06 2023-09-27 329659 323969 80723 78833 118167 123943 120620 119769 88339 87409 96497 95728 114961 115956 333708 359954 959310 946157 347314 364832 107635 94477 105398 102650 118448 114675 109066 109792 77044 75722 253133 227883 657202 658506 197402 195577 251467 251711 290626 284556 304231 302596 317167 322182 300970 333162 670852 709406 512034 414543 265705 261576 303059 302106 315911 320748 324627 327437 359948 363125 588541 617388 41.05 68.0 1
12:05:07 2023-09-27 325001 326776 80466 79029 118018 124266 120251 120386 88034 87561 96330 95923 114737 116230 333708 359511 957360 940685 350118 364284 107283 94477 105325 102650 118448 114609 109032 109894 77290 75858 257717 228096 657148 661778 196429 196402 250689 254869 291511 283873 303698 303057 320577 321146 301275 331417 674177 709224 510663 417622 264856 260541 301385 302889 315911 320748 324627 328938 360775 361243 592223 617245 41.05 68.0 1
12:05:08 2023-09-27 326839 323739 80981 78837 118138 124029 120453 120102 88339 87441 96497 95760 115040 115956 333708 359954 957950 938217 354452 364320 106956 94477 105252 102790 118087 115045 108923 109792 77044 75774 257717 227561 651925 658069 197124 195714 251078 251746 290325 285838 302156 303432 318092 320218 299347 331381 672822 703282 509292 419542 264080 260143 302808 300235 315466 320209 323544 328145 364522 363718 592012 618111 41.05 68.0 1
12:05:09 2023-09-27 330411 323713 80691 78797 118134 124029 120620 120018 88553 87258 96497 95728 115040 115843 333708 360049 953467 940722 351533 363738 106989 94380 105398 102931 118607 115058 109166 109818 77157 75753 258844 227592 657875 658396 197644 196126 251431 252872 290767 285321 301900 304017 316956 322078 300534 333397 674375 703174 517722 414398 266114 260108 300469 301642 315911 321199 323534 328473 359983 363415 591768 614044 41.05 68.0 1
12:05:10 2023-09-27 327532 323482 80727 78833 118167 124063 120620 120018 88432 87409 96497 95760 114961 115990 333744 357492 951677 946157 351605 363703 107464 94412 105325 102618 118448 114642 109032 109683 77044 75743 257228 226920 655993 660373 197680 195166 252176 252720 291688 285445 301942 304516 316653 321181 301202 334253 667006 702335 512034 414651 264891 260108 304493 302033 315802 321960 324889 329797 360938 361137 585202 613824 41.05 68.0 1
12:05:11 2023-09-27 329426 324238 80723 78694 118408 123977 120788 119769 88372 87226 96531 95663 114961 115763 333744 358835 959394 947503 350508 367776 107446 94605 103753 103001 118511 115124 108898 109691 77124 75795 258168 228816 654490 659439 197541 195303 251467 252720 291405 284583 300913 302030 318127 321925 298440 333217 672537 710446 503453 417033 267580 259350 303224 300235 315911 321199 324591 327400 361098 362870 587928 617700 41.05 68.0 1
12:05:12 2023-09-27 324857 324866 80691 78801 118134 123968 120453 119769 88279 87409 96497 95983 114770 115956 333672 357720 960073 944813 351413 364284 107464 94412 105286 102650 118448 114609 109132 109716 77044 75702 257717 226920 660618 661828 197361 198567 251290 252720 291960 283617 300913 303128 317867 320957 300713 330344 667006 703318 520945 419964 265960 263201 302986 300058 318371 320642 324374 328291 362980 360492 586838 617625 41.05 68.0 1
12:05:13 2023-09-27 327260 323478 80866 78751 118138 121792 120453 119935 88339 87409 96430 95760 114987 115923 333672 360876 959310 938243 348362 364284 106989 94477 105252 102650 118366 114900 109032 109792 76991 75743 270258 227883 657620 657961 196848 198881 250549 252907 290767 284450 303983 303467 317203 321216 299347 332387 673847 710446 507849 417069 264891 260143 299593 301889 315911 320748 324397 327936 361062 361243 592678 617245 41.05 68.0 1
12:05:14 2023-09-27 324676 323713 80470 78833 118134 124063 120453 120136 88219 87561 96363 95792 114770 116023 333636 360970 948208 939553 350472 363193 107464 94316 105432 102521 118646 114464 109066 109422 77076 75618 257560 225089 663119 660373 197124 198881 250725 251922 290626 284587 300456 305017 315223 321664 301275 333741 675111 701584 512034 414470 266337 261634 300819 302963 315911 321128 323390 329737 360974 361173 588976 612669 41.05 68.0 1
12:05:15 2023-09-27 329659 324969 80884 78751 118413 123943 120453 119769 88339 87437 96497 95663 114961 115604 333708 360616 950968 940612 351002 363229 106989 94445 105325 102580 118332 114609 109032 109683 77044 75711 257379 227240 657875 657575 197402 198846 251078 252202 290696 285120 300036 304017 317167 322893 297501 335205 672859 702679 510663 413887 265741 260143 302467 301642 315911 319694 325648 329207 359983 363415 591768 614479 41.05 68.0 1
12:05:16 2023-09-27 328728 324500 80723 78845 118442 124063 120620 119935 88339 87441 96464 95760 114961 115956 333672 359919 956518 947067 350472 366104 107571 94348 105359 102586 118482 114237 109066 109607 77076 75743 258844 225643 658054 659439 197541 198846 251467 256868 293024 284490 301937 305159 319445 323397 302238 333289 671547 703790 514775 414470 267580 261720 302159 299219 316557 321199 323534 330177 360974 362983 586228 615387 41.05 68.0 1
12:05:17 2023-09-27 329193 324636 80774 78690 118393 124024 120704 119769 88372 87290 96531 96015 114803 115876 333672 359665 959310 946157 350453 364284 106989 94509 105252 102790 118087 115124 108948 109792 77011 75733 256521 228529 655996 659439 198165 198846 251821 251711 290560 284521 302401 302632 319608 321181 301172 333469 667079 711451 510663 417958 265705 260108 302336 300235 315911 321199 324555 327437 362181 362870 587059 617245 41.05 68.0 1
12:05:18 2023-09-27 327995 323680 80723 78801 118171 123856 120620 119769 88339 87651 96430 95760 114961 115990 333708 360588 959310 938217 349451 363738 106989 94445 105252 102650 118391 114576 108957 109792 77076 75702 255405 228044 655704 657961 197402 198881 251467 254869 290555 285196 304464 304649 318021 321525 301556 332279 673701 712385 510663 418767 267093 260869 300926 302136 315911 318362 324410 328436 361062 361243 591509 616334 41.05 68.0 1
12:05:19 2023-09-27 326952 324969 80723 78833 118134 123977 120453 120018 88339 87561 96363 95792 114961 116023 333708 360716 953774 939945 353630 363738 106989 94445 105252 102650 118448 114900 109032 109792 77044 75671 257560 226791 656454 661828 197402 198881 251078 252097 290696 285392 301303 304981 317203 320218 302129 331381 673847 701124 509463 419578 264080 260722 301383 300936 315911 320244 322064 329943 361062 360920 590471 612669 41.05 68.0 1
12:05:20 2023-09-27 329659 323513 80727 78837 118167 121757 120453 119769 88372 87409 96531 95760 114961 115763 333708 360014 952388 940685 351569 363738 107531 94445 105325 102650 118482 114675 109032 109792 77044 75711 256521 226920 656919 657705 197536 196091 251359 254869 290661 285240 301827 303910 317026 322078 298946 333325 675407 703138 510663 414507 266149 261418 302593 303534 315911 319729 324062 329477 362615 363273 594302 614516 41.05 68.0 1
12:05:21 2023-09-27 327337 323720 80691 78698 118370 124029 120453 119769 88372 87441 96430 95760 114803 115956 333744 356395 952351 946157 351569 366352 107022 94380 105359 102580 118448 114294 109066 109456 77044 75711 257560 225643 655859 659439 198097 195126 250541 252720 290723 285241 301942 304766 316910 321995 301239 332423 667042 702335 501104 414651 267580 260108 303293 301252 315911 320209 322553 330177 359983 361278 585362 614991 41.05 68.0 1
12:05:22 2023-09-27 328724 324974 80866 78694 118533 123822 120620 119769 88492 87258 96747 95597 115040 115604 333708 358835 959430 947621 350508 364320 106989 94477 105218 102650 118053 115196 108698 109759 77011 75858 257717 228544 650038 660480 197680 195851 251962 252720 291547 284778 303013 303361 318949 321181 299276 333433 667079 711451 516832 418140 265705 259892 302336 300480 315911 321128 324591 327704 361133 362870 587059 619877 41.05 68.0 1
12:05:23 2023-09-27 324390 323031 80723 78833 118171 123977 120453 119769 88339 87651 96363 95760 114770 115956 333708 357505 959310 944813 349379 363193 106989 94445 105252 102580 118555 114609 109032 109607 76991 75640 255405 226920 657875 658069 197541 198846 251467 256940 292578 284467 301603 303553 317167 320218 301206 331417 667042 708369 512034 419615 265960 260722 302336 301353 315637 321199 324555 328509 363420 362948 585037 616003 41.05 68.0 1
12:05:24 2023-09-27 326586 329952 80502 78833 118134 123943 120453 120011 88372 87593 96397 95760 114770 115956 333708 359089 957950 936884 353703 364029 106956 94445 103499 102720 118053 115091 108831 109590 77270 75827 255405 227489 654111 662248 197680 195851 251431 254150 292803 286351 302410 303164 318868 320699 301946 332315 674836 707297 509292 419578 264891 260835 301454 300958 315688 320278 324062 328509 362181 361278 593724 614516 41.05 68.0 1
12:05:25 2023-09-27 325791 323482 80470 78833 118134 124011 122824 120136 88372 87593 96397 95792 114961 116344 333384 361078 951004 937910 350508 363738 107464 94445 105359 102580 118155 114261 109066 109422 77044 75670 255288 225571 657887 658033 197124 198916 251113 254421 290696 284920 305633 305017 316211 321216 300292 330880 670925 702335 502429 417033 264080 260974 302165 302461 315838 321056 323055 329824 360758 363670 592150 613427 41.05 68.0 1
12:05:26 2023-09-27 327301 324676 80727 78579 118566 123736 120704 119769 88339 87290 96464 95760 114961 115876 333708 356717 950968 943471 351641 363738 106989 94509 103753 102790 118525 115025 108932 109657 77157 75805 270258 226775 657996 657930 198021 195166 250541 251360 290802 285392 303123 304587 320161 321664 299382 333469 667079 703644 512034 417580 264926 264465 302832 300691 315911 320209 323043 329673 360018 362835 587059 613573 41.05 68.0 1
12:05:27 2023-09-27 327532 324866 80866 78694 118171 123887 120453 119769 88372 87441 96363 95663 114803 115797 333202 358367 955841 947621 349415 363193 107497 94380 105432 102586 118482 114237 109066 109456 77076 75680 256521 225607 659209 658506 197541 198881 251467 256977 292436 284494 301973 304894 316211 322217 299347 332423 667006 700102 507849 414579 267093 261720 302087 302033 319047 321163 324181 330338 360902 362185 583380 614333 41.05 68.0 1
12:05:28 2023-09-27 328000 324969 80898 78694 118533 123770 120620 119769 88695 87441 96464 95760 114961 115797 333708 356717 962942 947621 351723 366622 107413 94605 105368 102931 118347 114866 108932 109624 77124 75743 257717 226811 656919 658105 197680 198602 251998 252648 292054 284800 300949 304124 317203 322983 303415 331920 667042 707369 512034 420543 264080 260541 302832 301252 316332 321199 324591 329244 361133 360920 585394 617683 41.05 68.0 1
12:05:29 2023-09-27 326549 323482 80470 78837 118018 124063 120453 120046 88339 87441 96397 95760 114803 115956 333166 360862 959310 939945 348362 364029 106989 94413 103637 102510 118121 114609 109032 109716 77044 75711 255405 227401 657269 657997 196571 199234 250021 252167 292649 284015 303873 303164 317273 321216 299382 331417 673371 709152 510663 417699 267472 261634 302238 303263 317698 320606 324519 328327 363786 362150 592881 617245 41.05 68.0 1
12:05:30 2023-09-27 324893 323035 80466 78829 118134 121875 120369 119935 88372 87501 96297 95792 114770 115990 333420 360246 954035 940743 352724 363087 107828 94412 105588 102586 118593 114129 109157 109422 77076 75680 255288 225448 661725 660227 197402 199056 250725 252132 290802 284521 302497 305052 315919 322217 300696 331381 672895 701343 516146 414615 264115 263201 302165 301148 315911 319249 323570 331298 360974 361208 590443 613610 41.05 68.0 1
12:05:31 2023-09-27 329659 323750 80502 78698 118442 123822 120453 119769 88372 87290 96397 95760 114803 115604 333202 358974 950968 940722 350508 366104 106989 94380 105252 102650 118482 114398 108882 109456 76938 75711 255405 226920 656919 656645 197402 198916 251254 252872 290771 285321 300456 304481 317132 324433 300134 333253 675370 706322 512034 416395 268423 261720 300995 301923 315838 322067 323990 329404 360802 363925 591732 614296 41.05 68.0 1
12:05:32 2023-09-27 328491 324516 80907 78751 118104 123822 120453 119735 88339 87258 96829 95893 114987 115823 333347 358692 957765 948066 348669 364107 107406 94509 103681 102650 118053 114543 108999 109573 77031 75774 259760 227883 654306 657575 197680 195851 251962 251887 292097 284889 302325 302509 317167 322182 298822 333433 670852 709406 507849 414507 265705 260108 301842 300691 315911 320974 326305 327936 360487 363379 588349 617245 41.05 68.0 1
12:05:33 2023-09-27 327002 322747 80691 78744 118138 123908 120453 119735 88339 87499 96463 95728 114770 115763 333166 356681 961470 946157 349415 363158 106890 94509 105038 102720 118044 114900 108665 109649 77011 75743 256521 227240 661240 657961 198237 195577 252353 251360 292097 285035 303413 305515 318843 321969 302881 333253 672500 712889 512163 419396 267093 261720 304314 300164 315911 321199 324519 328145 365074 361208 584802 615824 41.05 68.0 1
12:05:34 2023-09-27 326524 324740 80691 78801 118134 123994 120582 120063 88452 87676 95096 95696 115020 115890 333257 363257 959162 938736 349236 364213 106956 94477 105325 102650 118053 115058 108981 109649 77031 75671 257379 227883 655248 660373 197680 198916 250725 252942 290696 284485 301830 303057 317238 321181 299382 334967 673847 710948 509539 417953 265262 260722 301312 302561 315911 321199 324663 328436 361098 362292 593668 616771 41.05 68.0 1
12:05:35 2023-09-27 324893 324974 80438 78694 118134 124029 120453 119769 88372 87561 96497 95760 114704 115956 332391 359376 953774 938885 353666 363193 107306 94412 105184 102580 118053 114609 108665 109683 76905 75680 255405 225607 652554 658033 197541 198881 251713 254509 291441 286383 301687 303803 318467 322792 303359 332243 675407 706322 510663 419542 264080 261684 302808 301148 315911 323010 322517 329440 362181 361173 589376 613855 41.05 68.0 1
12:05:36 2023-09-27 329426 324794 80981 78706 118422 121944 120616 119599 88517 87437 96629 95950 115020 115776 332482 360826 952791 940612 352376 363158 106989 94509 105480 102650 118414 114237 108914 109573 77323 75702 270258 225643 657633 656645 198129 195851 251821 252132 290356 285392 302694 304053 317902 321664 298893 333505 671873 701124 510663 417331 266300 259350 302089 301184 315911 320209 323570 329477 360522 363415 590471 613573 41.05 68.0 1
12:05:37 2023-09-27 326762 324974 80976 78801 118138 123908 120453 119769 88339 87409 96330 95728 114770 115763 333166 356109 953738 947621 351249 363703 106989 94477 105325 102548 118414 114228 109032 109573 77064 75671 256521 225571 660702 659467 197850 196402 252140 252720 292436 284787 301791 305431 316991 322043 299241 332856 671584 702335 507849 414579 267472 260904 302761 301179 315858 319951 323269 330338 360974 361243 583530 614008 41.05 68.0 1
12:05:38 2023-09-27 328464 324712 80723 78662 118138 123822 120453 119769 88339 87618 96430 95728 114928 115763 333166 358871 957950 946157 346720 363158 107464 94380 105325 102553 118357 114159 109032 109422 77011 75680 256605 226920 667636 656645 197680 199021 251821 252097 291538 283719 302558 303093 316910 323118 300740 333397 667042 708369 506496 414470 265705 260506 301877 301252 315911 320299 326572 329207 360974 363379 588564 616914 41.05 68.0 1
12:05:39 2023-09-27 326534 324969 80683 78833 118100 124029 120453 120102 88339 87593 96330 95923 114737 116023 332626 358571 959310 943360 348362 363193 106956 94445 105218 102650 118448 114228 109032 109683 77323 75795 257717 226702 657511 663188 197680 196402 251431 252720 292669 284272 303873 304445 318057 321699 301170 333468 672353 707333 517860 418249 265960 261556 301805 300689 318596 321199 324591 329477 361062 361173 588344 617209 41.05 68.0 1
12:05:40 2023-09-27 324965 324731 80723 78833 118171 121927 120453 119769 88492 87561 96497 95760 114928 115956 332697 360049 959310 938885 349415 363738 107531 94380 105218 102720 118087 114497 108848 109683 77011 75774 255405 227883 651385 660373 197680 199056 251078 253295 290767 284920 301830 303093 318609 321216 300696 332423 674359 710446 505144 417953 265298 261684 300504 302809 315911 321199 324374 328181 364522 362587 595951 617061 41.05 68.0 1
12:05:41 2023-09-27 324965 324564 80434 78833 118134 124059 120453 119769 88279 87561 96330 95983 114770 115990 332661 361150 950090 941041 352450 363193 106989 94380 105398 102860 118409 115025 109265 109523 77157 75733 258844 226811 660262 656463 197393 196402 251431 253190 290560 285156 302401 304053 317902 323535 301191 333397 673847 701124 512034 416395 266007 260904 300926 301642 315911 319694 324326 329477 360974 363450 590678 614479 41.05 68.0 1
12:05:42 2023-09-27 324960 324055 80723 78551 118697 123736 120453 119652 88372 87501 96780 95760 114770 115923 333672 356645 950931 946270 351641 363229 106989 94412 105325 102548 118087 114846 108815 109573 77011 75671 255405 225643 670160 658641 198516 195303 250925 251746 290802 286360 306103 306114 317203 322148 301915 333469 667006 701124 511520 414651 265705 260108 303293 302565 315802 322974 323546 330301 363016 362185 585216 613390 41.05 68.0 1
12:05:43 2023-09-27 327509 324512 80921 78801 118528 123822 120620 119769 88492 87409 96631 95728 114961 115763 333166 356717 960109 947503 349451 366622 106791 94701 103431 103071 117919 115124 108714 109657 77124 75867 257717 227214 648939 661778 198237 198881 250541 251711 291920 285071 302830 304017 319127 320664 302630 333469 673492 711451 509463 420209 265670 260108 303258 300865 315161 319694 324555 329207 362979 362292 585289 615824 41.05 68.0 1
12:05:44 2023-09-27 323871 324969 80466 78829 118134 124270 120251 120136 88339 87865 96330 96086 114390 116344 332391 359689 959310 942691 348082 363158 107283 94412 105325 102650 118087 114431 108848 109607 77044 75743 255405 226920 659286 658069 197402 199302 251290 252132 293024 284450 301618 304053 317238 323594 300257 333979 670889 709406 510834 416779 266904 262331 302986 301042 318596 321128 326864 329294 364043 361067 590361 616587 41.05 68.0 1
12:05:45 2023-09-27 324592 322782 80470 78833 118240 123943 120453 119769 88339 87561 96430 95760 114737 115990 332661 359412 955429 941413 354485 365811 107439 94477 105480 102580 118347 114477 108898 109439 77210 75774 260995 224865 659320 657997 197541 196955 251359 252872 291653 285566 303123 306379 319074 322825 300749 331417 672895 702335 514775 417033 266822 261521 301419 301184 315911 319951 323534 328781 360974 361208 589989 613573 41.05 68.0 1
12:05:46 2023-09-27 328728 324794 80723 78694 118138 123839 120453 119769 88372 87409 96497 95851 114770 115763 332661 360970 948208 940649 352952 363193 107464 94445 105432 102650 118087 114159 108948 109607 77011 75711 272705 225643 656086 656645 198201 198881 251821 252167 290560 286231 303123 304481 318383 322148 299102 333541 675370 705712 505144 418658 266416 261720 302194 301711 315838 322783 323882 329797 363016 363415 590471 613573 41.05 68.0 1
12:05:47 2023-09-27 328232 322742 80502 78595 118104 123856 120453 119735 88372 87531 96363 95728 114770 115856 332878 358548 959590 947392 349236 363851 107332 94477 103853 102790 118419 114576 108890 109649 77011 75711 256521 227738 656207 657575 197680 198881 251467 251922 291441 284978 304464 302525 317203 322217 298858 333469 667079 710446 512034 414579 266114 260108 301877 300480 315911 320974 324699 328168 360810 363415 588354 617245 41.05 68.0 1
12:05:48 2023-09-27 324568 324055 80470 78694 118167 123822 120453 119769 88339 87441 96464 95728 114770 115571 332661 356145 960109 946157 349415 363193 106923 94477 105218 102650 118053 114261 108698 109498 77044 75640 255405 226755 660962 657997 198097 198602 250891 251711 291645 284601 300949 304481 318879 322947 302839 333217 673492 711342 505179 420397 267093 261720 302867 304012 317698 321199 324519 329477 362724 361243 585220 616334 41.05 68.0 1
12:05:49 2023-09-27 324965 323768 80474 78698 118125 123856 120453 119769 88452 87616 96695 95926 114954 115923 332518 360970 959199 938773 350477 363596 107299 94444 105184 102650 118053 114195 108665 109556 77237 75733 255405 227561 650884 660373 197680 196264 251467 252907 290325 285392 302903 303093 319091 321216 300696 332892 673883 709406 509201 418321 265262 261720 302808 302561 315688 319951 324627 328436 362181 361278 592642 615860 41.05 68.0 1
12:05:50 2023-09-27 324628 323263 80470 78833 118202 123856 120286 119769 88339 87441 96363 95760 114770 115956 332697 359412 953738 939278 351569 365033 106989 94413 105325 102586 118087 114159 108882 109456 77044 75680 257717 225571 657863 658033 197680 198952 251467 252132 292089 285945 302438 305625 318021 323520 301099 332279 675555 704288 512034 419360 267057 260939 303059 300973 315911 320209 323162 331533 361885 361173 590471 612669 41.05 68.0 1
12:05:51 2023-09-27 326799 323832 80968 78345 118576 121553 120616 119379 88484 87258 96562 95696 114829 115537 332482 356503 952717 943212 351569 363158 106989 94380 105252 102790 117986 114159 108848 109422 76991 75609 256521 225463 655255 656645 198237 195303 250751 252132 290767 286231 301937 304430 317203 322182 302238 333541 667079 701124 507849 414651 265705 259350 303045 302033 315911 320209 323796 329477 359983 363125 587022 613573 41.05 68.0 1
12:05:52 2023-09-27 326540 324708 80731 78698 118138 123822 120369 119769 88372 87531 96363 95760 114770 115604 332391 356717 953774 948177 348362 362903 107022 94284 105325 102445 118357 114002 108957 109237 77097 75618 256605 225253 657537 658040 198165 196402 252140 252720 293222 284463 301496 305553 317026 322978 301769 333289 671510 703138 512034 414579 265705 260541 303022 302033 317035 321199 323570 331569 359983 363167 583521 614516 41.05 68.0 1
12:05:53 2023-09-27 329338 324596 80819 78706 118456 121622 120635 119599 88549 87496 96629 95892 115020 115890 333022 356645 960109 946157 349415 363596 106791 94509 105038 102650 117938 114576 108797 109582 77044 75680 255405 225643 652334 660373 198097 198567 250541 251711 292578 284920 300984 304017 319162 320922 301170 333275 667079 711451 508778 420543 265705 260178 303455 300270 315637 319694 324591 329943 363304 362292 585740 616334 41.05 68.0 1
12:05:54 2023-09-27 324664 329843 80442 78869 117941 122131 120085 120136 88219 87593 96330 95989 114390 115990 331691 359954 959310 940685 347314 363193 107467 94380 105252 102650 118121 114237 108957 109531 77357 75671 270258 227022 656798 663188 197536 194852 251180 252063 292370 284272 304631 304088 317986 322078 300257 331417 670925 709406 505144 417404 264856 262317 301172 300973 316557 320985 324555 329477 361062 361243 585771 616371 41.05 68.0 1
12:05:55 2023-09-27 324985 324383 80847 78765 118066 121788 120350 119916 88456 87529 96562 95760 114770 115763 332158 358871 955392 937873 351533 362903 106956 94348 103671 102650 118087 114237 108698 109422 76938 75649 255851 225643 653912 658033 197541 199092 251467 252167 290723 286132 301942 304694 318163 320957 303169 332423 671873 701160 510663 419578 264115 260974 301064 301219 315126 320725 323305 329943 361133 361243 590145 612669 41.05 68.0 1
12:05:56 2023-09-27 324960 323224 80470 78837 118104 124063 120286 119769 88219 87584 96363 95760 114580 115876 331691 360716 950090 937172 349415 362614 107679 94284 105539 102361 118607 113845 109166 109153 77410 75711 257717 225499 661128 658433 197541 196402 251431 254689 291716 285178 303565 304981 316211 323153 300257 332010 674928 701119 514775 413887 264891 262147 303096 301642 315911 319953 324555 330448 360974 361243 590896 613139 41.05 68.0 1
12:05:57 2023-09-27 327423 324476 80740 78742 118364 121792 120453 119928 88464 87441 96363 95760 114862 115763 332626 357108 949586 945484 351460 362106 106989 94381 103499 102521 118087 114002 108698 109422 77011 75680 255288 225643 657754 658506 198516 198846 250960 251360 292068 286030 300456 304372 317203 322182 300292 333162 667006 702335 512034 414615 265298 260541 303329 300235 315911 320244 323306 331026 360522 362327 587022 612669 41.05 68.0 1
12:05:58 2023-09-27 326477 324055 80470 78698 118134 123650 120453 119769 88372 87290 96363 95597 114580 115604 333442 358295 953811 947503 348248 362903 106989 94284 103753 102720 118211 114159 108797 109212 77071 75588 257717 225535 666085 655499 197958 196264 251467 251910 292097 283383 301901 304649 317167 323153 299311 333433 667079 705712 510554 414215 265705 260143 301913 300726 315858 320299 324699 328108 361119 363379 588798 616334 41.05 68.0 1
12:05:59 2023-09-27 323236 324440 80430 78690 118134 123856 120369 119769 88396 87496 96396 95728 114942 115956 332661 356431 960109 943434 348362 362614 106989 94380 105252 102553 118053 114080 108698 109422 76905 75618 255405 225643 657850 657997 197958 198916 250193 256687 292613 285023 302903 304516 318361 320252 301700 332423 667006 709406 512034 420543 264115 260575 302832 301179 315858 319249 324591 330324 362181 361208 585380 615424 41.05 68.0 1
12:06:00 2023-09-27 325001 323233 80575 78833 117740 124063 120119 120018 88279 87441 96297 95760 114422 115923 331655 360970 959310 940926 349658 366104 107339 94541 103753 102650 117952 114477 108748 109506 77091 75743 255405 226775 656784 659439 197124 194684 250725 254509 292740 284215 301865 304394 317238 322217 300958 331776 671909 708905 509539 417033 264150 261774 300961 302033 316149 320748 324433 329477 361098 361243 585843 615867 41.05 68.0 1
12:06:01 2023-09-27 324627 323827 80474 78738 118037 123908 120453 119769 88420 87501 96363 95728 114671 115797 331691 358871 955163 936545 351569 362649 106956 94380 105218 102764 118053 114080 108698 109456 76938 75783 270258 225607 654843 657997 197680 198987 251467 252167 291688 286119 302052 304194 318163 320957 301206 332423 670925 702679 510663 419578 264891 260974 301877 301219 314903 321172 322589 330177 362181 361208 590052 614246 41.05 68.0 1
12:06:02 2023-09-27 324699 324055 80442 78729 117907 123856 120119 120134 88279 87593 96330 95792 114422 115990 331691 360271 949868 939367 349835 362797 107546 94380 105622 102553 118593 114080 108932 109103 77129 75638 256856 225412 660421 659256 197680 194616 251467 252167 290723 285267 301791 306415 317132 321699 303169 333741 672859 703475 510663 417990 264115 261009 301419 301077 315126 319951 323342 328852 360522 361243 585397 612705 41.05 68.0 1
12:06:03 2023-09-27 328232 323827 80470 78744 117941 123650 120453 119701 88339 87409 96463 95728 114704 115730 332356 360970 950090 937873 349415 362868 107380 94380 105184 102445 118020 114159 108631 109388 76978 75680 255405 225643 654803 656645 197541 194920 251078 252872 291653 285321 303013 305410 316176 323656 301576 334253 675333 701197 510554 416395 267093 263677 302557 303823 317698 322067 324410 330411 360974 362256 590896 615867 41.05 68.0 1
12:06:04 2023-09-27 324573 324055 80442 78915 118100 123822 120251 119701 88339 87409 94961 95893 114921 115856 332842 355147 954146 946008 351424 365586 107480 94509 103609 102650 118053 114159 108815 109388 77011 75805 258844 225535 656086 658506 198516 195851 252851 252720 291653 285994 301687 305446 317880 322148 302270 333397 671584 702335 512034 414651 265484 260506 303293 301606 315911 320690 323534 328749 360522 362835 583526 612632 41.05 68.0 1
12:06:05 2023-09-27 326803 324055 80829 78698 118100 123908 120453 119618 88372 87290 96463 95728 114737 115571 332356 357792 953774 946870 348248 363122 107464 94316 105398 102553 118087 114002 108848 109388 77011 75680 256521 225607 655873 656609 197958 199231 251821 252132 292062 283839 304478 304407 316921 324627 302238 333325 673492 703102 513405 416395 267852 261720 302986 300902 316079 320299 327264 329710 360938 363783 588762 616297 41.05 68.0 1
12:06:06 2023-09-27 324174 324528 80434 78694 118100 123990 120380 119862 88452 87736 94961 95892 114638 115923 331978 356253 961964 944922 350725 363158 106956 94413 105398 102510 118053 114159 108698 109388 77117 75680 255405 225643 656313 662248 197680 194920 252176 251746 292330 285035 301371 303660 318092 321181 302194 332153 667042 703282 516489 419578 264080 260974 302797 301819 316881 321199 324627 329943 361062 361173 586154 618122 41.05 68.0 1
12:06:07 2023-09-27 324924 324512 80691 78809 118104 123994 120453 119811 88372 87501 96430 95760 114704 115763 331655 360790 959310 939553 347278 362903 106956 94380 103499 102586 118053 114195 108848 109607 77044 75743 255405 226920 657498 659906 197541 195224 251323 254869 293819 284201 304631 303588 318021 322078 300818 332208 674928 708687 509292 416997 264891 262174 300926 301184 318821 321128 324627 329440 361062 361243 592608 617061 41.05 68.0 1
12:06:08 2023-09-27 324559 324055 80782 78899 118262 121962 120213 119633 88396 87529 96495 95892 114796 116250 332212 359233 952278 939553 351533 362614 106989 94444 103753 102650 118020 114080 108773 109422 77232 75702 254361 225571 665251 657997 197680 194616 251821 252167 290696 286911 300456 304267 319091 322386 301170 332892 672822 703210 510663 419542 264891 260904 303096 302676 315911 321172 325648 329477 365849 361243 590476 614008 41.05 68.0 1
12:06:09 2023-09-27 324595 324060 80438 78805 117989 123943 120085 120018 88307 87561 96396 95760 114704 115990 332122 358871 950090 938885 349415 362614 106989 94316 105364 102489 118087 114002 108815 109204 77044 75649 255288 224512 661116 660227 197989 196955 251431 254509 291547 285214 303013 305768 319190 322078 301064 332351 672822 701839 510663 416997 266904 261739 303022 301148 315911 319951 323270 331414 360902 361208 589121 612669 41.05 68.0 1
12:06:10 2023-09-27 328822 324564 80851 78769 118359 121622 120517 119482 88549 87520 96763 95469 114895 115087 332122 358547 950931 942232 351424 362071 106956 94412 105218 102548 118515 114237 108815 109422 77011 75618 255405 225643 657269 656145 197958 198952 251998 252907 290767 285940 303528 304731 318127 322148 300989 333577 671836 704142 512034 414579 266933 260143 301419 302101 315911 320692 324519 329943 361027 364215 588976 614044 41.05 68.0 1
12:06:11 2023-09-27 326572 324051 80687 78694 118100 123822 120369 119535 88521 87561 96330 95728 114625 115571 332626 354543 952081 946157 351213 362324 106956 94284 105291 102764 118087 114159 108815 109338 77237 75722 257717 225319 658470 659402 198516 196264 252887 252720 292330 285824 303013 305876 317132 322182 300257 333433 671796 704508 489902 414579 265484 260939 303293 301710 318147 320209 323534 330411 360487 363379 583599 613536 41.05 68.0 1
12:06:12 2023-09-27 324784 323700 80820 78680 118359 121533 120483 119564 88492 87409 96330 95435 114737 115345 332248 356003 959310 945484 348362 362071 106791 94412 104970 102586 117627 114159 108265 109683 76787 75805 255405 226811 648254 658506 198237 198881 250541 252097 292097 285156 300949 302986 320059 321216 300486 333541 671584 711451 515632 419245 265741 261612 302797 300691 315161 319729 324555 328436 363268 363415 585289 615860 41.05 68.0 1
12:06:13 2023-09-27 322911 324055 80442 78694 118176 123856 120085 119735 88339 87593 96330 95760 114547 115956 331655 356145 958629 940685 348327 365549 106956 94380 105184 102650 118178 114510 108764 109523 77124 75743 270258 225463 655723 662248 198237 196188 252140 252720 292578 284703 303768 304481 318127 321821 303882 332082 667006 703282 507849 419250 267011 260939 302372 301606 316114 321199 324591 329477 361062 360920 585289 615424 41.05 68.0 1
12:06:14 2023-09-27 326023 323947 80704 78738 117869 123960 120286 119735 88339 87736 95003 95926 114625 115571 331171 358295 954713 939508 351605 362106 106956 94412 105111 102580 117857 114846 108556 109422 77011 75702 256521 225607 651452 661668 197958 199058 251467 252167 291653 286289 301687 305181 319091 321181 301241 332928 672347 703210 508778 419578 265262 260974 302089 301184 315911 321207 323534 329943 362689 361243 590052 612705 41.05 68.0 1
12:06:16 2023-09-27 324171 324060 80442 78747 117903 123908 119967 119769 88247 87743 96296 95760 114390 115956 331350 359665 950090 938217 349379 365033 107595 94445 103753 102618 118453 114002 108898 109069 77263 75618 257560 224721 663239 659365 197680 194920 251467 252167 291511 285214 301973 305912 317132 321699 304140 332423 673492 702066 513259 418285 264080 260974 303096 301148 315911 320174 322589 328817 361062 361243 590471 614116 41.05 68.0 1
12:06:17 2023-09-27 327400 323144 80723 78658 118524 121622 120444 119501 88492 87258 96531 95435 114770 115391 331655 358835 951004 940649 350508 363158 106989 94465 105218 102580 118087 114159 108665 109388 77044 75711 256521 225607 655723 656145 198237 199092 251998 252942 290767 285428 302401 303660 317238 322182 301385 336254 671873 703174 512034 414615 266933 260108 302285 302101 315911 320690 324555 329943 361062 364507 589157 614004 41.05 68.0 1
12:06:18 2023-09-27 324929 324039 80442 78698 118134 123908 120286 119569 88372 87409 96330 95760 114658 115571 331655 354507 952606 947621 352724 365033 107365 94413 105407 102586 117986 114159 108898 109220 77230 75680 256521 225217 663470 656645 197958 196402 252104 251711 293435 284920 302401 305912 317097 323153 304052 333469 671108 700595 513405 414543 265705 261720 302124 299360 317070 319694 324555 328320 359948 363379 583562 614044 41.05 68.0 1
12:06:19 2023-09-27 325161 323037 80474 78722 118104 123616 120369 119535 88484 87496 96330 95597 114658 115571 331691 355325 959310 944813 350155 362071 106989 94348 105218 102483 118053 114080 108665 109313 77011 75680 249987 225607 657606 657925 198097 198916 252176 251360 292578 284605 303228 304267 318361 320699 301560 332657 671584 707297 505144 419578 264080 260904 302336 301179 315858 319694 324591 328058 362181 361173 583662 614516 41.05 68.0 1
12:06:20 2023-09-27 324451 324055 80470 78694 117744 123822 120085 119735 88339 87409 96363 95760 114763 115743 331368 360499 959236 939516 348458 364811 106857 94380 103465 102586 117919 114477 108631 109422 76905 75680 255405 227059 662644 658972 197680 194920 250725 252872 292330 284277 302325 304194 318127 323929 300292 331920 671873 709406 509539 417033 265298 261774 301952 301184 316114 320974 327033 329477 361098 362327 589157 616334 41.05 68.0 1
12:06:21 2023-09-27 322889 323832 80438 78694 118228 121707 120085 119769 88339 87441 96363 95728 114390 115763 331619 357756 950931 938885 351213 362071 106956 94381 105218 102527 118053 114002 108665 109237 77044 75680 270258 225017 655122 657961 197680 194616 251998 252202 291865 286960 301937 304981 319091 321181 301241 332892 673578 703210 510663 419615 265298 260974 301454 301569 315911 322902 323570 329943 363268 362038 590052 613573 41.05 68.0 1
12:06:22 2023-09-27 324635 323599 80466 78833 118100 123891 120144 119769 88452 87768 96594 96089 114763 115923 331511 359811 950053 939442 351473 365069 107546 94284 105398 102451 118482 114002 108848 109288 77270 75649 256521 225607 657881 656645 197680 195224 251467 252942 291538 285481 302903 304622 316689 323188 302557 333167 672859 701343 513405 414507 265262 261774 301543 301113 315161 320209 324627 329047 360974 362292 588976 614041 41.05 68.0 1
12:06:23 2023-09-27 324748 323436 80466 78587 118210 123732 120119 119569 88372 87409 96330 95597 114625 115571 331655 354224 948244 945484 350966 364444 106989 94284 105218 102548 118053 114002 108665 109313 77011 75669 255405 225571 657269 658040 198516 198881 250960 251711 292337 286231 300456 305697 317238 324721 300292 333469 667006 702335 516146 414651 267472 260722 304004 300235 315126 320690 323570 330411 360838 362870 583562 612705 41.05 68.0 1
12:06:24 2023-09-27 324924 323144 80474 78825 117935 121792 120213 119496 88484 87496 96529 95696 114862 115537 331476 357577 955503 948852 347427 362106 107464 94316 103753 102720 118279 114080 108815 109422 76991 75649 260071 225535 657530 656181 198097 199023 252176 252167 292337 284290 304520 304017 317880 323675 301275 333505 670889 703318 515632 414507 266114 260757 302336 300829 315161 320974 327070 330756 360018 363960 588803 616334 41.05 68.0 1
12:06:25 2023-09-27 322602 322747 80438 78829 117903 123977 120119 119769 88279 87736 96296 95792 114390 115990 331153 356717 957950 940722 347278 362071 106989 94348 105218 102521 118159 114080 108590 109237 76991 75629 256521 225571 655361 657997 197680 199163 251821 251746 293265 284485 304464 304516 318163 321733 301593 331884 667042 708290 505144 418321 264080 261739 302372 300270 316592 319696 324663 329111 361098 361243 587059 615867 41.05 68.0 1
12:06:26 2023-09-27 324410 323576 80782 78706 118032 121622 120149 119633 88699 87496 96629 95664 114638 115697 331583 360970 959038 936839 349411 365069 106923 94380 105145 102834 117972 114159 108748 109422 76905 75743 256521 227401 654140 659439 197958 199058 251821 253720 291049 286119 303800 303804 319162 321699 302881 333469 672895 710446 510663 418285 265705 260974 301454 302596 315911 320174 324663 328546 362216 362327 592642 616099 41.05 68.0 1
12:06:27 2023-09-27 322925 323567 80466 78694 117740 123856 120119 119728 88372 87501 96330 95728 114422 115571 331386 357399 952351 937209 351533 362071 106956 94380 103499 102521 117972 114159 108332 109053 76958 75669 257717 225319 653112 662174 198097 194616 252140 252802 293155 286727 303443 304337 319692 321629 301170 333198 672895 703318 502429 419287 265298 260974 302124 301006 315911 321585 324290 329477 363268 362327 590896 614044 41.05 68.0 1
12:06:28 2023-09-27 326720 324708 80765 78769 118190 121707 120232 119633 88456 87529 96330 95728 114580 115604 331117 360246 949979 938885 349415 364996 107571 94444 105588 102457 118087 113923 108665 109271 76938 75649 256521 225643 665732 658040 197680 196955 251290 252731 290723 285254 300949 305948 316689 323939 302129 332423 671873 701343 514775 414543 267201 261774 301454 301642 315161 320209 324591 328817 360974 362327 588976 613610 41.05 68.0 1
12:06:29 2023-09-27 328264 323579 80498 78662 118052 123611 120453 119569 88372 87258 96363 95688 114770 115186 331153 358871 950968 939278 352450 362614 107022 94349 105252 102586 118087 114365 108897 109187 77270 75774 255405 225463 655965 655536 198688 196402 252851 254689 290449 286777 300913 305017 318901 322217 301946 335958 667042 702112 512034 416743 266523 261720 302832 301113 315911 320948 324591 330448 361098 364251 589308 613573 41.05 68.0 1
12:06:30 2023-09-27 326690 323001 80736 78742 118003 121622 120369 119569 88525 87499 96363 95632 114954 115571 331619 356752 957270 946270 348742 362106 106956 94380 105218 102553 117996 114159 108665 109346 76991 75680 256605 227722 650913 656645 198237 199127 250193 252167 291920 285356 302629 303128 319127 322928 301775 333613 667079 711451 509292 417033 266558 260757 303080 301219 315637 320209 326608 328473 362181 364507 587928 617245 41.05 68.0 1
12:06:31 2023-09-27 324823 323144 80691 78833 118056 123822 120286 119686 88372 87593 96363 95760 114658 115763 331655 355610 959310 943434 348398 362106 107022 94541 103681 102790 117851 114510 108714 109288 77124 75640 255405 226253 659408 662248 198516 198916 252176 251746 292613 284956 303873 304694 318573 321146 302194 333433 671400 708724 509201 420543 264891 260939 303293 300270 316114 319729 324627 329148 363014 361243 584875 615424 41.05 68.0 1
12:06:32 2023-09-27 324676 323149 80470 78591 118010 123702 120453 119599 88372 87441 96396 95663 114547 115571 331153 360898 958629 936884 347349 363193 107339 94477 105145 102586 117972 114002 108665 109456 77011 75691 255405 226920 656056 659439 197958 199198 251467 253720 291865 285490 304594 304017 319162 322217 301612 333469 673883 710446 510663 417658 265519 263201 300961 302844 315126 319729 326608 329244 362216 363160 590642 616334 41.05 68.0 1
12:06:33 2023-09-27 324635 323144 80466 78583 118244 123856 120286 119686 88372 87441 96363 95760 114422 115604 331422 357792 953774 936662 354233 364741 107446 94573 105407 102650 117952 114159 108564 109254 77124 75691 255405 225037 658093 657997 197680 194650 251926 252802 290696 286929 301723 304981 319127 324120 302016 333198 672384 703246 509539 419578 267580 260974 302124 301219 315911 321242 324062 329943 362724 361278 590052 612705 41.05 68.0 1
12:06:34 2023-09-27 328264 323281 80691 78738 118262 121618 120453 119535 88492 87409 96780 95664 114737 115537 331117 358835 950222 940649 350472 362578 106956 94380 105329 102650 118020 114159 108815 109355 77011 75680 270258 225607 655723 656376 198097 199475 251998 253472 291618 286030 303983 304945 318868 323640 299311 335501 673847 703174 505144 414179 266968 260722 301383 302561 315911 322640 324555 330411 361062 365054 591732 614443 41.05 68.0 1
12:06:35 2023-09-27 325782 323144 80434 78690 118070 123874 120369 119618 88492 87561 96463 95728 114625 115571 331870 357108 953127 949653 350725 364811 107513 94348 105588 102650 118279 114159 108864 109220 77084 75649 256605 225181 668859 656500 198237 194616 252176 251711 293919 285361 304232 305625 317167 323153 300713 335205 671584 702066 507849 414579 265705 260939 303222 299360 319272 320655 324254 329012 360522 363379 583530 614441 41.05 68.0 1
12:06:36 2023-09-27 324450 323077 80438 78662 118096 123788 120251 119745 88517 87441 96396 95663 114737 115571 331117 354507 959310 943397 347314 362035 106956 94381 105218 102586 118020 114002 108631 109279 76978 75711 256521 225571 652457 660373 198516 199196 252531 252097 292578 284920 303333 304945 319091 321181 302087 332951 666970 709406 512034 419578 265448 260904 302972 300691 316079 320174 324627 329943 363268 362292 583599 614479 41.05 68.0 1
12:06:37 2023-09-27 323415 323832 80406 78976 117665 122132 119718 119769 88247 87593 96296 96057 114730 116210 331332 359667 959162 942232 348705 365069 107299 94477 103609 102650 117986 114002 108631 109388 76978 75711 256521 226883 656178 659439 197680 195258 251467 253190 294093 284547 301865 304053 318609 322182 301365 332118 671836 707333 512034 416997 264856 262260 301419 302748 316813 321199 326536 329943 361098 361243 590563 616297 41.05 68.0 1
12:06:38 2023-09-27 324363 323794 80438 78867 117999 123822 120286 119652 88339 87561 96362 95851 114547 115763 331350 357720 955841 936884 351375 362614 106923 94445 105038 102618 117823 114159 108785 109388 77011 75711 256785 225571 649772 660373 198097 194616 251998 253295 290731 286030 303548 303768 319834 322148 302881 333433 673847 710446 512034 418913 265484 260974 302089 302596 316325 320209 326246 329207 363233 363125 592642 615860 41.05 68.0 1
12:06:39 2023-09-27 322889 323279 80474 78751 118104 123943 120251 119828 88452 87736 95096 95926 114638 115890 331476 357613 955503 941249 353729 365069 107431 94316 105252 102553 118087 113923 108714 109204 77117 75618 256521 224125 656932 659993 198237 195224 251821 252907 292337 286342 302401 306379 318609 322148 302123 333397 670889 701088 510663 419542 265262 261556 302089 301642 317698 323655 323534 328781 362146 361243 590145 613536 41.05 68.0 1
12:06:40 2023-09-27 327845 323149 80691 78694 118104 123822 120168 119884 88492 87593 96396 95728 114580 115571 331619 360162 950090 940612 349943 362035 106989 94412 105218 102510 118053 114002 108665 109422 77044 75711 272705 225571 655723 655645 198097 195089 251467 253295 292097 285392 303333 304981 317167 324162 299382 334692 672859 701343 509201 413269 265670 261739 300926 302101 315911 320209 324627 330411 360974 363415 594453 614479 41.05 68.0 1
12:06:41 2023-09-27 326694 323109 80695 78678 118460 121349 120801 119263 88614 87226 96764 95339 115053 115087 334202 356538 952717 940612 351249 362071 106956 94316 103747 102445 118020 114002 108665 109388 77011 75690 255405 225571 655723 655182 198237 194616 251998 253851 290696 286231 300984 304945 318609 324127 301348 335464 673847 703174 512034 413887 266968 260904 303100 301745 315911 320209 324555 329111 361062 365055 591732 614479 41.05 68.0 1
12:06:42 2023-09-27 326246 323827 80695 78825 118104 123788 120286 119535 88372 87409 96330 95728 114658 115571 331386 357720 953738 947503 348742 362071 107464 94316 105364 102483 118087 114002 108815 109388 77044 75680 255405 225607 660545 656145 198237 194954 252176 252872 294367 284485 301901 305912 318065 324162 300713 333505 667006 702148 513405 416395 266114 260974 302336 300937 317106 321199 324627 329051 360522 363450 585289 616003 41.05 68.0 1
12:06:43 2023-09-27 327886 323576 80957 78742 118032 121622 120350 119482 88549 87437 96629 95632 114829 115345 331314 356145 959310 944136 348219 365069 106956 94445 105218 102586 118053 114576 108714 109422 76958 75711 256521 227561 655814 656645 198237 194650 252176 252167 292542 284578 304810 305181 318127 324162 301915 333505 667079 703318 507342 414470 266523 260939 302336 301184 316079 321199 327568 329943 360487 364471 588872 616771 41.05 68.0 1
12:06:44 2023-09-27 322399 323144 80466 78747 118018 123856 120085 119735 88339 87593 96330 95760 114390 115956 331117 355610 958629 943397 347314 362071 106956 94412 105218 102548 118053 114002 108665 109313 77011 75711 255405 226398 656435 657961 198237 194920 250925 252097 292578 285392 303983 304981 319162 321216 301803 333469 670852 710446 512034 419615 265484 260939 303329 302461 316114 319951 324627 330191 366108 362587 587064 614369 41.05 68.0 1
12:06:45 2023-09-27 323272 324255 80585 79016 117735 121962 119914 120083 88424 87593 96262 95760 114547 115956 331099 358692 959310 939908 348248 361023 106956 94380 103465 102586 118020 114002 108665 109388 76905 75680 270258 226920 655829 658506 197680 195293 251467 252731 293471 284920 304304 304087 318868 322928 301170 333167 671873 708905 512034 417069 265262 262576 301790 301184 317070 321199 326536 329943 361133 362292 590480 616745 41.05 68.0 1
12:06:46 2023-09-27 324363 322862 80691 78698 118172 123856 120286 119735 88372 87561 96396 95760 114658 115763 331350 356717 953774 936884 351605 364996 106956 94477 105038 102586 117857 114159 108299 109422 76978 75671 255405 225643 649027 660373 198237 194650 252176 253685 290802 286938 301865 304017 320059 322930 301206 333469 674359 709443 493553 419245 267580 260974 302336 302808 315766 322974 324410 329148 363162 362948 594681 615240 41.05 68.0 1
12:06:47 2023-09-27 322746 323456 80704 78769 118070 123788 120251 119769 88339 87561 96529 95950 114625 115843 331117 357756 950931 939516 353166 361023 106989 94348 105325 102553 118121 114159 108797 109053 77044 75669 255288 224197 658834 659439 198620 195224 251998 252942 292578 286266 301937 306631 318865 322182 302476 333433 671836 701124 505144 420571 265298 261774 302336 302101 315823 321172 323570 329047 362146 362292 590471 612669 41.05 68.0 1
12:06:48 2023-09-27 327899 323144 80470 78702 118138 123822 120453 119652 88525 87441 96430 95597 114658 115378 330652 359376 949832 939945 349943 362106 106956 94348 105218 102521 118053 114002 108665 109237 77011 75743 255405 225571 655723 655681 198237 194954 251467 253685 292133 285672 303983 305017 317203 324232 300257 333469 673847 701839 510554 416395 267852 262366 301629 304396 318328 323010 324519 330374 362980 364073 593836 616150 41.05 68.0 1
12:06:49 2023-09-27 326670 322623 80834 78310 118533 121349 120650 119245 88646 87258 96497 95435 114770 115471 331476 355825 949586 940685 351533 362035 106956 94348 103499 102381 117857 114080 108556 109053 77011 75618 256521 225571 655481 654719 198656 199267 250925 252907 291405 286741 302830 305482 318644 323153 300292 336248 670889 702148 512034 417033 266781 260108 303045 302334 315911 321207 324591 331026 361098 365054 589303 613610 41.05 68.0 1
12:06:50 2023-09-27 327301 323144 80691 78694 118134 121791 120286 119535 88372 87441 96430 95597 114625 115153 331350 356395 958629 944813 346269 362106 107202 94381 105218 102489 118020 113923 108556 109204 76905 75649 255405 226920 653824 655645 198516 199267 252104 252167 291441 285058 304736 303804 318644 323675 301859 333577 673381 709836 510663 417283 266826 261811 302230 303607 318596 321128 327387 329294 364043 364471 588400 617245 41.05 68.0 1
12:06:51 2023-09-27 324821 322566 80736 78630 118100 121116 120286 119369 88372 87496 96596 95728 114711 115571 331117 354507 957324 946157 348327 362388 106743 94412 104859 102650 117545 114159 108299 109610 76905 75711 255405 225607 648415 659439 198796 196691 250960 252167 292125 285356 301654 304766 320130 321216 301206 333577 671584 710948 510663 419578 265741 260178 303186 301184 316114 320209 324663 328108 363814 363450 585252 615860 41.05 68.0 1
12:06:52 2023-09-27 321911 323544 80466 78833 117903 123887 120085 119769 88372 87625 96330 96015 114390 116404 331368 356431 960958 944248 349484 364553 106857 94380 103465 102650 117919 114080 108631 109279 76905 75649 255405 225355 652833 660373 197680 195293 252176 252132 293669 285214 301901 304158 318609 322217 302619 333904 667042 703318 510385 418913 264856 261774 302797 300726 317070 319694 326015 330411 361133 361278 586606 618993 41.05 68.0 1
12:06:53 2023-09-27 324230 323149 80442 78662 118104 121707 120202 119535 88372 87501 96330 95597 114390 115843 331117 357756 956826 935553 351569 362578 106923 94477 105038 102586 117857 114080 108482 109422 76905 75711 256521 225643 651770 659906 198237 195089 250158 253720 290767 285107 302325 304053 319610 322217 303636 333469 673847 710446 510663 418321 265705 260974 301419 303057 314903 320209 326572 329477 363014 363415 591477 618122 41.05 68.0 1
12:06:54 2023-09-27 324902 323144 80470 78690 117941 123736 120119 119610 88452 87676 96661 95926 114606 115697 331010 357363 955503 938106 354456 364811 107406 94445 103787 102451 117857 113923 108665 109187 77237 75680 253056 224670 655602 659906 198516 195156 252176 252167 293003 287144 300456 305482 319162 321699 302123 333469 671873 703210 496087 419615 265298 261009 302089 301006 315911 321690 324062 330411 363233 362292 590471 612669 41.05 68.0 1
12:06:55 2023-09-27 325986 322965 80474 78666 118018 123874 120001 119735 88372 87501 96330 95760 114357 115777 330616 358871 949416 936884 348607 362071 107679 94252 105359 102463 118087 113688 108848 108944 77011 75618 256521 225607 658806 656645 197680 195258 251467 252942 291538 285490 300984 305338 317167 323656 301911 334207 672859 702335 507849 414651 265298 261774 301454 301782 315838 320244 324555 329314 360838 362292 585663 613099 41.05 68.0 1
12:06:56 2023-09-27 327800 322886 80470 78722 118249 121792 120213 119496 88484 87529 96562 95696 114671 115537 330974 359486 950016 939908 349415 362071 106989 94380 103753 102650 117952 114002 108598 109237 76958 75649 257717 225463 657026 655681 198097 195258 251467 253330 292133 285428 301654 305446 317619 324232 300749 333198 672895 701343 517316 415214 265741 262174 300607 302172 315196 320244 324663 329087 359983 363415 591768 614516 41.05 68.0 1
12:06:57 2023-09-27 324857 323311 80474 78694 118100 123856 120286 119686 88432 87561 96497 95728 114580 115571 331117 354011 950258 945883 350472 362071 107022 94380 105252 102559 118053 114002 108698 109313 77044 75680 256521 225253 655617 658506 198796 194650 251730 252202 291551 287045 304415 305912 318021 323153 302771 336011 667079 701015 512034 414651 265705 260143 304218 301219 315911 321952 324555 328817 361098 363960 586684 614553 41.05 68.0 1
12:06:58 2023-09-27 326640 323583 80815 78738 118032 121707 120183 119633 88731 87529 96629 95664 114638 115504 330616 355610 955163 946157 349622 364481 107431 94316 105252 102553 118087 113845 108714 109053 77011 75689 255288 225571 657657 656145 198237 194954 250158 252132 293186 284844 300984 306415 317203 323675 300749 333541 671584 702335 509539 414615 266114 260974 302372 301819 317805 320174 324555 329279 360522 363450 583562 615592 41.05 68.0 1
12:06:59 2023-09-27 324780 322654 80502 78373 118138 123616 120453 119369 88525 87409 96397 95597 114737 115378 331606 355325 959394 946157 348888 362106 106923 94477 104965 102650 117627 114464 108299 109607 76872 75732 270258 225463 647719 658972 198796 199163 250960 254961 292613 286065 304415 304945 321101 321958 301241 335537 667079 711451 510663 419615 266558 260722 304004 301033 316114 320244 324699 329477 364147 366818 588087 616003 41.05 68.0 1
12:07:00 2023-09-27 322521 322743 80630 78761 117969 121792 120115 119633 88517 87833 96463 96054 114390 116404 330616 356431 959236 940649 346791 362071 106989 94316 105407 102489 118053 113923 108590 109087 76938 75680 254239 225607 655481 657997 198237 195224 250925 252132 294275 285499 301901 305017 318868 322983 303079 333469 671584 708869 512034 420245 265298 260974 303329 302106 316592 320174 324663 330448 367059 362292 584516 615424 41.05 68.0 1
12:07:01 2023-09-27 324604 323144 80502 78833 118100 123856 120286 119569 88404 87501 96363 95792 114422 115604 330884 359919 956592 936884 347349 361023 106956 94348 105145 102521 117857 114002 108332 109422 76905 75680 255405 226920 652148 658506 198237 194954 251467 253720 292578 284920 302821 304194 319127 322928 301241 333505 672895 710446 505144 417658 265741 261774 300961 302172 319047 321734 327253 329957 362618 363273 593414 615718 41.05 68.0 1
12:07:02 2023-09-27 324866 323164 80736 78773 118024 121792 120369 119535 88404 87593 96363 95893 114875 115571 331081 356717 956555 936629 351460 362071 106956 94445 105072 102618 117660 114159 108332 109607 76938 75711 256521 226920 650567 657961 198516 195258 250541 253755 290837 286374 305113 304089 320130 322217 301700 333541 674396 711964 512034 418321 265705 261009 301877 303057 315911 320692 327070 329710 363304 363450 591477 616371 41.05 68.0 1
12:07:03 2023-09-27 322662 323144 80470 78829 117932 123943 120119 119811 88372 87593 96297 95792 114390 115956 330652 357470 950090 938217 349134 360988 107022 94316 103499 102419 118053 113845 108665 109087 76938 75638 260995 224161 659309 659439 198237 195258 250193 252942 293244 286705 301973 306415 319645 321958 302619 333469 672384 703210 512034 419615 267472 261964 302547 302276 318596 322069 323918 331349 363162 362729 591877 612956 41.05 68.0 1
12:07:04 2023-09-27 324484 323144 80466 78775 117937 123856 120085 119633 88372 87593 96396 95792 114422 115763 330871 358764 948743 938217 348398 360988 107497 94316 105432 102367 118448 113688 108882 108869 76971 75638 255405 225448 661829 656645 197958 195293 251821 252942 292125 286065 300984 306847 319525 323188 302794 333198 672931 702335 506496 417069 264891 261808 301348 302065 316079 322556 324519 329350 361027 362828 592150 612632 41.05 68.0 1
12:07:05 2023-09-27 324712 322562 80921 78310 118167 121111 120453 119301 88646 87409 96497 95630 114737 115186 331583 355290 952791 943397 351533 362035 106989 94412 105364 102515 118020 114080 108631 109388 77011 75700 255405 225535 657971 656108 198796 194616 252709 253685 292097 286907 303763 305876 319288 323866 302881 336998 673381 706212 512034 418026 267917 260835 303115 302914 317698 323692 324483 331547 364816 365424 590370 614443 41.05 68.0 1
12:07:06 2023-09-27 324821 322754 80861 78738 117999 123960 120251 119735 88372 87409 95062 95990 114625 115571 331081 353409 950931 944847 350400 360988 106956 94316 105218 102586 118020 114002 108665 109279 77011 75711 257560 225217 655617 657575 198796 194650 251695 252907 291560 287144 300949 306581 319091 323640 301206 335975 667042 704471 509539 416997 266300 260506 304182 302889 315911 321655 324555 331496 362110 364471 587022 613102 41.05 68.0 1
12:07:07 2023-09-27 327532 322623 80834 78555 118104 121116 120369 119335 88420 87501 96463 95663 114704 115425 330616 356395 958629 945447 347756 362071 106956 94412 105184 102790 117823 114002 108299 109279 77011 75671 255405 227401 653583 656645 198516 194920 250716 253295 292578 284844 304847 304945 318609 324894 300958 335684 673381 703138 506496 414398 266790 261599 302831 301923 319229 321128 327763 330177 361062 365054 590274 617592 41.05 68.0 1
12:07:08 2023-09-27 326677 322587 80691 78694 118104 121116 120414 119508 88492 87501 96497 95565 114737 115345 331117 355562 961355 946157 348362 362035 106956 94477 105111 102650 117627 114237 108265 109422 76872 75702 256075 227131 647196 658506 198796 194616 250716 252907 292151 285490 302821 303128 319127 323640 302129 333253 670852 710446 512034 414579 266933 260904 303045 302963 316079 319951 327568 329477 362181 365054 588147 617209 41.05 68.0 1
12:07:09 2023-09-27 325097 323109 80466 78801 117830 124029 120085 119769 88372 87561 96463 95760 114547 115571 330348 359919 959310 937873 348742 360988 106956 94380 105184 102521 117857 113923 108299 109279 76905 75691 255405 225571 657363 658506 197680 195258 251467 253295 292330 285071 304736 304694 318879 324469 301769 333289 673492 709261 512034 416851 267662 262471 303096 302889 317070 321877 326572 330191 364805 362799 590471 617245 41.05 68.0 1
12:07:10 2023-09-27 323871 323339 80761 78889 118100 123788 120286 119535 88492 87561 96330 95760 114704 115763 330616 358871 957913 936884 348888 362071 106989 94348 105184 102580 117857 114002 108332 109388 76978 75743 255405 226883 659792 659439 198408 195224 251467 254110 292165 285156 304736 304481 320577 322928 301664 333505 673847 710446 512034 417958 266300 261774 301172 302809 316114 319951 327532 330177 362724 363960 592642 617245 41.05 68.0 1
12:07:11 2023-09-27 323292 322562 80687 78747 118018 123818 120168 119618 88372 87561 96396 95728 114390 115571 329653 356681 954349 938885 351723 360988 106989 94316 105325 102489 118512 113845 108848 109020 77097 75618 254239 224125 657922 658506 198237 197509 252495 255590 292330 286088 303653 306739 317097 323118 304387 333253 675407 703982 513405 414579 265262 262139 302124 304180 316557 320655 324519 329350 361062 362835 593414 613573 41.05 68.0 1
12:07:12 2023-09-27 327310 322623 80691 78801 118022 123788 120286 119535 88674 87501 96463 95597 114625 115378 330616 359919 949989 940926 349415 362071 106989 94348 105184 102693 118053 114002 108631 109279 77011 75711 255405 225247 655481 655645 198097 195835 251821 253685 291920 286231 302077 305912 317167 324878 301206 333469 676367 701839 502429 414507 265705 262358 301454 301852 315858 320690 324663 329314 359983 363960 591732 614516 41.05 68.0 1
12:07:13 2023-09-27 324591 322619 80838 78345 118171 121502 120453 119136 88492 87441 96497 95597 114704 115186 331117 354472 950090 942691 351249 360988 107498 94413 105218 102515 118053 113923 108631 109053 77011 75680 256521 225283 656086 657705 199780 194886 252779 253615 291264 286853 302182 305732 318985 323987 302129 336522 672859 703210 503773 414507 267379 261446 302797 302702 315911 321207 324483 331569 362181 365603 588976 614479 41.05 68.0 1
12:07:14 2023-09-27 324667 322619 80691 78690 118104 123788 120251 119535 88372 87409 96463 95728 114678 115571 332073 352386 950090 945447 350436 361023 106989 94348 105145 102413 118020 113923 108523 109240 77011 75680 255405 225535 657863 658040 198796 195007 251520 252907 291893 287144 300949 305912 319091 323188 301241 336559 670889 701618 508863 414651 266523 260108 303329 302065 315911 322943 324591 331165 362181 365317 587597 615867 41.05 68.0 1
12:07:15 2023-09-27 326175 322475 80736 78769 118037 121622 120316 119564 88517 87496 96528 95728 114514 115458 330348 353976 955503 947503 350228 360988 107464 94349 105325 102586 118053 113845 108665 109020 77011 75638 255288 224865 666559 656145 198656 195224 250681 252132 294403 286231 301618 306487 318573 324127 301206 335501 667006 702335 506496 414615 266300 260974 303755 300235 317070 320690 324072 329314 361098 363960 583562 613530 41.05 68.0 1
12:07:16 2023-09-27 326961 322619 80727 78662 118134 123702 120453 119335 88796 87290 96531 95663 114658 115378 331117 355539 959394 946157 348327 362071 106956 94380 105184 102764 117660 114002 108299 109237 76872 75640 255405 227240 651392 656645 198796 194650 250576 252942 292330 286477 302857 304053 319162 324162 300257 335501 671327 708869 509539 414507 266558 260939 303045 301642 316114 321960 328277 330154 365074 365353 588614 617702 41.05 68.0 1
12:07:17 2023-09-27 324183 321987 80879 78769 118326 121453 120316 119245 88553 87561 96463 95663 114921 115663 330580 355990 961355 944776 350689 364296 106956 94348 103499 102483 117938 113923 108665 109053 77011 75660 255405 225571 655240 660373 198796 194650 251310 252167 292924 285428 303836 304766 321065 321923 301277 336011 667042 711451 522761 419615 266300 260722 303969 301839 316114 320209 324663 329943 364396 364507 587064 616297 41.05 68.0 1
12:07:18 2023-09-27 324327 322790 80723 78662 117903 123684 120050 119369 88372 87441 96330 95728 114547 115883 330580 359954 959310 938885 348248 362035 106956 94348 105184 102483 117660 113923 108299 109237 77146 75680 270258 226883 656874 658506 198516 195258 251874 253720 292613 285356 304736 305017 319870 323188 301206 333469 672859 709443 512034 417033 265741 262951 301135 302736 319498 321960 327387 330338 364928 363308 592997 616150 41.05 68.0 1
12:07:19 2023-09-27 323700 322929 80438 78662 117907 123788 120085 119535 88488 87529 96463 95728 114711 115571 330348 357434 956555 936884 350472 361810 106923 94380 105111 102586 117660 114080 108299 109308 76978 75702 255851 226883 655398 659906 198516 197245 250541 253685 290626 287019 302113 304516 320579 322217 302123 333577 674873 710446 510663 418949 266261 261774 302052 302736 315911 321172 326608 329943 363849 363415 590642 614479 41.05 68.0 1
12:07:20 2023-09-27 323846 322292 80470 78833 117907 124029 120085 119769 88372 87593 96330 95760 114390 115763 330116 358835 950090 938611 348362 361023 107497 94284 105466 102425 118121 113767 108848 109020 77097 75638 255405 225253 661245 658040 198237 195869 252176 253720 292370 286030 304052 306847 320145 323188 302619 333433 673371 702965 506496 417994 267472 262366 302442 301994 318371 321777 324410 332327 363786 362693 591919 612632 41.05 68.0 1
12:07:21 2023-09-27 327241 323144 80695 78801 118028 121707 120369 119701 88525 87593 96497 95860 114704 115458 330616 359665 951632 939981 349943 361023 106989 94412 105218 102521 117857 114002 108631 109237 76905 75649 255405 225571 656617 654719 198656 195258 252176 253720 292337 286512 303800 305482 319127 325140 302667 333613 674873 701088 513405 413305 267156 262139 301099 303057 318560 321172 324338 328817 360558 365346 591768 615867 41.05 68.0 1
12:07:22 2023-09-27 337872 322917 80691 78694 118100 123822 120453 119569 88525 87561 96497 95760 114422 115571 330652 355076 953774 947503 347278 361023 107431 94476 105286 102457 118087 113845 108698 109020 77011 75618 253133 224670 657923 656645 198656 195258 251520 254077 293024 286705 302903 306307 318644 323866 301910 335726 672390 703644 510554 416888 266826 262034 305383 301006 319047 321999 324410 329314 361098 364507 584425 615429 41.05 68.0 1
12:07:23 2023-09-27 324640 323459 80691 78833 118129 121757 120286 119496 88549 87561 96430 95728 114658 115571 330616 356681 953774 946157 347510 362071 107413 94413 105252 102521 118053 113923 108590 109087 77044 75609 255405 225643 656435 655681 198796 195258 250751 252907 294161 284485 304893 305912 318644 324913 301896 335501 667079 703282 507849 414543 266336 263677 302832 301889 317141 321199 327070 329047 361098 364542 587095 617245 41.05 68.0 1
12:07:24 2023-09-27 320967 322659 80691 78779 118022 123822 120085 119569 88372 87593 96363 96015 114658 115571 330616 354507 959310 942728 348063 361023 106956 94380 105218 102553 117857 114002 108584 109053 76905 75680 255851 225607 655361 660373 197349 194650 250925 252907 293265 286231 304736 304194 320816 323691 301099 337677 673492 711378 517860 418103 267237 260835 303790 301853 316592 320948 327472 329477 364800 365424 587022 615867 41.05 68.0 1
12:07:25 2023-09-27 321680 322817 80819 78769 118104 123822 120119 119652 88372 87593 96363 95760 114390 115604 330348 354224 959310 943125 347278 361058 106956 94316 105218 102553 117857 114002 108332 109053 76905 75711 255405 225571 655361 660373 198796 195089 251520 252731 293265 286266 304464 305482 321101 321699 302052 335501 667042 713520 509292 420840 266558 261009 304004 301184 316592 320950 326572 330448 364396 364215 585289 615424 41.05 68.0 1
12:07:26 2023-09-27 324631 322165 80723 78829 118138 123856 120286 119610 88525 87593 96430 95760 114580 115571 330616 359595 959310 938217 347034 362071 106956 94413 103499 102515 117972 114002 108332 109313 76958 75640 255405 225643 654635 658506 198237 195869 252140 254289 293641 285107 303601 305338 319952 324057 302052 333325 673665 710264 510554 417658 266523 262646 301454 302596 317000 322556 327532 330448 363014 363996 593799 617061 41.05 68.0 1
12:07:27 2023-09-27 324823 322170 80474 78698 118138 123822 120119 119535 88525 87593 96430 95760 114422 115571 331390 356717 956555 936884 349979 362360 106956 94445 105072 102510 117660 114080 108299 109422 76925 75753 270258 226847 654766 659439 198656 195258 251821 254110 292337 285450 304736 304981 320094 323188 301874 333577 674873 710446 512034 417990 266149 261739 301419 303093 315858 320209 328068 330411 363268 365083 594723 617245 41.05 68.0 1
12:07:28 2023-09-27 321911 322201 80470 78997 117937 123856 120119 119569 88372 87593 96363 95792 114390 115604 330348 356717 950968 938217 351460 361023 106989 94348 105072 102451 117857 114002 108332 109053 76905 75680 255405 225253 655096 660263 198508 197509 252673 253402 292471 287001 303013 306451 319925 322753 302937 333325 671836 703174 517860 419250 267852 262331 301945 302101 316114 322174 324062 331944 363198 363415 590471 612669 41.05 68.0 1
12:07:29 2023-09-27 323643 322690 80774 78829 117740 123856 119967 119769 88372 87593 96330 95760 114390 115763 330616 358619 950090 938243 348398 361023 107571 94252 105286 102425 118087 113688 108698 108836 77076 75658 255405 224901 675968 656645 198237 195869 250158 253507 292684 286266 302866 305950 318644 323188 303079 333469 673883 704508 505989 418321 265705 262576 302832 302136 316114 321172 324591 330312 361168 363415 591965 615867 41.05 68.0 1
12:07:30 2023-09-27 325285 322889 80921 78694 118528 123581 120453 119253 88828 87561 96531 95695 114770 115186 331153 354543 950734 940722 350472 361058 106989 94380 105218 102693 118053 114002 108332 109087 77270 75836 255405 225066 655844 655536 198796 195156 252887 253969 291991 286965 305271 305625 319834 324162 300292 337107 675333 706249 497169 414579 267415 260974 302797 302843 317698 321207 324663 328817 362216 365674 590896 614044 41.05 68.0 1
12:07:31 2023-09-27 324327 322037 80502 78694 118138 123852 120119 119569 88585 87593 96464 95728 114658 115571 330652 353409 950090 945484 350472 361023 106989 94316 105252 102521 118053 113845 108665 109053 77044 75609 270258 225376 655481 656645 197604 194616 250751 253720 290723 286803 301442 304622 319127 323901 302129 337352 672895 703174 512034 414579 267450 260939 302745 302950 315161 321207 324663 331202 365074 365389 593404 614879 41.05 68.0 1
12:07:32 2023-09-27 323871 321777 80474 78698 118321 123852 120369 119569 88525 87593 96397 95792 114697 115571 330616 353409 950968 944813 350966 362388 106989 94284 105145 102650 117851 114159 108722 109139 77071 75660 256521 225073 654869 656500 198796 196896 252887 254689 293024 287144 302866 306415 319127 324022 304016 335501 670889 701124 513405 416779 267009 260974 304718 301184 316114 321690 324591 329314 362181 364251 585289 612705 41.05 68.0 1
12:07:33 2023-09-27 324587 322165 80470 78694 118138 123822 120119 119369 88525 87561 96363 95688 114422 115571 329653 356395 953811 947503 347756 360988 107022 94381 105252 102425 118053 113845 108665 109053 77011 75638 254239 225571 657646 655681 198656 195224 250541 252942 294438 285450 301936 305553 318163 324197 301241 335501 667042 701160 506442 414579 266336 261556 302087 302351 320403 322974 326257 332091 364043 364400 583535 615680 41.05 68.0 1
12:07:34 2023-09-27 324410 321226 80755 78555 118138 121116 120286 119253 88525 87441 96464 95467 114580 114975 330616 355325 960958 945484 348118 365033 107413 94605 103574 102790 117803 114159 108498 109254 77091 75805 270258 227380 655643 656390 198796 195190 250925 253295 292988 285802 305164 303660 319091 324616 300713 335975 673492 709406 512034 414543 267308 260939 303258 301853 316775 320140 328569 330411 362146 365603 588762 617850 41.05 68.0 1
12:07:35 2023-09-27 324230 321646 80723 78747 118104 121116 120453 119767 88614 87593 96463 95760 114704 115537 330313 356838 960036 946157 348327 362035 106857 94412 105004 102790 117593 114237 108265 109573 76978 75722 257379 225535 649643 658506 198796 194920 251310 253260 292330 286195 302785 304481 321065 323605 301170 336122 667079 711451 505144 417958 267130 263573 304819 303534 319047 323010 327387 329760 364218 365424 587853 618085 41.05 68.0 1
12:07:36 2023-09-27 322915 322619 80691 78833 118096 121622 120213 119501 88614 87593 96396 95728 114390 115697 330545 353940 959310 943360 347314 360988 106956 94348 105184 102553 118020 114080 108332 109053 77011 75680 255405 225571 658445 660373 198796 195258 251695 252907 293229 285392 302325 305446 321101 322148 302781 336212 667042 711451 510663 420209 266523 262979 304182 301642 316592 320914 326499 330177 364907 364507 585289 616297 41.05 68.0 1
12:07:37 2023-09-27 323871 322134 80470 78965 118066 123822 120369 119535 88492 87561 96463 95760 114390 115571 330313 359919 959310 939553 347992 362071 106956 94412 105184 102650 117823 114159 108299 109313 77011 75743 256521 226920 650132 658506 198796 195258 251821 254287 292578 285485 305603 304981 320032 323640 302123 335211 676367 710657 512034 419366 266790 262436 301277 303340 319047 322556 327850 331041 363233 364471 590642 617209 41.05 68.0 1
12:07:38 2023-09-27 323685 322602 80972 78801 118066 123702 120251 119618 88484 87800 96463 95760 114593 115571 330348 356645 956518 936830 351533 362035 106923 94541 105111 102720 117660 114767 108265 109279 76978 75671 255405 225571 649257 658213 198796 195258 250891 254465 291653 286669 306139 305324 320579 323153 302123 333577 674836 711451 519745 418913 266523 261774 302336 303981 315161 320914 328300 330411 363814 364507 592642 617209 41.05 68.0 1
12:07:39 2023-09-27 322135 321777 80466 78801 117788 123822 120085 119618 88703 87561 96396 95760 114390 115763 330545 356681 952351 938885 351723 360952 106989 94316 105398 102693 118053 113845 108665 109020 77097 75618 256298 224161 658020 658506 198516 195869 252531 253685 292259 286996 300913 306631 319810 323656 304709 333289 673197 704823 507849 419323 267662 262436 305253 304254 316521 322139 324519 330045 363268 364364 590342 614136 41.05 68.0 1
12:07:40 2023-09-27 324857 322619 80695 78805 117969 123994 120085 119735 88553 87593 96497 95760 114625 115730 329617 359653 950090 939553 348362 360988 107645 94220 105505 102419 118414 113845 108815 109020 77011 75711 255070 225571 662848 658506 198656 195869 252531 253720 293229 286266 300949 306847 319610 323188 303541 334871 673883 701124 507849 418913 265670 262541 302724 302561 316592 321655 324555 330312 362689 363379 590471 613536 41.05 68.0 1
12:07:41 2023-09-27 327228 321190 80921 78314 118426 121116 120453 119136 88525 87258 96464 95435 114737 114730 329617 356109 950258 940612 350508 363893 106956 94380 105218 102489 117823 113923 108631 109020 77011 75680 255405 225571 669031 654683 198796 195258 252176 254645 292330 286844 304736 306235 319952 325791 303059 336103 674654 705323 509539 416395 267653 261774 302336 303057 315823 324100 326354 331386 361098 365638 591732 615643 41.05 68.0 1
12:07:42 2023-09-27 325748 322130 80838 78587 118499 121116 120453 119253 88492 87561 96463 95819 114390 115491 330580 353409 950090 940649 353417 360952 106989 94316 105218 102521 118020 113923 108580 109053 77011 75680 255288 225181 657026 656645 199921 194650 251520 253295 292337 287144 301618 306379 319832 324127 302123 337071 670889 702112 508863 418644 267120 260722 303933 302101 315911 321914 324591 329314 362181 365603 588762 613536 41.05 68.0 1
12:07:43 2023-09-27 324640 322130 80727 78698 118100 123702 120085 119335 88492 87501 96497 95663 114390 115378 329617 356109 956555 947503 347510 361023 106989 94380 105218 102521 117938 113923 108332 109204 77011 75711 272705 225643 652110 656772 198796 197370 252851 253579 293087 284928 306362 304801 319692 325000 301029 336340 670852 707369 513405 414543 267343 261634 302760 302065 316810 319917 328569 330448 362040 365603 588762 618122 41.05 68.0 1
12:07:44 2023-09-27 323835 322073 80719 78662 118134 121116 120251 119335 88525 87290 96430 95565 114547 115186 330348 354224 957360 944776 347278 362000 106923 94477 105004 102586 117627 114080 108265 109388 76840 75722 254239 226738 647287 656645 198796 195224 250925 252942 293293 286119 303495 304017 320579 324162 302557 336522 670621 710948 512034 414615 267379 260974 303258 302475 316557 320244 328569 329943 363233 365674 587597 616914 41.05 68.0 1
12:07:45 2023-09-27 320932 322134 80438 78833 117907 123856 120050 119735 88339 87865 96463 95923 114357 116237 329617 355574 959310 940649 348742 361023 106989 94380 105252 102559 117938 114002 108299 109053 77199 75805 257717 225319 656192 661310 198516 196380 252549 252837 294189 285214 302678 305481 320059 323153 303115 333433 670889 708187 520945 419209 265262 262576 303293 302461 317889 320174 327070 331496 365074 362327 586606 616297 41.05 68.0 1
12:07:46 2023-09-27 323862 322619 80691 78694 117907 123702 120085 119535 88492 87593 96463 95728 114909 115458 329617 359665 959310 939553 348248 361023 106956 94412 105145 102548 117660 114002 108299 109611 77011 75702 256605 227240 650163 658506 198796 195293 251467 254465 293471 285410 303531 304981 319550 323675 302159 333577 674359 710948 512034 418285 266558 262541 301454 303057 317070 321627 328300 330944 366737 364805 594685 617061 41.05 68.0 1
12:07:47 2023-09-27 323901 323339 80474 78837 118022 123856 120085 119769 88492 87736 96463 95728 114390 115763 329653 356145 953774 938217 351569 362071 106923 94445 105077 102515 118004 114365 108431 109304 77237 75753 257717 225463 651577 661310 198796 195767 252887 253579 291653 287144 302594 305052 321065 323395 302830 333541 674836 711451 510834 419578 266416 261739 302832 303057 315911 321431 326572 330411 364360 363960 592642 614516 41.05 68.0 1
12:07:48 2023-09-27 323255 322654 80470 78829 118014 123943 120085 119535 88492 87593 96330 95760 114357 115763 329617 356681 950931 938885 350364 360952 106989 94381 105145 102445 117823 113923 108299 109053 77011 75680 270258 224981 663385 660373 198796 195869 250925 253295 291551 287584 302866 305661 320579 322217 302263 333541 674873 703282 512034 419615 266114 261774 303045 304612 317661 324834 324410 331202 364800 364073 592150 614333 41.05 68.0 1
12:07:49 2023-09-27 322925 320798 80466 78833 117985 123943 119967 119735 88372 87593 96330 95760 114357 115730 329617 358547 950090 936884 348362 363600 107940 94445 103753 102650 117986 113845 108823 108885 77263 75587 255405 224721 661946 656463 198237 195869 252176 253295 292684 286615 303268 306847 318832 323188 304203 333469 673701 702335 512034 418285 265298 262841 302797 302136 316114 321172 324519 330312 362181 362835 590471 612669 41.05 68.0 1
12:07:50 2023-09-27 324857 322130 80466 78690 118283 123788 120119 119535 88557 87561 96497 95760 114540 115458 329582 358835 950090 938885 348362 361810 107464 94219 105252 102501 118020 113845 108556 109274 77011 75640 256521 225607 655813 656145 198516 196365 252176 253720 293024 286360 302573 306847 318163 324197 302159 333469 672895 702335 517722 417580 267852 263170 302760 302914 318596 321516 324555 332032 363786 363783 593506 614296 41.05 68.0 1
12:07:51 2023-09-27 324857 321477 80870 78555 118134 121116 120453 119136 88646 87290 96531 95435 114737 114730 329653 355574 951930 944884 352149 363930 107184 94348 103602 102618 117919 114002 108498 108885 77124 75640 255405 225145 663872 656376 197604 197509 252851 253685 291653 286942 304029 305912 319845 324022 302129 337309 672895 703174 513405 414579 267379 260939 302797 303093 315161 324111 324663 329314 362724 366481 590443 614044 41.05 68.0 1
12:07:52 2023-09-27 325097 321777 80470 78694 118100 123852 120085 119369 88525 87593 96330 95728 114390 115345 330348 352386 950968 944813 350472 360988 106956 94412 105252 102650 117938 113923 108332 109053 76905 75680 254239 224865 655844 656645 197638 195089 250925 253755 291511 287724 301901 305948 319645 324197 300713 337293 676678 706286 507849 414434 268060 261634 304387 303376 317698 321999 324519 331349 362689 366445 591768 614246 41.05 68.0 1
12:07:53 2023-09-27 323866 322130 80691 78837 117907 121688 120168 119535 88404 87561 96396 95760 114763 115743 330831 355450 952791 944627 352724 364553 107676 94509 103609 102618 117919 113923 108523 109053 77044 75680 256521 224721 655982 656645 198796 195293 251730 252942 292223 287261 303658 306847 319610 324127 302816 336522 667079 701124 513405 417033 266558 263305 304932 301642 316079 322174 324591 329314 362146 364542 585371 614044 41.05 68.0 1
12:07:54 2023-09-27 324828 322130 80695 78690 118176 123788 120202 119535 88585 87593 96363 95760 114390 115186 329617 355076 953738 947503 348742 364996 107464 94316 105325 102393 118053 113767 108665 108869 77044 75618 252155 225217 658688 655182 198796 195293 250925 252907 293669 285793 302325 306595 318843 325124 304350 335721 672537 704288 502429 414470 271001 262034 303115 302889 318030 320690 324627 330312 361133 364805 583567 614479 41.05 68.0 1
12:07:55 2023-09-27 324604 321768 80727 78694 118134 121116 120286 119253 88727 87496 96762 95632 114842 115391 330473 354366 962001 945735 350477 364039 106857 94509 105004 102650 117660 114002 108464 109304 77091 75711 255405 225535 652917 659635 198796 194954 251520 253295 293471 286266 306084 304516 321137 323188 301911 337035 667079 711451 510663 418321 266933 260939 304004 302101 316592 323655 327532 329943 364360 365090 586392 615860 41.05 68.0 1
12:07:56 2023-09-27 323025 322165 80474 78676 117903 123822 120001 119369 88372 87561 96330 95760 114357 115571 329617 353445 959553 940685 347278 361023 106989 94380 105218 102548 117857 113923 108299 109053 77011 75680 256521 225571 656617 660373 198796 195258 251730 255229 293589 286504 304626 306091 320994 322113 304856 336889 673492 711342 509292 420694 266523 260939 302972 301889 319498 323692 328377 330448 365456 365090 585385 615867 41.05 68.0 1
12:07:57 2023-09-27 323835 322657 80719 78985 117931 121757 120491 119496 88581 87529 96629 95696 114671 115776 331999 359522 959162 938217 346755 361023 106956 94400 103465 102790 117823 114002 108332 109053 77011 75732 257717 225499 654756 658040 198237 196176 251467 255590 293919 285392 304736 305697 320130 323936 302159 333433 672384 710446 514775 417069 266149 263197 302995 302596 317141 320209 327568 328817 363268 363060 589157 617245 41.05 68.0 1
12:07:58 2023-09-27 323871 322884 80723 78779 118018 123822 120085 119535 88525 87593 96363 95760 114580 115610 330116 358295 956592 936884 348362 362071 106989 94380 105111 102483 117694 114002 108332 109237 77093 75660 256521 226920 655290 658250 198796 197509 252441 255037 291991 286325 304589 304837 320923 323987 304603 335319 674691 711451 512034 418949 266558 262174 302230 304088 317698 321172 328068 330177 367070 364364 592678 616334 41.05 68.0 1
12:07:59 2023-09-27 321946 322337 80466 78775 118100 123852 120085 119769 88525 87593 96363 95760 114390 115763 330348 356681 953774 935182 351533 361023 106989 94412 105145 102510 117660 114002 108332 109237 77044 75711 255405 225535 652652 660373 198796 195869 250960 253685 291511 287990 303873 305446 320851 323188 303365 335501 674873 708369 502429 419615 266558 262174 303293 302240 315911 322243 326572 329016 364907 364507 591768 615867 41.05 68.0 1
12:08:00 2023-09-27 324888 322622 80470 78694 118022 123856 120001 119569 88372 87803 96363 95760 114390 115604 329617 358583 950090 937209 348362 360988 107538 94220 105359 102457 118323 113845 108556 109053 77044 75711 272705 225319 667536 658286 198796 196380 252887 253615 292356 286839 301759 306775 319432 323188 303079 333541 672895 700895 506496 418030 265705 262541 302832 302454 318596 322034 324591 330348 362724 363415 585663 613573 41.05 68.0 1
12:08:01 2023-09-27 324699 322165 80687 78837 118056 123822 120085 119369 88707 87561 96363 95760 114580 115458 331367 358871 949818 938233 348362 361023 107431 94348 105325 102693 118087 113923 108332 109053 76938 75671 255405 225247 658635 656645 198656 196176 250576 253720 293471 286705 301865 306847 319127 323710 303115 333541 675407 700595 513405 417990 265705 262576 302832 302596 316592 321207 324555 332180 365074 363167 591582 615429 41.05 68.0 1
12:08:02 2023-09-27 324852 322165 80506 78779 117941 123822 120119 119569 88404 87561 96464 95760 114390 115644 329617 358583 950090 936508 348398 360988 107464 94284 105325 102457 117972 114080 108614 109153 76260 75805 255405 225463 666275 656536 198796 196380 252887 253969 293087 286231 302903 306847 319162 324843 303647 333217 672859 702481 506496 418913 267852 262471 303080 302561 316627 321655 324230 330348 365074 363415 585672 613573 41.05 68.0 1
12:08:03 2023-09-27 324888 322130 80727 78747 117907 123822 120085 119652 88404 87593 96397 95792 114422 115491 329617 358871 950090 937246 348327 361023 107571 94316 105325 102387 118053 113845 108365 109087 76958 75711 253133 225535 655467 655681 198516 196312 252176 253720 292330 286705 304304 306847 318620 325140 302298 333505 673883 702335 514775 414579 266149 262646 302265 302214 319047 323920 326816 334058 364043 363854 593414 613463 41.05 68.0 1
12:08:04 2023-09-27 324595 322431 80862 78583 118533 123444 120453 119170 88678 87432 96565 95435 114580 114763 330616 355040 950295 940722 350508 361023 107446 94541 103753 102720 118187 114002 108564 109212 77157 75671 256521 225391 659530 654537 198796 195699 250960 254500 292578 287261 305367 306847 320094 325175 303132 337071 676367 703210 513405 414579 268239 261774 302832 303128 315858 321949 326572 329314 363014 366774 590225 614516 41.05 68.0 1
12:08:05 2023-09-27 323810 321903 80723 78694 118104 123822 120119 119535 88525 87593 96397 95663 114390 115571 330116 352386 951004 944813 350472 361023 106989 94380 105325 102650 117938 114002 108365 109087 77011 75649 253133 224865 664366 656645 197673 195258 250960 254500 292337 287724 304631 305338 320130 325175 300749 337584 673418 703282 501104 416987 268401 262147 303044 303731 318371 322069 326427 331584 363162 366560 594100 614062 41.05 68.0 1
12:08:06 2023-09-27 324866 321190 80691 78801 118129 121841 120251 119501 88646 87561 96463 95760 114704 115571 329617 352350 949868 947621 352650 364150 107694 94380 103609 102650 117919 114002 108498 109036 77197 75743 257717 224441 657863 656609 198796 195869 252398 253260 292953 287108 303873 306847 320059 324022 303740 336998 670852 703827 508694 416997 266558 263305 304896 302065 316044 322139 324591 329314 362689 364471 586118 613536 41.05 68.0 1
12:08:07 2023-09-27 324063 322098 80691 78805 118451 123874 120286 119501 88646 87593 96497 95760 114888 115571 329617 355574 953738 948852 348742 364176 107431 94348 105364 102553 118087 113923 108631 108986 77097 75680 255405 225376 666720 654683 198796 197509 250925 253685 294367 285521 302857 306379 319091 325897 301664 336248 673381 708290 528999 417283 269105 262217 303826 302418 318852 322520 327387 332290 364043 365310 587022 616734 41.05 68.0 1
12:08:08 2023-09-27 324291 322853 80695 78666 118138 121116 120369 119335 88646 87561 96646 95565 114357 115471 332124 356855 961816 947471 350228 364553 106857 94573 103465 102650 117722 114747 108299 109246 77011 75671 256521 225535 667560 659146 198796 195258 251730 253650 293875 286848 302821 305647 322040 323605 302123 337273 670852 712458 511520 419578 267343 260939 304218 302101 317035 321655 327301 330411 365456 365603 586241 616734 41.05 68.0 1
12:08:09 2023-09-27 322376 322265 80687 78797 118066 123852 120050 119618 88492 87803 96396 95728 114357 115763 329617 354224 959310 940685 347278 361023 106956 94380 105218 102477 117928 114002 108556 109053 77064 75702 255405 225535 654531 660373 198796 195835 252081 252907 293919 286266 302594 305948 321528 324843 304709 336231 673492 713430 510491 420694 266381 261634 304717 301959 319498 321137 326572 329279 364907 364471 585142 617172 41.05 68.0 1
12:08:10 2023-09-27 322884 322165 80687 78801 118070 123822 120085 119501 88484 87736 96762 95926 114809 115504 329475 359510 959162 938069 349732 365069 107299 94508 105150 102650 117823 114080 108299 109304 77270 75702 254361 226847 655585 659439 198796 196073 250507 254892 292370 286249 305603 304981 320579 324843 302583 336159 674359 710948 513405 418285 266558 261774 301064 303946 316813 320244 327241 331026 363268 364507 592842 617209 41.05 68.0 1
12:08:11 2023-09-27 323570 320758 80691 78833 117989 123788 120369 119535 88553 87593 96430 95760 114514 115571 329582 356109 955163 936218 351496 360988 107380 94477 105077 102553 117627 114002 108157 109355 76925 75743 255405 225535 653197 659439 198796 195869 250925 254500 292330 286857 305211 304730 320923 323761 303597 335829 674691 710766 513405 419360 266978 262841 302725 303981 315126 321655 327886 329921 364324 364471 592642 616297 41.05 68.0 1
12:08:12 2023-09-27 323255 322130 80474 78997 117893 121962 119978 119862 88727 87800 96629 95990 114638 115923 330170 356538 949979 939553 350044 360952 107464 94188 105398 102457 118409 113688 108781 108652 77097 75587 257717 224563 674983 656645 198656 196448 250891 253685 293435 286669 303333 306847 319477 323901 303044 333505 673847 702335 513405 418770 265705 262576 302797 302561 316592 321172 324555 330853 362181 363415 585771 613573 41.05 68.0 1
12:08:13 2023-09-27 324857 321190 80837 78751 118062 123822 120050 119369 88585 87593 96497 95728 114390 115537 329582 358583 950090 938243 349134 360988 106956 94380 105218 102521 117823 113845 108299 109053 76958 75680 255405 225535 658524 656772 198796 196345 252851 255590 293364 286562 305271 308280 318949 323987 303363 333361 673665 702335 512244 418913 265705 262576 304277 304760 317035 321172 324591 330777 362146 363273 590471 612669 41.05 68.0 1
12:08:14 2023-09-27 324676 322337 80782 78867 117999 121707 120232 119564 88549 87529 96663 95827 114638 115504 329582 358511 950090 939553 350689 364811 106956 94348 105218 102483 117660 113923 108423 109020 77011 75680 255851 225377 657134 654184 198796 195869 252176 254500 292330 287144 304520 306379 318361 326122 301206 336011 676073 701124 513405 413887 267379 262576 302584 303396 316114 321655 326572 329314 361062 365638 590678 615387 41.05 68.0 1
12:08:15 2023-09-27 331283 322884 81009 78341 118167 121116 120582 119136 88678 87441 96598 95565 114737 115153 329653 354472 952115 940685 351002 362071 106989 94541 105184 102553 117905 113845 108299 109020 77011 75827 257717 225088 655965 656772 198796 195190 252887 254395 292401 286965 302643 305624 320401 325105 301206 338824 674873 706212 510554 414543 268131 261739 303419 303732 318596 322034 327033 329314 362979 366445 590896 614004 41.05 68.0 1
12:08:16 2023-09-27 324183 322158 80875 78797 118543 121788 120316 119564 88581 87708 96497 95760 114697 115571 329653 352245 950931 946157 350436 361810 106989 94477 105252 102510 118020 114002 108332 109240 77011 75680 255628 225217 656207 658040 197673 197245 252116 253685 292613 288038 304415 306847 320094 324651 302867 337584 672347 702679 499863 417033 267379 260974 305147 302561 316079 322209 324663 331091 363268 365638 587928 614443 41.05 68.0 1
12:08:17 2023-09-27 323866 322165 80723 78837 118104 123822 120453 119769 88553 87593 96531 95760 114547 115571 329617 354507 953738 948852 349236 361023 107538 94412 105432 102489 118053 114159 108797 109153 77410 75764 267853 225232 658572 655536 198796 196209 252887 253579 295124 285994 304736 306523 319127 325140 302689 337644 667042 702148 514775 414615 267130 262436 303329 301642 319029 321172 326973 330813 362146 365603 584847 615830 41.05 68.0 1
12:08:18 2023-09-27 326838 321987 80879 78769 118561 123874 120419 119369 88849 87561 96531 95696 115020 115537 329617 355290 959310 947621 350228 362071 106956 94508 105184 102931 117627 114159 108299 109422 76978 75733 249987 226811 648972 657575 197638 195869 251520 253720 293471 285717 304672 305912 319834 325630 301911 337035 672859 708905 514775 414579 267415 262139 303329 303021 317070 320209 329340 329279 362216 365674 589634 617850 41.05 68.0 1
12:08:19 2023-09-27 324595 321642 80921 78751 118499 123736 120453 119369 88646 87593 96531 95760 114737 115345 329617 354779 959394 946157 348362 362071 106791 94637 103431 102931 117587 114510 108165 109548 76985 75827 258888 225319 649072 659365 198223 195835 251485 253720 293506 285945 304921 305446 320094 325630 301241 337256 675370 710446 515804 414615 267415 261774 302937 302809 317070 320244 327972 331261 362979 366481 588798 618122 41.05 68.0 1
12:08:20 2023-09-27 324066 321872 80723 78698 118442 123822 120350 119335 88585 87593 96497 95760 114547 115378 329475 352421 958715 944776 347314 363893 106923 94380 105038 102650 117269 114080 108265 109388 76938 75711 254361 225571 649467 659439 197638 197370 251730 253685 293919 287144 302821 304981 322076 324881 302159 337584 670925 711451 512548 419578 267877 260974 304718 302561 317070 321690 328032 330448 365491 365674 587063 618122 41.05 68.0 1
12:08:21 2023-09-27 321647 322134 80502 78997 117907 123943 120085 119735 88585 87772 96430 95792 114390 115763 329617 354507 960958 944884 349364 364444 107365 94509 105515 102720 117919 114159 108681 109254 77230 75733 253133 225571 657255 657961 198796 196345 252887 253295 295024 286266 302857 305517 320517 323535 304503 333541 670925 707369 513405 419250 265705 262576 304682 301677 318066 321172 327568 330049 363849 363415 587022 617245 41.05 68.0 1
12:08:22 2023-09-27 324039 321903 81028 78833 118100 123908 120453 119652 88678 87805 96497 95792 114658 115604 329617 358871 959310 938243 348248 362071 106989 94445 105218 102618 117823 114002 108665 109388 77044 75743 255405 225643 656666 658506 197638 196927 250716 254110 294438 286146 304208 306581 321101 324686 303079 333253 676367 710155 505989 417994 266452 263680 302902 302914 318629 323010 328386 331819 364182 364471 585663 618122 41.05 68.0 1
12:08:23 2023-09-27 322925 321903 80727 78747 118138 123822 120085 119535 88525 87625 96430 95760 114763 115856 330366 357183 957802 936773 349308 364553 106890 94509 103465 102790 117885 114159 108523 109422 76991 75722 254239 226630 649569 659439 198796 196176 250541 254927 295093 286222 304208 305446 321101 324127 303079 336285 676073 711451 512034 418617 266968 262209 301877 304609 316592 320948 328605 328320 364396 365090 595527 617683 41.05 68.0 1
12:08:24 2023-09-27 322662 322165 80719 78833 118134 123856 120245 119652 88678 87745 96363 95760 114390 115604 331367 356145 955163 936884 351569 362071 106956 94529 105184 102650 117694 114159 108556 109313 77044 75702 255405 225571 650949 659906 197604 196176 250960 254883 292613 286942 303744 305374 320851 324894 302865 336231 674727 711378 507849 418767 266826 262471 303988 304766 316079 321172 328605 330191 364396 365019 596376 617209 41.05 68.0 1
12:08:25 2023-09-27 322399 322170 80723 78997 118100 123856 120085 119369 88727 87768 96695 96089 114730 115697 329475 356003 955503 938773 353543 364039 107513 94413 105252 102586 117972 113923 108614 109103 77190 75743 255288 224706 656435 659906 198796 196380 250960 253755 292370 287990 303584 306847 321812 323188 303826 335501 673883 703282 516146 420809 266523 262576 303329 302844 316149 323179 324627 329350 365199 364507 585807 614479 41.05 68.0 1
12:08:26 2023-09-27 322662 322889 80691 78837 118022 124011 119718 119769 88492 87745 96680 95792 114357 115763 329582 357756 950090 938243 348082 361023 107538 94316 105359 102489 118053 114055 108665 108911 77076 75578 260995 224197 663002 658641 198796 196482 250960 254681 293669 286889 303579 308280 319952 324057 304324 333433 673665 704288 505989 419360 266300 262978 303329 303021 316849 323920 324519 331045 363198 363960 585590 614991 41.05 68.0 1
12:08:27 2023-09-27 324929 321551 80723 78953 118292 121788 120213 119496 88549 87800 96596 95892 114829 115890 330437 358152 949979 939241 349415 361058 107464 94477 105441 102931 118020 114080 108665 109237 77044 75671 255405 225607 655240 655645 198796 196482 250891 254500 293186 287144 304736 306847 319127 326157 302690 335501 674640 700102 510554 414543 266968 263197 302832 304680 316849 321949 327568 330348 361133 365638 593799 616334 41.05 68.0 1
12:08:28 2023-09-27 326726 321868 80977 78751 118205 123616 120564 119253 88710 87441 96531 95435 114770 114730 331837 355574 950295 940685 350225 361023 106989 94465 105325 102586 118053 113923 108556 109087 77044 75640 255405 225535 655602 656772 199921 196311 252851 257041 292330 287679 302714 306739 320662 325981 303704 337402 674836 703282 509539 414579 268652 262252 303919 303981 316114 322209 327070 329350 363198 365353 592223 615387 41.05 68.0 1
12:08:29 2023-09-27 324107 321844 80819 78773 118037 121792 120149 119599 88549 87800 96663 95827 114638 115537 329617 352350 950968 947621 351575 362035 107464 94412 105393 102510 118087 114080 108823 109053 77076 75640 256521 224829 659498 656645 197604 195869 252538 253720 292740 288395 304304 306847 320330 324913 302298 337621 671873 702679 513405 417990 266968 260974 305111 302214 316114 322919 324699 331121 363304 365674 587891 614516 41.05 68.0 1
12:08:30 2023-09-27 324627 322130 80997 78837 118171 123856 120286 119569 88678 87593 96531 95792 114422 115571 329653 355610 955163 948177 348495 361058 107497 94381 105359 102580 118087 113845 108665 109053 77410 75795 257717 225319 656596 655536 198796 196380 252887 254004 295575 286052 303388 306487 319610 325894 302619 336559 670889 706322 513597 414615 267343 262393 304218 302136 319890 321655 327508 330849 362181 365674 585325 615867 41.05 68.0 1
12:08:31 2023-09-27 326137 321725 80916 78769 118393 121707 120350 119564 88824 87561 96565 95597 114737 115186 331837 355361 960958 946157 347349 362071 107446 94508 105145 102650 117938 114002 108332 109237 77011 75711 255405 227240 653100 656645 197638 195869 251345 253755 294438 285107 305714 305589 319162 326157 302159 336559 670925 703318 509201 414579 267379 262174 304218 302632 319770 320244 328605 330277 361168 365674 589060 618122 41.05 68.0 1
12:08:32 2023-09-27 326023 321195 80898 78833 118524 123650 120453 119245 88710 87561 96565 95760 114737 115186 329653 356603 959310 946157 348082 362035 106956 94541 103602 102650 117817 114510 108464 109447 77270 75795 256521 227255 648320 656463 199921 196073 252187 254182 293855 287045 304707 305017 321101 325525 301273 337548 672859 710948 513405 414398 268096 261808 304254 302525 317106 321172 329573 331298 363304 366774 590568 618122 41.05 68.0 1
12:08:33 2023-09-27 321768 321048 80879 78909 118597 123874 120453 119686 88678 87768 96762 95990 114921 115571 329653 353409 961170 944813 347314 362388 106989 94348 105252 102510 118053 113923 108365 109274 77076 75743 256521 225571 665951 659906 197673 196058 251765 253755 293151 286942 303780 305017 322076 324913 302159 337621 670889 711451 502429 417990 268015 261774 304254 303057 317106 321690 329107 330154 365491 367032 588344 618122 41.05 68.0 1
12:08:34 2023-09-27 320972 322165 80719 78833 118134 123891 120286 119652 88525 87625 96430 95760 114580 115604 329689 353728 959310 943434 348742 364444 107413 94605 103681 102790 117919 114159 108564 109288 77157 75775 255405 225427 655240 661310 198796 196176 251730 252942 294438 287005 306575 306559 321101 324614 304717 335174 673492 710948 508694 421437 266336 262209 305182 302101 318066 321242 328068 329350 365491 363960 586191 617245 41.05 68.0 1
12:08:35 2023-09-27 324062 321620 80755 78833 118138 121618 120350 119535 88727 87625 96464 95792 114390 115776 329582 357720 959310 936884 348852 362071 106956 94477 105184 102834 117627 114002 108299 109279 77011 75785 254239 225535 649569 658506 198796 196141 250507 255284 294688 286557 304422 305912 321065 324162 303044 336248 674836 711451 506496 418581 267343 262541 304388 303981 317035 321137 328605 329279 364324 365310 591477 617850 41.05 68.0 1
12:08:36 2023-09-27 322399 321777 80723 78833 118100 123856 120286 119701 88492 87593 96463 96054 114547 115730 329617 356418 958188 940254 353729 364150 107332 94509 103747 102720 117885 114159 108531 109254 77230 75805 255070 225145 654490 659906 198796 196380 252887 254075 292125 288395 302785 305589 321897 323640 303079 335174 674836 708869 510663 420804 266897 262576 303329 303021 317698 323144 326536 329047 365456 364762 591463 614479 41.05 68.0 1
12:08:37 2023-09-27 326209 321987 80916 78833 118426 123908 120251 119735 88646 87800 96497 95728 114547 115458 329617 358259 950090 939204 348852 364150 106956 94412 105252 102650 117905 114002 108631 109279 77117 75711 255405 225535 656299 655182 198796 196482 252709 254500 293471 287368 304736 306847 319091 327146 302619 335464 674873 702335 498661 414543 267653 263381 303222 303732 317070 322139 327532 330813 361098 365603 592605 616334 41.05 68.0 1
12:08:38 2023-09-27 326209 321159 80921 78833 118499 121116 120453 119335 88678 87561 96665 95819 114954 115245 330831 356396 954146 942232 352228 364553 107480 94541 103891 102650 117919 114080 108655 109020 77044 75711 254239 225073 655965 656108 200628 195293 251730 254500 293087 288075 302785 306847 320838 325105 302123 338338 674359 703210 513405 419273 268580 260974 304218 303946 316079 322693 326536 330277 363268 367290 588976 614516 41.05 68.0 1
12:08:39 2023-09-27 325097 321190 80727 78825 118359 123943 120453 119618 88678 87593 96497 95760 114547 115571 329617 352350 951632 947503 350228 361023 107612 94412 105432 102586 118594 113845 108815 108986 77162 75609 260995 224829 657187 656108 197638 196312 252538 253295 294688 287868 304378 306847 320094 325140 303044 337273 670852 701846 513405 417033 267379 262174 305827 301959 319498 322919 324699 330813 363304 365603 585334 614004 41.05 68.0 1
12:08:40 2023-09-27 324327 321868 80830 78801 118134 123822 120369 119462 88759 87736 96829 95926 114829 115537 330437 355967 956863 948703 347327 364811 107480 94445 105398 102548 118020 113845 108689 109153 77117 75671 255405 225377 653617 656305 198796 196176 251695 253755 294082 285793 303744 306847 318808 326122 302831 337035 672554 703282 516146 414579 267415 262576 304218 303396 318994 320655 328569 330312 362146 365638 587292 617245 41.05 68.0 1
12:08:41 2023-09-27 324676 321870 80838 78865 118134 121519 120453 119301 88646 87561 96531 95728 114737 115345 330313 354224 959310 946157 348327 362071 107498 94477 105184 102720 117627 114080 108265 109388 76958 75816 255405 226883 648542 658040 197673 196141 252851 254287 294125 285392 304528 306379 320059 326157 302568 337273 672859 709406 524372 414579 267415 263122 304218 303057 317106 320209 329573 329314 362435 366703 590052 618122 41.05 68.0 1
12:08:42 2023-09-27 324556 321875 80834 78953 118456 121757 120380 119263 88581 87740 96797 95696 114678 115504 332198 353834 961927 946157 348046 361023 106956 94701 103574 102790 117593 114261 108191 109915 76978 75951 270258 225427 651709 658506 197673 195869 251695 253720 294688 286383 304707 305912 319774 326122 302123 337548 672859 709944 514775 414579 268203 262139 304218 302809 317106 322413 329573 331165 362979 366703 588886 618122 41.05 68.0 1
12:08:43 2023-09-27 323571 321870 80834 78833 118524 123822 120453 119335 88585 87593 96497 95760 114625 115537 329617 353445 962038 946120 347314 361023 106890 94444 105115 102790 117512 114159 108265 109540 77011 75805 255405 225571 650039 659256 200203 197509 254677 253615 293562 287001 303601 306221 322613 323987 303611 337366 670816 710076 507849 421437 267379 262034 304788 302773 317106 321655 328263 329314 366412 365638 586118 616334 41.05 68.0 1
12:08:44 2023-09-27 323810 323190 80819 78881 118032 121788 120316 119633 88974 87768 96629 95958 114638 115571 331399 358835 961082 941681 348248 360988 106956 94445 105184 102834 117817 114159 108299 109388 77064 75785 255405 226920 656019 658506 198796 196482 252176 254892 293919 286678 306658 306379 321101 324651 303115 336522 676848 711451 513405 418913 267343 263197 302336 303981 317106 320914 329340 329279 364324 365638 592642 618122 41.05 68.0 1
12:08:45 2023-09-27 322849 321868 80723 78829 118104 124063 120251 119535 88525 87625 96531 95989 114625 115763 329582 356109 956555 936884 351569 362071 106956 94509 105218 102720 117660 114159 108299 109313 77290 75827 257717 225283 653957 660373 198796 196414 252887 255178 292330 287643 304029 305158 321778 324162 303079 337315 675865 711232 516489 419506 267343 262576 303668 305913 318596 322174 328569 329279 365456 365346 592678 617209 41.05 68.0 1
12:08:46 2023-09-27 321501 321951 80884 79016 118003 121792 120080 119564 88646 87865 96430 95792 114357 115763 329475 356538 950894 941078 350725 360952 107546 94316 105398 102515 118053 113845 108665 109020 77182 75711 256521 224161 658614 658506 198796 196482 250960 254287 295102 287261 303873 306847 320555 324197 303646 335464 673847 701618 506496 419245 266300 262646 303293 303128 317106 322209 324627 332127 363304 364507 590568 613573 41.05 68.0 1
12:08:47 2023-09-27 324703 322130 80806 78833 118104 123943 120369 119652 88646 87745 96531 95760 114737 115571 329617 358547 950090 937873 348852 361023 107538 94380 105364 102860 117851 114159 108764 109447 77263 75764 255405 225391 659081 657557 198796 196995 252887 254751 293883 287158 302325 306877 319127 324859 304824 335428 674873 701124 494041 418622 267201 263381 303755 303057 317070 322139 326536 331350 362435 364507 591005 614008 41.05 68.0 1
12:08:48 2023-09-27 327087 320945 80879 78877 118104 123908 120251 119569 88678 87768 96697 95728 114671 115220 329617 357756 949868 940649 349379 360988 106956 94412 105218 102580 117972 114002 108556 109053 77044 75774 253133 225341 655481 654719 197604 196790 250925 254500 293586 287162 304736 306847 319127 325666 303115 335501 674640 703329 513405 414615 266558 263417 303293 304430 317070 322139 327568 331081 361133 365090 593799 614516 41.05 68.0 1
12:08:49 2023-09-27 326209 321159 80921 78801 118499 123822 120213 119535 88678 87593 96531 95728 114737 115458 329617 357469 952351 940649 350436 364738 107480 94831 103753 102860 117952 114159 108714 109254 77263 75795 255405 225391 655602 654646 197638 196517 250925 255037 293669 287297 302821 306847 319091 326192 303079 335721 676343 702335 521542 414543 267191 263197 303030 303981 317106 322174 327568 330849 361133 364151 592678 615424 41.05 68.0 1
12:08:50 2023-09-27 326677 320609 80973 78690 118494 121553 120453 119301 88678 87501 96531 95663 114954 115021 329653 355574 950968 942728 350472 361023 106989 94445 105252 102618 117938 113923 108556 109053 77044 75711 255405 225535 664366 654719 197673 196482 250925 254892 293919 287144 305280 306847 320352 326227 302123 336522 674909 702112 517517 414385 267415 262611 303258 303981 317070 322174 327568 330080 361133 366739 592678 616297 41.05 68.0 1
12:08:51 2023-09-27 324487 321190 81005 78583 118533 123616 120453 119335 88710 87441 96632 95760 114737 115186 330580 354259 952606 946945 352724 364553 107513 94477 105480 102650 117919 114237 108714 109178 77230 75743 260995 225181 655255 658236 198776 195835 251695 254536 294275 288075 305751 306739 321065 325175 301876 338614 674873 703282 513405 414651 268805 261774 303365 303910 316114 324712 327532 330312 363814 367843 589808 615424 41.05 68.0 1
12:08:52 2023-09-27 325485 321844 80834 78829 118134 123908 120286 119652 88759 87800 96531 95760 114422 115604 329617 355325 953738 948177 348495 361023 107464 94381 105325 102419 118053 113845 108665 109020 77076 75691 253133 225376 656114 655681 197638 196482 252116 252942 295017 287144 304268 306847 320094 325666 302972 336522 670889 701160 507849 417033 267343 262576 305182 301874 318066 322174 326536 330849 362724 365638 587064 614516 41.05 68.0 1
12:08:53 2023-09-27 324821 321155 80727 78801 118134 123822 120668 119569 88710 87593 96598 95760 114954 115823 332198 355361 956408 947392 346664 364553 107513 94723 103819 102790 117885 114002 108556 109237 77011 75743 256521 226630 661323 655608 197638 196176 251520 254812 294011 285392 303531 306847 319162 326122 303079 337035 670852 703210 508934 414579 267379 262541 304218 302136 319029 320690 327568 331081 362146 367320 585289 616334 41.05 68.0 1
12:08:54 2023-09-27 324893 321155 80866 78933 118359 123736 120453 119369 88678 87561 96531 95663 114737 115153 329582 354507 959310 946157 349585 362071 106923 94541 105038 102790 117545 114477 108265 109422 77011 75733 254239 225427 645584 658506 197673 196176 251730 253755 293186 286705 304707 305948 320838 325894 302159 337621 672859 710446 510663 416765 268015 262174 304254 303057 317106 320244 329573 328817 362724 366774 589634 618122 41.05 68.0 1
12:08:55 2023-09-27 322853 321432 80866 78833 118499 123856 120369 119462 88792 87768 95231 95926 114829 115537 330241 353834 961964 948740 350477 364039 107480 94348 105218 102510 117857 114465 108580 109338 77011 75764 255405 225571 653030 660263 199921 195869 252503 253720 294367 287144 302857 306415 322565 323188 303115 337548 671873 710112 515632 420840 267379 261774 304932 302136 317141 323884 328032 329047 366591 365638 586154 616334 41.05 68.0 1
12:08:56 2023-09-27 324621 321052 80759 78825 118104 123856 120251 119535 88585 87593 96430 95760 114390 115571 329582 358835 959310 938885 346269 361023 106956 94348 105218 102586 117823 114002 108299 109087 77011 75671 254239 226398 651452 658506 198796 197098 250925 254500 294403 286356 304243 306631 321101 325140 303115 333577 674604 710446 513597 418285 266968 263452 302797 303482 318512 323010 328641 329314 364360 364542 585663 617245 41.05 68.0 1
12:08:57 2023-09-27 335480 321190 80727 78957 118296 121792 120213 119496 88581 87680 96663 95990 114638 115697 329439 357326 956371 936884 348888 362071 106956 94508 103602 102586 117823 114002 108332 109053 77011 75786 255405 225607 651770 658506 197604 196517 250507 254859 294403 286275 306149 306631 320840 324913 303079 333577 673847 710446 507849 417990 267004 263452 302782 303057 318066 321172 328605 329314 364360 363896 589157 617683 41.05 68.0 1
12:08:58 2023-09-27 322629 321150 80723 78805 118138 123856 120119 119569 88646 87625 96430 95760 114390 115571 329582 355325 955163 936884 351569 361058 106956 94413 105111 102580 117660 114002 108299 109388 77011 75805 254361 225535 651770 659906 197604 196482 250925 255105 293435 286942 304457 305948 321526 324197 302582 336522 674873 711451 513405 417958 267415 262576 302372 304981 317070 321207 328477 329087 364396 365638 592678 617388 41.05 68.0 1
12:08:59 2023-09-27 324362 321844 80990 78773 118003 121792 120232 119633 88581 87800 96629 95958 114638 115730 329582 355574 955841 938243 353477 360988 106989 94412 105218 102515 117857 114002 108614 109087 77044 75702 255405 224829 654490 659906 197638 196517 251730 254892 292578 288079 303744 306365 322112 324162 304004 337035 676895 711451 511520 419615 267156 262611 304218 304017 315637 322209 328068 329047 365491 365346 591477 615424 41.05 68.0 1
12:09:00 2023-09-27 323901 321903 80715 78865 117941 124063 120085 119769 88557 87837 96464 95989 114390 115763 329350 357756 950090 937209 348082 361023 107645 94413 105393 102413 118087 113688 108882 109020 77109 75618 260995 224197 658866 656645 197604 196517 251730 254500 294260 288485 304089 306847 321137 324197 304967 336285 674873 703282 506496 420840 266968 263013 304218 303646 317141 323666 324699 333709 365242 365097 593801 614369 41.05 68.0 1
12:09:01 2023-09-27 325559 322022 80879 79016 117999 121792 120500 119599 88824 87865 96498 95923 114422 115571 332161 358332 950090 937910 348888 360988 107809 94348 105466 102425 118087 113845 108882 108978 77076 75774 253133 225571 657881 656645 198796 197132 250995 255059 294403 287144 303531 306209 319162 325666 304039 335537 674909 699082 503754 414687 266558 263417 303329 303519 317141 322209 327605 333235 362146 365090 591768 614516 41.05 68.0 1
12:09:02 2023-09-27 324291 321155 81009 78706 118731 123616 120453 119253 88710 87441 96531 95695 114737 115186 329617 353409 948244 940722 350508 360988 106989 94412 105291 102548 117857 113923 108332 109053 77044 75691 253133 225217 656435 654719 197707 196312 250960 254927 293471 287584 306357 306847 320589 326227 302123 337584 674909 703210 517346 416395 268203 262611 302619 304658 319498 324834 327777 330942 363127 367183 592569 615677 41.05 68.0 1
12:09:03 2023-09-27 323727 320981 81278 78801 118138 123753 120369 119335 88617 87625 96630 95859 114737 115571 329653 352386 950931 943619 351002 361023 107022 94380 105252 102618 117890 113923 108332 109053 77076 75753 270258 225253 656420 656645 198742 196346 250995 254927 294688 288075 302857 306581 321101 326192 301664 338135 675865 703318 505989 414579 269102 262393 303365 304731 316849 322209 327337 330080 364104 367585 590642 615424 41.05 68.0 1
12:09:04 2023-09-27 322889 322399 80723 78833 118100 123856 120286 119569 88525 87768 96531 95792 114547 115537 329689 352386 950258 946157 350189 363930 107628 94573 103753 102720 118076 114080 108564 109103 77157 75753 257717 225037 656556 656645 198845 195869 251730 254536 293919 287738 305584 306847 321101 325666 301241 337329 674727 707333 513405 414687 268877 262393 303791 304481 316627 322243 327568 330080 364104 367843 591768 614516 41.05 68.0 1
12:09:05 2023-09-27 336913 321906 80723 78833 118129 121707 120350 119652 88646 87593 96531 95792 114580 115730 329386 354578 953774 948177 348742 361023 107464 94316 105359 102457 118087 113767 108665 109053 77076 75609 253133 225607 654819 655718 197638 196482 252116 254869 294474 287144 304304 306847 320390 325175 303079 337077 667115 701160 508525 417069 267415 262611 306208 301219 318066 322209 324699 330813 362724 365674 584875 614516 41.05 68.0 1
12:09:06 2023-09-27 324363 321946 80727 78833 118138 123770 120119 119535 88557 87593 96363 95760 114422 115610 329119 355325 957544 948975 346518 364039 107332 94445 105407 102650 117885 114002 108498 109069 76260 75711 255628 225643 653984 654755 199921 196345 256183 254110 295095 285699 304136 306595 319988 326192 302159 337071 670961 707369 509201 414579 267450 262393 304218 303093 319029 320244 328641 330312 365074 366774 588798 617245 41.05 68.0 1
12:09:07 2023-09-27 324712 321598 81245 78805 118495 123852 120453 119369 88913 87800 96665 95760 114737 115345 329617 353905 960073 946157 348327 362035 106923 94541 105184 102720 117545 114159 108232 109573 76978 75847 255405 225427 649442 658506 198223 196482 252081 254465 294367 286669 304707 306581 320804 326157 301874 337548 672822 710446 507342 414579 268167 262506 304646 303057 318030 321137 330040 329279 363268 367255 590052 618122 41.05 68.0 1
12:09:08 2023-09-27 323303 321150 80977 78805 118138 123788 120453 119701 88678 87803 96531 96057 114921 115823 330330 355953 963368 946008 350725 365069 107480 94573 103891 102790 118153 114080 108631 109355 77097 75702 258844 225283 657026 660373 198223 196448 252503 254289 293979 287144 304157 305912 323055 324162 303079 338577 672822 712187 502773 420804 268203 261739 305182 303021 318030 322139 328068 332040 366555 366739 586985 618122 41.05 68.0 1
12:09:09 2023-09-27 320635 321868 80695 79020 118070 124029 120050 119769 88492 87897 96396 96086 114390 115990 329546 355882 959310 942691 348742 360988 107538 94445 105325 102650 117905 114002 108448 109053 77097 75671 256075 225535 655950 659439 198796 197544 251310 254075 296141 286772 304208 306847 321101 325140 304681 335211 672859 710446 513405 418285 266487 264225 302901 302702 319029 321620 327704 329350 364360 364507 590563 618122 41.05 68.0 1
12:09:10 2023-09-27 324066 320950 80834 78829 118104 123943 120286 119496 88759 87888 96863 96155 114829 115890 329475 358404 959125 938069 350477 364811 107250 94444 105184 102650 117627 114688 108397 109405 77031 75733 255405 225643 648459 660373 197638 196482 250891 255319 294367 286669 304349 306379 321101 325140 304667 336559 674909 711451 508863 419245 267379 263683 302761 304909 318066 321172 329573 329350 364907 365674 592678 618122 41.05 68.0 1
12:09:11 2023-09-27 324174 321868 80838 78837 118100 124029 120251 119735 88646 87865 96497 96015 114658 115730 329350 355574 955127 938885 353958 362035 107464 94412 105291 102548 118020 114002 108580 109020 77097 75722 255288 224793 656663 659906 199921 196482 251730 254500 292945 288599 302785 306847 322528 324162 304717 336522 674836 707297 509539 421763 266933 262611 304182 303021 316813 323666 326536 330045 365491 365054 590471 615391 41.05 68.0 1
12:09:12 2023-09-27 321911 321190 80815 79120 118258 122132 120095 119633 88581 87953 96663 96153 114638 115890 329439 357290 952791 939241 348888 361023 107538 94477 105359 102515 118020 113923 108740 109020 77430 75680 255288 224161 666724 658236 197604 196517 251695 254500 293191 288599 304736 306847 320745 324162 304931 336486 673883 705103 510663 420840 266897 262611 304218 302701 317106 324610 324663 330813 365164 364507 590471 614479 41.05 68.0 1
12:09:13 2023-09-27 324893 321150 80727 78833 118134 123856 120286 119576 88585 87593 96497 95760 114658 115345 329350 357434 948208 940612 348852 360988 106989 94509 103499 102650 117857 113923 108556 109204 77044 75743 253133 225499 655361 654683 197638 197098 251310 254500 294069 287144 305603 308583 319162 325630 303576 335501 674836 704508 514775 416997 266558 263417 303293 303732 317106 322174 327301 331350 362146 365054 593525 615867 41.05 68.0 1
12:09:14 2023-09-27 324676 320869 80879 78765 118359 121707 120316 119448 88824 87708 96763 95664 114704 115425 329546 357720 948244 942083 349134 364039 106989 94380 105218 102521 117919 113923 108332 109053 77011 75711 253133 225340 652136 654184 197604 197098 250925 254500 294125 287144 306792 306595 319574 325894 304703 335501 674873 702335 515804 414615 266523 263718 303258 303732 317106 322174 327568 331386 361133 364542 590896 614479 41.05 68.0 1
12:09:15 2023-09-27 322889 321942 80774 78833 118134 123994 120251 119535 88646 87805 96497 95792 114658 115571 329582 352350 950931 946157 350436 360988 106989 94380 105252 102553 117938 113923 108665 109087 77097 75743 256521 224865 655965 656645 198845 195869 251695 254892 292330 288205 304736 306595 321101 326122 301876 339130 674873 703246 513405 414615 269066 262174 304111 304445 316813 322884 328008 333235 364111 367592 593836 615713 41.05 68.0 1
12:09:16 2023-09-27 323463 321406 80875 79016 118359 121792 120281 119564 88678 87625 96497 95792 114547 115823 330580 352315 950968 947229 350153 364553 107431 94412 105291 102521 117857 113845 108556 109053 77076 75743 255405 224865 656086 656645 198534 195869 252116 254892 293471 288395 306385 306847 321137 325630 302052 339130 674836 706212 513405 417953 269030 262139 304682 304445 316592 323408 327568 330813 364360 367843 590406 614516 41.05 68.0 1
12:09:17 2023-09-27 325134 321777 80862 78833 118167 123818 120286 119535 88678 87593 96497 95760 114737 115571 329582 355312 956555 946157 346773 361023 106956 94445 105252 102650 118020 114002 108631 109204 77129 75733 257379 226920 655602 655681 198258 196482 251730 254536 296206 286266 304208 306847 320094 326192 303115 337256 671873 703282 510554 414615 267979 262576 305612 303695 319783 323429 327631 331207 362872 366631 586838 617499 41.05 68.0 1
12:09:18 2023-09-27 324672 320976 80912 78801 118465 123788 120453 119369 88913 87888 96797 95728 114737 115186 331122 354507 961281 946157 348327 361023 106989 94477 105218 102650 117823 114002 108556 109388 77044 75733 270258 227364 650099 656645 198258 196482 252081 254500 295933 286325 304707 306847 320094 326192 303241 337309 672347 707369 509201 414579 267979 262366 304646 303057 318994 320948 329340 330312 362724 366739 589726 617683 41.05 68.0 1
12:09:19 2023-09-27 322884 321159 80838 78837 118138 123908 120369 119369 88678 87593 96497 96015 114390 115458 329582 353409 960109 946157 348588 361023 106890 94541 105038 102720 117545 114080 108400 109388 77129 75691 259090 225535 653010 658506 198258 196482 252116 254287 294367 287261 304707 304586 321137 326122 302583 338577 672384 711196 513428 416743 268590 262366 304539 302950 317924 322034 329907 331312 364218 367664 588693 618506 41.05 68.0 1
12:09:20 2023-09-27 323536 320865 80870 78801 118037 123822 120335 119535 88678 87593 96597 95926 114638 115458 329582 352386 961355 945211 347314 361023 106923 94477 105004 102650 117431 114002 108265 109053 77044 75680 255405 225535 649818 658506 198534 196312 251765 253720 294161 287144 305301 305876 321137 325894 302123 337621 671836 711451 513405 414651 268239 262358 304682 303057 317106 321655 330040 329047 364360 367290 589634 618122 41.05 68.0 1
12:09:21 2023-09-27 321647 321190 80691 78865 117907 123977 119684 119769 88372 87897 96330 96086 114357 115990 329048 356418 959310 940685 348248 361023 106989 94412 105252 102650 117857 113923 108665 109237 77044 75640 256075 225607 650884 659439 198796 197578 251520 254287 295933 286785 304208 306847 321137 325175 306593 337083 676367 710155 506496 418176 266416 264119 304039 304470 319594 321775 328386 330277 364396 364507 589873 616914 41.05 68.0 1
12:09:22 2023-09-27 324985 321159 80825 78833 118134 123822 120286 119599 88678 87865 96531 95792 114737 115571 329546 358295 959310 938217 347314 362071 106989 94445 105252 102650 117857 114002 108332 109388 77011 75774 255405 226760 656916 657575 197638 197132 250960 254322 295303 286266 305603 306631 321137 325666 304703 333577 674359 710446 506496 418321 266933 264529 303293 303057 319029 321172 328605 329350 364396 365054 585807 617683 41.05 68.0 1
12:09:23 2023-09-27 323292 321155 80727 78833 118134 123822 120286 119652 88678 87593 96497 96015 114390 115604 329582 355610 956555 936884 351375 361023 106956 94477 105145 102650 117627 114002 108818 109422 77076 75671 259090 225499 653226 659906 197638 196517 250960 255355 293506 286857 307020 305731 321790 324894 303896 336634 676712 712926 506496 419063 267272 263057 303882 304909 317106 321690 329513 331202 365242 365603 593517 617625 41.05 68.0 1
12:09:24 2023-09-27 321875 320869 80811 78962 118134 123856 120085 119569 88646 87625 96497 95792 114580 115571 329084 355574 955841 937943 351533 360988 106956 94477 105111 102650 117627 114002 108299 109313 77044 75774 254239 225535 653479 659439 197638 196482 251345 255319 292330 287144 305121 306379 322076 325140 304004 337071 675865 710657 513405 419542 267379 262611 302832 304945 317070 321917 329573 329314 365199 365674 594431 617683 41.05 68.0 1
12:09:25 2023-09-27 322099 321190 80751 78833 118134 123856 120213 119530 89064 87920 96695 96022 114638 115697 331330 355468 956100 938130 353226 363525 106989 94380 105218 102764 117817 114159 108299 109020 77044 75711 250862 224829 657051 659906 197604 196517 251695 254500 292684 288395 302857 306379 322565 324162 304039 337035 677329 711451 513405 420209 267379 262646 304254 304445 316114 323179 328569 329314 366298 365638 593554 615860 41.05 68.0 1
12:09:26 2023-09-27 323181 322364 80727 79112 118100 121927 120085 119769 88678 87865 96430 95989 114390 115763 329119 357218 950090 937873 348362 361023 107820 94316 105466 102489 118087 113688 109032 108944 77215 75649 255405 224197 658504 656645 197604 196961 252887 254536 294018 287990 304415 306847 321101 324162 304967 336248 674873 703282 512034 420840 266968 263561 304254 303768 318030 324118 326536 331117 365456 365090 589121 614516 41.05 68.0 1
12:09:27 2023-09-27 322961 322113 80815 79124 117931 122047 120149 119633 88581 87833 96697 95990 114843 115890 329439 358116 950090 937873 348362 360988 107909 94509 105612 102548 118332 113767 108957 109153 77296 75671 254239 225571 656736 656645 197604 197098 251695 254536 293875 287549 304304 306244 320851 324197 304145 336285 674873 703210 513405 420506 266968 263417 304147 302736 318030 323179 326572 332163 364396 365090 589157 614516 41.05 68.0 1
12:09:28 2023-09-27 324857 321287 80727 78869 118167 123943 120286 119769 88678 87593 96531 95760 114658 115571 329582 358331 950090 939278 348888 361058 107431 94412 105286 102580 118096 114002 108665 109053 77076 75774 255405 225571 655361 655645 197638 197132 251695 254536 294403 287549 303268 306209 320094 325175 304503 335501 674873 703174 507849 418321 266594 263452 303329 303093 317141 322174 327070 331888 362979 365061 593340 615867 41.05 68.0 1
12:09:29 2023-09-27 324676 321763 80879 78773 118028 121792 120198 119564 88581 87800 96663 95760 114625 115571 329315 358583 951632 943397 350189 360988 106989 94380 105252 102790 117919 114002 108332 109053 77044 75722 253354 225017 655361 654220 197673 197098 250960 254927 293954 287787 305386 306847 319610 327178 303115 336248 676625 701124 517517 414615 267379 263821 303329 304408 317141 323920 328336 331350 362181 365674 594723 615897 41.05 68.0 1
12:09:30 2023-09-27 322889 320611 80862 78861 118167 123646 120453 119369 88678 87625 96464 95792 114547 115644 329582 352386 950258 944813 350472 360988 107464 94477 105325 102580 117938 113923 108590 109053 77265 75743 255405 225023 652610 655681 198880 196482 251859 255319 293506 287990 304736 306847 321101 326227 301805 338099 674909 703246 513405 414579 269066 262611 303293 304481 317106 324834 327023 333235 365925 367736 592532 615277 41.05 68.0 1
12:09:31 2023-09-27 323272 320767 81019 78959 118557 121703 120316 119652 88678 87745 96531 95760 114763 115823 329582 352280 950968 944813 352687 364039 107464 94412 105252 102580 117972 113923 108590 109053 77097 75743 254239 224829 659408 656645 198534 195835 252116 254500 292330 287990 302857 306847 321526 325175 302654 339130 674873 703282 502429 416743 269102 261808 304254 304695 316592 322919 327605 330585 364104 367843 590896 614516 41.05 68.0 1
12:09:32 2023-09-27 322920 321155 80723 78861 118138 123736 120119 119569 88617 87924 96464 95760 114390 115571 329617 351858 951004 946157 350472 361023 107464 94445 105325 102580 118053 113845 108590 109020 77076 75702 255288 224865 655315 656645 198569 195869 251765 254927 293471 288395 302892 306847 321101 325666 302194 339130 674873 703282 516660 417069 269066 262366 304746 304408 319316 323526 326865 330705 364253 367664 593836 615755 41.05 68.0 1
12:09:33 2023-09-27 322741 320976 80838 78837 118138 123856 120286 119530 88581 87800 96564 95792 114580 115571 329582 352245 951004 946157 350725 360988 107464 94445 105398 102586 117857 113688 108590 109053 77076 75671 254361 224952 654939 656645 197707 196176 252572 254500 293186 288599 304736 306847 321137 325701 303044 339130 673578 703210 513405 418285 268203 261774 305612 304716 317070 323666 327568 330849 364104 367585 588014 614516 41.05 68.0 1
12:09:34 2023-09-27 324667 321155 80755 78837 118138 123856 120286 119569 88678 87593 96565 95792 114422 115644 329617 355040 955163 948177 347510 361023 107464 94380 105359 102586 117694 113845 108665 109053 77338 75743 255405 225571 653785 654755 197707 196517 252280 253507 296242 287144 304847 306244 320876 326192 303790 337584 670925 705213 507849 417699 267988 263092 305468 301994 318958 323039 327387 331978 366320 366560 585513 615897 41.05 68.0 1
12:09:35 2023-09-27 324338 320976 80723 78801 118171 123994 120286 119569 88678 87593 96863 95990 114580 115153 329350 354543 956592 946157 346773 361023 107464 94509 105325 102650 117823 114002 108332 109087 77044 75753 270258 226883 654877 654755 197707 196517 251765 254500 296399 286369 304243 306847 320874 326227 303115 337621 670925 703282 503773 418174 267450 262611 304718 302986 319996 321207 328336 331117 362760 366774 586278 617245 41.05 68.0 1
12:09:36 2023-09-27 321875 321680 80751 78833 118167 123822 120286 119535 88678 87835 96531 95760 114390 115458 329084 352421 959430 946157 347314 361023 106923 94444 105038 102720 117602 114080 108299 109313 77044 75702 255405 225571 648241 658506 198569 196482 252151 254358 294403 287144 305172 305912 321850 325910 304912 338321 675887 713197 513405 414543 268509 262471 304753 303589 317924 322034 330040 329314 364431 367843 588504 617900 41.05 68.0 1
12:09:37 2023-09-27 322590 321155 80973 78837 118167 123684 120350 119433 88710 87593 96464 95760 114390 115571 329119 352386 959430 946157 347349 361058 106890 94412 105038 102790 117579 114002 108224 109313 77076 75640 255405 225377 647717 658506 198569 196482 252116 254322 294118 287144 304528 304694 322076 326192 302654 338651 672663 711451 514947 414687 268652 262611 304932 303789 317176 321242 330040 329314 364104 367585 588467 618122 41.05 68.0 1
12:09:38 2023-09-27 320415 320932 80723 78829 118163 121875 120119 119569 88585 87625 96430 95792 114658 115571 329617 352456 960109 944813 347278 361023 107564 94380 105252 102548 117857 113845 108332 109237 77076 75702 255405 225571 655119 659906 198569 196346 252811 254322 295160 287297 304492 305661 322804 326016 302972 338504 672238 713430 509708 418767 268698 262393 305147 303128 318066 322209 329317 331709 364914 367513 588762 618122 41.05 68.0 1
12:09:39 2023-09-27 320901 321048 80834 78837 118134 123908 120251 119535 88646 87593 96497 95760 114876 115571 329084 352350 959310 944776 349236 360988 106956 94412 105218 102586 117905 113923 108332 108986 77011 75691 255405 225571 655361 659906 197673 196312 252468 253720 294403 287144 305603 306415 322732 324162 304004 338614 670889 710112 512034 420840 268203 261774 305182 302701 318066 322174 328336 329087 366591 367255 587022 617683 41.05 68.0 1
12:09:40 2023-09-27 320901 321584 80687 79112 118018 124184 120050 119769 88585 88110 96497 96218 114357 115990 329350 355290 959310 943360 348495 360988 107431 94477 105325 102618 117938 113923 108332 109053 77150 75774 255405 225571 651510 659439 198796 197578 252851 255037 295919 286965 306853 306631 321671 325490 305253 335356 675407 710339 510554 419542 266487 264040 305612 302808 318994 321882 328569 330312 364907 364258 588308 617700 41.05 68.0 1
12:09:41 2023-09-27 323115 320802 80723 78833 118134 123904 120286 119535 88768 87593 96497 95760 114658 115571 329315 358547 959310 938885 346233 360988 106956 94412 105218 102834 117660 113923 108299 109020 77150 75702 270258 225571 651326 658040 198796 197716 250925 254536 295303 286911 304672 306847 321814 325666 304039 335501 675333 711451 507849 418285 266968 264225 303755 303057 319065 321690 329070 330312 364396 365310 585590 618122 41.05 68.0 1
12:09:42 2023-09-27 322884 321155 80727 78833 118104 121875 120085 119535 88678 87593 96464 95760 114390 115571 329084 358547 959310 938217 346233 361023 107457 94412 105252 102580 117627 113923 108299 109053 77044 75743 255405 225391 654490 658286 199921 197612 252779 255178 294015 286727 306473 306703 321933 326122 303861 336248 674909 711451 513405 419063 267379 264000 303045 303093 318994 321999 329573 330080 364907 365638 590443 617683 41.05 68.0 1
12:09:43 2023-09-27 322625 321155 80838 78837 118408 123943 120286 119652 88678 87745 96531 95792 114390 115571 329582 356645 956555 935457 348362 364764 106956 94445 105218 102650 117660 114002 108332 109053 77044 75753 255405 225535 650698 658506 197673 197509 250891 254892 295059 287144 304707 306775 321101 325175 303754 335501 674359 711451 514775 418321 267152 264260 303293 303093 319065 321879 329573 330312 365206 365061 592002 617864 41.05 68.0 1
12:09:44 2023-09-27 322622 321870 80719 78837 118104 123788 120085 119652 88525 87835 96531 95792 114390 115537 329315 358835 959310 936884 347278 361023 106989 94412 105218 102650 117962 114316 108580 109304 77323 75837 255405 225463 651134 658469 199921 196995 252887 255178 294674 287108 305373 306847 322076 325666 303753 336889 674873 711113 516489 419245 267450 264119 303258 304481 318994 321207 329573 330312 365199 366739 591804 617683 41.05 68.0 1
12:09:45 2023-09-27 323115 321155 80755 78833 118138 123943 120251 119652 88796 87745 96464 95792 114658 115571 329582 355574 959310 936884 349943 361023 106989 94509 105218 102834 117660 114080 108299 109388 77011 75702 254361 225535 652847 659439 197673 197098 250925 254927 294438 287243 304707 306847 321814 325630 304004 336248 677329 711451 513405 419245 267415 264040 303009 304445 318781 324377 329820 332253 365206 366338 593933 618011 41.05 68.0 1
12:09:46 2023-09-27 323975 320981 81023 78985 118364 121792 120369 119652 88678 87897 96464 96221 114954 115763 329546 356109 957950 938243 351723 362035 106989 94412 105218 102790 117660 114002 108299 109313 77011 75733 255405 225499 651896 660373 197673 196517 251520 255355 294161 287144 304743 305732 322076 325175 304004 338381 676858 711451 508694 419542 267415 263013 303384 305410 318030 322174 330040 329350 365491 365710 592678 618122 41.05 68.0 1
12:09:47 2023-09-27 322983 321155 80723 78833 118104 123943 120085 119652 88678 87593 96497 95923 114942 115763 329582 355610 955163 937910 351533 362071 106989 94477 105252 102650 117823 114080 108299 109053 77076 75795 253133 225535 650691 660373 197673 197098 252116 255390 293471 287990 304135 306847 322732 325666 303682 337584 676895 710112 510663 419615 267953 263539 304746 304800 319047 322139 329426 330674 365384 366524 594248 617024 41.05 68.0 1
12:09:48 2023-09-27 323181 321114 80834 78865 118134 124029 120179 119530 88581 87865 96463 95792 114390 115604 330205 356109 955163 937209 351533 361023 106956 94445 105218 102650 117857 114002 108299 109237 77097 75764 255405 225535 652148 660373 197707 196961 252081 255355 293471 288075 304707 306523 322601 324824 304503 337584 676931 710112 513405 419578 268203 263417 302901 304981 317070 322209 328151 329314 365527 366774 592350 618122 41.05 68.0 1
12:09:49 2023-09-27 320936 321155 80782 78865 118134 124063 120286 119769 88678 87865 96531 95792 114422 115763 329582 355610 952351 937873 350400 360988 106989 94445 105218 102618 117938 113923 108332 109053 77076 75702 270258 224981 659164 659906 197673 197098 252116 255284 294386 288485 304457 306847 321754 325175 304967 337548 678287 711269 513405 420548 268060 263276 304539 305180 319047 323526 329157 332290 366412 366445 592386 616371 41.05 68.0 1
12:09:50 2023-09-27 322302 320865 80912 79016 118134 124029 120179 119769 88678 88041 96630 95923 114390 115604 329119 356145 953063 937873 350400 360988 107022 94573 105252 102650 118020 113923 108332 109237 77129 75743 255405 224865 653309 660373 197707 197098 252327 255002 293024 288395 304208 306847 323055 325140 304503 337829 676858 709113 513405 420543 267415 263197 305562 304945 316592 323144 329573 329350 365527 365674 593974 616334 41.05 68.0 1
12:09:51 2023-09-27 322000 321226 80719 78968 118134 124063 120119 119769 88617 87897 96497 96086 114390 115956 329350 356181 950258 937209 348327 363012 107464 94445 105325 102618 117972 113923 108665 109053 77129 75743 255288 223810 656207 659906 197673 197098 252116 254536 293506 288802 304893 306631 323043 324894 304394 337293 676748 709261 512034 421327 267648 263644 304967 303481 317035 324153 328300 331086 366627 365353 595284 615824 41.05 68.0 1
12:09:52 2023-09-27 320936 321190 81005 78968 118288 121792 120119 119769 88525 87865 96531 96086 114422 115797 329119 355645 950968 938243 348362 360988 107022 94477 105359 102618 118053 114080 108698 109087 77109 75671 256521 223810 656919 659439 197638 196961 252116 254892 292330 288802 303531 306581 322828 324197 304967 337309 676858 710446 497935 420840 267415 263013 304610 303981 316149 323927 328336 329350 366298 365674 592642 615424 41.05 68.0 1
12:09:53 2023-09-27 322961 321911 80727 78869 117941 124029 120085 119686 88525 87625 96430 95792 114390 115571 329084 357756 950090 937209 347349 360988 107679 94284 105500 102457 118087 113610 108957 108836 77129 75609 255405 224894 660081 656645 197638 197098 251730 255108 294153 288734 304262 308474 321933 324545 305540 336413 676406 707324 513405 420658 267156 263381 304254 303945 317141 324690 326779 331081 365456 365382 585663 614516 41.05 68.0 1
12:09:54 2023-09-27 323981 322435 80727 78869 118022 123977 120085 119769 88617 87865 96464 95923 114422 115956 329084 357756 950090 938885 347349 360952 107645 94412 105466 102457 118087 113767 108848 108869 77182 75649 253133 224233 664415 656645 197673 197132 251765 255072 294403 288652 304200 306847 322112 324197 305003 336522 674396 703318 507849 420840 267379 263417 304918 303768 317141 324153 326608 330849 365527 364187 585721 615424 41.05 68.0 1
12:09:55 2023-09-27 321007 322395 80747 78865 118134 123977 120085 119769 88525 87865 96430 95923 114390 115843 329084 356717 950090 938885 348082 367265 107464 94316 105359 102489 118053 113688 108698 109020 77076 75711 253056 223810 668296 658286 199921 197543 252887 255000 294260 287918 304736 309019 321647 325000 304470 336615 674836 703174 513405 420543 267379 263899 303719 302736 318030 323666 326572 332163 364800 365054 585807 614516 41.05 68.0 1
12:09:56 2023-09-27 323415 321323 80976 78865 118142 123973 120085 119769 88525 87593 96464 95824 114422 115571 329084 357756 950090 938885 347349 360988 107679 94220 105646 102521 118121 113610 108698 108869 77215 75702 256521 225448 670600 656645 197638 197132 251765 254927 293634 287990 302573 306912 321137 324913 305003 336522 674909 703174 516489 420840 266968 263232 304254 304017 318066 323666 324338 331386 365199 365125 589157 614693 41.05 68.0 1
12:09:57 2023-09-27 324663 320668 80727 78837 118138 123822 120119 119535 88735 87593 96397 95760 114390 115537 329084 357756 948244 937910 348398 360988 107645 94380 105286 102693 118053 113845 108332 109053 77044 75785 256521 225319 655472 655999 198796 197647 252887 255178 295517 288351 304064 308583 320059 326157 304503 336285 675887 704325 509201 417033 266933 263856 304004 304053 318405 323179 327605 332122 362979 365638 590225 614516 41.05 68.0 1
12:09:58 2023-09-27 324924 320633 80723 78841 118171 123736 120286 119369 88617 87561 96464 95695 114390 115186 329350 356717 948281 940649 349415 360988 107022 94380 105252 102580 117857 113845 108332 109087 77044 75743 255405 225253 656192 654683 197673 197578 251695 255037 294403 287584 302892 306922 320130 325666 303753 336290 674946 701124 516146 417990 267379 264040 304918 304017 318066 322209 327301 332644 366773 365353 593799 614369 41.05 68.0 1
12:09:59 2023-09-27 324852 320526 80755 78833 118138 123856 120119 119569 88678 87777 96531 95760 114422 115458 329119 358295 948208 937910 348362 361023 107464 94412 105252 102548 117851 114159 108614 109153 77303 75744 255405 225427 660099 656463 200203 197612 252887 255178 293867 287787 304736 306957 320874 325525 304967 336486 674873 702679 507849 419944 267049 264005 304254 304017 318030 322919 326608 332392 364360 365382 588985 614516 41.05 68.0 1
12:10:00 2023-09-27 324359 321190 80755 78865 118138 123856 120119 119686 88678 87625 96397 95760 114580 115537 329084 358331 950090 940649 348362 360700 107571 94316 105359 102483 118053 113767 108556 109053 77044 75640 255405 225571 664909 656645 197673 197132 251730 254927 294438 288802 303266 306244 322637 324651 304216 336559 674396 706249 512034 420840 267379 263417 304718 303731 319498 324661 326779 331207 365420 365496 591730 614333 41.05 68.0 1
12:10:01 2023-09-27 320932 321155 80695 78994 118104 124029 119967 119735 88492 87865 96330 96054 114357 115730 328587 356382 950090 938885 347314 363857 107446 94573 103753 102790 117919 114002 108681 109036 77263 75774 257560 223281 658118 660373 197638 197063 252081 254857 293191 288658 305386 306203 323055 324651 304931 336987 675682 709406 512034 421138 267379 263381 304559 303946 316557 324118 328532 329350 366591 365603 594723 615792 41.05 68.0 1
12:10:02 2023-09-27 320896 321642 80727 79026 118104 122045 120085 119735 88585 87865 96463 96054 114357 115923 328817 355539 952791 939553 350191 363525 107743 94381 105398 102445 118053 113845 108848 108986 77182 75711 256521 223968 657091 657575 197638 197098 254102 254500 293634 288802 302750 306847 322565 324162 305634 337035 674873 707297 510554 421290 267237 263859 304539 303196 319272 323978 327350 331278 366262 365603 590697 614443 41.05 68.0 1
12:10:03 2023-09-27 321390 321155 80691 78976 117989 124029 120085 119735 88553 87865 96497 96047 114357 115730 329048 356145 951893 939330 350417 364553 107768 94477 105769 102650 118279 113923 108934 108852 77402 75649 254903 224197 659936 656645 200076 197612 252328 255070 294403 287665 302821 308474 320923 325630 305397 336522 674836 702148 507849 419310 267156 263417 304182 303732 318030 323109 324338 331386 364360 365090 590568 613536 41.05 68.0 1
12:10:04 2023-09-27 324823 321119 80834 78833 118104 123994 120085 119735 88553 87593 96497 95760 114390 115458 328587 356717 950090 939279 347314 363012 107645 94316 105432 102425 118053 113610 108665 108911 77150 75640 255405 224865 657881 655645 197604 197098 251695 254536 294403 287954 306464 306703 321137 324913 305397 336981 677329 707086 513405 420360 267201 264049 304503 303803 317924 324469 326391 331942 365420 365603 589121 614443 41.05 68.0 1
12:10:05 2023-09-27 322374 320981 80834 78833 118066 124029 120085 119735 88759 87833 96396 95989 114390 115571 328587 356645 951632 937873 348362 363782 107431 94348 105291 102618 117905 113923 108299 109053 77044 75774 270258 225499 654781 654719 197638 197406 251730 254892 295421 287702 302785 308329 321065 325630 305397 336522 674873 701124 507849 418913 266933 263785 304682 303732 318768 322884 326536 331852 364324 365054 588976 616297 41.05 68.0 1
12:10:06 2023-09-27 324893 320858 80834 78837 118138 123822 120251 119535 88678 87745 96497 95760 114580 115345 329354 357469 948244 940649 349134 360988 107316 94412 105291 102650 117823 113923 108299 109020 77044 75743 255405 225535 657485 654683 197673 197578 251695 254892 294367 287665 306473 309165 320330 325875 305776 336340 674691 704288 507849 418103 267201 264758 304004 304623 317995 322209 327532 331852 365074 365317 589808 614443 41.05 68.0 1
12:10:07 2023-09-27 326023 321119 80862 78985 118645 123822 120453 119535 88678 87865 96699 95891 114730 115537 329048 357756 950090 940612 350228 364139 106989 94412 105252 102650 117660 114002 108631 109020 77044 75774 255405 225340 655602 654683 198534 197543 251695 255319 294331 287990 304208 306847 320094 327636 303968 336522 676343 702335 517316 414579 267975 264005 304182 304445 317995 322209 328569 332086 362181 365674 592642 615860 41.05 68.0 1
12:10:08 2023-09-27 323236 320540 81013 78698 118528 121116 120453 119219 88678 87441 96665 95760 114737 115153 329546 353409 952791 943125 350472 360952 107022 94380 105291 102510 117742 113845 108299 109020 77097 75671 253133 224829 669031 654184 198845 196790 252851 255823 294118 287738 306598 306775 320958 327495 302901 337366 674727 705114 510554 414507 268203 263785 303293 304909 320403 323650 328569 331045 362724 367585 591968 616150 41.05 68.0 1
12:10:09 2023-09-27 324519 320865 81013 78662 118528 121116 120620 118938 89044 87501 96565 95435 114770 114796 331330 354188 950698 943694 349451 360917 107431 94412 105325 102764 117823 114002 108332 109204 77044 75764 255405 224857 655481 654184 198707 197098 251485 255319 294367 288075 303709 306847 320354 327601 303079 337548 677329 701654 511906 414543 268239 263821 303329 304695 317141 322209 328569 331081 362689 367326 591477 616334 41.05 68.0 1
12:10:10 2023-09-27 322889 320615 80838 78825 118171 123822 120453 119369 88678 87625 96531 95760 114658 115763 329582 352315 952791 943434 350508 360952 106989 94412 105291 102650 117938 113845 108556 109020 77076 75774 270258 224829 655723 657238 201054 196345 252433 255213 293776 288788 305529 306811 321897 325981 303347 339611 674836 703282 513405 417695 269752 264693 304646 304873 317070 323631 328300 333709 364800 367843 593043 615824 41.05 68.0 1
12:10:11 2023-09-27 322925 320575 80830 78833 118374 123904 120286 119535 88646 87593 96531 95760 114390 115537 329315 352069 950258 946157 350189 363820 107431 94445 105398 102618 118020 114002 108631 109053 77097 75702 255405 224865 655376 656645 198880 197509 253278 254500 293151 289023 302857 306847 321137 326882 304467 339130 673847 703210 507849 418581 268893 262139 307339 303981 317106 323927 328300 331081 364907 367843 588467 617185 41.05 68.0 1
12:10:12 2023-09-27 323866 320668 80976 78833 118138 123943 120286 119535 88678 87593 96464 95728 114625 115186 329582 354507 956518 946945 346773 360988 106989 94348 105252 102553 117857 113688 108299 109053 77410 75827 256605 225355 655029 654537 200344 196995 252398 255108 295575 286092 304564 306877 320544 326913 303079 337584 674854 707333 510047 414579 268203 262978 304932 303838 319737 321172 329107 331314 363233 367290 587063 617245 41.05 68.0 1
12:10:13 2023-09-27 324595 320148 80921 78690 118171 123788 120369 119335 88585 87803 96531 95728 114547 115087 329084 354507 959310 946157 347314 360988 106989 94412 105218 102586 117962 113845 108299 109204 77011 75774 256521 226920 663522 654683 198569 197098 252292 254536 294981 286674 304672 306847 320579 327142 303115 337621 670889 703052 517517 414579 268239 262978 304682 302809 319996 321914 328313 334221 366108 366968 586013 617587 41.05 68.0 1
12:10:14 2023-09-27 324338 320633 80866 78747 118138 121116 120286 119335 88678 87593 96497 95760 114625 115054 328853 353445 959310 946157 347314 360988 106956 94412 105184 102860 117817 114159 108580 109153 77230 75795 256521 226738 666903 655463 200486 196995 252398 256677 295624 286790 305674 306847 320851 327495 303044 338860 672895 709406 509201 414470 268841 262646 305777 303981 318994 321207 330273 330348 363268 367843 590563 618122 41.05 68.0 1
12:10:15 2023-09-27 325097 320633 80893 78747 118163 123844 120453 119335 88678 87625 96531 95760 114658 115371 329084 353445 962038 946157 347314 360988 106956 94412 105184 102650 117660 114080 108265 109237 77166 75785 253133 226847 648417 656645 198569 196517 252280 254500 295267 286266 305172 306847 320840 327142 303079 338577 672859 708405 516146 414615 268427 262978 304860 303731 319488 323692 328632 331207 366035 367147 588651 617061 41.05 68.0 1
12:10:16 2023-09-27 324821 320633 81116 78825 118413 123822 120369 119369 88678 87593 96531 95728 114422 115087 329084 353940 959310 946270 350403 363893 107232 94637 103609 102790 117688 114159 108165 109472 77144 75889 255405 225355 652215 656609 198880 196551 252292 254892 294296 286628 305602 306581 321137 327142 303079 338468 672895 709406 508694 414615 268688 262611 305182 304017 319029 321207 330040 330813 363268 367585 590471 618122 41.05 68.0 1
12:10:17 2023-09-27 323799 321649 80866 78841 118159 123822 120453 119369 88678 87736 96531 95760 114390 114941 329350 352386 957360 946157 347314 361023 106956 94412 105145 102650 117602 114002 108265 109388 77011 75785 256521 226883 650722 656645 198845 196927 252327 254536 294082 286705 305423 306847 321101 327636 303115 338338 672859 710067 509201 417580 268779 263206 304252 303838 319854 321551 329966 331673 363672 367664 589487 618122 41.05 68.0 1
12:10:18 2023-09-27 324556 320183 80862 78825 118167 123822 120534 119369 88710 87593 96699 95728 114658 114941 331837 354259 959088 947621 349732 364039 106857 95010 103465 102931 117492 114477 108165 109439 76978 75920 254239 225535 646976 656772 200770 197098 252468 256128 294438 287665 306835 306235 322565 326192 303044 339130 672895 713108 507849 414651 268841 262576 305182 303093 318030 321690 330507 331128 364396 367845 589308 618122 41.05 68.0 1
12:10:19 2023-09-27 323292 321649 80825 78837 118167 123650 120286 119335 88678 87625 96497 95760 114390 115220 329084 352386 960109 946157 347314 361023 106923 94509 105004 102720 117269 114080 108083 109388 77011 75774 253133 225391 647719 658506 198880 196517 252292 254500 294403 287427 304873 306847 321137 327411 302865 338358 676367 710191 507849 414507 269523 263057 304967 303803 318370 323465 330434 330312 363339 367843 590052 617864 41.05 68.0 1
12:10:20 2023-09-27 323308 320540 80917 78833 118167 123736 120453 119369 88678 87625 96863 95926 114954 115471 329368 353303 962038 945772 350228 364002 106857 94637 103393 102790 117593 114080 108299 109388 77076 75795 257717 225535 649687 659635 198880 196517 254857 255143 294224 287787 305817 305948 320780 326227 303079 339130 672931 712507 517722 417069 269066 262611 305182 304017 318512 322886 330507 329350 364907 367843 589860 618122 41.05 68.0 1
12:10:21 2023-09-27 322660 320611 80866 78833 118134 123818 120286 119569 88828 87593 96531 95760 114547 115378 329084 352386 962224 946157 347314 361023 106923 94476 105072 103116 117464 114159 108299 109422 77076 75805 256521 225535 653901 658506 198880 196824 252503 254536 293875 287914 305853 306091 322279 326895 303008 339224 675222 711378 502429 416851 268922 263057 305612 303946 318066 321690 330507 331202 364658 367843 589634 617850 41.05 68.0 1
12:10:22 2023-09-27 322853 320802 81005 78833 118201 121791 120213 119496 88913 87768 96762 95924 114638 115504 329475 352280 964090 946045 349732 360988 107561 94412 105286 102580 117857 114002 108564 109204 77150 75702 256521 225571 655602 660373 198880 196482 254677 254927 294118 287990 305172 306415 323126 326157 303776 339611 673847 710112 513405 418949 269066 263561 304610 303981 318547 322243 330507 329314 366591 367843 589019 618122 41.05 68.0 1
12:10:23 2023-09-27 320671 320668 80866 78869 118138 123856 120119 119735 88678 87625 96464 95923 114711 115763 329084 352386 959394 944813 347278 360763 106989 94445 105252 102650 117938 113845 108556 109240 77076 75702 255405 225535 667148 659439 198880 197289 255037 255108 294809 288399 306473 306487 322947 326051 303647 339187 675407 713430 512034 418285 269066 262576 305182 303731 318887 324377 330507 331907 365527 367843 588651 618122 41.05 68.0 1
12:10:24 2023-09-27 319925 321584 80929 78985 118262 121792 119948 119633 88581 88076 96529 95990 114638 115730 329172 353303 959310 942728 346999 361023 107365 94412 105218 102586 117602 113845 108299 109153 77157 75671 255405 225535 653282 659906 198880 196517 252538 254536 294073 287990 306440 306415 323126 325666 304039 339130 672895 711420 513405 419615 269066 262576 305182 303768 320177 323144 329573 329314 367214 367843 588798 618122 41.05 68.0 1
12:10:25 2023-09-27 320413 321195 80917 78869 118138 123856 120286 119569 88828 87805 96497 95792 114547 115571 331132 352386 959876 943434 347034 361023 106989 94477 105252 102796 117857 113923 108556 109053 77076 75753 255405 225319 664119 660263 200770 197029 253562 254786 293975 287882 304528 306811 323665 324737 304931 339094 673418 712187 510663 421997 268239 262576 306007 302701 318806 322243 328459 329386 367695 367326 587022 617245 41.05 68.0 1
12:10:26 2023-09-27 322904 321048 80792 79044 117806 122181 119914 119999 88549 87953 96562 96054 114357 115763 328622 356717 959273 940649 347756 361023 107564 94445 105218 102650 117660 114002 108299 109053 77097 75733 255405 225607 654756 658040 197638 197750 254318 253790 295998 287261 304707 306847 322076 325210 306640 336522 672895 710446 514775 421437 266968 264812 305612 303093 319512 322209 329340 330849 364943 365638 587155 618122 41.05 68.0 1
12:10:27 2023-09-27 324362 321190 80870 78865 118205 124029 120286 119603 88646 87805 96531 95760 114744 115571 330898 358583 959310 937947 345955 362106 107497 94509 105286 102650 117857 113923 108764 109678 77410 75920 255405 225463 651134 659402 198796 197681 252887 255213 296027 286965 304564 308982 320816 326192 304503 336268 676858 711451 517689 418949 267415 264296 304575 303804 319512 322174 329573 332962 365491 365638 589193 618122 41.05 68.0 1
12:10:28 2023-09-27 323255 320704 80866 78861 118163 123856 120286 119569 88678 87897 96531 96047 114580 115604 329119 357756 958629 936884 347086 361023 106989 94445 105179 102618 117660 113923 108299 109313 77076 75733 270258 225643 653254 658506 198742 197785 251695 255319 296457 287261 304743 306271 322112 326157 304503 336285 674873 713145 514775 418949 267415 264296 304718 303447 320032 324605 329797 333709 365242 365531 592243 618469 41.05 68.0 1
12:10:29 2023-09-27 322660 320929 80866 78837 118138 123805 120119 119569 88828 87805 96531 95792 114390 115458 330429 354543 958357 936867 349943 361023 106989 94669 103609 103465 117784 114543 108232 109472 77210 75889 255405 225138 655165 659869 200344 197612 251730 256106 293954 287787 305423 306631 322804 325666 304717 337621 676566 710112 506496 419578 268015 263232 303365 305661 318066 322243 330040 330312 365527 367326 594431 618122 41.05 68.0 1
12:10:30 2023-09-27 321649 320668 80866 78865 118134 123891 120119 119645 88617 87625 96464 95792 114422 115458 328587 354792 955877 936884 351285 360988 106956 94380 103499 102650 117694 114002 108299 109346 77076 75764 255405 225571 651896 659439 198293 197132 251730 255390 294069 287584 305172 306847 322828 325666 304503 337621 676895 710112 516489 419615 267450 263978 304746 305625 320403 322104 330471 330241 365420 366631 594893 617937 41.05 68.0 1
12:10:31 2023-09-27 320972 320668 80862 78865 118597 123891 120369 119603 88678 87593 96498 95792 114697 115604 328622 354543 956592 939583 352724 364472 107339 94605 105261 102790 117722 114080 108564 109254 77263 75764 255405 225391 653226 659906 198293 197543 252327 256288 293919 287990 304743 306631 323091 325666 304824 337621 677411 710076 508356 419651 268424 263452 304254 305446 317070 322243 329573 329386 365563 366774 594431 618122 41.05 68.0 1
12:10:32 2023-09-27 320936 320967 80755 78865 118134 123977 120085 119603 88617 87625 96397 96047 114390 115571 328622 355325 955200 935219 351303 360988 106989 94508 105145 102650 117660 114002 108299 109237 77044 75805 253133 225376 652148 659439 198293 197098 251765 255425 293954 288079 305208 306523 322828 325929 304967 338614 677329 712779 506496 419323 268365 263680 302830 305732 317924 322104 331174 332401 366155 366596 592350 618122 41.05 68.0 1
12:10:33 2023-09-27 321683 321007 80755 78865 118167 123891 120119 119769 88861 87745 96397 95792 114422 115604 329368 355326 959590 938848 352724 364553 107406 94508 103925 103116 117851 114080 108647 109170 77117 75764 260995 224793 659634 660227 198500 197544 252503 255319 294688 288486 306473 306847 323091 325630 304931 337584 677329 711451 517722 420506 267979 263381 304682 305876 317035 323144 330040 330277 366555 366739 592350 617209 41.05 68.0 1
12:10:34 2023-09-27 320865 321839 80838 78972 118100 123943 120085 119618 88678 87865 96497 95989 114357 115571 329084 355312 953738 937873 351177 363525 106956 94445 105218 102650 117823 114002 108299 109020 77117 75805 255405 225145 653858 659906 198258 197406 252503 256071 293471 288599 304707 305983 322804 325875 304680 339047 676566 712385 513405 420658 268473 263829 304916 305697 319498 323491 330273 330312 366591 366703 596800 617400 41.05 68.0 1
12:10:35 2023-09-27 320936 321875 80838 79026 118100 123994 120251 119735 88646 88041 96762 96221 114612 115856 330209 355147 957544 939516 353226 364285 107480 94540 103753 102548 118020 114002 108556 109274 77410 75795 255405 224089 653461 660373 198534 197358 252398 255070 293471 288802 305931 306847 323091 325140 304967 337584 677374 711451 513405 420840 268203 263417 305147 304909 316813 324942 329573 332216 367143 366739 593937 616334 41.05 68.0 1
12:10:36 2023-09-27 320415 320611 80834 78972 118138 124024 120085 119652 88646 87865 96497 95989 114357 115763 329084 355574 952315 939553 350725 363012 107645 94445 105398 102580 118053 113845 108740 109020 77182 75711 260995 223774 658776 658506 197707 197406 252503 254892 295517 288811 305603 308184 322768 326681 305719 337438 674727 707115 512034 421887 268024 263864 305111 304017 317106 324642 328300 331207 367258 366410 590568 615387 41.05 68.0 1
12:10:37 2023-09-27 321385 321119 80727 79072 117907 122132 120179 119862 88942 88041 96596 96153 114638 115890 330714 356467 953836 940926 350725 364039 107794 94380 105612 102693 118375 114159 108890 108986 77215 75774 255405 225571 662063 656645 197673 197750 252503 255284 295267 288485 302821 307171 322040 325175 305899 337309 677329 703246 513405 420804 267379 264005 304932 304445 318994 324153 326572 332086 365456 365674 585663 614479 41.05 68.0 1
12:10:38 2023-09-27 324239 321119 80834 79084 118104 123994 120251 119735 88678 87805 96531 96054 114547 115571 328551 356717 950090 937910 348327 360988 107679 94348 105612 102425 118087 113688 108665 108944 77150 75691 255405 225376 657545 656645 197673 197578 254677 255108 295017 288323 305497 308221 322422 325981 305755 338125 676160 706322 513405 420804 267379 264005 304595 305913 319029 324083 326997 332122 365491 365638 592150 614916 41.05 68.0 1
12:10:39 2023-09-27 322484 320834 80985 79146 118402 122047 119948 119633 88549 87953 96663 96121 114638 115890 329172 357290 950090 939553 348852 364408 107876 94509 105544 102451 118087 113610 108882 108935 77402 75711 255405 224865 661830 656645 197673 197543 252503 255141 294403 288802 304736 306244 322076 325140 305899 337273 674836 703282 512034 420840 267939 263821 305147 304017 318512 324642 327301 331386 366298 365674 589157 614479 41.05 68.0 1
12:10:40 2023-09-27 322395 320633 80723 78865 118104 124029 120050 119735 88525 87865 96497 96015 114357 115876 329048 356681 950090 939553 348327 360988 107645 94316 105578 102521 118087 113688 108848 108911 77215 75669 255405 224577 660768 658641 200344 197681 252363 255213 293975 288526 303601 309675 320958 325981 305863 336998 676343 703138 509539 420360 267343 264225 303825 303624 318770 323144 328190 333131 364907 365674 590896 618036 41.05 68.0 1
12:10:41 2023-09-27 324343 320972 80912 79016 118037 121792 120316 119564 88581 87800 96730 96022 114625 115684 328587 357756 952041 939908 348327 361023 107645 94445 103753 102790 118053 113845 108631 109053 77129 75753 254361 225305 657418 655681 197673 197578 252116 255105 294082 288395 302821 307171 321101 325666 305684 337071 676073 703138 508356 419615 267379 264225 304896 305611 318994 323631 327301 332392 365456 365638 592002 614479 41.05 68.0 1
12:10:42 2023-09-27 324595 320668 80834 78972 118104 123943 120210 119535 88678 87625 96531 95792 114625 115571 328587 357720 950090 937873 348362 360988 107679 94465 105432 102477 118053 113845 108764 109153 77430 75827 256605 225427 669417 657930 200203 197647 252363 257771 295124 288802 302857 307171 321101 325894 306366 336889 674691 706506 514775 420209 267379 264014 305454 304481 318547 323631 327301 332392 365199 364990 588976 614479 41.05 68.0 1
12:10:43 2023-09-27 322287 320941 80884 79160 118003 122132 120251 119735 88646 87897 96497 96054 114638 115763 329279 357720 950090 937172 350477 364553 107612 94412 105398 102650 118020 113845 108631 109053 77150 75805 256521 225499 661684 656645 197707 197578 252538 255319 295303 288802 302857 306244 322504 325140 305899 337584 674909 703282 515632 420475 267415 263821 305147 304445 318547 324642 327301 332091 366627 365674 589157 614479 41.05 68.0 1
12:10:44 2023-09-27 322135 321119 80972 79030 118104 124029 120085 119735 88585 87865 96464 96054 114390 115763 328551 356645 950090 937873 348082 363012 107612 94541 103753 102790 118178 113923 108789 108852 77435 75722 257560 224369 660543 657429 200344 197785 252433 255319 295267 288395 305201 310063 321101 325894 304645 337035 676822 706322 514261 419615 267415 264225 303896 304481 319029 323144 327532 332392 364396 365638 590860 614516 41.05 68.0 1
12:10:45 2023-09-27 322216 321083 80830 78972 118104 124063 120085 119633 88517 87865 96530 96054 114357 115763 330393 356574 950090 938885 347349 360952 107538 94316 105393 102521 118087 113688 108665 108836 77215 75711 254018 224161 674497 658040 197707 197406 252327 254927 295539 288802 304736 306244 323091 325630 305899 337621 674836 703318 512034 421437 267379 263636 305147 304680 318066 324642 327496 331314 366849 365674 591965 615424 41.05 68.0 1
12:10:46 2023-09-27 321553 320894 80719 79030 118104 124063 120161 119769 88585 87865 96430 96054 114357 115604 330085 356359 950090 939330 350155 363893 107776 94465 105622 102548 117952 113845 108789 108885 77336 75764 256605 225535 657078 656145 197673 197750 252398 257500 295231 288395 302857 307136 322076 325647 305791 337035 674836 703174 514775 420506 267379 263821 304932 304445 318512 324153 327301 332122 365491 365282 589157 614479 41.05 68.0 1
12:10:47 2023-09-27 322140 321119 80796 79293 118070 124029 120085 119769 88585 87897 96663 96021 114390 115763 328321 356681 950090 939553 349585 360988 107645 94380 105359 102580 118053 113688 108665 109053 77076 75733 255405 225535 654225 656645 197707 197785 252503 255319 295338 288400 304847 307207 321848 325929 305935 337035 674873 703210 507849 421465 267379 264225 304932 304445 318547 323631 327532 332860 365199 365674 591005 615387 41.05 68.0 1
12:10:48 2023-09-27 324631 320668 80807 78861 118138 124029 120251 119735 88678 87593 96531 95792 114422 115663 331367 357506 949868 942232 350725 364039 107439 94573 103925 102790 117885 114159 108598 109204 77129 75733 270258 225340 662506 656499 198534 197716 252081 255319 295517 288422 304421 307136 320579 327142 304967 337035 676858 701124 509201 414651 267415 264260 304254 304230 318512 323614 328641 332428 363014 366481 590642 615424 41.05 68.0 1
12:10:49 2023-09-27 324338 320668 80870 78869 118138 123856 120369 119535 88678 87593 96531 95760 114580 115425 329350 356395 951632 943397 350508 360988 107464 94509 105398 102650 118020 113923 108556 109204 77076 75785 255405 225217 654953 654184 198915 197441 252116 256141 294403 288395 304457 306847 320816 327919 303753 339406 677707 706052 509779 414470 268544 264084 304039 304801 320857 323631 329070 331386 363268 367843 592532 616596 41.05 68.0 1
12:10:50 2023-09-27 325097 320183 81046 78869 118533 123702 120732 119136 89068 87676 97031 95632 114954 115087 330985 353834 954146 944922 352223 364039 107513 94659 105398 102650 117857 113923 108299 109153 77410 75774 255405 224829 652762 656645 199957 197303 252503 256397 294367 288819 304208 306847 322565 327636 302582 339611 676858 707369 528485 414651 269706 263197 304882 304981 317141 323666 329340 331081 365527 367485 592678 615424 41.05 68.0 1
12:10:51 2023-09-27 322889 320183 80866 78869 118134 123943 120202 119535 88646 87865 96497 95760 114390 115610 329084 351296 950968 946157 350472 360952 107022 94477 105325 102510 118020 113845 108332 109053 77298 75774 270258 224865 658689 656645 199505 196790 252327 255355 293795 288766 304456 306415 322422 327212 304493 339538 676675 703174 507849 414470 270132 263381 304254 304873 317106 323666 328313 331386 365206 368620 591477 616297 41.05 68.0 1
12:10:52 2023-09-27 322889 320188 80866 78877 118460 121962 120247 119496 88792 87833 95173 95990 114671 115617 329439 353947 954146 948852 351723 360988 107571 94348 105359 102790 118178 114398 108631 109087 77182 75764 257717 224721 657390 658040 198569 196517 253313 255319 293919 293435 303744 306209 322112 326192 304503 340129 674359 703282 514775 418913 269102 262358 305612 303660 317106 324623 328569 333198 364943 368361 590563 614553 41.05 68.0 1
12:10:53 2023-09-27 325144 320668 80862 78861 118167 123856 120202 119652 88678 87625 96531 95760 114422 115571 328853 352350 955392 945726 350189 360988 107022 94445 105286 102650 117857 113923 108556 109053 77076 75743 255405 224829 655965 658641 199783 196960 254677 256253 294224 288212 306038 308583 321897 326966 302937 340260 675682 707297 514775 417033 269932 263539 305612 304945 317106 323701 328605 331350 365242 368844 594723 616974 41.05 68.0 1
12:10:54 2023-09-27 324174 320869 81073 78977 118393 121792 120316 119516 88614 87953 96663 95990 114638 115697 329319 351296 950968 946157 352223 364039 107538 94509 105359 102548 117938 114159 108748 109053 77129 75774 253133 224670 654939 656645 198742 196517 253915 255141 294403 293331 305751 306244 322601 326192 304452 340370 674359 703246 514775 418949 269066 262295 306043 304481 317106 324189 328605 331386 365491 367843 589634 615424 41.05 68.0 1
12:10:55 2023-09-27 322889 320901 80755 78972 118437 123822 120286 119769 88678 87625 96531 95760 114390 115378 329048 352386 953738 948852 349732 363343 107679 94348 105432 102477 118053 113767 108665 109053 77215 75827 258844 224929 659674 656500 198811 197647 253987 254395 294011 288766 305312 309019 322529 326882 304717 338374 671873 706322 502429 418285 269595 263013 306474 302843 318923 324189 328068 331852 364943 367326 587022 615424 41.05 68.0 1
12:10:56 2023-09-27 322746 320433 80916 79052 118355 121707 120232 119564 88581 87713 96497 95760 114390 115537 331132 355326 955127 946833 349484 360952 107628 94445 105432 102521 118053 113845 108665 109020 77076 75702 255288 224706 655993 655681 198742 197167 253490 254110 295303 288599 303906 306279 321850 326192 304539 338651 671909 705139 508863 418949 268652 263417 306906 303093 318547 324680 328068 332122 364943 367585 587022 615860 41.05 68.0 1
12:10:57 2023-09-27 323570 320972 80870 78865 118100 123856 120286 119569 88828 87625 96531 95760 114580 115378 330429 354543 956284 947067 349732 361023 107679 94380 105432 103029 118211 114080 108614 109153 77443 75795 255405 224469 667689 655536 198776 197612 253952 254395 295718 288892 304736 306707 322076 327265 304609 338614 675333 703210 514775 418321 268733 263452 306474 303057 318582 324153 327568 333709 364943 367326 587132 616334 41.05 68.0 1
12:10:58 2023-09-27 322746 320794 80916 79156 118167 121927 120286 119569 88678 87865 96697 95990 114390 115571 329084 354011 955429 946396 350725 360700 107702 94412 105359 102483 118087 113845 108665 109020 77109 75702 255288 224197 661069 656181 198603 197132 253812 254536 294438 293331 303780 306244 322076 326192 304739 339370 674359 703246 508525 418949 268239 263192 306474 304053 317176 324189 328104 331386 364978 367585 589005 615424 41.05 68.0 1
12:10:59 2023-09-27 322925 320932 80866 78865 118163 123856 120119 119603 88678 87593 96531 95760 114711 115458 328622 354294 955163 947104 348888 363893 107628 94540 103753 102931 117952 114002 108564 109173 77296 75858 256521 224685 655873 656463 198845 196517 253137 255319 293222 288766 306075 306209 321790 326192 304075 340480 674763 703282 496087 418949 269896 262611 305827 304123 317141 324153 328605 332163 365456 368620 590471 615424 41.05 68.0 1
12:11:00 2023-09-27 323379 320575 80858 78865 118167 121792 120247 119535 88678 87593 96464 95760 114390 115537 329084 354507 955163 947104 349732 360952 107645 94348 105466 102553 118178 113845 108665 109053 77109 75691 256521 224512 656235 655718 198880 197441 254092 254322 294153 288802 303409 306922 322076 326192 304967 338614 672895 703318 507849 418949 268427 262681 306942 303093 318547 324189 327836 331422 364943 367326 586606 614516 41.05 68.0 1
12:11:01 2023-09-27 322889 320932 80755 78845 118171 123856 120119 119335 88678 87625 96397 95792 114390 115186 328622 354472 958188 948666 346482 363782 107546 94477 105441 102580 117919 113923 108681 108919 77263 75722 255405 225089 653753 654755 200770 197543 252503 255284 296659 287144 304707 309165 320994 327672 302830 338651 674359 703246 516978 414687 268652 263417 305182 303482 320517 322209 329107 332392 363339 367843 586191 617245 41.05 68.0 1
12:11:02 2023-09-27 325833 320660 80917 78833 118167 123732 120286 119335 88614 87625 96498 95695 114422 115384 328622 354011 959310 946157 346791 361023 107431 94412 105218 102650 117660 113923 108332 109053 77265 75733 255405 225643 650288 654755 198569 197132 252538 255105 296242 287144 304636 306244 321137 325910 304039 338651 671909 703282 510554 414651 268239 263417 305182 303128 320517 322174 329340 331888 363884 367843 586643 617245 41.05 68.0 1
12:11:03 2023-09-27 324327 319903 80870 78837 118171 123852 120286 119369 88678 87593 96565 95926 114810 115471 331367 354259 959236 946082 348742 364553 107332 94572 103747 102931 117627 114080 108224 109422 76938 75795 270258 227059 648037 656645 198915 197132 252538 255213 296045 286839 305315 306847 321826 328167 302794 339130 674396 709443 510554 414651 269066 263381 305182 303981 319512 322174 328449 332127 363849 367843 590145 618122 41.05 68.0 1
12:11:04 2023-09-27 323335 320183 80977 78913 118171 123822 120453 119335 88678 87835 96665 95760 114625 115345 328817 352386 960109 946157 348046 360988 106956 94476 105184 102860 117805 114159 108265 109498 77044 75889 254239 225391 651962 658506 199505 197441 252538 255284 294082 287549 306141 306847 322338 327636 303754 338874 673847 711182 517003 417033 269481 263381 305612 303981 320857 322174 328413 330813 365199 368361 590471 615929 41.05 68.0 1
12:11:05 2023-09-27 322590 320633 80870 78837 118171 123822 120213 119462 89064 87888 96829 95696 114638 115504 329475 352280 964502 946008 350228 364039 107431 94477 105325 102834 117857 114237 108614 109279 77117 75795 254361 225016 656663 660373 198880 196961 253278 254927 295754 287990 304707 306847 324037 326157 304039 339611 675370 711149 513405 419615 269066 262576 306043 303981 319029 323144 330040 330312 367695 367843 588344 618122 41.05 68.0 1
12:11:06 2023-09-27 320678 321119 80691 79108 117744 124063 119684 119769 88372 88017 96396 96086 114357 116157 328587 355325 959310 940649 347756 360952 106989 94445 105252 102650 117627 113845 108299 109053 77285 75764 255405 225607 662287 659439 197638 197716 253056 254500 296242 287751 304707 306847 322565 325175 306618 337035 672859 709406 508863 421735 266968 263821 305827 303057 319996 322209 328204 331350 366012 365603 587059 618122 41.05 68.0 1
12:11:07 2023-09-27 323901 320889 80981 78985 118262 121962 120179 119599 88549 87833 96697 95892 114606 115504 328906 358116 959310 937910 347756 360988 106989 94573 105480 102720 117789 113923 108299 109204 77410 75827 255851 225607 649819 658506 198880 197785 251730 255319 296206 287144 305638 306847 322504 326192 304860 336522 674909 711451 507849 417921 267379 264296 304682 304017 319996 322174 330040 331086 365456 365638 589157 618122 41.05 68.0 1
12:11:08 2023-09-27 323255 320597 81028 78861 118134 123856 120085 119652 88585 87625 96531 95760 114357 115458 329084 356681 958629 936087 347314 360988 106989 94573 105252 102790 117660 114002 108299 109279 77097 75764 255405 225571 649819 659723 200770 197578 252011 256574 293975 287882 305997 308316 322911 325981 304788 338577 676822 710076 516489 419578 268698 263943 303933 305876 318547 322209 330507 330705 366298 367290 593974 618122 41.05 68.0 1
12:11:09 2023-09-27 323255 320905 80879 79052 118062 121792 120232 119599 88549 87833 96663 95990 114514 115730 329084 354543 955163 940743 351213 360988 106923 94445 105218 102650 117722 114002 108299 109053 77097 75764 255405 225217 652274 660373 198880 197441 252538 256106 293840 288599 304421 306847 323545 326157 305003 338614 678370 710112 516133 420840 268239 263821 305182 306329 317070 323405 330040 330580 367143 367290 596376 617683 41.05 68.0 1
12:11:10 2023-09-27 320936 320668 80842 79030 118104 123856 120367 119652 88678 87745 96531 95989 114625 115604 331367 354543 953738 937873 350364 360988 107022 94509 105325 102650 117857 114002 108332 109153 77410 75991 257717 224929 659652 660373 199088 197647 253139 255965 293982 288888 304564 306847 323581 325666 304395 338614 676712 711451 513405 420840 268239 263821 306366 305481 317070 324153 329573 330348 367143 367579 591895 616297 41.05 68.0 1
12:11:11 2023-09-27 321542 320758 80879 79016 117999 121792 119914 119701 88492 87805 96363 96047 114357 115697 328444 356109 950090 938885 348099 362976 107571 94348 105432 102489 118053 113610 108698 108802 77248 75629 260995 223810 660525 656645 198258 197441 252538 255284 295933 288892 302857 308402 322828 325175 305935 337584 674836 703282 512034 421138 267415 263821 303861 304695 318547 324642 328300 331386 366591 365674 592432 614516 41.05 68.0 1
12:11:12 2023-09-27 320972 320575 80691 78829 117932 123943 120085 119769 88525 87805 96330 95760 114390 115763 328321 356109 950090 937966 347314 363012 107571 94316 103753 102720 117851 113923 108797 108885 77329 75671 255288 224405 663237 656463 200203 197647 252398 255284 294224 287990 303993 308947 322252 326157 305899 337035 674909 702043 510554 419396 267379 264225 305147 304695 318512 323895 327568 332392 364943 365674 589012 614479 41.05 68.0 1
12:11:13 2023-09-27 325134 320758 80838 78833 118100 123856 120085 119335 88549 87800 96463 95760 114390 115345 328587 357506 950090 938575 347314 360952 107431 94380 105218 102586 117857 113845 108299 109053 77044 75671 255405 225181 668129 656645 198569 197716 252538 255072 295303 288599 304736 306922 322601 325175 305935 337352 674873 703282 513405 421437 267415 263821 305777 304481 318770 324642 327033 331386 365527 365674 585672 614516 41.05 68.0 1
12:11:14 2023-09-27 321911 320936 80723 79026 117903 122012 119967 119535 88525 87745 96363 95792 114357 115571 328551 356681 950090 938885 350155 363893 107758 94605 103753 102720 117803 114002 108498 109178 77263 75795 256521 225355 656192 654683 198534 197785 252851 255894 293975 288395 306310 307207 321101 326192 305812 336889 676858 702112 509201 419245 267415 265440 305147 304481 318770 323179 328336 332860 364069 365674 589844 614516 41.05 68.0 1
12:11:15 2023-09-27 324893 320936 80815 78957 118296 121792 120085 119501 88525 87625 96497 95926 114638 114975 328587 356645 948244 940649 348362 361023 106989 94445 105252 102650 117660 113845 108299 109053 77076 75640 255405 225181 656178 654683 198569 197750 252116 255319 294438 288395 304672 309844 320615 327178 305003 337071 676379 702148 506496 417658 267415 264260 304932 304909 318547 323179 329303 332896 363268 365710 590896 614553 41.05 68.0 1
12:11:16 2023-09-27 324857 320544 80866 78833 118171 123822 120119 119335 88525 87593 96531 95760 114390 115153 330898 356431 952643 941883 350725 364039 107439 94477 105441 102650 117885 113923 108423 109069 77150 75733 255405 225181 655361 654574 199227 197544 251730 255390 295095 288395 306635 306847 321137 328202 304039 337621 676858 702080 513259 414615 268841 264225 304254 304981 318066 323895 329107 331386 363268 367585 594723 616334 41.05 68.0 1
12:11:17 2023-09-27 324255 320246 80944 78694 118533 121111 120498 118802 88678 87441 96565 95435 114658 114941 328587 353409 949586 940685 349451 363012 106956 94348 105218 102586 117627 113688 108299 109053 77044 75743 253133 224706 651983 653759 198915 197578 251765 255355 294403 288079 304243 306523 321101 328167 303115 339100 675865 702184 510554 414579 268877 263821 303704 304981 318066 323214 329107 331081 363268 367585 590642 616297 41.05 68.0 1
12:11:18 2023-09-27 324672 319832 81009 78694 118566 121528 120453 118938 88678 87322 96863 95600 114954 115245 331367 353303 952791 940538 351723 363745 107687 94445 103781 102650 117627 113688 108332 109053 77044 75774 259760 224670 655844 656645 199505 197098 254641 255355 293954 288599 304243 306847 322112 327178 303527 339648 676895 707333 508863 414687 269896 264036 304682 304945 317106 323666 328605 331081 364943 367843 590678 615860 41.05 68.0 1
12:11:19 2023-09-27 322395 320219 80773 78773 118138 123736 120085 119335 88404 87501 96363 95760 114357 115345 328321 351331 952351 947503 349484 363012 107645 94380 105432 102489 117938 113688 108590 108944 77076 75578 254239 224706 661429 654755 198845 197132 253702 254110 293875 288616 302892 308474 321850 326192 304717 339130 671873 702679 514775 418285 268274 262611 306690 302488 318066 324189 328300 331386 364396 366774 586154 614044 41.05 68.0 1
12:11:20 2023-09-27 322625 320410 80759 78837 118138 121792 120179 119462 88759 87979 96596 95696 114481 115312 328444 354330 955503 947392 347327 363012 107022 94284 105359 102413 118153 113923 108556 108986 77076 75711 255405 224901 660341 654719 198603 197132 252572 253755 296206 287994 302892 306707 321101 326227 304039 338374 670889 702944 514775 417695 268239 263381 306043 302596 319065 323666 327568 331888 364396 367326 584879 615424 41.05 68.0 1
12:11:21 2023-09-27 324266 320148 80870 78837 118138 123822 120119 119369 88617 87593 96531 95760 114390 115021 329084 353692 959310 946157 347756 361023 106956 94509 105145 102650 117627 113923 108299 109204 77044 75836 253133 226847 651140 656645 198949 197441 252538 255072 295754 286942 306141 306847 321137 328167 302865 339340 672895 709443 511061 414687 269066 263417 305777 304481 319996 321690 327493 331350 363339 367843 590471 618122 41.05 68.0 1
12:11:22 2023-09-27 324635 320384 81101 78981 118489 121672 120232 119117 88614 87529 96630 95696 114671 115544 329172 353409 962038 946157 347278 362831 106890 94412 105184 102650 117545 113923 108191 109338 76196 75795 270258 226811 652089 657575 198949 197406 252538 255319 295933 287261 306141 306595 321624 326824 304004 339130 673883 710446 509201 414687 269102 263417 305182 303910 319029 321725 330017 330849 364147 367843 590568 618122 41.05 68.0 1
12:11:23 2023-09-27 320415 320214 81055 78837 118134 123822 120085 119335 88404 87561 96363 95760 114357 115153 328356 351822 961355 944813 346269 360700 107022 94348 105179 102445 117857 113845 108299 109053 77076 75743 255405 225253 656415 659439 198949 197132 253313 255284 295338 288079 305638 306581 323126 326192 304004 339648 672859 710112 508694 418321 269102 262611 305182 304017 318806 322954 330507 329386 366627 368146 588601 617864 41.05 68.0 1
12:11:24 2023-09-27 321552 320825 80908 79016 118032 121792 119982 119599 88549 87824 96562 95827 114357 115458 328587 351822 959088 944884 348742 363012 107022 94380 105252 102790 117716 113845 108299 109053 77044 75702 253133 225376 656299 660373 198880 197132 253313 254536 294952 287990 304908 306847 323809 325175 304539 339370 671873 712187 516146 420840 268841 262576 306043 303128 319065 322919 329107 329386 367473 367585 587095 618122 41.05 68.0 1
12:11:25 2023-09-27 319965 320936 80502 79026 117740 124063 119684 119769 88279 87865 96330 96086 114167 115956 328090 354578 959310 940685 347756 360952 107022 94348 105252 102618 117660 113845 108299 109020 77076 75702 256521 225535 652164 658506 197673 197750 252572 254681 295017 287787 304524 306209 322601 325210 306870 337352 672859 709443 507849 421735 267379 263856 306640 303093 319548 323421 329317 333235 365242 365496 586460 617573 41.05 68.0 1
12:11:26 2023-09-27 322256 320753 80875 78801 117999 121792 120085 119335 88525 87625 96363 95760 114671 115783 328480 357433 959310 939553 347254 364002 106956 94477 105291 102580 117512 113845 108265 109020 77265 75764 255405 225571 651317 658506 198534 197819 252246 254892 296170 287144 304707 306847 322529 326122 305863 336450 674287 710948 514775 419209 267343 264260 305111 303057 319996 322174 329806 331314 365170 365567 589216 617683 41.05 68.0 1
12:11:27 2023-09-27 320927 319888 80976 78801 118104 123874 120050 119301 88492 87593 96396 95728 114357 115186 328551 353940 955127 934791 350436 360970 106923 94412 105077 102618 117431 113845 108083 109020 77084 75764 255405 225499 650195 659439 198569 197406 251695 256106 295024 287144 305638 306545 322529 325894 304039 337309 674873 711451 511568 418913 268167 264754 304709 304622 318781 322034 330397 333036 365349 366560 593836 617499 41.05 68.0 1
12:11:28 2023-09-27 323255 320455 80691 78833 118104 123822 120050 119428 88484 87979 96429 95728 114357 115345 328055 355147 956518 936847 349134 363012 106923 94380 105184 102580 117593 113923 108265 109279 77117 75702 267853 225535 656680 659439 198845 197716 251485 255355 296349 287247 305638 306847 322565 326122 304681 337035 674836 711451 513405 419209 268203 264225 302901 304445 319712 321914 328938 330312 365456 366739 588976 616877 41.05 68.0 1
12:11:29 2023-09-27 321383 320112 80699 78837 118104 123994 120050 119335 88492 87593 96497 95728 114324 115458 328551 355574 956518 938243 350689 363893 107380 94573 103393 102790 117411 114002 108165 109187 77230 75827 254361 225391 651644 659439 198707 197406 251695 256648 294838 287804 305028 306847 322792 325894 304788 337584 676343 711451 514947 419542 268203 263785 303258 305647 318735 322139 330273 330277 365491 366703 595490 617683 41.05 68.0 1
12:11:30 2023-09-27 323056 320121 80834 78909 118364 123960 120016 119335 88646 87593 96795 95958 114357 115577 328285 354472 956518 936884 349415 363012 106923 94445 105150 102515 117431 113845 108191 109020 77232 75774 254361 225499 649204 659439 198880 197406 251485 255319 295267 287144 305279 306847 322565 325577 304931 337309 674836 711451 507849 418913 268203 264260 303293 304481 319477 321914 330507 330813 364979 366739 590896 618122 41.05 68.0 1
12:11:31 2023-09-27 321611 319308 80838 78833 118104 123788 120050 119535 88525 87593 96430 95760 114390 115186 331132 355825 958188 936033 350228 362939 106857 94444 103465 102860 117573 114080 108132 109020 77117 75764 270258 225463 649944 659256 198845 197406 251695 256141 295566 287814 305530 306847 323772 325894 304931 338338 674873 711451 507849 419250 268203 263785 303258 304837 318735 322174 330273 330312 365491 366739 591477 618122 41.05 68.0 1
12:11:32 2023-09-27 322557 320076 80834 78829 118070 123788 120115 119399 88492 87593 96463 95760 114357 115153 328551 354224 955392 936884 349415 363012 106956 94477 105184 102650 117269 113845 108265 109204 77011 75733 254239 225535 652294 658506 198845 197132 251520 255355 294118 287144 305602 306847 322529 326157 304681 337309 674873 711451 516489 418913 268203 264260 302441 304445 319712 322139 329426 330813 365491 366739 591005 617625 41.05 68.0 1
12:11:33 2023-09-27 322366 320112 80723 78837 118104 123822 120050 119335 88492 87768 96795 95828 114540 115630 328444 355432 955657 935294 350725 362903 106857 94573 105150 102548 117269 113767 108157 109020 77124 75858 255405 225269 650070 658506 198707 197612 251485 255390 294082 287144 305638 306847 323055 326157 304681 338338 675595 711451 513405 419245 268239 263785 303258 306078 318770 322139 330507 330348 365491 366739 594644 618122 41.05 68.0 1
12:11:34 2023-09-27 323255 320005 80695 78837 118100 123788 120050 119335 88492 87593 96430 95760 114357 115610 328321 355539 955841 936884 347314 363012 106923 94380 105184 102618 117431 113845 108265 109020 77232 75764 255405 225535 648510 658506 198707 197716 251310 255319 295962 287144 305387 306847 322565 325577 304610 336522 674359 710948 514775 418913 267415 264296 304182 304017 319737 322174 330040 330849 364979 365603 589989 618122 41.05 68.0 1
12:11:35 2023-09-27 323181 319888 80719 78829 118258 121723 120095 119462 88484 87708 96562 95696 114527 115504 328444 356503 958225 936699 346720 363525 106956 94380 105184 102650 117512 113845 108232 109020 77044 75774 257717 225463 656166 656645 198707 197785 251695 255105 295052 287144 305387 306847 323544 326157 304645 336248 673847 710948 508356 419214 267379 264296 304896 303093 319996 322209 330040 331314 365491 365603 590471 618122 41.05 68.0 1
12:11:36 2023-09-27 320901 320865 80723 78841 118066 123822 119967 119335 88585 87593 96330 95760 114357 115186 327595 353940 955127 936884 349943 363012 106923 94412 105038 102586 117535 113845 108157 109053 77011 75774 254239 225535 658570 658506 198845 197406 251695 256106 294046 287549 305638 306847 323055 326157 304967 338338 674873 709847 513405 419542 268239 264005 302512 304945 318994 322139 330273 332216 365527 367290 592642 615530 41.05 68.0 1
12:11:37 2023-09-27 323255 320128 80929 78953 117999 121792 120115 119482 88549 87800 96629 95664 114527 115471 328515 354188 955841 936181 351686 363343 106890 94348 105111 102618 117269 113845 108165 109053 77044 75774 255405 225017 650447 659439 198569 197132 252081 256141 294367 287954 305638 306847 323091 326157 304967 338062 678100 713613 513405 419542 268203 263381 303329 305517 318030 324485 330507 330312 365527 367290 592678 617683 41.05 68.0 1
12:11:38 2023-09-27 321649 320410 80719 78865 117903 121723 120085 119369 88585 87593 96497 95760 114357 115054 327595 353940 955127 935516 349415 363012 107350 94412 105038 102650 117431 113923 108191 109053 77011 75805 253133 225499 647050 658506 198880 197406 252851 255390 294224 287549 305638 306847 322601 326157 304717 337309 674836 711451 513405 418913 268203 264776 303293 304445 319029 322139 330040 330348 365242 366453 593771 617827 41.05 68.0 1
12:11:39 2023-09-27 320829 320272 80871 78935 117999 121792 119880 119365 88549 87648 96463 95728 114533 115120 330393 355147 956518 936181 348082 360700 106923 94509 105184 102586 117431 113845 108265 109240 77044 75733 255405 225571 648820 658506 198742 197716 251485 255141 295754 287144 305172 306847 321754 326157 304931 336522 674909 711451 514947 418949 267415 264260 303969 304017 319477 322174 329573 333436 365491 366481 589157 617683 41.05 68.0 1
12:11:40 2023-09-27 323062 320901 80727 78833 118100 123943 120050 119452 88678 87888 96497 95728 114357 115153 328551 356681 958629 936884 347756 360952 106989 94445 105218 102650 117750 114002 108265 109053 77011 75774 255405 225535 652720 658506 198880 197750 251695 255355 295998 287144 305839 306847 322565 326157 304967 337035 674836 710076 508356 419245 268239 264296 303293 304408 319783 324377 330287 333709 365384 366338 592992 617536 41.05 68.0 1
12:11:41 2023-09-27 323255 320722 80879 78773 118003 123925 120016 119335 88525 87593 96330 95696 114560 115153 328055 356359 956518 936773 347314 363012 106956 94348 105218 102586 117512 114002 108299 109053 77064 75733 267853 226326 653964 658506 198742 197750 251730 255284 296349 287261 305638 306847 322565 326192 304967 336559 676588 711451 514775 419245 267415 264296 304218 304123 319772 323884 330040 331081 365491 365638 585663 618122 41.05 68.0 1
12:11:42 2023-09-27 320972 320896 80719 78833 118100 123856 119967 119301 88585 87593 96396 95728 114357 115577 328321 356681 958629 936884 347756 360952 106989 94412 105111 102650 117464 113767 108299 109053 77146 75774 255405 225535 647763 658040 198880 197750 251859 255355 295962 287256 305423 306847 322601 326157 304717 336559 673883 710948 507849 418954 268365 264825 303932 305478 319819 322069 329097 331207 368188 365496 592220 617024 41.05 68.0 1
12:11:43 2023-09-27 322192 320315 80830 78829 118100 121753 120012 119365 88553 87713 96430 95728 114324 115438 328587 356395 956555 936884 346999 363012 106956 94380 105145 102650 117545 113845 108191 109020 77044 75671 255405 225643 654766 658040 198880 197785 251730 255319 296206 287144 305100 306847 322504 326157 305433 336522 674359 711451 514775 417994 267415 264296 304682 303768 319996 322174 330040 331086 365491 365638 590471 617683 41.05 68.0 1
12:11:44 2023-09-27 320936 319663 80727 78837 118104 123822 120085 119369 88525 87972 96396 95760 114390 115378 328321 355574 956555 936884 347349 360952 106956 94412 105111 102580 117627 113923 108299 109020 77011 75805 255628 225535 650400 658506 198880 197750 251520 255319 295754 287144 304421 306847 322601 326192 304717 337018 677329 711196 513405 419100 268096 264895 302830 303874 321996 322069 329134 331171 365491 365603 589157 616003 41.05 68.0 1
12:11:45 2023-09-27 320936 320005 80815 78797 118070 123822 120085 119253 88484 87740 96497 95728 114357 115087 328055 356109 956555 936884 346755 363012 106956 94348 105145 102548 117627 113688 108191 109020 77011 75774 254239 226398 653731 658040 198880 197785 251730 255319 294981 287144 305423 306847 320780 326192 305433 336522 674604 710446 502429 418949 267415 264296 304682 304144 319996 322174 329573 331081 365456 365638 590283 617683 41.05 68.0 1
12:11:46 2023-09-27 321651 319663 80727 78837 118138 123822 120085 119369 88492 87593 96363 95760 114357 115610 328090 355539 956555 936884 347349 360952 106956 94412 105218 102580 117545 113845 108191 109053 77232 75805 256521 225499 648261 658040 198707 197750 251695 255319 294981 287144 305638 306667 322768 328068 305181 336889 674691 711342 507849 418767 268096 264931 304039 303517 319961 322174 329207 331081 365242 366596 592659 618122 41.05 68.0 1
12:11:47 2023-09-27 321651 319923 80723 78837 118262 121707 120119 119369 88525 87561 96363 95760 114390 115186 327631 356359 956592 936884 347034 360700 106956 94284 105218 102510 117627 113923 108299 109020 77044 75805 254361 225643 653352 658040 198880 197819 251730 255319 296206 287144 305638 306847 322504 326157 304896 336522 674359 710446 513405 417921 267415 265072 304682 304017 320032 322174 330040 331121 365491 365638 590471 617683 41.05 68.0 1
12:11:48 2023-09-27 322366 319930 80755 78833 118022 123822 120085 119335 88525 87803 96363 95760 114390 115153 328090 355574 956555 936884 347314 360952 106956 94412 105072 102510 117569 113845 108265 109053 77044 75671 255405 225571 653451 656645 198845 197785 252851 255859 295919 286898 307309 306811 322684 326051 304824 336615 673701 711109 512921 418767 267379 264296 304218 303128 321312 322069 329047 331314 365456 365638 590476 617513 41.05 68.0 1
12:11:49 2023-09-27 322445 319699 80727 78833 118104 123650 120050 119253 88585 87561 96363 95760 114278 115153 328551 356717 957950 936884 348248 362756 106956 94316 105184 102580 117464 113845 108265 109053 77011 75753 254239 225305 650447 658040 198569 197441 251345 255355 295124 287144 305638 306847 322828 326157 304753 337071 674604 710948 513405 418913 268652 264296 303329 305145 319548 321914 330040 330348 365491 366517 592002 618122 41.05 68.0 1
12:11:50 2023-09-27 322983 319215 81017 78953 117935 121757 119978 119233 88581 87740 96562 95728 114448 115471 328444 355967 958225 936884 347034 360952 106989 94831 103609 102510 117593 113845 108191 109053 76991 75816 255405 225607 653479 658040 198880 197785 251695 255037 296242 287144 305208 306847 322565 326157 304967 336802 673883 710446 499863 419245 267415 264296 304918 303768 319996 322174 329573 331081 365235 365638 585771 618122 41.05 68.0 1
12:11:51 2023-09-27 321735 319180 80870 78837 118134 123788 119718 119369 88525 87561 96363 95760 114245 115153 327595 353976 953811 936218 349943 363012 106956 94445 105038 102650 117545 113845 108116 109020 76905 75774 255405 225499 650321 658506 198742 197441 251695 256141 294082 287144 305566 306847 322504 326157 304967 337621 674909 713650 514775 417994 268239 264260 303293 304945 318994 322174 330273 331086 365527 367032 594681 617388 41.05 68.0 1
12:11:52 2023-09-27 322796 319885 80986 78769 118032 121622 119948 119316 88549 87648 96629 95958 114448 115186 327595 353976 955841 936718 350689 363525 106956 94445 105072 102586 117587 114002 108224 109053 77044 75733 270258 225499 652468 658506 198880 197441 251799 256536 295517 288079 305674 306581 323091 326157 304967 338374 676343 711451 512890 419578 268239 263452 303329 305912 318547 322209 330507 330312 365527 366774 590642 617683 41.05 68.0 1
12:11:53 2023-09-27 320936 319215 80498 78690 118134 123822 120085 119335 88525 87593 96464 95760 114357 115153 328587 353976 955877 936218 348398 360988 106956 94412 105072 102580 117269 113845 108116 109053 77011 75774 256521 225053 647946 658506 198742 197441 251695 255355 294118 287144 305423 306847 322565 326157 304967 337071 676588 711451 502429 418949 268239 264331 303329 304622 319548 323656 330324 333472 365277 366488 593414 617536 41.05 68.0 1
12:11:54 2023-09-27 320829 319552 80875 79016 117965 121622 119948 119399 88553 87593 96397 95760 114357 115663 330429 355967 956555 936884 347314 360952 107332 94573 105145 102650 117545 113845 108299 109053 77044 75795 253133 225607 653839 657575 198880 197785 251520 255108 295160 287144 305423 306847 322565 326192 304967 336522 673883 710948 507849 419282 267450 265072 304918 304017 320032 322209 330040 331081 365491 365317 585672 618122 41.05 68.0 1
12:11:55 2023-09-27 321649 319923 80759 78833 118134 123822 120119 119369 88525 87593 96430 95760 114560 115186 328055 356681 957950 936884 346233 367042 106989 94380 105252 102650 117545 113845 108299 109053 77076 75743 253133 225607 655540 656645 198569 197854 252116 254927 295575 287265 304425 306847 322541 326227 305074 336559 673883 710446 507849 418949 267191 265072 304896 304612 320232 322935 329500 331983 365384 365496 588743 617974 41.05 68.0 1
12:11:56 2023-09-27 323107 319970 81018 78829 118134 123822 120085 119335 88557 87561 96663 95728 114357 115378 328090 356717 959199 936867 347264 367042 106989 94412 105145 102618 117545 113845 108265 109020 76938 75702 253133 225643 650824 658040 198880 197785 251730 255355 296242 287144 305674 308316 322828 326227 305003 336559 674873 710948 512413 419282 268015 265072 304218 304017 319996 322209 330040 331117 365527 365638 585807 617245 41.05 68.0 1
12:11:57 2023-09-27 320972 320936 80755 78841 118142 123822 120001 119369 88525 87593 96363 95760 114390 115378 328090 355574 956555 936218 347349 360952 106956 94412 105218 102618 117660 113923 108299 109237 77076 75785 255405 225017 653915 658506 198880 197785 251730 255390 295998 287584 305710 306847 322601 326192 305003 336595 676625 709152 517175 419287 268401 265231 304075 304515 319890 324377 330507 331242 365384 366560 592992 618122 41.05 68.0 1
12:11:58 2023-09-27 322796 320936 80906 78837 118296 121792 120144 119335 88678 87625 96430 95760 114324 115153 327631 356395 956555 936884 347349 360952 106989 94594 105218 102650 117660 113845 108299 109087 77076 75805 253133 225643 650447 658040 198880 197785 251765 255823 296242 287261 305674 306847 322828 326227 305003 337071 674873 711451 507849 419282 267450 265072 304918 304017 319996 322209 330040 330849 365527 364769 585663 617683 41.05 68.0 1
12:11:59 2023-09-27 320901 320054 80723 78833 118100 123904 120085 119335 88646 87593 96463 95728 114357 115345 328515 354472 956555 936884 348082 363525 106923 94477 105184 102650 117627 113923 108265 109204 77011 75764 270258 225499 650227 658506 198880 197750 251695 255319 296349 287261 305279 306847 322732 326157 306593 337256 677329 711159 507849 419100 268473 264931 304004 304837 319819 322744 330397 332055 365491 366445 588976 617352 41.05 68.0 1
12:12:00 2023-09-27 323255 320281 81051 78829 118100 123783 120050 119365 88585 87561 96497 95760 114357 115186 328285 356359 956518 935457 347278 363012 106956 94316 105184 102586 117512 113845 108265 109053 77011 75774 255628 225535 650597 658040 198845 197785 252046 255319 296170 287549 305387 306581 322565 326157 304931 336998 674323 710948 508694 419245 267415 264296 305147 303981 319996 322174 330273 331314 365456 365638 590471 618122 41.05 68.0 1
12:12:01 2023-09-27 322638 320103 80889 78833 118104 123822 120251 119335 88796 87745 96497 95760 114390 115345 329815 354472 957678 935457 348852 360952 106956 94477 105218 102834 117627 114002 108265 109204 77011 75878 255851 225283 650847 659439 198880 197750 251695 256071 295754 287464 308115 306667 322768 325910 304824 337402 677218 712385 507849 419360 268473 264895 303258 304659 319737 322139 330507 333235 366305 367255 590860 618122 41.05 68.0 1
12:12:02 2023-09-27 321879 320152 80879 78833 118104 123822 120085 119535 88646 87625 96497 95760 114390 115537 328551 355539 957913 936884 348852 360952 106989 94477 105218 102790 117660 114002 108265 109204 77097 75858 254239 225535 650698 658506 198880 197750 251730 256397 295432 287795 305674 306847 323055 326192 305003 337548 674873 711451 514775 419542 268616 265037 304310 304945 319996 322174 330507 331314 365491 366124 590896 618122 41.05 68.0 1
12:12:03 2023-09-27 321647 320148 80925 78861 118104 123994 120050 119335 88646 87772 96497 95760 114357 115458 328551 354472 955841 938217 350472 363525 106956 94476 105291 102720 117627 114002 108299 109388 77044 75795 254239 225499 652022 659906 198880 197578 254318 256683 294595 289031 306428 306775 324613 326051 305468 338431 676639 713394 509539 419214 268616 264190 303969 305767 318887 322884 330976 330813 366555 367290 594248 618122 41.05 68.0 1
12:12:04 2023-09-27 320678 320183 81055 78825 118104 123822 120050 119618 88646 87745 96497 95760 114357 115345 328551 353940 955127 936884 350472 363012 106956 94509 105184 102650 117545 114002 108265 109279 77044 75785 254361 225499 651044 659439 198880 197716 252292 256536 294403 287990 305638 305985 323091 326157 304967 338614 676858 710112 520430 419615 268616 264005 303329 305912 318512 322209 330507 330813 366298 367290 595566 618122 41.05 68.0 1
12:12:05 2023-09-27 321385 320143 80727 78972 118104 123856 120050 119535 88646 87745 96430 95760 114357 115537 328055 354224 955127 936884 350508 363012 106923 94412 105184 102650 117431 113923 108299 109204 77044 75764 254361 225283 658104 659723 201054 197647 253174 256574 293939 288766 307127 306703 323857 325945 304824 338817 677584 710112 499863 420694 268922 264190 305111 306545 317106 323631 330434 330348 366627 367290 596441 617209 41.05 68.0 1
12:12:06 2023-09-27 322525 320108 80954 78833 118104 123943 120061 119535 88492 87625 96497 95792 114357 115537 328055 354507 953026 939553 350436 363012 106923 94529 105038 102586 117627 113923 108299 109020 77097 75733 255405 225181 652274 659439 198880 197716 252503 256612 294367 288603 305602 306811 323809 326157 304645 338614 676858 710076 521881 420209 268616 263821 304918 305912 318030 323179 330507 330813 366627 369276 596805 617827 41.05 68.0 1
12:12:07 2023-09-27 321354 320148 80830 78829 118138 124029 119967 119535 88646 87593 96497 95760 114390 115571 328321 354224 953774 938217 350472 363012 106956 94476 105218 102720 117823 114002 108580 109338 77410 75951 255405 225196 651703 660373 198845 197647 253139 256754 294073 288766 306069 306847 323712 326192 305899 338947 678334 712962 514775 419250 268652 263978 304789 306343 318030 323144 330507 331050 367143 367585 594357 618122 41.05 68.0 1
12:12:08 2023-09-27 323462 320148 81032 78829 118104 123994 120085 119501 88585 87805 96430 95760 114357 115458 328285 354224 953774 938217 350472 363012 106956 94444 105218 102650 117545 114002 108265 109279 77044 75764 254239 225499 651296 659439 198880 197716 252538 256751 293598 288400 305674 306365 323091 326192 305863 339130 677854 710112 509877 419578 268841 263821 304218 306343 320403 323421 331064 333235 366856 367405 595199 618011 41.05 68.0 1
12:12:09 2023-09-27 321997 320691 80879 79016 118330 121792 120050 119701 88678 87867 96497 96155 114842 115697 328551 354507 955163 938217 352724 363012 106989 94445 105325 102580 117928 113845 108299 109020 77076 75805 255405 224635 659025 659439 198880 197750 253278 255355 293257 293745 305301 306847 324037 326157 305899 338854 677854 711650 513405 421437 269030 264005 306043 305876 317106 324153 330040 330384 367401 366739 594431 617209 41.05 68.0 1
12:12:10 2023-09-27 321317 320148 80723 79026 118014 123977 120050 119652 88585 87625 96396 95792 114357 115571 328090 354507 950090 938885 349236 360970 107645 94284 105432 102457 118053 113610 108665 108802 77215 75578 255288 223846 658504 656645 198534 197785 252538 255355 295790 293782 303282 306635 323091 325894 306618 339100 674873 703318 517517 421735 268554 264014 305740 304622 318816 325026 327886 332212 366999 366560 591656 614333 41.05 68.0 1
12:12:11 2023-09-27 322568 320112 80838 78869 118018 122045 119684 119633 88614 87897 96463 96054 114357 115571 330429 356003 950090 938885 347314 360970 107712 94348 105432 102521 118053 113610 108556 108686 77182 75649 255288 223810 662387 656645 198880 197750 254769 255319 295303 293854 302857 306244 323091 325630 306366 338099 674873 707333 513405 421437 268203 264040 305182 304695 317141 325131 328300 331350 366305 366703 585663 614516 41.05 68.0 1
12:12:12 2023-09-27 320972 319888 80972 79022 117903 124029 119967 119535 88525 87593 96464 95923 114357 115571 328321 356109 950090 938243 349236 363012 106989 94348 105291 102580 117823 113845 108299 109020 77076 75774 255405 225181 653436 654683 198707 197785 252503 255390 295160 288400 304736 307843 322076 326192 306366 337548 677329 705712 505989 419917 267953 264155 305003 304551 318887 323978 327387 333221 365313 367255 588903 614479 41.05 68.0 1
12:12:13 2023-09-27 322889 320896 81013 79228 118096 123994 119967 119535 88585 87736 96596 95760 114357 115186 327595 356681 950090 937873 347314 363012 107612 94220 105432 102451 118125 113532 108665 108836 77097 75711 253133 224829 658113 655645 198258 197750 252503 255319 295160 288599 302821 307171 322565 325666 306366 337584 674873 702980 495523 420840 267979 264225 305182 304695 319029 324904 327568 332392 366555 366739 585807 614479 41.05 68.0 1
12:12:14 2023-09-27 331301 320896 81038 78833 118201 123856 120179 119335 88678 87593 96497 95760 114390 115054 328090 356109 949586 939945 348362 360988 106989 94465 105325 102580 117660 113845 108332 109053 77076 75702 256521 225023 663502 653686 198880 197785 252503 256253 294082 288616 304743 307637 320851 327353 306078 337293 678293 705323 510554 418103 268096 264895 304739 304766 318887 323631 328569 332896 364069 365317 594415 615867 41.05 68.0 1
12:12:15 2023-09-27 324592 320635 80862 78833 118134 121792 120149 119369 88678 87625 96497 95760 114357 115610 327595 356395 950090 939241 349732 363012 106989 94380 105218 102650 117823 113845 108299 109020 77372 75722 255851 224829 654998 652764 198880 197785 252280 255390 295267 288395 304564 307136 321101 327901 304967 337584 676379 701124 509201 414615 268239 264260 304932 304945 318770 323666 329573 332896 366466 366774 591768 614516 41.05 68.0 1
12:12:16 2023-09-27 324291 318901 81153 78747 118180 123788 120286 119219 88678 87561 96531 95467 114658 114763 328321 354543 950968 940612 348888 363012 106989 94316 105218 102553 117545 113767 108299 109020 77076 75743 253133 224829 655240 652800 198915 197785 252327 255390 295017 288622 305136 310063 320816 328025 304860 337438 675718 704288 504607 414434 268473 264895 304682 304945 318770 323666 329573 333113 363268 366739 592642 615860 41.05 68.0 1
12:12:17 2023-09-27 324323 319863 81027 78833 118138 123822 120085 119253 88678 87835 96565 95760 114390 114975 328055 355610 950968 940649 348888 363012 106989 94412 105252 102586 117602 113845 108299 109020 77182 75733 256521 225217 652582 653722 198915 197819 252503 255390 294153 288802 304707 307637 321101 327937 305899 337548 676379 702908 517517 417069 268239 264296 304932 304981 319029 323666 329107 332896 363814 366774 591804 615387 41.05 68.0 1
12:12:18 2023-09-27 324780 319215 80894 78833 118171 123736 120369 119253 88678 87501 96531 95597 114422 114875 328551 355040 951004 940649 349169 363012 106989 94412 105252 102580 117857 113845 108299 109053 77129 75691 256521 225217 655829 652800 198915 197647 254318 257771 294595 288766 304600 309456 320958 328061 304824 338161 676160 704288 514775 414579 268050 264260 304739 304801 318547 323631 329536 332392 363268 366774 594485 615424 41.05 68.0 1
12:12:19 2023-09-27 324359 319215 80890 78833 118138 123822 120119 119253 88617 87593 96464 95728 114390 115384 328090 355574 948244 939945 348362 363012 106956 94348 105179 102597 117627 113688 108299 109053 77338 75753 255405 224987 654410 654220 198742 197819 252151 255355 295303 288395 304707 307637 321101 325910 305361 337071 676379 702148 499863 418285 267415 264296 304682 304909 319029 323631 328605 333366 364396 366481 590896 614516 41.05 68.0 1
12:12:20 2023-09-27 322656 319927 80972 78833 118104 123856 120085 119535 88585 87745 96397 95792 114390 115345 327595 356395 950090 938243 347314 363012 107679 94284 105466 102548 118053 113688 108665 108869 77076 75702 270258 225283 657884 657705 200770 197750 252398 255249 295611 288797 306473 309139 320958 327495 305863 337548 676379 702679 504607 418140 268060 264260 305182 304981 319029 323647 328459 333402 363849 366739 593043 614516 41.05 68.0 1
12:12:21 2023-09-27 324667 319883 80866 78837 118138 123943 120119 119535 88646 87835 96531 95760 114422 115153 328321 356681 948244 939945 348362 363012 107464 94412 105325 102618 117962 113845 108590 109053 77109 75702 254361 225217 656435 654683 198603 197819 252538 255390 295754 288599 304243 308103 321137 327178 306402 337584 676379 702908 508863 419542 267450 264296 305182 304981 318781 323666 328336 332932 364943 366453 594030 614655 41.05 68.0 1
12:12:22 2023-09-27 324302 320152 80954 78865 118171 123822 120213 119369 88678 87625 96464 95760 114390 115087 328321 356145 948244 940649 348082 363012 106989 94573 105252 102580 117694 113845 108431 109153 77410 75858 257717 225073 656663 654075 198811 198301 252398 256326 295575 288766 304672 307852 321101 327672 305935 337438 676822 702112 521373 418949 267415 264825 305454 304945 319029 323666 328605 333131 364396 365317 591005 614516 41.05 68.0 1
12:12:23 2023-09-27 324663 320148 80759 78833 118138 123822 120085 119335 88678 87625 96497 95792 114357 115610 328321 356645 950090 938575 348082 360970 107464 94348 105325 102515 117660 113845 108332 109020 77265 75774 270258 225217 658976 656645 198880 197785 252572 255355 294118 293745 303744 306707 323091 325840 306654 338374 674909 703318 507849 421437 268274 264260 305182 303624 318816 325410 328045 332644 369749 366596 592150 614369 41.05 68.0 1
12:12:24 2023-09-27 322983 320183 80977 78861 117941 123977 119718 119569 88525 87745 96430 95792 114357 115604 327595 355645 950090 937209 347314 363012 107679 94477 103856 102720 118211 113923 108748 108810 77435 75774 257191 224018 658514 656427 198811 197785 252538 255390 294153 293818 303494 310063 323055 325630 306618 338135 674873 707152 509539 421735 268616 264225 305612 304945 318547 325131 328104 331386 367437 366774 589338 614516 41.05 68.0 1
12:12:25 2023-09-27 321651 320188 80723 78837 117941 123891 119718 119652 88525 87775 96363 95792 114278 115571 327595 355574 950090 938885 347314 360970 107464 94348 105398 102515 118233 113688 108698 109020 77248 75711 256971 223460 660628 658506 198880 197785 252538 255355 295303 293818 306186 306244 324037 325929 305935 338651 676895 709138 512034 421437 268779 264014 305361 304694 320031 324991 328496 331242 367588 366596 593840 615680 41.05 68.0 1
12:12:26 2023-09-27 322068 319927 80866 78833 118138 123891 119978 119652 88585 87625 96363 95792 114357 115571 328321 354507 950968 940743 351575 363343 107446 94637 105549 102650 117919 113845 108681 108885 77296 75733 255288 223460 657161 658506 198880 197785 253209 255108 294438 294233 306186 306244 324037 325910 307086 338860 676895 709406 513405 421735 268616 264260 306208 304945 317141 325166 328641 331350 367767 367290 591768 615897 41.05 68.0 1
12:12:27 2023-09-27 322068 320188 80723 78865 117907 123891 119752 119769 88525 87865 96363 95989 114357 115963 327560 354543 950090 938885 347314 360970 107022 94413 105252 102618 117857 113688 108332 109020 77351 75774 253133 223460 669153 659439 198915 197750 252572 255355 294367 293818 304743 306654 324037 325349 305935 338651 677081 711232 510554 421217 268509 264119 304716 305732 317000 324728 329930 331207 367848 367290 593974 616334 41.05 68.0 1
12:12:29 2023-09-27 322078 319344 80912 78865 118100 124029 120085 119569 88525 87805 96563 95792 114390 115571 328090 354543 951677 937873 350725 360970 107022 94316 105325 102445 117660 113688 108332 108944 77129 75711 255288 223303 658579 658506 198742 197613 252538 255355 294438 293611 304457 306847 324012 325666 305935 338614 676858 709443 513405 420511 268652 264040 305182 304945 317141 325166 329573 331157 367767 367326 594723 615461 41.05 68.0 1
12:12:30 2023-09-27 319965 320671 80719 78865 118018 123977 119918 119769 88525 87867 96363 95792 114278 115604 327631 354543 950968 937873 348291 367006 107022 94348 105252 102580 117962 113845 108590 109053 77076 75671 255405 223810 656663 659439 198915 197785 253102 255390 294438 293476 306255 306847 324278 325910 305575 338837 676748 713197 520602 421363 268922 264119 305935 305697 317000 325131 329573 331081 367767 367843 592386 617209 41.05 68.0 1
12:12:31 2023-09-27 319930 319923 80858 78865 118134 121792 120085 119701 88614 87865 96497 96054 114357 115763 328515 355005 952791 939553 350725 363012 107612 94380 105471 102586 117905 113845 108631 108911 77182 75743 256521 223610 657996 658506 198880 197750 252538 255319 294082 294160 303744 306244 322817 326122 306366 338614 678063 709370 502429 422034 268616 264225 305827 304822 317106 325622 329070 331350 367731 367255 590678 615351 41.05 68.0 1
12:12:32 2023-09-27 322853 320901 80727 78869 118125 124029 120050 119701 88646 87593 96497 95760 114390 115610 327595 356645 950090 939553 349484 360970 106956 94412 105291 102720 117823 113845 108299 109020 77372 75733 255405 225145 652680 654683 198845 197785 252280 255355 295432 288622 306362 310332 321671 327001 306438 337438 676675 705822 514775 419360 268024 264225 305147 304123 319029 323892 329861 333438 365135 366667 588985 614479 41.05 68.0 1
12:12:33 2023-09-27 325097 320433 80917 78861 118134 123990 120251 119535 88678 87805 96497 95760 114357 115153 328515 356645 950090 937873 347766 363012 107612 94316 105398 102650 117986 113688 108299 109020 77150 75764 255405 225181 655017 655145 198707 197785 252538 256106 296170 288802 304208 308103 322504 326192 306834 337621 674873 703174 508863 419214 268203 264296 305147 304945 319029 324153 328300 333172 366591 367255 590406 615942 41.05 68.0 1
12:12:34 2023-09-27 323981 320281 80866 79034 118100 124016 120085 119735 88678 88108 96531 96054 114547 115571 328551 356681 950090 937873 349732 363012 107431 94380 105398 102650 117928 113923 108299 109020 77129 75764 255405 225181 655481 654909 200770 198612 254677 256648 294595 288766 305265 309019 320923 328946 305253 338395 676675 703174 511906 414651 268616 264260 304860 304586 318958 323892 329573 332860 365849 367441 592642 615860 41.05 68.0 1
12:12:35 2023-09-27 324663 319184 81009 78837 118499 123822 120453 119335 88942 87593 96531 95663 114547 114908 328551 355005 953738 940649 349379 363525 107431 94445 105364 102834 117627 113688 108299 109020 77129 75702 253133 225181 656071 654184 198915 198370 252503 256106 295303 288541 305351 307637 321137 328167 305863 338099 678293 702148 510554 414651 268239 265037 304932 305410 319029 324118 329573 333402 364360 367549 594723 616003 41.05 68.0 1
12:12:36 2023-09-27 324483 319180 81013 78833 118533 121638 120453 119136 88710 87501 96531 95565 114737 114618 328055 353940 950931 940649 349415 363012 107561 94412 105398 102618 117708 113845 108631 109053 77182 75858 256605 225088 655602 656305 199435 198543 252398 256394 295575 288766 306909 309456 321862 329124 305992 338374 676858 704179 511906 414615 268805 265342 304682 305661 319264 324013 330040 332860 363814 367843 592642 616334 41.05 68.0 1
12:12:37 2023-09-27 324555 319623 80866 78833 118442 123788 120453 119335 88678 87593 96665 95728 114547 114730 328551 355290 950931 940649 349134 363564 107538 94445 105398 102650 117823 113923 108299 109020 77150 75733 254361 224865 655240 653722 198915 197578 252503 256106 295718 288802 305172 309237 321101 328898 305397 338374 676858 702148 515804 414651 269595 264296 305111 305410 318994 323666 329573 333149 364111 367556 595527 616150 41.05 68.0 1
12:12:38 2023-09-27 324595 319828 80925 78837 118138 123908 120286 119335 88678 87593 96665 95728 114390 115153 328090 356109 950931 940377 348046 363012 106989 94477 105398 102650 117817 114159 108655 109153 77443 75847 256605 225391 658093 654039 199400 198543 252751 256359 296170 288802 305587 308067 321137 327883 306329 337548 676822 704142 516146 418285 268473 265258 305147 305410 319029 323930 329340 333402 364069 366774 592605 614516 41.05 68.0 1
12:12:39 2023-09-27 324302 320148 80870 78869 118171 124029 120369 119535 88678 87625 96531 95760 114390 115186 328285 356395 951893 940649 348327 363012 107464 94509 105359 102650 117823 113845 108299 109020 77182 75733 254239 225499 657728 654683 198880 197819 252538 255390 294774 288622 304743 309784 321101 327636 306402 337621 676858 702643 510554 418913 268203 265072 305612 304371 319970 324623 328815 333329 364800 366596 593836 618506 41.05 68.0 1
12:12:40 2023-09-27 324331 319888 80870 78869 118138 123856 120369 119535 88678 87713 96497 95792 114390 115186 328321 356395 950090 939553 347314 363307 107743 94508 103753 102790 117885 113845 108423 109145 77263 75816 256605 225355 656270 655926 198880 197854 252538 256106 296206 288766 306038 308067 322529 326192 306640 338099 677329 703210 515804 420840 268203 264900 305612 305446 319065 324189 328104 333366 365491 366739 590443 614516 41.05 68.0 1
12:12:41 2023-09-27 323642 320183 80870 78869 118374 124029 120251 119735 88678 87593 96531 95760 114357 115571 327595 356645 950090 937873 350661 362722 106989 94412 105398 102650 117823 113845 108332 109053 77097 75764 255405 225217 653156 654683 198915 197854 252503 256141 295754 288806 305172 308138 321101 328898 306119 338338 677854 703174 498661 418622 270641 265604 305791 305267 319854 324502 329463 333329 364729 367111 594685 615204 41.05 68.0 1
12:12:42 2023-09-27 324404 320148 81042 78833 118726 123788 120453 119253 88710 87625 97328 95792 114625 115220 328587 352069 954713 947621 352650 363893 107579 94541 105549 102790 117919 114655 108531 109254 77369 75889 255405 224829 659408 658506 200167 197647 253952 256500 295231 293538 304707 308588 322911 327866 304039 338223 676858 703318 517316 417658 270539 263417 305182 304586 318512 324850 329573 334184 366591 367163 592642 616297 41.05 68.1 1
12:12:43 2023-09-27 323218 319663 80925 79022 118171 123943 120286 119535 88678 87867 96497 95760 114390 115378 329084 351050 950968 946157 350472 360952 107538 94509 105359 102650 117857 113923 108556 109053 77129 75764 270258 224829 655436 656645 200201 197441 253313 256536 296031 293854 305423 306922 323126 328167 304039 341469 676566 709564 514775 416924 270585 263680 305504 305553 320594 324991 329390 332212 365491 367128 591477 615830 41.05 68.0 1
12:12:44 2023-09-27 323255 320188 81013 78869 118159 124029 120380 119369 88710 87865 96565 95760 114730 115663 331132 353911 955503 948815 350118 363782 107694 94605 105769 102790 117919 113845 108631 109020 77268 75764 255405 224563 663831 655645 199505 197750 254661 255037 295796 293745 304672 307637 322565 327901 305684 340971 674323 703210 509201 418949 269066 263417 306676 304481 319029 325131 328605 332896 365491 367843 587891 616297 41.05 68.0 1
12:12:45 2023-09-27 322626 320375 81005 78968 118167 121875 120335 119618 88678 87805 96531 95792 114390 115537 328587 354507 956592 947067 350228 360952 107894 94380 105432 102586 118053 113688 108665 108869 77162 75702 255288 224512 661424 656145 199366 197785 254628 255319 295718 293818 304672 309894 322768 327848 305611 340019 673701 706322 517517 419063 268922 263824 306906 304516 318994 325166 329303 333131 365563 367736 588725 615351 41.05 68.0 1
12:12:46 2023-09-27 322626 319923 81083 79000 118134 123856 120085 119496 88913 87888 96796 96057 114638 115537 328941 353834 956863 948825 348385 363745 107612 94412 105398 102548 117857 113688 108689 109044 77182 75805 253133 224865 670948 654909 199435 197785 253702 254892 296242 288802 304243 307878 322302 327636 305433 339130 672347 703174 518888 418913 269102 264005 306906 303093 319996 324677 328605 333131 365491 367843 587022 615387 41.05 68.0 1
12:12:47 2023-09-27 322925 320901 81009 79108 118167 124029 120286 119652 88678 87736 96464 95760 114390 115153 328587 354507 955841 947067 348742 363012 107645 94412 105432 102548 118125 113688 108665 109020 77215 75774 255405 224865 657996 654683 199366 197785 254628 255072 296372 288802 304907 309456 322422 327495 305504 339224 675407 708474 509201 418767 269066 264225 306942 303768 321011 325026 329266 333131 365491 367843 586680 616187 41.05 68.0 1
12:12:48 2023-09-27 322889 320860 81101 79092 118654 121792 120247 119599 88614 87833 96697 95924 114638 115697 329172 354330 958629 947104 348742 363012 107645 94573 105656 102650 118053 113767 108665 109053 77215 75795 254239 224865 655873 654755 199505 197819 254092 255002 295883 288802 304707 308103 322601 328167 305899 339377 672859 703246 513405 418949 269102 264260 306676 303093 320032 324677 328569 332932 365491 367843 587022 616334 41.05 68.0 1
12:12:49 2023-09-27 323344 320375 81009 79112 118167 122047 120286 119535 88710 87805 96565 95792 114737 115571 328587 353976 956592 948177 346773 360988 107743 94477 105432 102720 118053 113845 108556 109087 77162 75795 255405 225643 653393 656772 199923 198197 255722 255249 297669 288323 305997 310113 322386 328485 305920 339501 673810 703318 509201 417990 269419 265227 306474 303981 321039 323666 329573 333185 365057 368361 586392 617683 41.05 68.0 1
12:12:50 2023-09-27 324099 320896 80950 78865 118167 124063 120453 119369 88710 87625 96632 95760 114678 115153 328587 353445 959310 946157 348002 362353 107022 94573 105252 102720 117660 114002 108332 109308 77182 75889 255405 226883 653340 656645 199540 198391 253313 255390 296242 287670 306644 306922 322863 328929 304967 339648 674873 710446 510554 417033 269896 264260 306043 304981 320967 322209 328946 334184 364943 367163 590379 619255 41.05 68.0 1
12:12:51 2023-09-27 320901 320054 81009 78865 118167 123856 120286 119535 88710 87867 96464 95792 114390 115378 328587 351822 960109 947503 347314 360952 106956 94573 105184 102790 117569 114080 108299 109313 77443 75951 272705 225283 653315 659906 200062 197681 253952 255965 297185 288883 306500 306847 324037 328202 303682 338223 677329 712510 509201 417658 270312 263452 306043 304694 318746 323179 329177 331081 365527 366651 589726 618122 41.05 68.0 1
12:12:52 2023-09-27 321616 319215 80870 78837 118499 123822 120286 119335 88861 87593 96397 95760 114357 115186 330503 351822 961236 944809 348742 360665 107316 94380 105432 102834 117660 113767 108332 109053 77076 75702 255405 225217 652904 659906 199540 197441 253348 255355 295998 288802 305674 306847 324494 327178 304717 337985 675370 711113 508018 419578 269896 263417 306043 304695 319065 323666 331335 333235 367444 369256 589487 618048 41.05 68.0 1
12:12:53 2023-09-27 322184 319923 80954 78833 118138 123943 120119 119369 88678 87625 96531 95792 114357 115610 328321 351822 960109 946157 348742 360700 106989 94380 105359 102931 117817 114159 108614 109153 76116 75806 256605 225073 656905 660373 199713 197612 254474 255319 296206 288802 305423 306847 324951 327142 305397 341205 673847 712187 519574 420731 269896 263197 306474 304731 319548 323666 330507 330813 368287 368880 588798 618122 41.05 68.0 1
12:12:54 2023-09-27 319408 318821 80834 78865 118138 123891 120085 119369 88678 87625 96430 95792 114357 115571 328321 351858 959310 943397 348248 363012 107022 94445 105325 102720 117694 113845 108299 109053 77076 75836 255405 225376 657242 659906 198915 197441 254127 255319 295052 288400 305423 306847 322755 325666 305684 339611 672347 711686 512034 421850 269102 263197 306762 304194 319783 323908 329966 331242 368436 368289 586916 617974 41.05 68.0 1
12:12:55 2023-09-27 321839 320148 80727 79112 118022 124011 119718 119769 88404 88017 96330 96119 114167 115876 327595 354259 960274 942728 347536 363380 107446 94637 103753 102790 117722 113923 108423 109103 77263 75867 255405 225391 655300 659439 198293 197819 253667 254927 296098 288614 305387 308583 323126 325666 306906 338837 673847 711451 507849 422034 268015 264225 305504 303768 320268 323179 329011 331386 367731 365674 587022 616003 41.05 68.0 1
12:12:56 2023-09-27 323255 320183 80727 79112 117736 124098 120085 119769 88525 87865 96464 96054 114357 115571 327595 356681 959310 940649 346773 360988 107022 94412 105252 102650 117857 113688 108116 109053 77076 75753 253133 225341 651326 657575 198293 197854 253278 255141 296580 288079 305674 306244 323126 326227 306906 337621 674604 710446 514775 421180 267953 265196 306007 304537 320375 323526 330471 332212 366412 366267 589578 618122 41.05 68.0 1
12:12:57 2023-09-27 320972 319892 80874 78837 118138 121875 120085 119569 88617 87865 96531 95792 114390 115438 327631 357255 960958 937995 348349 363782 107590 94573 105549 102860 117688 114254 108498 109439 77450 75775 255405 225607 663533 658506 199713 197854 254589 256106 295783 287990 306356 308583 323126 327178 305684 337621 676379 710112 507849 419615 269066 265479 304718 304945 320517 322919 328183 331386 366048 366774 593043 618122 41.05 68.0 1
12:12:58 2023-09-27 320972 319923 80862 79022 118134 123856 120119 119403 88646 87625 96397 95760 114390 115153 328090 355610 957950 936884 347314 360988 106989 94445 105286 102720 117660 114002 108299 109237 77076 75764 255405 225607 655665 658506 199366 198405 252327 256141 295991 287990 306393 306209 323221 327178 305611 337293 674618 712275 510554 419964 268131 265745 304538 304801 320825 323004 330471 332091 366591 366810 590479 618122 41.05 68.0 1
12:12:59 2023-09-27 322833 320896 80894 79108 118167 123977 120119 119603 88710 87948 96531 96253 114763 115663 330429 356253 956445 938180 349732 363488 107406 94573 105441 102931 117784 114159 108332 109087 77076 75920 255405 225499 650919 659439 199227 197785 254677 256860 296242 288192 306415 305995 324037 327213 305935 339370 677890 712223 508356 420245 269102 264296 304254 305948 319512 322919 328449 331117 367178 367843 594431 618122 41.05 68.0 1
12:13:00 2023-09-27 320936 319894 80755 78865 118167 123891 120085 119569 88678 87625 96531 95792 114390 115571 327595 353445 956555 936884 350508 360988 106989 94412 105179 102720 117627 113923 108299 109313 77076 75795 270258 225017 650070 659439 199262 197785 252151 256967 296349 288079 306392 306703 323558 326895 305791 339538 678434 714477 514775 419433 269337 264895 304289 306019 319772 324834 328946 331350 366484 368620 592314 618122 41.05 68.0 1
12:13:01 2023-09-27 320972 320901 80870 79144 118167 122047 120247 119530 88881 88041 96863 96121 114606 115697 328906 354330 958225 939442 352724 363012 107528 94509 105398 102720 117789 114159 108655 108986 77256 75764 255405 224829 653561 661310 199470 197785 255037 256500 294403 293850 306105 306847 324494 327107 306568 339611 678851 711113 517722 422034 269030 265404 306043 306307 318030 324642 330507 331314 368249 367843 592350 617209 41.05 68.0 1
12:13:02 2023-09-27 321317 320865 80893 79080 118100 124115 120050 119535 88678 87897 96497 96054 114645 115763 330049 354507 953026 937873 351473 360692 107612 94477 105432 102650 117986 113845 108665 109131 77235 75753 255288 223424 657996 659439 198915 198529 253634 256253 295467 290399 304528 309201 324386 326016 306654 338911 677634 709188 517346 422034 268994 264260 306043 304622 318923 326113 329230 335525 368249 367585 592640 616297 41.05 68.0 1
12:13:03 2023-09-27 320415 320540 81065 79228 118258 122042 120095 119599 88549 87953 96629 96121 114448 115697 330429 355432 952115 940617 347278 363012 107612 94509 105622 102650 118020 113845 108665 109020 77583 75805 255288 223810 667933 656645 198880 197785 253313 256106 296206 294233 304872 307171 324037 326192 306870 338577 674836 710409 513405 422034 268616 264225 305612 304945 318547 325622 328532 332356 367659 367255 589121 615387 41.05 68.0 1
12:13:04 2023-09-27 320415 319832 80805 78994 118104 124055 120050 119618 88492 87745 96396 95760 114245 115571 328055 355539 950090 939553 349484 363012 107645 94348 105578 102489 118020 113688 108631 108836 77150 75743 255405 224836 663205 657705 200911 198750 252962 256359 295819 288766 307346 310332 321897 327724 306690 338026 678334 702643 516146 418622 268554 265002 305147 305087 319065 324118 329426 333474 364360 367290 592186 615387 41.05 68.0 1
12:13:05 2023-09-27 326023 320005 81023 78935 118561 121622 120316 119248 88824 87529 96797 95728 114547 115272 328321 354507 953998 942232 349343 363525 107431 94412 105398 102790 118020 113923 108556 109204 77471 75795 255405 225181 657026 654683 199540 197819 252503 256500 295754 288802 305423 307136 322076 328308 304967 338614 678334 702643 511906 414615 269102 265037 305147 305876 319029 324153 329170 332392 366996 367843 595144 617209 41.05 68.0 1
12:13:06 2023-09-27 324287 319628 81009 78833 118499 123822 120453 119136 88678 87561 96665 95597 114390 114473 328515 354472 950931 940685 349379 363012 107431 94477 105398 102650 117627 113845 108614 109153 77496 75889 255405 225001 655240 654039 199748 198267 252398 256754 295819 288766 305351 307101 321526 329195 305433 338837 678851 702112 517992 418174 269102 265037 305003 305912 319065 324153 330040 333100 363814 367843 592678 617209 41.05 68.0 1
12:13:07 2023-09-27 325633 321051 81138 78985 118561 121707 120517 119267 88893 87771 96699 95565 114921 115021 328551 354188 950931 940685 351612 362976 107431 94348 105398 102618 117962 113845 108665 109053 77182 75795 254361 224829 655602 655645 200167 197750 253102 256716 295059 288802 305409 306631 323091 329160 304004 340370 677817 708905 515804 414651 270348 264190 305182 306595 318806 324189 330040 332356 365491 367198 593937 617209 41.05 68.0 1
12:13:08 2023-09-27 322625 319175 81013 78833 118171 123822 120251 119535 88849 87805 96497 95760 114390 115537 328587 351260 953026 945484 351723 363012 107464 94445 103753 103212 117817 114159 108655 108919 77329 75889 255405 224369 655859 656463 199992 197612 253880 256141 294438 290027 304600 309456 323091 327601 304896 339210 676811 708290 509201 419542 270539 262611 306043 305876 318288 325166 329573 332356 366591 367712 591587 616974 41.05 68.0 1
12:13:09 2023-09-27 324288 320455 80977 79080 118138 122047 120251 119496 88759 87800 96564 95956 114390 115425 328321 353869 955841 948852 348248 363012 107743 94348 105432 102650 117938 113610 108665 109020 77182 75805 255405 225217 659731 655645 199505 197819 255578 255070 297077 288802 304672 307637 322828 327866 306100 339611 672859 703210 516146 418913 269102 265183 306942 303057 320032 324153 328605 333366 365491 367843 586118 615860 41.05 68.0 1
12:13:10 2023-09-27 324174 319663 80866 78865 118096 123908 120251 119335 88678 87593 96531 95728 114711 115120 328055 353940 956518 948975 346482 364764 107595 94540 105588 102790 117885 114002 108199 109139 77369 75837 257717 225427 653136 655681 199505 198494 253313 256000 296717 288481 305387 307852 322076 328893 305719 339611 672859 703246 511906 417953 269860 264225 306043 303981 321716 323631 330040 336315 364907 368620 586241 617245 41.05 68.0 1
12:13:11 2023-09-27 324903 319663 80981 79026 118134 123856 120286 119335 88678 87593 96497 96015 114390 115153 328551 352421 959310 946157 345971 360988 107022 94445 105398 102720 117823 113845 108818 109020 77215 75733 259090 225607 664516 655645 199540 197785 253313 255390 297495 287990 305750 309056 322565 328167 304967 338764 672859 708327 509201 417994 269608 264119 306402 303874 321573 323526 329870 333257 364765 368513 586985 617625 41.05 68.0 1
12:13:12 2023-09-27 323534 319663 81009 78833 118524 123788 120453 119335 89044 87593 96531 95760 114390 114975 331367 354948 963979 947621 349732 364039 106890 94701 103609 103297 117492 114237 108389 109355 77150 75816 255405 225535 656564 658286 200167 197785 253667 255355 296242 288428 306536 306847 324037 328167 304717 338223 676330 710112 516146 418617 270312 264005 306474 304981 319996 323666 329443 331081 366627 367198 590052 618122 41.05 68.0 1
12:13:13 2023-09-27 320936 319930 80866 78865 118171 123822 120286 119569 88678 87805 96531 95923 114625 115378 328587 351296 959394 946157 347278 363012 106956 94509 105252 102790 117660 114002 108332 109020 77129 75733 253133 225376 662086 659439 200132 197750 253702 255355 296242 288892 306572 306451 324037 327883 306593 341961 677329 714477 514775 418767 270585 264084 306352 304801 319854 324013 329408 331081 367143 367198 589726 619239 41.05 68.0 1
12:13:14 2023-09-27 320518 320936 80866 79116 118138 124063 120085 119652 88678 88041 96762 96221 114612 115856 329705 352315 959199 944922 348705 364285 107513 94476 105554 102790 117823 113923 108299 109240 77410 75868 255405 225499 651857 660373 198880 198529 253987 255319 296242 288400 305638 306707 324037 325894 306906 339611 672859 711113 509201 422034 268841 264005 306906 304017 320481 324153 330273 335047 368803 367585 587059 618122 41.05 68.0 1
12:13:15 2023-09-27 327550 320315 80967 79108 117822 124180 119684 119769 88372 88017 96464 96054 114278 115763 327595 355076 959310 940649 347756 363012 106989 94348 105398 102720 117660 113845 108299 109053 77129 75702 254239 225499 659901 656645 198707 197854 253667 255319 295924 288622 305853 310063 323750 326051 306798 337402 673701 710264 508694 421924 268060 264895 306438 303981 321003 323666 330273 332248 366964 366703 587891 618122 41.05 68.0 1
12:13:16 2023-09-27 322135 320148 80921 79026 118138 121792 120213 119496 89035 87888 96697 95924 114638 115504 330012 356538 958927 940105 349732 363525 106989 94477 105218 102834 117784 114237 108265 109279 77076 75795 255405 225535 654813 659906 199505 197819 252327 256931 296242 288079 306608 306847 324037 327178 306150 339130 678776 710112 514775 419578 269066 265072 304254 306128 320032 323179 328910 331852 367143 368361 591895 618122 41.05 68.0 1
12:13:17 2023-09-27 322417 319852 80954 78976 118171 123822 120085 119652 88678 87837 96531 95989 114390 115458 327631 353976 956555 936884 349943 360952 106956 94541 105291 102790 117627 114002 108299 109388 77044 75827 253133 225499 653802 658972 199505 198474 254318 257191 295919 288563 306392 308583 323665 327530 306186 339230 677670 713430 507849 419578 269066 265072 305562 306415 319996 323144 329141 331386 367143 367843 592386 618122 41.05 68.0 1
12:13:18 2023-09-27 320932 320348 81073 79092 118460 121962 120149 119599 88581 87800 96663 95990 114638 115504 328444 354224 957270 936884 350472 363343 107413 94637 105291 102790 117627 114002 108299 109338 77263 75795 255405 225499 649130 658506 199227 197854 252503 256931 295052 288395 306608 306847 324228 327636 305495 339370 677854 711149 513405 420511 269102 265072 304682 306379 319772 323144 328946 331386 366627 367843 592715 618122 41.05 68.0 1
12:13:19 2023-09-27 320709 320148 81065 78833 118138 123891 120286 119535 88585 87805 96531 95792 114390 115220 328551 354507 957950 937536 350472 360988 106956 94509 105218 102790 117627 114002 108332 109313 77076 75795 253133 225355 650258 660227 199957 197681 252363 256825 295819 288359 306428 306243 323857 327001 305899 339611 678370 711149 512413 420063 269706 265002 304396 306379 319996 323179 332151 332122 366627 367843 593974 618122 41.05 68.0 1
12:13:20 2023-09-27 323135 320005 80916 79016 118397 121792 120198 119599 89007 87953 96730 96054 114390 115571 328551 353976 958927 939553 350472 360988 106989 94573 105218 102931 117660 114080 108332 109313 77076 75827 253133 225247 650447 659906 199540 197819 252503 256967 295998 288599 306644 306847 324037 327672 304645 339611 678851 711686 514775 420543 269516 264260 304682 306307 319996 323179 329212 331386 367178 367843 593974 618122 41.05 68.0 1
12:13:21 2023-09-27 320932 320139 80954 78972 118138 123856 120286 119569 88617 87865 96464 95989 114357 115537 328090 353976 956592 936884 350508 360988 106989 94701 105252 102790 117627 114080 108431 109338 77410 75982 256521 225391 650321 660373 199713 197750 252962 257875 294874 288973 306608 306847 324037 327178 305935 339354 678851 711113 510047 420506 269102 264260 304775 306811 319772 323666 329408 331350 367695 367190 594888 618122 41.05 68.0 1
12:13:22 2023-09-27 322339 320005 81158 79156 118364 121792 120369 119701 88678 87805 96531 95923 114763 115823 328285 354507 956555 937209 352687 364039 107645 94444 105432 102720 117857 114002 108590 109237 77215 75795 256521 224670 657728 659906 199540 197819 253702 256141 294118 287927 304849 306847 324735 327142 305539 339611 678851 710112 513405 421735 269102 264296 306043 305517 318066 325657 328413 332631 368580 367843 594431 617245 41.05 68.0 1
12:13:23 2023-09-27 320673 320183 81088 79116 118138 124098 120286 119769 88678 87897 96464 96086 114390 115956 328055 354543 950968 937910 350477 360952 107679 94445 104180 102790 118178 114080 108797 108919 77468 75795 255288 223896 667815 658396 199400 198577 253313 256141 296242 293890 303780 309844 324386 326192 306906 339130 676343 708869 514775 422034 268841 264331 306043 304981 319065 326148 329303 332932 367767 367843 590588 616334 41.05 68.0 1
12:13:24 2023-09-27 322486 320019 80977 79112 118138 124098 120085 119779 88792 87865 96497 96086 114390 115763 328321 356538 950090 937910 348327 360700 107712 94380 105646 102548 118087 113532 108882 108869 77268 75702 255405 224700 663237 656645 198915 198405 253348 256141 296242 293818 304243 308138 323809 326227 306906 339130 678100 707297 514775 422034 268877 265072 306043 305517 319772 325657 328569 333438 367437 367326 591169 615424 41.05 68.0 1
12:13:25 2023-09-27 324641 319927 80898 79026 118138 124063 119978 119652 88617 87865 96531 95989 114390 115604 327631 356395 950090 939367 350155 363600 107480 94572 105588 102790 117803 114002 108531 109145 77296 75930 254239 225391 652512 654719 198915 198439 253102 256937 295217 289023 305172 308138 322112 328167 306726 338614 676858 703210 498661 419578 269066 265479 305777 305912 319772 324189 329340 333474 365491 366417 590932 616334 41.05 68.0 1
12:13:26 2023-09-27 324568 318865 80954 79048 118393 124029 120251 119569 88710 87625 96565 95990 114390 115345 328321 356145 950258 940685 348398 360988 107464 94445 105432 102650 117938 113845 108665 109087 77215 75795 255405 224865 656299 654646 198949 198716 252572 256177 296242 288802 305638 308138 322563 328202 306618 338614 676895 703174 509111 419346 268841 265108 305612 305912 319548 324189 329573 333474 364943 367585 592642 615424 41.05 68.0 1
12:13:27 2023-09-27 324304 319923 81005 78861 118201 123856 120286 119452 88710 87625 96531 95760 114422 115120 330898 356146 954035 943286 350725 364039 107513 94476 105588 102790 117919 113923 108498 109020 77150 75702 255405 225217 656541 656499 199505 197819 252538 256571 295790 288721 306914 307136 321850 329195 304395 339130 677890 703210 510554 414651 269102 265072 305182 305948 319029 324626 330273 333167 364104 367843 595566 617245 41.05 68.0 1
12:13:28 2023-09-27 322710 319180 81034 78833 118562 123616 120586 119335 88710 87625 96599 95597 114770 115054 328356 352104 951004 944813 349979 360988 107022 94412 105359 102720 117694 113845 108332 109053 77162 75744 253133 224865 657013 654719 200167 197785 252572 256967 295503 293538 304421 307171 323126 329658 304395 339648 677890 703282 514775 414651 269932 264296 305182 306545 319029 324189 330040 332428 364431 367198 596376 617245 41.05 68.0 1
12:13:29 2023-09-27 322256 319220 81009 78729 118566 123616 122978 119170 88743 87768 97031 95958 114763 115087 330788 352245 954146 944922 351723 363745 107546 94626 105432 102720 117938 113845 108332 109087 77329 75827 254239 224793 655602 656645 200167 197612 253597 256741 294153 293818 305423 307171 323809 328202 304753 338294 677890 708905 508934 418321 270766 264040 305827 306379 319029 325166 330040 334193 367178 369546 591586 617245 41.05 68.0 1
12:13:30 2023-09-27 321685 322003 80908 78865 118201 123943 120119 119403 88678 87897 96497 95792 114390 115186 328321 351296 953774 945726 350541 360448 107497 94412 105466 102650 117857 113845 108665 109053 77215 75724 254239 224197 656086 656645 199540 197441 254162 255390 294153 293818 304743 307171 323772 327937 305935 338294 675865 703318 509201 421166 270348 263232 306726 305876 319029 325202 329573 332428 366591 367198 590471 616334 41.05 68.0 1
12:13:31 2023-09-27 321649 320446 80950 78865 118456 121962 120213 119496 88792 87833 95108 95990 114671 115537 328444 353947 955503 951558 349980 360700 107645 94412 105466 102790 117851 114431 108631 109053 77248 75775 257449 224563 665516 656645 199574 197785 254696 255284 296242 293818 304457 307672 323091 327937 305935 339611 673883 703246 514775 418949 269102 263452 306942 304731 319548 324885 329340 332932 365563 369024 587095 616334 41.05 68.0 1
12:13:32 2023-09-27 323255 320315 81009 79080 118138 124024 120251 119535 88678 87865 96564 95760 114357 115425 328285 353409 956752 947067 349695 363012 107645 94445 105578 102650 118020 113845 108631 109020 77215 75805 256521 224635 657830 655645 199957 198750 254663 255108 295532 288513 304600 310113 323630 327954 306186 339946 676367 707471 509539 419542 269670 264225 306906 303767 320669 325586 329303 333366 366555 368808 586985 618506 41.05 68.0 1
12:13:33 2023-09-27 325092 319863 81217 79200 118460 121962 120316 119599 88856 87953 96864 95958 114671 115504 331184 353940 959310 946157 346773 364039 107538 94508 105544 102790 117823 114002 108655 109254 77215 75888 270258 227240 654237 656609 199818 197785 253667 256106 297603 288070 306572 307601 322792 329160 304573 340129 673847 709406 493553 416997 269860 264225 306043 304945 321716 322884 330507 335247 364907 368918 588854 618122 41.05 68.0 1
12:13:34 2023-09-27 323571 319144 80981 78837 118533 123822 120453 119301 88678 87805 96699 95728 114737 115710 328587 352421 962038 947503 347278 360988 107431 94509 105398 102720 117938 114002 108556 109279 77182 75878 257717 227343 654998 657705 200027 198267 253952 256359 297387 287846 306428 309894 322875 329306 304931 340092 673847 709406 511906 417513 269537 264190 306474 305625 321978 323491 330976 333366 365264 369804 590052 618122 41.05 68.0 1
12:13:35 2023-09-27 322725 319521 81278 79024 118479 121792 120316 119365 88824 87800 96631 95760 114514 115345 329048 354661 963331 947503 347278 360988 106956 94831 103465 102931 117269 114159 108265 109388 77150 75920 254361 225427 647544 658506 199992 197785 253880 256106 296206 288802 306681 305950 324037 329160 304931 341316 674836 710112 508694 417953 270539 264225 305791 305625 319996 323631 329443 331350 366591 367198 590471 619439 41.05 68.0 1
12:13:36 2023-09-27 322099 319215 81005 78865 118533 123994 120453 119535 88678 87867 96598 95792 114390 115345 328551 351787 961433 946157 346999 360952 106956 94605 105218 102931 117431 114734 108397 109523 77443 75951 256521 225355 659931 659402 200062 197681 253952 256323 295532 288802 306644 306847 324037 328893 304824 341300 674836 710112 516146 417953 270477 264119 305827 304551 320197 323631 331225 331350 366591 367163 590471 617790 41.05 68.0 1
12:13:37 2023-09-27 320973 320005 81162 79012 118364 124029 120110 119535 88678 87865 96564 95990 114527 115537 328250 352069 962038 946233 349484 363525 107431 94637 105398 102790 117823 113923 108631 109204 77182 75795 255405 225535 652806 657961 199540 197785 254483 256217 296659 288892 305638 307171 322008 326157 306834 340722 673847 712223 516332 422632 269860 264040 306676 304945 320481 324153 330507 332122 368839 367449 587118 618122 41.05 68.0 1
12:13:38 2023-09-27 321046 320148 80917 79112 118104 124270 120085 119769 88646 88110 96497 96218 114357 116270 328285 354224 959310 943397 348495 360988 107595 94572 103753 103071 117817 114477 108531 109254 76108 75868 255405 225427 652303 660337 199227 198370 254437 255319 297077 288802 305961 310076 323773 326157 306906 339130 674854 712889 511399 422632 268203 264260 306906 304017 320742 324153 330507 332392 368215 367549 587059 618122 41.05 68.0 1
12:13:39 2023-09-27 323255 319852 81092 78972 118134 124029 120213 119599 88824 87772 96497 95792 114390 115458 328409 356717 959310 938205 347756 360952 106989 94476 105325 102720 117823 114002 108299 109204 77076 75827 256521 225643 663158 658506 199505 198854 252538 256500 295883 288395 306572 306912 324037 327866 304645 337584 676343 711451 508694 419578 268841 265887 305075 304695 321003 323179 330507 331386 367143 366739 589157 618122 41.05 68.0 1
12:13:40 2023-09-27 320901 320896 80862 79026 118100 124029 120168 119535 88678 87888 96531 95792 114547 115537 327595 356645 959590 940254 349374 363857 107595 94637 105588 102931 117716 114159 108389 109405 77230 75940 255405 225535 650227 658506 199505 198439 252398 256680 295991 288395 308221 306244 323785 327495 305935 338614 676858 712187 514775 419615 269066 265479 304896 305661 320517 323631 328910 331386 366591 368361 592223 618122 41.05 68.0 1
12:13:41 2023-09-27 321613 320343 81074 78994 118461 123856 120369 119652 88678 87800 96531 95923 114390 115458 328285 355539 957950 938217 348362 360988 107022 94605 105252 102860 117627 113923 108299 109388 77076 75827 253133 225571 649663 658506 199505 198405 252503 256648 295991 288395 306608 306672 324037 327672 306402 337621 675865 711451 514775 419615 269066 265923 305777 305661 321003 323179 328449 332122 367437 366710 593043 618122 41.05 68.0 1
12:13:42 2023-09-27 321875 320150 81005 79108 118167 122045 120286 119735 88678 87897 96598 95989 114763 115743 331132 356396 960958 939479 348745 364039 107761 94701 105554 103001 117803 114159 108265 109204 77182 75858 255405 226630 649663 659439 199540 198716 254677 256141 296760 288395 306608 306887 324037 328167 306402 338614 677854 710112 515804 420506 269066 266478 305147 305410 321003 323179 328449 332356 366627 367843 590896 618122 41.05 68.0 1
12:13:43 2023-09-27 322192 319663 81083 78861 118451 121792 120286 119652 88646 87805 96497 95891 114357 115571 328321 356645 959310 938205 348742 360952 106956 94444 105218 102790 117627 114002 108299 109388 77076 75827 253133 225535 651170 659439 199540 197785 252327 256931 296868 288395 306644 307342 324037 328131 306834 339130 676858 710112 512413 420506 269896 265665 304896 305123 320481 323144 328910 331852 367437 368361 592678 618122 41.05 68.0 1
12:13:44 2023-09-27 321649 320019 81009 78964 118129 123943 120251 119569 88759 88041 96829 96089 114573 115537 328444 354330 956371 937832 350725 364002 107480 94541 105364 102860 117627 114002 108431 109439 77230 75858 255405 225463 650007 659906 199748 197785 252538 257724 295998 288802 306090 308583 324037 327636 306618 339611 678851 712260 514775 420840 269706 264260 304932 306811 319737 323214 329177 331386 367731 367843 596410 618122 41.05 68.0 1
12:13:45 2023-09-27 322339 320901 80958 79084 118167 124029 120286 119735 88678 87865 96531 95792 114357 115458 328587 353976 957913 938885 351002 360988 106956 94701 105252 102860 117627 114080 108299 109388 77076 75827 255405 225571 651896 659906 199540 197819 252572 257837 296206 288892 306446 306244 324494 327672 306402 339611 678370 711650 514775 420506 269896 264296 304918 306811 319512 323892 329443 331350 367437 367449 592386 618122 41.05 68.0 1
12:13:46 2023-09-27 322376 320901 80921 79236 118456 122132 120213 119496 88614 87800 96697 95990 114638 115703 328906 354330 958225 936884 351002 360952 106956 94477 105441 102931 117559 114002 108299 109388 77318 75920 255405 225571 664214 659439 199540 197819 252503 256967 295754 288599 306572 306847 324037 326824 306366 339611 677854 711650 514775 420840 269481 264296 304682 306811 319996 323666 331064 331386 367408 368620 594431 618122 41.05 68.0 1
12:13:47 2023-09-27 320901 320896 80950 79080 118134 123856 120286 119535 88678 87805 96814 95792 114390 115378 327595 353445 956592 939553 350472 363012 106989 94412 105252 102790 117627 114002 108299 109279 77076 75795 255405 225571 650919 659635 199366 197819 252503 256967 296242 288395 306284 306847 323809 327672 305827 339130 677854 711149 514775 420506 269481 265479 304682 305912 320481 323614 329177 331888 367178 368361 595527 617900 41.05 68.0 1
12:13:48 2023-09-27 323033 320615 81069 79160 118397 124271 120232 119599 88581 87953 96730 95990 114606 115458 327595 353445 959310 938106 349451 363525 106956 94637 105252 103001 117784 114159 108299 109053 77129 75764 255405 225535 650572 658506 199505 197819 252292 256931 296659 293235 306644 308583 324037 327901 306402 338651 677329 710112 528999 420543 269706 265887 304896 305876 320742 323179 328946 331888 366627 368361 591768 619607 41.05 68.0 1
12:13:49 2023-09-27 320936 320865 80921 79004 118167 124063 120085 119652 88678 87865 96531 95792 114390 115345 327595 356109 957950 938217 347314 363012 107446 94477 105218 102720 117823 113923 108332 109053 77182 75847 255405 225607 653414 658506 199540 198854 254318 256141 297077 287990 306644 306922 324037 328167 306604 338338 676343 710076 514775 420543 268841 266888 305182 304981 321003 323179 331805 332879 367150 367556 594016 619402 41.05 68.0 1
12:13:50 2023-09-27 321542 320718 80908 79048 118393 121792 120316 119599 88646 87865 96531 95989 114678 115458 330429 356610 959310 938885 347278 364176 107513 94444 105325 102790 117660 113923 108299 109308 77162 75827 256521 225535 652539 658506 199540 199257 252538 256177 296300 288395 306644 306922 324037 327672 305971 338135 676858 710112 508934 420840 269066 265923 305612 304945 321039 324834 328484 334808 366885 367843 590443 618122 41.05 68.0 1
12:13:51 2023-09-27 321911 320896 80898 79058 118167 124029 120369 119569 88678 87865 96531 96086 114390 115345 328551 356645 959310 936884 347314 360988 106989 94444 105286 102931 117784 114365 108431 109338 77402 75889 255405 225427 650788 659365 200027 199340 253139 256465 297286 288400 305781 307412 323785 328025 306366 338614 676858 710112 508694 420063 269102 265958 305827 305446 321039 323666 328910 332392 367178 367843 593043 618122 41.05 68.0 1
12:13:52 2023-09-27 321768 320722 81086 79084 118533 124063 120369 119735 88710 87953 96632 96054 114357 115458 328090 356359 959199 938885 348362 360988 107022 94476 105359 102790 117775 114080 108332 109053 77076 75827 255405 226398 650824 658972 199818 198716 252538 256536 297077 288485 306644 306922 324037 328167 306870 338614 678580 710148 509201 419615 269102 265923 305182 305589 321039 324834 328946 332392 367437 367843 590225 618122 41.05 68.0 1
12:13:53 2023-09-27 323062 320640 80902 78865 118167 124063 120286 119769 88678 87897 96531 96021 114390 115571 328055 356109 957950 938217 348362 363930 107628 94831 103753 103071 117919 114129 108531 109288 77296 75889 255405 225463 656041 659439 199540 198854 252538 256683 296825 288865 306068 306922 323809 328167 306366 338321 677854 710112 509201 419651 269102 265923 304631 305446 321003 323179 329177 332392 366627 366932 591350 619439 41.05 68.0 1
12:13:54 2023-09-27 320936 320896 81009 79112 118201 121792 120350 119735 88678 87865 96565 96086 114842 115697 328587 356145 958629 938885 347349 360988 106989 94541 105252 102790 117660 113923 108299 109313 77076 75827 253133 225571 649882 658972 199574 198889 252503 256536 297077 288395 305996 306244 323976 327672 306294 338614 675901 710112 514775 419214 269102 265923 305182 305876 321003 323666 328946 332163 367143 367843 590896 618122 41.05 68.0 1
12:13:55 2023-09-27 320936 320415 81088 79030 118171 124029 120085 119569 88678 87625 96464 95792 114390 115153 328090 356645 959590 941049 350191 363525 107365 94669 105368 102931 117688 114159 108165 109254 77296 75786 256521 225535 650321 659439 199992 198785 252503 256931 295017 288652 306644 309115 323929 327213 306402 339611 677854 711149 509877 419615 269706 265072 304682 305912 320032 323179 329443 331386 367437 367843 592715 618122 41.05 68.0 1
12:13:56 2023-09-27 323025 322275 80917 79022 118167 123973 120286 119652 88614 87897 96464 95923 114357 115345 328055 353976 957950 938217 350472 360988 106989 94508 105218 102790 117660 114002 108265 109237 77076 75795 255405 225053 648787 659439 199540 197854 252503 256967 296242 288395 306681 306244 323294 328167 306402 339130 678580 711185 508863 420543 269102 265665 305111 306221 320257 323179 328946 331386 367178 367843 591513 618122 41.05 68.0 1
12:13:57 2023-09-27 322037 319384 81042 78865 118167 123878 120179 119535 88678 87625 96464 95926 114573 115663 330429 354259 957086 938143 351473 363745 107332 94701 103747 102931 117627 114002 108299 109313 77129 75795 257717 225319 651770 659439 199540 197819 252572 257804 295403 288802 306644 306847 324037 327707 306402 340451 678370 711185 507849 420840 269706 264296 305777 306811 319065 323927 329212 331386 367437 367843 594431 618122 41.05 68.0 1
12:13:58 2023-09-27 320671 319180 80870 79052 118070 123891 120119 119569 88617 87593 96497 95792 114390 115378 327595 353480 956555 936884 350508 360952 107022 94508 105218 102860 117660 114002 108299 109313 77076 75764 263169 225571 652468 659439 199400 197819 252538 257002 296349 288485 306644 306209 324241 327213 306366 339648 677890 711149 514775 419250 269706 264296 304932 306523 320032 323440 329212 332127 367731 368361 592423 616306 41.05 68.0 1
12:13:59 2023-09-27 320850 320148 81116 79062 118171 123977 120213 119496 88792 88041 96863 95990 114560 115425 328444 354366 956371 938877 351141 364039 106989 94573 105252 102720 117464 114365 108199 109254 77044 75858 255405 225535 653100 660373 199574 197819 252538 257543 296242 288599 306681 306877 324037 327937 306438 339611 678370 711185 520088 420840 269516 265037 305182 306811 319996 323440 329443 332122 367731 368620 594888 619439 41.05 68.0 1
12:14:00 2023-09-27 320932 319923 81013 79058 118171 123891 120119 119652 88828 87897 96498 95792 114390 115571 328587 353976 957678 938217 350755 360988 106989 94541 105179 102720 117660 114080 108299 109422 77076 75827 255405 225247 653479 659906 199540 197854 252538 257363 295998 288603 306644 306244 324037 327213 305078 339611 679813 711686 514775 420245 269516 264331 305182 306559 319512 323927 329443 331422 367731 368361 596410 618122 41.05 68.0 1
12:14:01 2023-09-27 320446 319379 81069 79124 118494 122132 120183 119633 88581 87833 96663 96022 114527 115504 328444 354366 957234 936884 350472 360988 107413 94766 105398 102790 117545 114002 108299 109204 77243 75827 253133 225571 651644 659439 199505 197819 252572 257475 295998 292918 306644 306244 324037 327707 306654 339648 678370 711686 521881 420840 269102 264296 304918 306811 319772 323666 328946 331386 367731 367520 594888 618122 41.05 68.0 1
12:14:02 2023-09-27 321353 319663 81009 78972 118138 123891 120119 119569 88525 87625 96531 95792 114390 115571 328356 354011 956555 935182 350508 360988 106989 94476 105252 102790 117464 113923 108332 109237 77076 75775 255405 225535 651170 659439 199540 197854 252607 257363 295754 293331 306717 306209 324506 327213 305114 340480 678370 712187 514775 420840 269516 264296 305147 306019 319548 323927 329212 332631 367767 368405 595053 619255 41.05 68.0 1
12:14:03 2023-09-27 322792 320005 81274 79156 118364 121792 120115 119564 88549 87920 96696 96121 114324 115571 328285 353940 958225 941762 350472 363012 106956 94509 105252 103071 117770 114080 108299 109355 77150 75858 256521 225499 653479 659906 199540 198370 253313 257688 294046 288802 306608 306627 324722 327866 305539 339611 678851 712151 501938 420840 269670 264260 305039 306811 319029 324153 329408 331350 367695 368620 595273 618122 41.05 68.0 1
12:14:04 2023-09-27 319890 319663 80977 79080 118104 123994 120050 119535 88553 87805 96463 95760 114357 115537 327560 354472 955127 939553 350472 364220 106956 94605 105364 102790 117627 113923 108265 109020 77044 75816 255851 225181 655171 659439 199540 197819 253667 256967 295655 288802 305745 306847 324722 327178 305899 339611 677854 711113 516146 420804 269481 264260 305147 306545 318994 324623 331298 334184 367480 368844 597188 618011 41.05 68.0 1
12:14:05 2023-09-27 322058 319970 81134 79156 118364 121962 120442 119584 88646 87865 96497 95989 114730 115504 329815 354188 955127 937873 353189 364002 107505 94594 105432 102650 117823 113923 108631 109020 77182 75836 254361 223774 669910 659906 199331 198405 253667 256386 294403 288233 305638 306244 325095 327142 306834 339611 678851 711451 514775 422034 269066 264260 306208 306343 318030 325657 330507 331350 368803 367226 596410 616771 41.05 68.0 1
12:14:06 2023-09-27 321616 320116 80921 79116 118104 124063 120085 119735 88646 88017 96531 96086 114357 115571 327560 355574 950090 939553 347242 363012 107612 94412 105612 102580 118020 113610 108815 108911 77321 75774 255288 223810 658404 658040 199227 198681 253667 256141 296206 288273 304707 307637 324469 327142 306798 339611 676343 708332 513405 421740 269030 265196 306258 306055 319748 326007 328924 333027 368141 367700 592997 616113 41.05 68.0 1
12:14:07 2023-09-27 322872 319970 81000 79080 118138 124029 120050 119496 88549 88073 96497 96054 114357 115537 328321 355432 950090 937873 347314 363012 107645 94380 105612 102483 118020 113610 108815 108836 77215 75743 255288 224003 666362 656645 199192 197819 253278 256106 296206 288273 304243 310063 324494 326227 306870 339370 676343 708332 513405 422034 269030 264296 306043 304586 319029 325885 329303 332356 368285 367843 590588 615824 41.05 68.0 1
12:14:08 2023-09-27 324362 319663 80870 79026 118104 123908 120085 119535 88646 87593 96497 95792 114357 115458 327595 356109 950090 937873 347278 363012 107645 94348 105578 102483 118020 113688 108299 109020 77129 75795 255405 225269 656843 655645 198915 198716 253278 256500 295847 288802 304672 308138 323809 327636 306906 339094 676588 707250 510554 421144 268779 265338 305935 306401 319890 324956 328386 333293 366964 367111 592807 614516 41.05 68.0 1
12:14:09 2023-09-27 324174 319888 80870 79048 118258 124167 120050 119618 88678 87805 96829 95990 114390 115345 327595 356109 950090 937873 347314 363012 107679 94316 105432 102586 118020 113688 108631 108911 77129 75764 255405 225181 658572 655645 198915 198681 253313 256397 296206 293850 304528 308173 323091 327142 306906 339100 676858 703210 507849 421437 269030 265037 306640 305625 319996 325131 328605 333402 366591 367549 588976 614516 41.05 68.0 1
12:14:10 2023-09-27 323835 319663 80866 78837 118134 123822 120085 119335 88646 87593 96497 95728 114278 115120 327560 355539 950090 939241 349732 360970 107464 94445 105359 102720 117627 113845 108299 109053 77182 75764 257188 224829 657013 653722 199540 198681 253067 256931 296206 288806 305064 308067 321754 329373 305539 339077 677561 705323 510554 416888 268922 265488 305433 305122 319819 324956 330273 333280 364360 367843 594783 615713 41.05 68.0 1
12:14:11 2023-09-27 324291 319144 81120 78833 118134 123908 120316 119335 88678 87593 96531 95663 114390 115021 328055 354507 951641 943808 350228 363012 107464 94412 105398 102650 117660 113845 108299 109053 77215 75836 256521 224829 657255 654220 200167 198370 253102 256967 294981 293745 305638 307592 322828 329889 304967 339611 677854 703210 508694 414615 269896 265037 304395 306559 319512 324189 330273 332392 364907 369580 592678 616334 41.05 68.0 1
12:14:12 2023-09-27 320936 319665 80889 78865 118134 123943 120286 119652 88646 87625 96531 95792 114390 115458 328515 350245 950968 946157 351473 363012 107538 94412 105432 102650 117857 113845 108631 109020 77182 75836 255288 224312 655979 656645 199679 197716 254483 256500 295467 290517 307458 310113 323785 327990 306690 341542 676442 707825 516146 419396 270323 263644 306906 306019 318994 326113 330040 333257 367107 367712 590563 616334 41.05 68.0 1
12:14:13 2023-09-27 335480 320758 81027 79112 118167 123943 120286 119652 88678 87865 96531 95956 114390 115153 327595 351296 953774 948177 349200 363012 107645 94412 105612 102650 118020 113845 108665 109020 77215 75805 255288 224706 657066 654719 199818 197819 254909 255037 296659 294233 304707 308138 323545 328202 306366 337960 673847 703210 516978 419578 269896 264296 308411 304659 320032 325657 329573 333402 366591 368620 587022 616334 41.05 68.1 1
12:14:14 2023-09-27 322626 319605 80954 78865 118167 122042 120213 119496 88881 87888 96697 95827 114638 115577 328409 354330 956335 948740 346174 363525 107612 94348 105432 102931 117919 113923 108299 109020 77438 75795 255405 225319 652931 654719 199853 197854 253834 255355 297705 288802 305638 308103 322828 328663 305899 340092 672859 703246 516146 418285 269670 264260 306474 303981 321716 324189 329280 333438 365242 368880 586164 617245 41.05 68.1 1
12:14:15 2023-09-27 322849 319144 81009 78865 118499 123822 120453 119369 88678 87593 96531 95728 114390 114875 328321 352386 957360 947503 349236 360952 106956 94573 105218 102860 117269 114080 108232 109388 77044 75889 255405 225391 647454 658506 200201 197785 254092 256141 296242 288802 306681 308171 324037 329195 304967 338223 674909 711451 498661 417658 270730 264225 306906 305661 319996 323631 330178 331888 366334 367198 590471 619439 41.05 68.0 1
12:14:16 2023-09-27 323250 320090 81209 79084 118494 121792 120350 119399 88614 87803 96797 95958 114638 115504 328870 351260 960109 946157 348742 364039 107546 94476 105544 102650 117962 113845 108482 109288 77215 75795 254361 225535 653013 660373 199992 197750 254661 256106 296659 293850 306343 306847 322943 327636 305899 339246 674323 712296 507849 421735 270539 264225 306906 305410 320481 324189 328449 331350 368839 366651 588877 618122 41.05 68.0 1
12:14:17 2023-09-27 322983 320148 81013 79112 118138 124063 120286 119884 88710 87897 96531 95923 114390 115571 327595 357709 961355 938575 347756 360988 106989 94509 105668 102790 117857 113923 108556 109237 77215 75858 259090 225643 652400 658506 199853 199027 253278 256536 297495 288395 306500 307171 324037 328167 306402 337256 675901 710112 507849 420245 269066 266331 305827 305625 321039 323666 328910 332392 367437 367592 595253 619694 41.05 68.0 1
12:14:18 2023-09-27 322960 319781 81107 79048 118389 121792 120281 119564 88856 87953 96730 95923 114357 115186 328090 356074 958482 939553 347802 360952 106989 94477 103753 102790 117660 114002 108299 109279 77182 75858 254239 225535 654943 659439 199992 198854 252503 256500 295919 288395 306032 306672 324037 328131 306640 338614 676858 710112 514775 420804 269516 266194 305075 305912 321003 323892 329408 332392 367437 367843 592642 618122 41.05 68.0 1
12:14:19 2023-09-27 320901 319663 80958 79112 118167 124029 120085 119535 88678 87805 96531 96047 114357 115378 328321 353976 957270 936884 350243 363012 106989 94509 105291 102790 117627 114002 108818 109388 77162 75827 256785 225535 654436 659439 199540 198405 252503 257363 295955 288599 306681 306667 324494 328167 306618 339317 677854 711149 515804 420840 269706 265072 305147 306595 320718 323943 331857 335046 367444 368844 593827 619389 41.05 68.0 1
12:14:20 2023-09-27 322339 320170 81035 79160 118355 121792 120085 119584 88678 87625 96531 95792 114638 115537 327560 353940 956555 937943 352223 360952 106989 94477 105398 102790 117660 113845 108299 109313 77182 75795 255405 225145 654083 660373 199540 197854 253702 257508 295303 293404 308003 306244 324722 327672 306834 339611 678851 712260 514775 421735 269706 265037 306043 306811 318770 325131 329177 331386 368580 368361 596410 618122 41.05 68.0 1
12:14:21 2023-09-27 316974 319215 81013 79108 118167 124098 120144 119652 88646 87865 96531 95923 114357 115571 327595 354507 953701 937910 351473 363012 107464 94573 105432 102650 117938 113845 108556 109020 77142 75805 255288 223460 656811 659439 199540 198405 253702 256577 295790 288803 304707 307171 324951 326227 306906 340451 677854 710446 514775 422034 269644 265231 306568 305840 318887 326042 329930 332752 368400 367700 592992 616113 41.05 68.0 1
12:14:22 2023-09-27 321882 320604 80834 79144 118134 122132 120179 119667 88549 87865 96497 96086 114390 115571 328941 355895 950931 937910 347314 363012 107820 94380 105432 102650 118020 113845 108698 109020 77248 75753 274487 223810 660341 658506 199505 198439 253812 256141 296242 288365 304707 307207 324494 326227 306640 339611 676858 708905 515632 422034 269066 265661 306043 305661 319029 325920 329340 332392 367767 367843 589157 616334 41.05 68.0 1
12:14:23 2023-09-27 322399 320640 80870 79008 118134 123943 120085 119618 88678 87593 96531 95760 114357 115458 327595 356359 950090 938575 349732 363963 107022 94445 105325 102650 117857 113923 108332 109053 77109 75816 254239 225217 651510 654719 199540 198889 253102 256716 295467 293745 306105 310991 322112 329160 306870 339130 677561 706249 510554 417994 268958 265816 305863 306199 319890 324991 331174 333366 365313 367843 592642 616334 41.05 68.0 1
12:14:24 2023-09-27 324592 319605 81209 79040 118167 123990 120286 119569 88678 87625 97031 95990 114390 115186 327595 355574 952388 940413 348888 360952 106989 94445 105432 102650 117660 113923 108332 109053 77162 75805 253133 225181 652582 654683 199540 198716 253102 256716 296242 293331 306379 308138 322112 329195 306294 339130 677854 703318 510554 417953 269102 265887 305827 305912 320032 324642 334485 333510 364943 368361 592715 616334 41.05 68.0 1
12:14:25 2023-09-27 322292 319180 81042 78865 118731 123736 120453 118971 88678 87593 96632 95760 114390 114908 328551 351822 950968 943434 350472 363012 107464 94573 105286 102790 117857 113845 108556 109053 77109 75795 255405 225181 659286 655681 200201 198405 253313 257475 296206 293404 306141 307672 323785 329907 304716 340911 678558 703138 498661 416924 270621 265302 305670 306667 319370 325131 330507 332896 365527 368664 596380 616003 41.05 68.0 1
12:14:26 2023-09-27 320936 319144 81009 78861 118533 123736 120384 119369 88617 87593 96498 95792 114390 115577 328055 351296 951004 944813 350472 363012 106989 94412 105359 102650 117660 113845 108482 109053 77331 75816 253133 224829 653561 654719 200236 197819 253313 257543 295998 293611 305674 307207 324037 328840 304967 338223 677890 703354 517316 417033 270766 264296 305612 306811 319065 324677 334485 332896 364979 367198 593554 617245 41.05 68.0 1
12:14:27 2023-09-27 322140 319180 81153 78865 118171 123856 120286 119569 88617 87625 96464 95760 114357 115186 328055 350245 952351 946157 350477 360952 107464 94380 105393 102650 118053 113688 108665 109020 77215 75753 254239 224161 656569 656145 199853 197785 254909 256141 295021 290851 305422 310942 323785 328061 306474 341542 674727 703138 510554 419396 270132 263680 306942 305625 319029 325885 329573 333293 366964 369544 588803 616334 41.05 68.0 1
12:14:28 2023-09-27 322665 319885 81101 78865 118171 123891 120085 119369 88678 87803 96464 95760 114357 115186 328090 352386 953774 946396 350725 367006 107571 94477 105432 102650 118233 113767 108665 109053 77215 75764 259238 224003 659309 656181 199853 197819 255087 256141 296242 293890 305172 307672 323126 328167 305935 338258 674396 703052 516146 419615 269896 263417 306942 305410 320857 326148 329573 333167 366334 368880 588803 615867 41.05 68.0 1
12:14:29 2023-09-27 324362 319215 81046 79026 118171 123856 120369 119369 88710 87805 96565 95792 114422 115153 327595 353445 956592 948852 346247 360952 107464 94445 105432 102650 117775 113845 108590 109053 77129 75816 255405 225535 657474 654719 200027 198819 254272 258137 297807 288766 305997 308067 322947 329053 306438 340787 672750 703138 510554 418285 269932 265037 306676 304801 322049 324118 330273 333474 365527 365594 587083 617683 41.05 68.1 1
12:14:30 2023-09-27 325097 319220 81042 79080 118520 123891 120369 119369 88678 87745 96565 95760 114422 115544 327631 353445 959310 946157 347264 360988 106989 94541 105359 102790 117694 114002 108299 109422 77372 75827 253133 226883 649130 656645 200167 197854 254437 256536 297077 288079 306356 307207 323091 329889 305684 338187 674873 709443 517517 417069 270348 264296 306474 305661 321752 323179 331989 333402 365277 367198 585663 618122 41.05 68.0 1
12:14:31 2023-09-27 322853 319251 81149 78865 118562 123770 120369 119369 88710 87593 96632 95760 114422 115120 328551 352350 961506 947621 347349 361023 106989 94508 105252 102931 117545 114159 108299 109422 77076 75858 256521 226593 648662 658492 200586 198577 254022 256609 295812 288563 306572 309188 323402 329480 305648 338223 674946 710948 511399 417844 270766 264296 306690 305912 321003 323179 332387 332987 365527 367490 585807 616306 41.05 68.0 1
12:14:32 2023-09-27 322364 320410 81038 79058 118562 123856 120369 119603 88710 87768 96699 95792 114390 115087 328587 351858 960146 947503 347314 360988 106989 94541 105179 102931 117569 114159 108191 109422 77076 75920 255405 225463 646697 658040 200236 197819 254127 256177 296659 288599 308293 307136 323809 329658 304931 338294 674909 710148 510554 418321 270766 264296 306942 305912 319748 323179 329515 332392 366627 369848 591582 619694 41.05 68.0 1
12:14:33 2023-09-27 321427 319890 80977 78994 118171 124029 120251 119701 88646 87865 96631 95989 114547 115458 328019 351260 962038 946157 348742 363012 107431 94509 105398 102720 117823 113923 108580 109119 77410 75920 257717 225196 656071 660373 200027 197681 254698 257771 296688 288766 306356 308583 323430 327107 306366 341160 674177 712151 513405 422632 270312 264190 308193 305625 320446 324869 330507 331350 369395 366616 588725 618122 41.05 68.0 1
12:14:34 2023-09-27 318892 320896 80973 79080 118134 124029 120251 119701 88585 87865 96497 96054 114357 115963 327595 352315 959310 943397 348248 363012 107538 94477 105471 102790 117823 113923 108448 109020 77364 75764 272705 225340 660261 660373 199505 197819 255220 255355 297185 288892 306320 307136 324951 326122 306870 340092 673810 712151 509292 422632 269670 264225 306906 304587 320706 324850 329994 333149 369411 368513 587785 617499 41.05 68.0 1
12:14:35 2023-09-27 321427 322003 80875 79260 117965 122127 119880 119984 88585 88049 96430 96218 114540 115923 327524 354472 959310 940685 347217 364002 106989 94445 105398 102790 117627 113923 108299 109204 77182 75764 255405 225499 650913 658506 198880 198681 254092 255319 297495 288802 305781 307171 323750 326192 306509 339370 674873 711451 508863 422632 268616 265072 306906 303624 321003 324153 328413 333208 367695 367585 588762 618122 41.05 68.0 1
12:14:36 2023-09-27 321644 319890 80954 79108 118138 124150 120369 119735 88678 87867 96665 96054 114357 115571 328285 356681 959310 939553 346720 360917 106989 94541 105505 102931 117894 114002 108523 109388 77182 75837 255405 225607 657251 658506 199853 199374 253667 256536 297705 288802 306608 307171 324494 328167 306870 338577 676858 710847 510554 419615 269030 266234 306258 305123 321918 324013 331445 333221 367552 367147 592113 617974 41.05 68.0 1
12:14:37 2023-09-27 322183 319490 80981 79084 118138 124029 120286 119745 88946 87865 96631 95923 114390 115425 327595 356538 961355 939553 346755 360988 107464 94476 105432 103045 117660 114002 108299 109388 77182 75786 270258 225535 649944 658506 199540 199340 253278 256500 297813 288892 306608 307136 324037 328167 306834 338577 677329 711451 514775 419615 268841 265923 306043 305410 321942 324118 328910 332860 367695 367843 590568 618122 41.05 68.0 1
12:14:38 2023-09-27 320673 319699 80889 79112 118138 121927 120251 119535 88678 87865 96497 95792 114357 115458 327560 353409 957234 936884 348852 363012 107498 94476 105325 102860 117627 114002 108265 109204 77076 75858 254361 225499 654183 659439 199992 198681 254677 256931 297077 288485 306644 307136 324037 328131 306604 339130 677329 714331 507849 420511 270024 266933 305003 306199 320860 323978 331916 332716 367552 368772 591477 618122 41.05 68.0 1
12:14:39 2023-09-27 322414 319180 81069 79156 118566 123960 120251 119535 88678 87865 96863 95990 114357 115378 327595 354437 957950 938217 348852 363893 107464 94508 105398 102790 117627 114002 108265 109204 77076 75795 252155 225571 649444 659439 199853 198750 252538 256931 297077 288802 306681 307136 324037 328631 306834 339370 677854 711650 509201 420840 270536 265923 305147 306595 321003 323892 329443 332392 367731 368880 591895 618122 41.05 68.0 1
12:14:40 2023-09-27 321390 319792 81005 79108 118171 124150 120369 119735 88678 87897 96665 96086 114357 115571 328090 353976 956518 939006 350472 363012 106989 94573 105325 102790 117627 114002 108299 109313 77215 75858 255405 225217 651326 660373 199992 198405 254092 257724 295303 293745 306162 306672 324771 327848 306581 340113 678558 716024 514775 421327 269752 265302 305899 306667 319335 325853 329443 331852 368839 368880 596888 619879 41.05 68.0 1
12:14:41 2023-09-27 321994 319852 81009 79076 118138 121962 120115 119701 88678 87865 96531 95989 114357 115571 327560 354224 955392 939241 350472 363012 106989 94573 105432 102790 117660 114002 108299 109279 77182 75827 254239 225145 652274 660373 199853 198681 254092 257508 294118 290472 306644 306559 325095 328167 306834 340129 678851 711149 516489 422034 269896 265072 306043 306811 319994 325131 329408 332086 368839 369544 595199 618085 41.05 68.0 1
12:14:42 2023-09-27 321766 319632 80921 79112 118138 124236 120085 119735 88585 87897 96531 96086 114357 115571 328289 354507 950968 937873 347278 363012 107571 94509 105466 102650 117938 113923 108556 109020 77321 75827 254239 223774 660140 659439 199540 198716 253880 256536 294802 291257 305853 309894 324951 327001 306243 340019 678668 710802 512034 422858 269716 265090 306438 306343 318770 326148 330287 332752 369359 368361 592642 616334 41.05 68.0 1
12:14:43 2023-09-27 321846 319970 80977 79112 118134 124270 120085 119769 88678 87897 96531 96086 114324 115730 327560 354543 950931 939241 347278 363012 107464 94477 105505 102650 117938 113845 108665 109053 77215 75795 255288 223810 655699 659439 199853 198716 254092 256716 296206 288803 305602 307601 322908 327640 306906 339611 677854 710446 513405 422034 270283 265072 306474 305876 318770 326148 330507 332392 368875 367843 592605 617209 41.05 68.0 1
12:14:44 2023-09-27 321390 319823 80862 79116 118134 124098 120085 119735 88678 87865 96497 96086 114357 115763 328090 355325 952791 939006 347314 363012 107464 94477 105612 102650 118053 113845 108665 109020 77301 75785 258751 223774 656368 658506 199957 199235 254237 256683 297185 289550 305910 309675 324915 326966 306726 339464 677670 709799 513405 422632 269670 265072 306654 305553 318994 326873 329573 332356 368580 368253 588976 616297 41.05 68.0 1
12:14:45 2023-09-27 320152 319180 80866 79080 118134 124063 119967 119735 88796 87897 96497 96054 114357 115571 327560 354543 952351 939553 347278 360970 107497 94445 105578 102975 117857 113845 108590 109020 77321 75733 255288 223460 656932 658506 199540 198889 254092 256716 296242 288803 304707 307171 324951 327178 306906 339611 679259 709406 499863 422932 269670 265072 306690 305912 318994 326148 330040 332392 368839 367843 591732 616003 41.05 68.0 1
12:14:46 2023-09-27 322265 318887 80925 79112 118134 124063 120085 119769 88585 87897 96531 96086 114357 115571 327595 356109 950090 938575 349236 363012 107538 94445 105432 102650 117857 114002 108665 109237 77215 75951 257717 225283 653995 657238 199748 199236 253952 256789 296933 288802 308007 309365 322911 328167 308375 339130 677854 706212 510047 421735 269030 266194 306043 306379 320718 325026 329573 333510 366298 367843 591168 615860 41.05 68.0 1
12:14:47 2023-09-27 323871 319930 81009 79112 118709 124063 120369 119735 88710 87897 96699 95792 114809 115186 327595 356681 950258 940649 348082 360763 107538 94476 105432 102790 117938 114002 108665 109308 77215 75889 270258 225535 656663 655645 199713 199465 253313 256896 297185 293647 306105 309073 323055 328202 306906 339370 677854 703210 510554 419578 269030 265701 306043 305912 320517 325131 329573 333257 365277 367592 594718 615566 41.05 68.0 1
12:14:48 2023-09-27 323871 319605 81009 78972 118442 124063 120286 119535 88678 87805 96531 95760 114357 115087 328321 356109 949586 940377 348362 363963 107022 94509 105325 102720 117817 114159 108580 109153 77549 75889 256521 225391 652959 654537 199853 199201 253562 256754 295883 294160 306054 308173 322792 327919 306654 339094 677817 705139 496087 419615 269337 265923 306043 306379 320517 325888 330273 333510 365456 367843 592678 616334 41.05 68.0 1
12:14:49 2023-09-27 324555 319925 81005 79112 118562 124063 120453 119569 88861 87805 96565 95792 114390 115186 329852 356145 952756 942022 348398 360952 107464 94541 105432 102975 118053 114080 108665 109313 77215 75920 253133 225247 656071 654719 199540 199062 253313 256931 296659 293818 306105 308173 322601 329195 306870 339130 679264 703174 516146 418913 269066 265923 306043 306523 320718 325375 330361 335179 365349 368548 592241 616187 41.05 68.0 1
12:14:50 2023-09-27 324327 319890 81009 79108 118197 122047 120453 119535 88710 87865 96732 95760 114737 115087 328090 355574 952388 940685 348888 362794 107728 94701 103753 103071 117919 114159 108564 109288 77435 75940 255405 225355 657620 654501 199992 199027 255037 256967 295675 288892 306608 308138 323055 329658 306640 339370 678224 703210 516146 418285 269706 267111 306043 306595 320481 325166 328910 333510 364907 368620 592350 617245 41.05 68.0 1
12:14:51 2023-09-27 325097 319890 81042 79116 118558 124029 120453 119535 88743 87625 96699 95760 114744 114975 330085 354543 953774 940722 349415 360952 107679 94508 105466 102790 117823 114002 108556 109577 77215 75868 255405 225340 656541 654719 200027 199027 253313 256967 296242 293818 306608 308103 321719 329889 306402 339611 678851 703174 511906 417699 270060 266047 305503 306667 320375 325516 331445 336962 365313 368808 594248 617974 41.05 68.0 1
12:14:52 2023-09-27 324255 319534 81042 78865 118533 123856 120453 119369 88743 87593 96732 95663 114658 114875 328587 354224 955392 945994 351649 363380 107546 94540 105622 102931 117952 114080 108714 109254 77435 75961 255405 224829 656192 656145 200831 198923 254092 257688 296206 293818 306415 307637 324422 329889 304967 338258 678851 709944 516146 417033 270802 265072 306043 306811 319996 325166 328378 333402 366627 367782 594431 617683 41.05 68.0 1
12:14:53 2023-09-27 320972 319925 81001 79080 118726 123891 120369 119769 88678 87897 96531 95923 114390 115345 328587 351015 950968 946157 349943 363012 107497 94509 105466 102790 117857 114002 108665 109204 77215 75795 256521 224981 664613 656645 200831 197819 253915 257363 295017 293890 306069 307637 324037 329889 305003 341469 679804 710450 502429 417513 270693 264931 305971 306415 319370 327133 330471 333257 366591 367747 593974 617245 41.05 68.0 1
12:14:54 2023-09-27 321875 320753 81107 79080 118495 124063 120085 119652 88710 87833 96531 95824 114390 115571 328587 351296 952315 946157 350472 360952 107497 94701 105612 102790 118020 114080 108698 109053 77215 75858 253133 224865 655602 656645 200831 197854 254092 257801 296242 293512 305315 308103 324494 329658 305003 339795 678370 709443 498661 418321 270874 264260 306640 306811 319512 325657 328413 333438 367731 369740 595566 617245 41.05 68.0 1
12:14:55 2023-09-27 321875 320090 81038 79112 118528 124093 120369 119769 88710 87897 96565 96086 114580 115378 328356 351858 955163 947067 350725 360970 107645 94477 105500 102720 118053 113845 108665 109053 77248 75836 255288 224548 654819 656645 200167 197819 255301 256536 296242 288838 307346 310332 324253 328911 306509 342418 674763 703174 516146 420031 270549 264119 308642 306415 319961 326183 330040 333244 367437 369400 589634 617209 41.05 68.0 1
12:14:56 2023-09-27 322399 319868 81116 79228 118591 123973 120453 119569 88743 87897 96699 95923 114390 115186 328090 353445 955163 947621 347756 360700 107679 94445 105466 102650 118020 113845 108665 109020 77215 75733 254239 225217 665726 655182 200027 198405 254696 255319 296408 293818 305638 309316 323809 329160 306906 338223 673847 703246 510047 419578 270312 265072 306942 304409 321039 325657 330040 333510 366627 366651 587022 617245 41.05 68.0 1
12:14:57 2023-09-27 324326 319180 81034 78837 118533 123943 120369 119569 88861 87593 96531 95760 114422 115120 327631 352421 958752 946157 347756 360988 106989 94476 105359 103045 117660 114159 108299 109313 77182 75889 267853 226883 649944 656645 200201 198405 253882 256683 298023 288518 306464 309894 323665 330050 306258 341021 676700 710300 510554 418103 270503 264296 306474 305912 321752 323752 329443 333402 365527 367747 585663 620320 41.05 68.0 1
12:14:58 2023-09-27 324179 319180 81013 78972 118533 123822 120453 119535 88710 87593 96599 95760 114658 114829 328090 352350 960146 947503 347314 360952 107464 94573 105432 102790 117660 114002 108299 109422 77076 75858 253133 226847 646891 656645 200236 198405 254092 256612 297077 288192 306753 307637 323809 329658 305935 338031 674909 710446 510554 417990 270766 264260 306676 305876 321074 323179 329443 333402 365527 367455 589157 617213 41.05 68.0 1
12:14:59 2023-09-27 322849 318861 81042 78865 118731 123977 120453 119369 88710 87593 96565 95695 114422 114941 328587 352350 960146 948177 347314 360952 106989 94444 105252 102931 117627 114080 108299 109456 77076 75858 255405 226811 650667 656390 202482 198785 254663 256574 295883 288802 306500 308547 324685 329249 305755 341542 676343 711686 514775 419250 270549 264931 306906 306343 321003 324189 330210 334332 367624 367782 590471 617213 41.05 68.0 1
12:15:00 2023-09-27 320713 319923 81120 79062 118171 124029 120286 119769 88710 87805 96565 95792 114390 115378 328356 351822 962224 946157 346999 360952 107022 94509 105320 102790 117890 114002 108665 109087 77248 75795 254239 225571 654339 659439 200656 197819 254127 256536 295955 293818 306717 306448 322043 329160 305899 339281 674909 712260 508694 419615 270838 264296 306906 305051 320967 324712 329479 331386 368285 367782 590250 619731 41.05 68.0 1
12:15:01 2023-09-27 320192 319663 81013 79062 118533 124063 120286 119569 88710 87745 96498 96021 114390 115571 328551 351822 961543 946157 346755 360988 107497 94508 105466 102790 117857 113845 108665 109237 77476 75951 256605 225089 657850 660373 200516 198612 254768 256574 296437 288802 306536 308511 322978 328929 305935 339246 674677 715490 517517 419615 270766 264296 306906 305234 320635 325166 329479 331422 368875 367747 589794 616306 41.05 68.0 1
12:15:02 2023-09-27 319703 319699 80954 79058 118171 124063 120363 119652 88710 87805 96531 95792 114390 115220 328587 351296 960146 945484 346269 360700 107497 94594 105466 102720 117857 114002 108332 109204 77215 75764 254361 225412 666770 659439 200201 197854 254518 257281 297185 293859 306681 312466 322753 328929 305935 339317 674909 712260 512034 420245 270766 264260 306906 304694 321003 325202 329479 334332 368588 369596 590351 620320 41.05 68.0 1
12:15:03 2023-09-27 319703 319923 80898 79245 118138 124098 120119 119769 88617 87929 96464 96119 114357 115876 327595 352421 957324 943434 347463 360448 107464 94541 105393 102790 117851 114237 108797 109338 77496 75868 255405 225391 666393 661310 199748 198923 255160 256179 296897 293404 306644 307637 323206 326086 306726 340092 674873 711686 509201 423121 269373 265072 306942 304981 321074 324904 328484 333438 369431 367843 588381 618122 41.05 68.0 1
12:15:04 2023-09-27 322983 319927 80755 79252 118022 124132 120085 119769 88557 87865 96747 96054 114390 115571 329422 356181 957360 942158 347756 360988 107022 94508 105286 102790 118053 114556 108332 109237 77162 75827 254239 225571 655118 656354 199366 199097 254092 256177 296825 288802 306644 307171 324037 327937 306906 339130 674873 711451 509201 422034 268652 265923 306906 305159 321727 324885 331335 333257 367552 367664 589487 617974 41.05 68.0 1
12:15:05 2023-09-27 320901 319628 80981 79080 118134 124029 120453 119735 88678 87865 96598 95989 114390 115425 328285 356610 959310 939553 347278 364150 107446 94701 103753 103212 117919 114159 108498 109439 77369 75962 256521 225355 653858 659329 200132 199062 253278 256896 297698 288622 306176 307566 324722 328167 306870 338614 677670 710112 509201 420804 269066 266483 306043 306078 321978 324153 329177 332860 367695 367843 593724 619439 41.05 68.0 1
12:15:06 2023-09-27 320936 319663 80973 79026 118167 123994 120534 119735 88710 87865 96665 96054 114625 115537 330898 356610 959310 939553 347314 360952 107464 94541 105578 102860 117823 114080 108299 109388 77182 75888 255405 225571 650068 659439 199992 199305 253278 256896 297915 288802 306608 307637 324494 328663 306690 338614 676858 711113 509201 420511 269608 266643 306258 306163 321835 324013 331916 332987 367516 369062 593836 619292 41.05 68.0 1
12:15:07 2023-09-27 320936 319888 81013 79249 118465 124029 120369 119701 88678 87897 96665 95923 114390 115458 328551 356681 962328 939330 349401 364296 107365 94701 105588 103071 117885 114576 108498 109514 77423 75982 255405 225535 654766 659439 201623 198889 253667 258086 295467 293782 306572 307136 326522 328893 306870 340722 679813 712223 514775 421107 270122 265444 306043 306811 319996 324904 329443 332392 368839 366651 596153 618122 41.05 68.0 1
12:15:08 2023-09-27 320640 320375 81009 79112 118134 124029 120335 119735 88678 87897 96948 96054 114357 115571 328055 354472 956555 940254 351002 363012 107538 94605 105398 102860 117627 114780 108631 109388 77215 75909 256521 225535 651770 658716 200132 198681 253313 258122 295396 293745 306681 306887 322943 328167 306870 340391 679556 715417 514775 421290 270168 265302 304931 306703 320528 324956 332387 332716 368508 369840 594101 619439 41.05 68.0 1
12:15:09 2023-09-27 320936 320901 81120 79360 118726 124305 120620 120029 88710 88077 96799 96285 114954 115890 331837 355860 959236 942232 351460 365069 107843 94961 104367 103767 118477 115316 109066 110164 77473 76086 257717 226775 655197 661756 200796 199687 254909 259612 297433 289444 310163 308173 324667 330121 306694 340309 681949 720058 523858 423832 272791 267597 306942 308103 323938 328158 333496 336217 369805 369986 599682 623647 41.05 68.0 2
12:15:10 2023-09-27 324857 324712 81907 79987 120320 121889 124244 123848 89637 88816 97577 97371 116146 117514 333166 359919 968530 948448 355853 368432 109460 96489 104264 105755 122727 117586 113163 113859 76487 77200 258844 230153 658281 669541 203409 202247 257782 261734 301051 293337 314849 314320 329426 333613 311408 344348 691932 729085 521630 427798 276876 272341 311992 312883 328317 330854 338954 339727 375807 376663 610114 632742 41.05 68.0 2
12:15:11 2023-09-27 337844 333731 86222 82383 124606 128316 128119 127393 91643 90555 98289 101202 122731 121993 345635 373732 1004720 984160 365303 380813 111304 99978 109923 112930 126698 123109 116302 117135 78997 80334 265831 234621 684617 688414 207810 206265 266100 267433 312121 303004 320054 324080 337290 339578 318602 354380 709147 748278 529855 438740 284673 278961 323755 321750 336684 342861 346764 349489 386780 385240 619889 650156 41.05 68.0 2
12:15:12 2023-09-27 341695 338940 86712 82940 126988 130459 133054 129760 93717 91068 99778 103723 120262 125506 348701 374435 1014629 1003217 368968 386396 112476 101079 112060 114156 129361 125606 118857 119641 80014 81345 270732 238669 686989 688986 209501 208356 268764 270603 315834 306577 323435 328332 338748 345715 320691 356642 716353 749961 535339 440994 285214 279804 325893 324694 340188 345813 348843 351429 387943 389316 631823 656398 41.05 68.0 2
12:15:13 2023-09-27 346586 341463 87115 85336 128538 133800 130829 133499 93945 91227 101050 101755 122193 126032 353761 381334 1014629 1002904 375979 390206 114176 101741 115394 112115 133102 127100 122739 122761 80758 81956 272705 238669 695587 694052 210192 209614 270152 272940 315942 309090 324299 327172 342979 345544 322822 357946 724653 757364 542740 441511 286920 281817 326808 327172 340811 346891 349370 353526 387467 389054 628688 659311 41.05 68.0 2
12:15:14 2023-09-27 352144 347822 85652 85548 132359 131338 133826 132357 94238 91453 102306 102414 123266 123723 356284 385653 1024102 1016170 378501 393257 114589 104330 113343 114830 132208 130124 120738 121599 81625 83010 275322 241394 697791 700824 212403 212185 270914 273954 318401 310864 327396 331319 342979 348925 324825 358454 728664 765028 545519 446525 288757 284880 328929 330393 342663 349756 350463 354635 390643 391994 638185 666110 41.05 68.0 2
12:15:15 2023-09-27 353394 351749 87540 85887 132973 132664 134483 133692 94493 91708 102658 103455 123332 124570 358149 388155 1035918 1020299 377365 395064 114938 104542 113619 115769 132935 131053 121826 122866 81799 84548 275322 241394 714151 707079 213547 211331 271101 272876 318801 311006 328614 327702 342986 349171 322296 357086 726476 757328 544130 441403 290590 285080 329658 328395 343475 349792 351824 356537 392385 393927 638071 664074 41.05 68.0 2
12:15:16 2023-09-27 351898 351274 87459 85761 133555 133135 135526 134677 94205 91612 103329 103953 124079 125188 360713 388011 1038968 1028072 378308 396916 115314 103018 114921 116315 134411 131787 122878 124018 82136 83420 275322 242590 705546 707177 213847 212326 270688 272424 320288 312888 327287 330437 342737 348680 321844 358708 730884 762833 538938 446186 291553 283648 330925 329190 342952 348250 349370 355173 388015 391099 641992 666110 41.05 68.0 2
12:15:17 2023-09-27 357304 352408 87373 85816 133564 133859 135433 135398 93978 91805 103435 104287 124283 125809 362826 389307 1039410 1021788 386507 396988 114938 104644 114336 116584 134120 134428 122911 124118 82122 84788 274846 241604 702595 712852 213547 212362 270276 274551 317172 311470 328614 327666 341445 347423 321844 355743 729533 768318 537603 449244 288468 285940 330513 330085 345867 348845 350037 353381 391430 392163 639068 669413 41.05 67.9 2
12:15:18 2023-09-27 356828 355557 87503 86228 133687 134407 136356 135867 94271 91931 105595 104814 124931 125876 365584 391976 1045068 1023169 383884 401250 115526 105011 115756 117160 135300 134848 124030 124971 82504 85094 277883 243526 716898 715343 213078 213029 271326 272911 320999 311372 328578 328693 342979 346621 322822 357367 729596 774132 541350 448926 291769 284880 331695 329155 344892 348916 351235 353562 387467 392305 636348 670947 41.05 67.9 2
12:15:19 2023-09-27 360549 357259 85683 86097 130281 134475 137252 136697 94499 92253 105918 104990 125343 126434 364834 389888 1048002 1035086 386353 399729 115738 105035 116002 117327 135680 134992 124539 125177 82626 85094 274846 242769 710293 711269 214778 212695 270688 275200 319096 311774 328345 329475 341726 349483 321558 355634 733711 765965 550346 450604 291262 287365 330746 330509 345111 348181 348246 354598 392158 392127 647265 673404 41.05 67.9 2
12:15:20 2023-09-27 364828 360520 85814 86475 130893 136007 137987 137808 92823 92726 106434 105632 126192 127449 367809 396952 1049720 1035449 390294 402761 116430 105317 116778 118180 136735 132286 125396 126247 83330 85526 279913 243310 715807 721477 215319 213627 271586 276964 320548 313449 330516 329457 341480 347946 322822 355780 735941 775263 544935 450525 291769 287949 333477 329760 345270 348250 351294 354635 390952 394696 645791 674604 41.05 67.9 2
12:15:21 2023-09-27 365192 360315 85925 86500 131956 135813 138810 138084 94795 92865 106492 105763 126656 127551 369655 397169 1054286 1041699 387623 403400 116899 105531 117398 118575 137325 132272 126052 126698 83675 85794 279353 243634 719173 719449 216374 213414 273003 276873 320927 315218 329472 331117 342943 349908 320691 357800 739694 766306 544365 449537 293008 288725 332701 332733 344731 349294 349334 355748 394298 394070 653081 676625 41.05 67.9 2
12:15:22 2023-09-27 368761 363206 86298 85327 133177 137106 139683 139505 92761 95119 107120 106802 127495 128735 373880 401174 1059005 1041841 395273 408335 117357 103323 118179 119530 138250 134142 127008 127994 84080 86229 281905 246438 731236 721129 215622 214228 273215 278474 323514 315362 329488 330759 343277 350087 324789 357367 738685 782092 543565 457802 293425 293782 335872 332499 347111 350411 354171 356793 392194 394004 650165 680654 41.05 67.9 2
12:15:23 2023-09-27 368150 364997 86457 87094 133834 137530 142751 142104 92951 95024 107143 106868 128128 128859 373443 398751 1060729 1049348 396262 409490 118060 103473 118450 120204 139084 135081 127523 128391 84546 84488 279353 247837 722860 722937 216823 215435 274330 278723 323826 315843 328955 332805 341445 350575 324681 358454 745134 775391 543565 455970 294675 288904 333983 333852 348545 353612 353657 357914 395732 396124 654492 684330 41.05 68.0 2
12:15:24 2023-09-27 367325 366712 86521 85271 133717 138310 142816 143003 92951 95420 107247 107771 128305 130182 374074 402374 1072919 1051288 394581 409549 118142 104145 118847 122412 139134 135750 128007 129057 86027 84488 281905 248540 726677 729542 216823 217910 276229 277724 324956 315026 331489 331798 343607 349826 323348 358199 744079 775319 551079 450597 294011 288904 337501 333528 349241 353825 351487 359950 394441 396285 660619 682514 41.05 68.0 2
12:15:25 2023-09-27 372090 369244 87453 85413 135317 139091 143795 143142 93140 95420 104993 107985 131823 130216 378632 406038 1069775 1056809 400793 413309 119463 104503 119943 123162 140717 136609 129575 130139 86596 84888 284066 248552 727565 728985 216823 214712 276546 279761 326794 316934 331256 334437 346384 351296 326771 357624 749956 786602 526158 459681 294945 290388 335715 334508 348696 355779 356962 357593 397029 395213 659823 687514 41.05 68.0 2
12:15:26 2023-09-27 372648 370038 87696 85546 135662 140008 140393 143686 93361 95752 105302 108641 131549 131119 380955 405160 1082087 1063560 396601 414872 119565 105480 120046 123298 142449 137215 129215 132715 86490 85099 287150 250659 723843 731723 218050 214517 277929 279315 326899 316455 333072 335777 344606 351436 324681 362033 753188 784124 553859 457873 296221 290215 338695 337644 349594 356386 356490 359249 396362 396391 663723 688432 41.05 68.0 2
12:15:27 2023-09-27 375901 372512 88707 85825 137492 142890 142951 140435 94315 94095 106337 108849 129008 131380 384854 414836 1076045 1066203 401141 417182 120648 105886 121293 123521 139828 137897 132636 133085 86990 85505 283861 250943 733823 734019 218667 215552 278908 279872 326935 321243 331525 336293 347488 350385 331639 360402 754635 793347 552469 460007 297734 294193 336764 338091 351965 355779 358011 360407 399876 399987 658350 693849 41.05 68.0 2
12:15:28 2023-09-27 377493 373070 88763 86102 137432 143376 143088 141711 94124 96018 106436 109267 128984 134245 385253 413776 1082087 1077502 398917 418580 122714 106210 121666 120484 141001 138259 132861 133102 87304 86108 288176 250943 740358 738653 217458 214850 279892 282938 329577 321589 333433 337680 347626 353480 326141 360366 759701 788832 551790 457616 297807 294771 338802 339626 351857 357854 356925 360443 400473 399671 669349 692872 41.05 68.0 2
12:15:29 2023-09-27 380461 377401 89251 86988 138194 144557 143672 142862 94540 94127 107090 110024 130087 135481 386412 415496 1090709 1068217 405470 419856 123072 107141 124215 122151 141714 140496 129825 130947 85523 86802 288176 255193 742183 746160 217984 217268 279534 281618 330947 320901 336668 336293 349345 352597 327688 360546 756881 802611 563030 462284 300830 294229 342478 340139 353956 357854 359162 364239 398649 401254 663252 693853 41.05 68.0 2
12:15:30 2023-09-27 381119 378501 89451 87052 139077 144184 144756 142908 94796 96386 107485 112113 130675 135352 387357 417647 1087617 1075971 404900 420994 123294 107248 124665 122151 142409 139751 130144 131827 85737 87334 289094 254938 739279 746579 218031 217502 279928 282373 330500 322674 333505 338637 349380 352562 329985 362622 763448 803747 551790 463700 301298 296385 340748 342794 354707 356399 358333 363689 402586 402419 665646 700033 41.05 68.0 2
12:15:31 2023-09-27 383451 382278 89907 87933 139178 142304 145660 144794 95022 94396 107815 113070 131305 132712 391472 417682 1106933 1086788 405579 423885 123568 108007 124943 123089 143073 143594 131029 133168 85832 87621 289094 257005 733742 747072 219227 217303 280280 282986 333734 323606 338724 338637 349908 356573 327194 364271 763689 793383 565849 465122 303438 295823 342961 342505 354707 359140 359415 366786 401107 402737 675144 701101 41.05 68.0 2
12:15:32 2023-09-27 382306 381043 90136 87993 142289 142274 145484 144863 95151 94396 108280 112892 131413 132486 393218 423027 1100422 1078911 408068 426138 121741 108430 125676 123735 143933 143907 132211 133189 86205 87949 289094 257551 749050 752403 218886 217676 281557 283804 333969 324592 338724 339661 351992 354401 327617 367114 763725 802324 559418 463664 302972 297356 342961 342830 356011 358033 358333 366526 402909 402804 673450 703095 41.05 68.0 2
12:15:33 2023-09-27 386696 384177 90421 88299 142661 142488 146026 145504 95605 94429 108647 112848 132204 132620 391829 424638 1096052 1082089 411456 427369 121010 108664 125710 123867 144334 143842 132743 133198 86382 88013 290093 256097 746166 753468 219569 218167 281170 285441 331986 324857 339684 339398 350210 356859 328219 363464 767795 808239 559418 470460 302867 297451 346365 342650 355869 360817 360429 364609 402235 406155 673450 701988 41.05 68.0 2
12:15:34 2023-09-27 386314 384588 90794 88642 143368 143481 146808 146077 95997 94588 109215 110501 133302 133901 396848 426428 1106755 1099980 410257 429488 122549 109082 123117 124447 145475 144386 133612 133977 87440 88407 291298 257551 751865 754070 220326 217887 283313 285223 333734 325256 339203 341517 350174 358728 327688 365966 771621 802611 575134 470200 304028 299955 345668 345537 356011 362959 360537 365417 405971 403967 682670 708235 41.05 68.1 2
12:15:35 2023-09-27 387535 386634 91080 88978 142865 144668 146429 146550 95800 94846 109048 113508 133168 134763 395993 424066 1116048 1096861 412587 428973 121947 109653 122525 125130 144871 142019 133394 135203 86948 88845 290708 258199 749627 756328 221324 219070 282925 285922 336809 324676 342344 341987 351956 358871 329604 366931 770309 805989 567258 470534 303811 297604 345591 345115 356011 362274 360429 369317 406043 402769 681629 708051 41.05 68.1 2
12:15:36 2023-09-27 393155 387637 91577 89398 140193 145368 147590 147368 96293 94974 109805 110919 133918 135551 398831 430022 1109517 1088094 416974 433732 123018 109957 123887 125924 146458 142285 134352 135856 87807 89153 293229 259798 751848 762839 221324 219863 282028 287922 334657 325186 340141 342239 351998 358619 331749 364823 772716 816036 565849 472348 304739 297493 347120 344802 358161 361296 362686 367095 405971 405204 678036 710284 41.05 68.1 2
12:15:37 2023-09-27 391595 387813 91844 89410 141051 144667 148628 147784 96422 94716 110160 110595 134444 134950 400250 433093 1106828 1097360 414156 431537 123712 109991 124960 125716 147377 142335 134961 135646 88350 89300 296416 259939 768337 765548 221528 220264 284605 287639 335859 328569 341616 342336 353374 358619 329746 367114 774690 816000 575134 473386 302816 301869 347156 346760 360713 363503 364923 367603 405613 406981 678663 712341 41.05 68.1 2
12:15:38 2023-09-27 396410 392472 92191 90093 141865 145609 151977 148645 96422 94974 110670 111187 135368 135870 403486 430432 1118427 1109433 421698 432935 123863 110584 125167 126407 148205 143452 135874 136386 88512 89807 295489 260419 759275 761219 222548 220405 284224 288775 334693 327755 340416 342902 351225 359114 331713 366485 775113 814027 575319 475919 306468 300248 347679 347478 358701 362959 364923 367059 407477 405204 678626 714166 41.05 68.1 2
12:15:39 2023-09-27 391862 391103 92519 89815 142422 145794 149740 148715 96487 95007 110755 111111 135358 135998 401940 433043 1122222 1113061 420015 435781 124481 110875 125687 126872 148515 143726 136224 137295 88877 89894 295794 260458 776480 765005 223096 220062 285530 288608 337762 329443 339866 342902 352315 359149 330460 366931 780765 811654 562198 476292 304739 300596 347435 349447 358449 366792 366586 369354 408340 405204 685739 715215 41.05 68.1 2
12:15:40 2023-09-27 393652 393111 92358 89938 142689 146284 149564 148921 96487 95329 110755 111738 135447 136879 403144 432326 1127889 1111406 414156 436761 124681 110959 125821 127001 150914 143828 136360 137244 89035 90087 298263 261554 764415 764810 222712 220475 287395 287616 337223 329244 339389 345817 352315 360318 329711 369878 782103 814067 573317 473215 308218 302866 347293 347336 360183 367459 364741 367646 409495 407587 689820 716810 41.05 68.1 2
12:15:41 2023-09-27 395598 395744 92553 90569 142829 147068 149809 148515 96487 95914 111046 112776 135935 137612 404814 435203 1134304 1114847 419077 438544 124925 111732 125855 127843 151089 144765 136842 138050 89064 90551 297922 265420 760476 768208 223096 221333 286978 288739 339813 328480 341448 344319 353374 358793 330746 368233 781910 811338 570077 471348 306640 302114 347750 349054 360943 367825 364923 367095 408370 408839 693365 719504 41.05 68.1 2
12:15:42 2023-09-27 396786 395854 92681 90727 142883 147825 152684 152450 96784 95979 111011 112719 136152 137733 405601 434132 1134488 1113024 421815 436504 124973 113549 126271 128088 149068 145341 137372 138319 89162 90749 297311 266172 758666 769296 223281 221164 287238 288559 340316 328995 342375 346796 352245 359511 331337 369165 781726 818073 570077 472681 309501 301197 349291 350145 360799 367201 364041 368201 409302 408517 695833 719504 41.05 68.1 2
12:15:43 2023-09-27 398709 398922 93093 90819 143782 148131 149832 148724 97182 95946 111595 112841 136590 137698 408041 442057 1134488 1116438 421901 437804 125539 113809 127021 128547 147956 145875 137967 138601 89813 90847 298275 265232 777356 773330 224339 221475 287688 288775 338824 330741 344638 342902 355254 361023 331247 367126 781910 816036 563588 477041 308434 302150 351974 349581 360907 365611 367178 373164 407477 408230 691890 719504 41.05 68.1 2
12:15:44 2023-09-27 396894 399727 93622 90913 143975 147962 149798 149230 97114 95979 111766 112939 137175 137806 409304 442093 1134488 1114734 420781 439216 125746 114035 127109 128759 151964 146033 137987 139306 89899 91309 295794 265796 767538 779211 223845 221298 288919 290244 340184 331368 344541 344842 356645 360155 330746 370252 781910 822729 579942 476718 308556 302928 351974 347514 360979 365646 366882 369312 408917 408839 692845 720497 41.05 68.1 2
12:15:45 2023-09-27 400263 401025 93452 90918 144253 148724 150072 149742 97384 95979 112077 113281 137796 138413 411772 441732 1137714 1113061 421754 441182 125987 114227 127530 129117 148833 146287 138579 141480 89849 91448 298403 266172 772200 779554 223702 221856 288942 288883 340638 331278 342555 343286 356645 360729 330746 367126 781910 820843 574305 477717 309501 303070 351974 349335 360979 365681 367178 369456 406835 408804 692845 721075 41.05 68.1 2
12:15:46 2023-09-27 398913 399324 95327 90984 144619 149035 150968 150223 97146 96043 112302 113469 137591 138675 411772 441840 1140575 1119631 423062 441624 126302 114487 127884 129657 149617 146830 138965 139764 90187 91824 302032 267649 772431 781767 224146 222075 289510 290819 340878 331816 342627 343321 356538 361305 331247 367162 783575 820843 571486 478395 309975 303781 353965 350145 360979 366738 367699 371583 407477 408875 692882 721587 41.05 68.1 2
12:15:47 2023-09-27 401652 400526 95364 91485 144786 148864 151140 150464 97146 96043 112458 113657 138214 139089 410843 445841 1139332 1115753 423883 441588 126369 114420 128021 131464 149684 147003 139000 141915 90162 91764 301049 267307 768939 781767 224182 221502 289027 290819 341394 332553 342663 344319 356645 361093 331498 370178 783984 820697 564978 479037 309575 303852 354716 350988 360871 369382 367960 372180 408084 409449 697741 721714 41.05 68.1 2
12:15:48 2023-09-27 403365 402361 95629 91808 145325 152287 152150 151090 97615 96538 112903 114250 138496 139256 415104 446858 1143389 1122610 425692 445779 126821 114681 128445 131806 150165 147619 142188 142310 90476 91987 301976 267686 775419 784233 224339 222359 288906 295455 341946 332859 344638 343356 356645 361340 331749 368197 784192 823169 581036 479754 309138 304708 355003 351735 363021 367578 368221 372743 408692 409772 696925 723321 41.05 68.1 2
12:15:49 2023-09-27 403651 403601 95700 91573 145561 152394 151870 151224 97379 96075 112944 114035 140544 139625 413377 448979 1143708 1122836 423498 445851 127030 114715 128748 132058 150647 147961 141858 142380 90509 92114 301058 267686 775303 783914 224598 222075 288906 292145 341803 333455 344493 346796 358116 361129 331570 371042 788039 820388 581036 479413 310414 304243 354857 350674 363021 367869 368221 371583 410364 410095 699014 723321 41.05 68.1 2
12:15:50 2023-09-27 405967 404703 95831 91927 146839 150396 152435 152098 97713 96635 113086 114336 138999 140085 414687 448380 1147466 1122259 423570 447113 127240 114875 129072 132184 151165 148240 142125 142747 90542 92241 301058 267112 777373 786492 224533 222515 287884 296101 342983 333834 345441 345115 358571 361305 331749 368233 786487 820424 574305 477566 310414 304994 355003 351807 363534 367869 366373 372743 408728 410095 699014 724419 41.05 68.1 2
12:15:51 2023-09-27 404289 405730 95825 92064 146306 152819 152639 152199 97644 96569 115148 114447 141068 140120 414723 450998 1148737 1125531 426075 445069 127661 114909 129299 128749 151726 148722 140560 139503 91193 92463 301976 269211 778072 788455 224670 222685 290576 292054 342947 333834 345161 344837 357433 362283 331749 367938 788521 820424 571486 480896 311073 305460 355505 351614 363021 367869 368743 373342 409948 410131 699546 726549 41.05 68.1 2
12:15:52 2023-09-27 405569 405799 95992 92196 146817 153138 153062 152520 97811 96668 115377 114480 141465 140666 418694 453659 1148700 1128812 427957 448197 127695 115172 129403 132683 152070 148687 142761 139629 91267 94266 298275 268761 777045 788722 225202 222515 288535 289762 342983 333870 345722 345115 356681 362968 332288 368233 789946 825065 581704 481092 310561 305675 353887 353870 364048 368419 366122 373907 410884 410131 701073 728170 41.05 68.1 2
12:15:53 2023-09-27 405646 408390 96058 92191 146817 153280 153627 152724 97744 96569 115538 114670 141269 140582 420001 454786 1150114 1133502 428489 446670 127982 112168 129931 129144 152038 149418 139052 140413 91363 92760 304810 268797 779587 790961 225202 222827 288535 290397 342983 333690 346482 345356 356645 362932 332527 367162 791103 826303 581036 481808 311734 304994 353887 353870 364048 367905 366637 373907 411788 411321 701073 728761 41.05 68.1 2
12:15:54 2023-09-27 408915 407561 96497 92601 146886 151134 153658 152943 97843 96700 115607 114893 141534 141011 420914 454009 1152928 1131569 428635 449478 128186 115275 130623 132885 152453 149734 139615 140707 91619 94397 318077 270006 779936 790370 225519 222827 288570 290467 342983 333870 347829 345356 356074 362968 332792 368003 792226 826923 581036 482562 312176 304994 354454 354871 362150 368935 366122 373944 412475 411357 703104 730833 41.05 68.1 2
12:15:55 2023-09-27 409236 407561 96359 92574 147514 151452 154411 153539 98116 96933 115906 115144 140013 141217 422034 455395 1156096 1136446 431215 449478 128542 115275 130307 129562 152630 149943 139648 140934 91619 94431 304810 270423 780518 790400 225837 222827 289079 291282 342983 333870 348605 345392 357170 362424 332756 367974 792788 828750 578178 483245 312619 305424 354419 353087 363202 368970 365894 373944 413382 412261 701998 731872 41.05 68.1 2
12:15:56 2023-09-27 410177 408808 96363 92574 147673 149489 154154 153744 97876 96998 115768 115243 141998 141244 422254 454579 1158745 1137255 432476 450928 128789 112373 130662 129809 152944 149907 139807 141468 91779 94529 304810 270243 782780 793171 225693 223140 290987 291211 342947 335723 348175 347779 357290 363080 332252 368233 791846 828750 572895 484467 313062 305639 354419 353923 363202 369902 369267 373944 413709 411971 704023 730556 41.05 68.1 2
12:15:57 2023-09-27 412775 412049 96528 92958 147499 150825 154373 154738 97843 97031 115837 115309 142261 142641 421070 454620 1162148 1140568 432391 450638 128789 112670 130662 129865 153227 153040 140040 141848 91779 94759 306753 273592 776898 789841 225202 223140 288570 291352 343506 335759 345685 348599 356610 361340 331283 369416 795629 827507 579414 484344 311734 306222 355003 353087 362693 370145 368403 371619 412439 411971 701429 733587 41.05 68.1 2
12:15:58 2023-09-27 411636 411294 96493 94659 148257 150546 154759 154274 98178 97031 115952 115309 142171 144241 423796 451107 1162148 1144128 431215 450962 129155 112825 131254 130043 153974 150327 140913 141806 92287 93313 304810 271953 790848 792083 225202 223140 290329 290432 344923 337625 345576 349090 356645 362389 331211 368305 797871 828714 574305 484724 311955 306222 355003 353122 363237 371218 368923 371619 411823 411971 701961 733716 41.05 68.1 2
12:15:59 2023-09-27 411936 411944 96793 94659 148672 150409 155289 154133 98313 97167 116484 115342 139203 144205 423592 454189 1158819 1149259 432719 451034 131460 112825 131871 130043 154249 150820 141632 141987 92454 94824 306511 270459 793851 792752 225837 222984 289079 292892 342983 334561 346773 347550 355574 363512 333839 368746 797995 836598 579607 487934 312619 306789 354725 354752 365460 368712 368368 373342 414948 414431 701073 735867 41.05 68.1 2
12:16:00 2023-09-27 414813 412242 96660 94722 148767 150818 155186 154807 98210 97031 116217 115812 140396 142201 426623 455751 1159497 1150666 438918 454082 129472 113057 131796 131004 154214 153504 141436 142308 92454 95281 306511 272098 792247 790964 225360 226989 290653 292813 344923 334525 346846 349090 355574 360477 333839 366832 798032 841453 581036 486208 312841 306257 355003 354871 366302 369815 367261 369492 411173 415169 703104 734760 41.05 68.1 2
12:16:01 2023-09-27 414885 414813 96731 94861 149079 151375 155618 155199 98178 97164 116252 115852 139207 144680 423737 455894 1155386 1142502 436443 454942 131745 112747 134106 130825 155104 153217 142158 141915 92617 94956 306511 272134 798920 797890 225202 223140 289483 292241 342983 336346 347583 347514 358835 362163 332828 368193 795629 838451 583610 486544 313284 306789 356056 353617 364912 368419 367261 373944 411823 413821 703104 733670 41.05 68.0 2
12:16:02 2023-09-27 417821 414453 94737 93215 149291 151031 156156 154669 98448 96933 116588 115799 140263 142001 426134 462723 1152928 1140568 439618 455476 131642 113213 133815 131136 154751 152940 142023 142704 92713 95087 306511 270567 789821 797762 225519 223140 288675 293204 343195 333987 348358 347550 357469 359938 333568 368269 795666 839075 585324 483318 311765 306789 354454 352064 366596 371513 366158 373342 409984 412720 710330 733624 41.05 68.0 2
12:16:03 2023-09-27 419852 415110 96632 95021 148488 151899 156039 155843 98345 97362 116368 116238 140054 145126 426518 460048 1160427 1134230 437824 454011 131494 113368 133780 131169 154463 153823 142153 143329 92670 93525 307697 275340 789663 800155 224389 224083 292186 291619 346878 337185 347829 348283 358871 361052 331247 368716 795629 834129 587960 485447 313062 306717 355914 354871 364073 371253 367296 373907 409984 412587 709790 733587 41.05 68.0 2
12:16:04 2023-09-27 417673 417345 94737 95090 148978 151828 156295 155849 98620 97297 116530 116238 140170 144887 427484 464214 1168770 1146775 436447 454330 131676 113368 133978 131202 155246 153751 142222 142871 92777 95220 306399 274562 789883 797890 225519 223140 289044 292241 345023 334022 346846 349688 356645 361375 331785 369380 800297 832311 581351 484760 312841 306935 353639 354184 364912 372366 368368 371619 412475 413530 708208 737981 41.05 68.0 2
12:16:05 2023-09-27 418812 417454 96803 95092 151632 152072 156260 156347 98345 97395 116368 116498 139527 145298 428731 457250 1173732 1153953 435916 457303 132157 113524 134341 132150 155281 152381 142658 143528 92967 95482 307697 275340 791761 796761 225391 223697 290524 291140 343471 336582 346528 348635 357613 364093 331821 368193 800297 836634 579607 486580 312841 306222 354490 355286 364329 369005 368368 372779 414984 412587 702605 737981 41.05 68.0 2
12:16:06 2023-09-27 422263 417454 96972 95062 149923 152004 156801 156238 98579 97362 116599 116351 140396 145139 430055 460120 1162148 1153427 442925 458746 132162 113524 134625 131993 155783 150127 142919 143634 93034 95352 317494 274950 797140 797890 224885 224608 288939 293026 343506 336075 345722 350217 358259 360260 332288 367090 800297 838379 582466 490290 312176 307185 355557 353087 365496 370180 369551 373079 409984 413821 701110 736948 41.05 68.0 2
12:16:07 2023-09-27 421078 419159 96905 95121 151838 152059 156885 156466 98653 97532 113771 116558 140750 145600 430896 459868 1162801 1150390 440236 455715 132214 113524 134655 131993 156633 150127 142849 143300 93034 95386 309311 275145 799725 801825 225043 223140 289686 292276 342983 336618 346810 347550 358547 361305 331821 367895 799730 845688 583610 489441 313729 306789 356663 353900 365496 368712 368368 375076 411245 413821 701961 736962 41.05 68.0 2
12:16:08 2023-09-27 424072 417407 94890 95223 152059 152528 157274 156600 98546 97330 116797 116625 140720 145396 431275 464434 1160390 1144537 441561 457106 131928 114426 134516 132731 156000 151568 142849 144132 93034 95551 309311 276122 805005 804673 225202 222367 289079 292651 345578 334561 348358 348283 358799 359938 331247 368269 799730 839418 592310 487243 313952 306222 355485 355122 364876 372331 367261 373306 412693 413207 713685 740468 41.05 68.0 2
12:16:09 2023-09-27 420932 418799 94761 95551 149738 152917 157099 156650 98517 97630 116762 116853 141216 145839 431275 464725 1167902 1144943 437815 458108 132437 114550 134586 132639 156252 150909 142849 144232 93034 95551 309328 276514 806066 807058 225202 223140 290806 292206 344540 336005 348852 346433 356681 363477 331247 367126 799164 835381 582466 488280 312749 306789 356592 355820 364364 371218 366158 374473 414620 412623 713870 740079 41.05 68.0 2
12:16:10 2023-09-27 419852 418287 94793 95285 152367 152774 157343 156853 98546 97395 116785 116853 140850 145604 429962 466213 1171368 1153427 441175 458466 132437 114550 131204 132722 156058 151812 143473 144264 93421 93399 310639 276514 798486 804710 225283 223140 290294 292687 345265 334490 348632 349509 356574 362100 331749 368233 802002 836447 589077 486208 313956 307185 354419 355286 365460 373186 367261 371619 413091 413821 713363 741131 41.05 68.0 2
12:16:11 2023-09-27 418895 418981 94760 95481 150343 152774 158004 156853 98782 97362 113837 116753 141272 141785 431380 464177 1171368 1159386 437751 461429 132621 114459 135001 132868 157120 151115 143812 144232 93486 95584 314515 275340 808354 802429 225837 222664 289669 293438 343471 336582 347829 348563 355539 361375 333297 367635 802424 843230 581036 491760 311765 307150 354454 356356 367664 370109 370206 372743 414948 415133 705556 738161 41.05 68.0 2
12:16:12 2023-09-27 423565 420895 94833 95290 152548 152880 157783 157216 98714 97623 113837 116853 141562 142031 433691 466664 1168770 1160018 445448 458968 132663 114616 131247 132756 156976 151703 143778 144500 93421 95618 309311 276514 799596 801150 225202 223768 289079 293295 343541 338349 346492 350710 357182 360190 331749 368156 802423 845688 582466 490364 313062 308116 355521 355730 366560 371183 369515 372180 409948 414697 704892 740079 41.05 68.0 2
12:16:13 2023-09-27 424669 420859 95010 95355 148952 152914 158446 157107 98850 97695 113969 117161 141605 141733 432606 467234 1162148 1153841 441417 459868 132685 114616 135172 132822 157230 151942 144279 144500 93680 95651 311474 275340 809597 809077 225202 223140 290329 294064 345655 336618 348595 347514 358259 361305 332756 367078 801433 849993 587647 490515 312714 306789 357129 354965 366274 369521 366931 375040 411788 414405 709213 741385 41.05 68.0 2
12:16:14 2023-09-27 424632 421829 94924 95748 150870 153304 158557 157256 98920 97597 114291 116994 142193 141727 432710 469026 1162148 1150114 445170 459615 132616 115354 135001 133294 157120 152226 144143 145380 93550 93527 311592 276122 798519 809349 225202 223140 288772 293616 345301 334561 348852 348319 357433 359149 332257 367126 802002 838415 583895 487588 312714 306257 356306 353900 367147 372402 366673 373306 409948 415169 714754 740084 41.05 68.0 2
12:16:15 2023-09-27 426369 423831 94760 95522 152402 153582 158004 157801 98546 97695 113870 117812 141272 142894 432606 467563 1171368 1145924 440867 459976 132409 114682 134914 132922 157011 152226 143846 145236 93810 93623 310639 279277 797994 810452 224003 223611 290665 292099 345956 336405 348139 347550 358799 361375 329711 368495 800150 836930 581351 488974 311801 306572 358350 355250 364329 371774 367261 375040 412403 412587 713363 740784 41.05 68.0 2
12:16:16 2023-09-27 425579 423867 94824 95786 150405 154077 158004 160982 98579 97898 114126 117600 141268 143234 432678 464832 1180556 1156022 444389 462614 132685 114748 135043 133507 157230 152717 144375 145712 93550 93591 312162 278543 806066 804776 225391 223140 290497 291761 346620 337634 346810 349653 356645 361340 329213 369088 802424 837817 587416 490898 312989 307615 356056 355250 363237 370145 369479 372479 412149 411357 707669 739461 41.05 68.0 2
12:16:17 2023-09-27 421818 423717 94962 95488 149117 153547 161415 157801 98883 97595 114126 117438 141997 142427 435235 465522 1177894 1166659 440838 462324 129271 114649 131891 133645 158111 152615 144645 145103 93940 93559 307146 276906 805647 807058 225519 222266 290524 293545 343471 336618 347583 348599 355147 361375 331821 366781 804501 845055 589410 490515 311801 307150 355485 356427 367664 370109 368072 372180 414328 414697 708208 742755 41.05 68.0 2
12:16:18 2023-09-27 427984 423795 94989 95558 149188 153974 161302 160610 98815 97695 114068 117586 141796 142861 435886 464796 1171368 1156022 444168 463304 132621 115381 135180 133725 157852 152751 144641 146123 95502 93591 327202 276607 801568 809349 224533 223140 289888 292714 343541 339579 347865 347270 357756 360764 330710 366003 802613 846286 590506 493480 313507 306720 358206 354184 366009 370109 369479 373907 409984 413821 705094 741131 41.05 68.0 2
12:16:19 2023-09-27 426329 424124 94896 95526 150008 153616 159745 158137 98990 97865 114547 117418 142154 143025 438689 468918 1168770 1158366 446352 463268 129360 114715 131800 133290 158553 152615 145218 145205 95503 93527 311474 276317 811065 810289 224569 223140 292223 294028 343506 335569 348852 347235 356645 360764 332522 366818 802002 848191 587469 486544 314845 306222 356627 355001 368217 371218 366122 373907 411823 414989 713128 740545 41.05 68.0 2
12:16:20 2023-09-27 423935 425626 94920 95683 148985 154077 161302 160939 98883 97728 114126 117700 142025 143358 437192 469134 1173847 1151787 442925 465017 132788 115773 131619 133759 160325 153210 144782 145949 95404 93654 312162 277724 804979 813917 224569 222827 290701 292906 345614 336618 348852 346955 356681 362424 330192 367895 800050 839075 582466 489405 313445 308148 358493 356427 365424 371513 366158 374774 416515 412300 717396 744300 41.05 68.0 2
12:16:21 2023-09-27 425881 427085 95025 94066 151188 154295 159112 158574 98955 97695 114324 117667 142389 142957 437555 474316 1180514 1159423 441151 465345 129271 115620 131891 133759 160214 153244 144955 145949 95470 93622 314599 277688 801684 811545 225202 222827 290126 292927 345578 334561 348852 349952 355539 361305 329746 369088 802424 839075 590860 488280 312749 307650 354987 356106 365496 373221 366931 371619 413091 413239 717401 744372 41.05 68.0 2
12:16:22 2023-09-27 426406 426519 94889 95882 148914 154609 161302 161460 98815 98029 114212 118060 142123 143824 437883 469026 1185486 1161899 445182 462917 132754 115826 132511 134340 158332 154029 145015 146320 94070 93877 327202 279365 801034 809349 225058 223140 290329 291761 347142 337634 346518 349545 356610 361270 328715 368193 805948 838893 590860 492397 313507 307900 356592 355820 364329 371253 369219 372479 412439 411357 710330 742755 41.05 68.0 2
12:16:23 2023-09-27 429532 426519 94993 95809 150211 154043 161972 160939 99052 97695 114726 117533 143119 143092 438946 469134 1177188 1166962 449013 465345 129186 115414 131982 134184 160619 153457 145013 145708 95503 93622 317494 277262 803647 808202 224885 223140 288860 293438 345023 336582 347374 350463 356074 359114 330746 367114 805984 849993 589410 490862 311510 308151 354987 354184 367664 371218 368368 369456 409948 413821 710330 740289 41.05 68.0 2
12:16:24 2023-09-27 437912 425282 94920 95683 150111 154360 161668 161199 98916 97862 114357 117734 142976 143904 439874 468041 1178042 1161788 448695 466371 129626 115733 132575 134314 158553 153704 145488 146220 95569 93718 315065 278399 804254 810289 223831 223397 289888 293026 345336 338655 346773 348319 357756 360190 329746 365966 802461 850595 589410 493536 311801 306572 358241 355001 366560 369815 368403 373980 411173 413530 708208 741667 41.05 68.0 2
12:16:25 2023-09-27 430106 425282 95248 95653 150731 153970 162261 160905 99254 97428 114634 117471 142947 142894 446828 474436 1170500 1159386 448622 465345 129894 115720 132256 134011 160689 153598 145623 146255 95669 93718 315065 275989 806779 815648 224533 222827 291954 294100 344540 335569 348852 347550 356395 359149 331283 367078 802388 848191 587469 486580 315741 306257 357415 355820 368513 372366 366122 372452 411823 415133 718456 742792 41.05 68.0 2
12:16:26 2023-09-27 433852 428900 95366 96215 151825 154970 162242 161685 99089 97931 114792 118285 142980 144600 440589 473698 1176369 1157253 449931 467325 129360 115833 132433 134673 160395 154235 145385 146597 95569 93877 316692 279473 803658 815955 223831 223454 289448 292241 347178 336311 347795 348074 358259 359686 328219 368193 801218 842963 590860 486652 312494 307185 358206 354184 366880 372366 366709 373306 409338 411971 717365 741521 41.05 68.0 2
12:16:27 2023-09-27 428289 427827 95122 95891 150278 154609 161999 161460 99052 97962 114535 118093 142749 143697 447027 476587 1183945 1164382 446867 466873 129715 115833 132347 134655 160724 153994 145759 146731 95769 93845 315561 279204 804862 814534 225043 222359 289924 292687 345578 334596 348358 349125 354507 360764 329711 368156 807163 841208 588183 488974 312749 308116 355521 358912 366310 373270 369193 371510 412331 412443 718856 747870 41.05 68.0 2
12:16:28 2023-09-27 430037 427720 95057 96048 149763 155143 161633 158486 98916 98266 114436 118454 142716 144326 438960 472237 1191664 1165268 446940 465343 129541 116106 132541 134774 160689 154304 145485 146490 95735 94005 316327 282031 799236 811508 224569 222827 289748 291796 347178 338144 346810 349688 356109 361305 327759 367635 808917 842791 590860 493866 313507 308151 356592 355784 364329 371253 368923 372216 411245 410167 712350 742498 41.05 68.0 2
12:16:29 2023-09-27 427346 428073 95118 95886 150761 154643 162226 161565 99085 97862 114647 118290 142947 143858 440557 471788 1179185 1171837 446177 467951 130072 115926 133578 134441 157208 154098 146916 146559 96066 93877 315065 278971 810853 813342 224685 221608 290701 293794 344505 338144 347829 348599 355183 361375 330746 364859 807163 847556 570958 493516 311836 309470 356663 357466 367405 370109 367296 372216 414328 413821 710330 747201 41.05 68.0 2
12:16:30 2023-09-27 432574 427818 95183 95985 150731 154867 158154 161756 99120 97997 114759 118338 143178 144474 439888 471788 1178804 1161890 450864 468910 129715 116072 133142 134601 160983 154235 146199 146731 95835 93941 315561 279401 806083 815070 223602 222664 289651 293097 345543 338655 346455 347514 356645 359114 328715 364823 804771 851197 590860 495979 313729 306222 358710 354965 365460 369521 368072 373570 409913 412551 710256 741338 41.05 68.0 2
12:16:31 2023-09-27 432047 431919 95382 95790 151216 154686 158793 159130 99023 98204 115500 117954 143473 143622 442948 477114 1175442 1163332 449074 465997 129983 115992 133427 134508 157142 154346 146264 146662 96034 93941 318449 277652 814382 819123 224146 222515 289009 294064 344469 338342 348852 347443 356324 359114 330710 365893 802387 850595 579414 486580 313666 306685 357380 355784 367700 372034 368221 372779 411173 414405 720506 744900 41.05 68.0 2
12:16:32 2023-09-27 430829 431474 95179 96015 150723 155108 157978 157768 99188 98029 115527 118454 143212 144727 441584 475140 1185735 1162726 446831 467419 129894 116219 133243 134702 161165 154626 146437 147414 95901 94134 315065 281126 810011 818814 224146 221856 290701 292206 345578 336582 349076 346433 355254 361270 328449 366485 802424 842645 589410 491629 315297 306789 357667 357143 365389 371183 368221 373342 412768 411685 721300 748553 41.05 68.0 2
12:16:33 2023-09-27 431330 430298 95382 96183 151111 155437 160644 158120 99056 98133 115182 118420 143178 144701 442837 480562 1187927 1166059 447877 467419 130072 116406 133612 134668 157175 154626 145958 147414 95935 94314 315561 281090 807334 816226 224533 222323 290329 292651 346620 335534 348358 349617 354437 360190 328680 367895 807127 841453 596660 486580 311801 308081 355485 356070 365460 373448 367225 369420 412113 412261 719003 747164 41.05 68.0 2
12:16:34 2023-09-27 430183 430454 95283 95989 151212 154966 158928 158057 99254 97862 115215 118338 143178 144291 441800 476744 1185449 1175367 446867 467419 130943 115992 133889 134702 158162 154484 146571 147209 96135 94069 311120 279401 813212 816226 225043 221475 289888 294207 344505 337599 346810 348528 353374 360225 329711 364271 809491 850595 568667 493536 314845 309798 358029 357287 367520 370004 369267 369348 413529 413642 714303 748757 41.05 68.0 2
12:16:35 2023-09-27 435635 430674 95382 96057 151178 155177 158961 157559 99221 97997 115407 118454 144312 144291 441439 475881 1183104 1172025 455804 468113 130076 116219 133645 134795 159444 154768 146271 147102 96101 94134 318449 279437 811534 813917 223946 222827 288939 293026 345578 337326 346247 349653 355574 358543 328715 365930 809491 847392 590860 493443 313062 308186 356592 354184 367076 371218 368368 369492 408728 413821 710293 744078 41.05 68.0 2
12:16:36 2023-09-27 439249 431731 95374 96048 151216 155143 158961 158220 99221 98029 115407 118454 143642 144791 445472 475769 1184767 1166042 452071 467969 130877 116440 133796 135481 158061 155130 146675 147654 95969 94198 318022 282481 809312 818542 223096 222515 289686 292687 346878 338548 345685 348563 356645 359079 328680 365671 807127 850595 589410 496078 313507 307150 358746 355214 366524 370109 368887 372779 409302 412587 710293 742425 41.05 68.0 2
12:16:37 2023-09-27 435086 433820 95374 96010 151283 155108 159215 161861 99254 97929 115633 118257 143909 144157 441692 481532 1173824 1164382 454721 468149 130162 116219 133864 135109 158570 154802 146744 147654 96135 94198 318022 279437 811672 820625 223795 222359 288877 294064 345578 336040 348852 347514 355503 358007 329213 365930 805948 850595 587647 489405 313445 307150 357667 355250 367700 372889 368221 372180 409338 413821 722049 745994 41.05 68.0 2
12:16:38 2023-09-27 437074 432831 95441 94240 151115 156231 158894 158978 99122 98266 115533 118714 143774 145506 443678 477895 1183945 1159386 451923 468881 130901 116607 133612 135398 157242 155519 146709 148137 96099 94262 317664 283503 808423 819392 222747 222515 291954 291761 347422 336582 347829 347550 356645 359149 326700 366521 804734 838451 590860 490898 315292 307150 358781 355250 364293 371774 366673 372415 409338 410131 719476 744951 41.05 68.0 2
12:16:39 2023-09-27 432231 432836 95382 96090 151233 155610 159071 158882 99221 98029 115600 118454 143909 144859 444263 482639 1189808 1168659 451824 468918 129983 116493 133679 135330 157701 155268 146744 147860 96135 94262 316163 281994 809669 818542 224146 221821 289651 292241 347142 336040 346773 349335 353905 359114 326700 367078 809491 841453 590860 489405 313952 308116 355521 355784 368193 373199 369980 373276 410742 411214 718309 749177 41.05 68.0 2
12:16:40 2023-09-27 435437 433147 95413 94168 151212 155861 158928 158868 99120 98230 115533 119111 143676 145705 441439 475176 1195811 1174456 448585 468918 131103 116252 134083 135423 158447 155268 147355 147823 96002 94262 315405 283503 814191 817383 223753 221856 290731 291796 346098 338655 346492 348563 354472 361305 327459 363757 809491 845652 587416 496042 313470 307615 356592 357143 364329 370074 367225 371619 412439 410095 712350 746795 41.05 68.0 2
12:16:41 2023-09-27 438545 433165 95345 96057 151732 155861 159469 158539 99254 98029 115633 118454 143973 145865 445278 476587 1181838 1173695 454573 468629 131066 116607 134083 135364 158447 154802 146778 147963 96135 94262 316524 281994 813369 817383 223060 222543 289009 292474 345578 338108 345441 349653 356074 358007 330489 364531 810596 852220 590860 496686 313062 307975 358027 356884 366345 371041 368887 371583 408406 412587 710330 744495 41.05 68.0 2
12:16:42 2023-09-27 438498 432804 95441 96086 151283 155644 159910 158978 99254 98062 115633 118782 144043 144996 446611 477258 1183945 1168696 450575 468881 131165 116252 134555 135143 159279 154837 147632 147654 96169 94327 333699 282266 820725 820625 223096 222203 289888 292687 344505 339579 348112 346469 355539 359114 328715 362586 806496 854778 582466 495376 313445 306222 358458 355820 367334 369815 368221 372743 409948 412551 715755 747127 41.05 68.0 2
12:16:43 2023-09-27 436982 433138 95478 96090 151736 155550 159978 158911 99499 98168 115919 118613 144075 144893 448558 484605 1181398 1166004 459417 468773 131033 116493 134083 135551 158481 155563 147528 148066 96135 94327 317486 282031 811614 824079 223132 221821 290540 293580 346655 336075 348358 347478 354507 356940 327688 365930 807127 849392 595935 490133 314845 307185 357667 354184 367111 372366 368221 369492 407477 412587 722622 746597 41.05 68.0 2
12:16:44 2023-09-27 432463 436552 95405 96182 151279 155861 159502 159045 99254 98062 115633 118782 144043 145232 446963 482297 1185119 1168621 450864 471679 131099 116857 134116 135585 158481 155628 147427 148273 96169 94391 318022 282865 813721 824225 223831 221129 289888 292906 345614 336040 348852 346955 353409 359938 330021 364565 808917 845091 589410 489441 313738 309092 356056 357430 365460 370145 367178 369456 412152 411035 724568 750132 41.05 68.0 2
12:16:45 2023-09-27 432804 435588 95470 94067 151874 155974 159877 159198 99122 98233 115633 118947 143973 145506 446963 483708 1194736 1172025 451688 472715 129894 117185 133796 136029 157877 156166 146502 150914 96002 94518 316524 283995 802501 819429 223132 221510 289044 291761 347666 337563 345722 349424 353905 358863 325646 365930 810640 838379 590860 493829 313062 308081 356306 356320 364073 372105 367813 369420 409984 409484 716856 749325 41.05 68.0 2
12:16:46 2023-09-27 436462 435588 95604 96086 151976 155896 159978 159045 99287 98029 115826 118454 144075 144996 446817 480852 1186364 1177931 457317 471679 131190 116640 134184 135585 158785 155771 147533 148273 96336 94391 317486 282466 817131 818542 223595 221856 288772 293794 345543 337362 346846 349653 353905 356974 327688 363427 809140 853536 593061 494309 313767 310932 358029 355108 367520 371077 369267 369240 410654 412407 716413 749325 41.05 68.0 2
12:16:47 2023-09-27 441052 436204 95445 96257 152085 156044 159978 159012 99254 98062 115826 119082 144712 145232 446635 477294 1189038 1172025 454647 473086 131103 116607 134150 135951 158953 155805 147390 148099 96169 94518 320529 283302 812064 820661 222747 221856 288860 292206 345614 338690 346492 347514 356109 358042 327158 362622 809491 854102 589410 497487 311765 306720 358781 355250 365460 369557 367225 372743 408728 411357 713870 745171 41.05 68.0 2
12:16:48 2023-09-27 439957 434943 95478 96149 152119 156078 160200 159519 99287 98168 116019 118782 145253 145103 448339 484103 1180675 1167791 459061 474462 131099 116916 134150 135995 158809 156310 147632 150704 96203 94486 318022 282902 812053 825393 223096 221821 288675 293133 346620 338399 347573 347300 354259 358871 328623 364714 808144 848009 592310 492460 314845 307615 356592 354149 366560 372366 368000 371655 407441 411321 722400 747127 41.05 68.0 2
12:16:49 2023-09-27 440726 435374 95413 96320 151736 156544 159502 159587 99254 98398 115826 121404 144272 145911 449340 480837 1189808 1164382 451960 474462 131488 116835 134150 136063 158953 155840 147632 150704 96203 94711 318635 285113 813369 826564 222399 221510 292781 291317 346655 336618 347337 346469 355539 359686 325681 363757 807127 843230 597747 493131 314845 305973 358817 356356 364329 370958 368221 373542 409984 409772 719513 747201 41.05 68.0 2
12:16:50 2023-09-27 432926 437692 95920 94168 152085 156514 160422 159486 99155 98266 115986 119111 144508 145601 449464 485359 1189513 1174530 450539 473500 131099 116896 134555 135867 159206 155805 147494 148720 96501 94549 319607 284105 813329 826293 223795 220511 290655 292241 345614 335534 348362 346991 352350 358828 325752 363427 809491 847886 590860 489441 313481 306720 355485 356356 367661 371774 366918 369384 411209 410131 722270 747227 41.05 68.0 2
12:16:51 2023-09-27 432912 436083 95510 96286 152081 156182 160233 159553 99254 98062 116019 121202 144644 145739 447973 478148 1195557 1177094 450864 472055 131741 116801 134776 135901 159494 155493 147390 148202 96236 94549 318635 283703 823244 820794 222747 220251 290365 292206 344540 338144 346247 347514 352421 359686 328550 360474 809491 851051 586510 496782 311801 307150 356627 357466 366274 369827 369119 369240 412331 410889 714378 752838 41.05 68.0 2
12:16:52 2023-09-27 437865 438048 95673 96426 152254 156009 160489 159644 99287 98062 115986 119000 145358 145146 449611 482676 1189860 1181324 458734 474126 131198 116835 134589 135841 159240 155805 148044 150704 96303 94421 318022 282902 818379 819429 222939 221129 288675 292687 345543 336618 346528 349125 353374 356940 326700 360546 809140 854138 589410 494602 311765 308151 355236 354219 366560 370109 366122 368273 407512 411646 713165 749325 41.05 68.0 2
12:16:53 2023-09-27 439764 435440 95737 96124 152605 155896 160780 159012 99320 97862 116086 118454 145013 144996 447923 485539 1183945 1171192 457167 474462 131198 116835 134589 136019 159494 155840 147941 150704 96236 94456 319411 282031 821910 827736 222364 220511 288133 293169 344540 335569 347865 346469 353905 356691 330255 363430 808051 854748 590860 491483 314845 308488 357237 355143 367520 371077 367178 369420 408728 412587 721759 748646 41.05 68.0 2
12:16:54 2023-09-27 444839 436709 95445 96324 151736 156688 159944 160318 99254 98230 116019 121236 144544 145822 450677 484103 1184353 1161890 457312 474206 131454 117030 134344 136252 159206 156597 147741 149312 96203 94807 318635 285720 812781 825393 221324 221156 289009 290326 346655 336311 346773 346469 355005 358007 326771 363720 807163 845688 590860 493161 311765 306257 358493 355001 363783 371253 367178 372180 407191 408875 721596 748904 41.05 68.0 2
12:16:55 2023-09-27 438107 436482 95567 96316 152157 156544 160489 159587 99287 98095 116052 121236 145455 145533 448993 484175 1194665 1174514 455804 473223 131000 117225 134150 136522 158953 156851 147632 149311 96236 94807 321034 284875 807437 824225 222654 220846 291845 292028 347594 336983 345296 348456 352209 359883 326663 364677 810285 838379 590860 493866 313729 310273 355914 355250 363237 371253 366673 370935 409482 408875 719513 749067 41.05 68.0 2
12:16:56 2023-09-27 437429 438178 95793 96358 152220 156688 160523 160063 99254 98297 116052 121270 144372 145911 448590 481872 1199028 1179431 451246 472155 131198 116835 135030 135935 159561 156341 148079 150983 96403 94871 319607 284508 820063 823372 222243 219754 290365 291352 343541 337634 345956 346991 352386 359114 325716 360402 810640 847163 592142 496782 313507 306257 356627 357466 367671 369005 365059 369420 411245 409846 716338 753250 41.05 68.0 2
12:16:57 2023-09-27 440110 436660 95705 96485 152643 156405 160935 159961 99598 98233 116406 119198 144913 145537 448942 484189 1192159 1183007 458645 472191 131198 117281 134928 136063 159494 156201 148286 150983 96270 94614 321551 283703 822827 820697 222435 221129 288098 292276 345059 337126 346773 348599 352350 355876 326933 360474 809177 854138 590860 494602 313062 308116 355236 354219 366560 370109 366122 368237 407191 411357 714212 749325 41.05 68.0 2
12:16:58 2023-09-27 454222 436812 96054 96115 152991 156148 161294 159587 99764 97962 116440 118917 145182 145266 450703 487777 1183945 1173695 455728 474462 131774 116868 135349 136157 160037 156310 148250 148825 96638 94646 327202 282665 821343 828911 222399 220511 288168 293026 344540 335569 347865 346433 353409 356442 326700 360510 808344 852331 589410 493863 315292 308488 359045 356213 367520 371077 366476 369348 411526 411828 723613 746832 41.05 68.0 2
12:16:59 2023-09-27 444931 439772 95470 96353 151853 157509 160964 160318 99254 98062 116019 121404 145638 145955 449258 486638 1186033 1165305 459438 473591 131652 117063 134919 136509 159325 156597 147768 151298 96337 94871 321034 285923 811651 826122 221196 221200 289079 290502 347701 336618 346773 346469 354507 356974 326771 363464 807200 846957 590860 492434 311765 306257 358241 354184 363273 371218 367178 369492 406266 408875 720230 748793 41.05 68.0 2
12:17:00 2023-09-27 438782 437817 95571 96320 152293 156688 160891 160063 99320 98230 116086 121438 144741 146373 449963 489917 1193817 1174551 454684 475660 131198 117063 134776 136653 159528 156597 148183 151018 96337 94807 319607 284911 819059 824920 222435 220123 289009 291419 345578 337625 347291 347300 354948 360354 327927 363026 811754 846234 598026 492311 313952 309397 354952 356356 364912 372366 366918 368944 411817 409449 722343 749723 41.05 68.0 2
12:17:01 2023-09-27 441880 442971 95511 96425 151770 157265 160344 160642 99287 98599 116052 121673 144712 146248 449294 481282 1201268 1177968 455661 474293 131198 117063 134589 136544 159822 156886 148079 151193 96403 95291 333577 286940 818925 824225 221741 220475 289009 290432 346934 337314 344710 347585 352386 358578 324933 360582 810957 846920 590860 497487 313062 307220 356627 355820 363237 370109 366415 369384 408728 407658 715792 751458 41.05 68.0 2
12:17:02 2023-09-27 443114 440086 95955 96290 152707 156906 161003 160063 99287 98197 116406 121370 145114 145739 451663 484103 1194962 1183778 461037 474591 131922 117030 135170 136569 160003 157041 148319 149276 96537 95357 323622 284966 821341 827113 221564 220299 288906 292616 347861 337421 346310 348385 351717 358367 325681 360402 810894 856483 593760 495303 313952 307865 354952 357643 368605 370074 367960 367870 407441 411285 718966 753711 41.05 68.0 2
12:17:03 2023-09-27 441926 440086 95701 96316 152711 156906 161003 160633 99287 98264 116406 121404 145114 145976 452020 483432 1192344 1177857 460058 474961 131922 117030 134996 136578 159970 156851 148319 149068 96403 94968 320215 285315 817128 825393 221289 220440 288535 291796 345543 338619 344602 346955 354188 356407 327464 360366 809491 853499 598026 498194 313062 306187 358170 354716 367671 369902 369119 371329 410364 409342 715903 746684 41.05 68.0 2
12:17:04 2023-09-27 443114 439574 96193 94144 153032 156509 161518 159587 99561 98197 116406 119276 146056 145955 450597 487017 1184037 1175367 461407 474257 131989 116996 135439 136124 160259 156310 149046 150949 96571 94807 321034 283703 826043 829118 221817 220097 288877 292892 343471 336040 347829 345392 352350 356372 325752 360366 808881 855382 596003 492361 313952 306789 356592 355250 366560 370074 365771 369384 407477 411321 721723 750391 41.05 68.0 2
12:17:05 2023-09-27 440388 440692 95641 96449 152711 157016 160969 160540 99287 98365 116086 121438 145114 146534 450597 486981 1193790 1172025 454647 477008 131198 117030 134996 136475 159561 156851 148389 151263 96436 94936 319607 285315 816862 829777 221670 218720 289009 290467 345543 336311 346810 344802 351752 356974 324609 363102 811174 848638 590860 493049 314845 306753 355914 356213 366372 369933 364741 369312 409913 408266 724429 751273 41.05 68.0 2
12:17:06 2023-09-27 442948 442878 95641 96324 152575 156906 161201 160405 99287 98264 116406 121522 145148 146214 453564 489917 1198991 1177931 456952 474996 131454 117421 134903 136794 159754 157215 148463 149626 96537 95000 327202 285720 812453 827736 221670 219719 288133 290326 346620 337589 342663 347514 351752 356656 324897 362586 811751 843194 590860 493480 312841 307185 355521 355250 363202 371218 368221 368201 408084 407623 721020 752639 41.05 68.0 2
12:17:07 2023-09-27 441854 442251 96246 96316 152995 156584 161518 160284 99764 98062 116600 121202 146062 145955 450705 486295 1192932 1187203 461360 474996 131989 117030 135030 136514 160259 156851 148493 149276 96537 94968 324104 284508 820209 825123 222115 220123 289018 292849 347861 337184 345810 346813 351992 358835 328391 362219 814099 855718 587960 495339 313507 306187 357016 356177 368193 368970 367178 367095 411817 411321 717401 750999 41.05 68.0 2
12:17:08 2023-09-27 445792 441025 95664 96316 152711 157042 161003 160318 99287 98062 116406 121438 145485 145976 450705 483387 1189476 1181324 459516 475701 131989 117598 135064 136544 160003 157215 148493 151404 96537 95519 321034 285720 826978 825393 220979 220440 289027 291317 345023 337599 342627 347550 353374 357863 326965 360112 809140 854138 587960 497840 312176 307150 356592 354184 364876 369780 366379 369348 408340 409810 715283 750169 41.05 68.0 2
12:17:09 2023-09-27 441854 440395 96054 96286 153271 156872 161552 160260 99901 98029 116795 119116 145346 145708 453328 490283 1185449 1173643 461247 476407 132022 117030 135251 136649 160713 157080 149081 149729 96771 95194 319050 284306 826395 832448 221147 219578 288906 292206 344505 335534 346810 345392 352209 356859 327696 360330 809491 852295 590860 492397 312458 305938 356556 354716 366267 370145 365771 368792 406266 410131 723330 750391 41.05 68.0 2
12:17:10 2023-09-27 447309 442075 95571 96487 152254 157230 161003 160831 99254 98398 116052 121471 145148 146283 450669 487125 1197371 1168659 459800 476407 132196 117421 135293 136509 159359 157359 148354 151544 96370 95291 320579 287348 814226 830951 220435 220062 288772 290193 346098 336075 345685 345427 353905 356656 324825 360438 807127 845652 591766 494309 313212 309142 358495 357390 365078 369968 366735 369312 409422 407446 723576 750280 41.05 68.0 2
12:17:11 2023-09-27 441711 442111 95668 96320 152991 157091 160867 160574 99561 98398 116406 121640 145582 146722 454394 491998 1199028 1174477 455588 477114 131989 117225 135217 136914 160404 157105 149105 149730 96571 95259 320579 286126 822598 832790 221705 219035 289009 292316 345301 335569 346773 344319 351225 356974 324933 360402 809491 848191 587960 492361 312969 306789 356020 356356 363747 369815 364665 368792 409338 407658 726558 753711 41.05 68.0 2
12:17:12 2023-09-27 444300 445013 95470 96518 152470 157739 160523 161122 99254 98537 116052 121707 145148 147101 454098 484139 1206928 1183007 455947 476407 131956 117306 135170 136633 160003 157215 148353 149520 96403 95291 323622 286714 817891 827736 220979 219530 288939 296092 345301 338097 342411 349259 353875 358440 324188 360330 814068 845543 589410 496672 313062 309397 355485 355214 362115 369557 368221 371496 409639 406376 718456 751569 41.05 68.0 2
12:17:13 2023-09-27 436762 442003 95697 96349 152749 157051 161260 160574 99287 98095 116600 121438 145485 146248 455117 485198 1201584 1183723 455230 477114 132472 117063 135545 136590 160549 156816 148803 149311 96605 95129 321551 285720 825163 827736 220979 218354 288750 291796 343506 336618 344638 346155 350210 359775 326771 358199 810930 847429 587960 496782 313717 306187 355521 356391 364876 367869 367178 371000 409625 408875 715297 751273 41.05 68.0 2
12:17:14 2023-09-27 454095 441710 95640 96395 152961 157230 161646 160608 99287 98365 116600 121438 144875 146317 457467 484103 1193191 1177968 460589 477114 131989 117340 135698 136923 160515 156886 150962 149986 96605 95607 322751 286940 834219 832448 220149 219578 288906 290361 346633 338477 342447 346291 353232 357863 324667 359316 810640 857250 598653 498194 312619 306789 356627 354149 364222 367834 367960 369384 408340 408266 714175 749325 41.05 68.0 2
12:17:15 2023-09-27 441926 441863 96022 96320 153271 156683 161922 160463 99287 98095 116440 121555 145278 146317 454683 491303 1185302 1179431 459932 477823 132204 117340 135695 136509 160549 156607 151136 151263 96638 94807 320374 284508 831751 833632 220326 219530 288002 292206 343471 334596 346492 344837 351260 357863 331639 358199 809491 857858 596555 492434 311836 306789 356306 354219 365460 371995 364668 371273 409928 409953 725712 752838 41.05 68.0 2
12:17:16 2023-09-27 441566 442142 95636 96416 152745 157485 161037 160865 99287 98398 116406 121673 145620 146317 455558 489917 1198991 1172025 457819 479869 132286 117611 136428 136820 160447 157439 149219 149974 94514 95389 322751 287552 826978 834561 220935 218659 288807 293323 345578 336040 345685 343321 351260 356974 324645 359316 809491 847556 587416 495339 313952 306789 356627 356320 363202 369005 364960 369384 408764 407302 725492 749687 41.05 68.0 2
12:17:17 2023-09-27 441624 444653 95737 96345 152991 157739 161552 161010 99765 98365 116714 121505 145890 146317 455391 491610 1202524 1181324 460045 477967 131231 117454 135269 137182 160037 157870 148493 151754 96571 95291 324104 286940 821908 829777 220979 219035 289027 290467 347159 336005 342663 346991 350699 358115 323839 363713 813988 846161 587960 493646 312841 308815 355651 357390 365078 371041 367849 367095 407441 407361 722109 752914 41.05 67.9 2
12:17:18 2023-09-27 444189 441782 95737 96400 152745 157705 161552 161389 99287 98398 116406 121673 145600 146317 455391 485917 1204751 1183797 456016 477859 132022 117063 135473 136828 160839 157394 151031 151544 96571 95291 318474 285703 822592 827736 220326 218694 289044 290397 344505 337090 342663 345427 350734 356974 324897 357624 810321 847392 586510 498194 312619 305973 355521 356356 363237 367286 366659 368201 409338 407017 715261 751886 41.05 67.9 2
12:17:19 2023-09-27 447873 444653 95672 96324 152995 157056 161552 160865 99287 98197 116600 121555 145654 146705 455398 485575 1193080 1179644 461254 479869 132179 117421 135468 136957 160515 157394 148982 149835 96571 95323 320579 286940 822028 828532 219854 219758 288906 292882 346878 337457 342411 347128 354484 356395 324681 361006 811754 853499 590860 497229 311734 306222 356449 355478 364293 368970 367960 368237 405754 408555 713165 750391 41.05 67.9 2
12:17:20 2023-09-27 445529 445647 95672 96358 152995 157230 161552 161122 99287 98398 116714 121673 145890 146317 456079 487089 1191183 1177968 461365 477895 132635 117063 135729 136475 161394 156886 151311 151298 96671 95226 330359 284395 832423 833380 220101 219000 288942 290432 344923 337634 344638 344319 351752 356859 324861 359874 810065 857307 600924 498194 313062 306789 356592 354149 363273 366773 365808 369348 409098 409426 719328 750702 41.05 67.9 2
12:17:21 2023-09-27 445514 444734 96149 96383 152779 157739 161440 161122 99320 98398 116547 121707 145654 146725 455398 491412 1196402 1171110 458106 477931 131989 117340 135251 136908 160858 157624 149185 147861 96771 95486 324104 288166 822598 836585 220114 218519 290662 292706 345059 335569 345454 343286 353875 358728 323803 358703 809491 847556 587960 495046 313507 306357 356627 355784 362941 368935 364665 369348 407512 405240 723879 749723 41.05 67.9 2
12:17:22 2023-09-27 450904 444322 95737 96362 153131 157739 161870 161122 99320 98230 116600 121673 145346 146347 453998 493066 1203292 1181324 461037 477931 131198 117488 135030 137182 160037 157870 150962 151648 96471 95640 323732 286940 816031 829777 220255 218659 288942 290397 345614 335534 342591 346433 351992 356859 322858 360402 811540 843230 590860 494272 312140 308851 356980 357137 365078 369968 366772 369170 409458 406235 721485 753599 41.05 67.9 2
12:17:23 2023-09-27 445639 445272 95672 96358 153237 157230 162069 161432 99320 98095 116829 121471 145992 146283 458281 491876 1199959 1188782 463919 477823 132320 117320 135827 136889 160926 157439 149289 149729 96505 95259 318130 286126 826625 827326 220255 218694 288738 290573 346352 338619 342663 345115 351497 356609 324933 357396 811577 856665 586510 496078 312619 308996 353356 354184 365168 367905 364996 368794 406301 408266 719513 750822 41.05 67.9 2
12:17:24 2023-09-27 449519 445910 95704 96345 153237 157265 161586 161122 99287 98095 116714 121589 145973 146283 457444 487017 1196661 1183007 463919 477967 132295 117454 135583 137055 160345 157359 148873 149729 96605 95291 321551 285583 827556 829154 219748 219035 288942 290573 343541 337126 342303 348271 351884 355503 324681 359982 813521 854669 581036 496672 311734 309397 355201 355373 363237 368454 367178 369170 405898 407658 715297 751569 41.05 67.9 2
12:17:25 2023-09-27 448846 445760 95957 96316 153135 157265 161620 161122 99320 98095 116440 121505 146127 146317 457084 487089 1194673 1180484 462861 477931 132386 117340 135575 137104 160805 157614 149081 149729 96538 95259 323732 285610 835461 833380 219605 218354 288942 290573 344923 337362 342555 344355 351260 356323 324332 356835 808872 857234 586510 495594 313985 306357 356592 353652 363237 366773 364960 368237 406043 407017 719476 746869 41.05 67.9 2
12:17:26 2023-09-27 444499 447095 95628 96358 153029 157739 161586 161379 99287 98398 116440 121657 145890 146759 457121 489744 1199028 1177931 458321 477967 132179 117340 135387 136957 160549 157334 149290 150046 96605 95551 320579 288166 825649 836190 220185 217536 288906 292054 346878 337479 345260 345537 353984 358367 322858 358163 808917 846775 596297 494952 312619 305890 356663 354752 364563 368419 364960 368273 406266 405204 721300 749687 41.05 67.9 2
12:17:27 2023-09-27 444820 443981 95664 96349 152995 157485 161586 161156 99320 98297 116634 121707 145890 146317 457529 494563 1203418 1183007 459690 478003 132256 117454 135064 137182 160549 157759 151066 151648 96505 95323 323732 285976 820616 832201 220290 217711 289180 289991 345578 334525 342627 346155 351992 356503 322858 359316 811540 845724 592310 492397 312791 306222 354135 354184 362693 369863 365479 368764 409313 406840 724680 754672 41.05 67.9 2
12:17:28 2023-09-27 450904 444257 95900 96353 153271 157195 162615 161088 99731 98062 116795 121488 146093 146248 455678 491303 1196402 1190623 463808 480417 132685 117577 135747 137010 160960 157474 149533 147759 94482 95575 324104 286940 831303 830088 220290 217641 288620 290432 345790 336476 342555 345044 350930 356824 324307 358852 811504 854778 586510 496782 312176 306789 355505 354965 364329 367286 364923 368124 406871 407587 717365 752305 41.05 67.9 2
12:17:29 2023-09-27 450413 447273 95770 96324 153237 157091 162035 161122 99287 98365 116795 119854 146265 146509 458092 489917 1196365 1185443 464297 480671 131989 117421 135473 136923 160771 157724 151207 151684 96571 95291 324104 285703 826395 828496 218886 218319 288616 290017 343471 336547 342001 346693 350699 355182 323803 359835 811606 857213 587960 498157 311734 308270 357775 355336 365854 369902 366699 369957 405898 406696 713165 749140 41.05 67.9 2
12:17:30 2023-09-27 454926 447278 96030 96223 153633 156906 162441 160540 99731 98200 117017 119408 146830 146362 458668 492922 1192393 1178722 466418 480526 132561 117387 135660 136923 160679 157579 149081 147759 94515 95323 321436 286736 828148 836337 221513 218145 287688 290397 344469 334490 342627 345817 351992 354649 324825 359874 809491 853536 589410 491976 313062 306753 354454 353087 364329 368677 362722 367059 406007 407623 724429 750924 41.05 67.9 2
12:17:31 2023-09-27 451513 446359 95636 96457 152786 157705 161552 161603 99254 98365 116600 121842 145346 147134 458129 492648 1202437 1175367 460058 481763 131989 117454 135439 137199 160549 157835 151102 151754 96571 95323 322751 287495 822942 838118 218851 218075 290540 291569 346878 337662 342483 346796 353984 354507 322380 361006 811408 852330 589410 493094 312619 306789 355485 354511 364820 368935 364371 369354 405291 408199 723842 749325 41.05 67.9 2
12:17:32 2023-09-27 446908 446665 95640 96391 153207 157705 162035 161637 99254 98365 116600 121673 145649 147601 458129 491193 1201705 1180484 459695 477679 132022 117421 135473 137417 160917 157724 151242 151648 96638 95323 323732 286615 827787 836337 219912 217362 288942 295910 343506 334256 345441 345573 351992 357863 322822 357624 810640 848155 586510 495339 313507 305890 355485 355250 362115 367834 362722 367647 407156 405169 727781 753487 41.05 67.9 2
12:17:33 2023-09-27 444458 445684 95672 96512 153241 157960 162035 161603 99287 98365 116762 121673 146093 146964 459809 489917 1206461 1186323 457312 482140 132685 117421 135763 137030 161373 157845 149532 150008 94547 95584 320579 288166 835160 832448 219429 217432 290779 291746 345655 336547 342242 344837 351992 358295 322822 358708 811504 850595 568667 498046 311038 306789 354419 354965 363534 366703 364960 368945 406835 403931 715261 751354 41.05 67.9 2
12:17:34 2023-09-27 444458 445613 96318 96282 153275 157195 162328 161122 99287 98029 116795 121606 146127 146248 457992 490088 1196402 1189657 464661 481763 132204 117421 135695 136957 161062 157841 151276 151614 96705 95259 324104 286940 834788 832165 219534 217641 288002 290397 345411 335499 342555 344284 349908 354685 324296 358962 811504 857307 595084 496078 312767 306608 355720 355766 365966 369642 364483 366935 405898 407446 719329 753264 41.05 67.9 2
12:17:35 2023-09-27 449776 446981 95737 94067 153697 157195 162441 161088 99287 98062 116795 121673 145750 146960 458522 495454 1194093 1184623 464468 481994 132569 117286 135849 136786 161441 157185 147636 151615 96772 95000 323495 286126 836798 837196 219052 217571 288738 290397 342983 337625 342483 345367 351992 355467 322786 357403 810640 857307 597938 498194 312176 306321 356056 355373 362658 368164 364371 367906 406007 405204 717328 748461 41.05 67.9 2
12:17:36 2023-09-27 449139 445649 96030 96253 153241 157160 162475 160608 99731 97997 116990 121404 146432 146214 459754 495995 1193191 1177931 466124 483236 131989 117454 135777 137147 160583 157870 151242 147861 96605 95323 321551 286580 821781 836930 218886 217676 287283 289920 344762 334490 342339 346442 351740 354117 324008 359650 810566 856789 590860 492179 313062 306644 357685 354871 364038 368642 362686 366801 405646 410897 725456 750924 41.05 67.9 2
12:17:37 2023-09-27 450125 447655 95729 94168 153240 158216 161552 161501 99287 98365 116634 121876 145754 147134 458778 493066 1199028 1171110 460058 482140 131956 117421 135345 136957 160917 157905 149081 147861 96605 95551 320579 288378 821201 838118 218663 217420 288942 290837 344505 334525 342555 344842 351001 356287 320869 359874 809491 848155 596555 494602 312176 306789 356556 353087 363021 367834 363820 368201 405971 403931 720193 750924 41.05 67.9 2
12:17:38 2023-09-27 451376 446978 95437 96484 152681 158105 161518 161671 99221 98398 116406 121825 145620 147944 458778 490956 1208248 1185443 460058 482908 131989 117421 135558 137267 160917 157905 149081 150149 96571 95616 322751 290639 823742 834224 218781 218016 288906 290508 346633 337662 341340 347533 350750 355717 320869 358163 811504 845524 600968 494530 311293 306789 355756 353617 363791 369902 364923 367603 406043 403967 721596 751273 41.05 67.9 2
12:17:39 2023-09-27 446571 448080 95603 96421 152995 157739 161586 161671 99254 98504 116634 121757 145856 147203 458742 491303 1208248 1187282 459732 482140 132544 117421 135686 136957 161062 157759 149399 150150 96638 95355 321551 287091 849422 832201 218851 216931 288942 290819 344923 337625 341483 344319 351461 356859 320869 357946 810920 850595 590860 498194 311293 306789 354135 354184 363021 368235 364668 368426 408086 405795 716152 754672 41.05 67.9 2
12:17:40 2023-09-27 450110 446624 95860 96316 153241 157560 162103 161379 99320 98062 116795 121555 146162 146352 456815 491610 1199217 1185470 465026 482944 132286 117611 135747 137235 161217 158032 149533 150149 94547 95551 326774 288371 832142 834561 218136 217606 287890 295510 345899 334525 340452 345321 351992 353621 321844 357800 810321 857271 586510 497840 310414 306789 354419 353870 364675 367286 366067 368124 404721 405134 713165 753174 41.05 67.9 2
12:17:41 2023-09-27 451052 449711 95701 96420 153237 157735 162069 161379 99287 98062 116762 121673 146127 146759 457852 492876 1192932 1182165 462297 482140 132635 117362 135998 136607 161577 157324 149707 149729 96605 95291 324713 285828 834668 835744 218511 216965 288499 290313 342983 336075 342001 344842 351992 354685 321522 357946 811606 857176 590860 499536 311514 306356 356163 355373 365078 368343 364814 369957 404397 405134 714718 747496 41.05 67.9 2
12:17:42 2023-09-27 452112 448121 95761 96286 153237 157450 162328 161379 99603 98335 117017 119773 146328 146961 460044 495923 1199722 1177882 466968 483432 132195 117678 135536 137466 160549 158271 149081 148566 96771 95584 322751 290363 819087 836930 219907 218179 288093 290517 346842 335759 342591 345817 351744 352597 322332 358708 810065 852295 590860 492361 312176 306285 354419 354370 363273 367869 360645 368124 404721 406411 725529 750924 41.05 67.9 2
12:17:43 2023-09-27 452149 448080 95478 96391 152732 158105 161586 161671 99254 98365 116600 121791 146127 147806 459754 494180 1202636 1176221 461365 481855 132022 117617 135759 137501 160917 157975 149289 148802 96605 95551 326774 288437 823172 837635 218476 217011 288870 290787 346597 337387 342411 345817 351920 354507 322164 359653 809344 849810 592310 494236 311955 306573 355521 354402 363389 367834 362396 369317 404400 403332 725712 750924 41.05 67.9 2
12:17:44 2023-09-27 446168 449768 95664 96516 153237 157995 162069 161637 99287 98471 116714 121707 146127 147203 457530 495224 1201231 1183849 459516 483578 132295 117536 135767 137380 161062 157905 149289 150149 96638 95616 326947 288017 830259 836380 219227 216594 288535 295510 345411 337356 342663 342902 351744 356824 320905 358454 811174 848155 590860 495339 312176 305460 356020 355730 363534 367834 362722 367095 408340 403896 725563 753525 41.05 67.9 2
12:17:45 2023-09-27 457185 448340 95672 96424 152991 158105 161586 161705 99287 98398 116600 121909 146093 147581 458174 490123 1207354 1189502 458357 483236 132419 117340 135789 136957 161637 157659 149952 148193 94644 95551 318474 287185 832658 833860 218711 216119 288906 291230 344887 335534 341483 343321 350966 356003 321439 356861 810285 853153 600924 498194 311734 306789 353356 354184 363021 367825 363820 368124 408340 405404 715297 753026 41.05 67.9 2
12:17:46 2023-09-27 448182 449388 95858 96286 153423 157555 162314 161491 99320 98062 116829 121471 145819 146317 458892 492683 1201584 1192328 467813 483578 132204 117421 135695 137182 161354 157905 151451 147887 96638 95640 324713 286615 832105 833380 218851 217268 287283 295565 344923 334525 342001 345817 349345 355503 323083 356320 811540 856023 595084 497135 311734 306572 355971 357137 366113 368862 363125 366935 408880 405099 718272 755748 41.05 67.9 2
12:17:47 2023-09-27 453458 448340 95672 96320 153241 157739 162103 161922 99287 98062 116795 121589 146467 146999 458246 492329 1199068 1185470 464224 483505 132627 117387 135815 137140 161475 157764 149638 148395 96605 95323 324345 287495 836978 836783 219907 216896 287890 295382 342983 336311 341376 344479 351497 353586 320905 356861 809140 853536 595084 498194 310414 306789 354454 353870 364048 366482 364960 368124 404400 404567 714718 750924 41.05 67.9 2
12:17:48 2023-09-27 451425 449702 95700 96353 153241 157739 162328 161637 99287 98062 116795 121673 145819 147134 458892 493066 1192344 1183007 466493 483236 132419 117421 136041 137182 161319 157905 149707 151648 96638 95194 323495 286736 843432 837635 220260 216745 286879 289515 342983 333987 342591 342650 350679 354117 322046 355452 809381 858411 592142 498157 312176 304815 357016 354798 364048 367308 360573 369354 404433 405867 719476 750924 41.05 67.9 2
12:17:49 2023-09-27 450971 449711 95640 96358 153496 158448 162382 162208 99499 98434 116728 121943 145716 147339 461388 495850 1203218 1174477 459552 481855 132022 117454 135712 137357 161062 158382 151311 150234 96471 95485 322751 288527 826395 838893 217458 216931 288738 288775 343506 334525 342037 344842 351740 354401 319863 358708 809491 848191 598653 495808 311514 306105 354987 353870 360979 367578 362432 368124 403512 405404 723367 747532 41.05 67.9 2
12:17:50 2023-09-27 448577 450098 95664 96349 153237 157991 162069 161705 99287 98293 116634 121707 146162 146995 458210 495995 1203418 1183007 459516 483578 132204 117454 135473 137277 160950 158271 151346 148293 96605 95485 324713 289399 830575 839271 219135 216153 288499 290819 345899 334265 342483 342686 350750 355610 320312 357620 809140 848191 595084 495046 312176 303673 355236 356578 363021 369346 360645 369317 406043 405404 724195 750132 41.05 67.9 2
12:17:51 2023-09-27 448504 449060 95696 96349 153271 157355 162103 161671 99287 98297 116795 121707 146162 147136 458892 499687 1206498 1183843 462261 484948 132088 117617 135481 137441 160583 158417 149399 148461 94341 95551 324713 287531 823238 835744 218206 216292 288093 290409 344505 335759 341519 344319 349626 354423 319863 359619 811540 845091 596555 492434 310414 305997 354752 352099 363021 367869 363566 366492 405682 405795 723650 755860 41.05 67.9 2
12:17:52 2023-09-27 447127 449711 95769 96258 153624 157265 162475 161379 99287 98062 116829 121623 147482 146999 459453 493030 1201631 1189586 465904 482944 132738 117611 135781 137166 161509 158020 147535 148193 94482 95584 324104 288166 830559 833234 218851 216257 287945 295910 342983 336709 341376 344842 349345 355788 320905 354376 814099 847465 576748 497487 311147 305890 353887 354184 364048 365067 362722 366123 406043 403967 716856 754784 41.05 67.9 2
12:17:53 2023-09-27 451692 448376 96250 96324 153309 157739 162622 161671 99627 98062 116829 121673 146670 146759 459611 494563 1201631 1190623 468550 484262 132022 117454 135695 137441 161096 157905 151381 147963 96572 95323 324104 287495 831079 834291 217493 216931 286991 295419 344923 334256 341749 344319 349380 352527 321582 356356 814025 860025 586510 496173 310049 306753 354716 353798 364932 368862 363346 365456 403936 405134 718456 750999 41.05 67.9 2
12:17:54 2023-09-27 451902 449711 95858 96153 153705 157195 163030 161122 99764 98062 117213 122115 146528 147134 463687 498801 1196587 1182932 468662 484911 132353 117516 135815 137421 161319 157810 151592 147861 94547 95682 324713 286615 831627 839234 217563 216722 287314 295910 342983 333870 342591 342902 350437 353586 321844 354667 809491 859128 600924 496430 311955 304744 354171 354871 362115 366792 360537 368124 404757 404886 721596 750206 41.05 67.9 2
12:17:55 2023-09-27 454080 449702 95704 96258 153275 157739 162363 161671 99320 98062 116862 121707 145853 146725 459611 495742 1198140 1177094 467886 481780 131774 117617 135251 137406 160583 158417 151276 148799 96471 95551 326575 288486 824976 837635 217155 217268 287068 290263 346878 335614 342303 344806 349729 352386 320762 357493 810566 855428 586510 491976 311734 305460 353356 353870 365078 368790 360501 367082 403547 404886 727781 749156 41.05 67.9 2
12:17:56 2023-09-27 451757 452149 95994 94304 152900 158076 162280 162086 99188 98502 116728 121943 145884 147545 459575 495645 1204714 1183007 462529 484948 132022 117454 135507 137406 161096 158276 151451 151964 96605 95355 326947 289949 825004 840117 218171 215887 288093 288775 344742 334022 342555 342866 351497 354720 318932 356898 809491 848191 568667 494602 311293 304744 354987 354871 360979 365681 360645 366543 405935 404833 720230 749723 41.05 67.9 2
12:17:57 2023-09-27 448812 450983 95640 96225 153275 157995 162328 161671 99287 98095 116714 121707 145819 147288 459611 498650 1207354 1185707 462297 483659 132022 117454 135507 137406 161096 157940 149743 150887 94612 95551 323732 289399 830459 839308 218101 216500 288057 290409 345899 333870 342555 342902 348573 354685 321821 356280 811215 848191 586510 492106 312140 304672 355003 353652 363021 365646 361547 367082 406043 404833 727663 751923 41.05 67.9 2
12:17:58 2023-09-27 450413 450863 95628 96358 153275 157995 162363 161705 99287 98326 116829 121707 146056 147134 459575 498982 1210906 1186360 464333 483208 131989 117847 135711 137445 160616 158709 151276 149538 96437 95648 327222 290811 820424 834561 217528 216257 287283 288775 343577 335309 340177 343321 349345 352597 318379 357693 813949 845724 590860 496782 310195 306753 355468 355534 360690 368790 363711 366343 404613 403552 719131 752393 41.05 67.9 2
12:17:59 2023-09-27 448211 450827 95704 96191 153309 157265 162622 161379 99353 98062 117160 121505 146568 146759 459719 495296 1205993 1193869 469311 485635 132353 117631 135926 137389 161475 158498 149917 150149 94450 95518 325695 287167 827996 833970 218066 216257 286441 290517 342983 334291 341290 344806 347768 354188 320869 354667 811540 854778 592142 496782 310414 304672 354502 353157 362143 367308 360645 365971 406043 404567 717401 752989 41.05 67.9 2
12:18:00 2023-09-27 453435 450663 95924 96349 153731 157705 162834 161637 99287 98264 116829 121673 146670 147066 459647 495995 1203493 1187166 467776 482457 132295 117617 135870 137484 161319 158382 149289 150149 96671 95640 326774 288220 844822 835744 217085 216257 287283 290517 344923 335759 339389 343321 349585 352209 320548 355452 814099 856483 586510 496635 309793 306681 355468 351663 364563 367825 363784 365898 402873 405975 717944 753711 41.05 67.9 2
12:18:01 2023-09-27 450832 450663 95892 96248 153945 157425 163164 161467 99534 98368 117084 121875 146669 147099 462552 498764 1192747 1183737 469067 482457 132606 117617 135921 137235 161577 158126 149707 148226 96605 95291 327231 288166 829743 838857 217272 216038 286302 295837 342983 333870 342242 342866 349872 352527 320834 353826 810640 858521 592142 496782 311514 304458 353887 353870 364048 366792 359922 367603 403512 406119 721596 751569 41.05 67.9 2
12:18:02 2023-09-27 461419 453039 95733 96286 153271 157670 162588 161637 99254 98029 116795 121640 146568 146964 461277 500393 1196365 1177894 468551 483172 131989 117583 135473 137406 161062 158417 149498 148833 96571 95551 324104 290118 825183 841694 219372 217024 287036 288703 346388 333798 341340 342722 349166 351296 320655 356788 810640 853499 568667 494215 311845 304958 355505 353870 362115 366703 360357 367045 402909 404567 725456 751458 41.05 67.9 2
12:18:03 2023-09-27 450795 450908 95705 94099 153135 157725 162451 162018 99089 98264 116795 121673 145922 147703 459575 495742 1203343 1183007 459588 485942 132286 117421 135661 137406 161319 158417 151522 148905 96571 95616 324104 288414 829642 838893 217458 215297 287395 288775 342983 335759 341965 342239 349872 354082 320412 355707 808917 845688 568667 494586 310414 303995 354383 354871 360979 367567 362614 367863 405327 403659 723650 749687 41.05 67.9 2
12:18:04 2023-09-27 450549 450863 95636 96248 153275 157705 162328 162042 99254 98260 116795 121757 146365 147203 459647 499036 1206853 1185443 464297 482493 131989 117611 135747 137357 161373 158357 147433 149038 94547 95421 324104 290018 828521 839308 219286 215518 287386 288775 345899 333280 342134 344842 347173 353551 318861 355168 811751 848046 568667 491629 311955 304708 353965 354330 360979 367825 359090 365380 405935 404833 729338 753711 41.05 67.9 2
12:18:05 2023-09-27 453136 451016 95632 96415 153241 157705 162554 161671 99254 98297 116795 121757 146467 147203 459417 496103 1213406 1187203 462297 483548 132390 117617 135473 137406 161062 158452 151487 148833 94547 95616 324104 291048 832914 835744 217120 215552 287395 288536 345411 335759 339389 345329 347768 352280 318861 357367 810321 843692 590860 493863 310585 306536 354465 354548 362948 369382 360393 366785 404505 405260 724680 751886 41.05 67.8 2
12:18:06 2023-09-27 449771 451089 95766 96286 153735 157705 162869 161671 99254 98062 116829 121673 146531 147440 464677 495321 1203231 1197426 467307 485598 132535 117482 135815 137235 161611 158347 151627 148091 96772 95607 324104 288987 836550 836337 217984 214919 286570 291775 342983 335759 340380 342902 348818 354401 320535 353557 810321 854400 600924 497840 310414 305424 354752 353122 363021 366535 360573 365934 406007 404833 715261 752989 41.05 67.9 2
12:18:07 2023-09-27 452324 451052 95672 96290 153275 157705 162622 161637 99221 97962 116829 121673 146568 146317 459683 496031 1201594 1189657 469917 482493 132419 117454 135937 137372 161319 158066 151557 149538 96605 95323 327231 288383 841208 836006 216748 216188 286315 288775 342803 336088 343075 345635 346960 351331 320206 353948 814099 857858 576748 495895 310305 304958 351974 353870 363791 366792 362872 364203 403476 406119 719513 753729 41.05 67.8 2
12:18:08 2023-09-27 453491 454523 95864 94208 153887 157856 162520 162052 99155 98266 117084 122044 146431 147099 462175 493030 1192895 1183723 466381 486323 132735 117306 135917 137182 162095 157759 147840 147956 96773 95129 327231 286615 836256 840080 216783 214953 286991 290409 342947 333520 340452 342275 349357 351471 318861 351533 810640 857307 596445 497922 310414 304030 356008 351880 363021 365727 362418 367082 402554 404833 715297 749644 41.05 67.9 2
12:18:09 2023-09-27 450868 453455 95830 96082 154013 157230 162883 161088 99764 97862 117185 121438 146772 146317 459719 501101 1195515 1183007 470584 483548 132022 117454 135695 137520 161319 158161 151557 148495 94515 95682 324104 289812 832226 841160 218821 215449 285499 290783 344887 333762 342098 342794 348782 351998 322380 351496 811482 859092 600924 495376 311293 304030 355971 354421 364048 366792 359379 367082 403512 406119 722622 750206 41.05 67.8 2
12:18:10 2023-09-27 456061 453273 95799 94176 153237 158216 162069 162414 99221 98095 116728 122078 146568 147649 459683 499687 1203656 1179644 462297 483924 132295 117617 135695 137406 161319 158674 151522 149105 96605 95616 327231 291084 826689 843132 218358 214953 287800 288775 342983 333582 340177 342866 349872 351155 316938 355743 809491 850595 587960 492397 310414 304958 355003 351771 360979 365646 359922 365380 401036 403624 725600 750391 41.05 67.8 2
12:18:11 2023-09-27 450125 451161 95543 96519 153237 158105 162069 162154 99221 98062 116795 121707 146331 147498 463141 498946 1203418 1185470 464671 486213 132738 117516 135815 137304 161475 158276 147636 149038 94450 95584 327231 288486 827766 842535 217458 214850 288752 289415 342983 335759 341207 341722 349626 352386 316973 354667 809491 846884 576748 494952 310159 303226 354135 353870 360943 367308 359958 366087 404116 403021 722622 751569 41.05 67.8 2
12:18:12 2023-09-27 451052 451161 95793 96282 153271 158105 162363 161705 99254 98062 116795 121673 146568 147238 459683 500160 1208575 1188930 464661 483959 131989 117421 135823 137406 161319 158161 151663 148461 96638 95551 327231 288523 847490 838624 217120 214884 286982 288775 344923 333834 342267 342830 347209 352562 321321 354913 811570 850339 576748 492251 311955 303638 354967 355336 360546 367495 358297 365898 405935 403624 726595 755473 41.05 67.8 2
12:18:13 2023-09-27 460111 453717 95405 96387 152957 158548 161586 162989 99056 98504 116694 120453 146465 147820 463246 495116 1213762 1190474 462676 487012 132262 117454 135917 137311 161465 158503 149952 150605 96738 95551 327231 291048 834696 837159 218512 214884 288002 288739 342983 333987 338401 344574 347733 351963 316903 356572 811504 845055 595084 494952 309429 305890 353965 353870 360979 366480 360537 364239 403476 403340 722622 751886 41.05 67.9 2
12:18:14 2023-09-27 450905 451165 95571 96286 153271 157960 162328 161705 99254 98062 116795 121741 146568 147616 462356 493796 1208575 1192969 462616 483583 132453 117421 135917 137182 161577 157905 151627 147861 96638 95291 327231 288378 836112 836930 219286 216347 287117 288559 342561 336709 339281 342722 347626 353409 319507 354217 814099 848118 600924 498194 309538 304707 354894 353870 360327 366535 360573 364828 403368 402419 715297 753711 41.05 67.8 2
12:18:15 2023-09-27 454627 450980 95733 94232 153526 157565 163006 162018 99155 98166 117084 121724 146568 146999 462392 496103 1202263 1189990 469917 483243 132204 117454 135815 138577 161354 158417 151592 148594 96671 95323 324104 290018 840977 836930 218050 215552 285677 288775 342983 333870 339460 344842 345645 350420 319344 351533 811308 856629 600924 496430 310414 304708 351974 351880 363791 366535 360211 363432 403547 405404 719513 754784 41.05 67.8 2
12:18:16 2023-09-27 457941 451161 95534 96282 153275 157960 162475 161671 99287 98062 116990 121707 146568 147527 462392 494527 1199847 1187203 468882 487630 132022 117536 135695 137391 161407 158392 150057 149005 94547 95584 327231 288342 831618 839308 218050 216652 285526 289005 342983 335759 338330 344842 347483 351884 318825 353557 811504 857271 568667 495785 308956 305890 351974 351807 363021 366792 360537 363396 401071 404833 716856 750785 41.05 67.8 2
12:18:17 2023-09-27 454163 451161 95539 96149 153496 157495 162588 161603 99221 98029 116714 121505 146531 147475 464525 499687 1189476 1180367 468529 483924 132439 117421 135951 137182 161354 158126 151698 147854 96605 95259 327231 286615 838427 841343 218050 214850 285053 290409 342983 333870 340488 341794 347768 351436 318602 351388 809491 857307 590670 497487 310414 303070 355003 351844 360979 364631 358333 365934 402271 403624 719476 750924 41.05 67.8 2
12:18:18 2023-09-27 463195 453713 95988 96253 153275 157594 162397 161637 99287 97929 116829 121471 146568 146587 464677 502802 1196142 1182932 470548 484874 131922 117678 135890 137690 160960 158609 151487 149538 96605 95323 324104 288527 828560 842082 218050 215587 285201 288775 342803 333582 342831 342552 347245 349861 318896 351569 809491 856023 599431 491282 310414 303142 354002 351844 363902 367308 358297 364864 402307 405404 724429 752900 41.05 67.8 2
12:18:19 2023-09-27 457641 453717 95437 96316 152995 158216 162069 162154 99153 98062 116634 121707 146365 147478 465822 500393 1203381 1176221 464369 485054 131989 117992 135473 137441 161096 158639 151311 149138 96571 95682 327231 291532 826851 843132 216823 214850 286991 287891 342983 333582 342588 342541 347519 351884 319997 355059 810529 850521 596555 492215 310305 305015 353965 351204 360979 365681 359379 364682 400808 403268 724429 749858 41.05 67.8 2
12:18:20 2023-09-27 449492 452923 95665 94168 153526 157935 162642 162086 99155 98266 116762 121943 146431 147545 463227 501481 1206853 1186332 464333 484677 132469 117611 136424 137372 161285 158417 151661 148799 94547 95551 327231 288559 828468 840117 216783 214185 285713 288775 342983 333834 341483 341241 347488 352527 318910 354398 808917 846920 576748 494602 310414 302610 354752 354621 360943 366792 358010 365971 404721 402419 726007 750785 41.05 67.8 2
12:18:21 2023-09-27 450832 454095 95502 96249 153271 157995 162363 161705 99254 98029 116795 121673 149237 147273 463046 501252 1208575 1187203 466642 484677 131652 117650 135284 137441 160836 158785 149185 149105 96437 95519 327231 291054 822146 839308 218707 214781 286186 288631 344923 333148 340034 342722 345503 351436 316973 351569 811215 849319 585324 490862 310414 302750 351974 353870 360835 367308 357722 363432 403547 403340 726044 753711 41.05 67.9 2
12:18:22 2023-09-27 450760 454923 95543 94240 153139 158216 162294 162189 99052 98062 116714 120023 146428 147700 463736 494563 1205674 1193981 459624 486939 132419 117306 135917 136957 161577 158161 151661 151753 96605 95226 327231 288450 834502 836380 216823 215739 286991 289005 342464 333520 338365 342830 346687 351998 322050 351533 811540 848191 599431 497487 308592 304080 351974 351880 359820 365763 360537 363725 402271 401218 715297 752639 41.05 67.8 2
12:18:23 2023-09-27 449456 454136 95599 96124 153305 157739 162622 161671 99221 97929 116714 121471 146568 146999 463736 496067 1203418 1195589 468976 487703 132286 117415 136124 137045 161509 157800 147738 148226 94515 95259 327231 287995 833614 836337 216783 214219 284796 288559 342453 333546 338365 342794 345645 352562 318460 351424 809140 847429 608453 497487 309210 304030 351974 354621 360979 365179 359415 364018 404757 403659 717359 751923 41.05 67.8 2
12:18:24 2023-09-27 465374 454127 95498 96157 153271 157265 162363 161671 99122 97964 116600 121728 146568 147136 464091 493796 1198141 1184005 467850 483959 131989 117340 135439 137417 161096 157810 151451 148226 96471 95032 327231 288486 826613 839160 216823 214219 285437 288775 342500 335759 339684 342311 347488 349059 316903 351496 808569 853536 600924 497487 306640 304744 353965 350746 360979 365763 360537 364239 399876 403340 713165 749140 41.05 67.8 2
12:18:25 2023-09-27 455883 453713 95445 96191 153237 157774 162397 161705 99254 98200 117017 119773 146566 147406 464283 495886 1189402 1187227 466567 486323 132535 117272 135917 136957 161646 157940 151661 147956 96605 94839 327231 287055 838377 842535 216823 214219 285655 288775 341670 333870 339389 340725 347768 349861 316903 350875 809491 857307 594952 497840 309538 302858 355003 351807 360979 364631 358838 364864 401036 403021 716856 750502 41.05 67.8 2
12:18:26 2023-09-27 455558 453713 95640 96024 153339 157056 162657 161379 99287 97695 116829 121404 146328 146283 463773 500900 1194665 1181324 471775 484677 131956 117454 135473 137406 161096 158452 149707 148495 96437 95291 327231 288486 825320 841343 218090 214746 284286 288486 342803 333455 340309 341614 346580 350280 318719 351280 808734 854633 592142 492397 310414 303070 354002 351483 363021 365763 357220 363982 401107 404689 722307 747532 41.05 67.8 2
12:18:27 2023-09-27 455942 454855 95433 96344 153173 158146 162485 162311 99122 98266 116694 122078 146568 147665 463409 500393 1203157 1183778 462261 487703 131989 117454 135695 137269 161354 158306 151381 148226 96471 95323 327231 290191 833358 843729 216823 215891 286356 288097 342983 333870 338401 340211 347804 351436 322087 351533 808344 845652 600924 493866 309210 302858 352333 351844 359820 365763 358333 365380 401107 400901 722622 750391 41.05 67.8 2
12:18:28 2023-09-27 450642 454773 95413 96090 153275 157739 162103 161705 99254 98029 116600 121471 146365 147238 463736 502029 1206853 1186323 465063 484677 131956 117340 135507 137216 161672 158136 149952 149005 94450 95291 327231 288378 834517 839308 218050 213487 285472 287711 342983 332319 340416 341794 345125 351717 319507 351460 810640 848155 600924 493161 310671 302610 351974 351880 360653 365763 356111 363175 403512 401218 727226 753174 41.05 67.8 2
12:18:30 2023-09-27 463195 454675 95695 96157 152995 157995 162485 162345 99052 98029 116600 121707 146467 147616 463482 496031 1208248 1193006 462261 483995 132055 117063 136164 136996 161611 157940 151627 150621 96437 94935 327231 288455 836656 837367 216823 217981 285695 288296 341706 333870 340538 342275 346165 351190 317707 351460 809177 848191 600924 497487 306784 303142 351974 351844 358450 364667 359958 363432 401107 400584 714754 753436 41.05 67.9 2
12:18:31 2023-09-27 451692 453713 95470 96082 153309 157230 162397 161413 99254 97728 116634 121438 146568 146317 467150 498692 1203194 1194116 470066 485252 132286 117497 135815 137235 161475 158206 149952 149038 96671 95487 327231 288378 834482 838118 218050 213967 284273 288775 342428 333834 341058 341722 344536 351155 320106 350822 810285 847429 600924 496782 309247 304444 351974 353870 360943 364596 359343 363652 404456 402985 716819 751886 41.05 67.8 2
12:18:32 2023-09-27 457572 453877 95698 94136 153241 157670 162475 161671 99254 97997 116600 121640 146331 147101 463736 495454 1199028 1185443 469215 483924 131956 117063 135776 137224 161431 158236 149949 150149 96571 95226 333577 288577 829037 838820 216823 214185 285094 287940 342947 335759 339203 342758 346094 348259 316611 351231 811215 853463 599321 496430 306676 304958 351974 350638 360943 365400 360211 362554 398614 402383 713092 750391 41.05 67.8 2
12:18:33 2023-09-27 456207 453563 95413 96223 153526 157645 162642 162321 99023 97964 116728 119607 146722 147099 464940 495850 1198364 1184693 468976 485359 132419 116996 135921 137000 161407 157870 149917 150044 96605 95162 325438 287558 838102 842535 217746 213556 285125 288874 340878 333834 339079 340175 347173 349337 316646 349763 809491 857234 592142 497487 308992 302610 354752 351735 360907 363503 358297 364497 399840 401218 715261 750391 41.05 67.8 2
12:18:34 2023-09-27 456207 454354 95673 96090 153761 157230 162657 161413 99534 97695 116795 121370 146772 146283 464757 501216 1197832 1183007 472594 486458 131865 117306 135536 137267 161062 158196 149289 150149 96403 95129 324713 291609 829826 844090 216787 214746 283613 288251 342514 332643 341616 341026 345503 349686 316938 350858 809491 855987 582466 494215 310158 302467 351974 351771 360979 365549 357220 363689 401036 403624 723330 751458 41.05 67.9 2
12:18:35 2023-09-27 456133 455988 95608 94176 153135 158041 162485 162154 99087 98029 116600 121757 146568 147820 465086 501101 1204678 1182165 465315 486801 131956 117306 135549 137241 161295 158382 149289 150149 96537 95226 326947 290259 838182 843729 216823 217946 285530 287068 342428 333474 338365 339661 347209 350385 317707 351424 809443 845652 590860 493829 308556 302150 354752 351807 358737 365727 358010 364828 401036 399987 722363 750391 41.05 67.8 2
12:18:36 2023-09-27 452149 454992 95405 96152 153267 157960 162328 161671 99052 97862 116600 121640 146568 147203 464853 502029 1210488 1187166 466417 489089 132439 117577 135747 137261 161509 158241 149672 150570 95519 95486 324713 290524 830307 841694 216823 213487 285107 287720 342983 331673 342773 340690 344571 351884 318787 353803 809307 845018 592142 494565 309903 301197 353965 351880 359531 365692 356933 363912 402837 400865 724392 749120 41.05 67.8 2
12:18:37 2023-09-27 462723 456175 95413 96353 152711 158216 161586 162448 98883 98233 116406 121791 146331 147684 463773 496067 1212544 1190702 462261 485395 131989 117598 135695 137320 161319 158312 149604 148193 96537 95487 321436 291048 831174 838118 216823 213522 286441 286741 341946 333870 339684 342275 345090 349581 315401 351496 809104 844422 569724 495339 306712 304730 351974 351771 358701 365727 359379 360515 401689 399951 719550 750749 41.05 67.8 2
12:18:38 2023-09-27 452260 453463 95376 96115 153237 157705 162328 161671 99254 97929 116661 119683 146531 147475 464903 495886 1208435 1197505 466039 485216 132320 117286 135781 136889 161577 157905 151592 151753 94579 95226 344753 288139 834307 837934 216823 215435 284410 288536 340914 333834 337345 341205 345090 351436 318787 349272 811215 850595 597938 497487 306784 303070 351974 353870 359820 363539 358297 362590 402873 400901 715224 751273 41.05 67.8 2
12:18:39 2023-09-27 458613 455318 95445 96219 153241 157960 162588 161671 99221 97862 116795 121555 146568 147101 465159 496031 1201584 1185526 470326 485395 131989 117387 135695 137147 161319 158382 149707 148362 96571 95259 327938 290155 833494 838857 216449 213522 284459 287616 341946 333870 339203 342275 345609 348224 315947 350858 811791 854138 592142 496042 306640 304030 351974 350145 360653 365143 359668 362554 398649 402100 713165 751236 41.05 67.8 2
12:18:40 2023-09-27 465064 456175 95608 94111 153139 157820 162485 162052 99122 97931 116728 119827 146431 147545 465159 496031 1197254 1183843 468772 486043 132386 117030 135917 137158 161611 157659 150268 150045 96605 94807 326947 289399 840209 843729 216823 213522 284658 288554 340602 333834 338365 339661 346687 349059 322506 349236 809220 857271 602391 498194 306784 302150 353965 350710 359856 362923 358297 364203 399244 401218 715261 750391 41.05 67.8 2
12:18:41 2023-09-27 457345 454992 95478 96048 153629 157195 162622 161156 99254 97395 116829 121370 146772 146740 465159 501993 1192969 1182165 468602 488742 131865 117387 135439 137277 161062 158382 149707 149038 94547 95194 326947 290010 827926 843582 216823 215747 283180 287675 342803 332373 338365 340175 345367 349024 318947 352260 808308 857271 599431 495376 309538 301972 351974 351488 360943 363249 356146 363689 399805 402419 719513 750391 41.05 67.8 2
12:18:42 2023-09-27 458829 456284 95382 96252 152961 158105 162223 162189 99089 98029 116600 121808 145785 147545 464830 502875 1203824 1177931 464333 486837 132378 117340 135702 137000 161062 158417 151417 149538 96403 95259 326947 291089 837817 843729 216671 217946 285280 286535 342464 333328 340166 339661 346687 348259 315920 351424 807127 845688 568667 492397 308556 302574 353965 350145 358737 365692 357184 363689 398614 399391 721213 749858 41.05 67.9 2
12:18:43 2023-09-27 450935 453821 95378 96219 152995 157960 162363 162042 99052 97862 116440 121589 145819 147134 466076 501993 1208388 1189607 466642 486765 131956 117320 135687 137235 161441 158284 147535 149038 94450 95259 326947 290155 850022 842891 216823 215133 284676 286938 342428 332787 339389 339411 345361 350350 317707 350328 807163 846161 600924 494602 309975 301232 351974 351880 358772 365143 358518 363432 402235 399987 726007 751273 41.05 67.8 2
12:18:44 2023-09-27 455526 455621 95252 96257 152998 157970 161586 162414 98579 98062 116086 121909 146040 147854 465122 496067 1211683 1190627 463956 486115 132378 117225 135869 136957 161309 157905 149603 148226 96403 95129 326947 290637 834177 837635 216485 217839 285601 286499 340878 333870 338724 340725 343572 348259 315847 350858 809140 843230 599431 496782 306676 303106 351974 351452 357622 364596 359090 360479 399840 398795 716856 749687 41.05 67.8 2
12:18:45 2023-09-27 453224 454267 95437 96185 152994 156916 162731 161949 98990 98168 116661 121841 146156 147134 465049 498764 1208435 1196573 469178 486079 131989 117063 135695 137147 161475 157870 151592 148226 96537 95000 327938 290018 838209 836416 216823 217946 283790 287891 340914 333599 339684 340690 344536 350385 317707 348709 809491 850595 599431 496430 306748 302610 351974 351844 359856 363249 357722 360479 402271 401218 714718 751317 41.05 67.8 2
12:18:46 2023-09-27 458943 454814 95448 96044 153135 157594 162328 161637 99153 97862 116600 121640 146672 146917 465195 496031 1199028 1186323 469917 486115 131989 117225 135473 136957 161394 158271 151557 148091 96537 94968 336858 290227 836212 838893 216061 213191 283790 286938 341946 333870 338448 340761 345054 347185 317707 349835 811215 852259 599431 496430 307123 303142 351974 349617 359856 364596 359379 360479 400259 400933 716760 748780 41.05 67.8 2
12:18:47 2023-09-27 458147 456280 95543 96255 153135 157565 162485 162018 99056 97829 116567 121471 146568 147238 465987 495814 1194888 1183760 468550 486115 132372 117185 135695 136828 161577 157905 151592 151825 96605 94549 324466 287936 838240 843729 216518 217946 284831 287891 339849 333328 338092 338637 345367 348224 317707 348148 808344 856629 594952 496782 308230 301232 351974 350427 359566 362415 357184 362812 398649 400584 717365 746869 41.05 67.8 2
12:18:48 2023-09-27 456280 453839 95724 95920 153271 157125 162622 161379 99254 97695 116795 121236 146978 146158 465890 502772 1198140 1180330 468602 486837 131231 117496 135584 137166 161339 158392 149463 149038 96535 95226 326947 290866 833399 844544 216823 215739 282890 286978 342947 331780 341021 340032 346837 348259 316868 348184 807163 857162 583895 493131 309065 301197 351974 350674 360075 363503 358518 362590 398649 402383 721596 751569 41.05 67.8 2
12:18:49 2023-09-27 457211 454593 95378 94160 153067 157960 162069 162189 99052 98029 116406 121959 146123 147581 466076 499036 1203418 1181324 464757 486873 131198 117306 135345 136957 161319 158674 151557 148528 96403 95064 330419 291532 836466 844925 216518 217569 284996 286499 341910 333094 339684 339375 345680 348294 315883 350364 805984 844458 600924 492397 306748 301902 351974 350391 357622 364347 356146 363432 398614 398795 722622 751035 41.05 67.8 2
12:18:50 2023-09-27 453583 454171 95283 96057 152991 157594 162103 161671 98916 97728 116440 121471 146668 147510 465561 506560 1209400 1189769 467983 486693 131889 117286 135837 137140 161475 158382 151557 148058 96403 95032 327231 291333 833920 841306 216823 217569 283928 286687 341623 331278 338365 339661 343537 349302 315920 352473 807163 844458 600924 493516 306388 300740 353820 351807 358701 364631 358518 363139 400754 401579 723330 750391 41.05 67.8 2
12:18:51 2023-09-27 456133 456329 95340 96082 153127 157739 162363 161705 99120 98093 116440 121471 146467 147238 465195 500548 1212631 1187305 466563 486837 131198 117063 135064 136957 160950 158417 151276 148395 96236 95129 327222 292602 830771 837599 216518 217569 284423 285419 342464 333040 338724 341517 343261 348259 315920 351424 809234 838415 586510 490898 306712 303106 350912 350710 358772 365763 357184 360334 399280 399706 721337 749687 41.05 67.8 2
12:18:52 2023-09-27 454592 457577 95413 94164 153067 157725 162338 162086 99021 97997 116567 121959 146328 147580 466794 495959 1208248 1187458 464333 488742 132664 117205 135909 136794 161611 157905 149849 150330 95586 94743 327938 288523 837668 838857 216518 213627 283826 286535 339849 333834 339203 340211 343537 351884 315847 349236 810640 845688 597938 496782 306158 302150 351726 351240 356583 362959 357758 363624 400437 398795 714754 749687 41.05 67.8 2
12:18:53 2023-09-27 460632 454526 95409 95953 153241 157265 162363 162103 99085 97695 116600 121471 146568 146999 466220 499433 1203292 1186425 470584 486837 131998 117030 135468 136957 161096 157940 149399 150255 96403 94968 326947 290191 833610 838893 215606 217946 283556 286692 340914 333599 337730 341758 343537 348925 315920 349236 809140 853536 594164 494252 306424 303142 350912 349371 359568 363765 360777 362516 400404 401040 716413 751421 41.05 67.8 2
12:18:54 2023-09-27 459960 455593 95405 96312 153207 157670 162103 161671 99085 97862 116533 119578 146568 147203 466220 496067 1197291 1188014 469646 486494 132204 116640 135917 136509 161646 157394 148428 151614 96471 94389 333577 288450 844809 843132 215909 217569 283357 286974 338824 333599 339444 338352 345090 347739 315920 348219 809491 854778 599431 497487 306676 301232 351974 349617 358772 362097 356933 362590 397463 399391 714754 749325 41.05 67.8 2
12:18:55 2023-09-27 458580 453888 95405 95886 153629 156976 162657 160976 99391 97395 116829 121236 146568 146283 464794 502772 1197019 1184623 473192 489089 131856 117219 135371 137045 161217 158171 149813 150888 96535 95065 326947 290639 831627 843729 216213 217910 281852 286723 341875 331278 337819 338673 343572 350401 322123 348184 807200 854778 606938 491665 309065 301197 351650 350674 360979 363539 358011 360515 398649 400862 722307 750391 41.05 67.8 2
12:18:56 2023-09-27 461431 457180 95252 96057 152749 157739 162382 162208 99052 97862 116440 121589 146568 147238 465232 501288 1201231 1177931 467886 486837 131198 117063 135600 136970 160950 158674 151311 149538 96303 95032 329224 292022 828899 844925 215303 217569 283790 285187 341982 330956 339444 339423 343537 348680 315883 350364 808344 848191 587290 490935 306748 301691 351726 347550 358197 365471 358518 360443 397029 399426 723465 746265 41.05 67.8 2
12:18:57 2023-09-27 456311 455876 95183 96082 152893 157995 162103 162042 98990 98168 116661 119773 147084 147475 467566 503378 1203269 1184618 465092 486693 132281 117225 135473 136991 161096 157940 149952 149005 96503 95032 326947 291084 829382 845291 216715 213627 284867 285860 340949 331852 339684 337617 345125 348294 315920 349308 806555 843267 599431 492434 306460 300740 351974 350710 357658 364084 359027 364254 398649 398166 721596 746832 41.05 67.8 2
12:18:58 2023-09-27 454883 457472 95382 95949 153271 157735 162363 161671 99052 97895 116440 121471 146365 147238 466550 503552 1211683 1187445 467886 486945 131132 117362 134809 137441 160549 158967 150056 149205 96236 95551 327231 292504 830302 838893 216061 214228 283450 285223 342742 331314 338724 340725 342472 348259 315365 349799 809491 843230 592142 489441 306748 302843 350383 350710 358449 365214 358011 359321 400210 400619 726191 751778 41.05 67.8 2
12:18:59 2023-09-27 456706 456900 95114 96280 152503 158000 161932 162571 98751 98233 115986 119986 146093 147719 465159 498982 1213762 1192323 463677 486873 131865 117063 135747 136908 161319 157940 151486 148260 96270 94839 330419 291532 835873 837970 216061 213927 284574 285223 339849 333599 337730 340461 342986 347219 314630 349799 810640 838451 599431 495376 306979 302150 350948 350181 356297 363823 357758 360370 398614 397573 716856 747532 41.05 67.8 2
12:19:00 2023-09-27 453546 454601 95382 95891 153271 157230 162622 161379 99085 97695 116714 121471 149305 146794 467284 498300 1201268 1194739 472110 486873 131774 117030 135583 136930 161407 158161 149603 147989 96337 94743 327938 288613 836437 836380 216072 214228 282064 286853 339885 332355 338724 339661 341445 347739 315920 350486 809491 850595 596445 496782 306424 303259 351686 351519 358629 361225 359536 360298 400893 399529 716923 754672 41.05 67.8 2
12:19:01 2023-09-27 457508 454561 95374 95949 153267 157460 162937 162042 99052 97662 116600 121404 146397 147406 467946 499036 1205003 1190702 468566 486079 131964 116996 135439 136974 161285 158166 149813 150255 96503 94935 327938 291678 833367 839308 215606 217874 282064 286481 340566 331816 338724 341445 341888 348925 315920 350910 811519 847429 599431 495303 306640 301232 349818 351168 359531 362345 359027 359791 400402 400584 717365 749687 41.05 67.8 2
12:19:02 2023-09-27 460246 454486 95374 95948 153203 157957 162441 161637 99019 97829 116600 121522 146225 147755 467285 500565 1205993 1189694 471886 488558 131922 117286 135558 137105 161441 158206 149743 148160 96469 95000 326947 291048 839244 842891 215570 214501 282890 286463 340602 332500 337511 340725 342951 348680 315920 348148 811215 852295 599431 493792 306172 303035 349818 348528 359278 362380 357148 359213 399275 399916 714718 751458 41.05 67.8 2
12:19:03 2023-09-27 460246 454566 95378 96019 153097 157560 162630 161671 99120 97695 116600 121606 146568 147203 466918 496103 1198994 1185443 469917 486873 132744 116916 135883 136828 161611 157759 147738 151648 96370 94935 330419 290227 845448 843132 215606 214228 283273 286025 338789 333834 338448 338566 344536 348925 315847 348673 809491 847429 599431 497487 308543 301197 351974 349054 358665 361331 357184 360443 399275 398760 713128 749436 41.05 67.8 2
12:19:04 2023-09-27 458618 454530 95507 94264 153743 156951 163130 161467 99056 97931 116694 119607 146669 147407 467763 504805 1192747 1183703 472557 486837 131956 117381 135712 137592 161509 158319 151592 148091 96403 95162 327231 288414 838879 846495 215606 214228 282094 287378 340327 331278 339684 338091 343537 348925 315559 348779 809491 855281 593459 497487 308982 301410 351974 349581 358701 361296 359027 360479 400122 398760 714175 749621 41.05 67.8 2
12:19:05 2023-09-27 457609 454521 95405 95853 153590 156906 162657 161457 99221 97362 116829 121202 146550 146317 467946 504225 1195484 1183007 473192 486837 131198 117030 135345 136923 161062 158236 151417 148362 96336 94775 327938 290601 832797 844925 215319 214228 281170 286061 340914 329813 339684 338364 343277 349416 315920 348779 806555 854778 596445 495339 307998 301157 351974 349054 358737 361008 357174 360226 400223 399702 719292 746721 41.05 67.8 2
12:19:06 2023-09-27 469166 457577 95448 96188 153135 157530 162485 161637 99188 97925 116600 121404 146568 147099 467432 504581 1199885 1179607 473192 486656 131132 117030 135030 137387 160771 158382 151382 148833 96203 95097 325955 291945 829880 843729 215267 217604 282064 285187 341946 331283 339203 338637 343021 347667 315920 348954 809491 851800 568667 490133 306780 300951 351443 349880 360399 364304 357467 360370 399275 400584 724158 746832 41.05 67.8 2
12:19:07 2023-09-27 458943 458225 95187 96052 152715 157739 162069 162042 98850 97862 116406 121673 146568 147684 467247 501604 1206853 1181324 465721 486945 131198 117030 135439 136991 161360 157905 151557 148461 96403 94968 327231 291945 833920 846124 215909 213328 283843 285151 340842 331816 338724 337581 344606 349416 314372 349236 807107 846761 568667 494215 308292 302866 351902 348911 356405 363291 357864 360334 399730 396391 722565 749325 41.05 67.8 2
12:19:08 2023-09-27 454883 458545 95374 95985 152923 157670 162069 161671 98883 97898 116339 121438 146432 147203 467676 505008 1206853 1187166 467641 486873 132008 117030 135451 137213 161062 157905 149498 147989 96370 94775 330419 291084 833920 843132 216061 213627 283626 285191 339849 329778 339684 338091 342197 347947 314851 348148 807163 843194 599431 491629 306460 301157 351443 351204 357084 363213 355880 362001 399524 398166 724429 751569 41.05 67.8 2
12:19:09 2023-09-27 464032 455556 95431 95953 152991 157230 162328 161671 98883 97695 116661 119607 146328 147475 468072 504864 1213762 1190474 469067 486765 131066 117448 134928 137338 160883 158785 151242 149171 96533 95486 330419 293187 822364 841037 215606 213899 283145 284716 342428 330777 337916 340175 341410 347185 315553 349236 809491 843267 599431 489405 307854 301867 349537 349617 357336 364596 357757 358203 398614 398166 722307 751047 41.05 67.8 2
12:19:10 2023-09-27 465360 456915 95090 94003 152605 157995 161922 162448 98883 97997 116326 121640 146162 147581 467247 501101 1214269 1190702 464830 486945 131865 117030 135030 136923 161062 158271 151557 148428 96370 94968 324453 292845 833371 838857 215606 213627 283790 284281 340363 332787 337144 340367 342436 347185 313859 349272 810640 838415 597938 492361 305240 302114 349854 349617 356547 364311 359027 359249 397427 396391 721084 751236 41.05 67.8 2
12:19:11 2023-09-27 456021 458875 95439 94264 153101 157565 162485 162052 98988 97898 116339 119773 146397 147545 467578 500393 1208248 1189181 466703 486837 132179 116916 135906 136522 161577 157694 149813 150255 96403 94549 324713 288523 842215 840080 216061 213029 282925 285824 338789 332823 337730 338673 342472 348259 313894 350094 811215 838415 599431 495339 305454 301655 350359 349581 355976 362415 356933 359249 397427 399467 717365 749120 41.05 67.8 2
12:19:12 2023-09-27 462714 457008 95252 95886 152779 157450 162363 161671 99120 97958 116406 121606 146331 147238 467946 500040 1206853 1196439 467114 486909 131989 117030 135695 136828 161611 157905 151696 147861 96571 94423 327231 288486 838310 841343 216213 213029 282187 286298 338824 332235 337694 338637 342472 348259 314815 349273 811174 843194 592142 496430 304775 301232 349567 349366 357983 362676 359389 359683 400404 399352 717210 751384 41.05 67.8 2
12:19:13 2023-09-27 466232 458225 95378 95885 153203 157195 162475 161603 98990 97865 116567 121438 146568 146964 468339 500528 1208650 1195589 470584 486837 132141 116835 135545 136922 161431 157870 149707 150149 94611 94518 321436 288536 842152 838227 215909 213627 281594 286182 338824 331816 337730 338637 341958 350293 315589 348779 810640 846920 597938 496782 307341 300740 350383 350674 356011 361296 358772 361119 398649 396391 713165 749687 41.05 67.8 2
12:19:14 2023-09-27 454883 455948 95252 95819 153237 157195 162397 161491 99052 97395 116440 121320 146568 146725 467946 499036 1201231 1193006 472594 486909 131832 117329 135439 137201 161465 158126 149603 147963 96370 94549 327938 288523 834685 837599 215606 213627 281170 286490 338824 331780 338208 338601 342979 350822 317028 349016 810419 845506 592142 496672 305562 302999 350732 349965 355833 361190 359027 359249 398299 396356 715246 751087 41.05 67.8 2
12:19:15 2023-09-27 454477 457435 95252 95857 153224 156916 162903 161525 99052 97395 116600 121404 146568 146964 467946 499001 1206068 1194702 471724 486945 131956 116916 135562 136827 161319 158126 149902 150149 96403 94775 325438 290263 840150 838227 215606 213627 281205 286159 338824 331816 337730 340079 341410 347739 315847 348779 809491 849392 585705 496430 306468 300740 350383 350710 356547 361008 358518 359285 399524 396426 713670 749687 41.05 67.8 2
12:19:16 2023-09-27 454883 455916 95382 95857 153275 157051 162622 161345 99052 97395 116600 121236 146568 147115 467946 499072 1203418 1193006 471289 488395 131774 117030 135251 136923 161096 158161 151451 151824 96303 94549 327938 290155 838063 839271 215391 213835 283508 286039 339193 331637 337548 338494 342906 350401 315151 348349 811791 846884 592142 496782 305240 302959 350486 350355 355406 361296 358518 359285 401428 395766 714212 749687 41.05 67.8 2
12:19:17 2023-09-27 454874 458545 95244 95882 153271 157086 162588 161491 98850 97362 116600 121404 146568 146317 467946 499036 1203493 1192969 471923 486837 131774 116835 135536 136926 161360 157870 149707 150149 96403 94549 327938 290268 833992 838227 215454 213477 281179 286159 338824 331547 337730 338601 342979 347981 314887 348779 809491 845688 596445 496430 304810 300740 349818 349581 355441 361261 358772 359249 398020 399171 716338 752914 41.05 67.8 2
12:19:18 2023-09-27 456207 456414 95378 96083 153135 156812 163275 161535 99056 97597 116694 121404 146293 146725 467653 499036 1203418 1196624 468602 486909 131652 117219 135712 136923 161319 157870 151557 151895 96370 94456 328929 288523 835852 838712 215454 213477 283107 285824 338789 331314 337694 338091 342979 347981 314630 348285 809491 845055 597938 496430 304775 300740 349854 349335 355441 361043 358518 359249 397427 396043 714175 751569 41.05 67.8 2
12:19:19 2023-09-27 454525 456593 95248 95853 153237 157195 162622 161525 98916 97695 116406 121320 146568 146759 467946 499773 1202971 1189181 471923 486873 131454 116916 135456 136544 161319 157905 149713 148124 96303 94391 325327 288523 836888 838893 215454 213328 281170 285223 338789 331547 337419 338091 342979 347739 314372 348215 810640 845652 594952 496078 306431 300949 352070 349049 355299 362274 358990 361121 399203 396709 718456 751347 41.05 67.8 2
12:19:20 2023-09-27 454168 457048 95244 95882 152998 157315 162417 161603 98850 97695 116406 121471 146162 147338 466834 501246 1205993 1196439 467813 486837 131865 116835 135439 136509 161319 157905 151627 148723 96370 94614 327231 288486 841775 838857 215606 213029 282099 285223 338313 331780 337419 338601 344543 347185 312942 348779 810065 838415 600924 495808 304310 301232 349327 348563 354943 362380 358843 358203 399275 395766 717401 749120 41.05 67.8 2
12:19:21 2023-09-27 454883 456593 95118 95721 153131 156941 162588 161491 98883 97395 116440 121404 145819 146827 466897 499036 1201268 1193006 471326 486909 132033 116801 135439 136509 161062 157870 151592 151753 96203 94391 327938 288523 836775 838264 215606 213029 282838 285223 338824 331278 337127 338387 342762 349800 314306 348139 810529 846234 597938 496283 306542 301973 349675 349018 355406 361008 358011 358744 400368 396356 713128 748590 41.05 67.8 2
12:19:22 2023-09-27 454883 456620 95405 96053 153025 156941 162554 161122 98883 97395 116406 121404 146568 146759 468610 499072 1203418 1194875 471923 486945 131198 117063 135345 136957 161319 158101 151557 151683 96269 94456 327231 290191 840037 839234 215303 213029 281223 285223 338789 330813 337180 338091 342979 347185 313894 348248 809491 844458 602977 495376 304525 300319 349572 348563 354943 361043 358011 358708 396316 395766 713707 750206 41.05 67.8 2
12:19:23 2023-09-27 463850 456598 95187 95691 153278 157051 162475 161379 98883 97395 116406 121320 146568 146759 468610 499036 1202971 1193006 471923 486909 131198 116835 135345 136509 161319 157905 151522 148859 96236 94549 328929 289937 838628 841694 215319 212922 281029 285080 338682 331135 337475 337948 342352 349908 313859 347719 809491 845018 593061 497031 304775 302083 349572 348528 354375 361049 358549 358167 399275 395178 713165 750391 41.05 67.8 2
12:19:24 2023-09-27 454837 455465 95187 95691 153228 156941 162475 161122 98883 97395 116440 121438 146568 146964 468610 500476 1205208 1194702 473266 486873 131165 116835 135443 136629 161096 157905 149289 150044 96203 94518 326774 288599 834643 837635 215303 213029 280724 285307 338824 330187 337180 337854 342737 347704 313930 347719 809491 845688 596445 496430 304775 300283 349327 349054 354410 360216 357754 361487 400223 396853 716413 751458 41.05 67.8 2
12:19:25 2023-09-27 454773 456767 95378 95983 153169 157021 163013 161637 99019 97395 116600 121404 146157 147134 468907 500476 1201268 1196624 472594 486801 131652 116835 135030 136475 161354 157905 151592 151753 96203 94456 327938 290191 833544 838227 214778 213029 282707 285223 338551 330777 337217 338091 342496 347185 313966 347756 809491 845688 596445 496430 304310 301157 349327 348563 354410 360251 358011 358167 396351 395454 713165 751569 41.05 67.8 2
12:19:26 2023-09-27 455599 457308 95248 95754 153271 157195 162622 161413 99052 97395 116440 121270 146467 146759 467946 499072 1202971 1189181 471289 486945 131454 116916 135362 136509 161062 158196 149713 150255 96236 94456 327566 290200 836550 838893 214964 213029 280903 285187 338551 330813 337180 337581 342737 347185 313894 347649 809491 847398 596445 496525 306431 300634 351321 348385 354304 361190 358408 360974 399166 396637 715261 750391 41.05 67.8 2
12:19:27 2023-09-27 454883 458085 95374 96013 152998 157160 162363 161525 98782 97395 116339 121438 146568 147101 468610 498650 1203418 1195589 469917 486945 131774 116674 135439 136544 161354 157759 151592 148554 96236 94389 330419 288523 839419 838893 215606 212730 281231 285223 337803 331278 337180 337581 342568 347150 312906 348248 809491 838415 597938 495808 303847 300319 349291 347514 354410 361331 358298 358167 397029 395178 715297 750391 41.05 67.8 2
12:19:28 2023-09-27 455599 456950 95118 95721 153131 156941 162510 161156 98815 97362 116440 121236 145785 146317 466933 500512 1202971 1192969 472996 486945 131611 116835 135064 136509 161096 157759 151451 151718 96236 94391 327938 290191 833188 838893 214929 213029 282838 284987 338575 330992 337127 338352 342388 349416 314229 347081 809307 848786 596445 495932 306542 301583 349327 349617 354907 360509 357357 358132 397427 395178 713128 750739 41.05 67.8 2
12:19:29 2023-09-27 456021 457290 95118 95753 153237 156976 162510 161156 98916 97395 116406 121152 146568 146317 468610 500900 1203418 1194875 471362 486981 131165 116801 135064 136544 161096 157990 151557 151718 96203 94456 330419 290637 832721 839271 214326 213029 280398 285187 337803 330813 336668 337581 342014 348925 313930 347473 809491 846920 592142 496078 304525 299444 349327 349617 354445 359929 357504 358167 397463 394867 712624 749140 41.05 67.8 2
12:19:30 2023-09-27 465171 457308 95122 95691 153491 156723 162363 161156 98883 97362 116440 121236 146568 146317 465778 500512 1201268 1189586 472028 486945 131165 116721 135064 136544 161096 157905 151451 148283 96567 94936 327938 291470 834797 839308 214183 213257 280994 285009 338408 330634 336998 338328 341666 347946 313930 346664 809381 848786 592142 496511 303847 301230 348800 349330 354445 359678 356669 357880 397463 395178 713165 749156 41.05 67.8 2
12:19:31 2023-09-27 456207 457955 95122 95691 152775 156941 162363 161122 98883 97330 116406 121202 146162 146317 467946 500160 1203493 1190623 472028 486945 131132 116640 135162 136607 161062 157759 149289 150044 96236 94391 333265 290295 834552 838264 214104 213029 280319 284432 338313 329492 336394 338364 341737 347946 313930 346700 807163 848191 594952 495376 304310 299373 349327 349617 357983 360889 356706 360937 400971 399352 716413 752528 41.05 67.8 2
[truncated: 177,434 more chars]
