# Supplementary material for: Methods for Estimating the Detection and Quantification Limits of Key Substances in Beer Maturation with Electronic Noses
Source: Sensors (Basel). 2024 May 30;24(11):3520. doi: 10.3390/s24113520 (PMC11175341; doi:10.3390/s24113520)
Supplement: Supplementary file 1 [file sensors-24-03520-s001.zip › Data/2-Phenylethanol/raw data/Day 2/10ppm1.txt]

Time Date R01 R02 R03 R04 R05 R06 R07 R08 R09 R10 R11 R12 R13 R14 R15 R16 R17 R18 R19 R20 R21 R22 R23 R24 R25 R26 R27 R28 R29 R30 R31 R32 R33 R34 R35 R36 R37 R38 R39 R40 R41 R42 R43 R44 R45 R46 R47 R48 R49 R50 R51 R52 R53 R54 R55 R56 R57 R58 R59 R60 R61 R62 T01 H01 Phase
09:24:00 2023-09-27 369207 364184 89227 86869 136501 142907 143795 143042 94442 96185 104561 107048 131784 131236 371927 398787 1069190 1060471 392244 407080 122476 105497 118416 119535 139344 136871 129036 129417 86431 84605 283410 245569 724088 724364 216715 214121 278177 279581 327487 319788 333505 336423 350822 356717 329568 368605 753650 784379 551790 451946 295883 292157 336622 337037 351893 356850 358011 363457 403404 403056 662275 685803 40.25 67.6 1
09:24:01 2023-09-27 367265 364484 89105 86905 136278 142907 143795 143142 94060 96152 107172 107121 131602 131119 369763 401174 1069812 1052176 392836 407401 122120 105497 118021 119618 142717 136905 128857 129507 86245 84668 279353 246438 719285 726342 216518 214077 278124 279761 325950 317964 336912 334472 350174 356859 329818 366574 747801 784031 547677 450597 297567 290524 338838 334472 351749 355867 357220 363175 399876 403976 662503 687143 40.25 67.6 1
09:24:02 2023-09-27 369082 364520 89105 86783 136278 142772 143599 143142 94187 96285 107132 107228 131693 131302 372489 397025 1063751 1053200 395027 407437 122272 105530 118219 119618 139928 137114 129078 129528 86708 84762 279353 246438 722656 722426 215854 215435 277165 279725 325915 317929 333685 337344 349679 355503 332540 367895 754328 791183 553859 456002 295596 290630 336764 338055 350620 356350 360235 362590 402909 401254 653118 683756 40.25 67.6 1
09:24:03 2023-09-27 365192 364774 89263 86719 136501 139904 143865 142808 94283 93903 104561 107048 131818 131119 372489 398122 1069848 1057426 391064 407437 122323 105497 118219 119618 142787 136871 129036 129507 86279 84757 279353 247136 721872 723010 216518 217946 278320 279367 327428 318127 333577 337344 350966 356609 330817 368269 752579 784333 544365 449819 297453 291388 338457 338316 351393 357102 359536 364718 404541 402877 659640 687528 40.25 67.6 1
09:24:04 2023-09-27 369551 364516 89109 87107 136406 143006 143865 143342 94347 96185 107166 107261 131693 131119 371891 401174 1063537 1053040 395974 409924 122646 105715 118348 119550 139344 137183 129057 129597 86622 84757 279353 245049 728341 726860 215962 215133 277822 279761 326794 318927 333685 334543 351618 356145 331785 367895 752193 792374 547677 456043 294488 291339 338327 334543 353956 356850 358609 360479 401107 404833 654492 685767 40.25 67.6 1
09:24:05 2023-09-27 370405 364511 89259 86901 136394 142807 143795 143142 94379 96252 107201 107228 131784 131485 369799 397169 1066661 1060439 396825 407437 122323 105497 118219 119535 142886 136871 129126 129417 86397 84694 279913 246090 727141 722499 216823 217604 277539 279056 325424 318679 333685 337680 351497 357863 332504 367378 752891 787569 549048 456290 295704 292511 337402 337368 351821 358862 360814 360515 402909 403695 660364 689488 40.25 67.6 1
09:24:06 2023-09-27 369853 364520 89092 87328 136076 143141 143594 143212 94091 94236 104627 107539 128846 131713 371746 401031 1066773 1047709 398223 410649 122646 105609 118300 119837 139378 136871 129078 129493 86675 84731 279353 245742 723651 727405 216521 215133 277929 279677 324934 318481 336394 334543 351992 355788 331785 367114 751092 791219 547677 457262 295181 290665 338838 335516 351965 356850 359692 360515 400508 404833 652610 685767 40.25 67.6 1
09:24:07 2023-09-27 370405 364520 89255 86901 136463 142907 143795 143342 94283 96185 104600 107228 132006 131393 371963 397025 1065904 1057426 397671 407116 122408 105675 118300 119618 142787 136905 128857 129417 86397 84731 279353 246090 721083 722499 216671 217676 276475 281669 328182 320899 333433 336423 349765 356788 332684 367785 753576 789951 548705 456006 295883 291481 337509 336529 351713 356931 358838 360515 402343 403659 661560 686628 40.25 67.5 1
09:24:08 2023-09-27 366529 364516 89105 86996 136055 143006 143525 143142 93995 96285 107172 107261 131602 131809 371370 397205 1076075 1054025 394302 407437 122001 105853 117661 119871 142484 137580 128678 131804 86245 84731 279353 247136 714009 721129 216823 217569 278124 279761 325985 317039 337217 334543 351744 357863 331283 366868 748896 786045 526158 450633 296789 290665 338838 334508 351965 356399 357220 363725 400808 405512 661806 683756 40.25 67.6 1
09:24:09 2023-09-27 370105 363424 89109 86937 136402 142807 143795 143042 94155 96185 107132 107154 131693 131119 369799 397025 1066661 1057426 395935 407472 122239 105530 118416 119618 142787 136905 129036 129507 86708 84831 279353 246292 728973 722426 216823 214830 277201 281940 328182 320973 333505 336564 350683 357612 332828 367114 753464 784405 552469 456006 295883 290454 337307 336423 350723 357854 359451 362627 402307 402454 654991 685730 40.25 67.6 1
09:24:10 2023-09-27 364262 364476 89105 86873 136367 142877 143704 143142 94060 96285 107247 107261 131823 131393 371894 396347 1075275 1057071 394581 407472 122205 105853 118021 119871 142709 137276 128767 132163 86245 84866 279913 247837 715493 723010 216518 217676 277929 279761 327923 316969 333722 336600 350472 356859 331556 366868 751583 784297 547677 452020 297771 290153 337307 337581 350087 357640 361071 365383 402996 402276 658743 686063 40.25 67.5 1
09:24:11 2023-09-27 368559 363393 89259 86751 136535 142638 143765 142908 94411 96019 107316 106868 131818 131119 371927 402056 1060670 1051288 394581 409924 121068 105576 118807 119522 140220 136768 129395 129507 86569 84731 283410 246438 731339 726269 216213 212895 277929 279761 328414 320390 333541 336529 349930 355253 332324 369202 747936 793495 551790 454670 295883 292440 336493 337319 351965 356600 358333 362627 404757 405869 654739 687298 40.25 67.6 1
09:24:12 2023-09-27 367632 363428 89137 86901 136398 140429 143594 142942 94187 96152 107166 107080 131915 131119 371665 398751 1068432 1061680 393392 407437 122357 105425 118252 119452 139378 136905 128857 129237 86588 84605 279353 245569 724617 724548 216823 213927 278320 279761 324934 319446 333649 336093 351744 357362 329818 366574 753506 783533 551790 453379 298042 292157 336658 337439 351857 357245 358736 362445 403404 403624 662312 687298 40.25 67.6 1
09:24:13 2023-09-27 370658 364229 89105 87076 136089 143106 143525 143212 94092 96253 107098 107539 129911 131586 369474 402102 1066734 1046964 398519 410649 120397 105787 118117 120031 142683 136871 128767 129507 86279 84699 279353 245871 717665 727369 216213 217558 277929 281344 324898 318704 335646 334543 350210 356359 331785 367114 751923 791815 547677 457048 294981 290524 338600 337852 351965 356850 358333 360515 399911 404833 656417 683793 40.25 67.6 1
09:24:14 2023-09-27 368445 364224 89137 86687 136085 142916 143594 143107 93995 96185 107098 107048 131636 131119 369799 397025 1065333 1057426 395656 407437 120479 105530 118252 119535 142588 136905 128857 129417 86279 84636 283410 246090 722422 721988 216823 217711 277025 279446 328182 318715 333433 338397 350149 357540 332684 367525 752504 788832 553859 457265 295740 291516 337272 336529 351965 356433 361584 362663 402307 403340 657921 685767 40.25 67.6 1
09:24:15 2023-09-27 371185 363973 89219 87198 136475 140687 139608 143342 94347 94172 104534 107195 131888 131818 369582 399800 1069949 1047075 396565 407437 122035 105754 118055 119962 142648 137130 128767 129597 86615 84825 279353 246438 718301 726378 216518 217981 276760 279907 325915 317039 336704 334613 351992 356359 333568 367114 750822 793495 548299 455605 295596 290595 338873 336303 351965 356850 360247 363432 400473 404548 652884 683237 40.25 67.6 1
09:24:16 2023-09-27 367632 363428 89137 86869 136389 140429 143730 143042 94124 96219 107132 107154 131602 131119 369835 397169 1063824 1055887 395063 407437 122239 105530 118252 119720 142787 136905 128857 129417 86588 84794 279353 246328 721869 723339 216751 213487 277431 281344 325879 318785 333577 337474 349765 356146 333803 366059 748165 790066 544365 457452 296466 291481 337817 338126 350374 356708 359451 363175 402343 402454 654082 685767 40.25 67.6 1
09:24:17 2023-09-27 365192 364776 89480 86901 136582 142768 143699 143142 94379 96152 107166 107261 131823 131119 372489 396417 1072956 1059410 392353 408330 122239 105675 118219 121719 142813 137305 128857 129597 86397 84705 278452 247837 719600 721732 216671 217711 277929 279761 327923 317964 333649 337617 351002 356859 331821 368860 753794 784405 547677 451306 297807 290665 336528 338091 351434 355646 357794 365678 404184 402770 659643 686551 40.25 67.6 1
09:24:18 2023-09-27 368051 363384 89137 86901 136402 142984 143765 143142 94283 96219 107166 107261 131602 130840 369727 401138 1060729 1051140 394581 409490 122493 105616 118575 119496 139928 137080 129181 129472 85228 84699 283410 244904 744292 728669 216787 213487 277929 279761 324898 319930 333397 338158 351992 355967 331785 367090 752579 792752 541660 454573 296922 292405 338291 335481 353956 356850 358297 360479 402271 405404 655011 686738 40.25 67.6 1
09:24:19 2023-09-27 369260 363388 89321 86873 136467 139904 143795 143042 94379 96218 107132 107228 131750 131119 369727 396382 1068395 1061680 396470 409490 122408 105530 118382 119535 142787 137112 129036 129507 86364 84725 279353 245742 720511 723548 216823 217874 277539 281344 325388 318892 333649 336529 351992 358367 332522 367895 753260 786045 549048 455965 297619 292157 339693 337403 351857 359608 360047 362445 403332 403480 662128 686702 40.25 67.6 1
09:24:20 2023-09-27 370405 364193 89096 87052 136021 143283 143525 143342 93901 96352 107138 107261 131823 131643 369474 401533 1068217 1051065 397880 410359 120063 105787 118049 119633 138883 137183 128720 129597 85236 84699 279353 246438 720230 727432 216518 212861 276724 279872 325950 316898 336668 335481 351992 356467 333839 367635 749426 793495 546306 457011 297144 290524 338838 335987 351965 356850 360501 363689 400473 404833 651196 683684 40.25 67.6 1
09:24:21 2023-09-27 367044 363384 89288 86869 136273 140470 143594 143007 94283 96251 104534 107195 131750 131393 369727 397025 1062209 1053863 396262 410069 122323 105530 118185 119803 142717 137305 128857 129597 86364 84668 283410 246438 719202 723034 216213 213556 277539 279761 325950 317929 333685 338352 350113 355468 333550 368642 755224 792192 551079 455071 296609 291339 338733 339316 350867 356587 359379 363432 404397 403021 653045 685730 40.25 67.6 1
09:24:22 2023-09-27 365971 363348 89227 86901 136262 140921 139959 139300 94508 94140 104600 107162 132014 131538 369582 402797 1072917 1051028 391617 407401 122289 105675 118219 119564 139116 137156 128857 129507 86554 84725 279913 247099 720733 727405 216366 213157 279105 279761 326935 317964 335609 336564 350945 355740 331247 368824 751509 790624 553504 450525 297505 290630 337817 336529 354456 356850 357220 364499 402873 403931 656417 683720 40.25 67.6 1
09:24:23 2023-09-27 369354 363393 89415 87052 136492 142772 143795 143142 94442 96185 104600 107048 132006 131119 371854 401174 1062990 1052288 395140 407401 122527 105497 118416 119535 139477 137146 129215 129327 86397 84605 279353 245049 730452 729755 216715 215435 278141 281145 327487 320272 335464 337680 351992 356645 332342 369202 752157 793495 547677 456077 297270 292425 338291 336458 353956 357591 358333 360370 402307 406155 656407 687261 40.25 67.6 1
09:24:24 2023-09-27 367743 364342 89007 87052 135791 140687 139342 139591 94156 94204 107103 107228 131499 131669 369691 396808 1076038 1053913 393986 409851 122086 105722 118281 119369 142519 136871 128857 129507 86305 84668 279353 246438 723451 721129 216823 214121 278320 279761 325985 318668 336631 334472 351992 357863 331283 367162 748859 783672 547677 450633 296789 290524 339588 334543 351965 356647 357722 363971 399876 404548 661769 683200 40.25 67.5 1
09:24:25 2023-09-27 368186 364484 89105 87084 136239 143006 143525 143342 94124 96386 107138 107228 131567 131704 369799 398751 1068395 1050118 395935 407401 122171 105675 118021 119897 139121 137305 128617 129528 86503 84794 283410 246677 715826 728152 216823 215133 277786 282140 325353 318410 337425 334543 351992 356538 332720 367635 749956 792069 547677 457265 296300 290665 339862 335987 351785 357603 360501 362590 400790 404833 655011 686505 40.25 67.5 1
09:24:26 2023-09-27 368146 363929 89259 87052 136372 142907 143594 143142 94219 96285 107207 107121 132006 131119 369763 397025 1066647 1057426 396825 409490 122239 105722 118219 119535 142717 137132 128857 129597 86364 84757 281905 246438 721316 721988 216823 213522 277539 282034 325915 318927 333685 336564 350966 357863 333839 368193 753650 784405 553859 456043 297777 292157 340175 339560 350616 358322 360393 363543 403049 402240 657266 688507 40.25 67.5 1
09:24:27 2023-09-27 365192 364518 89105 86901 136227 143106 143594 143142 94283 94063 107166 107228 131659 131119 369763 401138 1072862 1050867 393209 410649 120702 105787 118314 119667 139782 137217 129147 129958 86655 84825 281061 247486 730689 726855 216374 216043 278320 279761 327923 317929 335646 339117 351884 354685 332558 368824 751509 793495 549048 450561 297374 290665 338291 337037 351699 356314 358046 364864 402271 404548 655011 683200 40.25 67.5 1
09:24:28 2023-09-27 366457 365893 89451 86933 136535 139917 140319 142973 94442 96118 104600 106868 132001 130866 369763 401138 1060729 1050954 394581 409490 122595 105512 118450 119335 139507 136651 129215 129417 86397 84783 279353 246438 731455 726089 216518 213487 278124 281076 325950 319930 333577 337344 350245 355503 335088 369092 754108 793386 544365 453787 296645 292871 338733 337403 353920 356672 358333 363689 404757 405118 654716 689488 40.25 67.6 1
09:24:29 2023-09-27 366746 363428 89137 86897 136273 142772 143695 139333 94347 94095 104698 107063 131979 131415 369582 400714 1072713 1054137 391748 410323 122255 105497 118021 119618 142683 136984 128830 129507 86331 84699 279353 246438 718113 728152 216823 217533 278320 279761 325950 320789 335609 334508 351225 357612 330746 367198 749302 787862 550419 450525 296789 291693 337781 335516 354456 357603 357184 364276 402271 403332 659320 683720 40.25 67.6 1
09:24:30 2023-09-27 369520 364222 89105 86869 136012 142907 139748 143142 94060 96152 107132 107228 131659 131119 369402 400540 1062209 1047038 395554 409201 122374 105497 118219 119618 142787 136871 128857 129417 86397 84751 279353 245013 722569 727405 216823 215435 278141 282103 327718 319752 336248 337680 351992 356681 332870 368642 752010 793495 547677 456652 294766 291860 338588 338600 353956 357603 358369 360515 403532 405939 654492 685767 40.25 67.5 1
09:24:31 2023-09-27 367529 365037 89251 87024 136433 140400 139929 143398 94379 94095 104600 107129 131979 131393 369763 397025 1074477 1060166 393730 410069 122171 105853 117987 119837 138984 137312 128678 129597 86245 84799 279224 247837 713836 724548 216823 212861 278320 279761 326899 316969 337455 336022 351497 357863 331785 367126 749956 784379 547677 456765 297987 290524 339862 334508 351965 356433 358046 363725 399876 404833 661806 684602 40.25 67.5 1
09:24:32 2023-09-27 367597 363388 89109 87088 136055 143106 139781 143412 94027 96352 107138 107261 131567 131485 369366 399346 1069190 1046406 396214 407366 122205 105853 118055 119803 142548 137320 128651 129528 85074 85039 279913 246925 717453 727635 216823 215133 276546 281940 327251 316863 337144 335987 350139 356859 333586 367936 749020 795743 551079 454893 297453 290383 338731 336494 351965 357603 360537 364533 400754 404548 651233 683720 40.25 67.5 1
09:24:33 2023-09-27 364559 363760 89317 86865 136501 139904 139963 142908 94411 94172 104718 107015 131716 131119 369799 396347 1075749 1058931 389925 407401 122357 105497 118300 119535 142752 136871 128857 129417 86397 84699 279353 246786 719674 722499 216823 213191 279105 279761 327428 319703 333685 337617 351744 356859 331516 369452 754102 783708 551790 449855 297489 291925 336764 338316 351965 357854 356182 364864 404721 403695 662032 683756 40.25 67.6 1
09:24:34 2023-09-27 366227 363393 89105 86968 136561 142890 143804 143208 94250 96185 107132 107048 131823 131119 371660 401209 1069812 1052288 391086 409887 120530 105754 118281 119667 139080 137290 129181 129597 86503 84799 278452 247311 721285 727501 216823 217676 279141 279581 328646 318410 336084 336058 351260 356859 330639 368824 750584 788879 549048 452020 297243 290665 337817 336022 353956 357854 357184 364828 403247 403967 659823 684761 40.25 67.6 1
09:24:35 2023-09-27 368705 366076 89259 86980 136273 142911 143599 143142 94027 96185 107172 107559 131602 131393 369727 400856 1063612 1050392 394361 409201 122357 105497 118334 119452 142752 136909 128857 129417 86397 84668 279353 244876 722686 726855 216823 213522 278320 280249 325388 319670 336120 336303 351260 356859 332792 369055 751900 792643 549048 457188 295407 292157 338731 336116 354456 357497 359271 362445 402271 403367 654492 685767 40.25 67.6 1
09:24:36 2023-09-27 366526 363929 89101 86901 136076 140429 143625 143142 94124 96252 104594 107063 132060 131586 369618 396952 1076045 1055416 394434 410033 120230 105787 118083 119803 142449 137355 128499 131769 85236 85041 279353 247661 711656 723522 216823 215435 278284 279761 327959 316969 336668 336600 351002 357613 331785 367162 751092 783157 547677 453255 297590 290356 338327 337581 351434 355867 358333 365676 401107 403056 657885 682718 40.25 67.6 1
09:24:37 2023-09-27 365192 363357 89251 86901 136080 142772 143725 142942 94091 96185 107098 107228 131659 131119 369727 398716 1069949 1045036 393150 407401 122205 105780 118055 119535 142484 137314 128678 129507 86279 84789 279913 247661 724136 725906 216061 214185 278320 279581 328170 318420 336103 337212 351956 354578 332684 368716 750872 794509 544365 453379 297698 290665 338327 336564 351965 356053 358297 365639 402271 404264 655011 686551 40.25 67.5 1
09:24:38 2023-09-27 368485 365124 89223 86988 136296 140295 139767 143190 94379 94236 104666 107096 131979 131244 369618 398436 1069190 1060471 392244 409308 120900 105497 118382 119535 139378 137128 128857 129597 86397 84689 279353 245049 728814 724548 216823 217569 278908 281344 325651 319930 333685 337108 351992 356717 330782 367162 753794 784379 543808 450525 296560 294101 336764 337581 351965 357854 356182 363691 405042 403695 663252 685767 40.25 67.5 1
09:24:39 2023-09-27 366746 362804 89137 86992 136350 142881 143708 142942 94092 96185 104522 107228 131915 131119 369727 400575 1071327 1055924 392280 407116 122205 105497 118219 119803 142808 136969 128857 129237 86555 84888 279913 246815 720966 728397 216823 214830 279105 279761 326758 318750 336195 337203 351260 358367 331551 367715 750516 788492 539313 452094 296430 291445 338291 336022 354957 355867 357220 364828 403228 403967 660327 685354 40.25 67.6 1
09:24:40 2023-09-27 370584 364051 89309 87016 136458 140596 143729 143307 94283 96185 104528 107063 131819 131327 369727 397025 1066881 1058931 396751 409490 122239 105497 118219 119369 142696 136974 128857 129237 86397 84668 278452 245742 720681 721988 216823 213191 277539 279872 325950 321324 335646 336635 351497 356717 333839 368826 753114 784369 550590 457371 296789 291960 338291 337072 351434 356931 360537 364301 403228 403056 656454 685767 40.25 67.6 1
09:24:41 2023-09-27 364298 363428 89105 86869 136080 142807 143625 143142 94092 96219 107172 107228 131567 131393 369763 397025 1072992 1059410 394302 410213 120329 106005 118097 119931 142648 137252 128665 129597 86350 84804 279913 247837 712495 723998 216823 213191 278320 279761 328454 317752 336657 337545 350966 356859 332324 367198 753040 784067 547677 450669 299461 290524 338362 338091 351393 355902 358369 365971 402307 403659 657921 685497 40.25 67.6 1
09:24:42 2023-09-27 366269 363102 89529 86976 137145 139904 139996 142908 94506 96152 104751 106949 130273 130901 369799 400856 1060729 1052413 394581 409490 122561 105175 118450 119369 139636 136457 128857 131334 86397 84794 279913 246438 723525 721134 216518 213556 278320 285244 325950 319965 333649 337108 353875 355823 332864 367162 748165 792158 547677 455737 296049 293333 336764 337309 353956 356850 360997 363725 405649 406155 655011 687298 40.25 67.6 1
09:24:43 2023-09-27 367863 364262 89263 86964 136402 142772 143760 142942 94219 93967 107166 107048 132094 131275 369510 400683 1069079 1067029 393246 410069 120820 105609 118348 119433 139894 136871 129036 129237 86431 84694 279353 245560 725014 724548 216823 217569 279141 281669 327718 319930 333722 337072 349930 355911 331247 367198 748202 784379 544365 450561 296789 292922 336799 337545 351699 355867 356933 363761 405363 404548 663289 687298 40.25 67.6 1
09:24:44 2023-09-27 366486 363676 89137 86869 136282 142673 141095 142942 94315 96252 107166 107261 131823 131119 369727 400575 1072159 1053988 392317 406795 122239 105675 118334 119837 142653 136926 128767 129597 86431 84808 279353 246438 719950 727405 216823 217640 279141 279761 326899 319386 336377 337680 354447 358367 332131 368716 749280 788832 537136 455144 297987 293297 338528 336529 352253 357854 357794 364572 403476 403967 660327 685245 40.25 67.6 1
09:24:45 2023-09-27 370405 362839 89137 87020 136296 140456 139959 139296 94347 93903 104666 107162 132281 131380 369582 396880 1068857 1060128 396825 407116 122272 105722 118527 119618 142787 136871 128857 129237 86464 84762 279691 245742 722382 721477 216823 213522 277734 279912 325915 318644 335646 336600 351497 356691 333604 366059 752193 784369 546306 456725 295596 291960 337817 337581 351965 356717 360501 363689 403228 403659 656490 685767 40.25 67.6 1
09:24:46 2023-09-27 367005 363424 89105 87052 136051 142807 139973 143042 94187 96285 107281 107327 131567 131393 369402 397025 1076111 1057426 394581 407472 122035 105886 118021 121853 142484 137355 128678 131804 86245 84982 279913 248078 712684 724401 216823 213453 278908 281344 328543 316898 336760 337913 351069 358331 333212 367751 752193 784333 544365 453038 297807 290902 338327 338091 351717 358755 359415 366267 401985 403695 658387 682718 40.25 67.6 1
09:24:47 2023-09-27 368298 363242 89349 86837 136365 140197 140026 143167 94442 96118 104567 106868 131636 130649 369474 401138 1060670 1051324 394581 409924 122799 105208 118484 119379 139344 136457 129126 129147 86431 84725 279353 246090 723525 721165 216518 213556 278124 279761 325950 320673 333649 336600 351015 355823 332828 367162 752434 793495 547677 453291 297358 292157 336835 339320 353956 356850 358910 362627 405399 403367 654752 687822 40.25 67.5 1
09:24:48 2023-09-27 367044 362305 89137 86715 136303 142673 143594 142908 94315 96185 107247 107080 131602 131119 369497 396417 1066918 1059719 394302 407080 120648 105649 118493 119496 139603 137114 129002 129417 86536 84731 283410 245250 728665 724548 218050 214830 278925 279872 327682 319670 333722 337368 350174 356940 331821 366574 753655 784306 544365 454024 295919 292922 337544 337617 351965 356931 357256 362627 404757 404833 663289 687298 40.25 67.6 1
09:24:49 2023-09-27 367926 363393 89137 87084 136262 140687 143525 143316 94434 96386 107098 107261 132190 131634 369763 398716 1069677 1048154 395377 407401 122035 105708 117695 119837 142484 137370 128678 129597 86245 84794 280867 247069 731650 725245 216823 213556 276760 279907 329111 317964 337492 336564 350210 356859 333947 368863 749302 793310 542194 457408 297771 290630 338909 336564 351965 357603 360573 364864 401107 404833 652156 683720 40.25 67.6 1
09:24:50 2023-09-27 368234 363419 89259 86996 136312 142721 143664 142942 94187 96185 107098 107154 131823 131236 371637 399162 1066699 1053801 396226 410033 120500 105787 118281 119599 139378 137053 128720 129417 86450 84725 279691 246264 719983 722754 216671 214150 277929 279761 326864 319268 335573 338637 350966 356561 333803 367126 755399 793495 553859 456077 296430 291925 336728 338601 351965 356850 359922 364194 405935 403659 654045 687748 40.25 67.6 1
09:24:51 2023-09-27 365959 363353 89227 87052 136244 143071 143725 139184 94379 96185 104534 107195 131533 131393 369691 402654 1071327 1050095 391617 407401 122323 105675 118185 119535 142882 136871 128678 129417 86305 84762 277274 246438 722391 727369 216823 213191 279534 279761 327393 318668 336120 336529 352033 356859 331516 369186 751055 788915 544365 450525 296919 291925 338575 336258 354957 357854 357220 364828 402873 404944 660327 685209 40.25 67.5 1
09:24:52 2023-09-27 370321 362777 89105 87040 136423 140652 139667 139267 94347 94236 104567 107096 131979 131380 369546 399765 1065183 1050243 395554 407140 122374 105675 118300 119530 139374 136836 128857 129239 86364 84731 279353 244868 725355 726855 216823 213931 278320 280299 325388 318927 336906 335516 350980 356859 332234 368156 752157 792338 544365 457042 296508 291198 339827 336258 353956 357854 360247 362590 401107 405689 655011 683720 40.25 67.5 1
09:24:53 2023-09-27 367632 365124 89223 86723 136350 142864 143125 142947 94155 96285 107132 107228 131823 131119 369727 397025 1063714 1057389 396825 409490 122239 105497 118219 119701 139517 136944 128857 129237 86397 84757 278452 246090 720966 723548 216823 216043 277678 281940 328646 318821 336248 337439 350786 358008 333695 369202 754724 790030 551079 456652 297410 292157 338528 338530 351663 357854 360537 364645 403476 403340 655011 686738 40.25 67.6 1
09:24:54 2023-09-27 366329 364302 89317 87222 136330 140589 139667 143267 94347 94140 104567 107195 131533 131119 369727 401773 1072123 1051140 390773 407401 122239 105675 118165 119701 142683 136871 128767 129417 86364 84736 279913 246438 720150 727373 216338 213522 279105 279761 327428 318410 335646 336564 351528 355752 331516 369380 751472 791219 551790 450525 297698 291481 338291 337309 354957 356850 359701 364828 402873 403931 656454 683720 40.25 67.5 1
09:24:55 2023-09-27 368573 363348 89133 87052 136273 142872 143725 143142 94187 93999 104534 107121 131716 131084 369655 400856 1061949 1047783 394265 409201 122408 105497 118382 119369 139765 136950 129043 129459 86675 84762 279353 243490 734516 728669 216823 215435 278872 281741 325353 319681 336156 336022 351296 356574 332792 367090 752193 792934 547677 456865 295389 292851 338838 335987 354456 357854 358838 362590 402307 403931 654492 686775 40.25 67.6 1
09:24:56 2023-09-27 365668 363308 89288 87056 136346 142755 139833 139171 94347 96285 104534 107228 131937 131119 369582 397025 1074477 1058931 393986 407366 122205 105780 118021 119701 142808 137276 128678 129597 86364 84773 278452 247837 729432 722499 216823 213522 278320 279761 328915 317039 336394 338091 351726 357863 332792 368269 752193 784297 547677 451946 297807 290630 337781 338601 351965 357854 359692 366526 404116 403624 656454 683720 40.25 67.6 1
09:24:57 2023-09-27 365221 363357 89105 86992 136055 142772 143525 143007 94092 96152 107138 107121 131659 131119 369691 401138 1074212 1050787 390810 410033 120397 105609 118281 119633 138819 137114 128720 129597 86589 84731 279353 246786 719251 727369 216751 213487 279105 279761 327658 318418 336156 337202 351260 355752 331785 369380 753114 791183 550419 450525 297987 291339 338291 337309 354456 356850 357220 364864 402873 403967 656651 683720 40.25 67.5 1
09:24:58 2023-09-27 368114 365376 89105 86901 136227 140304 143586 142942 94124 96152 107247 107335 131659 131119 369691 396745 1066844 1058580 396825 409490 122374 105497 118219 119535 142717 136875 128857 129417 86364 84762 279353 245742 721401 722499 216823 213522 277929 279907 325915 320789 335646 339357 351744 356905 333839 369387 752193 784369 529963 456688 295596 291960 338291 337273 351681 356433 360537 363725 403512 403659 656417 686775 40.25 67.5 1
09:24:59 2023-09-27 365848 363384 89109 86901 136452 142872 143525 139267 94347 94204 104633 107030 131979 131415 369546 396916 1077577 1057278 394118 410613 122137 105675 118021 119845 142449 137305 128617 129597 86331 84799 279913 247661 723125 722389 216823 213339 278320 279761 328915 317004 335646 338055 351497 357863 332792 368305 753523 784297 544365 452094 297879 290582 337781 339398 351929 358358 358874 366489 403512 403659 658117 683720 40.25 67.5 1
09:25:00 2023-09-27 367265 362848 89056 86751 136364 142772 143725 143007 94155 96118 104528 107015 131567 130958 369655 400540 1060729 1050839 394302 409201 122442 105530 118450 119535 142787 136631 129126 129147 86490 84657 279353 243634 728122 727562 216823 213522 278320 281344 324898 320901 335609 336293 351260 356859 332828 367974 752193 793495 547677 455253 297149 292157 338802 336258 353956 357879 359126 362590 403547 403931 656688 689979 40.25 67.5 1
09:25:01 2023-09-27 370658 365124 89313 87020 136365 140295 139767 143337 94595 94365 104620 107096 131933 131119 369727 397025 1066844 1063198 395591 409490 122408 105530 118219 119535 138988 136871 128857 129237 86397 84731 283410 245813 721985 722499 218050 213191 278124 279872 327682 319670 335609 337309 350210 356940 333568 366832 753650 784261 553859 457371 296753 292165 338291 337273 351965 357001 359958 363432 403512 404548 658350 687748 40.25 67.5 1
09:25:02 2023-09-27 367702 363393 89137 86988 136210 143006 143525 143142 94092 96252 107103 107261 131823 131638 369618 397025 1076038 1053988 394022 409490 122001 105853 117661 121769 142449 137595 128404 129923 85074 85041 279353 247376 713129 725575 218050 215435 279105 281344 327251 319357 338448 336022 352173 359004 333009 371042 751019 784261 556638 453255 297541 290524 340652 336529 351965 356966 358874 364499 401036 404833 661337 683200 40.25 67.5 1
09:25:03 2023-09-27 367786 364946 89317 86719 136497 139899 143865 142722 94220 94107 104633 107048 132006 131119 369727 398122 1065258 1050879 394581 407080 122374 105675 118358 119535 142618 136750 128678 129237 86338 84699 279353 246264 719434 723522 216671 214185 278320 281344 327132 318927 333649 338637 351992 355788 333839 369841 752434 795181 547677 455428 296501 292370 337739 338637 351965 356850 359415 364570 405971 404833 653118 687261 40.25 67.6 1
09:25:04 2023-09-27 366735 362799 89268 86719 136501 142638 143765 142873 94091 96118 107166 106868 131716 130948 369691 396382 1068432 1063198 391481 407791 120816 105649 118314 119550 139378 136734 129181 129168 86655 84731 279353 245669 726666 723522 216823 214795 279892 281199 325915 320154 333649 337581 351992 357649 331104 368860 752470 784379 550451 450172 297698 292851 337272 338328 351965 358358 357220 366256 405649 404548 662275 685767 40.25 67.6 1
09:25:05 2023-09-27 369281 365488 89227 86964 136244 142907 143725 142908 94283 96218 104600 107228 131533 131119 369691 399978 1063537 1051140 394581 409490 122442 105675 118416 119535 142787 136871 128857 129237 86431 84668 283410 243670 726858 726855 216823 213556 278320 282502 325388 321780 336394 335787 351260 356859 333062 366610 752579 793495 546225 457371 295883 292405 338873 336494 353956 357854 359126 362590 402307 403931 654455 685730 40.25 67.6 1
09:25:06 2023-09-27 368480 362305 89227 86901 136628 139904 143525 142916 94219 94172 104731 107030 129566 130840 369546 395728 1066773 1058467 396788 409381 120397 105754 118185 119618 142618 136771 128857 131517 86675 84799 279353 246090 718573 720458 216823 215739 277857 279907 325950 319446 336394 337072 351740 356940 333875 366574 753260 784369 552469 458037 296049 292200 338327 337309 351434 356682 362614 363725 403547 403659 655490 686775 40.25 67.5 1
09:25:07 2023-09-27 365192 363676 89105 86869 136280 142772 139714 143007 94092 96185 107212 107080 131533 131119 369691 397529 1069949 1041773 392317 409490 122205 105675 118021 119535 142583 136905 128678 129597 86245 84866 279913 247486 717937 721129 216518 214551 278320 279761 327959 317964 336394 336564 352136 355503 333284 369119 751055 792158 549048 455467 297410 291620 338564 337037 351965 356600 358333 365971 402021 404833 655011 682718 40.25 67.6 1
09:25:08 2023-09-27 366727 365128 89284 86988 136675 139904 139963 142968 94379 96150 104698 106989 128252 130783 369546 401102 1060729 1051288 394302 409887 121068 105464 118614 119369 139344 136647 128857 129244 86536 84699 279353 246264 723282 721129 216679 213556 278320 281344 325985 320901 333649 337617 351774 356323 333297 368269 754328 794618 544365 454610 296789 293333 336764 336564 354456 356850 360271 363689 405971 403967 655011 687261 40.25 67.6 1
09:25:09 2023-09-27 366746 363094 89109 86905 136055 142907 143424 143042 94124 96185 107132 107228 131533 131084 369497 397529 1072123 1053988 392872 409490 122323 105675 118300 119618 142648 136871 128857 129417 86279 84699 279353 246438 720383 721129 216823 213191 278712 279761 326935 318927 336377 334543 350980 356691 331785 368269 749426 786045 550419 450633 297734 291699 338838 335516 352253 356931 361071 364572 402996 405867 661154 687528 40.25 67.6 1
09:25:10 2023-09-27 368588 363215 89129 87020 136107 140491 139634 143142 93901 96285 107103 107442 129877 131586 369618 398401 1063751 1046294 397769 409454 122205 105530 118021 119535 142519 136871 128767 129237 86312 84757 279353 245742 725754 726342 216823 213556 277539 280530 325950 318197 337455 338637 350980 357612 333839 368863 749956 793495 538448 457408 296466 291481 339862 336529 351965 355867 360573 363725 401142 403649 654082 683793 40.25 67.6 1
09:25:11 2023-09-27 369019 362844 89259 86901 136278 142772 143594 142908 94155 96119 107247 107048 131533 131119 369691 396430 1066088 1055137 394123 408912 120732 105754 118247 119540 139116 136768 128754 129597 86536 84768 279691 246017 724208 720312 216823 214219 277929 279912 326899 319643 336377 338055 350966 356859 333911 367126 756471 790030 544365 456006 296789 291606 338838 339304 351434 357854 360537 363725 403512 403056 652787 685245 40.25 67.5 1
09:25:12 2023-09-27 364930 362839 89227 86992 136485 142872 143725 142942 94187 96152 107166 107532 131796 131119 369691 399942 1069949 1048154 391064 409201 122205 105530 118055 119535 142484 136776 128499 129417 86279 84762 279913 247136 719800 726342 216213 214036 279141 279761 327923 318704 336394 337864 350210 355788 332558 369416 752193 793495 544365 450561 297734 290454 338838 337072 353956 356565 358081 365971 403192 402769 655011 683720 40.25 67.5 1
09:25:13 2023-09-27 367442 362016 89259 86683 136569 142751 143808 142847 94572 96152 107207 107048 131823 130840 369402 400888 1064793 1047746 394155 409128 122510 105432 118512 119664 139470 136604 129036 129057 86464 84605 278811 244541 736787 725286 216823 213556 278320 281344 328182 320794 333722 336600 351787 356859 333803 368269 753450 793495 547677 454670 295847 293333 338327 336303 354456 357854 359415 363175 404151 403896 654187 687298 40.25 67.5 1
09:25:14 2023-09-27 366227 365128 89378 87120 135918 143120 143129 143316 93837 96352 107063 107228 131641 131393 369394 395757 1072919 1053951 393150 409201 122323 105675 118219 119837 142614 136950 128767 129237 86397 84731 278452 246438 723738 724328 216823 213339 279141 279761 327393 318481 337767 335552 350210 356974 332558 368269 751092 783157 549048 454347 297626 290665 340687 336494 351965 359572 358874 364864 400790 405118 661806 683237 40.25 67.6 1
09:25:15 2023-09-27 367963 362839 89105 87107 136228 140687 139830 139333 94660 94140 104469 107162 131762 131415 369474 400117 1069529 1048154 395306 409490 122035 105675 118097 119530 142514 136871 128499 131678 86245 84794 281749 246880 716097 721165 216823 214219 277539 279907 327923 317964 337730 336564 350734 357863 333947 367162 751092 793347 553859 456006 297987 290524 339862 337037 351965 357603 360609 365971 402307 402804 651196 683720 40.25 67.6 1
09:25:16 2023-09-27 365192 362261 89575 86723 136718 139904 143765 142808 94411 96085 104534 106868 131602 130901 369727 396382 1069949 1060166 389925 409490 122442 105530 118416 119535 142752 136895 128857 129237 86431 84762 279353 246264 726650 722279 216823 214185 279928 279761 327464 320379 333685 338637 351992 357863 331785 369524 752434 783157 558028 450525 296537 292192 337817 338637 351965 356460 357758 364864 405718 405188 662994 687638 40.25 67.5 1
09:25:17 2023-09-27 366476 363242 89317 86992 136330 140393 139734 143272 94379 96152 107132 107154 131693 131119 369438 400924 1071327 1053603 391100 408912 120732 105787 118219 119535 142683 136871 128767 129237 86431 84762 279353 246438 720383 726342 216823 213191 279534 279761 329774 318963 336704 335552 352350 357863 331821 368341 749993 784405 551790 450633 297771 291960 338873 335516 352253 356966 358369 364864 402909 404002 661806 685245 40.25 67.5 1
09:25:18 2023-09-27 367044 362813 89259 86897 136303 142807 143594 142942 93995 96152 107098 107121 131625 131119 369691 395557 1062961 1057153 394194 409201 122035 105497 118055 119535 142683 136647 128678 129237 86312 84731 279353 245742 722743 720458 216823 214219 277929 279907 326935 318963 336948 337652 351002 357612 333947 367198 754328 790951 549048 455714 296775 292157 338315 339101 351002 357819 360465 364130 403404 403444 654863 687331 40.25 67.5 1
09:25:19 2023-09-27 363868 364859 89263 86751 137115 140186 139993 142873 94124 96152 107281 106900 131750 130979 369691 397025 1072159 1058931 391100 407080 122239 105754 118055 119535 142583 136871 128767 129327 86397 84762 279913 247136 721923 722499 216823 213887 278712 279351 328915 318963 335646 338637 351992 357612 333604 369452 754328 784441 555248 450208 297807 291960 337307 338673 351965 356399 358333 366563 405685 404264 657885 683756 40.25 67.5 1
09:25:20 2023-09-27 364928 362305 89125 86719 136318 142673 143594 142942 94060 96152 107132 107080 129842 131119 369655 400960 1072806 1053139 390643 409454 120534 105464 118314 119516 138797 136768 128754 129342 86397 84825 279913 246438 722743 728669 216751 213556 279731 279761 327693 318927 336522 336635 354698 356859 331821 369416 750030 788879 550419 450403 296955 291960 338600 336293 352289 355867 359389 364864 403547 404002 659860 683720 40.25 67.5 1
09:25:21 2023-09-27 367338 362296 89141 86992 136475 142777 139880 142942 93995 96119 107098 107080 131823 131119 368810 395872 1063751 1054025 394159 408912 122188 105497 118055 119535 142817 136883 128857 129237 86312 84866 278452 245742 720066 720458 216823 214185 277929 280039 326899 318998 336430 337617 351497 355876 333622 367162 748202 790624 553859 455283 297243 292086 338873 338364 351717 355867 360573 364312 403547 403659 655011 685245 40.25 67.5 1
09:25:22 2023-09-27 363909 362296 89137 86719 136406 140225 139830 138976 94508 94107 104645 107162 131829 131014 369582 396952 1076045 1059573 392135 409201 122205 105497 118055 119535 138988 137488 128678 129417 86279 84762 279913 247763 719950 721477 216823 213590 278944 279761 329448 318704 335682 338673 349951 355911 333604 369488 753794 784441 555248 450525 299461 291339 337544 338673 351965 356682 359222 366822 405971 404548 656490 683793 40.25 67.6 1
09:25:23 2023-09-27 368831 362305 89137 86901 136273 142673 143594 142942 94059 96185 107132 107080 131567 131119 369172 398787 1060706 1047857 394302 408912 122272 105497 118450 119452 142687 136647 128857 129147 86431 84693 279353 243634 723504 725317 216823 214036 278944 279907 325459 320901 336704 336093 352350 356859 333645 367198 753275 793495 549048 457371 295596 293333 339624 336529 352289 355867 359451 363175 404207 405939 658164 689979 40.25 67.5 1
09:25:24 2023-09-27 370142 365561 89321 87234 136365 140500 139954 143272 94379 94140 104600 107335 131773 131084 369655 396709 1069775 1060439 396788 409490 122408 105497 118411 119633 142877 136854 128857 129237 86397 84731 279353 245742 721433 722499 216783 213556 278320 280726 326899 321926 336631 339597 350210 356974 333839 367126 754328 784297 538448 457335 297207 292405 338802 337545 351965 357999 360501 364239 404685 404833 658387 686775 40.25 67.5 1
09:25:25 2023-09-27 363834 363313 89072 86905 136239 140394 143725 143072 93996 96218 107172 107195 131625 131393 369655 398086 1069949 1048154 393114 409490 122205 105675 118185 119701 142683 136871 128857 129507 86614 84794 279913 247136 715951 726604 216518 214850 278712 279761 328915 318892 337144 337581 350210 355468 333875 369416 752157 792680 549048 450597 297554 292157 339576 339560 353775 356529 359307 366602 403368 405939 653861 686514 40.25 67.5 1
09:25:26 2023-09-27 367265 364093 89472 86659 136535 139904 143983 141323 94669 96117 104627 106835 131784 130614 369366 400678 1060729 1050996 394302 408335 122527 105175 118450 119369 139311 136615 128857 129057 86364 84673 283410 246090 731576 724328 216823 214185 278712 279642 326899 320901 333649 338338 351260 356824 333568 368269 753650 794618 547677 453896 296789 293745 337236 337545 354456 357604 359958 364239 406007 403967 655011 687748 40.25 67.5 1
09:25:27 2023-09-27 365934 362804 89137 86901 136055 143106 143625 143307 94219 96218 107247 107121 131590 131201 369062 397529 1072123 1054314 392208 409201 122323 105675 118300 119535 142484 136871 128767 129237 86397 84794 283410 246438 722743 726089 216823 213522 279141 279411 327623 319410 337730 336022 351787 359581 333009 371306 750679 788274 550419 453195 297360 292263 338695 336387 355711 359620 358262 365605 403228 405169 661769 688432 40.25 67.5 1
09:25:28 2023-09-27 368373 363313 89072 87056 136021 140884 139634 143142 94092 96252 104424 107228 131499 131119 369618 398751 1062961 1047894 396189 408912 122205 105675 118219 119535 142683 136836 128678 129417 86397 84762 279353 245569 720716 727137 216823 213853 278320 280761 325950 318963 337366 336529 351787 357863 333875 366868 751624 793319 544365 455210 295883 294101 338838 336458 354456 357854 359922 363175 403476 404532 655417 687906 40.25 67.5 1
09:25:29 2023-09-27 367597 362256 89231 86901 136359 142933 143800 142951 94572 94236 104659 107030 129877 130979 369582 396565 1066697 1060327 396678 409381 120564 105642 118300 119535 142813 136719 128651 129459 86364 84752 279353 245569 720765 722520 218358 213556 278320 280726 329308 319930 336631 337617 350139 357009 333875 367126 753724 784369 552469 457011 296789 292370 338528 337581 351965 356966 360537 364239 404116 404548 656454 687748 40.25 67.5 1
09:25:30 2023-09-27 365192 363058 89101 86992 136333 142972 143525 142947 94028 96218 104274 107228 131823 131119 369655 396382 1069949 1046406 394581 409490 122171 105602 118021 119535 142605 136978 128465 129417 86364 84820 278452 247311 716270 724977 216823 214815 277539 279872 327923 317929 336615 336564 350734 356859 335836 367162 751092 795487 546306 456119 297410 291481 339624 337273 351965 356850 360609 366489 402873 405404 651196 686434 40.25 67.5 1
09:25:31 2023-09-27 367114 364603 89529 86837 136399 139904 139896 142968 94347 94204 104633 107096 131911 131049 369655 398051 1062172 1053238 394324 408912 122374 105497 118185 119535 142896 137359 128678 129417 86364 84731 279353 246264 719833 724035 216823 214517 278320 279446 329774 319634 333685 338673 350210 356609 333839 368269 752434 795181 544365 454646 297698 294101 336764 338637 353956 356850 359922 364828 406007 405689 653118 687261 40.25 67.5 1
09:25:32 2023-09-27 365968 362804 89072 86751 136512 140295 143594 142908 94092 96152 104534 107121 131533 131084 369655 399978 1071364 1053675 391930 408912 122239 105497 118219 119701 142683 136776 128857 129507 86397 84699 279353 246438 722947 725281 216823 213522 279534 281344 327658 318963 337425 335552 352350 356656 332792 369416 749993 784067 544365 456116 297734 292370 339862 337607 355132 360345 361584 365642 402164 405975 662128 688233 40.25 67.5 1
09:25:33 2023-09-27 369350 363167 89190 87294 136080 143189 143329 143108 94028 96285 104600 107063 131823 131485 369358 398157 1066316 1051140 396825 409201 122205 105900 118021 119618 142610 136991 128465 129237 86397 84762 278452 246090 719865 721246 216823 214150 277929 283270 327393 318927 337730 336564 351260 357863 335836 366832 751092 793274 552469 457695 297734 291481 340412 337309 353956 356399 360645 364864 401989 403332 652619 683720 40.25 67.5 1
09:25:34 2023-09-27 363832 362556 89415 86751 136505 139904 143795 142674 94187 93902 107281 106868 131716 130901 369655 396312 1069949 1057426 387659 409201 122323 105497 118300 119369 139749 136612 128857 129237 86431 84725 280867 246438 728198 722499 216823 214185 279928 279761 327923 319930 333685 338601 350210 357863 331821 369488 754575 786419 556638 451725 297523 292263 337639 338530 353653 358862 358226 366602 405790 404833 659320 684724 40.25 67.5 1
09:25:35 2023-09-27 364934 364946 89251 86873 136244 142868 139797 142908 94347 94107 107247 107121 131533 131119 369655 401138 1071327 1052767 389889 409201 122205 105545 118219 119701 142449 136647 128678 129417 86245 84794 279353 246438 722274 726855 216823 213522 279928 279761 327888 318927 336668 337072 352350 357863 332468 369416 751092 788879 550419 453058 297626 293297 338838 336529 352324 356896 358333 365380 403512 404886 660327 683756 40.25 67.5 1
09:25:36 2023-09-27 368480 362234 89105 87048 136021 142972 143424 143042 94092 96185 104633 107063 132094 131275 369402 398645 1066773 1051103 397790 409381 120397 105787 118281 119535 142648 136871 128767 129417 86397 84857 283410 245395 721203 726342 218050 216043 279105 281291 325950 319670 337730 336529 351822 357863 333839 366832 751509 791183 549048 458380 296789 291960 340376 336564 354456 356364 360379 364276 402307 403967 655011 685730 40.25 67.5 1
09:25:37 2023-09-27 364161 363353 89321 86901 136492 142673 143795 142873 94155 96185 104495 107228 131659 131119 369172 397025 1072956 1058617 392003 406795 122205 105530 118219 119618 142519 136871 128678 129417 86397 84982 279913 247486 717531 722499 216823 214185 279141 279761 329448 318927 335682 338673 351992 358367 333645 369524 754328 784405 551790 450525 299564 294045 337781 339387 351965 356931 358874 367082 405452 404833 658314 685730 40.25 67.5 1
09:25:38 2023-09-27 364930 365124 89251 87202 136657 140526 139667 143237 94251 94107 104600 107343 131911 130944 369474 401138 1069949 1051140 391385 409308 120614 105675 118185 119535 142813 136978 128554 129417 86279 84731 280361 246090 720150 727478 216823 213887 279731 279761 327923 321471 336668 339597 352350 357612 331821 369452 751583 788915 543858 452020 297734 292165 338838 336529 353312 356647 358333 365934 404116 404886 660327 683756 40.25 67.5 1
09:25:39 2023-09-27 367597 362265 89263 86901 136474 142864 143625 142947 94187 96152 107172 107015 131823 131119 369691 396430 1066881 1060439 396226 408335 120646 105497 118219 119535 143012 136956 128857 129237 86431 84731 278452 245569 720975 721988 216597 213853 278532 280626 328646 319930 336668 337581 351992 356974 333875 367126 753794 784369 553859 457371 297453 292440 338838 337581 351965 359549 360357 364536 404469 404581 658743 687151 40.25 67.5 1
09:25:40 2023-09-27 366486 365055 89317 87020 136330 140585 139734 142908 93901 96285 107138 107121 129911 131275 369322 396394 1072956 1057426 393282 409490 122001 105708 118021 119837 142449 137095 128465 129597 86245 84741 279913 247837 713474 722499 216823 214185 279141 280249 329413 317964 337180 339398 351992 358367 333803 369119 752193 784297 549048 450633 298212 291339 338564 339387 351965 359260 359451 367082 404757 404548 657885 683756 40.25 67.5 1
09:25:41 2023-09-27 367229 362265 89263 86873 136239 140429 143594 142808 94155 96152 107132 106868 131567 130866 369358 399662 1060729 1047820 394022 408912 122476 105175 118416 119369 142787 136423 128857 129057 86621 84662 279353 243670 730667 726306 216823 214219 279141 279907 325915 320936 336906 336564 352315 357649 333839 368305 753260 795561 549048 456396 298467 293944 339719 337167 355711 358862 360357 364057 403972 405975 656873 687785 40.25 67.5 1
09:25:42 2023-09-27 367632 362813 89251 86988 136861 140197 143725 143007 94092 96152 104620 107096 131567 131084 369655 397025 1067638 1060203 396226 409201 122323 105708 118219 119535 142916 137068 128767 129237 86431 84725 279353 245569 724443 721495 216783 214001 278320 281154 325985 319930 336631 337864 350245 357792 333875 367162 754328 784333 551790 458056 297489 292440 338838 338091 351965 360623 360573 364276 404436 404548 656490 686775 40.25 67.5 1
09:25:43 2023-09-27 364632 362808 89227 86901 136278 142807 143525 142908 94092 96185 107098 107228 131567 131236 369655 399942 1069949 1045551 391064 407116 122239 105708 118021 119701 142583 136871 128678 129417 86431 84825 279913 246438 719800 726378 216823 214551 279534 279761 328685 319386 337127 338114 354411 357385 333189 369380 752047 793386 549048 453379 299673 292157 338838 337545 354707 357603 358333 366298 404721 404850 655454 683756 40.25 67.5 1
09:25:44 2023-09-27 367265 363538 89317 86901 136273 142673 143494 142908 94155 96152 104561 107048 131533 130901 369655 399942 1060729 1051288 394302 408912 122357 105208 118416 119369 142787 136518 128857 129147 86431 84605 283410 243634 729500 726074 216823 214219 279141 279872 328182 320936 336889 336564 352350 356859 333875 368010 752579 792158 549048 457011 296336 293333 339898 336564 352289 358106 359958 363468 403512 404602 654455 689450 40.25 67.5 1
09:25:45 2023-09-27 367080 364602 89259 86988 136518 140417 139830 139174 94251 94365 104567 107096 131796 130944 369474 395692 1069051 1058580 396262 409201 122408 105754 118584 119535 142717 136845 128857 129417 86397 84825 279353 245569 725101 721477 216783 214185 278320 280761 327626 320154 336668 338126 350210 357757 333947 369018 753794 784405 546306 456792 296501 292851 338552 338091 351965 357001 360609 364570 404757 404264 656490 687298 40.25 67.5 1
09:25:46 2023-09-27 363284 362261 89227 86996 136376 143003 143503 142947 93995 96218 107098 107080 131823 131119 369655 399942 1069949 1050118 391064 409490 122239 105675 118055 119618 142614 136969 128678 129417 86279 84825 278452 246961 718785 726960 216823 214219 279928 279761 328419 318963 337461 337617 352069 356859 332792 369524 752193 792666 551790 451946 297410 292200 338873 337617 355926 357854 358333 366492 404149 407911 659606 686358 40.25 67.5 1
09:25:47 2023-09-27 368234 362128 89313 87052 136356 140295 139700 143167 94315 96285 107132 107048 131567 131119 369402 402102 1062990 1047894 394302 408335 120732 105770 118450 119535 142752 136457 128857 129147 86431 84662 279353 243634 723066 726038 216823 214551 279141 281126 325915 320865 337180 336600 352350 357863 333279 367751 753794 793495 549048 456688 297567 292567 339898 337037 352289 356399 360247 363725 403547 404567 655490 687298 40.25 67.5 1
09:25:48 2023-09-27 364741 362305 89259 86751 136055 142708 143525 142942 94060 93935 107098 107154 131533 131119 369655 396745 1074369 1058580 394022 407080 122205 105813 118021 119871 142449 136905 128499 129507 86279 84857 279913 247661 717810 722499 216823 214219 279141 279677 329947 317610 337492 338673 350210 356940 333875 369452 753794 784369 549048 454670 299020 292157 338588 339518 351857 358862 359850 367492 405183 404725 658204 685730 40.25 67.5 1
09:25:49 2023-09-27 363870 362300 89263 87084 136990 141305 139748 143007 94124 96152 107132 107228 131823 131014 368810 400540 1069949 1048154 391064 409490 122239 105708 118021 119535 142583 136776 128767 129417 86338 84924 279913 246438 719800 726891 216823 214219 279534 279761 328454 318963 337217 337617 351787 356609 333284 369524 751509 792934 543808 450597 297807 292269 338909 338055 352324 357854 358333 366526 403261 404886 656417 683756 40.25 67.5 1
09:25:50 2023-09-27 367368 362296 89105 86873 136372 142708 143594 142808 94124 96185 107098 107154 131533 131119 369655 395908 1066736 1058931 396262 408912 122205 105530 118219 119535 142553 136871 128857 129237 86431 84731 279353 245395 724208 721477 216145 214185 278320 280761 326935 320352 336704 338352 351848 360390 333695 370927 754724 791218 544365 457303 297063 292701 338659 338186 351965 358033 360537 364276 404757 405795 659356 687748 40.25 67.5 1
09:25:51 2023-09-27 366227 362305 89105 87020 136165 143003 143329 143208 93773 96319 107029 107261 131732 131485 369100 396466 1076038 1057426 393150 408912 121799 105708 117628 121769 142247 137328 128075 129597 86127 84866 280361 246961 710385 724548 216446 214185 279141 279677 327693 318704 338724 336564 351015 357009 333645 369380 752193 784297 549048 453291 297165 291693 340963 337581 351965 357001 359994 365676 402645 405869 661337 683200 40.25 67.5 1
09:25:52 2023-09-27 366741 361256 89419 86569 136960 139813 143704 142242 94188 95985 107201 106721 131915 130684 369691 398751 1062998 1051324 394022 408912 122239 105708 118252 119496 142709 136982 128857 129417 86431 84820 278452 246264 723872 725465 216823 214746 279426 282140 327817 320566 333577 339554 354484 356752 333767 369235 754635 793310 549048 455641 297771 293452 337781 339340 354456 355867 360537 365678 405898 403967 654288 687822 40.25 67.5 1
09:25:53 2023-09-27 366786 361212 89259 86869 136535 142772 143594 142808 94187 96185 104534 106868 131567 130992 369655 396347 1069190 1060508 390476 408912 120479 105208 118450 119535 142787 136647 128857 129237 86464 84636 279691 245049 728319 723522 216823 213556 279626 279872 325985 320936 336430 338399 350980 356974 332324 369416 753570 786748 543808 451983 297771 294514 337817 338637 351965 356966 358081 364900 406043 405795 663465 690470 40.25 67.5 1
09:25:54 2023-09-27 366081 362698 89255 87292 136458 140596 139667 143215 94379 94172 104567 107121 132006 131119 369394 399942 1075971 1053951 391683 408912 122272 105530 118213 119530 142618 136766 128790 129237 86338 84699 279353 246090 720066 725390 218398 213556 279731 279481 327693 319705 337694 336058 352386 356940 333333 369452 751583 784405 553859 454024 297771 292440 340927 336258 352324 358068 358874 365971 402307 405169 662349 683793 40.25 67.5 1
09:25:55 2023-09-27 368000 361256 89105 86988 136278 142921 143795 142942 94124 96185 107132 107080 131567 131119 369655 396151 1065333 1055924 394123 406831 120646 105530 118334 121685 142519 136776 128767 129417 86464 84794 283410 246090 719950 721988 216823 214884 279268 280334 327923 319965 337217 339697 351992 357863 335836 368305 752470 792374 549391 456043 297446 293049 338624 340403 351713 358862 360537 365825 405826 404761 654900 688507 40.25 67.5 1
09:25:56 2023-09-27 363466 362269 89251 86719 136522 142651 143795 138947 94315 96118 104567 106900 131823 130992 369438 397025 1071400 1059410 389925 407437 122239 105530 118252 119535 142618 136741 128857 129417 86312 84757 279913 246786 731614 722520 216823 214219 279534 279761 328951 319930 335682 339433 350210 356442 333875 369596 752470 784441 549048 452205 297482 293333 337817 338673 351965 359296 358333 367082 406043 402769 661337 685803 40.25 67.5 1
09:25:57 2023-09-27 368475 361248 89105 87088 136174 143024 143486 142942 93869 96185 107063 107228 131641 133962 369134 398436 1063788 1050392 396825 405750 122239 105497 118219 119535 142808 136931 128767 129237 86397 84783 279353 245569 720316 725344 216823 214666 278320 281189 326864 319894 337730 336564 352280 358692 333622 370141 754798 793349 549048 458571 297554 292228 340712 337368 354957 358862 360609 364559 402271 403967 653751 688507 40.25 67.5 1
09:25:58 2023-09-27 367603 362194 89321 86905 136368 140386 139926 142873 93964 96118 107132 107121 131533 131084 369618 395800 1063714 1058491 394159 408912 122374 105497 118300 119618 142484 136836 128857 129237 86364 84762 279353 245742 720183 720458 216823 214850 278320 280726 327393 319894 337388 338637 351992 358367 335836 368233 753534 792629 547677 456006 297698 292157 338838 339626 351641 358358 360609 364828 404721 404228 654546 686505 40.25 67.5 1
09:25:59 2023-09-27 365188 362261 89105 86901 136286 142837 143525 142908 94124 96152 107063 107048 131937 131084 369655 400540 1072123 1050879 391653 409201 122239 105675 118185 119535 142648 136655 128767 129417 86397 84731 279353 246438 719717 726306 216823 216043 279892 282103 328667 319752 337273 337439 353821 358871 333117 369344 751441 791071 551790 450561 299673 292157 339588 338352 355962 358358 361568 366489 404721 408236 658350 685730 40.25 67.5 1
09:26:00 2023-09-27 368536 361212 89259 87052 136467 142837 143594 142908 94155 93967 104600 107228 131750 131119 369655 399626 1063537 1051140 394022 408335 122408 105497 118416 119618 139311 136836 128857 129147 86464 84699 283410 243634 725809 725245 216823 214517 279141 280530 325915 321589 337180 338637 352386 357863 333875 368305 753650 795181 549048 456975 296753 293333 339827 337273 352324 356647 360501 364276 404116 405169 655917 690470 40.25 67.5 1
09:26:01 2023-09-27 365192 365128 89105 87052 136055 143102 143525 143042 94060 96252 107247 107442 131533 131119 369618 396430 1076001 1057426 393986 409490 122171 105747 118021 119803 142414 137095 128404 129528 85074 84983 277356 247800 711708 722937 218050 214746 279892 282339 329769 320574 337657 339340 351992 356974 333911 372099 754328 784297 545211 450669 299310 292121 338731 338637 351965 357001 360501 367603 404400 404833 658387 683720 40.25 67.5 1
09:26:02 2023-09-27 364337 362269 89255 87048 136350 142963 143891 142942 94124 96152 104534 107228 131823 131119 369618 399626 1072230 1048154 391653 408912 122289 105497 118185 119845 142817 136974 128767 129417 86431 84794 278452 246438 717500 725331 216823 214850 279731 279761 328915 319410 337455 337617 351260 356859 333839 369524 752989 793495 544365 452984 297807 292405 339385 339589 355387 357640 362098 366935 404577 405975 658469 688017 40.25 67.5 1
09:26:03 2023-09-27 367192 364608 89317 87052 136458 140359 143795 142873 94315 94140 104698 107162 131716 130866 369655 399942 1062916 1052637 394265 408912 122646 105497 118730 119369 139507 136423 129126 128878 86835 84694 279353 245049 725671 725245 216823 214701 279534 280299 325950 321649 336631 337617 352386 358152 333911 369416 754328 792716 549048 454610 297201 293908 338838 337545 352324 358358 360501 364239 405971 405204 654492 688797 40.25 67.5 1
09:26:04 2023-09-27 366735 362768 89101 87084 136021 143106 143490 143342 94242 96352 107138 107261 131499 131704 369358 396745 1078403 1053951 393429 410069 121968 105853 118021 119701 142414 137095 128465 129597 86397 84762 280361 246169 717492 725575 216783 214185 279731 279907 330512 319930 338724 336529 351787 357757 333803 372136 753114 788164 544365 453110 297626 292709 340748 336423 355962 360381 359778 365788 402837 405204 662275 683720 40.25 67.5 1
09:26:05 2023-09-27 369059 365124 89190 87092 136097 143153 143643 143208 94092 96352 107103 107261 131823 131516 369098 397529 1066844 1051140 396825 409490 122205 105853 118185 119803 142649 136969 128678 129597 86554 84794 278452 245742 716145 725281 218050 214517 279534 280761 325915 320415 338484 336564 352350 358404 333911 367198 752193 793495 543182 458683 297324 292440 340927 337037 352253 356931 360573 364276 402909 404850 654492 686738 40.25 67.5 1
09:26:06 2023-09-27 364665 362804 89255 87056 136586 142864 143704 142947 94563 96252 107281 107228 131823 131119 369691 397025 1075767 1058931 394022 406795 122205 105853 118021 119618 142709 136974 128678 129417 86279 84831 279913 248195 719567 721988 218050 214517 279534 281669 331413 319645 336889 340032 351992 359376 333731 369416 755336 790511 549048 454428 297482 291481 339862 338637 351965 359838 360501 367603 403512 404833 659320 686551 40.25 67.5 1
09:26:07 2023-09-27 363761 362230 89263 87052 136244 143083 143525 142908 93995 96252 107172 107228 131533 131240 369358 398086 1069949 1048154 392280 407080 122239 105675 118219 119618 142548 136871 128857 129417 86648 84878 279224 247136 716118 725281 216823 214919 279534 279056 329413 319410 337730 338091 351787 356574 333947 369524 752193 792716 544365 450597 299677 292405 339862 338328 353956 357603 359451 367082 404116 403967 655011 683756 40.25 67.5 1
09:26:08 2023-09-27 368047 364098 89259 86964 136278 142668 143525 142873 94155 96118 107132 107121 131716 130866 369098 396347 1068432 1059719 394434 409201 122239 105497 118556 119618 142687 136612 128857 129237 86708 84888 279353 244795 722920 723486 218976 214116 279892 282938 327484 320758 336998 338459 351225 358042 333875 370178 753003 787533 544365 454573 297243 294514 339693 338863 354456 358534 359379 364791 406007 403649 663289 687785 40.25 67.5 1
09:26:09 2023-09-27 366329 362234 89105 87080 136097 143224 143333 143342 93869 96352 107029 107228 131823 134149 368543 397025 1074477 1055887 392280 408009 122239 105530 118219 119701 142813 136952 128767 129237 86431 84762 279353 246090 719950 724548 216783 216043 279534 279872 327923 318963 338724 336564 351296 358042 333803 369452 751583 784261 549048 454670 297771 291516 340927 337545 351965 360889 362098 366518 402021 405939 661154 686551 40.25 67.5 1
09:26:10 2023-09-27 367005 364613 89223 86937 136363 142773 143525 143099 94060 96118 107172 107154 131823 131119 369655 397025 1063537 1053566 395140 409887 120564 105754 118609 119813 138889 136875 128788 129417 86689 84915 278452 246154 720066 723412 216823 214919 279141 282938 327923 321589 336486 340175 350210 357612 335836 371042 756877 795181 547677 456615 297626 293297 337817 340175 351965 355867 360573 365934 406043 405404 654045 687785 40.25 67.5 1
09:26:11 2023-09-27 364412 361248 89415 86901 136501 139904 143795 142674 94251 96052 104567 106900 131659 130684 369655 397133 1069949 1059684 389889 408335 122442 105497 118416 119369 142787 136647 128857 129237 86397 84731 279353 246090 729676 722499 218050 214517 278544 279761 327923 320936 336394 338673 351528 356940 332828 371687 753570 786419 544365 453379 299274 293013 338184 339996 353956 359367 361751 366935 405862 405939 660254 686738 40.25 67.5 1
09:26:12 2023-09-27 364934 362556 89288 87052 136342 140302 143708 143108 94124 93999 104627 107129 131549 131119 369618 400540 1072991 1051251 390476 409490 122323 105530 118219 119535 142813 136986 128767 129417 86431 84762 279353 246438 721996 726951 216823 214219 278544 279642 328419 319386 337455 337617 353409 356407 333333 369524 751583 791183 524533 452947 297843 292440 339624 337309 353843 357001 358874 366786 404757 405275 661300 685245 40.25 67.5 1
09:26:13 2023-09-27 367265 361221 89308 87048 136244 142807 143525 142873 93995 96052 107098 106820 131567 131119 369062 395521 1065296 1055887 394159 409201 122408 105675 118219 119618 142579 136741 128857 129417 86431 84762 283410 246090 722509 720458 218050 214884 278320 280897 327923 322309 337402 341492 351776 358871 335764 368680 755799 790442 538448 456505 297590 293155 338802 339626 351965 355902 360609 365642 405935 404833 655011 686775 40.25 67.5 1
09:26:14 2023-09-27 362735 362698 89349 86901 136501 139926 143594 142752 94155 96118 104567 106868 131823 130866 369655 397025 1072159 1058580 389925 409201 122205 105675 118219 119496 142583 136871 128767 129417 86371 84762 279691 246438 722071 721988 216823 214884 279928 279761 328915 320638 335646 339184 350980 356656 333839 371687 754671 784333 551790 452205 297446 293120 337817 339853 351965 356966 358333 366526 406007 402734 663921 686775 40.25 67.5 1
09:26:15 2023-09-27 367632 364613 89105 87088 136024 143102 143324 143042 93805 96285 107138 107261 131823 131485 369098 397564 1066844 1051140 396825 409490 122205 105497 118021 119701 142614 136956 128857 129417 86397 84762 279353 245907 720595 727678 218358 214781 279105 281548 327781 318856 338577 337686 354734 358871 336548 367162 752653 793310 551079 459225 297789 292129 340963 339080 354456 359537 362613 365971 402909 404567 654082 685767 40.25 67.5 1
09:26:16 2023-09-27 367890 362261 89259 87084 136278 142772 143594 142908 94434 96185 107098 107048 131567 131119 369655 395557 1066610 1057258 396262 406795 122239 105675 118219 119535 142683 136741 128678 129417 86431 84736 278857 246255 720183 721477 216823 214953 278712 280761 327959 319930 337694 339697 351992 358798 335836 368860 754102 793495 550419 456043 297771 292157 338838 340175 351965 356399 360681 366196 405718 405188 654752 687638 40.25 67.5 1
09:26:17 2023-09-27 365192 361217 89415 86933 136368 142682 143525 142808 94124 96185 107132 107154 131823 131119 369062 399942 1072919 1054025 391100 406795 122272 105530 118411 119564 139005 137104 128617 129507 86569 84762 279913 246401 719950 727415 218358 214414 279928 279872 327959 319930 337730 339117 353798 356940 333839 369488 751624 788734 537996 454458 297446 292192 340376 336529 353347 358346 359415 366526 403547 405240 663289 685767 40.25 67.5 1
09:26:18 2023-09-27 367399 361212 89105 87056 136055 143141 143389 143142 93837 96219 107063 107228 131533 131302 369098 397529 1066844 1051140 396825 408912 122154 105780 118021 119837 142548 136871 128678 129237 86431 84762 279913 245821 716821 725245 216823 214551 278320 281421 329577 318963 337452 337344 352104 356407 336311 367198 752193 793310 544935 457799 297554 292019 340676 337948 354957 359367 363418 365788 403332 405975 652934 685730 40.25 67.5 1
09:26:19 2023-09-27 363575 361186 89345 86715 136492 139904 143765 142639 94155 95919 104678 106868 131567 130649 369402 396880 1072862 1063259 387551 410069 122714 105609 118561 119482 139216 136734 128967 129237 86397 84699 279353 245742 726214 723303 218050 214850 278784 279446 327923 321625 337279 339387 351225 356691 332828 371687 753534 784067 544365 450597 297698 292977 338327 338637 353775 356966 358333 364900 406043 403367 664231 689088 40.25 67.5 1
09:26:20 2023-09-27 365192 364602 89109 86937 136055 142772 143594 142808 93995 96152 107172 107154 131533 131119 368802 397529 1072919 1055887 392244 409490 122239 105754 118089 119701 142618 136685 128678 129237 86345 84757 283410 246090 719717 721165 216783 214219 279731 282669 327959 319930 338724 338877 355487 360644 333550 369344 751365 788832 524533 453839 297626 293155 340472 337368 353807 358033 359162 366822 404151 408849 663252 685730 40.25 67.5 1
09:26:21 2023-09-27 368439 361212 89105 87258 136320 143141 143324 143042 94060 96185 107098 107294 131533 131119 368543 397564 1065333 1049723 396825 406570 122205 105675 118219 119618 142484 136647 128767 129273 86371 84794 279353 245569 719225 725281 218050 214699 279141 281654 327428 319705 338724 337072 352350 356691 335836 367715 752193 795181 549048 458050 297987 292157 340963 337581 352289 356966 362758 365676 403547 405169 655011 685803 40.25 67.5 1
09:26:22 2023-09-27 363611 362296 89263 87084 136535 142772 143594 142908 94219 96052 107207 107080 131567 131119 369691 397025 1072992 1058617 391100 407437 122442 106014 118300 119837 142618 136776 128678 129417 86371 84794 279913 247486 718820 722279 218667 214781 279892 282270 329840 320272 337035 340068 351992 358871 333406 372103 752434 788915 547677 450561 297518 293247 338327 339661 351965 356966 359415 367603 405898 402804 659320 685767 40.25 67.5 1
09:26:23 2023-09-27 364161 361248 89137 87088 136278 142772 143525 142709 94060 96152 107132 107228 131692 131119 369134 399978 1071364 1050505 390752 406795 122272 105530 118219 119535 142484 136647 128678 129417 86431 84789 279913 246438 721486 726855 218050 214219 278640 279872 328951 319930 337730 338126 353679 356407 333333 369560 752193 791219 543808 450633 297879 292886 339898 337581 354375 356966 360235 366563 405078 408849 664581 688470 40.25 67.5 1
09:26:24 2023-09-27 366493 361256 89345 87060 136303 142807 143594 142908 94124 96152 107098 107154 131533 131119 369389 394652 1063788 1057426 396262 409201 120614 105497 118171 119369 138915 136950 128651 129369 86615 84768 279353 245669 724649 720275 218358 214815 278585 282938 327658 320415 337455 338673 349930 359811 337024 368269 754383 792374 546306 458608 299484 292157 339624 339661 351965 356931 362758 365971 405741 405548 655011 687298 40.25 67.5 1
09:26:25 2023-09-27 363062 364602 89296 86905 136535 142673 143594 142709 94155 96152 107207 107485 131567 131119 369655 397025 1072956 1059684 391690 409201 122239 105708 118252 119754 142479 136884 128589 129327 86371 84825 274846 247486 717647 722499 216446 214884 279928 279056 329983 320190 336704 341012 351260 356974 333947 371687 754102 788915 549048 450597 300235 293084 338588 340403 353848 359730 359886 368087 405898 405975 661747 688507 40.25 67.5 1
09:26:26 2023-09-27 368161 361248 89292 86996 136273 140625 143594 142942 94187 96219 107098 107121 131602 131119 369098 398751 1065904 1052488 394324 409454 122680 105715 118348 119667 139374 136958 128754 129382 85196 84731 279353 243670 721464 726342 218667 214781 279731 281154 325985 320936 337767 339597 356135 358224 333947 368305 753794 793495 551790 458056 297201 293574 340927 337309 353347 356966 360609 364570 403583 405275 655954 687785 40.25 67.5 1
09:26:27 2023-09-27 366529 362265 89509 87084 136603 142903 143704 143108 94219 96219 107132 107228 131823 131119 369394 395836 1068432 1061756 396544 409490 122510 105820 118416 121685 142601 137080 128857 129417 86464 84731 278452 245742 721869 722520 217155 214884 279141 281667 327923 320936 337730 338673 351260 360898 336366 371306 755824 788770 546306 458571 297662 294051 339719 338494 353920 359565 362722 366008 406043 402804 661560 687675 40.25 67.5 1
09:26:28 2023-09-27 363566 361221 89133 87080 136278 142807 143594 139319 94315 94204 104587 107096 131796 131594 369546 399484 1072917 1049534 391508 409090 122289 105530 118252 119720 142519 137363 128864 129417 86431 84852 283410 246786 719917 728152 216823 214712 278121 279056 329448 319965 337767 338399 352069 356859 333947 371687 753114 792158 550419 450669 299600 292440 339898 338364 352324 355867 359704 367332 404793 405204 655454 685767 40.25 67.5 1
09:26:29 2023-09-27 366227 361217 89259 86901 136273 142673 143695 142908 94219 96085 107166 106900 131567 130901 369098 399978 1060706 1050642 393744 408335 122510 105208 118484 119369 142757 136328 128857 128878 86497 84662 278811 244876 731021 725281 218050 214746 279892 282738 329111 322256 337866 338019 353303 358871 333767 369344 755799 793045 549048 455970 296257 294300 339648 337913 355889 356896 360537 364828 405363 406235 655417 689539 40.25 67.5 1
09:26:30 2023-09-27 367302 364565 89325 87052 136467 142907 143725 143072 94155 96218 104534 107048 131625 131119 369618 397025 1069153 1061949 395030 409201 122408 105754 118416 119618 142648 136802 128857 129237 86457 84789 279353 245395 720279 721988 217272 214815 279141 283872 327623 320901 337419 338601 351787 358578 335836 368824 752434 784369 544365 458019 297734 293781 338802 338601 353956 358854 360645 365380 405935 403649 661560 690470 40.25 67.5 1
09:26:31 2023-09-27 363541 363096 89263 87088 136239 142837 143625 142938 94028 93967 107212 107121 131499 131084 369062 398716 1069949 1048154 391064 409490 122205 105675 118219 119701 142683 136871 128617 129493 86675 84983 279913 247099 720423 728152 216823 215749 279892 281940 329502 321243 337694 338601 352280 357612 333586 371921 754328 794618 551790 450561 300096 292772 339862 338566 353277 357854 359415 367082 405327 405204 655917 685730 40.25 67.5 1
09:26:32 2023-09-27 367005 361142 89382 87056 136467 142872 139944 143037 94283 96118 107207 107015 131716 130958 369034 399907 1063745 1049385 394302 408335 122476 105497 118484 119535 142787 136612 129215 129147 86550 84808 283410 243598 726792 726306 218050 214850 279731 279907 325950 321911 337180 337581 353374 358367 335242 369416 753650 793274 549048 456006 297207 294336 339576 339560 355962 359260 360357 364645 404895 406270 658743 687602 40.25 67.5 1
09:26:33 2023-09-27 365848 362269 89288 87056 136210 142872 143525 142873 94060 94031 107138 107228 131590 131302 369062 395836 1074295 1061680 393451 409887 120329 105787 118199 119633 138628 137217 128294 129562 86503 84983 279913 247837 713049 722499 218050 214850 279856 280643 329911 318537 337694 339661 350699 359883 333875 369488 754328 784405 544365 450597 300447 292405 338838 340139 351965 356966 360537 368124 405935 405404 658350 685245 40.25 67.5 1
09:26:34 2023-09-27 364125 361221 89259 87044 136363 142990 139784 142999 94092 96152 107098 107121 131823 131119 370238 399907 1072991 1047038 389889 409490 122374 105747 118185 119701 142804 136944 128678 129417 86397 84982 280995 246438 717350 725367 216823 214884 278350 280039 328915 319859 337694 338364 352350 357863 333284 371921 753464 792643 524533 453195 299383 293261 339445 338423 355962 359367 359235 367009 404397 405240 658387 685730 40.25 67.5 1
09:26:35 2023-09-27 366816 361181 89382 87052 136727 142972 143525 142908 94060 94236 104627 107030 129739 131114 368954 394508 1068857 1058782 396714 409056 120564 105609 118185 119535 142648 136741 128857 129369 86655 84825 283410 245742 720183 720458 218976 214850 278908 281299 327888 320388 337694 338637 351992 356974 334459 368824 755178 791742 547677 455824 297771 293297 339862 340139 351965 356931 362758 365971 405649 405404 657101 687785 40.25 67.5 1
09:26:36 2023-09-27 365192 362269 89259 87052 136231 142907 139718 142908 94347 96285 104528 107261 131533 131119 369366 395836 1076038 1060279 393707 409490 122171 105853 117987 119837 142414 136905 128431 129597 86338 85039 279913 247661 715565 722499 218358 214850 279856 282938 330661 319126 338155 340032 351992 359629 335970 369344 755288 789951 544365 454573 299951 293071 340927 339626 353775 358965 360501 367863 403225 403649 662503 686551 40.25 67.5 1
09:26:37 2023-09-27 366595 364098 89529 87107 136709 140197 139830 142968 94379 96283 104594 106956 131945 130692 369474 399871 1062209 1051251 393986 409417 122646 105497 118614 119263 139407 136389 129181 129168 86524 84668 279353 245569 727742 721129 218050 214919 279928 280726 327428 322362 336394 338637 353374 357863 333947 369452 754635 793274 549048 455289 297987 293908 338838 338316 353312 356931 360573 364828 406043 405240 656614 688797 40.25 67.5 1
09:26:38 2023-09-27 368646 361212 89321 86905 136372 143007 143594 142973 94091 96118 104528 107015 131590 130992 369389 397025 1068432 1060471 394508 409201 120614 105530 118382 119535 142782 136612 128678 129237 86675 84857 283410 245314 738900 723449 219286 214746 279748 281477 329504 320758 337475 339387 352280 358863 333947 368788 755687 788832 550419 455965 296991 293987 338838 338494 354456 359105 360501 364828 406007 403931 663252 687822 40.25 67.5 1
09:26:39 2023-09-27 366227 362261 89105 87539 135799 143350 143255 143412 93901 96419 107103 107261 131499 131704 369062 397025 1076075 1056701 392866 409490 122120 105675 118219 119701 142449 136871 128790 129417 86431 84762 279353 246264 718567 725281 219017 214551 278649 280726 328915 320415 339203 336564 353409 358578 333911 369488 752193 784333 551790 453932 297843 293297 341924 337273 352289 360889 360055 366789 402905 405975 663612 686551 40.25 67.5 1
09:26:40 2023-09-27 367009 362225 89259 87052 136501 142872 143559 142908 94091 96152 104534 107121 131823 131119 369389 395800 1065296 1056675 396262 409272 120827 105754 118411 119530 138883 136768 128754 129382 86536 84920 279353 246191 723651 722499 218050 215552 279820 280761 330402 320651 338172 340450 350245 356691 334494 369308 754671 793495 544365 457371 297807 294621 339624 340690 351965 356931 362722 365971 406007 406119 655011 687785 40.25 67.5 1
09:26:41 2023-09-27 363062 362261 89415 86992 136603 140008 143900 142800 94252 96152 104522 107048 132006 131119 369655 397025 1072123 1059372 389925 409490 122239 105708 118416 119803 142817 136978 128767 129417 86397 84857 279353 246961 730451 722520 216783 214884 278544 281344 329911 320901 336668 340222 351260 356974 333911 372811 754108 791071 550419 454347 299902 292709 339242 340546 353920 359694 360429 368573 405862 405903 658350 685767 40.25 67.5 1
09:26:42 2023-09-27 368646 361181 89419 87052 136470 142972 143704 142999 94283 96185 104457 107030 128232 131174 369366 401533 1065258 1052600 394471 409056 122731 105682 118478 119633 142826 136715 128857 129057 86464 84794 279691 243490 723532 726397 218050 214919 279928 281517 326899 321911 337730 337581 353409 356752 333947 368860 754328 795181 549048 458380 297453 293745 340687 337581 353807 356966 360573 364267 404436 405240 656417 687822 40.25 67.5 1
09:26:43 2023-09-27 366493 361221 89415 86992 136458 142872 143525 142873 94028 96118 104594 107048 131533 131119 369358 395521 1068395 1059719 396262 409490 122239 105497 118334 119701 142583 136741 128678 129237 86431 84794 279353 245569 723094 721718 216818 214850 279141 281421 329344 322118 337936 339137 353625 358438 336750 369011 755362 792156 547677 457873 299673 292977 339588 338637 351965 357749 363016 365825 405935 404833 655454 689941 40.25 67.5 1
09:26:44 2023-09-27 364928 361221 89251 87016 136631 140554 139734 143237 94220 94365 104600 107162 131945 131162 369474 400362 1071327 1047857 390752 407140 122205 105754 118348 119701 142648 136741 128767 129273 86708 84857 279913 246438 721051 727405 218050 214884 278579 279872 329182 320415 337730 338637 355450 356407 333875 371687 753260 793495 551790 454347 297482 292192 339898 338637 354126 356966 359415 367082 405649 406376 660327 685803 40.25 67.5 1
09:26:45 2023-09-27 368831 364057 89259 87084 136235 142907 143725 143072 94379 96185 107132 107228 131533 131084 369062 398751 1063751 1051140 394302 408912 122476 105675 118334 119535 139259 136423 128857 129237 86431 84731 279353 243382 727422 728669 218667 214850 279892 281477 326793 321470 338026 337913 353268 358871 335836 368824 754328 793495 544365 457726 297417 293745 340927 337545 356197 359620 360573 364828 404436 405240 656417 687551 40.25 67.5 1
09:26:46 2023-09-27 364048 362662 89349 87020 136365 140491 139734 139075 94187 96252 107126 107228 131601 131367 369582 396988 1077639 1059684 394022 410649 122205 105853 118021 119837 142449 136871 128678 129597 86371 84862 279913 247837 715855 722499 216783 214919 279928 280565 329983 318927 338484 339697 351001 358042 333947 369524 752434 784441 549048 450705 300945 291952 339898 340414 351965 357749 360379 368831 406007 402769 658890 685767 40.25 67.5 1
09:26:47 2023-09-27 363566 361256 89284 87088 136467 142907 143725 142942 94347 96219 107132 107228 131625 131119 369358 399626 1072862 1051140 391100 407401 122205 105754 118575 119530 139010 137080 128575 129597 86569 84920 279913 247063 722274 728669 217896 214919 279928 279907 329947 320128 338155 338566 352315 357863 333947 372511 752966 795561 524533 450597 300023 293092 340412 338637 353843 355902 359958 367603 405971 405240 656651 685730 40.25 67.5 1
09:26:48 2023-09-27 366746 361252 89353 87052 136497 142772 143795 142942 94155 96152 104522 106900 131659 130992 369136 398787 1062209 1050879 394581 408912 122476 105497 118450 119535 142886 136423 128857 129147 86617 84808 279353 243670 728788 725281 218050 214953 279928 280796 327164 322399 337455 338364 353940 356656 335569 369452 752398 793310 550419 455678 297266 294842 340126 338459 355962 359874 360465 365456 405669 406840 658275 689774 40.25 67.5 1
09:26:49 2023-09-27 366256 362265 89109 87120 136161 143024 143333 143146 94092 96386 107063 107261 131732 131704 369366 396178 1082188 1057315 393876 410069 120147 105998 118083 120110 138603 137494 128507 129597 86397 84857 278452 246438 720216 724548 217085 214884 279928 280823 329413 318715 339648 338673 351260 358077 333947 369524 754057 784333 549048 455965 300235 291960 340963 340186 351965 358068 360609 367863 403547 402769 661535 683756 40.25 67.5 1
09:26:50 2023-09-27 363870 361972 89259 87056 136273 140625 143424 142942 93964 96152 107212 107080 131533 131119 368579 396347 1069949 1048154 393429 407401 122154 105853 118219 119837 142648 136871 128678 129597 86648 84825 277356 247136 725580 721129 216823 215922 279928 279907 329947 319894 338724 339375 354985 357399 336366 372103 753683 798000 550419 453074 300508 292567 340233 339208 354957 357854 360573 368124 405075 406119 655011 685245 40.25 67.5 1
09:26:51 2023-09-27 367781 361177 89415 86933 136501 140554 139959 139072 95079 94204 104594 107096 131830 130979 369510 396988 1069801 1063085 392171 408912 122442 105530 118416 119535 139603 137668 128857 129237 86464 84731 279353 244801 722279 724035 217120 214185 278544 281189 328646 321875 337694 338673 352315 359114 333875 369452 754102 784297 550419 457011 297165 294229 339385 338637 354707 359140 360537 364900 406043 404567 663289 687822 40.25 67.5 1
09:26:52 2023-09-27 366293 362269 89105 87144 136021 143388 143289 143412 93773 96386 107063 107622 131465 131678 368543 396466 1077639 1056675 393429 409490 122035 105853 118021 119837 142449 136836 128499 129417 86681 84825 279353 246090 728840 726531 219286 214746 279892 282938 328809 320758 339648 337403 353303 360754 333731 371506 753114 784405 551790 454646 299429 293488 342478 337238 354957 358854 360501 367082 403085 405204 663289 683793 40.25 67.5 1
09:26:53 2023-09-27 367155 364285 89317 87052 136390 140482 139604 143267 94251 94365 104633 107129 131625 131119 369655 397025 1066699 1053951 395140 409201 122239 105530 118324 119667 142683 136681 128767 129417 86431 84762 279353 246090 720183 722499 218050 215587 279141 280761 328689 320901 337180 340761 350734 356407 336311 371834 755775 793310 544365 456006 297626 294514 339693 340725 353956 356399 360645 366526 408340 403649 655011 688797 40.25 67.5 1
09:26:54 2023-09-27 364923 361221 89296 86873 136624 140008 143904 142999 94442 96085 104678 106868 131823 130862 369394 397025 1069949 1060471 389889 408045 122476 105530 118450 119535 143016 136781 128864 129369 86801 84894 279353 246438 724799 723486 218821 214815 281512 282140 328773 321875 336704 339733 351822 357009 333731 373338 756471 784297 547070 453306 297554 293872 338838 339661 353956 358068 359162 366812 408340 404886 664231 688834 40.25 67.5 1
09:26:55 2023-09-27 369354 364093 89105 87088 136089 143141 143324 143342 94315 96285 107132 107228 131533 131485 368543 399762 1069190 1047894 396825 409490 122120 106014 118055 119837 142548 136905 128499 129507 86464 84825 279913 246264 719059 725499 216632 214953 278944 282817 328685 319446 339444 338126 352350 356974 336568 368305 753114 793383 544935 458380 299564 291783 340963 338328 352289 357784 363857 367082 403547 405204 653118 685245 40.25 67.5 1
09:26:56 2023-09-27 366750 361212 89353 87084 136299 142807 143424 142843 94155 96185 107126 107228 130325 131119 369691 396430 1065109 1053764 396433 409272 120732 105787 118314 119667 138910 136781 128754 129597 86655 84888 280361 246090 719750 721988 216145 216049 279498 281154 328649 320936 337767 340761 353644 359305 334494 369452 755775 793274 553859 455933 297446 293781 338873 340725 351965 356682 363589 366822 408052 406119 655011 687858 40.25 67.5 1
09:26:57 2023-09-27 363053 361186 89353 86901 136535 142673 143795 142674 94156 96019 104489 106900 131750 130901 369691 397025 1072862 1060439 389925 409490 122476 105530 118450 119535 142717 136647 128857 129237 86464 84741 279353 246438 721231 722499 216818 214919 278723 279677 329448 321325 336668 340211 351787 357009 333622 373119 759038 789914 550419 450489 300836 293191 338659 340510 353956 359874 360429 369055 406043 403684 658387 688960 40.25 67.5 1
09:26:58 2023-09-27 368308 364613 89259 86992 136278 142803 143525 142942 94379 94140 104633 107310 132060 131014 368954 398645 1065258 1052600 394576 408803 120397 105497 118219 119535 142553 136647 128857 129369 86464 84768 279353 243634 721697 726342 218667 214850 279928 281654 326935 320580 338724 338316 353445 356974 335836 368860 748202 794618 537970 458705 297417 293781 340963 338126 353878 357001 360645 364864 404793 405275 656490 687822 40.25 67.5 1
09:26:59 2023-09-27 369082 361221 89349 87084 136367 142803 143704 143108 94155 96252 104600 107154 131823 131119 369098 394687 1069190 1057393 396544 409490 122272 105708 118416 119679 142713 136861 128678 129237 86464 84825 278452 245742 718689 720458 216969 214919 279462 283740 328436 320687 337621 338566 351992 358758 336786 369271 756199 791001 548877 455641 297807 293781 339934 339947 351785 358464 363271 366563 406007 404833 658395 687858 40.25 67.5 1
09:27:00 2023-09-27 363870 364608 89501 87262 136365 140491 143725 143237 94283 94333 104522 107129 131762 131380 369062 399626 1071400 1048010 390810 409454 122205 105675 118252 119837 142519 137312 128822 129417 86431 84794 279913 246438 723268 727599 216823 214919 278579 279907 329448 320415 338245 338445 353409 355876 333911 372548 754328 792934 551790 450669 299564 292886 340412 338673 354410 359802 359451 367082 405971 406411 659356 685767 40.25 67.5 1
09:27:01 2023-09-27 368821 361248 89137 87052 136278 142807 143525 142942 94434 96119 107166 107048 131602 131119 369394 398751 1062209 1047857 393429 408335 122391 105530 118252 119369 142618 136681 128857 129279 86801 84920 279353 244564 729441 728669 218512 214850 279892 281548 330044 322220 337880 337581 353940 356974 335836 369156 755399 795181 549048 458056 296501 293049 341299 337948 353843 357001 360609 364864 404793 405275 656454 687822 40.25 67.5 1
09:27:02 2023-09-27 364052 364613 89317 87040 136704 143059 143525 143146 94027 96285 104659 107129 132098 131084 369062 395800 1076001 1060053 393986 409490 122340 105747 118185 119803 142527 136978 128465 129597 86364 84888 278452 247486 715662 722499 216783 214884 279928 280299 329947 319410 338454 340211 351260 357757 335836 371651 754724 788611 553859 453987 300872 293056 339862 340654 354311 358033 360573 368683 406007 406119 658350 685461 40.25 67.5 1
09:27:03 2023-09-27 363575 364308 89259 87048 136697 142876 143625 142908 94092 96184 104469 107195 131716 131119 368507 399907 1072991 1051140 391362 410177 120614 106094 118575 119633 138819 137053 128630 129597 86622 84888 279913 247136 720383 727532 218050 214919 278579 282669 329804 320604 338411 338637 353374 357863 333298 372629 753794 793495 544365 455467 300096 292977 340341 338637 354126 356931 359958 367863 405649 406411 658314 686702 40.25 67.5 1
09:27:04 2023-09-27 368198 364608 89251 86961 136424 142837 143725 142938 94508 94063 107166 107228 131533 131084 369062 395836 1066661 1060128 396262 408335 122493 105675 118334 119618 142747 136707 128678 129237 86431 84731 279353 245742 725290 720458 217458 214884 279141 281861 327888 321553 337730 339423 351260 359079 336786 369119 754071 788842 553859 458380 297658 293745 339862 338637 351965 358854 363271 365934 406007 406119 658350 687785 40.25 67.5 1
09:27:05 2023-09-27 364934 361221 89259 87052 136368 142907 143525 142973 94092 96152 104633 107030 129842 131240 371774 395692 1077577 1058467 393282 409381 120397 105787 118165 119701 142514 136871 128431 129507 86364 85041 280601 247837 713284 722499 216783 214919 279892 280761 329983 319410 338484 340139 351225 356974 333947 371614 754328 788842 544365 450597 300872 293262 339862 340414 353956 358033 360573 369354 405777 403931 658350 685730 40.25 67.5 1
09:27:06 2023-09-27 363863 361177 89259 87056 136565 142990 143525 142951 94219 96285 107247 107401 131915 131119 368507 399311 1072991 1051140 391064 409490 122374 105780 118219 119837 142804 136944 128465 129417 86431 84825 280995 246438 719917 726919 216823 214919 279928 279872 329662 322693 338431 341455 353268 358331 333767 372665 754218 793349 551276 453839 300447 293709 340891 338637 354091 358755 360393 368124 405935 406411 656381 685730 40.25 67.5 1
09:27:07 2023-09-27 368308 364608 89529 87317 136288 140648 139767 143167 94411 94140 104698 107129 131945 130944 369178 396880 1069949 1060471 395104 408009 120676 106045 118416 119701 139054 136871 128857 129459 86722 84825 283410 245395 722419 722499 217528 214850 279626 281733 327888 321875 337730 338673 352350 359149 335836 369416 753997 784333 556638 458019 297771 293737 339862 339626 354957 359140 360645 365934 405971 405169 662275 689811 40.25 67.5 1
09:27:08 2023-09-27 366227 364859 89353 87350 136239 143141 143389 143142 94060 96485 107098 107294 131465 131704 369062 395836 1078403 1056243 393465 409490 122086 105853 117940 121769 142414 137100 128342 129597 86490 85041 279913 246255 732132 726531 219286 214815 279892 282938 329235 320758 339611 338196 353232 359079 333947 369524 752193 788722 551790 454216 299491 293745 340927 337545 356971 360636 360537 367082 404400 406732 663759 686775 40.25 67.5 1
09:27:09 2023-09-27 367786 364098 89317 87310 136360 140681 139830 143190 94155 96152 107166 107228 129877 130979 369618 395207 1067408 1057426 396714 409092 122408 105747 118416 119803 142782 137115 128857 129417 86681 84888 279353 246090 720299 720458 216783 215887 279141 281189 328419 320901 338484 340175 350734 358728 334494 369380 755739 793495 549048 457335 297554 292977 339898 340690 351965 356931 362758 366786 406043 405689 655011 687785 40.25 67.5 1
09:27:10 2023-09-27 360983 364344 89636 87084 136497 142772 143795 142873 94219 96152 104567 107048 131625 130866 369358 397025 1072123 1060166 389925 409490 120732 105754 118575 119530 139150 136781 128754 129472 86655 84836 279913 247099 723560 723474 216783 214884 278579 279872 329911 321363 337035 341492 351998 357009 333911 372847 757956 788286 556638 450597 300447 293987 338838 340139 354456 360889 359415 368124 408340 404532 662275 687748 40.25 67.5 1
09:27:11 2023-09-27 367192 361181 89386 87258 136987 143090 143725 142908 94315 96318 107241 107129 131533 130958 368507 398787 1062172 1051288 394581 409490 120917 105530 118450 119535 139150 136518 128857 129147 86583 84731 283410 243634 725347 726306 216783 214919 279626 280906 327393 322889 338484 338126 354188 356940 336311 369524 755948 793310 543013 457335 297698 295128 340652 338091 354375 357001 360609 365639 406007 407017 656417 689811 40.25 67.5 1
09:27:12 2023-09-27 367044 361217 89419 87120 136497 142907 143725 143007 94315 96185 104534 107154 131915 131240 369366 396772 1072862 1063122 395517 409417 122680 105787 118512 119633 139378 136734 128857 129237 86464 84825 279353 245141 727498 722520 217493 214884 279928 281654 328773 322399 338245 339947 352350 359686 336311 369416 754635 784405 547677 458705 297446 294229 339898 339626 352253 360731 363271 366526 406043 404567 660364 688797 40.25 67.5 1
09:27:13 2023-09-27 368124 364613 89284 87080 136055 140822 143289 143142 93901 96252 107063 107261 131823 131393 368543 396347 1069949 1051251 397671 409490 122120 105853 118021 119701 142449 136905 128465 129507 86648 84804 276847 246438 718695 725245 216783 214919 278908 281618 329413 319446 339444 338637 352386 359775 334530 369416 752193 793383 547677 458056 299888 292157 341683 338601 352289 356966 363857 367863 404436 405169 653081 685245 40.25 67.5 1
09:27:14 2023-09-27 366227 361177 89411 87258 136637 140421 139830 138976 94347 94107 104528 107162 131545 130944 369438 396880 1066773 1055715 394581 408912 122408 105530 118411 119633 142648 137051 128678 129237 86397 84762 283410 246090 720733 723548 218050 215887 279731 280897 328951 320675 336668 340761 351752 356372 336786 369488 755168 793310 545718 456688 299528 293987 338327 340725 354707 356743 360645 367082 405129 404567 655011 689811 40.25 67.5 1
09:27:15 2023-09-27 364923 361142 89415 87084 136501 139904 143594 142713 94595 96152 104522 106900 131915 130866 369062 397025 1069949 1062439 387659 408912 122442 105208 118450 119535 142787 136328 128857 129237 86490 84679 279353 245219 727556 723339 218976 214746 281512 282738 330007 321994 337511 340032 352245 359883 333658 372212 755739 784297 524533 456077 297338 294643 339588 339661 354707 358569 359271 365971 406043 404567 664231 688797 40.25 67.5 1
09:27:16 2023-09-27 367265 364098 89505 87322 136437 140793 139667 139267 94220 96252 107138 107228 131641 131119 368507 397025 1069949 1049252 395341 409490 120363 105787 118021 121769 142610 137114 128465 129507 86371 84836 279913 246438 714004 726494 216818 216038 279141 281654 329947 319894 339684 338637 352386 357757 334565 369452 753425 797943 547677 457371 300447 292886 341719 339387 352324 357811 363857 368161 404721 405204 654082 685245 40.25 67.5 1
09:27:17 2023-09-27 366227 364602 89259 87048 136531 142673 143795 142908 94124 96219 107086 107228 131567 131119 369098 397169 1066051 1056505 395140 409201 122442 105708 118802 119530 139735 137097 128954 129507 86689 84831 279353 246401 721083 723962 218512 216084 279928 281583 329684 320901 336906 340474 354698 358619 336786 372364 754635 795561 539313 456043 299600 293013 340175 341517 352253 356931 362758 367082 406301 404567 655011 689811 40.25 67.5 1
09:27:18 2023-09-27 364606 361212 89382 87084 136394 140652 139870 143111 94155 96252 107166 107261 131823 131014 368507 398157 1072919 1053713 392244 409201 122442 105530 118334 119701 142683 136884 128678 129417 86464 84825 279353 246090 722947 725281 217306 214850 278815 280761 329413 320936 337083 337617 354472 359114 333947 371687 752193 790951 551790 455428 297482 293781 341960 337545 356466 359140 360573 367603 404151 406482 664231 687514 40.25 67.5 1
09:27:19 2023-09-27 367080 362013 89137 87116 136038 143141 143525 139572 94060 96352 107172 107261 131499 131393 368543 399754 1071336 1052376 397953 409743 120397 105820 118314 120033 138764 137148 128720 129597 86550 84862 277274 246090 719710 728669 216818 214953 279337 281724 328649 320415 339648 338364 353409 358042 334530 369186 753794 793347 559244 458705 299564 294307 342695 338601 353347 358033 363857 367082 404436 406791 655011 687261 40.25 67.5 1
09:27:20 2023-09-27 362504 362048 89415 87258 136812 139904 143795 142791 94411 93999 104534 107048 131823 130992 369358 397025 1072919 1060279 390476 409201 122476 105780 118334 119701 142683 137124 128678 129237 86464 84862 279913 246961 725755 722499 217120 214953 278579 279872 330018 320936 337694 340725 352069 358042 333947 373675 754671 788951 555248 450597 300235 293425 338873 340690 352253 358033 359994 365992 405129 404567 663289 687822 40.25 67.5 1
09:27:21 2023-09-27 364419 361221 89259 87084 136269 140687 141820 139075 94508 94204 104600 107129 131796 130979 370238 399800 1076045 1054137 390882 409490 122272 105780 118252 119837 139116 137524 128678 129417 86431 84982 283410 246438 720733 727369 216818 214919 279233 280726 329448 320901 338724 338637 354507 358007 333393 372248 752579 792374 525508 453219 300023 293716 340412 338364 354978 358604 360537 367082 405646 407052 663289 687298 40.25 67.5 1
09:27:22 2023-09-27 366229 361212 89353 87084 136501 142907 143594 142908 94315 96185 107201 107228 131567 131119 368543 394616 1069190 1058931 395306 409490 122442 105780 118334 119530 142583 136871 128767 129237 86464 84799 279353 245742 724403 720458 217155 216072 279141 281654 328685 321647 338484 339661 351260 358042 334530 369452 756881 793495 551790 458056 297843 294572 340652 340403 351965 358033 363893 366822 406007 405795 659263 690470 40.25 67.5 1
09:27:23 2023-09-27 366117 362119 89353 87175 136360 140491 139571 143437 94379 94236 104645 107228 131465 131119 369092 395557 1079111 1060128 393429 409490 120329 105886 118213 120033 142414 136905 128465 129597 86397 84951 279913 247486 719846 722499 217155 214953 279892 281189 330983 319410 338963 340450 351260 358543 335836 369560 752434 788879 556638 453932 300193 292851 340412 340725 353956 358068 360609 366543 406043 403967 659356 685767 40.25 67.5 1
09:27:24 2023-09-27 363611 361256 89321 87116 136269 142907 143525 142942 94155 96219 107207 107261 131533 131119 368543 398751 1072230 1047894 391653 409490 122272 105780 118219 119837 139083 137080 128651 129528 86708 84920 279913 247136 720934 726862 218050 216119 279928 282539 329947 320865 338724 339947 353374 358475 335764 372774 754328 793347 543808 454670 300441 293745 340891 339661 354126 358995 360537 368683 406007 406411 656417 685767 40.25 67.5 1
09:27:25 2023-09-27 368935 363841 89415 87084 136406 142772 143594 139138 94347 94365 104567 107195 131567 131018 369062 396322 1069949 1060508 395347 408912 122357 105675 118334 119803 142717 136871 128857 129237 86464 84825 279353 245569 720712 722499 217563 214919 279928 281689 327959 321649 338724 339733 352386 360540 336786 369452 754671 788915 547677 458705 299673 293425 340448 339661 352253 359964 363271 366482 406043 404602 660364 689322 40.25 67.5 1
09:27:26 2023-09-27 365968 362296 89415 87120 136273 143106 143525 142942 93995 96386 104483 107261 131567 131485 368543 395836 1080648 1061763 393803 410213 120230 106071 118117 120033 142544 137217 128294 129597 86536 85041 283410 247136 710634 720949 217528 215379 279928 281189 329680 319965 340223 338126 353056 359184 335836 371687 752653 788722 550419 454670 297518 294229 342719 337581 353347 359140 360573 367082 404436 405275 664231 686403 40.25 67.5 1
09:27:27 2023-09-27 367185 361186 89349 87112 136590 142795 139734 139166 94124 96185 107166 107228 131823 131053 369098 396430 1066088 1056675 395701 406795 122306 105780 118450 119871 142813 136965 128767 129237 86524 84857 278452 246264 720765 722499 216783 216072 279731 281618 328915 321649 337767 341553 351015 356442 334530 369524 756881 793310 549048 457011 299564 293987 338873 341241 353956 356966 363271 367629 405129 403967 655011 689322 40.25 67.5 1
09:27:28 2023-09-27 363026 361186 89439 87060 136716 142673 143795 142674 94669 94172 104758 107030 128453 130853 368954 396952 1073754 1060090 387515 409417 122850 105675 118484 119837 142787 136647 129078 129417 86550 84825 279913 246264 721844 723548 219131 214953 279646 279907 329484 322399 338454 340486 352350 358042 333911 373411 756527 784175 531411 450633 299673 293944 338909 340450 354921 358033 359994 367082 405129 404921 664231 690592 40.25 67.5 1
09:27:29 2023-09-27 367408 361256 89259 87116 136318 143141 143525 143142 94060 96253 107132 107261 129842 131119 368543 396382 1068395 1049385 396825 406795 122154 105708 118055 119871 142484 136871 128678 131585 86464 84920 279353 246090 717620 725286 216818 214953 279141 281724 328915 320415 337345 338399 355990 357792 334565 368860 753794 793419 552469 459736 297518 292206 341996 338637 353312 357784 363530 367603 404721 405240 655011 689979 40.25 67.5 1
09:27:30 2023-09-27 366899 364859 89529 87088 136394 140393 139700 143237 94315 94031 104555 107129 131762 131119 369062 395279 1066125 1057146 396544 409201 122408 105780 118450 119871 139570 136984 128767 129417 86464 84825 279353 245742 720372 721988 216818 215922 279731 281421 328951 320972 338724 340797 351015 357009 334530 369488 755811 795926 551790 457371 299564 294229 339898 341241 351965 356966 363307 367082 406043 403684 655011 687822 40.25 67.5 1
09:27:31 2023-09-27 364925 361248 89415 87056 136278 142772 143394 142942 94092 96185 107132 107154 131726 131119 368543 399942 1072956 1054388 390788 407116 122272 105708 118252 119701 142683 136871 128678 129417 86464 84888 279353 246438 720383 726855 217155 214919 279198 280796 329715 320972 338724 338162 355312 358077 333947 372548 753260 792934 544365 453932 300308 293013 340927 337617 357983 360889 360163 367903 405826 407517 663612 687638 40.25 67.5 1
09:27:32 2023-09-27 368935 364098 89317 87322 136244 143106 143525 142969 94283 96219 104666 107261 131823 131119 368543 397529 1066699 1050768 396788 408335 122272 105708 118416 121769 142519 137145 128767 129237 86464 84804 283410 245395 721081 726855 216818 214988 279534 282634 328419 321325 343668 338364 353940 358042 334530 369156 753003 793310 550419 458705 297843 293369 342478 338637 353878 358103 364408 366822 404472 406447 654752 687822 40.25 67.5 1
09:27:33 2023-09-27 365465 361221 89447 87084 136526 142907 143594 142942 94155 96185 107166 107154 131567 131119 369100 394652 1066881 1057108 396751 409308 120732 105754 118575 119633 138819 136734 128754 129382 86689 85097 279353 245980 722102 721951 217272 215887 279534 282257 328773 321803 338687 340175 351225 358007 338114 372401 755739 793495 547677 458380 297482 294193 340616 340654 351965 357999 363820 367082 405777 406119 656873 688760 40.25 67.5 1
09:27:34 2023-09-27 364080 364613 89349 87072 136433 142993 143795 143007 94155 94204 104698 107228 132006 131084 369062 398716 1072991 1046257 391653 409490 122374 105675 118300 119845 142613 136836 128644 129417 86397 84794 279913 246438 719917 726306 218050 215887 278579 279907 329947 320865 338724 339661 353338 358367 335836 373338 755127 795743 551790 454823 299660 293951 340616 340425 354375 356931 360537 368683 405971 406981 656149 685730 40.25 67.5 1
09:27:35 2023-09-27 366227 361151 89415 87076 136497 140688 143695 142908 94379 96152 104567 107030 129739 130840 368810 399765 1065258 1054137 394434 408767 122905 105754 118677 119599 139344 136707 129036 128878 86895 84920 279353 243598 731910 725281 216783 214953 281208 281513 327658 322889 338448 338637 354472 358692 336311 369560 752434 793310 551790 457335 297410 295758 340891 338328 354445 357999 360645 365934 405971 407017 655917 688797 40.25 67.5 1
09:27:36 2023-09-27 366293 364608 89321 87084 136210 143106 143355 143142 94434 96319 107178 107294 131823 131485 369062 396394 1078897 1057426 393392 409490 122052 105886 117628 119701 142345 137095 128342 129597 86397 84825 279353 246371 716539 724548 217493 214884 279928 281291 329413 320640 339684 337581 352386 359149 335836 371614 753114 784369 553504 455289 299564 293333 342719 338566 354957 359140 360609 367603 403512 405169 663252 685209 40.25 67.5 1
09:27:37 2023-09-27 366008 362230 89251 87409 136262 140840 140015 143437 94155 94172 104567 107162 131876 131502 368918 399234 1072230 1046257 395341 409490 122255 106078 118213 119701 142544 136905 128465 129597 86712 84983 279913 246961 713454 721129 217120 216223 279534 281386 329947 319894 339684 338673 353409 359847 335503 369524 753794 797943 549048 454998 300810 293297 341960 338637 353312 356966 364371 369055 405649 405169 654082 685730 40.25 67.5 1
09:27:38 2023-09-27 364923 361177 89415 87056 136905 142760 143704 142947 94819 96118 104587 107015 132006 130992 369098 397025 1072230 1060508 389852 409201 122561 105747 118730 119618 143016 136719 128857 129237 86583 84794 279353 245986 722833 723522 217155 215587 280014 280726 328667 322399 337730 340725 352386 358042 333911 373374 755739 784333 531411 454310 299564 295128 339827 340414 352289 358569 359958 367346 409313 408236 665425 689664 40.25 67.5 1
09:27:39 2023-09-27 365628 363841 89349 87322 136365 140589 139734 143237 94283 96219 104567 107228 131625 131419 369438 398680 1072882 1058767 392208 409308 120702 105675 118300 119701 142648 136836 128678 129417 86431 84920 279353 246264 720183 725281 217493 214919 279198 281154 329911 320936 339444 337617 354507 359114 335836 372212 753260 788879 551790 454610 299564 292977 342442 337545 354126 359643 360573 367890 404151 407017 663759 685767 40.25 67.5 1
09:27:40 2023-09-27 366227 364344 89259 86957 136463 142781 143525 142908 94092 96185 107172 107048 131823 131084 368802 397025 1065813 1053951 395420 408912 122205 105836 118219 119535 142548 136612 128678 129237 86431 84883 279353 245742 722509 723010 218050 216223 279928 281429 330512 320936 337455 341758 351787 356407 336294 369488 755739 793347 550419 458356 298984 293837 338588 341062 354957 358862 362577 367716 409458 405975 654863 689774 40.25 67.5 1
09:27:41 2023-09-27 364371 361142 89415 87052 137481 140915 143825 142938 94315 96118 104567 106868 131979 130684 368543 397025 1069949 1060471 389889 408335 122476 105530 118416 119535 142787 136647 128857 129147 86550 84794 279353 245569 723599 723522 218976 214919 279520 280726 328915 322626 337694 340175 353113 358007 333839 372811 755739 784297 543808 453219 297807 295866 339862 340175 352289 358604 363079 366526 408340 405169 664231 689811 40.25 67.5 1
09:27:42 2023-09-27 364312 361146 89263 87056 136354 142990 143424 142947 94124 93871 107247 107228 131823 131119 368255 399162 1075775 1057241 392135 409417 122680 105787 118314 119633 138889 136845 128720 129417 86431 84888 279353 246264 721156 727635 217493 214919 279163 281423 329680 321934 339684 338091 354472 359686 335836 372248 756284 788879 550419 455965 300235 294229 342719 337581 353843 359964 360609 368124 404151 406411 664231 685730 40.25 67.5 1
09:27:43 2023-09-27 366218 361177 89529 87052 136372 142872 143525 142908 94187 96152 107132 107559 131625 131119 369062 395872 1065296 1055887 395701 409201 122408 105675 118219 119535 142648 136647 128678 129417 86550 84825 283410 246090 723856 722499 216632 216257 279731 281496 328915 320901 337730 342046 351260 356656 334530 369488 756309 793310 553332 456688 299564 294229 338838 341445 354456 359513 363271 367082 406266 403931 655011 688797 40.25 67.5 1
09:27:44 2023-09-27 363016 361111 89415 86901 136929 140519 140159 139108 94702 96283 104587 107022 131945 130727 368882 396880 1072825 1059978 387623 409201 122561 105853 118450 120114 139101 136832 128857 129237 86550 84888 279353 245936 723262 723522 217120 215587 279853 279907 329413 322399 337694 340725 352350 358042 333911 373374 756041 784333 547070 454135 297446 295128 339862 340461 352289 358033 359958 367082 409676 405169 663959 688834 40.25 67.5 1
09:27:45 2023-09-27 367044 364602 89509 87084 136131 143228 143333 143134 94092 96318 107098 107261 131823 131393 367953 396382 1068132 1050954 396825 409201 122289 105853 118300 119871 142432 136999 128678 129417 86431 84888 279353 245916 718740 726457 217155 214988 279534 282514 328915 320640 337582 338374 353940 358042 334530 369119 754798 793347 552469 458705 299528 293297 342478 338637 353312 360889 364665 367082 405075 409426 654752 689979 40.25 67.5 1
09:27:46 2023-09-27 367706 363579 89349 87056 136399 140491 139700 143267 94509 94140 104534 107121 131533 131084 368507 394652 1066734 1058786 396262 408912 122357 105675 118348 120011 142583 136871 128767 129417 86524 84888 279353 245488 720850 722499 216818 216223 279928 281618 328915 320901 338724 341277 351260 356974 334565 369524 756648 793495 555248 455641 299564 293460 339898 342528 351965 356966 363857 367082 408340 403967 656600 687822 40.25 67.5 1
09:27:47 2023-09-27 364161 361177 89525 87056 136497 142898 143725 142908 94155 96152 107138 107195 131823 131119 368507 399346 1072956 1050132 390476 409201 122408 105530 118219 119618 142449 136836 128678 129237 86431 84888 279913 246438 721401 727562 216818 214919 279428 280761 329947 320936 338724 338410 354507 358042 333947 372811 753794 792374 524533 454781 299442 293979 340640 338387 357730 360515 360393 368051 405898 407481 663068 689488 40.25 67.5 1
09:27:48 2023-09-27 369082 361151 89255 87120 136278 143141 139667 143395 94434 96251 107132 107048 131533 131149 368363 397529 1063788 1051140 394993 408335 122408 105708 118416 119618 142717 136647 128678 129237 86464 84762 279353 244419 723094 725281 216818 215887 278429 282514 329344 320936 339684 338364 354188 357757 336311 369416 754328 793495 544365 459355 297771 294514 341960 338328 353878 357784 363820 365971 404757 406411 654528 687785 40.25 67.5 1
09:27:49 2023-09-27 367926 361186 89317 87052 136556 142981 143525 142999 94092 96152 107166 107080 131823 131201 368579 394365 1066699 1060166 396641 409417 120702 105787 118314 119667 138698 136828 128720 129348 85196 84857 279353 245742 721285 721988 219286 216223 279731 281654 328915 320936 338431 339554 351225 360632 334530 369452 754635 793495 553859 458056 300179 293816 339898 340690 351965 357001 363857 366752 406043 403367 655011 687785 40.25 67.5 1
09:27:50 2023-09-27 364125 363793 89321 87056 136880 140308 143525 142908 94028 96152 107166 107228 131533 131119 368248 399311 1072123 1051288 390476 409201 122408 105780 118556 121769 142683 136875 128678 129417 86490 84825 283410 246438 720150 727405 217120 214919 279415 280726 329720 320936 338724 338708 354507 356974 333947 373083 753650 793495 524858 450669 300447 293781 340604 338637 354943 358569 360501 368161 406007 407658 662275 686775 40.25 67.5 1
09:27:51 2023-09-27 367337 361186 89415 87112 136338 142907 139852 139159 94347 94204 104555 107129 131796 130979 368399 400400 1066773 1047671 393898 408009 122578 105675 118416 119701 142683 136950 128954 129237 86550 84794 279353 243598 726623 726896 216818 216015 279928 281914 327923 321911 339203 338399 354224 357792 336311 369452 752470 793274 549048 458650 297410 294265 341996 338328 354126 358033 362722 365971 405685 407017 656454 689322 40.25 67.5 1
09:27:52 2023-09-27 364161 361225 89415 87088 136590 142890 143529 143003 93995 96185 107098 107121 131823 131119 368543 395836 1076075 1060166 393429 409490 122289 106014 118219 119871 142605 136961 128465 129507 86431 84951 279913 247661 721325 721988 217306 215737 278544 283270 330983 319930 338724 340725 351787 358077 336311 372511 755399 788951 550419 454024 301298 293333 339898 340725 353956 358569 360645 366837 406043 404567 662032 688470 40.25 67.5 1
09:27:53 2023-09-27 363861 364093 89317 87322 136399 140491 139538 143167 94315 94172 104567 107129 131499 131119 368543 398787 1072862 1050787 390439 408335 122239 105780 118219 119701 142449 136871 128678 129237 86431 84825 279913 246438 718104 726342 218667 215922 279646 280334 329983 320415 338724 339423 353905 356372 335836 373411 754328 792122 524533 450633 300447 293013 340927 339661 354410 356931 360307 368794 406043 407658 656454 685767 40.25 67.5 1
09:27:54 2023-09-27 367786 361177 89292 87052 136415 142772 143525 142713 94060 96152 107098 106900 131641 130901 368278 394374 1068432 1060166 395701 408912 120732 105497 118300 119535 142519 136771 128678 129237 86524 84762 279353 245049 719003 720458 217528 214953 279426 281654 327959 321649 338484 339423 351296 359149 334530 369452 754383 791219 555248 458307 297482 293987 340365 339889 353811 360889 363711 366676 405633 405975 658743 687638 40.25 67.5 1
09:27:55 2023-09-27 362953 363648 89386 87084 136372 142807 143424 142709 94284 96152 107132 107526 131533 131119 368543 395548 1076075 1060439 394022 409201 122205 105675 118021 119618 142449 136741 128465 129417 86431 84888 279913 247661 718436 722499 217120 215587 278614 280641 331484 320190 338484 341564 351787 358327 335836 372847 753570 788879 551790 450633 301085 294514 339624 340725 353956 360889 360645 366837 408340 404002 659356 686738 40.25 67.5 1
09:27:56 2023-09-27 367009 360889 89325 87088 136308 140625 143525 142873 94028 96118 107138 107121 131533 131027 368507 398122 1062209 1052749 393986 408335 122357 105530 118416 119535 142683 136612 128857 129237 86715 84762 279353 243598 726858 726342 217155 215922 278544 281689 327923 321946 339203 338126 354472 359811 336604 373080 755251 795561 550419 458632 297374 293801 341780 338423 356718 359874 360501 365676 405399 406411 656454 690470 40.25 67.5 1
09:27:57 2023-09-27 367155 361146 89603 87052 136278 143295 139778 143752 93869 96152 107166 107048 131499 130992 369098 394652 1068432 1060241 396262 409201 122357 105708 118219 119618 142583 136665 128678 129237 86490 84762 283410 245569 720733 721495 217493 215587 279534 281790 328454 320936 338484 339423 351260 358863 334530 369452 754635 792374 551790 458056 299564 294022 339898 340175 351965 358882 363857 367082 406043 403367 655454 687822 40.25 67.5 1
09:27:58 2023-09-27 363384 361142 89321 87080 136295 142673 143559 142709 94612 94140 104666 107030 129911 130979 368399 395728 1076045 1059978 392135 409381 120667 105747 118185 119701 142484 136896 128465 129493 86569 84831 279913 247566 719134 722499 217388 215887 278758 279942 331198 320640 336889 340797 351787 358042 335836 373411 754102 790030 550419 453490 300157 293781 338909 340725 353956 358068 360609 366579 408340 403967 658387 686812 40.25 67.5 1
09:27:59 2023-09-27 368308 361186 89259 87112 136170 143003 143586 142852 93805 96052 104535 107048 131823 130992 367435 396382 1063751 1051288 395030 408335 122272 105675 118219 119535 142813 136728 128678 129237 86464 84762 279353 245049 720359 727205 217155 215587 278156 281689 327693 320972 339187 338126 353940 357009 336311 368860 753966 793240 550419 458705 297843 293987 341996 338328 354126 358068 363857 366563 405363 407017 654030 689190 40.25 67.5 1
09:28:00 2023-09-27 367676 363539 89529 87286 136356 140308 139475 142972 94155 94333 104561 107096 131728 130944 368507 394061 1066088 1059522 396825 409490 122408 105530 118358 119535 142484 137005 128678 129237 86464 84794 276847 245742 719950 720458 217493 216072 279534 281654 329684 320972 338724 340211 351260 358042 334565 371306 754671 793495 550419 457408 299600 293013 339576 340725 351965 358033 363857 367082 406043 403931 653532 687298 40.25 67.5 1
09:28:01 2023-09-27 362735 360602 89259 86933 136286 142807 143324 142908 93901 96019 107098 106900 131641 130901 368248 398751 1071364 1052925 390476 408912 122239 105530 118055 119618 142484 136664 128678 129147 86431 84762 279353 246090 720266 725317 217155 214850 278614 280761 329413 320936 338933 337652 354507 358578 333947 372248 752193 790356 544365 454781 299238 294022 341960 337581 357620 360889 360321 367643 404577 406910 663141 686881 40.25 67.5 1
09:28:02 2023-09-27 368569 363584 89317 87290 136017 143106 143255 143042 93678 96185 104534 107261 131340 131084 367471 396312 1066699 1050879 396825 409201 122205 105900 118021 119618 142449 136647 128589 129237 86431 84768 279353 245742 719622 725245 216818 214953 279141 282868 328951 319965 343668 338637 353445 357009 334565 369416 751509 793419 544365 458705 300023 294101 341996 338637 352359 358033 364408 367603 404757 405240 653155 685767 40.25 67.5 1
09:28:03 2023-09-27 362504 361146 89447 86901 136501 142638 143594 142639 94091 93966 107132 106868 131567 130593 367989 397025 1071336 1060279 387659 408912 122442 105530 118416 119535 142717 136423 128678 129057 86464 84762 279353 246090 723969 721988 217155 215587 279853 279907 328986 320687 337180 340486 352350 357508 333911 373411 758585 787606 544365 454024 300375 294086 338731 340582 355191 358429 360357 368610 406230 404886 662275 687261 40.25 67.5 1
09:28:04 2023-09-27 364161 363836 89349 87084 136312 142773 139592 142900 94379 94301 107063 107080 131549 131119 368543 398787 1072919 1051288 389925 409201 122239 105675 118055 119701 142618 136736 128499 129237 86464 84982 278452 246264 720701 725403 217155 214919 279428 280823 329448 320972 338724 338162 354543 358077 333393 372548 752193 792374 544365 454347 299600 293681 340687 337854 354445 358604 360573 367603 405039 407337 662312 686775 40.25 67.5 1
09:28:05 2023-09-27 365170 361151 89353 87116 136278 142907 143459 142674 94060 96019 107098 107080 131533 130901 368507 394061 1065109 1056675 394159 408335 122306 105708 118252 119535 142583 136647 128499 129237 86464 84762 283410 245742 723856 720458 216852 216257 279534 281751 329199 322087 338468 341470 353984 357937 337739 369380 756213 793386 553859 457909 299564 294193 340412 341481 351965 359874 363711 367082 406043 403967 652787 690470 40.25 67.5 1
09:28:06 2023-09-27 360839 360641 89419 86869 136531 142673 143594 142574 94027 95985 107132 106974 131351 130684 368545 396466 1071400 1060166 389614 408912 122272 105563 118219 119535 142484 136457 128499 129147 86431 84799 279913 246438 720183 721988 217306 215922 279651 279942 330018 321911 337767 340797 352386 358077 333947 374012 755775 788951 550419 450633 299274 295164 339624 340725 352289 358604 360537 368867 406645 405204 663289 687822 40.25 67.5 1
09:28:07 2023-09-27 364161 363830 89284 87503 136279 140687 139667 143167 94092 96350 104600 107129 131728 130944 368363 399484 1072919 1050954 391130 408335 120648 105530 118252 119618 142449 136457 128824 129493 86569 84825 279913 246264 720383 726342 219017 214919 279520 280761 329715 320936 338724 338399 355076 358042 333947 372847 753260 792374 543808 453291 300023 294265 340963 338364 355512 359140 360573 368161 406043 407694 663289 686775 40.25 67.5 1
09:28:08 2023-09-27 367963 360606 89321 87084 136433 142872 143625 143037 93869 96084 107172 106868 131465 130831 368212 393436 1065296 1057426 396544 408912 120730 105530 118219 119701 142648 136389 128644 129237 86517 84794 279353 245742 723738 720458 217306 216223 279590 281900 328915 320901 338687 340690 350980 357757 334530 369452 754635 793495 547677 457371 300096 293389 340891 340725 351965 358755 363823 366752 405718 405795 654900 687602 40.25 67.5 1
09:28:09 2023-09-27 360803 363062 89317 87020 136330 140295 143725 142838 94124 96084 104502 106787 129808 130727 368507 396358 1072919 1060439 390222 409381 122408 105675 118219 119535 142648 136647 128465 129237 86490 84825 279913 246438 717762 722499 217120 215552 279163 279872 329947 321875 337419 341169 352315 358042 333947 373939 756034 784441 550419 450561 300447 294229 338838 340654 354707 360019 359922 368683 408340 404850 663215 687748 40.25 67.5 1
09:28:10 2023-09-27 367043 361142 89105 87084 136021 143083 143220 142908 93773 96285 107069 107228 131374 131206 367399 397025 1066051 1051140 396470 408335 122205 105675 118021 119701 142414 136612 128465 129237 86648 84762 279353 245569 719909 725249 217120 215587 279534 282479 328880 320415 339684 338601 353409 360342 334530 369416 753260 796688 552469 459098 300598 293438 342298 338459 355962 358965 364741 367125 404541 409283 654974 685694 40.25 67.5 1
09:28:11 2023-09-27 365971 361142 89448 87262 136450 140400 143686 142999 94060 96118 107178 107129 131762 130992 368507 394616 1063751 1055491 395701 408912 122289 105497 118334 119618 142605 136826 128465 129237 86550 84857 278452 245742 720299 722520 216818 216257 279928 281667 329413 321613 338724 341722 351260 356974 334530 369488 756273 795181 547677 457335 299564 293425 338873 341481 353956 357776 363527 367603 408340 403967 655011 687785 40.25 67.5 1
09:28:12 2023-09-27 364116 361142 89415 87084 136244 142772 143525 142838 93869 96118 107212 107048 131499 131227 367399 398716 1072882 1054314 390715 408009 122323 105675 118185 119618 142449 136647 128678 129237 86431 84831 283410 246264 720383 725245 217458 216652 279163 281295 329680 320936 338947 338352 355290 360898 333658 372629 753576 789884 551790 454392 299806 294051 341780 338019 354375 359140 360537 367853 404469 407446 664194 685730 40.25 67.5 1
09:28:13 2023-09-27 369045 361151 89251 87290 136055 143071 143355 143142 93805 96185 107103 107228 131823 131119 368507 396382 1068170 1049821 396825 408335 122120 105747 118021 119618 142315 137085 128465 129237 86550 84825 279353 245742 718861 725249 217306 215887 279534 282514 329413 320640 337829 338637 353940 358042 335503 369416 754328 797077 553859 458705 297518 293092 342719 338601 355962 358033 364702 367603 404721 405240 654546 687514 40.25 67.5 1
09:28:14 2023-09-27 360947 363830 89415 86957 136582 140004 143533 142540 94060 96084 104534 106868 131754 130649 369062 397025 1072230 1060439 387623 408335 122442 105497 118416 119535 142614 136736 128767 129237 86431 84857 278452 246438 722336 723303 219286 216015 282108 282140 329804 322220 337548 340546 353502 358939 333767 373939 755739 784369 541139 453342 300157 294699 339552 340690 352289 358569 360055 368051 406266 405169 664231 688797 40.25 67.5 1
09:28:15 2023-09-27 364928 361142 89415 87120 136244 142872 143424 142873 93964 96118 107138 107048 131499 131084 368212 398751 1075925 1055850 390752 408335 122357 105675 118219 119618 142471 136612 128465 129237 86431 84794 279353 246090 721168 725290 217493 214919 279198 281189 329911 321325 338724 338126 354507 358863 333947 372811 753650 790588 551790 453932 300096 292977 341960 338055 354445 359140 360573 368124 405646 410005 664207 689488 40.25 67.5 1
09:28:16 2023-09-27 368087 363836 89317 87322 136223 140687 143620 139167 94029 94204 107178 107261 131465 131084 368473 399162 1069153 1052637 396825 408335 122120 105754 118281 119618 142414 136836 128465 129417 86524 85097 283410 245742 720273 725281 217155 215887 279534 282647 328951 320901 337582 338601 353905 358042 335748 369380 753114 793347 550590 459355 299987 292977 342719 338637 353843 358854 364960 367603 405705 406411 655011 687748 40.25 67.5 1
09:28:17 2023-09-27 360979 361142 89447 86964 136501 139904 143725 142639 94187 96152 107132 107048 131533 130866 368543 397025 1076075 1060439 390788 409201 122357 105675 118252 119845 142449 136647 128678 129237 86431 84831 279913 246786 717023 721988 217458 215887 278684 279907 330947 321647 337694 341481 352386 358578 336548 373976 756881 791183 544365 450597 300872 293837 339576 343437 355674 359000 360429 369170 409495 405975 663809 687602 40.25 67.5 1
09:28:18 2023-09-27 365018 361115 89415 87084 136470 143003 143525 139075 94284 96184 107086 107048 131823 130992 368255 399836 1072882 1051251 390476 408912 120646 105853 118300 119618 142709 136758 128554 129237 86431 84825 278452 246438 725209 726946 217272 214988 282040 280814 329947 320936 339203 339697 354543 358042 333947 373638 753794 793495 531411 454670 300447 293987 340927 338637 355477 358569 360537 368646 406043 407658 662275 686775 40.25 67.5 1
09:28:19 2023-09-27 366744 363793 89419 87052 136501 142772 143525 142838 94434 96152 107132 107121 131533 130992 368507 393436 1066610 1059684 394991 408335 122442 105675 118252 119618 142648 136754 128678 129237 86431 84825 283410 245950 721200 720458 217528 215887 279928 281786 329413 321875 338724 340175 351787 360898 338144 373346 755687 792156 547677 458632 299419 294086 340748 340474 353920 358965 364371 367082 406043 403967 658632 688613 40.25 67.5 1
09:28:20 2023-09-27 363604 361186 89259 87044 136520 143178 139626 142908 94060 96152 107138 107228 131499 130840 368507 395521 1076075 1060128 392872 408912 122205 105853 118021 119803 142449 136741 128465 129417 86681 84920 282516 247661 718902 722499 217458 215587 278544 280796 331484 320415 338724 341794 352350 360898 336548 373675 754102 790624 550419 456116 301772 293987 340376 341205 354456 358854 362722 367131 408340 404602 659860 687298 40.25 67.5 1
09:28:21 2023-09-27 367265 360849 89382 87056 136479 142872 143429 142838 94060 96152 107103 107048 131823 130992 368248 398122 1062172 1047894 393429 408335 122408 105497 118334 119535 142713 136534 128678 129147 86524 84762 280995 244782 721611 725385 219286 216049 279892 282896 330438 322519 339611 338494 354898 360136 336713 369308 756434 793274 550419 458705 297771 294921 341672 338459 354907 358033 362722 365971 405971 407481 656417 687822 40.25 67.5 1
09:28:22 2023-09-27 367782 361142 89353 87084 136372 142872 143525 142709 94092 96152 107172 107048 131499 130983 368507 394652 1067674 1058930 396825 408335 122323 105675 118334 119535 142648 136423 128644 129147 86681 84820 279353 245569 725120 720458 217528 215887 279731 282514 328685 320936 338724 339697 352069 360776 334565 369452 754635 791219 547677 458380 300252 293425 340891 339661 353956 358854 364408 366715 406043 403967 658669 690470 40.25 67.5 1
09:28:23 2023-09-27 363868 361151 89259 87084 136273 142872 143424 142873 94060 96152 107029 107048 131499 130992 368248 398751 1072919 1050095 390476 408912 122239 105497 118219 119535 142449 137358 128617 129244 86828 85041 279913 246438 719367 728669 218976 215934 282108 282938 330254 321352 339203 340211 354507 357009 335582 373529 754343 793495 531411 453255 299238 294086 340963 338673 355477 358569 360537 368161 406043 407623 661337 687261 40.25 67.5 1
09:28:24 2023-09-27 368047 363280 89259 87088 136372 142907 143424 142873 94027 96085 107098 107048 131533 131136 367435 398122 1063751 1051028 393766 405678 122272 105675 118300 119535 142449 136431 128678 128878 86464 84731 279353 243634 721200 725281 217306 215645 279928 282514 327923 322399 339684 338399 354507 358042 334225 369452 754328 794618 544365 458705 297807 294265 341672 338387 356971 360889 363273 366369 404862 406910 658743 687602 40.25 67.5 1
09:28:25 2023-09-27 368041 363066 89317 87056 136449 142773 143429 142947 94284 96217 107063 107015 131823 130901 368212 394061 1066697 1059410 396262 408335 122289 105497 118219 119535 142808 136965 128767 129237 86431 84825 278452 245742 721083 720458 217493 216107 279534 281689 329680 321649 337083 339697 351296 359114 335503 369488 754635 793226 546306 458380 299564 293531 340652 340690 353525 358068 364960 367082 406043 403967 654492 689576 40.25 67.5 1
09:28:26 2023-09-27 363611 360602 89259 87024 136278 142673 143424 142773 93996 96152 107063 106900 131566 130901 367435 398751 1072956 1050879 390476 408912 122442 105675 118252 119803 142449 136647 128465 129237 86431 84857 279913 246264 717515 727405 217155 214953 279853 280897 329983 320972 339203 338708 355882 358578 333622 373383 753464 792083 563993 453787 300126 294086 340784 338423 355334 359502 363372 368124 406043 407694 663252 688470 40.25 67.5 1
09:28:27 2023-09-27 368831 362994 89321 87116 136244 142907 143289 139167 94220 93999 107098 107228 131533 131119 367435 396382 1063523 1047820 395273 408335 122323 105675 118219 119535 142683 136647 128678 129237 86464 84741 279353 243634 724164 725317 217341 215922 278350 282550 327959 320615 339684 338637 354472 358578 334494 369452 754328 792122 550419 459355 297482 294265 342478 338601 354410 358068 363857 366489 405363 407017 655027 687822 40.25 67.5 1
09:28:28 2023-09-27 361019 361186 89415 87258 136629 142768 143603 142899 94060 96152 107098 107048 131641 130901 368543 395836 1075275 1060439 390846 408912 122239 105708 118021 119535 142407 136749 128678 129237 86431 84857 278452 247486 717692 721988 219286 215737 279892 282938 331431 320687 338192 341614 352245 359009 336786 373793 757416 791001 543013 453342 301298 294229 339898 341481 355423 360889 362454 367131 405981 404886 661560 687298 40.25 67.5 1
09:28:29 2023-09-27 363062 363830 89292 87084 136265 142907 143324 142808 93901 96152 107063 107080 131408 131119 368248 398787 1074477 1051251 389889 409201 122239 105708 118055 119530 142449 136664 128499 129237 86431 84825 279913 246438 729522 727405 217155 215887 280049 280796 329947 321647 339203 340211 355005 357009 335836 373675 752507 793495 551790 450669 300520 293496 340963 339375 354943 357999 360537 368794 406043 407694 661560 686775 40.25 67.5 1
09:28:30 2023-09-27 367045 360597 89357 87084 136308 142872 143525 142808 93869 96152 107063 106853 131533 130901 368507 394374 1068432 1060166 395954 408335 122272 105530 118300 119535 142583 136423 128678 129237 86742 84920 279353 245524 722773 720348 218101 215934 279892 282373 328773 323070 338614 340403 352315 360225 334565 369452 756361 791183 540984 458705 297482 294300 340676 340032 353956 359175 364408 367082 406043 403967 658387 688834 40.25 67.5 1
09:28:31 2023-09-27 364189 361186 89353 87084 136269 142807 143424 142908 94369 96152 107063 107228 131465 131119 367435 394616 1077367 1058617 392280 408335 122069 105708 118021 119837 142449 136871 128465 129237 86338 84799 279913 247653 724871 721988 217493 215922 278675 281225 331484 319930 338724 340725 352069 358863 334459 372811 753570 788915 551790 453291 301298 293333 340412 341241 354885 360889 362504 369096 405935 405975 659713 688507 40.25 67.5 1
09:28:32 2023-09-27 366146 360610 89448 87084 136501 142673 143324 142709 93869 95985 107063 106868 131533 130684 367435 398157 1060670 1050787 393136 408045 120732 105722 118609 119550 138819 136752 128788 128989 86689 84825 279353 243490 726440 726531 217004 215922 278579 281618 327710 322781 338724 338673 354543 357792 336604 369452 752470 793310 550419 458380 297987 293944 341479 339551 354445 360623 362758 366526 406043 407623 656454 688834 40.25 67.5 1
09:28:33 2023-09-27 367265 360606 89292 86961 136273 142872 143525 142908 93901 96185 107098 107121 131499 130901 367435 394374 1069190 1066266 395701 408335 122272 105675 118334 119618 142484 136457 128499 129237 86557 84794 278368 245395 735301 721988 218206 215587 278121 282607 329132 321685 338724 339697 352386 360260 334530 369488 755725 792194 550419 458533 297698 295021 340508 340032 355459 360075 362577 366343 405935 405204 662819 689359 40.25 67.5 1
09:28:34 2023-09-27 365192 363807 89223 87120 136021 143037 143289 142942 93773 94140 107029 107261 131283 131489 367989 395557 1077639 1057258 393114 408335 122001 105853 117695 119871 142414 136871 128287 129417 86464 84768 279353 246090 719985 721165 218018 214953 278675 281421 329947 320972 337855 338364 353976 360540 335836 372511 752193 784369 551790 458067 300023 293816 342961 338091 353347 359929 360645 368154 404436 405275 663759 685245 40.25 67.5 1
09:28:35 2023-09-27 366227 361181 89357 87084 136278 142807 143525 142709 94060 96152 107138 107048 131533 130992 368248 394616 1065333 1056675 393569 408335 122272 105675 118252 119369 142519 136423 128499 129237 86431 84762 279353 245742 719717 721477 217155 216257 279928 281654 329435 321887 339020 341506 354447 358473 337739 369416 758084 793349 544365 457873 300090 295343 340927 341758 353956 357035 364116 367492 406043 403931 655011 687822 40.25 67.5 1
09:28:36 2023-09-27 360695 362781 89415 86961 136603 142764 143704 142303 94060 95985 107098 106868 131823 130862 368543 396466 1072956 1058967 389925 408009 122239 105530 118252 119618 142610 136749 128678 129237 86464 84820 279913 246438 718342 721477 217493 215980 279428 280565 330983 321946 337767 341277 352386 358578 335836 373976 755205 788951 550419 453342 299733 294300 339624 340725 352289 358639 360537 366866 406301 405204 663289 687822 40.25 67.5 1
09:28:37 2023-09-27 367265 360606 89263 87084 136051 142807 143289 142908 93805 96152 107098 107048 131317 130901 367435 396347 1063824 1048236 396189 408335 122239 105836 118219 119754 142449 136647 128678 129237 86464 84731 277356 244795 724208 728669 219131 216153 279928 283775 328543 320794 340407 338494 354330 358042 336531 369452 753794 796453 553846 459319 297843 293013 342478 338364 353878 358749 364444 367082 404757 406447 655011 685803 40.25 67.5 1
09:28:38 2023-09-27 366746 360602 89263 86905 136286 142772 143324 142713 93837 96019 107098 106900 131641 130684 367435 393472 1065333 1054025 395701 408335 122272 105530 118055 119535 142449 136466 128678 129237 86464 84762 279353 245569 723181 720458 219131 216257 279928 281654 328951 321649 338724 340797 351844 358042 334565 369524 755775 793495 549048 457298 297554 294265 340687 341758 353956 357784 364436 367643 408122 405903 656873 687638 40.25 67.5 1
09:28:39 2023-09-27 364153 361186 89288 87084 136590 142877 139688 142800 93996 96052 107063 107080 131641 131027 368248 398822 1072956 1051324 389925 408912 120732 105754 118411 119564 138889 136854 128541 129417 86603 85097 281749 246365 721285 728669 219286 214919 279428 280761 329911 320936 338947 339483 355503 358578 335315 373338 755874 793495 524533 454670 300447 294300 340927 338566 355477 359070 360537 368124 405646 407658 663252 687261 40.25 67.5 1
09:28:40 2023-09-27 368308 361115 89227 87218 136051 143106 143455 143107 93869 96285 107098 107195 131465 130958 367953 396382 1066051 1053498 395333 408912 122408 105642 118185 119701 142648 136707 128678 129417 86524 84857 279353 245013 719875 725245 219286 216038 278745 282514 328649 321911 339684 338637 354472 358042 334494 369452 754724 797017 551790 459823 299238 293859 342334 338494 354304 358965 364545 366862 405469 407446 658743 687748 40.25 67.5 1
09:28:41 2023-09-27 362835 361151 89317 87052 136492 140099 139914 142817 94124 96118 104567 107048 131823 131022 371218 396142 1077502 1059978 390955 408767 120397 105787 118281 119633 138528 136751 128520 129417 86490 85039 279913 247486 726136 722499 217458 216072 279003 280761 331664 320794 338484 341758 352350 358578 334305 373939 754635 791183 550419 454135 300617 294622 339827 341445 354707 358569 360609 367095 409769 405169 660291 687748 40.25 67.5 1
09:28:42 2023-09-27 360659 361142 89382 87088 136463 142872 143525 142838 94092 96152 107212 107442 131499 130866 367953 399311 1072882 1051214 390484 408912 122408 105780 118219 119701 142449 136612 128431 129237 86490 84825 282516 246438 718149 727369 217120 215887 279928 281154 329947 320544 339224 342500 355326 360644 335691 373793 755362 793349 545211 453038 300763 295758 341228 339590 355441 358819 360573 366543 405754 408481 660291 687261 40.25 67.5 1
09:28:43 2023-09-27 367779 360854 89321 87056 136354 142968 143533 142999 94466 96218 107172 107195 131823 130866 367399 396382 1069831 1049385 393913 408912 122408 105675 118416 119618 142808 136711 128767 129237 86524 84820 279353 243346 724589 726401 217458 216223 278579 282514 327923 322889 339684 338637 355005 358578 334494 369524 756199 793310 550419 459355 297807 295372 342478 339362 355192 358569 362722 366786 406043 407623 658081 689285 40.25 67.5 1
09:28:44 2023-09-27 364741 361115 89570 87084 136372 143006 143525 142938 94028 96285 104534 107228 131499 131119 368507 395836 1077639 1060166 393392 409201 122171 105853 118021 119837 142414 137080 128041 129597 86397 84983 279913 247486 714577 723400 219751 216385 279928 281685 331807 320237 339648 340582 354985 360014 337226 372738 753497 788879 553675 455356 301938 293226 341407 341445 354456 359957 363382 367166 406043 405169 660364 685730 40.25 67.5 1
09:28:45 2023-09-27 363026 361181 89415 87084 136355 142872 143025 142912 94092 96184 107126 107121 131823 131084 367435 396347 1072230 1047038 392244 409201 122374 105853 118358 119701 142449 136862 128678 129417 86431 84920 279913 247136 716868 726306 216783 216745 278579 280761 331184 320901 339684 340175 353940 356940 334494 373647 754328 793383 550419 454781 300157 294229 341396 339661 353843 356966 360609 367059 405790 409426 657659 689450 40.25 67.5 1
09:28:46 2023-09-27 367000 360571 89382 87056 136573 142877 143533 142800 94092 96084 107132 107015 131823 130831 367953 397025 1069949 1063287 392208 408335 122442 105497 118575 119530 139278 136746 128919 129168 86662 84888 279353 244904 725853 724511 218371 214815 281512 281654 327923 322889 338933 340450 354330 360190 335836 369560 755739 784103 550419 457265 297843 295579 340891 340139 355926 360216 360645 367082 406043 405240 664231 689576 40.25 67.5 1
09:28:47 2023-09-27 364385 361177 89105 87120 135889 143141 143255 143342 93710 96318 106994 107261 131465 131485 367364 395243 1077602 1058767 392836 408912 122069 106014 118219 119701 142449 136707 128465 129237 86490 84920 279353 246264 730156 725245 218018 215887 279498 283671 329947 321649 337855 338364 355040 359938 335836 372811 753114 788842 544365 455289 300617 294985 342708 338352 355962 360615 360501 368610 404541 407481 664083 688017 40.25 67.5 1
09:28:48 2023-09-27 366227 360930 89292 87116 136244 142872 143525 142873 93901 94063 107029 106941 131465 130866 367989 395548 1068217 1058617 395627 408190 120397 105682 118281 119599 138724 136699 128507 129168 86490 84794 279353 246090 720456 723548 218976 216559 279928 281654 329680 321613 337438 342131 352315 356974 335233 369560 756881 793310 558376 456688 300308 293631 338873 341722 352253 356966 363564 368161 406871 404850 655011 689285 40.25 67.5 1
09:28:49 2023-09-27 362663 360602 89480 87052 136948 142772 139926 142639 94315 96118 107201 106868 131533 130558 367435 396709 1069949 1061949 387659 408335 122476 105836 118450 119535 142648 136423 128767 129147 86524 84794 283410 245742 729676 722499 217493 216223 280245 283270 329182 322889 337694 340725 355990 360898 333334 373684 757956 788832 550419 453195 300727 294950 339684 341026 354957 358534 360537 366543 406266 405867 663105 687748 40.25 67.5 1
09:28:50 2023-09-27 367782 361106 89255 87120 136021 142907 139534 139138 94188 94140 104495 107129 131579 131254 367292 399234 1069051 1052562 396078 408912 122323 105675 118416 119530 138819 136734 128431 129237 86550 84857 279913 245049 727161 726306 217458 216223 278510 283056 328915 321683 337819 338637 354472 358613 334494 369452 752434 795743 553504 459355 299564 293049 342478 339304 354126 358854 364923 367082 405363 407017 654789 686775 40.25 67.5 1
09:28:51 2023-09-27 366848 361151 89321 87084 136484 142772 143525 142912 94060 96118 107138 107048 131458 130866 368507 394338 1065296 1056243 395701 408335 120646 105530 118219 119535 142414 136634 128678 129237 86431 84799 279353 245742 721401 721988 219907 216722 281027 283130 329804 321732 339370 341578 354484 358723 338457 369380 758622 793495 549048 457622 299201 294051 341299 341722 353956 358033 364371 367863 405790 405975 655011 687822 40.25 67.5 1
09:28:52 2023-09-27 360911 360894 89415 86933 136497 139904 143725 142639 94156 96052 107247 106787 131499 130684 368507 397025 1072956 1058930 389925 408912 122239 105675 118300 119618 142583 136647 128678 129417 86550 84857 279913 246961 719416 722499 217493 216223 279511 280726 330947 321875 338448 341722 352350 358863 336786 374541 755990 790624 551790 450597 300447 295758 339862 341205 352289 360309 360573 367095 406871 405204 663448 690470 40.25 67.5 1
09:28:53 2023-09-27 368041 360849 89259 87152 136278 142907 143289 142908 93964 96218 107138 107048 131499 131292 367399 396417 1065296 1052749 394957 408335 122239 105675 118055 119535 142449 136665 128617 129244 85532 84920 279353 244868 722539 727635 217388 216119 279928 283236 328507 321875 339684 338673 354472 360632 337117 369488 754328 792716 550419 459355 299006 293653 342719 338637 354375 358569 364371 366160 405399 407623 655454 687822 40.25 67.5 1
09:28:54 2023-09-27 366526 360854 89566 87084 136680 142907 143424 142873 93869 96118 107063 107048 131499 130866 367953 393472 1066844 1058617 394159 408335 122323 105675 118334 119535 142484 136826 128678 129147 86490 84825 283410 245742 720850 721495 217528 216292 279928 281799 329448 321911 339203 340725 351787 358863 335539 369524 756309 793495 553675 458380 300023 294051 340676 341470 354347 360623 364814 367753 405898 405975 656799 687638 40.25 67.5 1
09:28:55 2023-09-27 363606 361146 89353 87088 136372 142907 143424 142873 93995 96152 107063 107048 131283 131227 367953 398716 1072956 1054025 392039 408367 120648 105820 118281 119667 138628 136768 128596 129382 86655 84983 279913 246264 719484 727405 217306 215679 282308 282938 329983 321839 339203 339661 355574 358473 335836 373675 754328 792374 543808 453932 300447 295343 341443 338637 355512 359140 360573 366315 406043 408266 662745 686775 40.25 67.5 1
09:28:56 2023-09-27 367890 361024 89292 87080 136136 143233 143337 143042 94028 96152 107103 107048 131641 130992 367435 396382 1070107 1050979 395591 408335 122408 105675 118300 119618 142614 136827 128678 129237 86524 84825 279353 243634 725563 725381 217493 215922 278579 282946 327923 321911 337557 338637 354472 358077 336604 372401 755874 795291 550419 459881 297698 294086 342611 338459 357403 358965 364483 366786 405363 407017 654528 690195 40.25 67.5 1
09:28:57 2023-09-27 360983 363536 89419 87084 136535 142781 143594 142773 94284 94107 104666 107030 128233 130727 367809 395728 1076045 1060327 390955 409092 120397 105675 118185 119535 142449 136759 128499 129279 86689 84804 277356 247136 722947 721988 219870 216153 278544 280726 331448 320972 338245 341758 353148 358613 334260 374012 754671 792338 549048 450669 301085 294300 339898 341241 352289 358604 360416 367131 406266 405169 661300 687785 40.25 67.5 1
09:28:58 2023-09-27 363898 360898 89353 87080 136372 142708 143329 142739 93869 96085 107063 106868 131823 130901 367435 398751 1072806 1050095 389889 408335 122239 105675 118055 119535 142449 136647 128465 129237 86431 84825 279913 246438 724091 726347 217306 215587 282308 283740 329697 322338 339130 338566 355147 358939 335727 373493 755898 792192 551790 454781 299238 294265 340999 338352 357730 359789 360501 368794 406043 407658 662354 686775 40.25 67.5 1
09:28:59 2023-09-27 367119 363579 89529 87262 136497 140400 143786 143029 94092 96317 104645 107096 131728 130944 368212 393472 1066881 1057071 396396 405714 122374 105853 118219 119618 142610 136958 128754 129237 86550 84852 279353 245742 720882 722007 217528 216292 279928 281724 329680 321911 339203 341252 352069 359114 336044 369560 756309 793495 547677 458056 299600 294300 340963 341722 353956 360623 364408 368124 406043 403967 655011 687822 40.25 67.5 1
09:29:00 2023-09-27 362794 360924 89353 86901 136501 139904 143725 142674 94112 96118 107098 106900 131732 130684 368543 395836 1072722 1060279 390512 408335 122272 105530 118219 119535 142484 136647 128678 129459 86742 85041 279913 247236 717647 722426 217914 216153 281512 282738 330554 321732 338062 341758 352386 358613 334027 374012 758084 791183 550419 450597 300872 293908 340126 341614 352324 359140 360573 367095 406871 405204 662275 687822 40.25 67.5 1
09:29:01 2023-09-27 364116 361186 89292 87104 136278 142872 143525 142674 93964 95985 107063 106868 131499 130856 367435 398751 1072919 1051288 390476 408335 122239 105675 118252 119837 142449 136612 128678 129237 86464 84857 283410 246090 720383 726306 217493 215587 279871 281299 329983 321423 339203 339697 355574 358890 335836 373939 753650 792934 525508 453932 300447 294921 341719 338637 357983 360889 360357 368492 405935 408732 662128 687638 40.25 67.5 1
09:29:02 2023-09-27 367005 363830 89353 87084 136278 142686 143324 142808 93869 96118 107138 106900 131533 130684 367435 393472 1066088 1057426 396396 408081 120732 105754 118584 119633 138628 136742 128575 129202 86629 84888 279353 245633 721518 720458 217528 216292 279928 283130 329577 321911 339203 340725 352069 359114 338696 373425 756346 793495 551790 458380 300023 294514 340604 341481 353956 358068 364702 367603 406043 404567 654030 687822 40.25 67.5 1
09:29:03 2023-09-27 362799 361142 89353 87088 136616 142760 143529 142804 94124 96152 107098 106900 131641 130862 368543 395872 1075312 1058180 390788 408045 122272 105747 118219 119701 142610 136745 128678 129237 86431 84888 279913 247136 727488 722499 217563 216257 279393 280761 331986 321911 338724 341794 352421 359149 334494 374012 759113 793319 551790 455965 300970 293603 340820 341338 354957 359502 362577 370885 405935 404532 659860 686775 40.25 67.5 1
09:29:04 2023-09-27 366709 360607 89357 87084 136496 143033 143429 138842 93869 96085 104561 106997 129877 130805 367701 400145 1065258 1050879 393282 408190 120904 105787 118677 119535 142813 136491 128857 129057 86617 84951 279015 243562 728037 725390 217493 216257 281277 282373 327959 322961 339203 338708 355040 358578 334530 372543 753534 793347 551790 458705 297843 295407 342212 338637 355227 358604 363307 367082 406043 408612 656490 689847 40.25 67.5 1
09:29:05 2023-09-27 367261 360889 89447 87120 136731 142807 143594 142873 94187 96019 107132 107048 129649 130901 367435 394652 1069190 1059719 395664 408335 122272 105425 118334 119871 142484 136423 128499 131334 86464 84857 279353 245395 721200 722499 218206 215922 279928 282981 329164 322339 338984 340474 355377 360119 337739 369416 756471 791001 547677 459639 300761 293908 340963 340175 353956 360889 364668 367863 406043 404602 658424 688834 40.25 67.5 1
09:29:06 2023-09-27 363098 364093 89255 87258 136296 140421 143555 142968 94124 96317 104502 107063 131762 130944 368104 398907 1071327 1047857 389925 408912 120648 105820 118300 119535 142449 136647 128678 129237 86569 84825 279913 246438 720817 726342 217120 216257 279463 282938 329983 320651 339203 340486 355040 356974 335836 373976 753849 791007 531411 450705 299733 294265 340963 340175 355477 358068 360573 366543 406043 407658 659356 686775 40.25 67.5 1
09:29:07 2023-09-27 366969 363536 89292 87084 136273 142708 143525 142475 93901 96118 107098 107154 131475 131027 367435 397564 1063751 1051288 393429 408335 122272 105497 118450 119535 142475 136427 128678 129057 86497 84951 279353 243382 724941 728669 219751 216188 279928 282408 328543 322746 339611 338530 355704 358042 334494 369560 752470 797325 558302 458705 297771 295164 341960 338637 357476 359140 363625 366563 406007 407337 656490 687822 40.25 67.5 1
09:29:08 2023-09-27 363218 363062 89317 87056 136360 140295 139634 142838 94060 96152 107098 106900 129752 130979 368242 394616 1076075 1058930 393173 409454 120614 105853 118021 119837 142414 136647 128465 129417 86431 84920 279913 247486 721337 721988 217528 216072 281475 280796 331986 320936 339203 341794 352350 359149 334494 374012 754671 791219 558028 450705 301371 293496 340448 341758 352289 359140 362758 367166 406301 405204 659356 686812 40.25 67.5 1
09:29:09 2023-09-27 363062 360889 89419 87088 136278 142807 143559 142709 94060 96019 107132 107154 131533 131119 367989 398751 1072159 1049385 390752 409201 120564 105972 118411 119564 138819 136768 128575 129417 86603 84951 277356 246401 720383 728669 217458 216223 279853 281291 330714 321660 339648 341492 355539 357009 335836 374012 755799 793495 551790 453291 300447 294265 340963 340175 355477 360635 360573 366064 406043 408266 660327 686812 40.25 67.5 1
09:29:10 2023-09-27 367515 360067 89353 87084 136278 142807 143525 142709 94273 96019 107132 106900 131385 130901 367399 396417 1062998 1047857 393429 408335 122306 105497 118334 119369 142484 136011 128678 129057 86464 84731 279353 243405 722453 725286 217493 216257 278815 281724 328401 322925 338431 338673 355076 358578 341049 369560 752507 796724 550419 459497 297266 294878 341852 338494 355085 358749 363382 366899 405826 407517 656417 689359 40.25 67.5 1
09:29:11 2023-09-27 363647 361151 89292 87088 136595 142795 143324 142847 93996 96152 107063 107154 129877 131206 368255 394956 1078219 1060845 393246 409381 120397 105787 118247 119633 139047 136935 128397 129507 86397 84925 278452 248041 715036 722499 217493 216223 279163 281618 331807 320415 339414 341722 352315 359114 334459 373903 753497 789762 555248 454670 301724 293987 340891 341686 355387 359105 362722 367647 408340 405134 659823 687514 40.25 67.5 1
09:29:12 2023-09-27 362989 363207 89382 87072 136368 142772 143525 142873 94028 96118 107178 107195 131499 131084 367917 398716 1071327 1051888 389889 408912 122374 106014 118185 119701 142414 136724 128644 129327 86431 84888 279353 246786 720584 726533 217120 216257 279818 281394 330911 320615 339464 340439 355290 359775 335401 373830 755898 795670 531411 453074 301371 293801 340891 340103 355477 357999 360573 369022 406043 408195 658314 686738 40.25 67.5 1
09:29:13 2023-09-27 367045 361111 89415 87258 136292 140421 139700 138976 94124 93999 104469 107096 131694 130909 368032 394436 1069620 1060128 395664 408335 122408 105497 118493 119633 142613 136354 128465 129147 86550 84983 279353 245395 725636 721988 218511 216223 279928 282946 329182 321660 339444 340450 352386 360764 335503 369488 754635 791146 542506 459355 297482 294921 340927 340414 354707 359929 364923 367603 406043 405134 658853 689774 40.25 67.5 1
09:29:14 2023-09-27 363357 361115 89353 87112 136463 142872 139681 142873 93869 96218 107178 107195 131465 131119 369188 394580 1078403 1060128 393392 409201 122171 105853 118021 119701 142414 136836 128465 129417 86397 85245 279913 248078 714004 723303 220063 216687 281512 281583 331807 320497 340129 341302 353232 360014 337215 373302 752434 788879 551790 454998 301116 293610 340855 341445 354456 359140 363382 367131 405682 405134 660327 686738 40.25 67.5 1
09:29:15 2023-09-27 365628 361024 89349 87230 136330 140491 139634 143167 94251 93910 107132 106868 131499 130866 368255 398680 1063537 1051214 393429 408335 122680 105175 118416 119369 142882 136260 128857 128878 86703 84757 279353 243670 730637 725245 217458 216257 278579 281852 327923 323583 338724 339936 355539 358042 334494 372212 755178 793274 550419 457265 297987 294807 340927 338637 355477 358534 363527 366786 406043 407623 656381 689847 40.25 67.5 1
09:29:16 2023-09-27 367265 360602 89415 87052 136402 142872 143525 142674 93901 96118 107212 106868 131408 130649 367954 394652 1068432 1067029 394398 408335 122408 105530 118575 119496 138915 136596 128617 129168 86689 85097 283410 245286 726565 721805 218746 216119 279928 283021 328915 322399 339203 340439 354188 361017 335712 369488 755251 792194 550419 458019 297807 295767 340652 340175 353312 360216 362686 367082 406895 406092 663723 689811 40.25 67.5 1
09:29:17 2023-09-27 366848 361115 89255 87084 136136 140775 143786 143142 93901 96218 107069 107228 131823 130979 367364 397025 1069949 1050392 394714 408912 122120 105853 118021 120046 142346 136840 128075 129237 86457 84920 278452 246438 720751 721215 217458 216594 279534 281689 330679 320640 337345 339697 354472 358578 338696 369524 752167 797943 556638 458705 300872 293333 342478 339863 354091 358033 364960 366801 405971 406981 655011 685767 40.25 67.5 1
09:29:18 2023-09-27 366227 360610 89415 87084 136364 140135 143490 142739 93901 96152 107138 107048 131499 130958 369975 396736 1066699 1057071 395030 408803 120745 105715 118314 119633 138628 136699 128507 129348 86490 84857 279353 245742 720616 724364 219286 216710 281208 281654 329947 321875 337548 342311 352386 356974 335268 371687 756844 793347 549048 456688 300520 293837 338838 341722 353312 357001 363564 368124 407512 405204 655011 689847 40.25 67.5 1
09:29:19 2023-09-27 363538 363500 89296 87052 136467 139917 143525 142609 94219 96052 107132 106868 131499 130614 367435 397025 1069949 1060471 387623 408335 122442 105497 118416 119535 142683 136389 128857 129057 86583 84857 283410 245742 727216 723522 217493 215587 280245 281711 329680 323379 338484 341205 355990 360898 335582 373647 759730 788274 549775 453839 300157 295400 340197 341302 353312 360889 360537 369317 407191 408849 664046 688797 40.25 67.5 1
09:29:20 2023-09-27 366529 360863 89227 87116 136017 143116 139534 139267 94124 94204 104534 107162 131511 130979 367256 399271 1069812 1053312 396678 408912 120494 105747 118021 119535 138724 136544 128507 129237 86550 84857 283410 245742 721404 725245 217528 216257 279626 283277 329413 320936 338092 338637 354472 358828 336009 369452 753650 793347 544935 459355 300447 293781 342478 338637 354375 358854 364960 368124 405971 407017 655011 687261 40.25 67.5 1
09:29:21 2023-09-27 366227 360602 89415 87088 136368 142807 143424 142752 93901 96152 107138 107048 131823 130866 367435 393436 1065296 1053988 395701 408335 122374 105497 118219 119618 142414 136389 128465 129237 86431 84883 279353 245742 720616 721495 219286 217211 279892 284343 329769 321768 339370 342420 354484 360390 337739 371506 759038 794618 549048 458056 297518 293979 339755 341686 353956 359802 363857 368124 409169 404567 655011 687785 40.25 67.5 1
09:29:22 2023-09-27 365018 361024 89317 87052 136428 140395 139475 143029 94156 94301 104606 107015 131431 130983 367399 397564 1075934 1056601 390991 408335 122357 105747 118493 119813 142610 136719 128644 129237 86681 84773 279353 246090 725445 725367 218171 215587 279853 281583 329947 321911 339444 338637 355574 360632 336311 373374 753724 790030 551790 455641 301029 294265 342478 338328 355477 359929 360609 367903 405685 407694 664231 686738 40.25 67.5 1
09:29:23 2023-09-27 366751 360898 89325 87116 136126 142907 143346 142908 93742 96251 107069 107228 131465 131119 367399 397025 1068432 1052288 396825 408335 122171 105708 118021 119701 142593 137104 128404 129459 86742 84983 279913 245633 719302 727415 219286 216606 279892 283236 329911 320865 338092 338673 354472 360898 336409 369416 753650 797943 552469 459355 300047 293035 342478 339626 354375 358882 365033 368124 405363 406447 654546 686738 40.25 67.5 1
09:29:24 2023-09-27 362581 363071 89415 86992 136535 139926 143525 138852 94220 96150 104534 106835 131823 130523 368212 396601 1072230 1059335 387623 408045 122442 105497 118416 119535 142583 136389 128857 129057 86550 84794 279353 245742 722453 722499 217528 216351 280084 281025 329413 322889 337730 340725 352386 358828 333947 373976 755775 784333 531411 454458 297518 295615 339862 340690 353312 358854 360501 367082 405094 405240 664231 689322 40.25 67.5 1
09:29:25 2023-09-27 363248 360606 89231 87052 136273 142772 143289 142674 93869 96118 107103 106868 131499 130684 366811 397025 1074369 1059133 391399 408045 120569 105715 118314 119667 140976 136699 128418 129348 86655 84951 279913 246090 719600 725575 218171 216015 279537 281583 329911 321911 338092 338328 354898 359686 335836 372811 753260 784405 544365 455289 300447 295343 342961 338601 356701 360251 362722 368124 405327 407017 664231 686468 40.25 67.5 1
09:29:26 2023-09-27 366149 360854 89415 87116 136467 139904 139700 142674 93869 96152 107138 107048 131499 130958 367953 397025 1065296 1057258 394581 408335 122442 105497 118300 119618 142449 136612 128465 129237 86524 84857 279353 246090 723416 723522 219286 216931 278788 281689 329947 322399 338245 342311 352386 356974 334565 372248 756309 793383 549048 457371 300447 293908 338873 341758 353843 357749 364139 368794 407512 406092 655011 689811 40.25 67.5 1
09:29:27 2023-09-27 363237 360610 89410 86996 136501 142772 143525 142674 94315 94204 104666 106997 129877 130727 367845 396565 1073754 1063462 387479 408190 122816 105530 118416 119530 142618 136011 128830 129168 86669 84857 279913 245742 723150 723548 218066 215922 280280 281729 329448 323642 338484 340761 353445 358863 333947 373939 756917 784297 532399 453255 299564 295085 340652 340403 353312 359678 360537 367082 406301 406411 663972 689811 40.25 67.5 1
09:29:28 2023-09-27 364676 360575 89415 87084 136282 142907 143324 142908 93869 96084 107138 106900 131823 130992 367399 397169 1072919 1053988 391064 408335 120646 105853 118219 119701 142449 136444 128499 129237 86550 84888 279353 246090 719950 721165 218698 216049 282765 284142 330661 322113 340890 338494 355183 360624 336750 373493 753576 792341 556638 454573 300945 293944 341960 338387 355869 359894 360609 369391 406043 408266 663141 687785 40.25 67.5 1
09:29:29 2023-09-27 367107 362998 89529 87052 136399 140295 139475 143067 94381 94333 104567 107096 131636 130909 367364 393472 1066881 1057034 396115 409490 122493 105780 118219 121755 142449 136734 128630 129237 86464 84888 279353 245488 720183 721988 217984 216931 279928 282550 329911 322399 339444 341481 352069 359114 336551 371687 756648 793495 555248 456969 299201 294921 340963 342528 353956 358604 364960 368124 406043 404850 655185 688834 40.25 67.5 1
09:29:31 2023-09-27 360947 361151 89415 87084 136463 140296 143594 142674 93964 96118 107098 106900 131499 130901 367953 395557 1072956 1059684 390512 408335 122463 105708 118416 119837 142548 136776 128499 129459 85547 85041 277356 247376 718738 722426 218066 216489 281840 282938 331807 322185 339203 342275 352421 360898 334530 374852 756361 791183 551790 450669 301116 293872 339755 341758 352289 359140 360645 367131 406301 405240 661300 687785 40.25 67.5 1
09:29:32 2023-09-27 368005 363066 89345 87322 136210 142872 143525 142908 94466 96152 104633 107129 131499 130958 367399 396382 1065109 1051251 393209 408335 122272 105530 118450 119618 142484 136423 128767 129237 86557 84825 279353 244782 723797 726342 217493 216292 279616 282946 328667 322889 339574 338708 355325 358863 334494 369560 753570 793310 550419 459681 299673 293944 342961 338601 354943 358854 363857 367082 406043 407694 657420 689359 40.25 67.5 1
09:29:33 2023-09-27 367666 360610 89410 87116 136535 142872 143459 142808 94028 96152 107172 107048 131499 131262 367435 393472 1068432 1058930 396359 407791 120648 105754 118314 119550 138724 136734 128630 129168 86689 84920 279913 245597 719667 721988 218206 216351 278544 283272 329164 322364 339203 340725 352350 360260 338696 371687 754635 792338 552469 459355 300447 295164 341443 340690 353956 360251 364960 368522 406043 404886 658350 689322 40.25 67.5 1
09:29:34 2023-09-27 362772 363807 89562 87116 136463 142868 143525 142908 94284 96350 107138 107121 131351 131119 367435 397025 1071899 1049645 393465 409490 122239 105708 118219 121685 142449 136871 128678 129417 86464 84925 279913 247136 731362 725575 217155 217303 278579 283740 331951 320319 337310 340211 354224 356974 334565 373675 753650 793419 546056 454646 300654 294022 341960 339661 353878 356966 362794 367131 406043 406411 655011 685767 40.25 67.5 1
09:29:35 2023-09-27 365962 360106 89447 86992 136518 139904 143795 142519 94315 95885 104692 106997 132128 130371 368255 400117 1065258 1053839 393839 408190 122850 105609 118595 119535 142717 136320 128767 129057 86801 85041 276649 245742 728074 724548 219286 217024 279928 281689 329947 323643 337767 340797 355312 358042 334565 372548 755775 793419 550419 455933 299238 296067 339862 340450 355512 358068 364433 368161 407512 407658 654492 690863 40.25 67.5 1
09:29:36 2023-09-27 365156 360926 89415 87084 136273 142907 139681 142808 94124 96152 107098 107048 131408 131027 369188 397169 1072919 1053951 391690 406038 122239 105780 118219 119803 142449 136681 128499 129237 86497 85039 279353 246264 722509 725290 218511 215922 279428 281654 329983 321911 338365 338637 355574 360764 336848 373675 753260 788879 551790 455647 299945 295029 342961 338601 354410 360756 360681 365992 404433 407658 664231 685767 40.25 67.5 1
09:29:37 2023-09-27 367261 363832 89251 87409 136228 140687 143455 143237 94124 94172 104547 107129 131761 131289 367256 397025 1069949 1051140 396825 408658 120363 105853 118021 119905 142251 136871 128109 129493 86569 84951 279913 246264 715384 725281 217528 216257 278350 283476 329413 320972 338092 338673 355312 359114 336009 369488 753650 793347 549048 459355 300235 294229 342961 338673 354410 359105 366389 367863 405971 407052 655011 687785 40.25 67.5 1
09:29:38 2023-09-27 366563 360898 89353 87084 136406 142920 143424 142752 93901 96152 107138 106900 131458 130866 367399 393472 1066699 1053988 395701 408335 122272 105675 118219 119618 142449 136423 128499 129147 86464 84983 279913 246081 721316 723034 217423 216861 279928 282408 329537 322481 339334 342131 354484 358007 336044 371687 758561 795561 532333 456682 299238 293944 340412 341470 354707 358033 364444 368161 406301 404886 654716 687822 40.25 67.6 1
09:29:39 2023-09-27 364011 363066 89317 87234 136441 140596 143533 142804 93837 96019 107063 107048 129662 130727 367364 398122 1072956 1055887 390919 408335 122272 105708 118219 119671 142610 136736 128499 129147 86464 84825 279353 246090 723621 726457 218171 215587 279853 281689 329947 321911 337310 338410 355610 360225 335836 373111 753724 788915 550419 455317 300447 294265 342961 338601 355192 360789 360681 368831 405685 407694 664231 685803 40.25 67.5 1
09:29:40 2023-09-27 367963 361151 89259 87084 136021 142907 143155 142908 94145 96185 107063 107228 131226 131119 367399 395757 1069677 1052749 396825 408335 120363 106078 118213 119848 138628 136768 128329 129507 86569 84888 296669 246073 718884 728152 217493 216292 278675 283378 328951 322113 340648 338673 355040 358613 335539 369488 754986 793310 551790 459681 300023 294229 342478 339398 354410 358604 364996 367863 406007 407052 653264 687261 40.25 67.5 1
09:29:41 2023-09-27 361051 360889 89476 87262 136262 142772 143625 142674 93964 96019 107063 107030 131636 130866 367435 394687 1076111 1059410 392280 408335 122239 105853 118055 119803 142251 137119 128376 129237 86431 84857 279913 247486 718319 722520 217563 216292 279303 281225 331986 320936 339203 342600 352421 359184 334530 374012 754635 790066 551790 453255 301724 295343 340927 341794 352289 360889 363307 367166 406301 405240 659860 687785 40.25 67.6 1
09:29:42 2023-09-27 363309 360646 89415 87116 136586 142782 143329 142899 94315 96152 107063 107154 131732 130840 367960 400966 1075971 1049237 389780 409128 122510 105787 118314 119948 138603 136841 128465 129237 86464 84951 279353 246559 721168 726905 217458 216292 280084 281845 330804 321768 337345 340486 355610 358077 336968 374012 754057 793495 531411 454670 300660 294265 341479 339947 355512 358604 360609 366543 406043 408588 660094 687298 40.25 67.5 1
09:29:43 2023-09-27 365393 363280 89534 87088 136406 142708 143424 142773 93901 96152 107098 107048 131351 131027 367471 393784 1068432 1060166 396262 408335 122357 105708 118450 119637 142583 136903 128678 129147 86464 84825 283410 245742 719119 723034 218206 216594 278544 283061 329680 322435 339684 340761 352421 360260 336315 369560 754671 792374 551790 458705 300023 294051 341719 340690 352218 359705 364996 368161 406043 405204 656454 689322 40.25 67.5 1
09:29:44 2023-09-27 362871 360646 89353 87258 136284 140652 139773 139009 94124 96349 104612 107022 131636 130909 367809 394472 1078343 1060128 393150 408335 122272 105708 118550 119530 142414 136664 128499 129237 86345 84925 279913 247837 714652 722499 218206 216292 279198 281225 332729 320972 339203 342070 352421 359184 334530 373720 754671 791219 558028 454458 301116 294265 340126 341794 352289 359175 363857 367978 406301 405204 659356 687785 40.25 67.5 1
09:29:45 2023-09-27 367005 360349 89415 87120 136517 142803 143324 142852 93901 96152 107098 107048 131641 130719 367435 397564 1062998 1049960 393429 406038 122306 105530 118334 119535 142614 136392 128678 128878 86497 84794 279353 243634 722803 725385 217528 216292 279629 281724 327959 322961 337592 338708 355574 358578 334565 369596 752507 793117 550419 458705 297843 295615 341996 338637 356971 358604 363600 367082 405754 408304 660150 691462 40.25 67.5 1
09:29:46 2023-09-27 367265 363066 89349 87052 136365 140491 139442 143167 94347 96084 104469 107015 131465 130866 369188 393293 1068358 1060279 395347 408335 120732 105834 118185 119618 142514 136389 128644 129147 86490 84794 279353 245742 719202 720458 218171 216559 279928 283500 329413 322364 339444 340450 352350 360190 336009 369524 755702 792301 555248 459355 299987 293908 341924 340378 353956 359175 364960 368124 406043 404850 656417 687822 40.25 67.5 1
09:29:47 2023-09-27 362504 361151 89382 87084 136372 142872 143525 142938 93901 96118 107063 107015 131465 130866 367399 394616 1075275 1060439 392244 408912 122171 105675 118213 119530 138819 136855 128370 129382 86596 84983 279913 247837 733775 722353 220218 216757 279358 281689 331951 320901 339203 341470 355721 359079 337262 375035 754599 791035 550419 456615 301298 293297 341683 341205 354707 359140 363261 367683 406043 405169 660291 685730 40.25 67.5 1
09:29:48 2023-09-27 365968 362853 89447 87052 136463 140417 141225 139005 94092 96151 104534 106868 131533 130588 369078 398086 1063745 1051214 393392 405966 122646 105530 118450 119535 142717 135977 128857 128878 86736 84866 283410 243634 729569 726306 217493 216257 279393 281790 328649 323871 339203 340175 355539 358578 338114 372811 754066 793383 550419 458019 297626 296349 341407 339351 355477 358569 363271 367082 405754 408230 656417 689847 40.25 67.5 1
09:29:49 2023-09-27 368041 360863 89415 87254 136244 142872 143490 142674 93901 96118 107063 106868 131465 130866 367364 394365 1071336 1062176 395409 408190 120904 105682 118348 119599 138915 136699 128507 129168 86550 84888 279353 245395 722539 723548 221470 216188 279928 282946 328915 322364 339187 340546 353905 360764 335503 369524 754102 789993 547677 459355 297518 295128 341443 340654 352253 360216 364691 367603 406043 404815 658387 687822 40.25 67.5 1
09:29:50 2023-09-27 363026 361106 89382 87088 136463 142981 143333 142999 93901 96118 107138 107048 131823 130866 370677 398122 1071327 1047894 389852 408335 122323 105747 118219 119618 142445 136513 128342 129237 86490 84862 278452 246438 720033 725363 217120 216257 280059 281216 330947 321649 339684 340450 355539 356974 336548 374770 752434 795181 550419 454310 300872 294265 341683 340175 355477 358033 360573 366801 408072 408230 659823 687748 40.25 67.5 1
09:29:51 2023-09-27 366709 361024 89415 87052 136244 140527 139634 138943 94315 94333 104567 107501 131762 130944 367256 399835 1066773 1054100 393839 408263 122442 105530 118185 119535 138823 137321 128733 129147 86669 84789 280361 243562 727304 725245 217528 216594 279393 283167 328419 322889 339684 339911 355290 358578 334530 369524 752434 793274 550419 459355 297987 293944 342478 338637 354410 360889 363527 367045 406043 407623 656417 687785 40.25 67.5 1
09:29:52 2023-09-27 360947 361146 89386 87084 136467 140429 143525 142674 93901 96118 107138 107048 131465 130866 367399 395243 1076038 1060091 391690 408912 122239 105853 118219 119701 142449 136612 128342 129237 86801 84920 279913 247486 721571 722499 217984 216257 279393 280761 331951 320936 339203 341794 352350 360898 334530 375072 754635 792338 551790 450669 301736 295128 340652 341758 352253 359140 360681 367683 406871 408236 662503 690470 40.25 67.5 1
09:29:53 2023-09-27 364254 363502 89538 87294 136330 140308 139642 143072 94220 94333 104502 107096 131465 131084 367399 398436 1079134 1052176 389816 408912 122205 105675 118219 119897 143242 136691 128678 129147 86490 84825 279913 246438 721051 728078 217493 216223 280354 281618 330679 321649 339444 340450 356109 358578 336311 374012 748165 793495 543808 454573 300872 295128 341960 339661 356297 359957 360609 366543 406043 408839 662312 687261 40.25 67.5 1
09:29:54 2023-09-27 366044 360571 89415 87056 136463 142984 143525 142838 94060 96152 107029 107121 131499 130770 367105 393124 1065296 1057426 395701 408335 122323 105675 118300 119618 142414 136423 128767 129237 86685 84857 279353 245742 721083 720458 218018 216931 279928 282514 329947 322626 339684 341758 352315 360898 336516 371687 756309 793495 550762 458705 302357 294628 341636 341951 354598 360889 364814 368573 408231 405975 656799 687602 40.25 67.5 1
09:29:55 2023-09-27 360767 363066 89603 87056 136467 140197 143725 140615 94347 96084 104612 107048 131499 130649 367435 395378 1072919 1061756 389889 408335 122323 105530 118219 119535 142449 136631 128678 129237 86550 84862 279913 246438 717797 723034 217831 216257 279818 280906 331448 321911 338484 341794 353409 359114 333991 374806 756309 790066 550419 450597 300872 295093 339862 341722 353312 359957 360537 366543 406871 405240 663723 687785 40.25 67.5 1
09:29:56 2023-09-27 363857 361024 89321 87084 136055 139904 143289 142838 94528 96118 107063 106868 131465 130866 367105 397529 1075169 1052153 390185 408045 120397 105609 118199 119516 142742 136604 128260 129168 86622 84888 279913 246169 729641 725281 218136 216049 282072 281618 329662 321911 338911 338637 355468 359651 336311 373675 753260 791219 549048 454610 299238 294678 342442 338601 355477 360216 362430 369055 405971 407658 663759 686738 40.25 67.5 1
09:29:57 2023-09-27 365968 361080 89353 87072 136453 140757 143721 143003 93901 96118 107212 107048 131641 130866 367435 394616 1063751 1055577 394581 408335 122205 105530 118219 119618 142427 136517 128465 129147 86490 84794 278452 245742 721954 722499 217493 216965 278579 282514 329911 322399 338933 342311 352350 358042 336009 372811 756844 793081 550419 458019 300447 295164 339862 342275 355674 357749 364408 369092 407477 405204 655011 690555 40.25 67.5 1
09:29:58 2023-09-27 360911 362695 89415 86957 136463 139917 143525 142540 94315 94236 104522 106997 129739 130384 367809 396286 1072954 1061837 387443 408767 120835 105836 118416 119535 142548 136389 128617 129031 86550 84857 279353 245742 724124 723303 218066 216292 280315 281429 329947 322925 338724 341517 353445 358863 333586 375072 756309 784297 539805 453255 300520 294842 339898 340690 353312 359140 360537 367863 406871 405275 664231 689322 40.25 67.5 1
09:29:59 2023-09-27 367786 360610 89227 87116 136012 142907 143255 142873 93742 94031 106994 107048 131249 130992 366296 397025 1065813 1051251 396226 406038 122205 105497 118021 119535 142414 136612 128342 129057 86397 84825 279353 245569 720549 725245 217984 216257 279928 283180 329448 320544 338365 338708 354507 359114 336009 369524 754328 793383 551079 460007 300447 293460 342961 339387 354410 359105 364996 368161 405649 407052 655011 688960 40.25 67.5 1
09:30:00 2023-09-27 366599 362994 89284 87024 136365 140197 141621 142968 94092 94236 104567 107063 131694 130831 369188 393472 1065333 1053876 395347 408299 122340 105530 118219 119535 138819 136510 128465 129057 86431 84982 283410 245742 720616 721477 217528 216965 278544 281795 329911 321911 339203 342311 352315 358042 338906 371687 756309 793274 553675 458056 300447 295029 340376 342275 352253 357999 364408 368161 409276 405204 655011 688797 40.25 67.5 1
09:30:01 2023-09-27 364116 360898 89259 86961 136372 143033 143324 142574 93869 96118 107029 106868 131465 130866 367399 397529 1074369 1054388 391028 408335 122205 105497 118021 119535 142414 136389 128465 129057 86431 84825 279913 245916 722040 725245 218171 215587 279950 281654 329983 322266 339684 338637 356109 360190 336548 373374 753650 788915 543808 454646 300660 295343 342719 338387 357476 360761 362468 369170 405219 408410 663846 688507 40.25 67.5 1
09:30:02 2023-09-27 367786 363066 89284 87290 136106 143020 143185 142847 93678 94365 104514 107228 131431 131084 370113 397025 1069801 1049760 396825 408335 122171 105675 118021 119618 142610 136741 128465 129237 86464 84982 279353 246090 719181 725340 218136 216292 279928 283378 329947 320936 338365 339697 354507 359114 336551 369524 753966 793419 553859 458705 300872 293987 342961 339661 354410 359105 366067 365992 405741 407623 654546 686775 40.25 67.5 1
09:30:03 2023-09-27 360429 360606 89447 86901 136501 142638 143594 142440 94252 95952 107098 106835 131317 130558 367471 396430 1072159 1060166 387587 408335 122357 105497 118416 121755 142484 136423 128767 129147 86490 84888 283410 246081 726860 722499 218018 216292 280315 280906 329983 322925 338724 341794 353409 359149 335836 374816 758724 788759 551790 453876 301298 295021 340233 342384 355459 359502 360501 369957 407441 405240 662004 687298 40.25 67.5 1
09:30:04 2023-09-27 362772 362994 89415 87052 136235 140394 143324 142838 94124 96152 107178 107048 131465 130684 367399 398157 1072919 1051251 389889 408335 122239 105530 118219 119535 142449 136612 128431 129057 86681 84825 279913 246090 718632 726855 217528 216223 280280 281421 330018 321875 339684 339733 356109 359883 335836 374806 754328 793495 531411 453932 302841 293908 341960 338673 356047 359140 360645 366543 406043 408588 662819 687298 40.25 67.5 1
09:30:05 2023-09-27 367265 360067 89509 87116 136278 142907 143289 142773 93773 96118 104567 107030 129379 130805 369188 399271 1066773 1050248 394288 405822 120667 105787 118281 119701 142449 136641 128465 129057 86801 85041 283410 243598 720559 726457 217528 216757 279928 283507 328915 322399 337855 339398 355290 359114 334565 369524 754328 797054 550419 460007 299564 294300 342961 338637 355227 360889 364996 367082 405971 407658 655490 687822 40.25 67.5 1
09:30:06 2023-09-27 363461 360106 89415 87080 136501 139904 143525 142639 93837 95985 107098 106868 131533 130618 367399 394687 1072956 1059684 387695 408335 122239 105530 118055 119535 142449 136423 128376 129057 86464 84799 279913 246438 717762 721988 218018 216292 279941 280761 331484 322626 338245 341794 352386 359114 334225 375145 754671 790030 551790 450633 300872 295164 339898 341481 352324 359140 360573 366866 406871 405240 664231 687785 40.25 67.5 1
09:30:07 2023-09-27 363904 363030 89284 87194 136356 140493 143786 143020 94124 96150 104547 106989 131568 130909 367256 397529 1072956 1053293 389889 408045 122239 105675 118219 119535 142312 136530 128528 129237 86464 84857 278452 246264 719313 726442 218171 215922 280245 281654 329983 321911 337083 338673 356109 359686 336311 373939 753650 792666 551790 455317 300660 294300 341576 338637 357983 360216 360645 366028 406043 408552 663759 687551 40.25 67.5 1
09:30:08 2023-09-27 366485 360602 89292 86992 136278 142872 143424 142773 93805 96118 107063 106868 131283 130649 366847 392297 1063788 1055887 395701 408335 122205 105497 118252 119535 142414 136423 128465 128878 86464 84762 283410 245742 725445 721477 219286 216965 278544 281830 329947 322399 339203 342311 352090 358077 336044 371687 756881 793274 556638 458056 300447 294300 340412 342239 353956 360381 364180 368499 409349 405975 654900 689138 40.25 67.5 1
09:30:09 2023-09-27 362702 363066 89345 87020 136356 140197 143525 142470 94060 93966 107063 106794 129649 130588 367364 395836 1072862 1059372 387479 408335 122357 105530 118416 119535 142484 136294 128678 128878 86431 84820 279353 246090 724062 722499 217528 216292 280315 281025 329983 322566 338484 341830 353409 359149 335836 375145 756361 784405 548423 453255 299945 296067 340927 341481 353843 359140 360573 366543 407191 406411 664231 689811 40.25 67.5 1
09:30:10 2023-09-27 367265 360902 89259 87120 135926 143020 143390 143103 93709 96152 107103 107294 131641 131119 367141 397025 1066844 1049723 396544 406038 122205 105853 118021 119535 142234 136715 128376 129237 86464 84825 280995 245742 721727 725354 217563 216327 278121 283414 329947 321685 338365 340497 354578 359184 336551 369524 754328 799661 544935 459881 300654 294086 342888 339518 354304 360781 365367 368871 405826 407481 655011 686775 40.25 67.5 1
09:30:11 2023-09-27 366329 360602 89562 87290 136467 140295 143424 142674 94093 96052 104502 106900 131499 130649 367399 393436 1066881 1056393 395420 408335 122239 105675 118219 121671 142449 136423 128499 129237 86431 84888 279353 245488 722743 722499 217528 216965 278544 282514 329947 321911 339444 342311 352350 358077 336315 372248 756648 793310 550419 458056 300945 293944 340687 342564 354456 358033 364702 368161 406871 405204 654739 688797 40.25 67.5 1
09:30:12 2023-09-27 364125 363316 89284 87084 136364 142812 143424 142873 93837 96152 107063 106868 131465 130684 367141 397564 1072919 1053200 390476 408335 122239 105675 118219 119618 142449 136651 128499 129237 86464 84888 279353 246090 720266 726494 218206 215887 280084 281689 329983 322113 339538 339935 356146 360084 336512 373830 754255 791037 551790 455143 300011 294985 342478 338637 356047 360754 360357 369022 406007 408230 664231 686775 40.25 67.5 1
09:30:13 2023-09-27 368522 363066 89259 87116 135927 142872 143255 142942 94113 96152 106920 107154 131158 131119 366847 397025 1068160 1050505 396825 406038 122120 105708 118021 119618 142414 136423 128465 129147 86464 84794 279353 245524 718861 725286 217528 216292 279928 283215 329947 320972 338128 338708 354543 358863 336551 369488 753523 797943 552469 459355 300447 294022 342961 339911 354375 359140 365549 366028 405971 407658 654739 686252 40.25 67.5 1
09:30:14 2023-09-27 364937 360602 89558 87294 136339 140611 139667 142929 93964 96317 104612 107096 131659 130727 367773 393293 1066807 1056675 395701 408335 122239 105754 118252 119535 142449 136534 128589 129237 86715 84825 278452 245742 719717 721477 217528 217000 278544 282550 329983 322399 339203 342588 352350 360898 336315 372548 756881 793310 556638 458380 300598 295164 340963 342275 354707 358068 364996 368831 406906 405204 655011 687822 40.25 67.5 1
09:30:15 2023-09-27 364403 361142 89353 87084 136278 142907 143525 142773 94273 96152 107098 107048 131351 130901 367141 398157 1072956 1053566 389925 408335 122272 105675 118055 119637 142251 136647 128499 129057 86431 84825 279913 246757 717832 726855 217528 216107 280315 281746 329662 321911 339684 340247 356395 359149 336730 374541 754187 793495 531411 454610 301085 295128 341996 339423 355548 359175 360645 369059 408122 409235 662487 687638 40.25 67.5 1
09:30:16 2023-09-27 367853 362815 89349 87052 136142 143313 143455 143132 93741 96118 107098 107228 131317 130805 367701 399835 1063751 1050132 394434 405750 122476 105530 118219 119535 142484 136423 128678 129057 86715 84799 279353 243634 723328 726342 218018 216292 279428 283684 328951 322925 337381 339661 355574 360632 334565 369560 752470 793310 558028 459681 298970 295200 342719 339423 355512 359140 364665 366752 406043 408266 657420 687858 40.25 67.5 1
09:30:17 2023-09-27 361055 363280 89447 87116 136371 142768 143529 142952 93742 96019 107098 107228 131641 130866 367435 394652 1076075 1058180 393429 408335 122120 105675 118358 119871 142229 136878 128499 129417 86345 84920 278452 247661 721445 721988 218206 216292 279428 281689 332765 320901 343218 341830 352421 359722 334565 373647 754635 790660 550419 455131 302543 293979 343084 341614 355459 359572 363162 370257 408267 408417 660144 687261 40.25 67.5 1
09:30:18 2023-09-27 362799 360102 89263 87088 136262 141167 143944 142838 93837 96152 107063 107048 129559 130944 367399 397529 1066753 1049645 389925 408045 122120 105675 118055 119535 142414 136647 128499 129147 86431 84794 279913 246438 734138 725322 217306 216687 279658 281189 330983 321685 339684 340486 354507 356974 340291 374012 752470 793310 524533 453291 301158 294014 341996 340211 355477 358033 360681 366902 406043 407658 656454 686289 40.25 67.5 1
09:30:19 2023-09-27 367005 359847 89296 87052 136278 142673 143324 138828 93805 96019 107098 106974 131317 130684 366847 393186 1069190 1060166 395067 408335 122239 105497 118219 119618 142484 136423 128376 128878 86464 84762 274890 245049 723533 720458 218546 216257 278579 282585 328986 322435 339203 340474 353728 361093 337703 372434 756471 790479 549048 459282 299092 294985 341551 340271 353956 360251 364960 367603 405790 406045 658387 687822 40.25 67.5 1
09:30:20 2023-09-27 363900 360637 89137 87056 137318 140197 143490 142803 93996 96084 107063 107048 129524 130831 367105 393436 1076038 1060439 393077 408335 122171 105675 117987 119618 142380 136647 128041 131482 86397 84951 279913 247837 721325 721988 218018 216223 279489 281654 331986 320901 338468 341758 355738 359149 334494 373939 753497 789993 551790 455021 301298 294193 340891 341722 352253 359105 362396 367131 406301 405169 659320 686738 40.25 67.6 1
09:30:21 2023-09-27 362396 360895 89415 87076 136097 140522 139571 140801 94315 94031 104580 107063 131511 130692 367184 400400 1078551 1051028 389816 408912 122255 105675 118021 119496 142700 136565 128397 129147 86397 84888 278452 246961 721326 726392 217306 216292 280245 281583 330911 321875 339684 340450 355290 357757 336311 374770 755399 793495 524533 454670 300872 294229 341443 340175 355976 358569 360573 367059 408340 408839 660254 686738 40.25 67.6 1
09:30:22 2023-09-27 366746 362695 89419 87052 136055 139917 143355 142639 93837 96051 107178 106787 131283 130614 367105 392297 1066844 1058931 396272 406002 122374 105675 118219 119535 142613 136427 128465 129057 86490 84825 283410 245569 723181 720421 218171 216594 279928 282634 329413 321517 339444 340474 352315 359938 336551 371614 755739 793495 539801 458705 300447 295164 340927 340690 354707 359140 364960 368124 408340 408199 658632 690470 40.25 67.5 1
09:30:23 2023-09-27 363979 363071 89349 87040 136573 140915 143542 142933 94092 94301 104469 106982 131283 130649 367364 394616 1078256 1059297 392244 408335 122289 105530 118199 119708 142414 136423 128041 129237 86431 84831 279913 247486 720551 722499 218171 216594 279393 281189 331951 320901 339203 341794 352350 359114 334530 375072 756041 791183 550419 450633 300830 294265 339862 341926 354957 359105 360681 367131 406301 405169 660327 686738 40.25 67.5 1
09:30:24 2023-09-27 367265 360027 89259 87088 136136 142950 143385 142999 93742 96084 107143 106835 131641 130649 366811 396312 1063714 1049501 394398 406002 122289 105530 118219 119369 142626 136474 128554 129057 86490 84794 278452 243634 728440 726457 217528 216292 279198 283391 328649 322399 337819 339398 355539 359114 334530 369488 755399 792680 550419 460007 297518 294878 342708 339853 357730 360551 364777 367492 405826 408088 659680 689101 40.25 67.6 1
09:30:25 2023-09-27 366954 361024 89382 87084 136244 142772 139667 140517 94177 96117 107212 107015 131465 130649 370386 392154 1065333 1058931 395701 408335 122289 105497 118055 119535 142414 136423 128465 129147 86490 84794 279353 245821 721752 720458 218511 216594 279928 282946 329662 322364 338358 340690 352350 360190 336280 369560 755739 793495 555248 458705 300520 293944 341683 341205 353956 359105 364996 368124 408340 404850 654492 688797 40.25 67.6 1
09:30:26 2023-09-27 363026 360071 89321 87052 136017 139904 143324 142639 93710 96084 106994 106868 131283 130649 366811 398122 1072123 1049167 389852 408335 122205 105497 118103 119535 142414 136423 128342 129147 86431 84825 279913 246438 721051 726342 217528 216594 280516 281618 330983 321875 337829 340725 355574 360898 336604 374779 755149 795437 524533 453110 300047 294707 341780 340235 358491 359070 360609 366801 406043 408552 662503 690195 40.25 67.6 1
09:30:27 2023-09-27 366932 362695 89382 87056 136244 140304 143525 142674 93773 96084 107138 106868 131499 130649 367105 396347 1062961 1051251 393429 408335 122239 105722 118300 119369 142648 136277 128678 128878 86583 84794 279353 243598 727304 725281 217528 216931 279485 283500 328649 323415 339684 339661 355574 358578 334530 371687 754102 793274 551790 459355 297807 295615 342478 339351 355477 359105 363857 367082 406043 408266 656454 688797 40.25 67.6 1
09:30:28 2023-09-27 363357 360992 89259 87088 136239 142972 143324 142873 93742 93967 107069 107121 131215 130901 367364 393472 1076038 1058931 392244 408335 122001 105747 117661 119803 142147 136612 128041 129417 86397 84925 279913 247486 714482 722499 220218 216722 281475 282698 331700 320497 340407 342131 353268 360084 337739 373757 756434 789993 551790 454610 302011 292977 341636 342516 354957 359140 363820 368237 408340 405099 660327 685767 40.25 67.6 1
09:30:29 2023-09-27 360947 360566 89321 87056 136244 142872 139585 142674 93837 95985 107029 107048 131249 130866 368665 396347 1069949 1047894 390476 408335 122205 105675 118021 119535 142216 136389 128075 129237 86431 84982 279913 246961 722360 726306 217120 216931 279853 281291 330983 321875 339684 340450 354437 357009 337593 374806 752434 793383 551790 454670 301298 294564 341960 340414 355192 357999 360645 367131 406043 407623 658632 688432 40.25 67.6 1
09:30:30 2023-09-27 364973 360920 89349 87052 136365 140295 139538 142933 94315 96249 104612 106956 131566 130580 367105 396382 1062990 1050656 393392 408299 122561 105175 118484 119369 138984 136260 128857 128665 86617 84731 279353 245049 726796 725317 219286 216896 279198 281724 328915 324363 338963 340211 356097 358578 334530 372811 754635 793347 555248 457011 297482 296484 340963 339661 355762 358569 364691 367603 405094 408266 655454 689847 40.25 67.6 1
09:30:31 2023-09-27 365192 360863 89137 87112 136007 143003 143185 142947 93646 96152 106994 107261 131249 131119 367688 394061 1078403 1057426 392280 408335 120117 105886 117661 121853 142303 136844 128075 129237 86490 84857 278452 246090 716065 725575 218851 216257 279818 281689 329983 321911 338401 338673 354543 360764 334270 373374 753260 784405 551790 456726 299660 294265 342780 339340 356718 361049 363273 369170 405560 407196 663612 688017 40.25 67.6 1
09:30:32 2023-09-27 366190 362745 89317 87084 135889 142868 143255 142873 93710 94236 107029 107335 131431 131084 366847 397025 1069838 1048154 395701 406002 122086 105530 117661 119618 142182 136423 128041 129237 86338 84857 279913 246438 716291 721129 217563 216965 279731 282514 330947 320901 338056 340174 354472 359114 336551 371687 753650 797907 551790 458056 300157 294514 342478 340175 354126 359766 364996 367095 405971 406732 654082 685730 40.25 67.6 1
09:30:33 2023-09-27 363026 360071 89419 86992 136492 140135 143525 142540 94060 95918 107098 106761 131533 130432 367399 396430 1069949 1062551 387587 408335 120814 105497 118219 119369 142648 136294 128499 128878 86583 84736 279353 245049 724462 722499 218206 216257 281128 281618 329947 323871 338724 341794 354188 359686 333622 375383 758585 788759 543808 453074 301298 295608 340233 341578 355962 359754 360465 370405 407477 406411 664231 688834 40.25 67.5 1
09:30:34 2023-09-27 363834 363325 89415 87084 136367 142890 143424 138975 94156 96085 107063 107048 131641 130866 367399 398157 1072919 1051288 387659 406038 122374 105675 118103 119535 142445 136736 128465 129147 86464 84794 280995 246090 719468 727562 217528 216257 280280 281680 330947 321911 337310 340533 356109 359149 336311 374541 754328 793495 547070 454670 301085 294921 341960 339626 356297 360731 360645 366837 406043 408875 662275 686775 40.25 67.5 1
09:30:35 2023-09-27 367045 360062 89415 87084 136244 142884 143324 142674 93805 96085 107138 106900 131317 130588 367105 393160 1066881 1059684 395701 406038 122272 105497 118219 119535 142449 136423 128678 129057 86655 84794 279913 245569 721752 720458 218546 216292 279892 283285 329697 322602 339501 341097 353303 363184 336409 371506 757416 792156 553859 459681 301029 295164 341683 340690 355423 359713 364960 368389 408340 405169 658669 688797 40.25 67.6 1
09:30:36 2023-09-27 361019 360610 89448 87052 136456 142872 143324 142739 93869 96085 107029 107048 131465 130901 367364 394652 1076075 1060166 392244 408335 122120 105530 117661 119535 142281 136860 128075 129237 86431 84857 279913 247486 732007 723548 218171 216292 279428 281654 331986 320901 339203 341794 352350 360225 334565 373976 754102 788915 558028 453255 301079 293460 340652 341758 354957 359957 363857 367683 406266 405204 659823 685767 40.25 67.6 1
09:30:37 2023-09-27 366439 361024 89353 87084 136582 142773 143333 142800 93901 96118 107063 106868 131823 130548 367399 397529 1062209 1050468 393114 406038 122442 105175 118416 119369 142614 136096 128767 128878 86895 84920 278452 243382 729228 727635 218066 216826 281512 282804 328773 323332 339611 340175 355574 358890 334565 372511 755799 793347 544365 458705 297807 296067 341672 339483 355192 359105 363820 367592 406043 408552 656417 689811 40.25 67.6 1
09:30:38 2023-09-27 367005 360032 89259 87052 136269 142772 143324 142674 93773 96018 107063 106868 131283 130649 367105 393508 1068432 1060236 395030 406002 122205 105530 118219 119535 142449 135977 128465 128878 86490 84825 279353 245395 719551 720458 218886 216257 278793 282981 329413 322399 337557 340725 353940 360800 336044 369524 754102 790951 549048 459355 300520 293979 341996 340690 355707 361049 364705 367903 408303 405099 658277 689429 40.25 67.6 1
09:30:39 2023-09-27 364567 363321 89321 87056 136330 140295 143255 138923 93742 96152 107029 107030 131477 130958 367105 393150 1076075 1058505 392244 408335 122086 105675 117661 119837 142147 136647 128041 129237 86279 84888 279569 247136 714336 721988 218171 216257 279428 281777 332022 320415 337345 341758 352350 359938 334530 373707 752434 788915 551790 454646 301724 293539 341731 341758 352289 359713 363564 368201 408052 406186 659356 685730 40.25 67.6 1
09:30:40 2023-09-27 365443 360930 89280 87048 136278 142772 143525 142574 93901 93614 107098 106868 131283 130467 366847 397251 1060706 1057927 393429 406038 122476 105392 118450 119369 142717 135977 128857 128789 86617 84725 279353 243670 731525 725245 217528 216931 279507 281724 328951 323907 339203 340450 355574 358863 335503 373374 756398 797927 551790 457079 299419 295959 340784 339518 355905 359000 363675 366935 409458 408552 655954 689847 40.25 67.6 1
09:30:41 2023-09-27 367005 360848 89529 87230 136320 140400 139496 142700 93773 94236 104580 106974 131340 130775 368927 395557 1069190 1060508 393282 406038 122272 105497 118219 119369 142427 136379 128499 128878 86464 84924 278452 245049 720944 722499 218921 216072 279460 282994 328951 322925 339203 340486 353940 360800 337361 371687 754635 788879 543013 459355 300023 295480 341443 340690 353843 361043 364702 367603 405754 406411 662312 689847 40.25 67.6 1
09:30:42 2023-09-27 365698 360106 89259 87116 136127 142790 143337 142838 93646 95985 107029 107121 131249 130901 366332 396745 1071336 1048154 393569 408335 122001 105497 117661 119535 142307 136736 128075 129417 86464 84920 279913 246438 718255 721251 218171 217303 278156 282514 331664 322798 340575 340474 355041 358758 337189 373229 758443 798925 550419 458244 301901 294193 342719 340139 354375 358068 365516 370220 406007 407017 653178 686775 40.25 67.6 1
09:30:43 2023-09-27 366190 361146 89321 87088 136055 142772 143537 142639 93901 96052 107029 106868 131283 130684 369188 394025 1063788 1055887 394581 406038 122205 105497 118219 119535 142414 136294 128465 129057 86464 84982 279353 245742 722157 722499 217528 217000 278662 282514 329947 321946 339444 342347 352350 358042 336325 372248 756881 793347 544365 458056 300447 294921 339898 342311 352253 358033 364960 365992 407858 405204 655011 689322 40.25 67.6 1
09:30:44 2023-09-27 363825 360093 89353 87056 136055 142772 143324 142639 94189 95985 107029 106868 131283 130649 366296 396347 1075312 1053951 390752 406038 122205 105497 118021 121553 142449 136457 128376 129147 86464 84773 279913 245826 721401 728669 218441 216119 280175 281548 329804 321768 340370 338494 355682 360729 336786 373675 753523 788915 551790 456002 300945 293908 342961 339124 354445 360615 360681 366028 405685 407694 663959 685767 40.25 67.6 1
09:30:45 2023-09-27 367119 360898 89137 87108 136017 140429 143055 142808 93742 96152 106994 107228 131249 131119 366296 397025 1068432 1048236 396544 408335 122035 105780 118021 119535 142182 136457 128075 129147 86621 84825 279913 245742 718376 725281 217563 216292 279928 283092 330714 320936 338365 339697 354507 360898 336551 369560 752579 797943 547677 458705 301079 293120 342719 339626 354162 359140 365516 369059 405682 410441 652971 688017 40.25 67.6 1
09:30:46 2023-09-27 360947 360920 89263 86937 136501 139899 143324 142406 93837 95885 107029 106509 131465 130432 367141 395836 1069949 1059719 387587 406038 120732 105544 118527 119413 139083 136286 128541 128741 86722 84804 278968 245286 724462 723449 218406 216223 281271 281654 329435 323379 338984 341650 354224 359184 335836 374012 758585 784333 551790 454610 299099 296067 340652 340761 353878 359929 360609 368161 406906 406447 662609 689847 40.25 67.6 1
09:30:47 2023-09-27 364923 360071 89268 87052 136041 142790 143133 142904 93742 95985 107029 106900 131549 130583 366296 396745 1072123 1054351 391100 408335 122120 105208 118055 119369 142247 136122 128499 129057 86464 84794 278452 245742 721051 721219 218698 216292 279463 281654 329983 322399 338401 338708 355325 360800 334494 373675 753794 788915 551790 457191 301116 294878 342925 338494 354268 360938 363125 368898 405790 407517 664083 685730 40.25 67.6 1
09:30:48 2023-09-27 366227 360610 89141 87413 136220 142907 143255 142791 93615 96152 106846 107129 131329 130936 366847 397025 1069949 1050118 394159 408335 122001 105675 117661 119837 142216 136878 128109 129237 86279 84831 279913 246438 717649 721129 217563 216779 279928 282550 330947 320901 338174 339733 354507 359149 336587 371687 753794 799440 555248 458705 301371 292977 342719 340450 356718 358103 366140 367131 406007 407052 654546 687551 40.25 67.6 1
09:30:49 2023-09-27 363016 359776 89353 87052 136731 139904 143525 142470 94124 95952 107132 106688 129649 130467 367399 395872 1069949 1060166 387587 406038 122239 105175 118416 119369 142449 135943 128499 129163 86524 84825 279353 245742 724349 722499 218171 216292 280777 281618 329448 323415 338468 341506 356563 360898 336750 374999 756200 788832 555611 454559 301225 294664 340472 341722 353843 359175 360609 367131 410291 406411 663759 687858 40.25 67.6 1
09:30:50 2023-09-27 363284 360875 89349 87084 136183 142772 143289 142639 93773 95985 107063 106900 131317 130684 367399 397529 1071364 1051052 387659 406038 122239 105530 118219 119535 140582 136389 128376 129057 86431 84768 279913 245916 722391 725281 218018 215956 280337 281737 329983 321946 343705 339697 356395 359184 336548 374578 753114 792934 524533 454610 300872 295164 341996 338637 356070 359964 360645 366579 408557 408946 663759 688563 40.25 67.6 1
09:30:51 2023-09-27 366486 362998 89292 87088 136273 142668 143324 142674 93742 96052 107063 107048 131384 130558 367105 393160 1066881 1058931 395420 406038 122272 105530 118219 119535 142449 136423 128499 129057 86464 84862 279353 245395 721985 722520 218676 217397 279928 283307 329840 322519 340166 340618 353042 360119 336917 371687 756346 793495 544365 458705 300320 295598 341960 341481 352289 359713 365837 368646 405129 405204 656454 689847 40.25 67.6 1
09:30:52 2023-09-27 362867 360641 89353 87084 136376 142773 143337 142804 93837 96019 107063 106868 131641 130901 367399 394374 1075971 1059684 392244 408335 122205 105530 118021 119369 142449 136724 128376 129237 86431 84831 279913 247486 718436 721477 218206 216594 279428 281654 331986 321361 339684 342311 353409 359184 334565 374843 756324 790624 550419 454670 301938 294265 340999 342275 352289 359175 363857 367755 408771 408272 660322 689488 40.25 67.6 1
09:30:53 2023-09-27 365192 360855 89386 87328 136433 140197 143490 142639 94060 96051 107063 106835 131499 130523 367105 397494 1062172 1050879 393968 406002 122527 105175 118416 119297 138988 136373 128942 128817 86842 84888 283410 243490 731465 728669 220260 217129 282108 282990 328880 324363 339203 340450 356074 360898 335432 373338 754066 793347 551790 457188 299528 296484 341924 339661 356011 359105 364371 367082 405129 408839 656381 690337 40.25 67.6 1
09:30:54 2023-09-27 367275 361024 89415 87084 136270 140219 143490 142639 93837 96084 107098 106868 131431 130614 367069 395836 1069949 1063198 393913 406002 122408 105497 118185 119562 142414 136389 128678 129057 86550 84794 279353 245013 726387 722499 218921 216257 279393 283144 329377 322889 339684 341241 354472 361340 335503 372212 756612 788842 550419 459355 299201 295744 341636 343164 356718 361190 364226 368014 409169 407160 664083 689627 40.25 67.6 1
09:30:55 2023-09-27 365192 360575 89259 87072 136017 142872 143220 142838 93742 96217 106994 107294 131249 130958 366296 397025 1072862 1050867 397324 408190 120230 105787 117920 119633 142638 136734 128260 129348 86655 84920 279913 246438 726445 725575 220218 217397 279928 282479 331448 320319 338365 342500 354366 359114 337059 372774 754328 800273 547163 458056 300794 294193 342478 340139 354375 358569 366067 367095 405971 407302 654546 685730 40.25 67.6 1
09:30:56 2023-09-27 365184 360884 89415 87084 136467 139895 143525 142669 94273 96084 107103 107015 131465 130649 367399 396709 1066573 1055850 393986 408335 122205 105497 118185 119701 142414 136389 128644 129147 86431 84825 279913 246219 721518 723522 217493 217303 278693 282910 330947 322889 338724 342830 353374 360898 339176 373383 759664 798000 544365 457873 300157 295400 339684 342577 355962 360381 364629 368683 407477 405204 654752 689664 40.25 67.6 1
09:30:57 2023-09-27 363275 361024 89415 86984 136595 140534 139688 142540 94060 96084 107138 106835 131823 130371 367399 397025 1069949 1060471 387587 408299 122408 105464 118416 119369 142709 136474 128678 128878 86835 84857 278452 245742 726214 722499 218206 216745 280903 281618 329911 323379 338724 341758 353940 360898 335836 375640 756844 784297 547070 454670 300349 296067 340891 341169 353843 359140 360537 369055 407477 407017 665646 689774 40.25 67.6 1
09:30:58 2023-09-27 367005 361168 89227 87088 136021 143106 143255 142838 93678 96118 106960 107121 131249 130958 366260 397025 1068395 1049385 396544 406002 122205 105675 118021 119618 142216 136612 128342 129237 86431 84888 283410 245742 721929 725245 219907 217362 279892 284112 332120 321768 341132 340032 355397 360049 337153 369344 754612 797871 544935 460007 300872 294229 342744 340128 354907 359105 366622 369354 405971 408088 655011 687261 40.25 67.6 1
09:30:59 2023-09-27 365700 360062 89382 87084 136244 142872 143289 142639 93806 96084 107178 107015 131431 131044 367399 393436 1066881 1056243 395701 405678 122289 105497 118021 119618 142414 136423 128465 129147 86490 84741 280361 245569 721285 721988 218171 217362 278579 282946 329983 322626 339684 342552 352350 358828 336551 372511 756881 794618 549048 458705 299660 295164 341996 342516 354957 359105 364960 366537 406266 405169 656651 690470 40.25 67.5 1
09:31:00 2023-09-27 363026 360071 89321 87052 136354 142972 143333 142804 93837 96084 107029 107048 131732 130866 366847 397529 1075158 1053529 389852 408335 122408 105530 118185 119535 142449 136495 128582 129244 86828 85041 278452 246401 721285 728669 218406 216455 280566 284508 330768 323070 339684 339697 356359 359149 336604 374779 753697 793459 531411 454670 300872 294985 341816 338601 356297 360216 360609 367059 408340 408875 663252 687748 40.25 67.6 1
09:31:01 2023-09-27 367265 362695 89259 87084 136004 142881 143255 142873 93710 96118 107029 107048 131498 130866 366811 397025 1065296 1051140 394957 406002 122154 105675 118021 119452 142414 136427 128465 129057 86464 84794 279353 245013 735795 725281 218018 216896 279428 283449 328915 322626 338330 339661 356097 359149 335503 369524 752434 792716 550419 460007 300520 293944 342708 339411 357730 360889 366059 367753 405862 408410 658743 688613 40.25 67.5 1
09:31:02 2023-09-27 360587 360062 89382 87084 136273 139904 143289 142639 93869 96118 107178 107048 131283 130775 367954 394652 1075275 1059903 391399 408658 120329 105715 118281 119667 142673 136639 128294 129168 86622 84951 279913 247837 719367 722499 218171 216745 281873 282222 331951 321577 339444 342311 353409 360084 335503 375108 754671 791219 550419 450669 301116 295128 340616 341758 352289 359678 363564 368237 407251 405204 659356 687261 40.25 67.5 1
09:31:03 2023-09-27 360983 360351 89259 87328 136227 142872 143289 142639 93837 96118 107103 107015 131283 130866 366811 397564 1072123 1050132 390193 408912 122205 105530 118185 119535 142414 136423 128666 129237 86524 84888 279913 246438 719346 726855 219637 216779 280402 281618 330947 322399 339684 340725 356109 358042 337444 375383 756324 795561 543808 453750 301298 294985 341816 340546 356369 358965 362309 367059 408340 408875 658387 686775 40.25 67.6 1
09:31:04 2023-09-27 367368 361028 89382 87084 136467 142772 143289 142639 93837 94333 104534 106997 129559 130714 367027 393329 1069042 1063425 394883 408154 120560 105576 118185 119369 142449 136423 128465 129065 86861 84983 279353 245395 721869 720458 218921 216791 281475 283378 330512 322889 339684 340761 353976 361340 336516 371687 755739 791146 549048 459355 300520 294357 341960 340690 352324 360791 364996 367863 408340 405240 660327 689811 40.25 67.5 1
09:31:05 2023-09-27 364640 360571 89382 87116 136051 142807 143289 142873 93678 96118 106994 107294 131283 131084 367105 394025 1076075 1057426 392244 408335 121934 105747 117628 119701 142147 136612 128041 129417 86397 85041 277356 246925 710883 724548 218698 216594 282308 282698 330697 323393 341616 340295 354366 361199 337739 373757 755874 790511 543858 455933 300120 295128 342961 338637 357476 361225 363234 369207 405935 407658 664231 688507 40.25 67.5 1
09:31:06 2023-09-27 367110 360602 89259 87088 135927 142872 143255 142838 93869 96118 107069 107048 131192 131084 366811 397025 1069949 1047968 396825 408335 122137 105675 117661 121840 142147 136647 128075 129237 86431 84894 279913 245762 718013 721129 217866 216896 279928 282946 330947 320936 338330 340175 354507 359149 337059 371651 754057 797943 551790 458705 301298 293781 342961 340425 354410 359105 366104 367131 406043 407623 654739 686775 40.25 67.6 1
09:31:07 2023-09-27 360947 361024 89591 86901 136269 139904 143324 142440 94060 95952 107063 106761 131465 130216 367105 395872 1069949 1060166 387587 408335 122442 105675 118300 119535 142648 136596 128678 128878 86861 84983 279353 246118 728319 723548 218406 216826 281029 281513 329804 323427 338577 342516 354188 359686 335836 375676 760278 788832 544365 450597 301298 296175 340891 342131 353312 360997 360645 367683 407477 406411 663252 687785 40.25 67.5 1
09:31:08 2023-09-27 360983 360812 89415 87084 136350 142976 143333 142804 93646 96084 107029 106868 131641 130866 366847 397564 1072919 1051251 387695 408335 122205 105675 118055 119618 142445 136521 128499 129057 86583 84836 279913 246438 718664 726424 218171 216292 281135 281654 331399 321946 337819 340725 356109 358578 336548 375108 755399 793495 524533 454670 300157 295164 341996 339900 356261 360889 362468 369059 408086 408732 661154 687115 40.25 67.5 1
09:31:09 2023-09-27 366227 361024 89325 87116 136239 139904 143324 142674 93805 96118 104541 106868 131465 130649 366847 392297 1066088 1059684 395701 408045 120363 105754 118213 119530 142742 136734 128541 129168 86689 84951 283410 245423 721083 720458 218663 216965 278544 283273 330393 322925 339989 340725 352386 360225 336587 372103 756844 795743 549391 459355 300447 295579 341996 341722 354707 359929 366067 369092 405094 405204 655917 690863 40.25 67.5 1
09:31:10 2023-09-27 360947 360634 89415 87088 136273 142668 143525 139013 93837 95985 107103 106868 131641 130649 367105 394365 1074477 1060128 392280 408335 122205 105530 118055 119535 142315 136612 128075 129237 86490 84920 277274 247486 719251 721988 218206 216559 279393 281421 332022 321649 339203 342311 353409 359686 334530 375975 756324 793319 551790 455034 302653 292977 342623 341578 355459 360040 363675 370783 405898 407361 660291 685767 40.25 67.5 1
09:31:11 2023-09-27 364937 360839 89353 87052 136278 142638 143389 142639 93996 95985 107063 106997 129559 130406 369188 399762 1064501 1050768 392968 405858 122731 105609 118595 119316 139226 136226 128767 128878 86617 84705 279691 243634 729228 721179 218171 216965 280057 282844 328915 324363 339444 340486 356109 359149 335539 373675 754635 793383 550419 457371 297482 296728 341960 339697 356320 359140 363820 367082 408340 408875 656454 690863 40.25 67.5 1
09:31:12 2023-09-27 367265 360067 89419 87084 136278 142772 139538 142639 93773 95952 107063 106900 131374 130649 367399 395243 1069949 1060508 394581 408335 122323 105868 118219 119535 142449 136423 128499 129057 86583 84799 279353 245049 723680 722499 219569 216257 279515 283620 329662 323356 339538 341506 355290 361270 338035 372103 758084 792341 553504 457873 299842 295293 341683 340725 354375 361296 363273 368831 406266 407302 664231 689847 40.25 67.5 1
09:31:13 2023-09-27 364741 360071 89284 87405 136262 140687 139505 143167 94092 94333 104436 107129 131694 130979 367256 396880 1072099 1049645 394159 408912 120564 105900 118199 119803 142345 136612 128376 129417 86708 85041 279913 246438 715855 721165 218206 217489 279928 282946 331717 321361 338365 340761 355325 359149 337568 373111 754108 799708 544365 458056 301298 295135 342961 340690 354410 358604 366104 367978 406043 407623 654575 687785 40.25 67.5 1
09:31:14 2023-09-27 365192 360071 89341 87084 136080 142772 143537 142838 93996 96118 107063 107048 131317 130866 370423 393160 1066088 1056280 395701 408335 122272 105675 118219 119618 142449 136423 128499 129237 86557 85039 279913 245871 722539 723034 220218 217502 279928 283073 329840 322710 340166 342650 353232 359009 337815 372811 756917 793274 550419 457763 299908 295767 341996 342794 354957 359000 365549 369391 408144 405204 656407 689322 40.25 67.5 1
09:31:15 2023-09-27 360911 362926 89447 86992 136531 139899 143525 142540 94060 95985 107247 106820 131499 130558 367105 395836 1072956 1060439 389621 408335 122476 105675 118219 119837 142548 136423 128678 129237 86524 84857 279913 246438 719634 722499 218206 216779 280350 281189 331717 321553 338724 342264 353409 359722 334494 376282 756309 792374 545211 450669 301116 295859 340891 342275 353347 359175 360357 370446 410581 409137 663105 688650 40.25 67.5 1
09:31:16 2023-09-27 367265 361024 89259 87084 136046 140429 143324 142873 93773 96085 107063 106900 131317 130775 366811 396347 1063751 1049723 394361 406038 122442 105754 118445 119530 138819 136631 128665 129078 85144 84888 279353 243454 722656 728152 218406 216931 280081 283414 328951 322889 341058 339554 355574 360898 335539 371651 753573 796871 550419 460007 302413 294842 342961 339661 355477 359140 364960 367603 406043 408588 656454 689322 40.25 67.5 1
09:31:17 2023-09-27 366746 360067 89354 87088 136757 142772 143324 142773 93964 96152 107098 106900 131317 130649 367399 392297 1068432 1060203 395701 408335 122272 105675 118252 119535 142449 136632 128678 129237 86583 84862 283410 245569 721083 721495 218886 216965 278579 283529 329983 322925 337345 341528 352421 361052 336587 371687 756844 792934 549048 462665 300654 295744 342226 341578 355208 362930 365921 369170 409495 406270 660619 689774 40.25 67.5 1
09:31:18 2023-09-27 360393 360106 89308 87088 136278 142907 143289 142873 93996 96118 107029 107048 131317 130891 367184 400327 1072862 1052600 389780 408226 120397 105715 118199 119633 142544 136639 128507 129237 86464 84888 279913 246438 722157 728037 217493 216931 280402 281689 331986 322256 337855 340761 355290 358855 334530 375713 754102 793383 543808 454610 301298 295164 342478 340725 355477 358033 362794 370699 408340 408875 656454 686775 40.25 67.5 1
09:31:19 2023-09-27 364934 360071 89447 87076 136586 142890 143329 142838 94060 95985 104444 106868 131732 130649 367399 397564 1062961 1054351 393429 408335 122476 105497 118730 119369 142804 136105 129036 128878 86650 84679 278452 245049 725926 725095 218171 216965 279428 282554 329680 324363 339464 340990 356396 360898 338696 373793 756527 797835 550419 458244 300302 296830 341780 340690 356011 358889 364150 367900 410291 409808 656381 692591 40.25 67.5 1
09:31:20 2023-09-27 364923 360637 89263 87390 136134 140983 139342 139462 93901 94236 104481 107195 131454 131594 367256 394508 1078219 1059684 392244 405714 122239 105780 118219 119564 142891 136423 128678 129237 86464 84862 279913 246401 735433 721134 218921 216965 279853 282611 330947 321685 338401 339697 354507 361340 334565 373976 752434 788879 550419 456079 301085 293531 342961 340175 353843 361078 363857 366902 405971 407337 664231 685767 40.25 67.5 1
09:31:21 2023-09-27 364312 360854 89292 87116 136273 142907 143289 142908 93773 96152 107063 107154 131317 131119 367105 397025 1069949 1046802 395701 408335 122035 105853 118021 119837 142182 136681 128376 129417 86464 84925 279913 246786 717016 727635 218676 217887 279928 283272 331843 321768 339805 340582 355397 360049 337935 372811 752470 801209 549048 458705 300897 293872 342961 340690 356971 359175 365848 370257 406043 407694 655011 687551 40.25 67.5 1
09:31:22 2023-09-27 360835 361024 89627 87088 137154 140391 139929 142933 94411 96249 104567 106868 129808 130558 367435 396178 1072919 1060439 387623 408335 122272 105787 118334 119535 142610 136126 128678 129252 86497 84925 278452 246438 726798 722499 218206 216965 280742 281225 331717 323679 338724 342347 354224 360225 334494 376282 756917 788951 545143 454670 301298 296067 340927 341794 353843 359964 360645 367166 407548 407052 664231 689847 40.25 67.5 1
09:31:23 2023-09-27 363566 362731 89353 87084 136278 142916 143324 142791 93837 96019 107098 107080 131276 130901 367399 398157 1074514 1054388 390476 408335 122239 105675 118219 119564 141111 136901 128438 129279 86569 84920 279913 246438 720616 728669 218746 216640 280798 281654 330947 322435 337381 340211 356431 360225 337444 375108 748202 793495 551790 456002 301371 293944 342478 339697 357394 360756 362758 367131 405129 409520 664231 687822 40.25 67.5 1
09:31:24 2023-09-27 366493 360898 89292 87116 136269 142942 139386 142908 93837 96152 107063 107154 131317 130866 366332 396347 1065333 1051251 394398 406038 122272 105563 118252 119720 142484 136423 128678 129237 86590 84982 283410 243634 731323 727405 218206 216965 279853 283538 328915 322961 338128 340211 356109 359722 338427 371687 755251 793347 558028 460007 299733 295961 342780 340163 356190 359824 364777 368087 405574 408732 660150 688650 40.25 67.5 1
09:31:25 2023-09-27 363898 361177 89415 87116 136372 142907 143324 142808 93805 96052 107098 107154 131317 130901 367399 393775 1082188 1061763 393766 410359 120397 105853 118117 119828 142573 136768 128329 129472 86536 84983 277356 247136 716364 722499 218711 217059 279945 282514 332526 321385 338128 342167 353692 360800 335539 373976 756881 790624 551790 456043 302152 293013 342237 342469 353312 360756 364150 368273 408340 405275 664581 687785 40.25 67.5 1
09:31:26 2023-09-27 360659 360602 89353 87120 136582 143003 143333 142847 94028 96152 107098 107080 131641 130936 367105 397025 1069848 1050392 391377 408912 120479 105708 118055 119837 142610 136534 128499 129237 86464 84894 278452 246438 721367 725367 217493 217338 282438 281676 332022 321911 337345 340797 355076 360390 338181 375420 756471 799132 550762 455891 301755 294950 342816 340510 356971 357999 363271 367942 408340 407623 658594 687225 40.25 67.5 1
09:31:27 2023-09-27 366995 361024 89419 87116 136467 142872 139700 140714 94628 94140 104659 106989 131728 130818 367256 396844 1069801 1064979 391989 408299 122578 105642 118416 119535 142986 137205 128754 129147 86703 84857 283410 244873 727448 724548 218886 216223 280280 283039 330512 323871 339684 341758 354472 361340 334494 372811 755739 784369 550419 458705 300447 296067 341924 340690 354375 361296 363784 367863 409676 407302 664231 689811 40.25 67.5 1
09:31:28 2023-09-27 364632 360571 89109 87386 135987 143241 143255 143142 93742 96318 106960 107261 131215 131419 366776 394338 1078403 1056996 392244 408335 122001 105747 117987 119618 142345 136612 128253 129237 86583 84888 279353 246090 717770 721129 219323 216722 282707 284545 330768 322710 341616 339518 355967 364212 337739 373793 755325 788842 551790 455970 301882 294807 342816 339590 354907 361261 363527 368986 405682 408552 664231 686738 40.25 67.5 1
09:31:29 2023-09-27 365749 362599 89349 87052 136352 140286 139677 142968 94251 94333 104534 107096 131397 130649 367364 394652 1066661 1053689 394581 408335 122408 105497 118358 119530 138528 136431 128465 129237 86464 84888 279353 245742 720733 723010 217984 217606 279163 282946 330683 322889 339203 342830 353374 358578 336551 373347 757988 793383 550419 457946 300157 296067 340329 342830 353843 358819 364960 367095 408084 405240 655011 690826 40.25 67.5 1
09:31:30 2023-09-27 362722 360067 89415 87052 136501 139904 143725 142639 94092 96018 107132 106835 131499 130862 367399 396430 1071327 1061949 387587 405678 122442 105497 118382 119535 142449 136631 128617 129031 86861 84983 279913 246227 724011 723449 218711 217258 281541 281513 330768 323835 339203 342311 354472 359938 336568 376025 756844 784369 543808 454707 300472 297050 340927 341758 353843 359678 360609 366830 408084 407017 664231 689811 40.25 67.5 1
09:31:31 2023-09-27 368308 363066 89370 87120 136012 143006 143255 143007 94284 96285 107063 107195 131283 131084 367105 396808 1069153 1050713 396825 408912 122205 105900 118219 119701 142414 136647 128678 129237 86583 84862 279353 245569 720230 725281 218511 217268 278579 284368 329947 322399 339115 340175 355539 359651 336551 371651 752434 793347 552469 460007 300872 293908 342961 340139 355441 359678 366622 369317 406043 408266 655011 687748 40.25 67.5 1
09:31:32 2023-09-27 366227 360062 89382 87120 136244 142872 143525 142773 94060 96152 107063 107048 131754 130684 367105 392297 1065109 1060166 396078 408009 120530 105609 118314 119633 138628 137117 128507 129168 86655 84983 280867 246090 719950 721988 220218 218040 281475 283255 330911 322889 337345 342830 355721 359797 337023 372511 756917 793274 550419 459355 301085 295615 341996 342794 352289 359140 366908 366543 407156 405240 656873 689811 40.25 67.5 1
09:31:33 2023-09-27 360357 360067 89415 87084 136501 142690 143525 142440 93995 96084 104489 106868 131823 130684 367399 395521 1075897 1060128 389889 408335 122289 105675 118219 119701 142251 136423 128499 129237 86583 84888 279913 246438 728843 722499 218511 216931 280280 281861 331986 323642 338963 342794 353905 360225 337630 375952 760782 793319 559418 454107 303082 293837 341504 341771 355962 360580 364189 368237 406871 405204 661560 690470 40.25 67.5 1
09:31:34 2023-09-27 366746 360812 89415 87116 136463 142768 143525 142873 94347 94236 104627 107532 129739 130510 367256 399835 1066773 1052227 393246 408154 120904 105642 118416 119701 142752 136389 128857 129065 86617 84857 279353 243634 726767 726306 218746 217268 280049 282550 328951 324592 337819 340689 356645 359149 336009 373675 755104 793383 550419 458705 297518 296484 342961 339661 356261 360889 364665 367863 408340 408875 656454 689847 40.25 67.5 1
09:31:35 2023-09-27 367368 360071 89415 87116 136338 142907 143625 142838 93901 96118 107212 107048 131499 130866 367399 393472 1069949 1060471 394471 408335 122408 105530 118300 119679 142414 136260 128678 129147 86583 84799 279353 245395 726034 722499 219569 216931 281873 284431 330429 323583 340407 341614 355432 361234 336445 372629 756429 791001 544365 458338 300872 296067 341960 342528 356971 361225 366030 368161 406871 407017 661747 691354 40.25 67.5 1
09:31:36 2023-09-27 362772 363030 89714 87409 136356 140589 143655 143167 93997 94140 104534 107096 131659 130909 367328 397025 1070569 1050839 391989 409381 122340 105886 118219 119837 142792 137194 128294 129237 86524 84920 279913 247136 715277 726457 217528 217676 280280 281689 332490 322364 338092 340761 355290 358042 336280 375108 754635 797980 550419 454646 302225 293944 342961 341481 354410 360623 363893 368237 408340 407658 655417 687298 40.25 67.5 1
09:31:37 2023-09-27 365453 360062 89447 87052 136535 139904 143725 142540 94850 95952 104627 106868 131567 130216 367399 396382 1062172 1054351 393986 408335 122680 105675 118614 119452 142683 136389 128857 129031 86928 85099 279913 246501 729992 726604 218101 217502 282108 283325 332392 324676 339057 341758 356074 358613 336044 373939 760122 797907 551790 457371 300447 296937 340820 341302 356011 359105 364923 366028 408084 408875 655417 691844 40.25 67.5 1
09:31:38 2023-09-27 364458 363071 89284 87473 136480 143341 143220 143142 93678 96318 104555 107506 131215 131393 367105 394652 1078403 1060364 392244 408912 122069 105853 118219 119618 142414 136423 128465 129147 86524 84888 279353 245916 727115 724977 218851 216257 280280 281795 330983 322889 341300 339661 355824 361340 334530 373976 753650 790998 524533 455641 301298 295579 342961 339626 356583 360756 362758 367131 406043 408875 664231 688395 40.25 67.5 1
09:31:39 2023-09-27 367252 360097 89259 87084 136055 143141 143255 142873 93773 96152 107029 107195 131283 130992 366811 397025 1066881 1050468 395968 408045 120614 105754 118569 119633 142643 136604 128541 129202 86689 84983 279353 245633 722337 725245 218206 216931 278579 284490 330934 322590 338365 339936 356109 359184 339657 373122 755399 793419 551079 460007 300945 293944 342672 340690 355477 359929 366622 369354 406043 407658 655011 687785 40.25 67.5 1
09:31:40 2023-09-27 360911 360920 89718 87052 136492 139904 143525 142540 94092 96249 107172 106868 131499 130558 367364 395836 1072919 1061403 387659 408335 122408 105497 118300 119618 142449 136423 128465 129237 86524 84888 279913 246438 722977 722499 218511 216965 280543 281618 331986 323379 337829 342866 354472 360260 334530 376282 756881 791546 553859 453255 300866 296067 340927 342239 355962 359929 360681 367683 407512 407623 664231 690592 40.25 67.5 1
09:31:41 2023-09-27 363575 362658 89419 87116 136467 142781 143424 142808 94028 96152 107138 107030 129649 130840 370123 398609 1077577 1055640 390919 408767 120500 105979 118281 119633 142414 136406 128499 129147 86490 84983 279913 246264 722040 725281 218171 216292 280916 284274 330947 322889 337345 339697 356645 360225 334494 375108 751826 793495 543808 454646 301298 295579 342478 339661 356583 360791 362758 367131 408340 409484 664231 687822 40.25 67.5 1
09:31:42 2023-09-27 366229 360062 89349 87088 136390 143124 143337 142947 94060 96152 107132 107121 129559 131084 367399 396347 1066844 1051214 395591 408335 122357 105780 118219 119701 142610 136711 128678 131391 86524 84920 278452 245569 719477 726410 218546 217268 279393 283887 329662 322638 341616 340439 358736 360084 336445 372103 756471 798000 544365 462025 300763 295128 342961 340175 355512 359964 365555 367903 406043 408875 655454 689322 40.25 67.5 1
09:31:43 2023-09-27 360911 362994 89562 87262 136709 140225 141621 142768 94189 96217 104534 107063 131694 130818 369041 394472 1075239 1061680 391413 409490 120564 105853 118300 119701 142449 136423 128465 129369 86629 85039 279913 247136 717350 722499 218733 216965 280084 281746 332760 322399 339684 342866 354437 360225 338666 376245 756881 792934 551790 453255 302152 295480 340963 342758 353878 360216 363564 368273 409928 406411 660327 687822 40.25 67.5 1
09:31:44 2023-09-27 363030 360062 89353 87084 136372 142907 143525 142808 94124 96085 107212 107121 131532 130901 367105 398122 1072956 1050879 389889 408912 122408 105675 118219 119720 142414 136423 128465 129237 86583 85099 282516 246640 721285 728669 220063 217164 281029 281583 331771 322674 340648 341614 357314 359079 334494 375676 753570 796124 543758 454573 300830 295164 342478 341241 357121 359789 363589 367166 405165 409772 661806 687785 40.25 67.5 1
09:31:45 2023-09-27 367229 361028 89595 87318 136454 140596 139571 142838 93901 96118 107172 106868 129559 130805 368761 393160 1069190 1060508 396359 408190 122239 105708 118219 119535 142610 136517 128589 129057 86583 84825 278452 245569 723328 720458 218921 216814 278828 283471 329947 323415 337855 341517 353976 361375 336551 372248 756527 792374 547677 459681 300872 295859 341996 341445 352324 361331 366067 366543 406609 406411 659356 689847 40.25 67.5 1
09:31:46 2023-09-27 363904 363536 89353 87116 136492 142907 143324 142908 93901 96152 107172 107559 131317 131119 367399 394061 1078403 1058930 392280 409490 120363 106078 118213 119897 138647 136776 128329 129597 86536 85099 279913 247800 715807 723449 218851 216931 280049 282806 332994 321589 341058 342600 353409 360260 335539 374012 758622 791219 551790 456006 302653 293908 341996 342794 353312 360761 364408 369088 406266 405240 661337 687785 40.25 67.5 1
09:31:47 2023-09-27 363834 361024 89447 87198 137123 140394 143725 142639 94187 95985 104587 106916 131533 130216 367399 396382 1062209 1052413 393429 406038 122595 105175 118614 119369 142717 135977 128857 128878 86842 84768 279353 245569 725042 721165 218206 217303 280084 282514 329947 324363 339203 340797 356395 360390 336315 373976 756309 797943 550419 457732 300193 296937 341960 340725 356583 359140 364408 368794 407548 409484 655954 691390 40.25 67.5 1
09:31:48 2023-09-27 366227 361028 89284 87084 136497 142807 143424 143334 93837 96052 107098 107048 131641 130623 367148 396700 1072954 1064756 393246 408190 122680 105787 118512 119633 138915 136715 128767 129147 86617 84888 279353 244759 723270 724578 219381 216257 280372 283414 329840 324363 337345 342046 355040 361411 334530 373411 756917 788322 551790 458705 300235 296067 341996 341758 354445 361907 363857 367863 406871 407337 664231 690863 40.25 67.5 1
09:31:49 2023-09-27 366303 360952 89321 87116 136055 142907 143324 142908 93678 96152 107063 107154 131067 131018 366847 397025 1069949 1049645 394785 409201 122035 105708 118021 119837 142414 136741 128376 129237 86464 84920 279224 246438 716830 725281 218171 216965 278614 284184 329983 322399 339150 340450 355610 362817 337059 371687 752434 793419 551079 460007 301029 294678 342961 340175 355477 359175 366659 368426 406043 408552 655011 687785 40.25 67.5 1
09:31:50 2023-09-27 366227 360106 89538 87409 136497 140421 139634 138943 93964 96216 104580 107096 131545 130818 367220 392981 1068291 1057071 395701 408912 122239 105675 118411 119803 142414 136697 128499 129147 86524 85041 281494 245742 725209 723034 218698 217641 279393 283414 330983 322925 337381 342830 352386 359686 337094 372847 758561 793274 550419 458705 300120 294878 342478 342830 352289 359705 365808 367095 406301 405240 654492 689322 40.25 67.5 1
09:31:51 2023-09-27 360875 360920 89447 86992 136501 142668 143594 142674 94155 96118 107132 106900 131408 130558 367435 395243 1074514 1059719 389925 408335 122408 105675 118459 119803 142251 136423 128499 129147 86524 84894 279913 246961 718655 722279 218676 217397 280698 281548 332297 322781 339648 342686 354295 360084 338457 376245 756881 793495 544365 454484 301125 296031 340891 342516 353878 360181 363162 368273 407548 407052 662312 688797 40.25 67.5 1
09:31:52 2023-09-27 367786 361019 89349 87322 136322 140589 143655 143237 94124 96118 107063 107048 131317 130901 367701 399162 1063714 1051052 393803 408335 120732 105787 118416 119535 142484 136423 128678 128878 86583 84857 279353 243598 721869 725317 218206 217000 280085 283449 328951 323907 339161 339733 356681 359184 335539 372248 753534 793117 550419 460007 300308 294878 342961 339661 357983 359678 364996 368124 406043 408910 658387 690592 40.25 67.5 1
09:31:53 2023-09-27 366227 360346 89447 87088 136372 142673 143324 138831 93837 95985 107063 106868 131317 130684 366847 393186 1068432 1060321 394123 408335 122272 105530 118247 119530 138819 136631 128528 129202 86722 84983 280867 245669 722102 721331 218781 217502 279928 283515 329983 322925 337345 340439 354224 361305 337059 373406 756881 793495 550419 459681 300872 296067 342453 341758 352324 360251 366104 366543 406266 406791 656454 689322 40.25 67.5 1
09:31:54 2023-09-27 362504 360965 89292 87112 136278 140456 139634 142838 93837 93999 107063 106900 131317 130818 367399 398157 1072956 1057927 387659 408912 122239 105530 118055 119535 142414 136423 128465 129057 86464 84857 279913 246090 720774 727405 218206 216327 280834 281689 331018 322399 337381 340797 356717 359149 334530 375713 752470 793495 543808 454289 301298 295615 342478 340175 356583 360251 362758 367131 405094 410131 663759 687822 40.25 67.5 1
09:31:55 2023-09-27 367265 361024 89439 87120 136371 143124 139592 142934 93805 96152 107063 107228 131641 130901 368665 399126 1066699 1054025 394251 408803 122510 105787 118348 119633 138793 136703 128665 129258 86703 85039 278452 243670 724560 728669 218781 216965 280142 283878 329448 323415 341132 339733 356395 359686 338906 372248 754102 793347 550419 460660 300023 295516 342961 340175 355762 359678 364996 367603 405718 408910 657420 688834 40.25 67.5 1
09:31:56 2023-09-27 360681 360062 89447 87258 136399 142708 143424 142475 93710 95985 107029 106900 131317 130649 366296 394025 1075934 1058930 389925 408335 122239 105530 118021 119535 142216 136423 128410 129237 86464 84799 279913 247136 722829 721477 218206 216814 280280 281720 332526 322374 339203 342866 353940 360260 334600 376282 758548 792934 551790 453255 301298 295859 340963 342830 353843 359964 360681 368237 407583 407017 662503 687822 40.25 67.5 1
09:31:57 2023-09-27 360659 360602 89292 87084 136273 142807 139571 138943 94156 94268 104489 107129 131454 130727 368916 400400 1076045 1053801 389707 408335 122239 105675 118252 119535 138628 136665 128465 129237 86557 84836 279913 246264 717591 726378 218206 216292 280988 281689 331484 322662 337855 340247 356717 359973 334494 375145 752507 791007 531411 454646 300627 295200 341996 339149 356583 360791 362758 367131 406076 409520 663759 687822 40.25 67.5 1
09:31:58 2023-09-27 366222 360067 89419 87088 136483 142920 143429 142800 93901 96118 107063 106900 131641 130684 366847 392297 1068432 1058931 395701 408335 122188 105530 118089 119679 142605 136521 128499 129147 86464 84857 278452 245742 719950 720458 218546 217338 278579 283012 330714 322925 337381 342347 352421 359973 337603 372811 758865 793310 549048 457042 301085 295859 341996 342600 352324 359175 366104 366579 406266 405939 657816 690470 40.25 67.5 1
09:31:59 2023-09-27 362907 361024 89537 87052 136399 140218 139883 142933 94251 94236 104534 106835 131397 130523 367364 395521 1075934 1061949 389852 408912 122239 105675 118493 119599 142440 136423 128431 129237 86748 84920 279913 246786 722772 721988 218511 216931 280707 281583 331951 322889 339203 342794 354472 360898 334530 376779 756917 791183 550419 454310 303485 295257 340927 342239 354339 359929 360609 367131 408119 407017 664231 689285 40.25 67.5 1
09:32:00 2023-09-27 362989 361019 89566 87084 136239 139904 143455 142838 93805 96084 107063 106868 131431 130649 366811 396382 1074477 1053951 390715 409201 122205 105675 118219 119618 138915 137057 128493 129424 86861 84983 279913 246365 725445 727678 218746 216791 280994 283069 331681 322853 340166 340425 356681 361058 337630 375072 755261 793495 531411 456002 301261 294771 342961 339626 356547 361049 362722 367131 406043 409484 664231 687748 40.25 67.5 1
09:32:01 2023-09-27 366366 361024 89382 87084 136467 142872 143490 138976 94315 94301 104612 107088 131465 130862 367399 393293 1066881 1057426 395701 407973 122374 105675 118219 119701 142449 136612 128465 129237 86524 84951 279353 246090 720066 722499 218511 217397 279493 283378 330947 322925 337855 342830 353409 359149 337295 373638 758525 793310 551790 458705 301085 296031 341719 342794 352289 359140 366067 366866 407441 405240 656873 689811 40.25 67.5 1
09:32:02 2023-09-27 362186 361024 89451 87084 136599 140008 143625 142705 94124 96018 107247 106868 131823 130216 367364 395800 1075934 1062244 389635 409236 120870 105787 118314 119633 139143 136699 128685 129348 86808 84983 278452 246786 719434 722499 218851 217362 281750 281583 331681 322925 339414 342794 354366 360225 334494 376209 756844 790320 543808 454347 301298 296067 340891 342239 356971 359929 360645 367131 407512 407302 664231 690065 40.25 67.5 1
09:32:03 2023-09-27 368042 361024 89259 87116 136021 143106 143550 142908 93773 96152 107069 107228 131316 131049 366811 397025 1068395 1051214 396825 408912 122289 105780 118021 119803 142380 136612 128075 129237 86550 84920 279913 246090 719357 725340 218511 216965 279428 284046 329680 322925 338365 340175 356418 359686 336009 371651 752434 793310 551790 460007 300447 295164 342961 339661 355477 359678 366022 368124 406043 408875 654492 688797 40.25 67.5 1
09:32:04 2023-09-27 366563 360062 89415 87088 136244 142772 143490 142639 94220 93967 104600 107030 129379 130510 366962 392118 1066498 1060279 395591 408118 120397 105497 118151 119452 142414 136389 128404 129031 86715 84794 279691 245742 721124 720458 218593 217606 278579 283387 329983 322041 339684 342794 353409 360190 336587 372774 756881 797017 550419 458705 300872 294807 341960 342516 354957 359105 365513 366801 407156 405204 656873 688797 40.25 67.5 1
09:32:05 2023-09-27 363026 360776 89259 87084 136273 142764 143042 142717 93710 95952 107178 107015 131431 130649 366260 396382 1072919 1053951 389889 408335 122239 105675 117987 119535 142023 136397 128465 129057 86457 84825 279913 245916 719468 721165 220531 216257 280280 281689 330947 322853 338365 339423 356418 361017 334530 373976 754328 790030 531411 456401 300157 295579 342961 339387 355976 361331 364397 367095 405971 408875 664231 689450 40.25 67.5 1
09:32:06 2023-09-27 368005 362958 89251 87318 136142 140491 143550 143132 93710 94236 104481 107096 129392 130958 366260 397025 1069775 1053040 396714 408299 122137 105675 118021 119618 142654 137304 128041 129237 86397 84857 279913 246438 717090 721129 218511 216931 278640 283378 331448 321325 338401 340725 355539 359938 337568 372511 754034 799672 551790 459355 301298 295343 342961 340690 355192 359175 366104 367166 406043 408266 654575 687785 40.25 67.5 1
09:32:07 2023-09-27 360875 360895 89415 87226 136497 139904 143625 142570 93805 95918 107172 106761 131465 130251 366847 395800 1071364 1065504 389814 408335 122408 105497 118416 119369 142449 136011 128465 129057 86550 84825 279353 246090 736810 722499 220531 216931 281223 281618 330947 323607 339203 342275 354472 359938 334459 376245 756844 784405 548532 453219 300872 296484 340891 341758 356971 360889 362201 369059 410654 406910 665573 689664 40.25 67.5 1
09:32:08 2023-09-27 363939 361028 89321 87290 136526 140400 143138 142804 93805 96118 104528 106868 131431 130614 366296 396312 1075934 1057426 390752 406002 122205 105675 118055 119462 142440 136461 128465 129237 86490 84883 278452 246264 721168 721246 218886 216594 280565 282536 330947 323151 338401 339423 356645 361340 334494 373976 753534 790030 551790 456615 301298 294878 342961 339853 355477 361296 363820 367059 405971 408552 663936 685767 40.25 67.5 1
09:32:09 2023-09-27 366859 360610 89259 87112 136244 143006 143289 142873 93710 96152 106994 107195 131215 131084 366296 397025 1069949 1051140 396714 408658 120440 105754 118083 119667 142444 136734 128205 129562 86655 84983 279913 246292 733128 726604 218546 217454 281010 284414 331986 320901 338365 340725 355040 359686 338445 372811 754328 800273 555248 458774 302225 293908 342961 340690 354943 359140 366659 367942 406043 407658 654546 686738 40.25 67.5 1
09:32:10 2023-09-27 363816 360880 89529 87052 136467 139904 143424 142639 94338 96283 104502 106835 131499 130216 366811 395836 1069949 1063198 387623 408335 122442 105175 118300 119369 142548 135943 128678 128878 86583 84762 279353 244837 740067 723522 218546 216257 281170 282514 329092 323907 339684 341794 354507 361017 336311 374012 756917 784369 558028 456006 297518 296728 341683 341241 354410 361296 362722 368124 407191 407017 664231 689847 40.25 67.5 1
09:32:11 2023-09-27 364410 361024 89101 87358 135765 140963 143255 143142 93742 96285 106994 107506 129379 131179 368665 395100 1077577 1057241 391471 409092 120397 105609 118247 119599 142444 136389 128342 129057 86715 84983 279913 246090 723621 724548 218921 216779 282308 283384 330947 321649 339150 340175 354507 361845 335503 373976 754328 788842 551790 456006 301882 294265 342961 340414 354126 361331 364371 369022 405971 407017 663289 685730 40.25 67.5 1
09:32:12 2023-09-27 365083 360474 89447 86901 136720 139917 143725 142375 94092 95918 107138 106688 131499 130216 367105 397025 1063751 1054351 393986 408335 122239 105530 118358 119535 142440 136389 128465 129237 86431 84831 279353 245742 720795 724035 218171 217303 279428 282550 331686 323871 338724 342866 355290 358077 336044 373647 756917 797943 550419 457011 301158 295744 340090 341758 355477 358854 364702 366837 408441 408266 654492 691354 40.25 67.5 1
09:32:13 2023-09-27 364923 361024 89562 87258 136296 140456 139667 142968 94092 96183 104502 106916 131602 130722 367220 396250 1069949 1060508 391028 405642 120698 105649 118382 119535 142648 135977 128767 128878 86895 84857 283410 245013 723794 724035 218698 216223 280280 283048 329947 324363 339684 341794 354472 361375 334494 373939 756881 784405 551790 458056 300235 295329 341960 341205 354410 361366 363564 369119 406871 407658 664231 690337 40.25 67.5 1
09:32:14 2023-09-27 365968 360891 89227 87116 136021 142907 143289 139023 93678 96118 106920 107195 131249 131119 366811 396421 1069949 1051140 394159 408335 122035 105708 118200 119837 142380 136741 128075 129237 86431 84804 279913 246438 718573 721129 218546 217454 278553 283281 331717 320972 338401 340725 355290 359938 337568 372778 753650 800273 550419 458705 301724 294265 342514 340654 354943 359140 366625 370709 405754 410440 654900 688507 40.25 67.5 1
09:32:15 2023-09-27 364784 361028 89349 87052 136554 140210 139543 142946 93805 95985 107029 106868 131249 130588 369188 396673 1066088 1053951 394022 407791 120702 105530 118055 119535 142216 136389 128376 129057 86431 84794 280361 245742 722509 723522 217528 217432 279428 282775 330947 322925 338724 342866 354472 358578 336551 373675 756881 797380 551790 457371 300193 296067 339898 342275 354943 358819 364960 366837 408406 407658 655011 690863 40.25 67.5 1
09:32:16 2023-09-27 364161 360106 89321 87116 136364 142872 143289 142885 93742 96152 107029 107048 131283 130649 366260 396157 1072956 1053951 391653 408335 122239 105464 118055 119535 142216 136389 128465 129147 86431 84825 279913 246090 721168 721165 218851 216257 280315 284343 330983 322889 338401 339697 356717 361340 334530 374012 754328 791183 549048 455678 300824 295744 342780 339518 355905 361190 363418 369170 405826 408732 664083 686738 40.25 67.5 1
09:32:17 2023-09-27 367265 360884 89137 87386 136220 143739 143220 142873 93710 96118 106994 107030 129416 130992 366260 397025 1069190 1051140 396189 408335 122001 105530 117661 119618 142147 136423 128075 129237 86431 84825 279913 246090 718255 721165 218546 217117 278640 283414 331448 321649 338912 340725 355562 360225 337603 372212 754328 800273 544365 460388 301079 294265 342961 340450 354943 360216 366366 367683 406043 408266 655011 687261 40.25 67.5 1
09:32:18 2023-09-27 365957 360355 89419 87116 136462 142872 142934 142999 94060 93999 107029 106900 131641 130805 367148 394365 1069775 1056489 395664 408190 120500 105787 118314 119633 138603 136570 128431 129147 86550 84825 278452 245742 721358 723548 218136 217606 279393 283180 330947 322196 339444 342902 353409 358613 336587 373411 756917 793383 544365 458380 301085 296067 340927 342866 353843 358604 364996 367131 408406 406376 655011 690826 40.25 67.5 1
09:32:19 2023-09-27 363026 360638 89529 87292 136350 142760 143337 142800 93837 95952 107029 106868 131549 130649 366296 396417 1072919 1054314 391946 408335 122272 105675 118021 119369 142445 136491 128465 129057 86464 84857 279913 246090 721051 726428 220531 216292 280970 281724 331681 322925 337855 340211 356681 360764 334494 375145 748165 793495 531411 455641 301298 295579 342478 339661 356583 360756 363589 367166 406043 409520 664231 687785 40.25 67.5 1
09:32:20 2023-09-27 367261 360106 89105 87116 136228 140652 139342 139167 93964 96249 104547 107096 131477 130762 366117 396916 1068095 1054249 396189 408335 122120 105530 118021 119496 138628 136389 128308 128878 86464 84762 276847 245286 719907 725317 218511 216965 278579 284095 329947 322077 338401 339972 355610 360225 337094 371687 753536 797943 551079 460007 301085 293908 342961 340139 355227 359678 366659 366543 406043 408266 655011 687785 40.25 67.5 1
09:32:21 2023-09-27 360875 360036 89415 87040 136518 139904 143424 142424 94060 95985 107063 106688 131641 130251 366811 395243 1072919 1060166 389814 408335 122323 105497 118416 119535 142514 136410 128109 129057 86464 84825 279353 246438 719699 722499 218711 216965 281376 281618 331717 323643 339203 342311 354507 360225 334530 376282 756917 788915 549775 454781 300369 296067 340927 342275 354410 359964 360416 367131 411526 409716 664009 690470 40.25 67.5 1
09:32:22 2023-09-27 363429 360704 89317 87052 136266 140291 139534 142968 93964 96283 107029 106868 131374 130649 366296 400363 1079111 1055813 390788 408335 122205 105754 118199 119530 142216 136294 128376 129057 86431 84825 279913 246090 722391 725281 218698 216292 280424 282514 331448 323151 338092 339423 356395 360800 334530 374012 753534 791219 543808 455325 300617 296025 342961 339340 356011 361331 363014 367131 406043 409520 663972 686775 40.25 67.5 1
09:32:23 2023-09-27 365192 360032 89292 87084 136269 142772 143324 142674 93773 95985 107029 106900 131283 130558 366847 393472 1066881 1057258 394581 408335 122272 105530 118055 119535 142414 136423 128465 129237 86490 84852 279353 245742 722743 722520 218171 217676 279428 283180 330947 322925 337310 342636 353409 358863 337094 373675 759135 793383 550419 458056 300721 295250 340676 342577 355962 360817 365403 369170 410654 406235 654900 689664 40.25 67.5 1
09:32:24 2023-09-27 360731 361028 89415 86905 136501 139904 139734 142956 93869 95884 107063 106688 131317 130251 367292 395836 1069848 1060166 387587 408335 122442 105497 118416 119369 142449 135977 128499 128878 86524 84825 283410 245742 727754 722499 218546 216965 281201 281755 330934 323907 339203 342311 354507 360225 334225 376282 756881 784405 551148 453932 300447 296520 340963 341758 354445 360251 360645 366579 407548 407658 664231 690863 40.25 67.5 1
09:32:25 2023-09-27 366625 360036 89137 87116 136055 142907 143125 142709 93615 96152 107029 107228 131192 131119 366332 397025 1069949 1049489 394194 408335 122086 105780 117695 119837 142036 136423 128075 129237 86431 84888 279913 246438 714256 725281 218546 217000 278614 284405 329983 322399 341344 340211 355825 360014 339657 372221 755799 797835 549689 460660 301261 294985 342888 340510 355334 359894 366918 366837 406043 408588 654826 690826 40.25 67.5 1
09:32:26 2023-09-27 365968 360071 89259 87080 136292 140295 143324 142639 93710 95985 107029 106868 131465 130684 367105 392585 1065333 1056280 393569 408335 122272 105530 118219 119452 142414 136423 128465 129057 86464 84857 279353 245742 720500 721477 218546 217641 278579 283527 330947 322113 337345 342866 353409 359149 337094 373411 756287 793310 550419 458705 299945 295615 341479 342830 352289 359140 366104 366579 407477 405240 657058 689322 40.25 67.5 1
09:32:27 2023-09-27 360911 360848 89415 86869 136338 142634 143324 140517 94284 94171 104594 106890 131795 130384 367256 395100 1075281 1061875 387515 408803 122408 105208 118416 119369 142449 136536 128404 129202 86550 84799 279913 246264 719434 722426 220218 217000 281249 281618 331484 323415 339203 342866 355063 360225 334530 376282 758561 790066 543808 453255 300193 296067 340927 341794 354410 359678 363039 366837 407548 407052 664231 689811 40.25 67.5 1
09:32:28 2023-09-27 367265 360067 89321 87116 136046 143141 143055 142942 93615 95952 106954 107048 131067 130901 366841 397025 1069190 1051288 396825 408335 120329 105675 117695 119618 142083 136423 128109 129147 86405 84857 280361 245742 716279 725281 218206 216965 281475 283449 329448 322889 338401 339936 356109 359686 336280 371687 752434 793310 551790 460007 300447 294755 342961 339697 355512 359175 366104 365992 406043 408588 656762 690470 40.25 67.5 1
09:32:29 2023-09-27 366044 362803 89317 87084 136458 140400 143611 143029 93869 96283 104580 107294 131431 130614 366847 392297 1066881 1060166 396262 408335 122205 105497 118055 119369 142704 136100 128499 128878 86464 84825 279353 245569 721518 720458 218546 217489 278579 283229 329983 322925 337345 342636 352421 359686 337094 372847 758025 797054 553859 458705 300872 295651 342478 342794 352289 360889 366140 366872 406906 405240 654492 688834 40.25 67.5 1
09:32:30 2023-09-27 362735 361024 89292 87084 136278 142884 143324 142709 93837 96019 107098 107080 131283 130805 366332 397529 1074514 1055887 390476 408335 122069 105530 118021 119535 142414 136423 128499 129057 86655 84794 277356 246090 722829 725317 218886 216292 280332 281821 331484 322925 337855 340211 356681 360833 334530 375145 748165 792934 525508 456006 301668 295407 342744 339375 356333 361084 363566 368912 405935 409953 664157 687638 40.25 67.5 1
09:32:31 2023-09-27 368047 361024 89443 87116 136017 142842 143090 142743 93901 94107 104547 107048 131124 130992 366296 397025 1068284 1052288 396825 408335 122035 105530 118021 119535 142212 136602 128109 128878 86405 84857 279353 245742 720917 727599 218206 217303 278579 283882 330018 321911 339150 340486 355574 359973 337603 371687 752470 797980 555943 460007 300617 294051 342961 340690 355227 359992 366659 367095 406043 407694 655011 687298 40.25 67.5 1
09:32:32 2023-09-27 360717 361024 89423 86901 136504 142751 143603 142440 93774 95952 107098 106761 131641 130644 366847 394652 1069848 1058930 387623 405714 122272 105497 118252 119535 142614 136083 128499 128878 86524 84857 279353 245742 721697 722499 218886 216965 281205 281654 330983 323907 339444 342588 354507 360260 336366 376025 760197 791071 551790 453110 301006 295924 340820 342650 355962 360075 362613 369154 408119 406411 662312 687822 40.25 67.5 1
09:32:33 2023-09-27 362735 363066 89386 87056 136244 142837 143490 143167 93837 95952 107029 106868 131215 130614 366225 396347 1072086 1054004 389852 408335 122323 105675 118185 119618 142380 136354 128431 129147 86431 84862 279913 246090 720383 726306 218476 216931 281214 281689 331717 322853 340750 340725 356681 360190 334494 375640 755399 795743 543808 455253 301298 295579 342961 339626 356583 360720 362722 367131 408340 409484 663759 689774 40.25 67.5 1
09:32:34 2023-09-27 366222 361024 89382 87052 136244 139904 143490 142639 93773 96084 107029 107015 129485 130614 367105 392261 1066844 1057426 396262 408335 122374 105675 118185 119535 142514 135977 128342 129057 86490 84825 276847 245742 719717 721477 218511 217606 281475 283797 332392 323092 340501 342650 354104 360084 337461 373420 760241 796234 549048 458705 301371 294807 342478 342794 355926 360216 366282 369207 406266 405240 656688 689811 40.25 67.5 1
09:32:35 2023-09-27 360551 361028 89415 87044 136463 139904 143525 142570 93742 94095 107103 106868 131249 130614 366811 394616 1075158 1060439 387659 408912 122374 105675 118382 119618 142345 135977 128253 128878 86431 84920 277356 246438 726104 722499 218546 216965 280280 281707 331951 323056 339203 342830 354472 360225 334530 376209 756324 791183 551790 454670 301298 296067 340891 342516 354091 360216 360645 368201 408119 407017 664231 689285 40.25 67.5 1
09:32:36 2023-09-27 363284 360880 89529 87254 136322 140295 143455 142968 93869 96183 104547 106956 129550 130692 368806 396347 1074477 1052413 389599 408045 122340 105497 118219 119535 142414 136354 128507 129057 86550 84982 279353 246090 721486 726342 218851 216594 280315 281654 330947 322853 337819 339697 356645 360225 335278 375072 754328 793495 531411 455289 300581 295803 342961 339626 356547 361296 362758 367131 406151 409484 664231 687822 40.25 67.5 1
09:32:37 2023-09-27 366476 361019 89259 87084 136350 140008 143533 142800 93773 96084 107143 106868 131549 130614 366811 392261 1068432 1056675 395701 408335 122289 105497 118185 119645 142449 136487 128431 129147 86583 84894 278452 245742 720616 721988 218171 217676 279393 283202 330947 322853 337345 342866 353374 359114 337331 373374 758829 793347 550419 456932 301085 295823 340927 342600 355962 360889 365479 369059 410654 406235 656526 689138 40.25 67.5 1
09:32:38 2023-09-27 360731 360983 89599 87020 136356 140093 143590 142470 93773 95918 107063 106890 131602 130147 367328 395521 1069812 1060166 387587 406002 122239 105175 118416 119369 142414 135943 128465 128878 86748 84699 279353 245742 731348 722499 218511 216965 281135 281654 329983 323907 339203 342552 354472 360898 336786 376245 756881 784333 539805 453932 303084 295708 341407 341758 354410 360181 360645 369317 407512 407623 664231 689811 40.25 67.5 1
09:32:39 2023-09-27 365694 361024 89259 87116 135987 142907 143255 142739 94081 96118 107029 107195 131215 130866 365967 396466 1069949 1046294 394159 408335 122120 105675 118021 119701 142147 136389 128041 129237 86431 84862 279913 246866 715059 721129 218698 217641 278801 282946 331700 321649 340743 340761 355610 359686 337603 373638 755751 802539 550419 458448 301646 294535 342888 340582 355299 358965 366439 371047 408231 408517 655011 686775 40.25 67.5 1
09:32:40 2023-09-27 364668 360916 89627 87080 136501 139904 143594 142570 93869 96283 107029 107015 131465 130856 367105 397025 1066088 1055887 394302 408335 122239 105675 118300 119535 142449 136423 128342 129057 86524 84857 279353 245742 721285 723522 218018 217641 279932 283144 331215 322925 338724 342866 354472 358578 336551 373976 756917 793419 551790 458056 301085 296031 340891 342758 355192 359105 364996 366866 408728 407658 656873 691354 40.25 67.5 1
09:32:41 2023-09-27 364382 362695 89105 87386 135598 143041 143055 142908 93646 96118 106994 107015 131124 130866 366260 395243 1076801 1057426 391894 408335 122323 105722 118219 119535 142414 136393 128041 128878 86550 84799 279353 245916 720500 724548 218921 216931 280280 284879 331162 322339 341616 340163 355326 361234 338879 373830 755261 792341 543808 455824 301006 296175 342961 339626 355477 361331 363566 369957 405971 408875 664231 687261 40.25 67.5 1
09:32:42 2023-09-27 368564 360610 89259 87386 135977 142994 143133 142947 93678 96152 106994 107195 131249 130958 366296 396709 1069949 1049723 395341 408933 122035 105820 117987 119837 142298 136711 128041 129239 86464 84894 279913 246090 717453 725317 218698 217303 278579 283449 331681 321911 339150 340725 355290 360225 337603 371687 754863 800273 547677 459786 301298 294051 342961 340690 354943 359964 366659 367683 406043 408230 655011 686775 40.25 67.5 1
09:32:43 2023-09-27 360911 361024 89451 87084 136433 139904 139700 142639 94092 95918 107103 106688 131283 130216 366847 395836 1069949 1061680 387551 408335 122408 105512 118382 119535 142648 135977 128678 128878 86583 84799 283410 245524 723843 724364 219275 217315 281655 283068 330804 324183 339611 342372 355112 360190 336294 375640 756881 784369 541139 456002 300447 296614 340963 341722 354375 360615 360645 368794 407512 407337 664231 689847 40.25 67.5 1
09:32:44 2023-09-27 364640 360062 89321 87084 136038 142872 143289 142921 93773 95952 107029 106868 131572 130649 366260 396430 1072919 1055491 391653 408335 122239 105497 118055 119535 142182 136007 128075 128878 86490 84857 279353 245742 718467 721129 218921 216779 280315 282514 330947 322889 339389 339697 356382 361340 335539 374806 754328 790030 551790 455897 300581 295615 342961 339626 355192 361331 364436 370146 405718 408268 664120 688507 40.25 67.5 1
09:32:45 2023-09-27 365701 361024 89317 87318 136107 140589 143550 142873 93678 96118 107029 107048 131033 130840 366668 396709 1072099 1049645 396115 408226 122086 105675 117661 119535 142147 136423 128041 129237 86431 84972 279913 246438 720020 721129 218698 217641 278653 283414 331951 321777 338401 340761 355610 359973 338113 373675 754108 800273 544365 458705 301938 295343 342961 340725 355192 358889 366659 368237 406043 407658 655042 687261 40.25 67.5 1
09:32:46 2023-09-27 360839 360812 89415 86992 136497 139899 143525 142406 93869 95918 107138 106754 131283 130182 366260 394616 1069812 1060439 387393 408335 122442 105497 118252 119369 142414 136389 128465 128878 86583 84825 279353 246090 724011 722499 218698 216965 281267 281618 331215 323164 339203 342505 354507 360225 334459 376282 756881 784441 544642 455965 301006 296686 340784 341614 356466 360075 360501 369170 410654 407160 664083 689774 40.25 67.6 1
09:32:47 2023-09-27 363530 361024 89410 87290 136360 142942 143525 142804 93805 96118 107103 107022 131511 130649 366260 396034 1075275 1055887 391064 408912 122374 105530 118055 119645 142449 136491 128465 129147 86583 84862 278452 246090 721051 725358 218886 216628 280869 282536 331448 323378 338365 339661 356681 361340 334565 374843 754635 791219 524533 455965 301298 294878 342961 339817 355976 361331 363271 367166 406043 408875 663936 686738 40.25 67.6 1
09:32:48 2023-09-27 365192 361019 89447 87120 136244 142673 143289 142674 93742 96084 107063 106868 131249 130558 367105 392297 1066088 1054818 394581 408335 122239 105497 118021 119535 142216 136294 128499 128878 86524 84857 283410 245742 720500 721988 218206 217676 279428 283286 330947 322925 340019 344357 356892 360898 337461 373493 758415 798000 550419 458558 301225 295888 341263 342830 353843 360889 365513 367131 411199 406376 656407 689847 40.25 67.5 1
09:32:49 2023-09-27 360645 361019 89627 87052 136535 139904 143525 142639 94434 95952 107207 106761 131499 130251 366847 395521 1072159 1060166 387623 408335 122442 105497 118334 119369 142414 136011 128499 128878 86583 84831 279913 247071 724170 722499 218546 217268 281170 281654 330625 323907 339203 342588 354472 360225 334530 376282 756881 788879 549775 453932 300193 296067 340963 341758 354410 359964 360645 367095 408119 407302 664231 689847 40.25 67.5 1
09:32:50 2023-09-27 367005 361024 89259 87112 136024 142972 143394 142743 93615 96118 104403 107228 131067 130901 366296 397025 1068432 1054314 396544 408335 122154 105780 118021 119701 142303 136517 128376 129147 86583 84831 278452 245569 719831 728397 219170 217467 281512 284604 331920 322519 341469 340546 355967 360084 337425 372212 754383 799672 551079 460866 301116 295128 342961 340175 355227 359678 366625 367095 406043 408552 655011 689450 40.25 67.5 1
09:32:51 2023-09-27 365968 362439 89292 87084 136261 142634 143329 142674 93742 95985 107138 106868 131249 130432 366260 392297 1066088 1057426 395701 408335 122239 105530 118358 119535 142440 136389 128376 128878 86490 84773 279913 245742 720733 721988 218851 217676 279428 283414 331453 322925 337855 342866 353409 359973 337331 373083 758561 792716 550419 458705 301371 294771 341672 342830 352289 359105 365549 366801 409964 408272 656688 690470 40.25 67.5 1
09:32:52 2023-09-27 360537 361024 89632 87056 136365 139904 139634 142798 93964 95884 107143 106761 131283 130735 366847 394401 1072882 1060439 387623 405678 120363 105609 118055 119369 142414 136294 128465 129057 86464 84888 279913 246438 724198 721988 218886 217000 280938 281715 332022 323643 339444 342866 354472 360225 334530 376282 756881 791219 551790 453255 301298 295536 340927 342516 354126 360251 360645 367972 407512 407017 664231 689322 40.25 67.5 1
09:32:53 2023-09-27 367265 359807 89137 87116 135816 142872 143255 138927 93519 95985 106846 106868 131033 130684 365197 396736 1066088 1049385 395701 406038 121968 105208 118021 119535 142147 135977 128041 129147 86431 84799 274890 245569 719987 725245 218546 216965 278697 283847 330714 321911 339150 340175 355325 360225 337568 372579 754863 797943 544365 460007 301116 294878 344525 340439 355370 360075 367068 369170 405862 409079 656333 687078 40.25 67.5 1
09:32:54 2023-09-27 365188 361028 89353 87088 136812 140664 139571 142739 93869 96084 107029 106900 129379 130588 367256 392297 1066844 1057426 395140 406002 122239 105530 118185 119535 142445 136500 128465 129252 86464 84862 278452 245742 720616 721477 218733 217641 279393 283405 330947 322925 337819 342830 355487 358898 337094 373374 756881 793274 550419 458448 301085 296067 340963 342830 352289 358604 365513 366837 407512 405275 655011 689811 40.25 67.5 1
09:32:55 2023-09-27 363062 361024 89353 87052 136046 142872 139422 142639 93710 95885 107029 106868 131249 130432 366296 396347 1072956 1055887 389889 408335 122120 105497 118055 119803 142147 136011 128465 129057 86464 85039 278368 246090 718632 725281 218886 216292 280315 282651 331215 322925 338294 339697 357183 361093 337858 374816 753576 791074 531411 455860 301261 295337 342925 339483 356405 361043 362758 367131 405646 409846 664231 687748 40.25 67.5 1
09:32:56 2023-09-27 367005 362695 89259 87294 135915 140504 143255 142873 93583 96152 106994 107048 131158 130901 366296 397025 1067674 1050095 395370 408335 122035 105530 117695 119618 142182 136423 128075 129147 86431 84857 276847 245742 728920 725281 220531 216965 278806 283882 330947 321911 338436 340486 355574 359686 337568 371687 754328 799107 557393 460007 300157 294300 342961 340414 355477 359964 366908 367095 406043 407694 655011 686775 40.25 67.5 1
09:32:57 2023-09-27 361672 361024 89415 86996 136491 140008 143329 142423 93773 95852 107029 106509 131549 130216 367105 395872 1069949 1060471 387587 406002 120479 105175 118300 119369 142605 136066 128465 128878 86583 84741 278452 245742 727427 722499 219205 217432 284005 282399 330572 323763 339130 342167 354401 360084 336750 375759 758622 784333 550282 454670 300447 296233 340676 341758 354375 360216 360645 366028 410617 407658 664231 690374 40.25 67.5 1
09:32:58 2023-09-27 363868 360036 89353 87052 136080 142772 143289 142739 93615 96084 107029 106868 131283 130558 365197 397025 1072956 1054025 391064 406038 122239 105675 118055 119535 142182 136294 128075 128878 86464 84857 279913 246090 720266 721363 219227 216779 280280 282744 330983 322889 338401 340497 355610 361340 334565 374541 752434 790030 550419 456006 301371 294635 342961 339661 354445 361084 363307 367095 405685 407658 663972 688470 40.25 67.5 1
09:32:59 2023-09-27 364668 361028 89447 86751 136569 139709 143525 142371 93869 95786 107138 106542 131283 130366 366332 397025 1062209 1053988 393150 406038 122239 105530 118021 119369 142216 136502 128404 129065 86768 84925 279913 246053 726553 724548 218101 217502 281512 283002 330804 323871 338724 342866 355610 359428 339176 373119 756844 793419 550419 457732 300399 296865 340376 341758 355512 358604 364408 369610 407548 408875 654492 690900 40.25 67.5 1
09:33:00 2023-09-27 365156 361024 89292 86901 136261 142673 143289 142440 93742 95885 104502 106688 131192 130251 367105 395836 1069949 1063351 391028 405966 122239 105175 118219 119369 142449 136011 128678 128878 86583 84757 279353 243670 723914 723765 218921 216257 280416 283180 330512 323907 339501 341758 355040 361375 334565 373675 756309 788915 551790 458705 300023 296067 341672 341434 356971 361120 364556 368087 409495 407517 664083 691835 40.25 67.6 1
09:33:01 2023-09-27 363943 360474 89223 87374 135905 142899 143020 142952 93774 94365 104448 107228 130999 131119 366003 392297 1075928 1057426 391967 408335 121765 105530 117963 119837 142105 136732 127952 129237 86431 84883 278452 245742 716918 724548 219227 216931 280315 282550 331722 322435 339424 339733 355040 361375 335539 373647 754328 788879 544365 455933 300193 295164 342708 340175 354126 361366 363893 367166 406007 407373 664231 685803 40.25 67.6 1
09:33:02 2023-09-27 364161 361028 89447 86751 136624 139813 143525 142414 94060 95786 107098 106509 131549 130126 366883 397025 1062998 1055651 393465 408335 122120 105530 118021 119369 142445 136500 128465 128878 86464 84920 279353 245742 722377 723522 218171 217338 280084 282981 331215 324363 339173 342866 355610 358898 339176 373720 760197 799994 551790 457917 301298 296830 340508 341578 358745 358965 364814 367095 408728 408875 654492 691314 40.25 67.6 1
09:33:03 2023-09-27 365858 361024 89378 86973 136273 139904 143324 142734 93837 95952 107029 106761 131192 130251 366332 395836 1069949 1061986 390752 406038 122239 105722 118252 119369 142251 135977 128499 128789 86497 84731 279353 243670 723709 723522 219263 216292 280315 283301 329448 323907 339684 341553 354543 361411 334600 372883 756881 784441 558028 458705 300447 295329 341996 341241 354410 361402 364702 368161 406906 407658 663289 689884 40.25 67.6 1
09:33:04 2023-09-27 364937 360602 89259 87116 136055 142955 143324 142709 93742 96019 107029 107048 131101 130901 366590 397025 1072099 1049645 394159 408912 122069 105780 117695 119871 141984 136423 128041 129237 86405 84920 279224 246438 718161 721129 218698 217676 279892 283802 331735 322087 339317 341133 355468 359581 338517 373830 755799 800091 550419 457371 302225 293944 342961 340725 357476 358604 365771 368237 406043 407658 654930 686628 40.25 67.5 1
09:33:05 2023-09-27 365192 361028 89259 86933 136371 142790 143633 142440 93805 96018 107029 106868 131641 130558 369188 394374 1066088 1054025 394302 406038 122154 105530 118055 119369 142251 136096 128075 128878 86464 84982 279353 245742 719484 721988 218018 217676 279428 282585 330714 322889 339203 342902 353940 358863 337341 373711 758025 793455 558028 458056 301085 295803 340687 342794 354410 358604 364996 367166 409757 407337 655011 691390 40.25 67.5 1
09:33:06 2023-09-27 364758 361024 89406 87092 135927 143071 143385 142838 93806 96084 106994 106868 131215 130614 366225 396394 1075239 1056601 391617 408299 122205 105497 118021 119527 142497 135977 128308 129031 86768 84983 279913 246219 721518 726604 219429 217129 280175 283069 331269 322411 341616 339626 355503 361305 337080 374770 755375 788806 546225 455970 301298 295128 342780 340474 354375 361261 363784 367095 405935 407302 664231 685209 40.25 67.5 1
09:33:07 2023-09-27 364676 361024 89227 87084 136231 142638 143020 142726 93710 96084 107109 107015 131215 130866 365161 395800 1069949 1044735 395701 408335 120479 105675 117987 119535 142216 136427 128007 129147 86490 84920 279913 246438 713144 724548 218663 217676 281208 282479 331951 321875 338365 340725 355290 358578 337568 373939 753650 797943 550419 457052 301079 293944 342961 340690 357476 360635 364705 371273 407943 407517 654863 688507 40.25 67.6 1
09:33:08 2023-09-27 365701 361024 89415 87056 136453 140008 143390 142622 94189 96051 107143 106835 131431 130216 366554 396430 1069949 1063198 394150 405714 120614 105722 118493 119781 138603 136582 128294 129044 86808 84983 279353 244541 723592 724035 219534 216257 280280 283378 329662 323727 339684 341722 355254 361375 337630 373229 756575 784369 551790 456969 300447 296067 342478 342492 354410 361331 364629 368124 406871 407623 663959 690826 40.25 67.5 1
09:33:09 2023-09-27 363798 360566 89259 87088 135794 140724 143220 142773 93583 96184 107034 107228 131090 131084 366260 392297 1077602 1058767 392208 408335 120117 105853 117628 119701 141979 136836 127796 129237 86648 84920 279913 246154 711443 724548 219381 216931 280745 282514 330911 322399 339389 340414 355290 363597 335503 374806 754108 791035 539805 456359 300476 295888 342961 339518 356119 361155 363639 369170 405826 408839 664231 685694 40.25 67.5 1
09:33:10 2023-09-27 366746 362735 89251 87290 135978 140317 143307 142838 93678 94236 104481 107048 131215 130649 366225 397025 1069949 1047783 396544 408335 122086 105675 117628 119618 142048 136518 128007 129147 86397 84857 279913 246053 713755 721129 218511 217268 279163 284077 329911 322364 338401 341012 355574 359938 337059 371651 754863 797871 551079 460007 300945 293908 342961 340139 355192 360889 366622 367059 406007 408266 655011 687261 40.25 67.5 1
09:33:11 2023-09-27 362186 361019 89415 86901 136471 140093 143525 142570 93837 95918 107103 106509 131249 130216 366260 394652 1072991 1059372 387587 406002 122408 105175 118055 119369 142380 135977 128431 128844 86775 84857 279913 246090 722476 722499 218851 217268 281170 281654 331198 324075 339501 342541 355005 362939 337262 376099 759701 789951 544365 453074 302323 294807 341371 342516 353843 360216 363016 368684 407477 407623 662275 688760 40.25 67.5 1
09:33:12 2023-09-27 360695 361024 89472 87088 136278 140099 143355 142639 93742 96051 107034 106835 131124 130432 366260 396382 1072919 1053849 387659 408299 122289 105530 118021 119618 142345 136502 128041 128878 86490 84857 279913 246090 720150 728078 218698 216931 281135 282598 331717 322889 337819 340725 356645 360225 334494 375676 754724 793495 531411 454610 301298 295615 342478 339626 356547 361106 362722 367166 408340 409772 664231 687261 40.25 67.6 1
09:33:13 2023-09-27 365738 361024 89259 87052 136244 139904 143255 142674 93646 95918 106994 106835 131249 130548 366296 391639 1066088 1057426 395140 406038 122205 105497 118103 119535 142345 135943 128342 129057 86490 84825 279913 245871 721200 723034 218746 217536 281512 283272 330804 322710 340648 342650 353232 360470 337532 373374 756881 797582 544365 458595 301085 296175 341924 342794 352289 359000 366067 368750 407477 405169 655011 687785 40.25 67.5 1
09:33:14 2023-09-27 360585 361024 89415 86901 136578 140008 143433 142423 93742 95918 104502 106509 131249 130182 366811 394616 1070569 1066266 387587 406002 122239 105464 118185 119369 142436 136058 128431 128754 86431 84825 279913 246090 723673 723252 218851 217268 281135 281386 330911 323871 338431 342794 354472 360225 337481 376245 756287 789841 559418 454670 301079 296031 340927 342794 353843 360216 362980 371273 410617 409426 662128 688246 40.25 67.6 1
09:33:15 2023-09-27 366269 361019 89231 87116 136110 142981 143194 143003 93583 96084 106994 107121 131124 131136 366260 397025 1066573 1051140 395664 405569 122205 105754 118213 119496 140696 136729 128294 129044 86596 84888 278452 245387 720595 726604 218746 217233 278544 284046 329947 321911 341579 339411 355788 360155 337532 371651 755178 797943 544935 460007 301085 294714 342961 340175 354943 360181 366622 366830 406043 408517 655011 687261 40.25 67.5 1
09:33:16 2023-09-27 365192 361019 89231 87052 136012 142772 143255 142639 93710 96084 106994 106868 131124 130523 366260 392297 1063788 1057153 394581 406002 122171 105392 118021 119369 142380 135977 128431 128878 86490 84888 279353 245742 723064 721988 218206 217676 279651 282946 330911 322889 338067 342866 353940 359114 337094 373638 758525 793117 550419 458448 301797 295250 340784 342650 355780 359000 365921 369170 410654 409283 654900 691572 40.25 67.5 1
09:33:17 2023-09-27 363832 361024 89227 86933 136284 139904 143255 142639 93709 96018 107029 106868 129379 130679 368927 396736 1075934 1053839 390919 408190 120397 105682 118165 119516 142474 136252 128308 129252 86490 84888 279913 246090 721285 726604 219381 216745 280315 282514 331162 322746 341337 339423 356360 361305 334565 373976 754328 790030 551790 457786 300369 295615 342961 339590 354410 361331 362944 367095 406007 407658 664231 685730 40.25 67.6 1
09:33:18 2023-09-27 365774 360895 89227 87104 135927 142907 143055 142674 93646 93902 106960 107121 131249 130866 365197 396745 1069949 1049645 394123 408335 122001 105675 117661 119618 142112 136389 128041 129147 86431 84894 279913 246438 731315 721129 218698 217641 278640 283428 331986 320972 341337 340954 355825 359979 338243 373192 755362 800127 552647 457873 302580 294086 342852 340654 354375 358569 366104 368237 405754 407623 655011 685730 40.25 67.5 1
09:33:19 2023-09-27 364934 361024 89349 86747 136599 139911 139880 142419 93837 95952 107103 106794 131340 130251 368106 397025 1063751 1053566 393429 408335 122205 105425 118021 119369 142505 136070 128075 129057 86464 84982 278452 246090 721285 724035 218171 217641 279428 282955 331412 323871 338963 342866 355290 358578 339386 373939 756527 793419 550419 457371 301085 296838 340412 341758 355441 358604 364960 367095 410581 408552 656873 691354 40.25 67.5 1
09:33:20 2023-09-27 364408 361028 89105 87354 135577 143106 143020 142908 93488 96152 106926 107228 130999 131119 366260 394025 1078306 1057426 391653 406038 122001 105497 117695 119701 141949 136423 128075 129147 86490 84794 279913 245742 721329 726531 219666 217024 280175 283056 330804 323212 341616 339518 355931 361199 337739 373976 751900 788879 551790 455965 301079 295128 342961 339626 354410 361331 363675 367131 405971 407658 664231 685767 40.25 67.5 1
09:33:21 2023-09-27 365192 361015 89231 87084 136012 142872 143055 142739 93519 96018 106960 107048 131033 130866 368916 396430 1069949 1050504 395701 406038 121968 105530 117628 119535 142048 136389 128007 129237 86431 84862 279913 246438 715180 724548 218511 217676 278780 282981 331986 320936 338365 340725 355040 359149 337603 373976 752434 800273 550419 458056 301938 293908 342961 340690 354410 358569 366104 368237 407819 408017 654251 688960 40.25 67.5 1
09:33:22 2023-09-27 365115 361024 89353 87052 136055 139926 143298 142307 93710 95884 106994 106542 131033 130182 366260 395836 1069949 1063198 391858 408335 122239 105175 118021 119405 138661 136502 128404 128941 86629 84794 280361 243454 722249 723449 219464 216791 280175 283378 329680 323871 339684 341517 355041 362247 335468 372811 756648 784369 550419 459681 299238 296067 341960 341169 354410 361366 364960 368161 406266 407623 664231 689847 40.25 67.6 1
09:33:23 2023-09-27 364116 360071 89105 87084 135893 142916 143055 142873 93583 95985 106960 107048 131033 130866 365233 392297 1077639 1057426 391930 408335 119924 105780 117594 119535 141845 136389 127585 129237 86279 84888 279913 246786 712440 724548 218921 216779 282308 282625 330947 320972 339150 340175 354188 361340 335503 373976 755399 788879 551790 456043 301116 293979 342780 340918 355962 360902 363711 369170 405826 406270 662091 688507 40.25 67.5 1
09:33:24 2023-09-27 364374 360848 89415 86869 136463 139899 143289 142371 94145 95852 107029 106509 131283 130000 366296 399126 1064836 1054025 393730 405822 122680 105143 118348 119199 138628 135806 128596 128494 86703 84699 279913 245177 732700 725979 220218 217268 279932 282946 329413 324363 339501 340618 356395 359184 336044 373976 754635 793383 551790 458056 297626 296937 342478 340175 356547 359140 364408 367603 406266 409484 656454 689811 40.25 67.6 1
09:33:25 2023-09-27 366735 361010 89386 86961 136136 142962 143337 142639 93615 95952 107069 106868 131249 130553 366003 393472 1069949 1060471 394434 408335 122205 105497 118021 119369 142247 136354 128342 128878 86715 84820 278452 245049 723973 720458 219416 216965 279198 283414 329911 322925 337310 341517 354295 364470 339657 372520 756471 792192 543520 459970 301882 295888 342298 341578 355962 360756 366104 368389 406266 408236 660619 688760 40.25 67.5 1
09:33:26 2023-09-27 360947 359469 89325 86992 136149 142738 139534 140714 93964 94236 104547 106916 131511 130636 366411 399271 1074480 1050879 389744 408335 122137 105497 117997 119535 142182 136631 128253 129057 86490 84794 277356 246264 735815 727635 218171 216965 280903 281781 331758 322889 338092 341758 356645 359114 334494 375649 752434 793495 547070 454610 301298 295200 341672 340450 356583 359175 360681 367131 408340 409808 661300 687785 40.25 67.5 1
09:33:27 2023-09-27 366741 361024 89259 87020 136055 139904 143055 142540 93710 96018 107029 106868 131249 130649 366260 397025 1063788 1050132 393487 405678 122239 105497 118055 119369 142182 135977 128465 128878 86464 84857 279353 243562 723328 725281 218982 217258 282308 284466 329804 323727 341132 340307 356538 360084 338696 372366 756471 793274 551790 460007 299238 295615 342780 340271 355477 359964 365808 365764 405790 409342 656417 688834 40.25 67.5 1
09:33:28 2023-09-27 366293 361024 89353 87072 136055 142772 143255 142639 93646 95952 106994 106868 131158 130251 366003 391986 1066881 1063706 395701 408335 122205 105497 118021 119535 142414 135977 128075 128878 86431 84762 279353 245395 725563 720458 218886 217489 278675 283414 329983 322961 337829 342311 353409 360225 337568 372847 756917 793008 551790 458705 300872 295651 342478 342516 355387 359140 366659 369391 405129 405240 656688 691672 40.25 67.5 1
09:33:29 2023-09-27 360947 360654 89137 87080 136301 142651 143090 142143 93615 95952 107029 106835 131316 130467 366296 396382 1072956 1054351 387659 406038 122239 105497 118021 119618 142345 136635 128404 129065 86708 84983 279913 246017 721401 727635 218781 216826 280994 282804 331538 322853 337855 339697 357492 361305 337666 374962 754328 792934 551790 458067 302080 294740 342961 339626 356583 361296 364139 367131 406043 408946 663759 686812 40.25 67.6 1
09:33:30 2023-09-27 366995 361024 89259 87084 135611 142872 143020 142838 93615 96085 106994 107048 131033 130866 366003 397025 1069775 1050505 394194 408335 122001 105675 117695 119535 141949 136328 128041 129057 86464 84794 283410 245569 722253 725254 218733 217303 278579 284410 331484 322338 339389 340761 355574 360225 337603 372248 754108 799107 552469 460007 301298 294265 342816 340918 357730 360509 367032 370631 405898 408446 655509 687638 40.25 67.5 1
09:33:31 2023-09-27 360621 361063 89419 87177 136501 139904 143424 142440 93869 95985 107138 106868 131317 130286 366847 394616 1072956 1059903 391727 408045 120732 105609 118233 119550 142474 136286 128563 128954 86808 84983 279913 246438 720500 721988 219064 217338 281786 281733 331915 323871 339203 342866 354507 360659 334530 376816 756917 790624 558904 453932 301298 296728 341443 342275 354410 360251 362722 367166 408728 407658 664231 689847 40.25 67.5 1
09:33:32 2023-09-27 363026 361024 89259 87116 136055 142695 143298 142653 93742 95985 107063 106868 131249 130684 366296 396417 1076075 1053951 390788 408335 122239 105530 118055 119679 142315 136423 128499 129057 86431 84888 279353 246090 720934 725494 218921 216779 281135 282514 331448 322925 338401 339697 356717 361340 338420 375383 756089 793319 531411 455143 302225 294735 342852 340295 357192 361155 363675 367647 406301 410095 663465 690470 40.25 67.5 2
09:33:33 2023-09-27 366493 362848 89902 87993 137879 143917 141009 140538 94991 94300 105125 108368 128701 131853 369582 396880 1076045 1066241 399664 410954 120025 106601 119962 122718 141457 138783 132321 129386 85416 85922 281905 248364 726114 729022 221076 220299 283357 286974 334154 328045 342627 348518 358835 365223 342816 376125 769983 808184 546563 463373 305598 298466 345627 347199 363534 365442 368403 373342 415056 414053 665570 702097 40.25 67.5 2
09:33:34 2023-09-27 374003 369781 90831 88824 142596 142637 144309 143793 95696 94363 106943 111704 130920 135608 374039 404503 1092568 1084472 406045 416300 121093 108149 124457 121718 144667 144272 132311 132897 86087 87621 285544 251822 742897 736168 224885 222515 287508 292054 341612 332572 348852 350320 362141 368873 348021 381683 781209 818272 558644 468480 309975 304530 351974 353653 366861 370074 375209 377793 420774 420921 676807 710027 40.25 67.5 2
09:33:35 2023-09-27 385181 382295 93161 90852 144283 148480 149322 148351 96325 94974 110058 110863 135223 136350 386140 413812 1116048 1107060 416039 428937 124714 111284 125441 126859 150265 147138 138194 138794 88577 89996 292767 257005 751293 756885 226104 225552 292172 295450 347178 340779 351641 354290 368838 375739 349675 387129 789689 839075 566356 478395 314730 309397 360988 358292 370953 374397 378528 386512 424070 425415 689460 721587 40.25 67.5 2
09:33:36 2023-09-27 385523 383132 95398 91489 145862 152146 151208 150257 96290 94716 111011 111348 136314 136866 390564 422729 1118795 1106607 419519 432272 125452 113696 126757 128190 151719 149421 139743 138438 89497 90617 291003 258100 761509 765548 227828 226182 292378 297680 348608 339572 358020 357250 369354 374685 349916 389490 793345 835417 576096 476365 315437 310677 360988 358616 371508 378958 378637 387097 424034 425349 698518 722298 40.25 67.5 2
09:33:37 2023-09-27 387880 387519 95747 91618 146371 152924 152182 151989 96061 94716 111388 112225 136795 137836 393210 421541 1134488 1109978 414556 433043 125866 113843 127632 131373 152944 150454 142427 139378 89538 90913 290708 258270 757452 770387 228288 226356 296246 296031 351749 341848 357007 356427 368803 376082 349675 387407 798032 836366 574707 476329 318628 311038 360772 362681 375603 380946 378456 385271 426655 426508 703030 730449 40.25 67.5 2
09:33:38 2023-09-27 391096 388704 95692 91459 147604 153350 153940 152618 95768 94363 112068 112752 137400 137836 394253 424066 1137529 1131713 421084 437747 126181 114249 128982 132591 154609 151563 140520 141761 89936 91352 303130 257872 765525 767725 230249 226814 295100 297897 349877 342884 356718 359375 370020 374685 349711 386209 800865 843267 573317 477530 315690 313004 360988 360495 373812 378622 382848 385108 424034 426615 693858 730833 40.25 67.5 2
09:33:39 2023-09-27 393860 389910 95390 91426 146576 151134 153727 153037 95605 94396 112146 112939 137290 138577 394880 422729 1132880 1120702 420781 436761 125572 112238 128906 131875 154497 153430 140492 141391 89693 91323 292876 259286 763925 769296 227650 227570 293262 297198 350405 342884 354275 355357 369875 374400 350449 385120 795519 843839 569147 481654 315618 312034 363543 360641 372100 375740 377960 385964 423673 427305 693636 725483 40.25 67.5 2
09:33:40 2023-09-27 394352 391470 95199 91017 146636 149458 153701 153079 95600 94363 111974 113216 137263 138809 395220 427634 1138985 1116438 414556 437470 125539 113853 128782 130381 154570 151350 140326 141859 89660 91352 294029 261520 763030 772238 227580 226322 295100 296641 349237 340743 354239 353652 367798 374649 345343 385376 795629 829365 579942 476292 317621 310024 359577 360785 373138 377723 375587 382409 426469 423786 703104 728761 40.25 67.5 2
09:33:41 2023-09-27 394769 391937 95269 90984 146502 151134 153658 153250 95443 94396 112302 113281 137672 138825 395993 426535 1143671 1123931 420447 437433 125332 114000 128693 132345 154214 153823 140609 141882 89722 91574 293685 261373 757724 771006 228822 228875 293773 297117 351780 340600 354057 357323 368137 373839 346610 386544 799730 831722 573317 480748 315395 311439 360952 360749 372086 377160 378456 382987 423998 424002 694881 730833 40.25 67.5 2
09:33:42 2023-09-27 401556 394526 95822 91701 148118 150342 154910 154137 95997 94555 112596 113957 140510 139381 400575 425234 1140358 1125010 422270 438348 126617 114340 129979 132591 156000 150231 142230 142842 90443 91890 292876 261261 769497 771657 228678 228313 295774 297897 350899 342884 351677 356141 370020 373732 346177 383055 797995 846920 578533 481844 319035 310060 363579 360821 373217 376599 377356 386240 424034 425349 699014 730833 40.25 67.5 2
09:33:43 2023-09-27 400113 396448 96076 91904 148427 150580 155255 154309 96094 94555 112982 114035 140910 139712 401492 433079 1136907 1125531 426978 439037 126584 114954 130293 129776 156044 151670 142220 143233 90410 92208 293777 261337 773161 781496 229033 228048 293262 299896 351997 342005 357236 356391 370020 372898 345343 387092 801284 841183 575749 477530 318592 311983 363030 360205 372919 380021 378492 385072 423926 424682 706130 731872 40.25 67.5 2
09:33:44 2023-09-27 399848 397083 96000 92191 151457 151550 155948 155341 96094 94716 115263 114447 141166 140582 403200 433124 1148737 1125531 422982 441840 127064 114715 130697 129687 157011 152226 142618 143566 90542 92598 298275 263700 769993 781874 229033 228278 297290 297789 351997 342848 356934 355321 369427 376268 346177 386544 804742 841233 574707 481007 320399 312790 363030 364476 375786 380714 378312 383999 428886 425482 709249 735752 40.25 67.6 2
09:33:45 2023-09-27 401656 398764 96363 92574 149923 152072 157308 156095 96454 94846 116044 115012 137945 140853 406934 436453 1152744 1145684 429363 444340 127947 112242 131796 131070 160325 153210 143812 144396 91545 93009 314119 264296 781695 780292 231973 228936 295744 299894 351997 345311 358020 360785 370020 374649 348526 386544 807127 850595 580266 487588 319042 315536 364082 362935 375462 380624 383155 387060 426202 427338 701110 736861 40.25 67.6 2
09:33:46 2023-09-27 405658 401187 96526 94598 152300 152774 157343 156888 96454 95006 115802 115535 141835 141582 405673 435423 1149588 1137492 428635 445851 128789 115172 134141 131136 160983 153103 144782 144769 91845 94397 298275 264296 800417 788164 230856 229897 297847 300993 351816 346741 359546 358436 372113 376196 349532 387568 805765 852830 586694 482867 321344 314878 363827 364882 377509 382336 378565 387757 427072 430138 713833 739201 40.25 67.6 2
09:33:47 2023-09-27 407985 404514 94696 93435 148985 153940 158446 158207 96851 95491 116449 115879 139461 144443 409304 439359 1167902 1147848 432205 449089 128576 112593 134625 132639 158998 154802 145199 146938 92036 94956 301049 268257 792937 786492 232398 229932 297955 299210 355472 344372 357513 360461 368803 376607 347257 385996 811215 847392 582761 488974 321344 315802 364921 365304 377760 381218 382578 387757 429049 429197 706130 742755 40.25 67.6 2
09:33:48 2023-09-27 408240 405736 96858 95025 149797 154039 161598 160870 96949 95296 116368 115852 139296 144548 411480 442201 1162148 1151787 434629 449038 129375 112593 131192 132639 158061 155277 145857 146455 92508 95412 301976 267307 787044 788649 232554 231027 297631 300891 354109 345374 357766 360821 371015 376618 347572 385376 810640 857271 586754 491760 322714 315544 367156 364138 377459 381194 381965 386758 426432 428859 709249 743085 40.25 67.7 2
09:33:49 2023-09-27 409467 406097 94801 95128 150278 154077 161929 160905 97146 95491 116715 116045 140137 144715 412355 444970 1155429 1145758 437270 450572 131277 112825 135001 133361 158447 155519 146333 146455 92777 95154 302903 267307 788121 795634 232510 231205 297955 302451 355472 344372 357229 359917 371606 376047 346455 388690 809491 848155 588398 488974 323172 315514 368270 367184 376448 383125 381550 387231 429474 427827 717433 746161 40.25 67.7 2
09:33:50 2023-09-27 411048 407596 94759 95385 151216 154966 158456 161530 97146 95652 113746 116739 140396 145227 415251 441588 1168659 1159275 437855 450710 132031 113213 131982 133624 159902 156567 147251 147963 93034 95517 301030 267112 807344 793349 233201 232053 297955 301985 354974 346866 358020 360461 371606 374370 348305 385996 811577 856442 589613 492397 322140 315802 368853 365304 378934 382016 382541 387375 427747 430513 713363 743771 40.25 67.8 2
09:33:51 2023-09-27 413104 412195 94864 95459 151732 155177 159181 157626 97179 95913 113969 116853 141216 145435 413377 448358 1162148 1150114 437838 450962 131711 113446 132261 133792 159528 156851 147222 148273 93034 95419 302903 267935 790730 798889 233424 232053 297955 301774 356614 345965 361080 360569 375282 378925 347358 388744 814099 851726 585579 491410 325013 315766 369669 368615 378365 384668 382271 390929 431677 429800 721596 745736 40.25 67.8 2
09:33:52 2023-09-27 414754 411947 95374 96012 152545 156201 160422 158725 97613 96011 114502 117304 141858 142033 416960 447477 1174699 1165231 439243 454942 130697 114471 133489 134643 160549 157394 147871 148829 93745 93399 303784 268797 796410 797890 234190 232053 300566 302977 356614 347603 356978 362971 372198 375487 348586 386270 816331 863905 589613 495376 322665 315973 370002 367471 379006 383517 384623 387448 427810 431236 713165 747201 40.25 67.8 2
09:33:53 2023-09-27 414881 413830 95378 95721 152749 156182 160746 158902 97709 96011 114825 117471 142199 141636 419355 451107 1166285 1157665 440200 455907 132437 114426 133277 134711 161062 157800 148563 149312 93940 93591 304756 269978 799213 805806 233759 232018 300488 305363 357510 347389 359823 362826 372685 375452 346978 386209 816416 854138 586460 491629 325149 315973 369785 368882 378934 385751 384351 387484 429688 429232 719550 750391 40.25 67.8 2
09:33:54 2023-09-27 415454 414998 95503 96183 153207 157086 161260 159620 97744 96570 115420 118060 142586 143338 420616 451715 1180680 1172025 437087 456047 132720 114682 134150 135330 162016 158452 151242 151333 95569 93559 305683 270042 808580 802465 234851 232364 299585 303508 356650 349706 359424 363082 372162 375452 349112 385902 819847 861360 586989 497656 322629 318405 370002 367507 381150 385209 386077 387484 427908 431798 713165 749030 40.25 67.9 2
09:33:55 2023-09-27 420479 416202 95405 96082 153275 157265 161552 160318 97811 96793 115037 118454 142255 143392 421510 453659 1171368 1165826 440126 458097 129448 114649 134708 135484 162545 158679 147636 147657 94332 93654 306511 270423 809246 807930 234520 232706 302088 304041 356543 348557 360546 362971 374222 374370 347501 387371 818414 857307 588398 493131 324367 318370 372095 367831 378970 384790 385204 387484 427756 430723 722307 751588 40.25 67.9 2
09:33:56 2023-09-27 418589 417705 95372 96248 153275 158178 161440 160976 97543 96932 115249 118454 142289 144021 421808 453163 1183104 1161899 436443 458024 132806 114748 134184 136131 162163 158649 149289 147991 95569 93686 306681 272977 798168 809181 234851 231768 301023 302941 358804 348372 360582 364512 369942 378889 347287 389851 823271 857434 587215 494936 324551 319488 369821 369582 378754 384755 385730 386794 430026 429273 719255 754094 40.25 67.9 2
09:33:57 2023-09-27 422987 418981 95534 96183 153658 158458 162382 161467 97949 96868 115792 118748 143077 144223 422816 455907 1178042 1167704 442297 457070 129537 114715 135285 136237 163520 159636 148236 148191 96216 93718 304437 271880 812749 811581 234520 232706 300741 304864 357689 349706 360582 363484 371606 376532 347536 387371 817076 856406 596759 494215 324631 318629 372131 368355 379006 385328 385204 387484 427738 430174 724465 751959 40.25 67.9 2
09:33:58 2023-09-27 421708 421160 95640 96366 153911 158437 162103 161705 97876 96932 115826 121169 143079 144701 422960 456084 1186400 1164382 439170 459184 129271 115448 135030 136544 163204 162402 147840 149650 95802 94134 307616 274562 810656 816273 234706 232364 301339 303722 359707 349276 360438 365028 373165 378658 347323 387062 825499 856060 583914 496914 325013 321743 370002 369280 378970 386731 387120 387067 430454 429836 719924 755711 40.25 67.9 2
09:33:59 2023-09-27 425881 424304 96030 94167 154411 158881 162520 162154 98078 96733 116019 121236 143710 145060 423773 454508 1180588 1170359 441273 459688 130575 115448 136058 136637 165123 162516 150007 149650 96236 94134 306609 273786 815757 815648 234685 236412 302699 304828 358264 349384 360654 363998 371606 376268 347536 386209 820863 861396 595445 495376 324703 318923 372095 368363 379006 385398 384932 387448 427774 430616 730842 754131 40.25 68.0 2
09:34:00 2023-09-27 424674 423785 95997 94175 154334 161971 163065 162629 97909 97031 116086 121438 143279 145030 423737 459544 1189808 1166962 441044 459688 131211 116019 135832 137166 164183 163430 150865 150580 95055 94582 308552 275926 806083 819704 234851 232706 302399 303865 360720 351042 362731 363047 369942 376945 347501 389999 824878 857307 603910 496782 324138 320860 370002 369871 379006 386242 386608 387031 430365 429872 724465 758572 40.25 68.0 2
09:34:01 2023-09-27 421932 423127 95866 94336 154832 161971 163212 162742 98178 97063 116086 121438 143943 145266 426206 454579 1195557 1177657 440282 460012 129983 115833 135951 137441 164844 162920 149903 150165 96203 94327 309487 275145 812479 813917 234851 232053 302646 304828 358804 351862 359967 363118 369907 374405 347572 386544 827543 868659 586989 499145 323538 320753 372095 369322 382769 387657 387707 389967 427738 432711 719255 760853 40.25 68.0 2
09:34:02 2023-09-27 426442 424120 96193 94304 155112 162112 163622 163151 97909 97232 116694 119773 144138 145804 428282 459940 1189365 1170762 442439 463850 130387 116152 136363 137892 164810 163255 150040 150997 94514 94775 312162 276710 811065 820697 234742 232706 303695 304364 361010 351862 360654 362503 369907 376607 346978 386790 825689 859736 598189 496782 324403 320896 370002 369907 380881 386547 386608 386758 430329 429836 727781 756648 40.25 68.0 2
09:34:03 2023-09-27 426174 426519 96314 94231 155367 162339 164027 163560 98210 97196 116795 121707 144210 145672 428439 457965 1199028 1181324 442297 463668 131013 116219 136534 137878 165645 163326 150660 151132 96403 95443 309487 276514 815537 816226 234851 232563 304341 306338 359635 351825 360402 365028 372639 376797 348162 386671 826522 865456 596759 495594 325939 320375 374203 369835 382228 384755 384574 390336 430101 431888 721596 757669 40.25 68.0 2
09:34:04 2023-09-27 427430 428936 96587 94367 155259 162794 164693 163753 98415 97497 117314 121994 144644 145976 431055 463421 1198216 1175367 441525 465345 130820 116286 136742 138827 165679 160078 150660 151652 96437 95259 312418 275989 816334 824225 234851 232706 302114 304614 361010 350800 360690 363082 369942 376309 345934 385630 827879 856442 598189 498506 324221 320860 372657 372000 379006 384790 386608 389818 431007 429615 722307 758865 40.25 68.0 2
09:34:05 2023-09-27 437386 426592 96848 94231 156121 162339 164858 163594 98546 97196 117253 121859 144947 145638 429357 462723 1197328 1187962 445460 465345 131132 116252 137138 138103 166200 162313 151009 151903 94450 95259 311358 276122 820998 820932 236179 233197 301303 306478 360466 351862 360292 363627 372056 376797 346942 386544 827292 870229 596759 502296 326649 318958 373975 369907 383005 383915 385514 389712 429049 431870 724465 756379 40.25 68.0 2
09:34:06 2023-09-27 429004 428833 96938 94495 156378 158971 165203 164611 98546 97362 117448 122011 144807 146283 430069 467634 1199028 1182052 446200 464327 131099 116607 137363 140917 166409 161524 151178 152174 96672 95680 313363 276837 814219 825393 234851 236447 302399 304864 361010 350800 362108 363118 369942 375487 343378 385413 828466 866155 602460 502971 324775 320600 373183 371614 380098 384183 385514 387375 432976 431494 723403 761091 40.25 68.0 2
09:34:07 2023-09-27 430841 429174 96982 94331 156369 162707 165040 163925 98579 97362 117645 121977 145719 146041 433728 466334 1198030 1187092 451246 467325 131132 116896 137417 138854 166723 160993 151631 152208 96672 95672 328734 278088 819291 820625 234851 231984 301023 306514 361010 351898 358883 362503 372198 374405 345934 383092 825499 874266 598110 501550 326856 318923 373447 372000 381801 384183 383155 387484 429085 432711 730842 758865 40.25 68.0 2
09:34:08 2023-09-27 435393 430152 96938 94427 156408 162821 165388 164681 98579 97362 117645 122180 145216 146147 431317 467634 1193191 1175218 450575 465706 130919 116868 136914 141084 166293 161782 151178 152698 96672 95811 313363 278151 809312 827326 234851 232053 301234 304614 363420 351573 363028 362717 371760 377328 347592 385303 824111 863455 596759 501032 327609 318887 372180 373052 382083 387930 384314 387520 431749 429872 732522 763018 40.25 68.0 2
09:34:09 2023-09-27 436366 431488 97183 94587 156770 159004 165815 165220 98784 97597 117937 119069 146265 146769 432647 465522 1196439 1187241 454509 469316 131198 116996 137832 141084 169389 161947 152303 152986 96807 95843 315065 277688 823974 823202 234685 232019 302394 305795 361010 351898 358378 362971 371085 374405 345414 382784 825535 876779 602460 501122 328182 319890 373183 372000 384088 385398 383192 387375 429174 433016 733638 762243 40.25 68.0 2
09:34:10 2023-09-27 437783 433097 96915 94523 156442 159393 165653 165740 98579 97428 117678 122282 145859 146565 432678 469062 1196439 1171147 452255 467491 131165 117362 137363 141349 166642 162094 151983 153445 94579 96205 315065 279401 815213 829499 234046 233855 303910 304421 363053 351717 359967 360929 369354 376344 347568 384810 825462 863905 596759 495630 327355 320718 370002 373052 382228 386547 382578 385870 430405 430174 735881 762206 40.25 68.0 2
09:34:11 2023-09-27 437865 433597 97139 94454 157163 159393 166372 165728 98922 97662 117678 122485 146026 146352 435325 463349 1198364 1180367 451824 469316 131264 117166 137948 141550 167237 162241 152187 153190 96808 96007 314515 278579 830988 827326 234520 236447 302187 305530 360466 353888 360618 362971 369907 375739 346751 385413 826706 865420 595445 495630 327147 320860 373711 369835 381150 387124 384351 387375 426468 429232 733716 758865 40.25 68.0 2
09:34:12 2023-09-27 432755 433129 97175 94587 156914 159936 166337 166041 98747 97728 117712 122519 146026 146999 435352 468737 1206928 1182734 447135 468737 131708 117239 138277 141752 167694 162753 152541 153407 94644 96039 314515 279509 823631 833632 234742 232706 303107 304111 361010 351862 360402 365508 368803 374370 343378 385996 827357 863600 595445 500768 324739 321644 372920 372000 380665 384253 386061 386794 429089 428144 726595 763090 40.25 68.0 2
09:34:13 2023-09-27 437506 436214 97714 94655 157712 159215 167456 165891 99085 97428 118269 122519 146162 146352 437883 473268 1192100 1185470 450503 468881 132055 116983 138661 141546 170121 162562 152854 153258 94741 96007 314164 277262 825348 834818 234851 236412 301023 306442 361010 351366 362108 362971 369977 375475 345632 385140 826706 865456 606809 498506 326685 319925 372999 372525 380933 385398 384351 387484 427845 427921 732595 763053 40.25 68.0 2
09:34:14 2023-09-27 436056 442987 97210 94844 157652 160166 166743 166680 98953 97931 118365 119371 146364 147374 437046 475469 1205860 1185480 450225 468990 132005 117620 138384 141778 169968 162761 152923 153684 94741 96402 314307 279509 826665 832201 234851 232706 302399 305315 361010 350836 359496 362538 368803 374336 344633 385140 828564 863869 603910 502296 324775 320932 372920 372788 379006 384218 385514 386214 429991 427957 727184 764481 40.25 68.0 2
09:34:15 2023-09-27 432944 434754 97313 94462 157827 159427 167456 166273 99052 97662 118433 122604 146259 146929 439161 469062 1204678 1197439 451135 468918 132022 117340 138723 141778 170394 163042 153169 153650 94740 96039 315251 280074 834264 830220 234851 233361 301303 306550 360794 351753 359280 365803 373165 375439 343308 381901 829054 878166 604091 505976 327573 319819 374240 372000 382784 385751 383734 387375 427738 429800 730842 762439 40.25 68.0 2
09:34:16 2023-09-27 450733 438672 97540 94873 157718 160123 167456 166890 99052 97862 118708 119816 146530 147684 439202 474436 1209964 1191431 450539 471534 132022 117421 138770 141842 170157 163077 153203 154180 94740 96335 315065 281126 824517 833040 234851 232706 302363 304582 363566 351862 358883 363998 368803 375487 344901 381865 829113 869544 596759 505976 326613 320860 373183 371839 382228 385751 384314 386142 430383 429800 727663 768909 40.25 68.0 2
09:34:17 2023-09-27 440337 436394 97342 94655 158047 160123 167691 166773 99221 97695 118467 119339 146874 147238 440525 470676 1205993 1197314 457279 471389 132718 117801 139149 142233 166696 163145 153560 154398 94836 96566 315251 279329 828002 829741 234851 231271 300951 305923 360866 351862 358019 363998 369942 375489 346173 381289 829642 875594 596759 506694 327646 320597 374240 372000 382228 385751 383155 387375 427547 429894 730842 763324 40.25 68.0 2
09:34:18 2023-09-27 438868 438693 97342 94844 157823 160447 167926 167401 99221 97862 118467 119664 147114 147959 438308 479676 1211683 1190623 450539 473086 132204 117650 138951 142044 170500 163318 153697 154643 94869 96664 314897 282031 829880 834561 234851 232706 302115 303970 363053 351294 358342 362468 370020 376797 342852 381865 829736 866423 603910 505976 324775 320575 373711 374108 381150 385751 384895 386178 431932 427885 728770 767818 40.25 68.0 2
09:34:19 2023-09-27 438857 437817 97646 94844 160857 160413 168597 167087 99056 97865 119057 119599 146765 147545 442320 474126 1211018 1199773 456780 473049 132602 117650 139575 142242 167258 163828 154308 154678 94868 96696 312709 281126 831751 833632 234851 232706 300988 305795 361010 351862 357803 364650 369907 374685 345388 381865 828527 872959 603910 506694 326613 320375 372928 372000 382228 383925 384314 387375 426570 429161 730324 763288 40.25 68.0 2
09:34:20 2023-09-27 440894 437755 97880 94591 158268 159902 171120 166890 99287 97695 119063 119339 147080 146917 438960 477155 1196402 1186323 457429 473791 132419 117454 139485 142242 167258 163318 153945 154962 94900 96664 318022 279509 829037 841097 234433 232926 302548 306550 360938 351398 360112 363632 373165 374471 342672 382836 827842 866423 603906 501440 327087 319499 373226 373052 381150 385363 383155 387267 427778 426615 733693 764408 40.25 68.0 2
09:34:21 2023-09-27 440342 439265 97715 94784 158707 160379 168751 167439 99531 97862 119179 119599 149732 147719 442920 475060 1208248 1197881 454551 472759 132785 117766 139575 142316 167557 163318 154227 154609 94933 96664 317140 281163 836325 833970 234851 232053 300988 306011 360745 351898 358378 362503 368803 374351 344901 382173 829736 874884 603910 505976 324703 320375 374240 372000 381958 385751 384895 387067 425203 427921 728733 763324 40.25 68.0 2
09:34:22 2023-09-27 445006 440063 97805 94655 161191 160413 171465 167240 99287 97862 119063 119518 149790 147616 440962 477967 1199028 1190623 456480 474462 133301 117645 139464 138653 167721 163966 154587 154932 95095 96830 317140 279365 832649 839308 234253 232543 301339 306262 361010 351825 362623 362971 369577 374052 342852 382441 829605 865456 594794 501477 327147 320375 372964 372000 379006 385363 382848 387339 427103 426615 735231 764444 40.25 68.0 2
09:34:23 2023-09-27 440608 441886 97849 94751 158861 160447 171155 170197 99287 98200 119057 119728 149594 147959 441620 473734 1211683 1199661 450611 474462 132793 117847 139743 142282 167856 163808 154583 155177 94965 96696 321034 281795 834888 836337 234851 232053 302621 305759 361010 351898 359171 362503 370020 373492 342925 378501 829736 875503 598189 505259 326167 320860 374240 369871 381958 383077 384932 386178 427675 427885 728733 764444 40.25 68.0 2
09:34:24 2023-09-27 445328 442075 97638 94775 161217 160447 171465 170386 99425 98062 119339 120513 147522 148027 445252 477859 1203837 1193943 455801 474389 133185 117712 140103 142445 167890 163808 154975 155212 95225 96831 328734 282161 838014 841343 233989 232053 303013 305795 360650 351862 360510 362971 370020 372933 342816 381537 829054 865564 599618 500732 326649 320860 374994 369871 379006 385398 382271 386178 427072 427720 737393 764444 40.25 68.0 2
09:34:25 2023-09-27 442412 442147 97638 94771 158058 161217 168526 170540 99254 98062 119296 119875 149767 148513 441448 473734 1217468 1203455 450575 472191 132885 117847 140430 142510 167856 164070 155082 154988 95030 96696 316195 282610 844688 836416 234520 231205 301481 304828 360430 351898 358342 363998 369167 372375 342925 378429 832197 877399 602460 503757 325690 321609 374167 369835 381958 384720 384932 387757 426469 427636 728438 767804 40.25 68.0 2
09:34:26 2023-09-27 447545 441534 97882 94977 159011 161373 166782 166238 99155 98299 119194 120136 146770 147957 444263 475140 1204751 1195729 457242 473993 132918 117650 140462 138653 168754 163842 155259 155182 95095 96696 316195 282902 844947 841939 233460 232053 301445 304828 359887 351862 359967 360893 369754 371818 342816 380715 829054 870424 606809 500732 326649 320375 373711 369763 381150 385937 381965 387757 426469 426615 739563 764444 40.25 68.0 2
09:34:27 2023-09-27 444689 444757 97675 94941 160891 161475 171395 171004 99287 98062 119179 120201 147490 149278 441728 478039 1214472 1188930 454509 475213 132668 117881 139743 138653 168220 164688 154983 155974 95225 97062 318022 284911 832535 845524 233810 231387 303910 303722 361010 351862 360546 362971 368316 374364 342780 380679 829772 865775 594165 500586 324703 321835 372095 372525 379006 385937 383192 386238 425835 425384 734802 768909 40.25 68.0 2
09:34:28 2023-09-27 446762 445146 97671 94937 161182 161339 169225 170933 99254 98062 119296 120380 149801 148580 446550 473734 1207354 1188337 458357 473591 132902 117881 140177 138819 168538 164632 154975 155896 95095 96994 319218 284508 839264 841343 233424 231890 301199 303901 359887 351898 359424 360857 368943 371818 342888 378429 829221 874266 605360 501477 326685 319630 372920 369799 381150 385937 380815 387060 424070 426650 739830 765567 40.25 68.0 2
09:34:29 2023-09-27 447200 443639 97638 94969 160891 161509 171430 171039 99254 98095 119179 120560 149767 149137 445735 477823 1214120 1189769 455368 474889 133147 117780 139993 139793 168287 164758 155190 156182 94965 97027 319218 285315 832647 846087 233388 231403 302524 302977 360722 351645 359967 360857 367210 373243 341744 378393 828527 866423 604091 499989 326382 320896 370002 372000 381150 385937 381965 384817 425238 425981 736870 768909 40.25 68.0 2
09:34:30 2023-09-27 450409 446423 97809 94876 161191 161475 167481 170919 99287 98095 119330 120136 150044 148271 445301 474806 1208248 1195589 460058 475032 132885 117914 140168 139035 168389 164782 155259 156252 95095 97254 321034 284508 834931 842535 232733 231728 301979 303901 360720 353888 358883 360277 368907 372375 342852 376920 829054 875539 605360 501513 326323 318923 372657 369763 382228 385059 378565 386238 424034 427467 740186 764987 40.25 68.0 2
09:34:31 2023-09-27 458613 446872 97944 95231 158712 162193 166599 167250 99155 98467 119160 120758 147591 149066 445192 480744 1214269 1187962 456020 475032 132718 118235 140234 139565 167890 165341 155225 156444 95225 97027 318265 286126 831021 846738 232534 231403 301904 302941 361010 351862 361593 360241 367210 373528 340712 377221 828564 865271 602460 499989 324775 320600 370002 372000 380665 385398 378637 385072 425203 425429 740088 767121 40.25 68.0 2
09:34:32 2023-09-27 453136 444988 97909 95009 161226 161509 167797 171109 99320 98095 119696 120445 150078 148755 446647 475211 1210399 1197314 461365 476443 132852 117881 140266 139316 168656 164995 155259 156286 95095 97027 319218 284911 848685 842854 231973 231728 299655 303652 361010 353888 357229 359698 367798 372375 342539 377350 827879 874470 609795 504150 327147 318923 372657 369618 382982 387003 381185 386401 426397 427674 741104 767397 40.25 68.0 2
09:34:33 2023-09-27 452324 446945 97810 95106 161121 161992 171500 167351 99320 98537 119330 120758 147556 148961 446999 480163 1214472 1187445 458188 476443 132668 118488 140168 140098 167890 165462 155225 156757 95030 97462 321336 286126 832323 846124 231612 231728 300988 302481 361010 351825 357264 358616 366694 373528 340197 376690 829642 868264 611267 503007 327682 319370 370002 372525 379006 384183 378226 384762 425344 424912 738462 768909 40.25 68.0 2
09:34:34 2023-09-27 455380 448540 97876 94945 161191 161992 171571 167351 99320 98330 119364 120528 147901 148966 446999 478148 1224684 1198182 460702 479869 132785 118535 140028 140118 168554 165920 155052 156981 95095 97493 321034 287348 828711 843132 232733 231083 302156 301985 361010 351898 358307 360857 367067 373563 340712 377350 829772 872727 605360 507054 324703 319630 370002 372788 382391 385209 378673 384218 426133 426859 730991 767701 40.25 68.0 2
09:34:35 2023-09-27 453199 445720 97808 94937 161642 161509 167349 167168 99320 98263 119696 120528 150078 148998 448449 482672 1208248 1190581 462297 477186 132635 118275 140168 140106 167890 165758 155156 156757 95095 97291 319218 286126 829981 846738 231973 231728 299585 302374 361010 351330 358852 358651 367834 373528 338659 376089 827292 868264 602460 504150 326685 317889 372095 372525 378718 385209 377356 385381 425242 422866 737671 768090 40.25 68.0 2
09:34:36 2023-09-27 448504 448121 97638 94904 161252 161855 168112 167631 99532 98570 119794 120823 150358 149101 446708 482529 1220819 1198920 458682 477150 132419 118545 140579 140769 168321 165843 155225 157086 95095 97059 322299 286736 826978 843729 232370 230487 299655 302714 361010 351862 358020 360821 366694 373528 339384 376816 829772 865492 599560 507413 324667 318923 370002 373052 381150 384398 378601 384799 425870 425349 731881 765764 40.25 68.0 2
09:34:37 2023-09-27 452039 447010 97909 94844 161408 161509 167865 171109 99695 98095 119896 120463 150322 148755 448974 484591 1206853 1189586 463993 477523 132668 118235 140364 140151 168423 165497 155294 156757 95225 97059 321034 285315 832582 846775 232009 231403 300240 304136 361010 350517 356978 359192 368352 371818 338361 375825 827879 866423 605360 504150 324775 316965 372657 372000 378934 384668 380103 385981 427530 423930 740638 767125 40.25 68.0 2
09:34:38 2023-09-27 448353 448197 97878 94973 161607 161889 167730 167086 99287 98128 119730 120675 147797 149064 446671 484103 1217468 1197276 459112 477967 132889 118275 140465 140715 168389 165253 155328 156757 95095 97027 319218 285923 831919 845893 232044 230487 299585 302481 361010 350800 357513 360821 365558 372411 337603 376816 829772 865532 599560 507413 324403 318887 370002 372525 378646 383553 378601 384218 425203 422897 730842 768825 40.25 68.0 2
09:34:39 2023-09-27 449482 449135 97813 94848 161404 161509 168363 171109 99764 98095 119730 120463 150322 148755 449611 480536 1212189 1201370 459624 477607 133152 118375 140616 140052 169124 165322 155840 156618 95290 97228 320171 285315 838803 842535 231937 230684 298225 302750 360142 350656 357224 359698 367798 370118 338396 375832 826117 875539 605541 504607 324739 316965 372657 369799 379006 383248 377428 385418 424034 424052 733040 765604 40.25 68.0 2
09:34:40 2023-09-27 449138 449707 97809 94973 161556 161992 167865 167616 99461 98330 119764 120823 147797 148926 449611 486331 1220063 1199068 459732 477967 132918 118217 140560 140118 168957 165312 155761 156757 95225 97059 322299 286126 853137 846124 232009 229967 299620 303388 361010 349706 357513 360821 365594 371818 337305 376816 829809 868878 609795 507413 323682 318923 370002 372525 378365 383517 378565 383638 424967 422134 730842 769456 40.25 68.0 2
09:34:41 2023-09-27 449139 450450 97976 94876 161817 161509 168630 166918 99942 98368 120092 120956 148728 149382 450887 483578 1216861 1207653 462681 477715 133218 117881 140560 140139 169191 165750 156013 156767 95290 97160 324104 285315 839452 844090 231759 230183 300028 303013 359887 351047 357007 360821 367210 369014 338113 376282 827357 875539 605360 504607 324138 317000 372920 369799 378646 382944 378565 385418 423663 422796 731881 765641 40.25 68.0 2
09:34:42 2023-09-27 449201 450381 97671 95196 161512 162026 167865 167766 99353 98363 119896 121169 150182 149276 450997 487053 1217468 1192673 459786 477967 132960 117948 142979 139986 169225 165497 156092 157086 95225 97192 318474 284902 837065 848046 232009 229218 302528 302056 360430 349179 358020 360303 364462 369859 336044 375825 829809 863905 603910 504507 322701 318923 370002 369799 376663 384404 378601 383023 423998 423190 732811 767559 40.25 68.0 2
09:34:43 2023-09-27 449326 450595 97906 95001 157200 161924 168796 167814 99770 98467 119994 121021 150391 149276 448590 481211 1221199 1208361 457960 477931 133545 117914 141292 140019 169494 165081 156022 156757 95290 97027 321125 285113 850872 844925 232009 228863 298712 302977 359333 351330 358020 360857 364974 367913 337603 376012 829809 875539 609795 505617 322665 318887 372131 368651 379006 384398 378673 384218 421438 422796 728770 765641 40.25 68.0 2
09:34:44 2023-09-27 450638 451161 97679 94977 161296 162026 167865 167949 99697 98464 119931 121252 150391 149729 448942 483798 1217196 1189586 458719 478039 132885 117914 140560 140151 168957 165497 156156 157195 95225 97192 324104 286423 840689 850485 230892 228863 300913 301104 359635 350271 356978 358651 363335 369049 336587 376522 828527 863941 599261 502460 326316 319122 371389 369691 378790 385751 376947 381382 423854 423678 740015 768909 40.25 68.0 2
09:34:45 2023-09-27 452260 451161 97346 95041 158788 162580 167797 168448 99287 98768 119364 121483 147680 150219 447923 480536 1226687 1198808 458755 481228 132885 117948 140560 140185 168957 165878 156265 157272 95095 97225 323495 287531 850673 845524 231054 229254 299655 300155 359923 351862 357513 358616 363654 369859 337876 373111 829809 871763 599560 505976 323646 317924 368889 369763 379006 383284 377356 378506 423365 422831 732558 767818 40.25 68.0 2
09:34:46 2023-09-27 457983 451125 97679 94815 161443 161543 168363 167650 99797 98330 119931 120855 146378 149448 452131 482067 1217727 1201743 463993 477823 132818 118419 140722 140408 169358 165497 156121 157086 95225 97059 319218 287441 842218 846124 229782 229254 298225 302196 359058 351862 357513 356463 364462 368463 338386 372811 827879 876779 608324 504544 324667 316929 369785 369502 379006 384398 375096 383023 422733 423858 740088 765641 40.25 68.0 2
09:34:47 2023-09-27 453329 450980 97638 94905 161334 162217 168330 167915 99731 98398 119896 121136 148314 149800 449891 484103 1227306 1201631 461365 481649 132635 118405 140364 141071 168923 166261 155726 157415 95095 97358 324104 288576 828238 846124 230497 229183 300028 300120 360938 350764 355889 358580 363299 370083 336516 372475 830231 870388 598110 507413 323119 317889 369409 369835 378934 382336 377320 381527 423998 424183 732402 769456 40.25 68.0 2
09:34:48 2023-09-27 458542 450872 97841 95107 159156 162114 168830 167848 99769 98535 120127 121187 149343 149678 451873 482672 1213011 1198770 466605 482603 132981 118092 141217 141006 169460 165497 156126 157195 95290 97192 316001 285588 845519 846124 230104 229710 299713 303310 358804 351258 355853 356427 364689 367878 336009 371687 827879 878107 603911 504377 324367 316637 370002 369170 378970 381764 378067 383023 422328 422831 735725 765604 40.25 68.0 2
09:34:49 2023-09-27 450796 451161 97642 94945 161521 161992 168864 167915 99764 98398 119896 121136 150356 149855 449891 489917 1219567 1201631 461365 481849 132918 117914 143175 140505 169494 165878 156265 157195 95290 97259 322299 286177 841392 847973 230497 228676 298190 304531 360974 348617 355889 358616 365106 368979 336786 373939 828527 866423 608324 507229 322629 316965 369713 369546 376906 381783 379954 381687 423854 422000 730694 769892 40.25 68.0 2
09:34:50 2023-09-27 452035 453300 97943 94783 161848 161509 168932 167747 99875 98326 120063 120758 148416 148613 450633 487012 1216205 1209221 463993 480744 132918 117881 143275 140151 169494 165497 156517 157195 95355 97259 318474 286126 847699 846124 230533 228472 297955 301985 357689 350499 355601 358616 364427 366747 334565 372811 827053 871913 599560 507413 322104 316416 370002 368060 376663 380624 376753 382716 420738 422810 730842 764444 40.25 68.0 2
09:34:51 2023-09-27 454614 451161 97880 94720 157475 161441 169435 167317 99935 98197 120131 120596 150425 148702 450669 489917 1206628 1199060 465129 482260 133218 118106 140954 140538 169627 165819 156562 157056 95355 97160 323389 285315 844291 852293 230053 228121 297775 302409 358192 347603 357513 357358 364427 366747 336548 374770 826706 868878 605360 503892 322665 316929 370002 366919 376026 383517 375623 381797 418861 421550 739038 764408 40.25 68.0 2
09:34:52 2023-09-27 453563 454354 97313 95074 161416 162511 168363 168715 99287 98667 119579 121683 147934 149867 450440 481282 1226687 1202215 459406 482176 133118 117914 140560 140345 169343 165843 156265 157195 95160 97192 321336 287495 840027 845506 229746 227764 301070 299210 358228 350764 355889 356463 360588 369319 336044 369488 829736 872923 595330 505976 323345 318370 367745 367543 378934 382336 376152 381356 420774 424147 733040 767818 40.25 68.0 2
09:34:53 2023-09-27 458487 454675 97679 94844 159558 162305 169265 168313 99702 98535 120306 121219 148728 150010 450525 483578 1215132 1203343 463969 481459 132885 117881 141010 140538 169460 165959 156626 157195 95225 97192 324104 286378 840182 848009 228873 228472 297847 300576 358228 350800 356682 355321 362755 367295 336009 369452 827292 875539 598189 503007 323610 316416 369966 367543 378934 383213 376880 380683 420111 423704 740265 765604 40.25 68.0 2
09:34:54 2023-09-27 454837 453948 97570 94905 161252 162511 168330 168681 99764 98398 120156 121284 150356 149450 453242 484139 1226651 1198734 459588 482858 132602 118275 140560 140654 168923 166261 156265 157635 95095 97358 323495 288383 847521 845835 229069 227535 301035 300854 359309 349706 355045 356427 360553 367878 334494 369416 827321 865456 606853 505976 322140 316451 367709 368651 378329 380946 378071 381359 421780 423262 732922 767707 40.25 68.0 2
09:34:55 2023-09-27 458797 454923 97544 94905 157196 162114 169418 167915 99764 98398 119931 121320 150706 148856 454421 482672 1215668 1202562 465612 482212 132885 117881 140560 140151 169460 165994 156022 157195 95160 97027 323261 286427 843790 847373 228678 228472 297883 300155 357689 350764 354776 354290 362212 366235 334530 369119 826706 875539 603911 505617 325665 315717 369966 367507 378365 381229 376346 382830 418897 423406 737990 765604 40.25 68.0 2
09:34:56 2023-09-27 454878 454996 97642 94783 161296 161992 168747 167915 99764 98398 119931 121136 150356 149590 450669 487017 1224875 1200776 459624 482894 132328 118579 140364 140832 168957 166564 155978 157635 94900 97291 324104 288450 832511 847973 229069 227376 297847 298950 359887 349143 354776 356391 361129 367878 336280 372099 829421 871196 608876 507413 323172 318487 367601 369546 377581 379915 377304 378362 422031 422143 731362 769449 40.25 68.0 2
09:34:57 2023-09-27 458776 453563 97581 94780 161486 161509 169030 167814 99764 98398 120097 121169 150600 149241 454061 485575 1215668 1203463 466417 482212 132981 117914 141114 140909 169460 165750 156517 157195 95225 97192 320171 286266 841226 847177 228323 227764 297955 301134 356614 349143 351677 354255 362212 365655 335836 368305 826706 877472 598110 507054 322665 315802 369409 367213 377437 380056 376080 378506 418897 422476 734673 765369 40.25 68.0 2
09:34:58 2023-09-27 459468 452474 97646 94784 161521 161992 168898 168313 99669 98570 120259 121154 150776 149101 450561 491230 1211535 1194079 466307 482712 132818 118511 140560 140571 168957 166261 155987 157820 95160 97226 322299 288166 835832 854712 228838 228278 297745 299210 358768 347532 355350 354255 362791 367295 333839 369488 824878 863869 608324 503007 322629 315802 368853 369170 374373 381229 375209 378506 421438 419928 740088 765641 40.25 68.0 2
09:34:59 2023-09-27 458889 456143 97366 94719 161547 161505 168898 167915 99764 98398 120014 120855 150391 149241 450705 485575 1213945 1203455 466417 482894 132852 117881 140560 140118 169343 165994 156299 157195 95160 97286 323261 286177 845739 846738 227934 227570 297111 299210 356614 348617 351641 353971 361129 366801 333911 367198 825499 875539 609882 506694 324091 315802 368853 366919 376663 378923 375209 378434 421556 421892 737106 766710 40.25 68.0 2
09:35:00 2023-09-27 469166 455962 97806 94909 159073 162261 168830 168347 99769 98535 120097 121252 148175 148961 450705 491815 1211683 1194875 467151 482894 132718 118399 140364 140571 168923 166560 156265 157415 95095 97192 325438 287936 835585 854712 228323 227764 297500 299175 358516 347044 354485 354184 361164 366747 333839 369452 824878 863600 599560 503007 322629 315802 368853 368355 376848 380927 374112 378470 421402 419008 741141 767000 40.25 68.0 2
09:35:01 2023-09-27 468172 453185 97541 94655 161486 161509 168864 167915 99320 98365 120014 120888 148314 149487 450741 484139 1213871 1200847 466454 482894 132635 117881 141031 140118 169225 165874 156299 157195 95095 97027 324104 286615 845960 850485 227580 227376 296865 299175 356293 348653 351388 353688 361093 366801 333947 367126 825462 877893 606853 505755 324551 315658 368709 366260 378993 379915 373893 378290 418353 421370 735807 765332 40.25 68.0 2
09:35:02 2023-09-27 460246 454272 97645 94751 161482 161958 168864 168448 99764 98398 120259 121353 150391 149485 454421 488678 1217431 1190837 464369 481068 132668 118488 140560 140605 168991 166296 156517 157525 95095 97495 324104 288450 844012 854106 226876 226831 297811 299896 356650 346522 354489 353157 361150 365655 333839 369119 825499 865127 605360 500768 322104 314986 366605 367249 374337 381194 373775 377190 419521 419008 740181 767273 40.25 68.0 2
09:35:03 2023-09-27 460954 454207 97338 94647 161486 161509 168898 167915 99764 98398 119931 120888 150391 149241 455503 486787 1215338 1198734 466454 483236 132885 118004 140928 140645 169494 165878 156448 157195 95095 97027 323261 286615 849599 848009 227228 227024 297290 302291 358015 348367 351388 355912 363048 366436 335460 369165 825279 875357 604830 505976 321687 315802 368298 366110 376340 378782 374039 378398 417944 420921 735862 765024 40.25 68.0 2
09:35:04 2023-09-27 460899 456143 97338 94744 161399 161988 168898 167915 99764 98330 120014 121053 150391 149625 454004 489400 1216280 1189694 465099 483578 132635 117914 140560 140654 168957 166516 156195 157635 94933 97192 327440 288523 835701 855185 226841 226989 297955 300005 357689 346765 353739 352134 358939 365655 333297 368305 825499 866423 606853 501550 322140 315802 366605 367507 376319 380056 373474 376888 418897 418385 740088 768960 40.25 68.0 2
09:35:05 2023-09-27 457029 457577 97515 94784 161571 162149 168563 168347 99700 98603 119960 121219 150847 149450 453364 489650 1226038 1202562 463641 484605 132419 118399 140364 140638 169207 166564 156013 160032 94900 97192 324466 288450 834552 848009 227615 226129 297500 298462 357689 347568 351641 354255 361006 365655 333609 366059 827879 870256 602440 505976 322256 315802 365540 367507 375498 378358 375245 376094 419780 419963 730324 767273 40.25 68.0 2
09:35:06 2023-09-27 461222 454566 97346 94643 161408 161543 168932 167949 99764 98330 120014 120888 150425 149276 453364 490123 1213945 1189776 466490 483236 132453 118183 140462 140605 169191 166412 156265 157635 94965 97059 324466 288450 836977 852897 226173 226322 297500 299629 357402 346244 351677 353906 361006 367317 332563 367974 823091 862649 598110 501550 324091 315658 367978 367220 373670 379915 372729 378390 418754 417620 739978 765419 40.25 68.0 2
09:35:07 2023-09-27 457609 455973 97305 94647 161104 161992 168762 168730 99287 98365 120014 121086 150356 149448 455206 487161 1224875 1198030 463023 483578 132419 117914 140462 140973 168923 166202 156013 160032 94804 97326 321034 288486 836325 850941 227580 225587 296448 299473 357402 347288 351569 354255 361006 365620 332828 366059 827879 865424 606853 505976 321800 315802 365540 367249 376319 377759 375245 376094 418897 419044 730324 768363 40.25 68.0 2
09:35:08 2023-09-27 461282 454597 97342 94651 161443 161543 168932 167949 99764 98330 120048 121053 150425 149241 455362 491610 1213048 1189769 467555 483578 132453 117914 140563 141103 168957 166560 156299 157635 94965 97192 324466 288527 840376 853886 226173 226287 297081 297536 356650 345481 354775 355839 360898 366551 331372 369989 824516 863723 606485 502825 323172 315178 367745 366955 375255 378923 372947 381359 418825 416486 737990 767000 40.25 68.0 2
09:35:09 2023-09-27 456931 458769 97305 94647 161287 161505 168898 168448 99797 98431 120014 121284 150391 149729 454719 492337 1222199 1196142 463677 481104 132328 118488 140364 140865 168957 166564 155796 157635 94965 97462 323261 288342 846060 851690 227193 225395 297081 299473 356650 346244 351533 354219 361006 366801 331785 366024 827879 866423 595210 505976 321800 315802 366605 367507 374337 377494 374642 376094 418897 417762 728770 765641 40.25 68.0 2
09:35:10 2023-09-27 459281 457577 97777 94784 159152 161821 169367 167882 99835 98500 120029 121187 146579 149101 455538 489772 1215668 1212443 467850 483578 132751 117914 140757 140151 169494 166060 156517 157385 95355 97027 320171 286651 844033 848509 226876 225587 296038 298268 354441 345481 352334 354787 359009 364384 331785 366574 825535 870424 605382 505976 321344 315802 367780 364429 375786 376634 375245 377793 418435 417727 727663 763090 40.25 68.0 2
09:35:11 2023-09-27 456052 456661 97474 94655 161296 161992 168898 168448 99627 98431 119931 121284 150391 149169 455720 492337 1217468 1199097 459588 483578 132668 117881 140560 140185 169460 166292 156517 157195 95030 97027 324104 287531 842273 855318 227421 224855 295995 299473 354476 343374 351316 354255 359954 364675 329479 367715 827879 861092 606853 504544 320889 315802 365576 366632 373634 378916 375484 378390 419770 415108 728586 765184 40.25 68.0 2
09:35:12 2023-09-27 455095 456869 97548 94587 161521 161475 169469 167915 99797 98436 120092 120888 150600 149241 456115 487161 1217357 1206834 462297 483578 132981 118093 143210 139986 169797 165878 156736 157195 95095 96997 316001 285846 858308 848046 227615 224855 296354 300175 353378 345481 351569 354823 361006 363003 331785 369161 826706 865600 605382 505259 320209 315802 367745 363882 373217 376669 375814 377226 415056 416521 726632 761091 40.25 68.0 2
09:35:13 2023-09-27 456912 457339 97238 94619 161261 161509 168630 168597 99353 98398 119931 120920 150391 149311 455970 495491 1217468 1194406 459624 483578 132727 117847 140582 139889 169494 165994 156230 157195 95030 96861 322900 287540 848668 852897 226876 224507 296246 299582 354441 343374 351038 353971 359665 364100 329497 370215 827621 861564 597747 502861 320889 315478 365326 365090 373666 376634 374149 377964 418403 414018 728069 764987 40.25 68.0 2
09:35:14 2023-09-27 455562 458879 97305 94390 157404 161398 169283 167949 99353 98095 120048 120740 150425 149241 456115 487161 1217468 1208361 463808 483578 133102 117650 141178 140085 169642 165913 156170 157086 95030 96729 321125 286177 850285 848082 229428 224507 295164 300108 353343 345481 351569 354255 360752 363003 330782 368193 825535 865492 604830 504544 319530 315802 366640 363047 372136 377850 375245 376659 415056 416486 726632 761127 40.25 68.0 2
09:35:15 2023-09-27 455988 457339 97010 94458 161217 161509 168630 167983 99353 98330 119730 120888 150391 149520 455720 491610 1217468 1198216 463636 483578 132668 117766 140560 140185 169494 165994 156492 157195 94933 96729 322299 288008 844632 854565 229428 224300 296175 297753 354335 345799 351496 355912 358404 363916 329604 367126 826706 859736 596223 501745 320435 315802 364082 364173 371544 378916 373329 376250 413943 414053 732558 765604 40.25 68.0 2
09:35:16 2023-09-27 458128 458019 97131 94490 161261 162026 168363 168448 99320 98398 119730 121284 150391 149800 456079 487053 1224911 1201407 459516 483578 132668 117650 140736 140022 169763 165531 156517 157195 94933 97027 321336 288198 844947 850485 226104 223503 297081 297789 353343 346279 351002 354907 357505 362713 331318 367114 827292 865492 604279 503007 319238 315802 366122 363011 373217 376634 373748 375957 414732 419556 728623 762060 40.35 68.0 2
09:35:17 2023-09-27 462866 460145 97273 94647 159042 161885 168830 168448 99594 98398 119931 120888 148210 149483 458505 486638 1210472 1200033 466490 485021 132635 117881 140736 140151 169494 166296 156517 157527 94965 96696 323261 287972 848679 852897 227435 224542 295164 297789 352355 346558 351605 351916 359689 363003 331821 366595 820656 865492 605382 499283 321344 315358 365540 362757 373812 378923 369659 378306 414984 417141 737990 761127 40.35 68.0 2
09:35:18 2023-09-27 458687 458350 96720 94655 160957 162286 167865 168983 99320 98398 119764 121483 148211 149905 456079 487161 1226687 1196328 462370 483015 132328 117914 140462 140571 168991 166447 156265 157750 94836 97027 324104 291084 837627 850485 227596 224634 295508 297333 354476 345965 349451 353906 357745 365223 330513 365708 828041 868926 598110 505484 321344 315730 365641 364870 373932 378649 373024 376067 415139 416486 728770 765061 40.25 68.0 2
09:35:19 2023-09-27 462365 459736 97176 94495 161451 161475 169317 167983 99669 98467 119965 121053 150425 149276 457121 487125 1217468 1198806 469251 482529 132806 117684 140665 140680 169494 166029 156736 157195 94997 96729 318837 288071 844999 850485 227115 224855 295937 297500 353378 346244 349415 351916 360498 363003 329782 364638 821891 872447 596555 505259 321344 313957 365540 363082 373252 376073 369587 374966 415056 418813 732522 762206 40.25 68.0 2
09:35:20 2023-09-27 458723 458700 97010 94398 161261 161543 168898 168448 99764 98431 119965 121169 150425 149311 456798 489436 1226687 1199922 462333 482529 132453 117847 140567 140680 169225 166296 155953 157635 94869 97027 323622 290961 837740 851690 227435 224491 297189 296340 357003 345894 349308 354334 357577 364427 330567 364677 825279 868878 603911 504507 320435 315322 366122 365197 373146 376529 371787 375608 417740 419109 730324 765530 40.25 68.0 2
09:35:21 2023-09-27 463636 458310 97206 94490 161451 161475 168898 167949 99594 98330 119896 121053 150461 149505 457444 487089 1213908 1198734 469215 484728 132910 117732 140578 139986 169460 165994 156666 157195 95030 96895 323261 288378 846180 851690 226954 225087 294479 297897 353343 345445 349343 351916 358477 362389 331192 364271 820656 872306 596297 506413 320889 313921 365505 363011 373666 374327 372429 377853 414984 417264 728475 763910 40.25 68.0 2
09:35:22 2023-09-27 458943 458664 97143 94459 161186 161774 168864 168448 99731 98398 119931 121252 148175 149518 456761 493066 1223065 1199922 464661 483249 131989 117847 140133 140893 169256 166283 155844 158005 94933 97228 322299 290010 834166 852146 227435 225558 295164 297016 354441 344855 348817 353906 358116 364569 328680 364308 824878 865127 602440 504140 319982 313307 363282 365268 372065 375443 369623 376250 415686 415214 728733 765567 40.25 68.0 2
09:35:23 2023-09-27 463413 459764 96978 94390 158965 161441 168898 167882 99731 98326 120097 121053 148210 148926 457084 490088 1212669 1199922 469215 482493 132419 117813 140560 139952 169460 165878 156299 157195 94965 96696 326410 287936 845918 851690 225837 223538 294443 297428 352320 346260 349098 351844 358799 361375 329746 363720 822203 870669 600968 503857 321726 313599 367197 364992 374989 377850 369371 376867 414804 416273 736057 761054 40.25 68.0 2
09:35:24 2023-09-27 463896 459346 96982 94527 159010 161475 168864 168448 99695 98398 120014 121436 148449 149677 458129 493796 1212669 1188930 466490 485452 132419 117847 140462 140508 169191 166261 156265 157525 94804 96994 323495 290601 841283 855841 225837 225666 295343 295722 354122 343339 349415 351276 356681 363512 329985 365966 820656 856406 603911 502460 321344 312968 364373 364649 372875 376336 370806 377051 417404 413333 737953 763324 40.25 68.0 2
09:35:25 2023-09-27 460899 458696 97143 94455 161399 161475 168932 167915 99764 98230 120097 120855 150461 148998 458508 492528 1213908 1205748 468513 482457 132872 117650 140661 139889 169460 165497 156736 157195 94933 96696 326410 286763 849992 850485 227115 223434 294216 297392 355167 346741 351834 355264 356538 360862 328609 364677 825279 871269 603911 501295 319261 315766 364082 363704 373402 378311 372765 375576 413019 413982 724429 763366 40.35 68.0 2
09:35:26 2023-09-27 464087 459346 96978 94487 158567 161509 168898 168448 99764 98398 120173 121053 148072 148891 458778 487089 1211683 1199068 466717 482493 132852 117454 141094 139667 169999 165427 156736 157086 94933 96696 325438 288175 855889 854712 225837 223434 294479 297753 351997 344372 351002 351844 357469 359686 328715 365671 820620 866423 603910 498470 320435 313921 364373 363448 373138 377160 369515 375644 412439 413947 737106 758829 40.25 68.0 2
09:35:27 2023-09-27 459920 459841 96780 94454 161182 161305 168747 168949 99320 98398 119696 121483 148314 150115 458129 487125 1223102 1198534 460646 482493 132453 117454 140560 140118 169577 165878 156349 157495 95030 96831 327231 290639 847803 851543 227115 224398 295329 296663 354488 346778 348291 351880 355574 362968 328715 363430 825425 866351 603911 503757 319530 313778 364093 363011 371804 374362 369587 373606 415020 414018 730900 763361 40.25 68.0 2
09:35:28 2023-09-27 463973 460066 96978 94527 161338 161475 168932 167949 99764 98365 120014 121169 150495 149276 458402 489917 1213908 1197881 469311 482493 132842 117813 140560 140106 169729 165994 156736 157125 94836 96696 326410 288378 849068 851690 225837 223469 294216 297897 354739 344890 347278 351276 357756 360798 327688 362622 820620 870388 598026 504544 320435 312933 367160 364919 374158 376609 368779 376936 414476 414989 732885 763441 40.25 68.0 2
09:35:29 2023-09-27 465899 459854 96982 94398 161338 161475 168932 168313 99702 98467 120097 121169 150530 149276 458129 495116 1212152 1189581 469311 483583 132544 117766 140382 140742 169543 166412 156152 157635 94869 96994 324466 288523 838058 854633 225837 223503 293994 297477 353874 343303 349134 350710 356681 362713 326736 364823 819589 859736 605382 501086 320889 312019 363282 365399 369993 375443 367813 375076 415056 414697 739210 763324 40.25 68.0 2
09:35:30 2023-09-27 460246 459377 97111 94403 161477 161441 169401 167915 99833 98095 120097 120675 148313 148787 458778 490123 1213945 1203962 470251 482529 132419 117454 140560 140118 169747 165994 156517 157195 94933 96696 327202 287972 848207 851690 225837 223244 293099 297753 353988 345129 347278 353653 357470 360898 330021 364419 823086 868769 603911 505076 318860 313230 366937 363268 372086 375730 369623 376250 412188 414953 726634 758829 40.35 68.0 2
09:35:31 2023-09-27 462829 460026 97107 94423 161582 161183 169435 167766 99935 98095 120131 120888 150495 148894 457623 494180 1207354 1192969 470728 482493 132506 117454 140560 140151 169191 165497 156517 157195 94901 96664 324223 287293 845314 856483 225837 222093 293043 297753 353988 342884 349415 351807 356717 360898 325716 365708 819424 861360 606853 495630 319261 312968 364373 362935 369993 375443 368923 376779 411823 412623 731568 758792 40.35 68.0 2
09:35:32 2023-09-27 458943 462515 96676 94358 161182 161475 169033 167949 99320 98398 119730 120888 150461 149625 458522 489917 1220930 1201333 459588 483208 132453 117454 140560 139283 169763 165462 156736 157195 94933 96664 322299 289399 872305 853362 225729 223611 294051 296663 351889 346288 350836 351663 354863 361340 327423 360510 823055 865775 603911 503720 318489 313444 363836 363047 374158 374327 369515 372815 415056 413333 728733 762747 40.25 68.0 2
09:35:33 2023-09-27 463936 459999 97241 94431 161334 161475 168898 167949 99764 98230 119931 120888 148521 149566 458778 488678 1213908 1199922 468882 483243 132328 117454 140462 140118 169460 165994 156517 157195 94836 96696 325438 288414 851310 852626 225519 222745 293305 296807 353988 344408 348588 350181 356109 359686 327724 360474 818267 865456 600968 501513 320209 312019 362992 363961 373666 377211 370317 374784 413421 414989 735010 763334 40.25 68.0 2
09:35:34 2023-09-27 454537 460102 96938 94431 161191 161329 168747 167949 99320 98330 119896 120888 150356 149276 458778 494563 1223102 1199922 466198 486976 132253 117678 140509 140408 168822 166156 155623 158076 94708 97062 324104 290866 837113 852626 225837 227112 292334 294948 353378 345311 349387 351880 354543 359149 326626 363757 822473 858859 603911 502971 317621 312968 364350 364476 369727 375730 369515 373643 414328 411971 724465 761091 40.25 68.0 2
09:35:35 2023-09-27 458943 459913 96974 94295 161252 160960 169533 167882 99594 98095 119896 120463 150356 148755 458778 490123 1212189 1202263 469215 482529 132386 117340 140364 139019 169191 165462 156299 157195 94804 96756 326410 287531 846318 850485 225837 227184 291728 297358 351997 342884 347278 351916 356109 358042 328282 362880 824479 868926 602440 503610 317996 311912 366158 362790 372013 375288 369443 374738 410596 413821 723367 762244 40.35 68.0 2
09:35:36 2023-09-27 457080 460035 96942 94239 161486 160815 169435 167814 99320 98095 119730 120413 148106 148475 458778 493066 1204751 1194022 470511 482529 132295 117454 140364 139250 169225 166025 156517 157195 94869 96598 323261 287495 844114 858982 225678 227060 291693 297297 353988 342884 350228 350499 354507 356974 325716 363464 821011 865163 606853 495594 318628 312019 364350 360857 369668 375478 368368 373907 409625 413530 733711 759270 40.35 68.0 2
09:35:37 2023-09-27 459688 460170 96545 94487 160637 161992 168363 169017 99254 98599 119330 121483 149974 149974 458454 490956 1223139 1199915 463350 483959 132022 117488 140364 140118 168957 166025 156265 157195 94772 96664 323495 291327 842178 853362 225693 223697 294158 294677 354488 345799 349310 351663 354898 360624 326663 360366 824516 856442 599497 504507 317621 312682 364572 362976 369596 374676 368663 373342 414696 412587 724429 763361 40.25 68.0 2
09:35:38 2023-09-27 461554 460134 96676 94263 161226 161217 169166 167882 99764 98095 120048 120528 150391 148963 458778 491229 1212781 1202252 470251 483995 132328 117362 140364 139283 169460 165497 156626 157195 94837 96664 327231 288414 858158 851690 225202 222058 291516 295937 351997 342884 348605 351916 355290 357508 325527 360510 820693 866423 602440 501513 315762 312055 363282 360893 369993 374676 369551 373944 412401 413243 725121 760545 40.25 68.0 2
09:35:39 2023-09-27 465396 460179 96553 94395 160931 161509 168363 169133 99320 98398 119696 121252 150322 149729 458454 495491 1213908 1187268 465099 483995 131989 117488 140233 139986 169290 165750 156022 157635 94772 96631 324102 290168 845151 857748 224318 223768 293269 293850 353988 342884 347242 348839 354543 359938 326771 360510 819847 858411 607956 499599 319530 310535 363066 363961 369993 375730 365865 372779 413745 412297 735789 761127 40.25 68.0 2
09:35:40 2023-09-27 461443 459706 96652 94335 161116 161441 168898 167949 99320 98230 119730 120823 148210 149276 458778 493832 1224911 1196142 466257 483995 131898 117454 140035 140118 168923 166261 156479 157525 94837 96696 333577 291532 856510 852897 225202 223140 292653 294100 354488 343303 348852 351578 354472 360225 326771 359895 820693 856478 592310 503464 317331 311769 364572 364992 369884 374498 368296 372634 414184 413351 725712 761553 40.25 68.0 2
09:35:41 2023-09-27 459953 462519 96812 94235 161265 160447 169469 167766 99764 98062 119896 120201 146579 148857 460260 495742 1205022 1193135 471663 486323 132320 117320 140455 139922 169426 165427 156205 157195 94772 96499 327231 288445 850737 855841 224721 222827 290497 295758 351997 342606 347278 349688 354507 356407 324933 362622 818685 856442 597747 495630 317621 311983 363282 360893 368844 375744 367296 373980 410020 411357 730895 758292 40.25 68.0 2
09:35:42 2023-09-27 458860 460179 96553 94303 160966 161329 168630 168448 99663 98095 119730 120855 148106 149276 459429 496067 1217431 1198216 464369 483959 132022 117340 140269 139085 169191 165497 156299 157195 94740 96531 325438 288581 847587 855318 225519 222515 293660 293850 353612 342282 350762 350458 352280 358723 327197 364100 823345 857162 602440 498194 318294 311983 362654 362935 369993 377477 369267 369456 412475 412687 733596 763879 40.25 68.0 2
09:35:43 2023-09-27 462792 460188 96282 94423 160628 161992 167831 168983 99287 98599 119330 121284 148719 149765 458778 488714 1223139 1201631 462566 484789 132022 117340 140364 139250 169191 165497 156299 157237 94772 96664 324466 288559 853954 852897 225043 223140 293994 294100 351997 344824 348852 349760 355990 359973 326771 359316 820656 861360 606669 504273 315798 311510 363066 363961 369993 374377 368138 372479 414364 413239 724465 761127 40.25 68.0 2
09:35:44 2023-09-27 462587 460138 96949 94207 161486 160815 169435 167616 99764 98095 119931 120348 148175 148702 457888 496031 1205134 1193247 471588 485886 132022 117488 140168 139892 168991 165531 156492 157505 94965 96566 326410 288987 848906 857748 224741 223348 291053 296210 351925 342668 347242 349688 354259 355876 324933 360294 819847 856442 595210 495400 317621 311841 362738 360857 368808 375730 367032 373379 408728 410167 729309 759528 40.35 68.0 2
09:35:45 2023-09-27 459162 463168 96483 94239 160896 161329 168630 168448 99320 98326 119730 120790 147901 149800 456851 496031 1216205 1195626 463677 483959 131989 117097 140168 139667 168957 165462 156156 157086 94740 96499 322299 288486 850601 854597 225202 222515 292208 294999 351997 342582 347278 350782 352350 358042 324537 362622 822822 854815 606853 498194 315762 312968 360844 362962 369668 376645 369267 369348 411066 411249 731807 762244 40.35 68.0 2
09:35:46 2023-09-27 462135 459850 96652 94300 161221 160960 168932 167915 99386 98062 119931 120513 148210 148755 457530 491610 1214591 1204281 470400 484569 131956 117354 140392 139217 169358 165357 156487 157125 94837 96499 327231 288414 851490 851690 224282 223140 290701 294963 351997 342523 346846 351168 353445 355911 324933 359352 820244 866423 600968 501477 315173 311510 364093 360461 369956 374079 368403 372479 408728 411392 723465 759111 40.35 68.0 2
09:35:47 2023-09-27 463705 460174 96545 94304 161226 160815 169487 167915 99320 98230 119730 120823 150391 149276 460950 493796 1203008 1188337 470474 483959 132022 117063 140168 138844 169225 165462 156265 156976 94805 96335 324223 286651 850885 857125 224375 222515 292223 295901 351465 341571 346720 348599 355487 357649 324645 360258 819810 862175 596660 498194 318449 310860 363543 360061 369920 375730 365095 373010 407512 411685 733560 759528 40.25 68.0 2
09:35:48 2023-09-27 464009 463909 96644 94487 158561 161325 168363 168715 99320 98398 119613 120888 148107 149905 456887 493102 1214843 1192159 462987 483995 131807 117097 140168 139035 168957 165346 156265 157086 94708 96367 324466 288523 842243 856893 224569 221892 292208 293616 351997 342848 348063 347585 351260 357009 324933 359859 818231 858521 598110 496782 315437 310784 360988 362935 369400 375730 367178 369420 411245 410167 733670 761091 40.25 68.0 2
09:35:49 2023-09-27 460448 460170 96446 94199 160957 160960 168898 167882 99320 98095 119764 121012 148106 148475 456851 491646 1210399 1196328 468530 483995 131898 117063 140168 138939 168957 165137 156299 156976 94708 96367 321436 289399 849400 853764 223581 223140 290259 293993 351569 342776 346627 350566 353798 358331 324933 359316 819461 864511 598110 501367 314915 310748 364093 360495 369400 373377 367332 371691 408441 411032 721796 757737 40.35 68.0 2
09:35:51 2023-09-27 467006 462773 96615 94203 161226 160447 168932 167565 99320 98095 119696 120625 150391 149033 458246 497750 1203008 1193891 467188 483243 132022 117030 140367 142589 169343 165162 156736 156757 94739 96039 322674 286745 861644 857125 223902 222359 290877 294677 349841 341848 347242 348599 352350 356859 324933 359895 818685 861360 596660 497840 317621 309905 361024 360241 369993 375730 367776 369312 410581 412300 732930 759037 40.35 68.0 2
09:35:52 2023-09-27 463524 461810 96549 94239 160931 160960 168664 167949 99636 98263 119730 120888 150356 149241 456851 496139 1222868 1195403 466454 487703 131856 117611 139791 140438 168588 165924 155623 157635 94611 96599 327231 292186 838676 852897 223831 221892 290497 292722 353589 342812 346810 349688 352069 356656 323612 360294 819497 854815 599497 500732 315741 311038 360808 360893 366631 372402 366709 369456 410020 408626 722343 759977 40.25 68.0 2
09:35:53 2023-09-27 458480 462778 96619 94207 158929 160447 168932 167384 99353 98095 119931 120495 150356 148790 458246 491991 1212189 1202300 469215 483731 132022 117063 140168 138852 168957 165312 156299 156764 94805 96071 323261 288008 848914 851690 224217 222203 289924 295808 350935 342606 347865 349724 354430 356859 324933 358235 823271 867078 592310 500281 314514 311841 360916 359483 369740 373865 370570 369240 407120 410095 720193 760070 40.25 68.0 2
09:35:54 2023-09-27 469173 463759 96454 94272 160896 160926 168747 167915 99287 98233 119823 121039 148416 149395 461060 495923 1212029 1188074 470140 486066 131765 117306 139638 139217 168773 165843 155761 157495 94773 96565 326676 291012 844696 857748 222150 222449 290771 292276 351997 341776 347865 347550 353940 359014 323312 359316 816294 856629 602440 498009 315690 310060 363836 360205 366560 374605 367699 371655 407512 408517 731881 758572 40.35 68.0 2
09:35:55 2023-09-27 459800 463500 96446 94207 160973 160960 168363 167949 99287 98264 119662 120790 150287 149241 458174 496067 1213908 1194702 464005 483924 131956 117063 140168 139151 168923 165462 156121 157195 94676 96335 330419 288523 862036 854597 224182 221537 291516 293779 351141 340277 348779 348420 351992 358871 324645 361262 821002 857271 600968 496782 315762 310495 360699 360713 368217 375694 366659 369088 409984 409665 734899 759940 40.35 68.0 2
09:35:56 2023-09-27 462592 464565 95890 94296 157823 161462 167865 168681 99287 98264 119364 120823 147693 148891 457945 491574 1219567 1199922 462297 485018 132174 117063 140133 138844 168923 165462 156230 157195 94740 96335 324466 291084 844190 852293 223167 221821 291693 292206 350899 342884 346528 348563 351787 360342 323839 357624 821011 859736 599497 501513 315173 310024 360988 362935 368772 372331 367960 369190 411209 409484 725600 763992 40.25 68.0 2
09:35:57 2023-09-27 462404 462778 96516 94232 161151 160413 168898 167616 99320 98062 119330 120463 150322 148998 458626 495959 1201231 1192403 470653 483924 132207 117030 140035 139118 169290 165253 156175 156951 94901 96270 321436 287608 852199 857748 222918 221488 291398 294100 350827 340504 348358 347514 354411 356204 324825 359244 818105 856478 603911 497656 315496 309555 360988 359121 369920 374640 366622 369226 406301 411032 732081 758572 40.25 68.0 2
09:35:58 2023-09-27 467891 464086 96185 94304 157827 161329 168363 168681 99254 98398 119330 120855 150322 149694 457852 495260 1213908 1188656 464947 485395 131774 117225 140035 139184 169308 165497 156121 157195 94676 96467 327231 290843 846401 858982 222747 221510 290701 292241 351713 341776 347583 346469 352350 356974 323576 358235 816331 856023 600968 500283 317091 310273 363984 360569 366968 373341 367105 371510 409770 408088 731906 759539 40.25 68.0 2
09:35:59 2023-09-27 463604 464086 96387 94239 157827 161441 167831 168681 99254 98431 119296 121284 150218 149657 460586 492584 1224256 1201729 462841 485252 131922 117286 139958 139183 169207 165849 155943 157195 94676 96335 323495 291537 850432 855719 222868 221439 290842 291761 351429 342596 345758 347550 350980 356940 322858 357121 819847 859736 598026 501513 314658 310060 360988 360893 368716 371253 367960 369348 410020 408552 722270 761054 40.25 68.0 2
09:36:00 2023-09-27 459917 463827 96487 94208 161008 160447 168898 167882 99731 98029 119896 120233 148314 149070 458892 493066 1211683 1201631 470584 483995 131774 117214 140035 138844 168890 165162 156230 156976 94708 96039 325438 288414 850982 851690 222747 221821 289009 293580 349841 341524 345956 349366 353875 356538 324487 359982 821011 864622 600968 501032 315366 310860 360662 358580 368253 372366 368037 371158 408917 409449 720193 759111 40.35 68.0 2
09:36:01 2023-09-27 467818 463941 96349 94327 158154 161271 168296 168495 99188 98266 119559 120758 150533 149066 461024 498309 1208575 1185480 468530 485431 131642 117496 139638 139118 168389 165462 155294 157495 94708 96499 327231 290806 844126 856483 221705 221892 289483 292241 351961 340779 346810 347235 352315 356824 321844 358199 816294 857307 602440 498194 315137 309086 360988 358508 365531 374043 366659 369348 406043 407302 731881 756384 40.25 68.0 2
09:36:02 2023-09-27 463121 464086 95898 94207 160637 160960 168363 167915 99287 98230 119330 120463 147693 148891 458210 494144 1212152 1192319 464794 483959 131198 116916 139708 138653 168656 165312 156092 157086 94805 96435 327657 290639 849777 857748 222989 220334 289818 292509 349697 339572 348212 348371 351992 356407 322858 357086 817578 855419 598946 497840 315726 307220 360988 360641 366560 371526 364665 369348 409661 407623 733040 759650 40.25 68.0 2
09:36:03 2023-09-27 463910 463436 96127 94163 160861 160926 167865 167882 99287 98062 119579 120513 150113 148998 457852 496175 1222199 1191790 466454 483959 131066 117225 139443 138948 167856 165497 155294 157195 94515 96499 324466 291617 839810 852897 222747 220475 289686 291233 351961 341535 344674 347585 351992 356859 320869 358199 819266 852259 599497 499210 313702 309121 359541 360205 367671 371491 368037 371010 410654 408054 723650 759995 40.35 68.0 2
09:36:04 2023-09-27 466751 461850 95866 94208 160784 160815 168630 167915 99287 98293 119330 120201 150287 148823 458210 492491 1206853 1197439 468662 487321 131856 116929 139993 138939 168856 165057 156057 157056 94676 96238 324466 288450 850691 855318 222052 220511 291810 292064 348715 342294 346247 345427 351260 356538 322858 357403 818160 866387 599130 501477 315654 308116 360988 359339 368808 370180 364960 369384 406301 409484 728770 757905 40.25 68.0 2
09:36:05 2023-09-27 468111 462451 96127 94208 158154 159801 168363 167882 99287 98062 119330 120219 147901 149278 457852 496139 1208248 1185480 470584 483995 131132 117030 139443 138844 167890 165462 155294 157195 94534 96335 323495 290806 845828 854633 221014 221856 289044 291796 351429 340743 346528 346469 351787 356596 321558 359872 816416 855914 602440 498194 314514 308980 360916 358113 365317 373306 366067 369348 406043 406411 731140 757718 40.25 68.0 2
09:36:06 2023-09-27 465236 462748 96217 94200 160749 160703 168512 168313 99056 98335 119491 120758 150358 148858 458988 494420 1223498 1199135 464552 485737 131165 117063 139575 138844 168622 165253 155978 157195 94579 96295 324104 291532 839844 854069 222052 220440 289888 290467 350652 342329 344638 347514 351992 357612 320869 356084 819847 854138 596555 500732 313702 308222 360988 360785 365460 370145 367178 367942 408728 405240 720193 758829 40.35 68.0 2
09:36:07 2023-09-27 459881 463759 96250 96358 160896 160302 168630 167650 99320 97962 119662 119989 150287 148271 458928 492683 1211683 1202562 470584 483959 131231 116835 139743 142584 168890 164961 156013 156757 94644 96007 325438 288419 846098 853764 222150 220882 290540 292991 348644 340636 345332 348420 351884 354543 322678 358344 819847 863869 599497 495594 314845 310282 360952 357430 366238 371774 368221 370894 406043 407694 722109 759528 40.35 68.0 2
09:36:08 2023-09-27 469034 464743 96063 94272 157873 160858 168529 168347 99155 98062 119296 120882 150008 148998 461277 495995 1208249 1183852 467886 484677 131454 116929 139584 138819 167890 165312 155225 157086 96840 96039 323495 291084 839704 856384 220326 220511 289044 290419 350652 340264 345722 346190 351260 356573 320834 359619 813949 852823 600968 497840 313702 309798 360988 358040 364364 372070 365771 369384 406043 405240 730324 760558 40.35 68.0 2
09:36:09 2023-09-27 459798 462104 95761 94232 157827 160447 168363 167780 99254 98062 119296 120330 150078 148963 460623 495778 1213011 1192969 464734 483995 131198 117104 139756 139035 169022 165218 155632 156872 94611 95975 327231 288590 845768 857748 222569 219719 289079 291761 348787 338180 346554 346327 350930 356538 321879 358999 816416 857434 599497 495376 314694 308186 358781 359662 366302 373221 364408 366837 407512 407017 731449 759650 40.35 68.0 2
09:36:10 2023-09-27 465837 463073 95704 94304 157387 161329 167831 168681 99287 98095 119296 120610 147556 148787 458246 492373 1219567 1200033 464101 483959 131165 116835 139673 142554 168622 165196 155732 156867 94579 96039 323495 291775 843165 852897 222052 220440 289924 290397 349559 341812 342735 348765 351992 356573 320123 357086 818685 852860 596003 501032 314845 309776 359757 358977 364222 373047 367068 369170 409169 405975 723330 758572 40.25 68.0 2
09:36:11 2023-09-27 468107 462788 95924 96283 160671 160447 168363 167766 99287 98062 119330 120758 148417 148961 462334 492584 1210301 1194018 469141 484986 131132 116815 139533 138887 168773 165162 156013 156729 94644 96007 327231 288491 851093 854712 221014 220475 288273 291993 348787 341848 342591 345948 351848 354720 321844 357946 816331 861287 598026 501244 313738 307185 360988 358292 366560 369005 365870 368828 406043 407017 722307 756384 40.25 68.0 2
09:36:12 2023-09-27 465359 462859 96056 96287 160922 160157 168898 167616 99353 98029 119730 119957 150356 148201 458928 498982 1204714 1189009 468638 483995 131132 116640 139478 138875 168389 164966 155328 156757 96807 96007 324466 288523 854601 857162 221705 220475 288942 292438 349590 339191 345711 348025 351920 354011 322714 358344 814649 862138 598110 496672 314658 309324 360698 358040 367700 372118 363566 367647 406043 407694 731881 756273 40.35 68.0 2
09:36:13 2023-09-27 463854 465072 96124 94263 158043 160858 168296 167882 99155 98266 119525 120725 150428 149066 458892 499687 1215668 1193043 466198 485216 131198 116916 139517 142579 168389 165218 155879 156757 96808 96007 327657 288523 867233 855318 221741 219412 288570 292150 349841 338097 345478 346955 350719 355788 320905 358999 817578 847465 589613 495376 313738 309086 358817 358616 365496 373221 364996 369391 406266 406411 730620 759650 40.35 68.0 2
09:36:14 2023-09-27 465506 463118 95628 94203 157383 161217 167498 168715 99085 98398 119097 120855 147488 149520 459345 491610 1220063 1194406 459661 483995 131777 116835 139743 142381 168923 164931 155987 156986 94675 96205 326676 290975 847687 854069 221564 219956 290462 290326 348608 341632 342663 345948 351744 357385 320869 356569 818685 857271 596555 499989 312749 308045 359901 360241 366302 369557 365549 367419 408155 406411 722622 758987 40.35 68.0 2
09:36:15 2023-09-27 466238 465113 95858 96416 157823 160438 168363 167780 99466 98232 119262 120119 150078 148720 459453 494420 1201780 1189550 469273 485090 131645 116801 139821 142303 168807 164897 156156 156286 94547 95811 318436 286727 853088 857089 221014 219565 288277 292206 347178 338180 346247 344355 351497 353869 322858 356898 813949 856478 599497 496078 316141 307220 359901 358544 367700 370958 363271 369059 406043 407694 730842 756825 40.35 68.0 2
09:36:16 2023-09-27 468775 462824 96244 96317 157823 160447 167898 167915 99287 98062 119622 120513 149870 148718 458928 496103 1212743 1187999 466198 485288 131132 116929 139339 138844 168520 165172 155121 156837 94515 96007 325695 291084 845298 857125 220079 219754 288728 289955 349313 338690 344930 346796 350174 354685 319379 357946 811540 853536 599497 496782 313225 307685 360988 356391 364067 371253 364665 367719 405649 404002 728770 754167 40.35 68.0 2
09:36:17 2023-09-27 456437 463439 95733 96353 157712 160413 168512 167882 99287 98062 119330 120430 147488 148683 459823 496103 1210436 1194925 464698 485395 131165 116640 139478 142346 168389 164816 155294 156757 96740 96262 324466 288752 851423 855841 221705 219035 288570 290467 347773 337670 346810 344596 349621 355503 321106 357110 816148 853427 599497 495229 314514 309834 358062 358941 365424 371218 362722 368794 406301 408272 731449 759650 40.35 68.0 2
09:36:18 2023-09-27 465177 463109 96091 96316 158163 160311 168762 169539 99499 97964 119559 120054 147864 148370 461388 495067 1210712 1203306 470251 485054 131165 116640 139708 138653 168487 164632 155726 156539 96808 95843 325074 288306 857534 851690 221550 219070 288942 292001 347178 338726 342699 346190 349380 352597 320905 355816 818105 861323 599497 498194 311836 308186 356627 356427 366560 370109 364408 367082 406007 406447 723367 756421 40.35 68.0 2
09:36:19 2023-09-27 468836 462793 95672 96324 157827 160302 167865 167766 99287 98062 119296 120136 147953 148755 460876 490123 1204788 1185775 468919 483995 131132 116560 139575 142381 168389 164667 155865 156757 96740 96007 324466 289126 856402 857674 220114 219508 288942 290604 346549 340636 342519 345817 351884 353976 320834 355780 815102 856478 595330 502460 313729 306935 360698 356427 364912 368454 364887 367166 406007 405204 719550 755274 40.35 68.0 2
09:36:20 2023-09-27 469403 464488 95737 94111 157069 160858 167730 168414 99153 98095 119097 120430 147591 148996 461060 495995 1211683 1184601 462987 485742 131132 116674 139478 142381 168389 164897 155294 156764 96740 95843 326676 290879 843274 859627 220290 218882 289009 289991 348261 338726 342699 343010 351474 356323 318932 356861 811577 847429 607956 497922 313225 306008 360480 358580 363273 370109 364139 367978 408340 403967 728770 756384 40.35 68.0 2
09:36:21 2023-09-27 459953 463251 95640 96324 157712 160413 167831 167650 99287 98226 119296 120169 150044 148755 458964 500539 1216205 1189181 466857 487358 131000 116862 139200 138939 168321 165322 154983 156653 94515 95942 323495 288599 848329 855318 220326 218729 288942 290432 349313 338178 342339 346155 349872 354188 320412 357400 816961 850595 592310 496430 311546 308151 357738 357776 363273 371253 364702 367082 406043 403967 725529 757365 40.35 68.0 2
09:36:22 2023-09-27 460448 463474 95728 96358 157823 160564 167865 167915 99254 98230 119296 120430 149835 148961 460623 490195 1213945 1201631 462297 485832 131198 116286 139708 142113 168923 164403 156047 156286 96740 95843 324104 288008 854776 852897 220979 217432 288273 290467 345649 338726 342627 344355 348854 355253 320869 354703 818742 858909 587960 499240 313952 307544 357595 359266 365389 368829 364226 368610 409495 405240 720193 758572 40.35 68.0 2
09:36:23 2023-09-27 466481 463118 95932 96157 160671 159393 168898 170835 99320 97728 119657 119875 148314 148027 459345 495995 1201519 1187055 472000 485252 131455 116896 139214 142311 168389 164931 155294 156648 94547 95878 327231 288378 848713 857125 220290 219271 288315 290502 347773 337670 342699 343356 349980 351506 319639 357440 813949 857307 600968 495376 314845 306292 358781 355286 365204 371253 362794 367569 404151 405240 730842 754204 40.35 68.0 2
09:36:24 2023-09-27 468111 466723 95789 96383 157383 160443 167797 167915 99254 98062 119097 120233 147317 148683 458928 496031 1211683 1187241 463350 485431 131132 116560 139249 142113 167890 164931 155259 156648 96672 95843 325695 290637 849112 859357 220290 218202 290540 291848 347487 338441 344944 344806 351389 355111 318754 355671 814099 852736 596555 497487 311801 305333 359936 357753 365339 369933 362758 367131 406043 403367 727516 756149 40.35 68.0 2
09:36:25 2023-09-27 464775 466723 95705 94208 157352 160379 167764 167848 99122 98299 119160 121080 147591 149102 459647 491610 1216205 1200847 462950 484677 131198 116526 139743 142113 168856 164403 156013 156286 96706 95680 327231 288486 849084 852897 220136 217676 288273 290220 345649 339476 342591 344612 348890 355823 320384 353630 816368 857307 586510 495666 311801 306644 356342 358040 365460 367905 363600 366822 405094 405240 720230 757905 40.35 68.0 2
09:36:26 2023-09-27 468518 463470 95599 96349 157823 159936 167865 167597 99254 98029 119296 119925 150009 148616 459611 494016 1208248 1196624 470584 485395 131132 116526 139214 142113 167890 164918 155484 156335 94547 95845 324102 289399 851757 852183 219771 218895 288906 292054 346863 338690 340967 345392 350683 352280 321174 355168 815066 859736 590860 499210 313470 306222 359611 356356 364038 367286 363820 366837 404721 404567 719513 754094 40.35 68.0 2
09:36:27 2023-09-27 471241 463407 95704 96387 157387 160447 168228 169944 99023 98029 119179 120136 148512 148998 461314 496103 1211411 1180330 465099 485431 131132 116607 139214 142346 167856 164897 155225 156613 96672 95975 323495 292162 845849 858982 218921 218694 289158 295492 347487 338144 342627 344842 351744 352597 317898 356861 811540 847465 595935 496782 311765 306257 358459 355286 362150 369557 362722 366543 403512 404225 728216 754131 40.35 68.0 2
09:36:28 2023-09-27 459985 463434 95571 96286 157387 160413 167831 167882 99254 98062 119262 120086 147453 148683 459611 498655 1213724 1194875 464917 486120 131066 116540 139401 138558 168287 164758 155554 156555 96705 95680 324466 288523 844590 857711 220185 217676 288946 289550 347142 338619 344384 345573 348287 354401 318861 355204 812725 847429 596555 495106 312785 306789 356627 357501 363237 368677 363559 367603 406043 402769 731881 756825 40.35 68.0 2
09:36:29 2023-09-27 464665 465284 95599 96286 157383 159733 167831 169372 99221 98062 119097 120022 149940 148755 458892 496067 1217468 1189181 465099 485395 131273 116607 138788 142411 167856 164862 155121 156757 96638 95811 324713 291945 842659 852293 219569 218319 288942 288775 347701 338405 341243 346760 348532 353303 319471 356678 816231 849883 599497 498194 312841 309397 356449 356320 364048 369005 364408 367082 405682 404689 722363 756384 40.35 68.0 2
09:36:30 2023-09-27 469440 462722 95760 94140 157503 160277 168228 167631 99122 97931 119160 119989 147901 148379 461388 493391 1209400 1193170 470584 485395 130886 116600 139200 142242 167890 164926 155225 156252 96672 95747 327231 288450 847282 854712 218886 218659 288210 289550 346134 338726 342307 343356 349944 351998 318379 354130 813949 859736 596555 498506 313062 306789 358781 355820 366113 366482 362758 369092 404151 403931 721596 754966 40.35 68.0 2
09:36:31 2023-09-27 465689 463082 95672 96124 160597 159393 168363 170884 99287 97695 119330 119599 147590 147753 459611 499687 1201584 1187315 468602 485018 130641 116816 139117 142311 167856 164897 155259 156544 96638 95845 323495 290225 847271 860187 219806 218519 287652 292077 347559 336476 342447 345537 349166 351155 320310 354667 810357 857858 599497 494915 313952 305759 357702 355036 367151 370109 360537 367603 404436 405169 730842 754131 40.35 68.0 2
09:36:32 2023-09-27 463520 466719 95640 94240 157722 160090 167764 167498 99221 97962 119097 120022 147797 148473 459575 500139 1210399 1191468 466642 485395 130886 116252 139214 142277 167890 164667 155259 156252 96605 95648 324104 288486 843346 855318 219912 217641 288620 295873 346098 335569 342591 343321 347768 352562 318414 355780 813949 848191 598110 494602 313284 306720 355521 356356 363237 370145 360609 365676 405971 406155 728770 756384 40.35 68.0 2
09:36:33 2023-09-27 466457 467348 95374 96316 157128 160443 171500 167949 98916 98330 118898 120560 146770 148856 459611 492301 1217468 1196476 463956 488049 131066 116714 139429 142440 168554 164528 155563 156365 94515 95812 324713 290046 849294 852897 219748 217454 288942 290409 347861 338405 340452 343321 348573 354153 319209 354376 815716 847429 606853 498470 312066 306008 356627 357501 362693 367321 363271 367082 406043 404833 719550 756421 40.35 68.0 2
09:36:34 2023-09-27 469589 466723 95543 96148 157030 159902 167797 167317 99122 97895 119296 119892 149801 148271 459611 490159 1203418 1190623 467813 485166 130976 116252 139214 142079 168389 164403 155259 156223 96572 95551 327231 288486 852607 855318 218886 217641 288214 295283 344540 338180 342314 342902 349340 351998 318379 351533 811577 856406 596555 499720 313507 306789 357738 355286 362983 366482 360055 367900 403547 405404 723136 753596 40.35 68.0 2
09:36:35 2023-09-27 465030 463118 95534 96086 157383 159427 167865 171109 99362 98293 119422 120154 147485 147957 459539 500320 1203343 1188074 472258 485971 130575 116607 138757 142148 167823 164897 155009 156479 94515 95648 321436 290191 843042 855878 219311 218694 287688 295382 347422 336618 342037 344842 347804 350420 320127 355204 811308 854815 592310 493866 313062 306717 356627 353958 363273 369557 360573 366526 401989 403649 728770 753063 40.35 68.0 2
09:36:36 2023-09-27 467854 463479 95382 96224 157238 160564 167532 167882 98916 98062 119063 120430 147248 148926 459611 496067 1208248 1183829 463714 487284 130641 116252 138986 142143 167890 164403 155117 156252 96471 95648 324466 290191 845960 857089 218921 217397 288906 290710 348354 336511 341893 342758 349765 352386 319056 354521 811754 851800 589410 495376 312619 305298 357703 357896 363021 367869 360573 367603 403512 403516 724465 751923 40.35 68.0 2
09:36:37 2023-09-27 466890 466719 95506 94228 157028 160345 169557 167848 99089 97964 119126 120104 149871 148271 461277 493102 1217236 1194702 463993 485395 129987 116219 139077 142311 167823 164368 155117 156286 96437 95833 325695 291189 842836 852293 218886 217303 289158 288883 345614 338417 340488 345329 347245 351998 315912 354166 815139 849993 596555 498194 311734 306008 356342 355286 363021 367613 362758 365971 404151 403056 721084 755274 40.35 68.0 2
09:36:38 2023-09-27 459949 463470 95539 96086 157387 159427 167831 171144 99186 97895 119097 119907 149835 148271 459683 493066 1208248 1200809 467813 483995 130886 116252 139083 142044 168754 164786 155484 155974 94547 95518 327231 287387 868937 853400 220079 217164 287737 292054 344505 336653 341483 344842 345680 352315 318790 351424 813949 859736 595572 498194 312176 306789 354454 356391 363273 366738 360609 365417 406043 403967 721084 757905 40.35 68.0 2
09:36:39 2023-09-27 466787 464559 95474 95953 157823 159325 168646 166722 99221 97997 119097 120127 147591 148231 459683 496103 1199028 1186429 470474 484713 130641 116139 138986 142044 167856 164368 155259 156000 96605 95291 325438 287091 846511 857674 218546 216965 286879 289550 345059 334596 342073 342902 347768 351471 318896 351460 809177 857858 590860 494638 311765 306321 356627 355036 364364 367869 359451 366526 403547 403967 727700 754672 40.35 68.0 2
09:36:40 2023-09-27 470440 463505 95348 96149 157383 160157 171606 167351 99254 98029 118932 119875 149767 148305 461240 498728 1210376 1182969 467740 486007 130923 116540 138929 138437 167789 164792 155087 156723 96571 95680 321938 291386 843012 859627 217528 217641 288124 288883 346655 336476 341519 344842 349380 350420 316425 354972 809177 852331 598026 494989 312619 306789 357415 353652 363791 368970 360573 365971 401107 403695 727700 753711 40.35 68.0 2
09:36:41 2023-09-27 462789 467385 95600 96053 157348 159427 167648 167351 99288 97962 118898 119843 147490 148966 459575 501637 1216295 1189550 467482 486494 129626 116560 138530 142247 167258 164931 154691 156757 96404 95648 321436 290528 836888 852897 218886 216965 288093 290409 347510 336618 339938 343321 347209 351471 315947 354950 813949 848191 595084 496078 311734 306008 357758 355036 363021 367905 360645 364570 403583 403037 722307 754204 40.35 68.0 2
09:36:42 2023-09-27 464183 464885 95697 94136 157372 160166 168228 167582 99155 97997 119077 120104 147591 148615 459503 492158 1211683 1196142 463314 485054 131099 116406 139339 141812 167856 164254 155294 155927 94547 95584 325438 288008 851622 852897 219381 216257 288093 294965 343506 336653 340488 342902 347256 352597 316973 351177 811577 854778 590860 495364 312176 306789 354987 356391 363237 365716 360343 364900 406007 405404 719550 755860 40.35 68.0 2
09:36:43 2023-09-27 469173 463470 95413 95958 157387 159427 167831 171010 99254 97895 119097 119761 149835 148236 459647 494599 1208248 1188485 470584 485395 130072 116219 138986 142026 167823 164368 155225 156286 96605 95714 327231 290639 848472 852713 218066 217536 287350 291297 345436 338037 341616 345817 347590 349581 316973 351533 813949 857052 593760 497487 311293 306292 355557 353122 365078 366773 363271 364864 401107 404833 717438 752914 40.35 68.0 2
09:36:44 2023-09-27 470773 466968 95437 96184 157064 159393 167797 171179 99153 97862 118898 119989 147386 148236 459575 498982 1204751 1181250 468200 485431 129804 116252 138560 142079 167473 164632 154975 156435 96437 95680 326676 291084 841169 855841 217528 217676 287283 288775 346377 335605 340524 342902 347768 349337 315947 354130 809213 852295 590860 493902 312176 306789 356056 353122 361067 367905 359704 365417 400473 403695 727700 751923 40.35 68.0 2
09:36:45 2023-09-27 465432 464854 95317 96090 157045 159902 167582 167235 99118 97995 118898 119989 149835 148998 462700 496067 1208248 1187203 465978 488395 130910 116440 138948 142307 167789 164299 155087 155870 94385 95584 323495 288464 844339 857089 218546 216257 288391 290377 345472 335569 342001 342311 347768 352562 319281 351569 809177 848191 582108 496078 312582 305460 356663 355321 363021 366808 359415 367082 404757 403056 726595 753596 40.35 68.0 2
09:36:46 2023-09-27 465506 465499 95378 96053 157238 160157 171571 167814 99023 97962 118815 119989 146804 148475 459683 491610 1210436 1198216 462987 486151 130853 116059 139249 141812 167890 163842 155294 155748 96471 95477 325695 288008 853397 852897 218511 214988 287283 290409 343231 336618 340177 342902 346722 352562 316713 350364 811540 853536 568667 495594 311734 306573 354454 355856 362693 365646 360537 364828 404793 404548 719550 755274 40.35 68.0 2
09:36:47 2023-09-27 469839 463514 95283 95953 157277 159393 167831 171025 99056 98033 119091 119925 147797 148096 459575 495923 1207576 1193057 470511 485252 130076 116026 138879 141847 167823 164432 154983 155970 96470 95259 324466 288563 848140 853362 219286 217303 286879 288883 344540 337126 338401 344842 346722 349059 316938 351460 811613 857858 586510 496782 310195 306043 354490 352134 362150 365716 360645 364276 401107 404264 717401 753487 40.35 68.0 2
09:36:48 2023-09-27 467775 463470 95374 96019 157133 159359 167296 166789 99188 97862 118864 119728 147437 148236 459683 495959 1198140 1187203 469273 484641 130820 116186 139077 142109 167856 164070 155259 155965 96571 95000 326410 286660 850064 856446 219751 216594 286441 295928 343471 334561 341483 342830 346722 350350 317862 350010 811215 859736 596116 495339 312841 305890 356020 354184 363202 365646 358297 365639 402271 405404 725600 754598 40.35 68.0 2
09:36:49 2023-09-27 471927 467375 95439 96179 157247 159690 167730 167134 99056 97898 119091 119925 149871 148201 459611 500040 1204872 1182089 469584 485773 129804 116219 138495 142371 167292 164747 154691 156252 96370 95323 327231 291205 838803 855805 216783 216931 287395 288775 345578 334596 340177 342866 347733 349024 317707 351533 810640 847429 596555 493829 311955 306357 355485 354621 360979 367286 359379 364791 399805 402419 726558 750132 40.35 68.0 2
09:36:50 2023-09-27 464337 466006 95244 96115 156875 159427 167099 166755 99052 97962 118747 119843 149698 148948 461277 496031 1208248 1187208 463641 486571 129894 116186 138723 142044 167721 164618 154983 156201 94515 95421 326676 290046 847703 857748 218711 216500 288268 288667 344469 334490 341519 342552 347610 351963 318119 351424 810065 848155 596555 497358 312103 304136 356627 355001 360979 365681 359415 366526 403512 402136 724355 752342 40.35 68.0 2
09:36:51 2023-09-27 466751 465472 95179 96219 156403 160157 168869 167616 98850 98029 118830 120022 146770 148786 463413 493066 1215668 1192969 462261 484677 130790 116186 138951 141975 167856 164334 155190 156108 96403 95291 325695 290637 846084 852897 217563 216257 288676 288775 343506 337362 339389 342902 345645 351884 315920 351424 811540 848191 597928 498194 311111 306789 354454 354149 360979 365611 360573 363912 402307 401254 719513 751923 40.35 68.0 2
09:36:52 2023-09-27 462555 465508 95625 96048 157383 159325 167831 171039 99188 97962 119063 119647 150009 148236 463687 496897 1212743 1201653 464187 487358 131066 116119 139075 142069 168520 164522 155121 155679 96671 95064 325438 287972 851113 857748 218816 215552 287283 290409 344923 339338 342588 342902 346165 351963 317707 350364 811540 852261 599431 498194 311293 306789 354454 355250 360979 367308 360573 364276 403512 401218 717947 755673 40.35 68.0 2
09:36:53 2023-09-27 467675 464492 95600 94103 157348 159359 167764 171039 99153 97695 118980 119664 147248 147854 459647 496031 1204714 1192319 471403 483995 129894 116106 138757 142010 167856 164070 154949 156108 96403 95259 321436 288450 850542 852897 219327 216594 286441 288775 343506 336618 338092 342902 346651 348259 315947 350858 811504 857307 594532 496782 309393 306789 354383 354871 363791 365646 360537 363432 399840 403659 716856 751354 40.35 68.0 2
09:36:54 2023-09-27 469219 464854 95316 94337 157139 159767 169748 168887 99122 97964 119043 119843 147144 148096 459539 492851 1202326 1188977 467850 485018 131099 116019 139304 138038 168355 163318 155294 155177 96571 95357 323495 288782 870479 855841 217493 216223 286879 288797 342983 336618 339938 341758 347488 349337 315947 350081 809140 857234 598835 495594 311734 304994 356056 353617 363021 366535 358369 365676 401107 403021 721084 750785 40.35 68.0 2
09:36:55 2023-09-27 468598 465280 95244 95982 156770 159427 171500 167168 99052 98093 118864 119728 149767 148236 459647 498982 1206993 1181324 467886 486115 129898 116219 138642 142209 167557 164368 154691 156217 96370 95323 323622 291578 849243 857089 216597 216257 287108 288861 345059 335814 339938 342830 347768 348294 315920 351496 809104 851946 576748 493866 311293 305065 355521 354421 360979 368790 361584 364536 402391 400969 726692 753711 40.35 68.0 2
09:36:56 2023-09-27 464515 467385 95382 94305 156959 159359 171585 166621 98916 97862 118747 119728 147522 148101 459345 496031 1208575 1189562 466642 485395 130724 116139 138978 142010 167557 164070 154940 155545 96370 95194 327231 288491 843674 855805 218171 214953 287738 288775 343506 333520 341483 342311 345090 351884 317707 350364 810065 848155 586510 492397 313026 304494 354419 354752 360979 365611 357220 363398 403476 402100 728696 752342 40.35 68.0 2
09:36:57 2023-09-27 465432 468047 95464 96048 157128 159389 167031 171074 99052 97862 118864 119810 147490 148966 459611 500393 1215705 1192319 467482 488395 129894 116406 138349 142336 167225 164758 154304 156113 96467 95747 325695 291556 835605 852626 217493 215922 286476 288953 347861 334525 341307 342902 344571 350105 322050 351352 809749 847886 593760 490935 311293 306573 355003 354184 362840 367321 358333 362590 402271 402454 726595 754860 40.35 68.0 2
09:36:58 2023-09-27 463524 465832 95374 95985 157128 159359 167464 171074 98953 97695 118830 119696 147490 148654 459683 493066 1208248 1198296 465026 484677 129894 116186 138757 141778 167856 164091 155225 155246 96470 94775 323495 287495 848825 852756 218171 214919 286240 288775 342983 334596 339115 342794 345367 351436 317707 349236 809177 851656 592142 497840 310414 305782 354171 354219 360979 365763 359379 363689 403547 401254 717365 754598 40.35 68.0 2
09:36:59 2023-09-27 465323 464854 95370 95891 157163 158751 167464 168650 98916 97833 119057 119778 147660 147819 459575 497602 1205881 1197426 470400 487012 130393 116086 138688 141876 167789 163842 154975 155281 94482 95000 327231 287900 853050 850485 217493 216119 285659 288775 344923 334596 339389 342794 343572 350385 316425 350063 810930 852295 568667 496782 310414 305890 355003 354219 363791 366792 358333 363139 403512 403340 718966 753596 40.35 68.0 2
09:37:00 2023-09-27 469885 465544 95252 95891 156909 159004 171571 170919 99085 97695 118747 119696 149767 147994 459719 491610 1204714 1189776 469251 484677 129719 115833 138616 138029 167557 164036 154940 155965 96403 95161 323495 288527 846401 854106 216783 216223 286038 288879 343471 336582 338092 342311 346687 348259 317707 350292 808909 854175 595084 498194 309975 306357 354987 353870 363021 367308 360537 363761 399244 402419 715261 752379 40.35 68.0 2
09:37:01 2023-09-27 467891 468042 95405 96083 157024 159325 167696 166885 99089 97931 119091 119925 147591 148217 459683 496031 1193817 1189694 467630 486176 129894 116026 138775 141778 167789 163318 155225 155281 96504 94807 327231 286615 849266 856446 217120 215980 285682 288793 342983 334525 340177 341758 346165 348294 315920 348219 809491 858521 596445 498194 311293 304530 355485 354871 360979 365763 358297 364864 400437 402136 719550 753174 40.35 68.0 2
09:37:02 2023-09-27 473524 464805 95244 95891 156875 158684 171500 170765 99153 97695 118781 119599 149767 147959 463047 498300 1203493 1180484 471059 485395 129838 116219 137991 142006 166730 164334 154227 156252 96337 95161 324453 290701 841311 855318 218050 216257 286642 288427 344540 334022 339150 341794 345090 348675 315920 351424 809491 847356 598026 491665 311147 305423 356727 353616 360763 368862 360047 364846 400971 401957 726374 753174 40.35 68.0 2
09:37:03 2023-09-27 467377 466199 95122 95924 156765 159393 171465 167515 98883 97997 118631 119761 146804 148720 463357 495923 1206853 1184623 463314 484677 129715 116026 138626 141876 167326 164362 154583 155748 96236 94903 327231 288523 842323 859627 217155 214884 286991 288332 345411 334525 338401 340486 346687 349581 315883 350328 808344 847325 586510 494252 310414 304994 355521 353087 360979 367308 358010 364864 401036 399987 721759 751236 40.35 68.0 2
09:37:04 2023-09-27 464844 465535 95179 95882 156879 158928 171465 168625 98883 97695 118747 119599 149490 148132 459611 500882 1210151 1189732 467307 484533 130072 116119 138391 142069 167456 164195 155018 155575 96501 94967 327231 288486 843095 854712 219286 214850 285677 288996 343471 333870 341058 342541 343297 349302 315920 349272 810065 848191 586510 490205 311293 305460 354752 353652 360979 365646 356146 360515 401953 401218 727663 752914 40.35 68.0 2
09:37:05 2023-09-27 464406 466235 95122 96017 156775 159182 171536 171109 98990 97895 118665 119728 147080 149070 459647 492337 1210551 1196476 462297 483959 130330 115799 138757 141644 167856 163318 155082 155212 96403 94711 327657 288184 850311 852897 217493 214219 286673 288775 342803 335569 338365 342311 344606 350350 315883 349272 809177 848191 600924 497487 309975 305675 353392 353617 360399 365763 359415 362590 401107 401186 715297 752877 40.35 68.0 2
09:37:06 2023-09-27 463604 464854 95252 95757 157178 159148 167730 168414 99056 97797 119043 119599 147489 147752 459575 495116 1205860 1196439 470584 485130 129715 115833 138783 141876 167789 163773 154940 155948 96303 94839 323495 289399 850040 850485 217120 214919 284694 288775 342983 334525 338365 341794 344810 350140 315920 348184 809140 847392 592142 497619 309939 304350 353356 354184 360979 365763 358297 362590 402873 400584 715297 751959 40.35 68.0 2
09:37:07 2023-09-27 470101 465539 95053 95683 156770 158507 171500 170765 99085 97728 118864 119599 149732 147753 462125 496067 1202971 1190623 470584 485395 130529 115833 138586 142110 167292 163352 154725 154962 96303 94807 326676 288536 848956 852293 218050 215587 285374 288662 344923 334525 337345 342902 343537 348675 315920 349236 811504 856060 586510 495376 310671 306321 354502 353870 363021 366792 358046 362809 401538 402168 719292 753599 40.35 68.0 2
09:37:08 2023-09-27 470769 465755 95431 96050 156959 159292 167031 166554 99052 97862 118665 119696 149559 147992 462260 491574 1200326 1188930 467850 484533 129809 115866 138726 141907 167789 164105 154691 155748 96370 95064 325438 288581 849522 855046 218050 214953 285619 288874 342983 335569 339501 341794 345645 347704 315920 349272 809491 854815 590860 497487 309101 305890 354135 353870 360726 366792 359958 362590 398091 401254 714249 751084 40.35 68.0 2
09:37:09 2023-09-27 467780 466047 95244 95653 157168 162743 167831 170694 99254 97662 118898 119443 149697 147238 459755 499036 1198364 1183007 468566 484677 129630 116026 137996 141855 167027 164070 154617 155281 96236 94775 326774 288523 862265 856384 218358 214953 283830 288874 343471 333870 338401 340761 343607 348680 315920 349308 808344 854748 590860 493161 311184 303923 356008 353798 364048 367789 358990 362445 401254 402842 724429 751588 40.35 68.0 2
09:37:10 2023-09-27 468895 466271 95248 95891 156369 159393 171155 171109 98916 98200 118660 119728 149490 148236 459647 495706 1203418 1179644 463677 484031 129537 115833 137884 141713 167143 163842 154583 155748 96236 94839 327231 290879 843093 857162 216823 214735 286566 287010 344923 333520 338330 341241 345645 347219 315367 351195 807200 848191 586510 492013 310414 304994 354171 351880 360979 365646 357256 362590 397463 399706 724465 749858 40.35 68.0 2
09:37:11 2023-09-27 465396 466235 95122 95853 156408 159072 171190 170919 98883 97728 118501 119957 147541 148475 463357 495959 1208538 1187227 465204 484910 129882 115892 138573 142654 169616 163352 154381 155281 96203 95162 327231 288450 846290 855878 219017 214219 285561 287891 342983 333520 339389 339423 345125 349337 315589 349272 807200 845724 576748 492434 310414 303177 354525 353087 360399 366792 357256 364276 401071 399706 720193 751569 40.35 68.0 2
09:37:12 2023-09-27 465432 465575 95025 95625 156403 162892 171465 171004 98883 97728 118501 119599 149524 147700 459611 497566 1212189 1187241 467151 487703 129275 116059 137910 141855 170227 164105 153945 156108 96002 95161 326774 291107 840323 851690 218050 214492 284730 287113 343541 334256 339203 342311 343021 347739 314923 350364 807998 838415 596555 491760 309319 305460 354002 354370 360689 365356 357794 360443 399560 399742 720193 753711 40.35 68.0 2
09:37:13 2023-09-27 463715 467822 95280 94135 156626 159292 166599 166688 98920 97964 118694 119925 146977 148096 461277 492301 1208248 1193006 464984 487012 129894 115481 138626 141511 167557 163180 154983 155246 96236 94421 324104 287972 857134 852897 216597 213556 285717 288332 342983 336636 337310 341794 343607 349337 314887 348219 808569 846957 600924 496782 308561 305030 355003 354621 359566 365506 358333 360551 399911 398795 717396 750822 40.35 68.0 2
09:37:14 2023-09-27 466169 464885 95110 95679 156796 162707 171571 170610 99085 97428 118781 122723 149559 147616 459719 496031 1201268 1191468 470548 485054 129541 115799 138389 141714 167258 163863 154476 155246 96203 94518 324466 288283 847484 850941 216823 214919 283861 288021 342983 333520 337345 342830 341958 346943 315920 349916 810640 847429 600924 495376 309538 304066 354002 355839 360799 365186 359973 360370 401881 401076 715187 752342 40.35 68.0 2
09:37:15 2023-09-27 470510 465719 95183 95786 156731 162778 171500 170765 98916 97865 118728 119436 149490 147616 459719 496067 1203418 1187319 469880 483959 129537 115720 137918 141632 167292 163352 154514 155281 96203 94711 323130 288419 843346 851690 216823 214919 284259 287927 342983 333520 338724 342588 342507 347946 315883 347956 810640 854778 586510 493902 309538 305890 351974 351880 360979 365763 357220 359863 397498 401254 718530 749723 40.35 68.0 2
09:37:16 2023-09-27 467928 464193 94964 95650 156770 162707 171500 170610 98916 97695 118501 119518 149386 147994 459719 496103 1195557 1180468 470474 483959 129715 115481 138302 141592 167326 163318 154476 155177 96270 94581 325438 287756 846952 855878 216823 214219 283790 288793 342983 333870 338436 339697 343607 349800 315667 348522 808389 855878 594952 498194 309392 302999 356008 353761 360799 364162 357220 363175 398370 400022 717944 748956 40.35 68.0 2
09:37:17 2023-09-27 467818 464881 95248 95522 157133 158272 167797 170421 99254 97395 118898 122553 147282 147807 459755 498300 1192969 1180293 468602 486250 129448 115833 137884 141580 166730 163387 154227 155281 96236 94646 326676 288008 840548 855841 216823 216347 283591 288368 344923 333870 338436 340211 343572 347219 315920 349953 807163 856096 592142 496078 310414 303142 353922 353870 360979 364631 356146 363175 398334 400620 719550 748498 40.35 68.0 2
09:37:18 2023-09-27 469072 466714 94992 95683 156770 162778 169344 168532 99023 97698 119057 119436 146977 147649 459575 501455 1199996 1182090 471923 485359 129360 115833 137849 141713 167174 164389 154519 155713 96169 94807 326676 288559 840802 857748 218050 214919 283790 287450 344923 333870 338365 340211 343572 346184 315920 348184 807200 847501 568667 490935 310414 303853 355003 353870 363021 366535 358011 360515 398649 401290 724429 749636 40.35 68.0 2
09:37:19 2023-09-27 467845 466271 94960 95725 156408 159105 171430 170835 98916 97862 118501 119696 149317 148305 459719 496175 1205642 1182933 463350 485054 129626 115866 138302 141778 166763 164133 154476 155315 96203 94549 325695 288559 846511 859627 216823 213556 285566 287010 342983 333252 337345 338708 345125 347774 313966 348745 805984 846161 568667 492470 309538 304066 354171 353870 359602 365763 356146 363175 400898 398547 723539 752226 40.35 68.0 2
09:37:20 2023-09-27 464187 466154 95118 95913 156631 159038 166815 168827 98920 97898 118467 119681 147084 148654 459719 501408 1208575 1187203 465063 485054 129537 115926 138253 141580 166763 163352 154476 155281 96203 94614 323130 288486 851423 855318 216145 214185 285129 287270 342983 333870 339424 339423 343021 348294 314923 347939 806592 844494 568667 493167 310414 302221 352368 354871 359892 365763 357757 362627 400508 398795 724502 749067 40.35 68.0 2
09:37:21 2023-09-27 466486 466334 94953 95750 156155 159215 171035 171144 98949 97728 118467 119599 147080 148654 462774 495332 1213982 1190623 462333 485467 129448 115481 137884 141546 170570 163352 154227 155281 96036 94743 324713 291494 847153 851690 216823 214219 285601 285695 342767 334022 338724 341794 343021 347219 313829 349343 807998 838451 587960 493161 309539 304779 353893 353798 359712 367825 360047 360262 401538 398654 721522 750702 40.35 68.0 2
09:37:22 2023-09-27 465067 467333 95017 95783 156522 159000 171155 171004 98848 97728 118467 119728 146977 148305 459755 493138 1208248 1193006 462297 485166 129715 115673 138661 141546 167557 163318 154725 155251 96236 94327 324713 288211 851029 852293 216823 212895 285601 287046 342983 334525 339203 340761 344846 347219 313453 349308 810640 838415 586510 493536 306712 303709 353752 351880 359314 366535 357758 360407 398685 397644 719550 750822 40.35 68.0 2
09:37:23 2023-09-27 463973 468711 95017 95749 156621 162931 167515 170968 99019 97695 118467 119436 149490 147753 464017 493796 1204751 1195589 466381 483924 129630 115448 138586 141555 167292 163283 154691 155177 96235 94327 324466 287369 870232 851690 218358 213522 283940 287999 342983 336124 339501 340439 345894 350894 313787 349769 810566 843839 568667 495119 306604 304565 353965 353870 358701 365727 359936 360262 398649 397573 718456 749687 40.35 68.0 2
09:37:24 2023-09-27 463968 476455 95053 95687 156373 162892 171395 170765 98883 97695 118467 119599 146599 147751 459719 494144 1206853 1197439 465026 483959 129715 115686 138739 141511 167523 163573 154725 155069 96203 94391 325438 287495 870861 854106 216597 213522 284264 288296 342983 335759 339444 340450 342507 348294 314630 348779 809491 843656 553161 496078 308556 304066 354002 351880 358197 365179 357758 360370 398649 397573 716312 750665 40.35 68.0 2
09:37:25 2023-09-27 463968 466226 95244 95911 156750 158549 169225 170912 98920 97731 118728 119599 147084 147887 459575 495116 1204113 1194739 467776 485018 129983 115733 138502 141511 167258 163283 154725 154828 96501 94391 333820 287293 848825 850485 218050 213556 283569 288296 342983 333870 339203 340175 342472 348294 315367 349645 809491 846920 600924 496430 306784 304030 354484 353870 358449 364084 357184 360407 399280 397573 714212 752639 40.35 68.0 2
09:37:26 2023-09-27 473427 466226 95053 95653 156770 162637 171465 170421 99052 97395 118665 122553 149628 147307 459683 496067 1203730 1187458 470584 483959 129541 115640 137974 141802 166994 163318 154583 155246 96169 94549 323622 288576 862791 850485 216823 214185 282943 287738 342983 333870 339444 340211 341172 347254 315883 348779 809220 849993 590670 496430 309065 304030 354002 354871 360363 363255 359681 363181 403532 398654 716413 753599 40.35 68.1 2
09:37:27 2023-09-27 466563 466083 95244 95846 156740 158339 166882 170694 99085 97428 118781 119599 147213 147700 462356 496067 1202524 1194097 470584 486976 129537 115481 137849 141511 166730 163318 154227 155212 96169 94327 326676 287936 855055 850485 216823 216081 283163 287414 342983 333870 339203 340761 343123 347739 315625 348532 808917 848191 599431 496430 308556 303177 354002 354621 359314 363539 356146 360370 399876 397609 714212 750169 40.35 68.1 2
09:37:28 2023-09-27 464985 465535 95049 95484 156626 162601 167582 170421 98916 97395 118501 122655 149524 147238 463687 496031 1201780 1192319 470584 483583 129364 115448 137940 141345 166730 163170 154193 155069 96135 94391 322299 288026 846511 849847 216823 214001 283074 287104 342983 333870 339203 340690 342979 347739 314887 348248 808623 848638 592142 495821 308894 302999 353965 354584 358593 363362 359536 360226 399840 396426 713165 749723 40.35 68.1 2
09:37:29 2023-09-27 464661 466123 95114 95586 156879 162672 171536 170694 98990 97532 118501 122638 146735 147134 459719 496031 1202437 1193170 470584 483995 129537 115607 137884 141511 166730 163721 154227 154962 96135 94391 323495 287531 844441 851690 216823 213556 282099 287010 342983 333870 339203 339661 343123 348259 314887 347792 808917 845652 599431 495376 306784 303142 351974 353870 358197 363249 356182 359827 399244 396426 713707 751588 40.35 68.1 2
09:37:30 2023-09-27 466746 465898 94988 95522 156601 162637 171500 170575 98916 97395 118467 122604 149490 147238 459719 496031 1202636 1190623 470584 483583 129453 115448 137918 141533 166763 163283 154227 155493 96169 94359 326774 288252 851783 850448 216823 214036 283109 287446 342731 333690 339094 341097 342618 349908 315223 347536 807017 848009 597938 496099 306820 303142 351974 354370 359170 363468 357717 359863 399876 397609 715903 749723 40.35 68.0 2
09:37:31 2023-09-27 465318 466011 94953 95522 156408 162637 171500 170540 99052 97623 118501 122723 146735 147134 459719 496031 1201705 1190623 470584 483995 129537 115448 137849 141315 166663 163283 154227 155212 96169 94327 323495 287972 865426 849847 216823 213556 282099 286974 342983 333388 338724 340725 342979 347739 314923 347756 807144 848191 590670 495376 308592 303142 351974 354370 358737 363249 356146 359827 399560 396426 714229 754784 40.35 68.1 2
09:37:32 2023-09-27 466358 468042 95252 95722 156740 158095 166964 167943 98920 97597 118694 119404 146977 147238 462089 495995 1199922 1194875 470653 483959 129651 115448 137849 141477 168754 163214 154227 155069 96036 94327 327231 287972 846290 849847 216823 213556 282813 286974 342983 333870 338963 339697 342979 347739 314887 347756 808917 846920 590670 495376 306820 303142 351974 353870 358232 363539 356146 359863 398685 396426 713165 749723 40.35 68.1 2
09:37:33 2023-09-27 463968 466235 94961 95492 156770 162672 171430 167908 98916 97395 118467 122519 147080 147065 459683 496971 1201668 1193006 467114 483243 129537 115448 137815 141477 167027 163135 154261 154962 96169 94198 324104 287293 849080 850485 216823 212895 282205 287010 341982 333870 338724 338673 341480 347254 314408 347769 808917 845688 592142 496078 306784 303106 353857 353616 357946 363255 359027 359719 401684 396285 715394 751384 40.35 68.1 2
09:37:34 2023-09-27 465099 466056 95122 95525 156408 162409 171500 170421 98990 97597 118467 122638 147232 147273 462260 495778 1201231 1189586 470584 483959 129364 115448 137927 141336 166663 163249 154227 155212 96169 94327 324466 287621 844700 850448 216751 213522 282064 287099 342983 333870 338724 339661 340913 347185 315367 347756 808344 848191 597938 496078 306820 303106 351974 353870 358772 363249 358518 359791 399876 396461 713202 749723 40.35 68.1 2
09:37:35 2023-09-27 464693 465535 94920 95484 156442 162637 171190 170386 98883 97395 118385 122519 147080 147254 459755 496031 1201705 1190623 468530 486213 132741 115448 137815 141280 170297 163283 154227 154962 96036 94262 326676 287972 846841 849883 216823 215739 282099 287225 342500 333870 338724 339733 342496 349836 314599 347427 809443 845579 592142 495229 308218 302928 351938 353761 358557 363213 358518 359285 398649 396391 715283 749687 40.35 68.1 2
09:37:36 2023-09-27 464957 467375 94961 95492 155987 162715 171190 170421 98883 97362 118501 122485 149386 147238 459719 496031 1201584 1190623 470584 483959 129275 115414 137922 141345 167140 163283 154227 155104 96036 94327 326676 288049 844441 849847 216823 213522 282064 286880 342500 333870 338724 339697 342496 347219 313966 347473 807200 846957 590670 495376 306784 302893 351974 351880 357658 362486 358518 359285 398649 395801 711114 747532 40.35 68.1 2
09:37:37 2023-09-27 465227 465539 94960 95488 156408 162409 171225 170421 98916 97362 118501 122519 149456 146999 459683 495645 1199922 1191431 470584 483959 129360 115414 137815 141477 170297 163111 154227 154962 96036 94262 327231 287531 843784 852546 216787 215739 281949 287324 342356 333762 338338 339554 342629 349662 314450 346518 808344 846957 602417 495376 306784 302821 351758 353870 358197 362451 358011 362001 401684 396391 712661 750206 40.35 68.1 2
09:37:38 2023-09-27 464725 465934 94961 95459 156373 162409 171430 170421 98916 97362 118467 122519 149490 147273 459719 496031 1201584 1190707 470653 483959 129360 115414 138032 141477 166730 163135 154227 154962 96036 94262 326676 287972 843893 849847 216823 213373 282064 286974 341982 333870 338245 339697 342496 347185 313930 346336 807200 845724 599431 495376 306100 302645 351794 351880 357693 362451 358011 359285 398614 396601 714229 749377 40.35 68.1 2
09:37:39 2023-09-27 463953 467396 94929 95492 156408 162672 171225 170421 98916 97532 118501 122587 149490 147273 459719 496031 1201780 1189586 470584 483959 129364 115335 137944 139523 168754 163145 154343 154970 96200 94391 323622 287909 846979 850941 216823 215284 281940 286647 342500 333618 337767 338708 342244 349908 313894 346700 807200 845724 590670 495376 306820 302893 351974 351880 356619 362959 358011 359285 398055 395801 713141 750391 40.35 68.1 2
09:37:40 2023-09-27 464005 466235 94953 95488 156408 162374 171430 170386 98883 97395 118467 122519 146531 147134 462850 496031 1199028 1193228 470317 483995 129473 115256 137849 141280 170262 163283 153979 154712 96002 94262 323495 287531 854725 849246 216823 213191 282700 286535 341982 333870 337767 338637 342496 347185 313674 346700 807200 845724 597938 495046 308026 304157 351794 351591 357264 362309 358518 359177 400971 396961 714378 751569 40.35 68.1 2
09:37:41 2023-09-27 465030 466266 95118 95426 156408 159997 171500 170386 98850 97395 118467 122485 146600 147406 459719 495681 1199922 1191468 470251 483959 132857 115256 137849 141182 170262 163380 154193 154712 96002 94134 327231 287495 845809 850485 216518 213191 282138 286535 341946 333870 337767 338637 342014 346701 313674 346700 807200 844962 590670 495376 306748 302645 351974 351880 356619 361402 358011 358996 398334 395213 711077 749067 40.35 68.1 2
09:37:42 2023-09-27 465608 465580 94929 95361 156338 162409 171465 170421 98949 97395 118467 122485 147992 147143 462626 496031 1201584 1189586 470584 483995 132741 115414 137849 141315 170367 163022 154227 154927 96135 94262 326676 288008 845109 848046 216751 217747 282279 286571 342500 333870 338468 339411 342244 349836 313679 346591 807053 844313 583610 495229 308218 302715 351938 351880 356619 362451 362521 359285 400687 395766 712624 747532 40.35 68.1 2
09:37:43 2023-09-27 473427 466719 95025 95327 156408 162374 171190 170267 98916 97395 118467 122553 149490 147238 459755 496067 1201584 1189550 470584 483959 129275 115256 137953 141149 166696 163283 154227 154962 96135 94198 326676 289193 844261 848046 216671 217981 281634 286651 341982 333870 338245 338399 342014 346943 313453 346700 808074 843267 597938 495376 306748 302221 351974 351880 356619 362451 358011 358779 398020 395248 712624 747532 40.35 68.1 2
09:37:44 2023-09-27 464372 467711 94929 95459 156408 162374 171190 170113 98916 97395 118351 122519 149282 147136 459755 495296 1198179 1190623 470584 483959 132707 115381 137815 141280 168492 163321 154086 154962 95902 94134 327231 289193 851878 850941 216787 214830 282024 286392 341839 333726 338338 339483 342352 349416 313418 346737 807200 845091 590670 495229 306712 302610 351974 351880 357394 362309 358011 358996 398055 395801 711114 747569 40.35 68.1 2
09:37:45 2023-09-27 472022 466271 94896 95327 156408 162637 169081 170183 98916 97395 118467 122349 149317 147033 462589 496067 1199028 1185812 470251 483995 129360 115256 137849 141280 170262 163022 154086 154746 95870 94475 323495 287567 850147 849883 216671 218017 281634 286168 341946 333870 337767 338637 342014 346184 313379 346700 807200 845127 597938 495376 305454 302522 351974 351880 356619 361402 357827 361487 400606 396925 714378 748919 40.35 68.1 2
09:37:46 2023-09-27 464663 465871 94961 95360 156373 162339 171225 170280 98957 97362 118467 122604 147149 147238 459719 495995 1202361 1190623 468566 483924 129541 115553 137711 139518 168636 163145 154090 154932 96099 94262 325438 288126 844112 850941 216518 212861 281831 286177 341623 333582 337548 339626 341942 347946 313894 346664 805801 845688 589199 494952 306712 302150 351974 351880 357371 361366 358011 358708 398614 395766 711114 750924 40.35 68.1 2
09:37:47 2023-09-27 465318 466195 94856 95421 156373 162566 171395 170351 98883 97395 118631 122485 146770 147807 459719 496031 1199028 1190623 470584 487284 132788 115302 137780 141280 170500 163135 154052 154820 95969 94134 323495 287936 847474 849810 216213 215171 281599 286061 341946 333834 337730 339661 341978 347946 313894 346138 805984 848036 599431 494659 308218 303726 351902 351735 358053 361225 357864 361598 400971 396961 713870 751569 40.35 68.1 2
09:37:48 2023-09-27 466710 468038 95057 95589 156195 162531 171395 170351 98883 97395 118660 119290 149386 147238 459719 496067 1198994 1188930 470584 483924 129182 115414 137684 141182 167010 162988 154193 154962 96002 94134 327231 287531 850212 849246 216213 213191 281919 286061 341946 333599 337730 339697 342014 347946 313674 346382 807127 847556 597938 495376 306748 302150 351974 351880 358197 361331 357757 358203 398334 396078 712120 749687 40.35 68.1 2
09:37:49 2023-09-27 465318 466271 94929 95425 156626 162601 171430 170351 99052 97395 118501 122519 147080 147143 459755 496067 1199028 1190543 470584 483959 129182 115448 137815 141280 170227 163077 154052 154712 96002 94134 326676 288175 848361 850941 216518 213191 281599 286097 341418 333582 337438 339375 341726 348890 313495 346518 807017 846234 592142 495156 307998 302114 351974 351844 357335 361366 357754 359249 397985 395178 711077 749140 40.35 68.1 2
09:37:50 2023-09-27 466223 466118 94896 95492 156373 162601 171465 170386 99052 97395 118467 122519 149490 147238 459755 496067 1199028 1192319 470653 483959 129275 115222 138094 141153 170262 163249 154193 154712 96002 94262 324713 288049 845577 849847 216518 217604 281599 286190 341717 333599 337730 338126 342014 348925 312942 345005 807163 843230 597938 494989 307341 302150 351650 351844 356547 361402 358011 358167 396316 396745 712120 750924 40.35 68.1 2
09:37:51 2023-09-27 464723 468457 94929 95558 156373 162601 171430 170386 98916 97666 118467 122519 149386 147136 462356 496031 1199885 1189586 470584 483995 132799 115222 137815 141246 170227 162761 154193 154927 94725 94456 327231 289399 849999 850941 216671 214228 281572 286320 340734 333172 337511 338459 341978 348925 311957 346138 807107 843839 593797 494915 306904 302150 351974 351447 355905 361366 358011 357880 397029 394039 712128 749325 40.35 68.1 2
09:37:52 2023-09-27 463968 466266 94929 95294 156086 162339 171430 170113 98815 97395 118269 122485 149456 147136 463177 495260 1199028 1192417 469311 483243 129562 114748 137780 141050 170227 162761 154052 154712 95969 94134 326676 287531 862570 848009 216518 217380 281804 286097 340949 333599 337694 338126 342014 348925 312028 346138 806592 838415 597938 494989 306904 301938 351974 351240 356333 362168 357754 360937 399203 396961 714378 746758 40.35 68.1 2
09:37:53 2023-09-27 463962 466271 94897 95393 156373 162374 171155 167908 98883 97395 118467 122519 149490 147273 463538 496897 1199495 1187458 466310 486976 129715 115282 138035 139186 167191 162998 154021 154437 96232 94198 324102 286947 850177 851690 216823 213777 282064 286248 340914 333834 336631 337617 342496 347946 310397 348261 805984 839075 592142 491629 306468 302185 351708 350746 356011 363539 357757 357628 397029 394591 717401 746832 40.35 68.1 2
09:37:54 2023-09-27 465168 467657 94963 95414 156083 162637 171120 170456 98815 97695 118269 122621 147836 148447 459719 493102 1201231 1189586 463277 483243 129360 114715 137815 141050 170332 162727 154193 154429 95969 94069 324466 287091 847277 851690 216490 213627 282028 285223 340399 333834 337180 338126 340640 347946 311992 346127 809443 842462 592142 494455 307123 302866 351866 351096 355833 362782 357901 359950 397029 394039 712624 749658 40.35 68.1 2
09:37:55 2023-09-27 460016 467148 94897 95425 155904 162339 171120 170421 98751 97597 118351 122604 147149 147273 462356 494527 1203418 1189586 468513 483243 132857 114748 137815 141084 170262 162761 153979 154712 95969 94134 327231 288576 848330 848046 216518 213927 281284 286061 340399 333364 336704 337581 342014 347946 311483 346138 806893 838343 590670 494252 306468 301938 351974 350746 355477 362415 357504 357628 397029 394004 712120 749325 40.35 68.1 2
09:37:56 2023-09-27 464009 468042 94768 95355 155800 162637 171155 170386 98714 97395 118351 122638 146876 147372 459755 494563 1201584 1189586 467482 483243 129182 114748 137589 141050 168492 162761 154052 154570 96101 94069 325695 286651 847189 848046 216518 213785 283107 285811 340352 333076 336522 337474 341906 347839 311341 345956 805765 841343 582466 493829 306468 301691 351974 350422 355892 362380 357757 357628 397029 394039 715394 747201 40.35 68.1 2
09:37:57 2023-09-27 463968 466262 94800 95327 156121 162339 168869 170113 98883 97395 118072 122553 146772 147238 459791 494563 1199028 1189586 467813 483583 132823 114748 137783 141161 170227 162761 154159 154678 95902 94443 324466 287172 848986 850485 216518 213627 281170 285361 340399 333364 337217 337581 342496 347946 311408 346174 807163 841453 599431 493866 306468 302310 351726 350710 355477 362451 357757 357593 396741 393969 713165 749067 40.35 68.1 2
09:37:58 2023-09-27 465320 467657 94832 95393 155869 162261 171430 170456 98856 97395 118072 122604 146568 147273 459755 494180 1201393 1192319 466087 483959 132823 115256 137815 141050 170227 163042 154450 154686 96332 94327 327231 288040 852754 850339 216671 213891 281949 285681 340244 333364 336631 337581 342496 347946 312818 346700 807127 841453 592142 492434 306468 302043 351726 350993 355477 362994 357757 357593 397029 393729 715297 749325 40.35 68.1 2
09:37:59 2023-09-27 464005 467648 94865 95492 155869 162601 170880 170421 98815 97628 118154 122553 147012 147700 459719 494180 1201584 1192417 465063 486976 129182 114715 137780 141015 170262 162614 154086 154570 95969 94005 324466 286651 848601 851087 216518 213858 281831 285223 339849 333364 336668 337617 342496 347458 310069 346419 805984 839075 597938 491629 306250 302185 351191 350952 357983 362711 357394 359695 396849 396646 717433 745589 40.35 68.1 2
09:38:00 2023-09-27 465186 467657 94898 95327 155436 162374 171050 170540 98747 97628 118235 122638 147012 147513 464017 493066 1203493 1194875 465204 483852 129186 115156 137806 139264 166663 162850 154056 154540 96166 93941 325438 286745 851488 850485 216563 213442 281746 285285 339849 332895 336156 337877 341870 346935 310069 346664 806021 839075 592142 490898 306250 301726 351479 350710 355512 362994 357504 357090 397029 393694 715334 748793 40.35 68.1 2
09:38:01 2023-09-27 464036 466995 94699 95323 155367 162339 170880 170540 98612 97395 118072 122553 146157 147339 459755 493102 1200381 1191468 464333 483959 132857 114715 137684 140854 170227 162788 153945 154214 95969 93941 326676 286687 854493 852293 216213 213029 281634 285223 339610 333364 336156 337108 342014 346580 309821 346127 807144 838929 568667 491483 306468 302866 350768 350530 355334 362959 356962 357054 397029 394004 715187 748923 40.35 68.1 2
09:38:02 2023-09-27 464429 466959 94898 95294 155592 162653 170810 170148 98579 97395 118072 122519 146568 147513 459683 493066 1201668 1192319 464505 483995 132684 114715 137805 140952 170192 162207 154086 154214 95836 93941 327231 286651 854587 850485 216213 213029 281289 285223 339849 332895 336156 336600 342014 346900 309599 345810 804808 839075 592142 491629 306033 301268 350342 350181 354943 362451 356998 357090 396993 395629 714754 749325 40.35 68.1 2
09:38:03 2023-09-27 464009 468091 94833 95315 155904 162637 171000 170421 98579 97656 118072 122604 146672 147372 459755 494563 1201705 1192319 465063 483959 132638 114715 137589 140819 170192 162241 153945 154180 95836 93941 323495 286687 851018 852756 216563 213449 281781 285080 339467 332667 335537 337474 341594 346758 309927 345711 804705 839075 592142 492049 306033 302866 351443 349653 354445 361402 356962 359950 396993 395845 714192 747201 40.35 68.1 2
09:38:04 2023-09-27 464000 466298 94898 95294 155401 162077 170845 170113 98579 97395 118072 122485 146467 147273 463505 494563 1199028 1189586 466605 483959 129304 114748 137488 140910 170157 162241 153945 154214 95802 93877 324466 286723 849245 848082 216213 213328 282838 285294 338895 332625 336156 336600 341773 346935 310033 345125 804808 839075 597938 492434 306033 301232 350948 349653 355227 361366 356998 357054 396705 396223 716338 749067 40.35 68.1 2
09:38:05 2023-09-27 464618 467693 94898 95327 155401 162409 170880 167908 98815 97428 118072 122553 147012 147513 462392 495491 1206068 1188930 459661 483995 132797 114715 137741 139100 168636 162929 153987 154467 96099 94134 325074 288365 851921 852146 215498 212887 281971 284356 338895 333364 335646 339117 341870 345857 309528 348261 804844 839075 581036 488974 305741 301726 350683 350463 356583 363574 355880 356053 397029 395213 719550 748793 40.35 68.0 2
09:38:06 2023-09-27 468841 467684 94793 95488 155649 162672 170691 170575 98579 97728 117712 119436 146566 147854 459755 493102 1206498 1187241 459661 483995 132823 114748 137589 140917 170192 162467 153697 154214 95802 94005 325695 288414 862810 850485 214643 212879 282099 283882 338860 333364 333722 337380 341749 345615 309564 347792 804844 839075 586510 488900 305956 303511 350661 350422 356476 363432 355502 358602 396849 396961 719403 749658 40.35 68.0 2
09:38:07 2023-09-27 468504 467720 94793 95418 155225 162518 170810 170729 98579 97728 117712 119354 146467 147992 463687 496655 1211880 1188074 459552 484569 129028 114682 137547 139048 167811 163145 153773 154570 95802 94005 327938 290227 846444 850339 215454 213627 282134 282585 340638 333076 333722 337617 341017 345631 310539 347510 802497 838379 590670 488280 306604 300740 349572 350181 356047 362486 351704 358880 397029 394039 720193 749325 40.35 68.0 2
09:38:08 2023-09-27 467841 467319 96930 95385 154867 162707 167456 170610 98478 97395 117712 122587 146365 147616 459683 495296 1208248 1186087 463260 485431 132570 114715 137363 140952 168256 162761 153237 154463 95802 94005 327231 290191 844580 850485 215606 213477 282218 282981 340435 333364 333433 338387 341450 345609 311234 347610 802315 841453 592142 488974 306532 300844 349675 350674 356391 362994 351704 357914 396921 394591 722622 747201 40.35 68.0 2
09:38:09 2023-09-27 469345 467657 94769 95480 154867 162672 167560 170729 98478 97395 118072 122638 146568 147753 461240 494563 1208248 1186443 459697 483959 132570 114715 137233 140854 169919 162761 153484 154214 95802 94155 324713 290227 842824 850485 215303 213328 282099 282550 340399 332895 333685 337617 341017 345337 310753 346773 802461 837752 599431 487588 307123 300723 349608 350427 356047 362451 351668 357914 396741 394075 720193 745736 40.35 68.0 2
09:38:10 2023-09-27 468210 467648 94732 95421 155048 162786 167691 170694 98714 97362 117712 122638 146568 147719 461314 495260 1207976 1185443 462261 483959 132806 114715 137406 141110 170205 162727 153663 154678 95835 94005 324713 291512 842099 852756 215355 213592 281958 282888 340483 332608 336229 337439 340766 345367 310468 347437 802424 841453 592142 488974 306604 300248 349818 350674 356512 362782 351632 357914 397029 394004 722622 748793 40.35 68.0 2
09:38:11 2023-09-27 468509 467621 94737 95421 154832 162865 167456 170659 98546 97395 117678 122655 145819 148014 459647 494527 1210488 1185480 459661 486213 132651 114715 137329 141015 170086 162727 153522 154678 95801 94005 324713 290191 841358 850448 214964 212710 282028 282514 340363 332859 333613 337581 340945 345560 310104 347437 802424 841453 590670 488280 306640 301796 349572 350181 356512 362451 351379 358419 396741 396817 723650 751035 40.35 68.0 2
09:38:12 2023-09-27 462685 467657 94768 95450 155190 162865 167560 170659 98714 97395 118038 122689 146568 147238 461240 495645 1208248 1185563 462297 486250 129182 115249 137539 139220 167811 163145 153526 154471 94332 95213 324713 291323 843203 852150 215231 213477 282249 282528 340914 332302 333325 337545 340909 345267 310749 346664 804171 843986 590670 488280 307779 300283 349572 350181 355762 361366 351596 358422 397029 394004 723136 746265 40.35 68.0 2
09:38:13 2023-09-27 468509 466927 94833 95294 155190 162601 167691 170470 98546 97362 118038 122451 146672 147143 459647 496031 1208248 1185470 462950 485018 132467 114715 136914 141015 170086 163042 153169 154429 95603 94005 326947 291084 853741 850904 214929 213477 281993 282514 340638 332355 333613 337309 340981 345302 310069 346664 802388 843692 592142 488826 306424 300177 349675 350284 356155 362203 351451 358529 396849 397106 723650 746795 40.35 68.1 2
09:38:14 2023-09-27 468836 467612 94858 95252 155523 162304 170810 170351 98714 97362 118072 119599 146804 147716 464017 501700 1209295 1184693 467005 484986 128921 115315 136932 139575 167342 163283 153169 155182 95536 94391 324713 290082 832964 851690 215267 213328 281029 283378 341982 330545 335609 337581 338606 345822 310069 345332 800050 839075 592142 490987 306676 300379 351443 350710 355976 361296 351632 357880 397029 395845 722622 744679 40.35 68.0 2
09:38:15 2023-09-27 467845 468787 94737 95294 155332 162304 170810 170386 98714 97733 118038 122570 146568 147238 459683 500125 1206928 1182846 466417 485018 132437 115335 136840 141349 167108 163249 152995 154927 95702 94069 323622 288532 836057 851690 215303 213029 280759 283678 341659 332018 335356 339597 339773 345680 309962 344907 802352 838893 592142 491410 306468 299303 351974 349617 354410 361049 354767 358167 396605 395288 717401 746502 40.35 68.0 2
09:38:16 2023-09-27 464666 469375 94800 95512 155121 160427 167926 167826 98718 97597 118216 119404 146531 147545 459575 500476 1201231 1182014 465026 487703 132806 114715 137294 141020 170086 163042 153458 154437 95735 94005 325695 288513 856816 853362 215454 213029 280742 283524 339885 329813 337180 334543 340945 345857 309564 345332 801433 840263 592142 486580 305490 299408 351974 348528 354375 361296 353730 357880 394549 394732 719513 742572 40.35 68.1 2
09:38:17 2023-09-27 465067 467296 94769 95260 155328 162304 170775 170351 98546 97395 118038 122485 146022 147339 459719 500102 1201584 1181324 465049 483924 132501 114682 137199 140917 170121 162692 153237 154570 94463 94198 324345 290018 850715 854069 215311 212738 281029 283236 339670 330634 337475 334472 340945 345857 309095 346395 802387 842048 592142 486580 306542 301157 351492 347407 354375 361331 353693 357628 393405 394732 719476 743845 40.35 68.1 2
09:38:18 2023-09-27 462404 467652 94765 95322 155363 162339 167691 170351 98546 97428 117712 122536 146345 147238 463432 499001 1198994 1181324 464947 483959 132535 114682 137329 140917 170121 162579 153203 154429 95735 93877 327231 288414 839849 852897 215319 212879 281026 283378 339849 330777 337180 336489 341017 345579 309060 345332 802002 841453 568667 486580 305490 299444 351974 347514 357224 361120 353975 359802 393226 395458 719366 744225 40.35 68.0 2
09:38:19 2023-09-27 467432 467657 96973 95285 155190 162601 167691 170386 98513 97428 117678 122519 146365 147719 462125 496103 1198141 1177746 465315 487321 131341 115057 137191 138854 167811 162850 153419 154398 94266 94005 327231 288306 846221 855841 214778 212730 281640 283236 339813 330777 333685 334508 342496 343466 308953 346138 800087 838451 568667 488974 306468 301157 350383 346955 356261 362415 353693 358422 393369 394004 721084 743845 40.35 68.1 2
09:38:20 2023-09-27 463576 467292 94724 95290 155043 162566 167456 170386 98546 97395 117678 122638 146365 147719 459719 498982 1199028 1176064 462297 483959 132621 114682 137199 140824 170121 162857 153454 154712 95669 94005 324713 288523 841959 857125 214290 212879 281599 282554 339849 330849 333722 334543 342014 342683 309130 346372 802423 847209 568667 488974 306904 299267 350522 347300 356977 361985 351487 358930 393333 394591 721596 743622 40.35 68.1 2
09:38:21 2023-09-27 468931 467657 96872 95252 155078 162637 167456 170421 98620 97532 118196 119436 146343 147649 459575 499578 1198880 1175293 463038 487012 128921 114649 136982 140905 169814 162727 153458 154437 94332 94005 324713 288604 847571 856531 213827 212730 281170 282625 339849 330813 333685 335516 342713 342443 309130 346138 802002 845724 568667 488627 305741 299373 350419 347514 357658 361331 351402 357914 393958 395178 721596 744974 40.35 68.1 2
09:38:22 2023-09-27 468931 467387 94696 95256 155078 162601 167456 170540 98446 97623 117678 122519 146022 147339 459683 498982 1198179 1173695 462297 483959 132467 114682 136879 140819 169814 162467 153169 154214 95569 93877 324713 288523 841954 855841 214219 212780 283107 283130 340112 332962 335464 336187 342388 342302 309892 345956 801172 850485 592142 486580 306208 300804 350912 349330 357515 359894 351560 359624 394620 395178 717758 744974 40.35 68.1 2
09:38:23 2023-09-27 472709 467145 94796 95419 155225 159773 167926 167673 98718 97297 118182 119373 146123 147134 459719 497566 1195557 1173350 469251 483959 132432 114715 136879 141643 170282 163042 153135 154570 95569 94069 323732 290155 835830 855185 213433 213627 280280 282514 340638 329813 333685 334543 340430 343233 311046 342555 801433 847356 596445 486652 306208 300482 350948 348563 357371 359140 351596 359332 394620 394867 715261 746270 40.35 68.1 2
09:38:24 2023-09-27 471777 467027 94801 95157 155186 162304 170536 170113 98546 97362 118038 122417 146568 146794 459683 500139 1189513 1173695 469917 483208 132432 114715 136879 141050 169779 163077 153458 154828 94332 94262 324104 290010 840643 855318 213926 213891 280275 282804 340734 329813 333722 334578 340669 343784 311743 342001 802002 850595 596445 490898 305920 299023 350889 348563 356547 358854 351632 357090 395176 396515 714754 744974 40.35 68.1 2
[truncated: 154,183 more chars]
