# Supplementary material for: Methods for Estimating the Detection and Quantification Limits of Key Substances in Beer Maturation with Electronic Noses
Source: Sensors (Basel). 2024 May 30;24(11):3520. doi: 10.3390/s24113520 (PMC11175341; doi:10.3390/s24113520)
Supplement: Supplementary file 1 [file sensors-24-03520-s001.zip › Data/2-Phenylethanol/raw data/Day 2/10ppm2.txt]

Time Date R01 R02 R03 R04 R05 R06 R07 R08 R09 R10 R11 R12 R13 R14 R15 R16 R17 R18 R19 R20 R21 R22 R23 R24 R25 R26 R27 R28 R29 R30 R31 R32 R33 R34 R35 R36 R37 R38 R39 R40 R41 R42 R43 R44 R45 R46 R47 R48 R49 R50 R51 R52 R53 R54 R55 R56 R57 R58 R59 R60 R61 R62 T01 H01 Phase
09:44:00 2023-09-27 358705 359798 87110 85314 132022 136133 136953 136346 92982 95219 103661 104352 126690 127885 364512 394687 1050392 1031533 384323 399169 117390 105711 114088 115742 136143 135010 124130 124627 83125 85342 275953 242769 706553 712079 211548 209065 271586 272911 319096 311113 328846 327737 343572 347981 324632 359895 733858 766112 543565 445847 291421 285387 329996 328463 346846 348671 349406 357371 393405 397142 641992 671819 40.35 67.6 1
09:44:01 2023-09-27 361929 357558 87146 85170 132295 135915 137406 136339 92887 95057 105629 104652 126838 127946 364809 395463 1035844 1031733 387605 401533 117892 103146 115099 115609 136497 134804 124573 124594 83330 85615 276106 242491 717304 714874 211216 210341 273217 274110 318578 313044 327614 329760 343537 347946 324933 359352 737860 774701 540823 446744 291215 286262 327972 329760 343165 348671 351560 356540 396398 396840 638222 673441 40.35 67.6 1
09:44:02 2023-09-27 360361 360061 86954 85318 132022 136266 136854 136462 92887 95156 105449 104670 126447 128042 365028 391950 1046554 1026340 386970 399204 117161 105813 113853 115742 136042 135172 124130 125038 83068 85493 275322 243490 706142 714874 211548 211035 270499 272981 320584 310135 329312 328764 342542 347946 331170 359280 733858 775089 545519 449537 291833 284516 331731 328729 345550 347695 351668 355748 392230 395845 639651 672632 40.35 67.6 1
09:44:03 2023-09-27 363026 357845 87261 85474 132274 136181 137184 136688 92982 95450 103833 104821 126555 127871 364919 388904 1041957 1037369 387551 398574 117390 103199 114730 115629 136154 134898 124163 124594 83245 85478 275953 242015 712287 710300 212063 210012 269899 274338 318613 312023 328614 329760 341207 348294 326771 358163 734377 770749 544130 449647 290599 286226 329996 329226 342952 349329 350463 355209 394620 393746 646844 673441 40.35 67.6 1
09:44:04 2023-09-27 359784 358349 86708 85409 131773 136313 136458 136544 92856 95321 105269 104990 126420 128343 364512 389307 1051509 1032078 385413 399449 117161 105779 113931 115742 135970 135010 124163 125203 83182 85526 269956 242518 714030 716792 212297 209580 271480 273605 319697 311881 330209 328090 345676 349908 324560 360402 734898 771911 544935 446277 292375 285459 329960 330393 343511 347695 349826 357408 393405 394626 645791 670472 40.35 67.6 1
09:44:05 2023-09-27 358605 358235 87233 85282 132569 136104 137265 136193 93140 95089 105483 104352 126690 127551 364846 392417 1048117 1035859 383201 398609 117513 103264 114822 115775 136290 134992 124197 124627 83215 85434 274846 242769 716963 711342 211583 210047 271586 272459 320582 312059 327614 330795 341480 347739 324632 363214 738904 766342 540823 441692 292255 285352 330526 330759 342952 347730 351276 357914 393405 394696 645333 670472 40.35 67.6 1
09:44:06 2023-09-27 360902 358349 86899 85345 132022 136266 136966 136599 92856 95156 105376 104638 126656 128364 365028 392297 1046554 1023665 385267 399800 117390 105779 114138 116088 136039 131792 124373 125110 83082 85629 276674 243418 705426 715380 211371 211225 270688 273711 321070 311078 329582 329475 345894 347724 325190 358235 734082 775355 541350 450494 290946 285263 332036 328729 342960 347730 351704 356230 392230 396583 638295 673441 40.35 67.6 1
09:44:07 2023-09-27 360324 358313 87142 85402 132022 136129 137179 136463 92982 95156 105449 104638 126656 128158 364258 393508 1050392 1032542 384868 399169 117390 105779 114564 115742 136085 134992 124197 124918 83215 85467 275953 242769 712056 712151 212211 209719 271621 273711 320546 312059 329349 327772 343607 348294 324897 362844 733858 766414 543565 445847 291631 286262 329675 328764 344786 348250 349406 357408 394549 395213 647167 671533 40.35 67.6 1
09:44:08 2023-09-27 360585 357845 87114 85323 132287 136056 137225 136252 93014 95156 105663 104352 126690 127905 365028 394401 1043399 1032030 386945 401533 117844 103244 114941 115642 136313 131215 124473 124494 83445 85277 274846 241095 721983 715233 211336 210341 270723 272946 317874 312360 328090 329617 343572 346963 324933 359859 729886 774120 540823 445895 291357 287104 328964 329760 343475 346934 351524 356772 396993 394004 639162 673441 40.35 67.6 1
09:44:09 2023-09-27 360134 358925 86894 85318 132055 136786 136742 136252 92919 95156 105415 104670 126447 127974 364512 391639 1047750 1023665 386970 399484 117195 105813 114262 115775 135560 135115 123959 125005 83125 85408 275322 243526 703853 715380 211548 210194 269899 274622 320036 310606 330049 328800 343021 347219 325226 357947 734903 775355 540823 450494 290599 285352 332036 328463 343200 347765 351668 355497 391883 396583 638258 673441 40.35 67.6 1
09:44:10 2023-09-27 363026 358090 86990 85367 132005 136056 136967 136284 93013 93665 103733 104723 126487 128227 364882 390206 1041994 1038442 389814 402102 117452 105711 114167 115709 136159 134992 124373 124871 83149 85511 272379 241774 712518 710584 212211 210306 269899 274586 319025 312023 328614 329760 341445 350091 326771 358199 729886 766378 540823 447900 290888 286226 329925 329653 344892 349294 350427 355383 395140 395845 647301 673441 40.35 67.6 1
09:44:11 2023-09-27 361913 358346 87142 85303 132382 135766 137286 135961 93033 95089 105595 104287 126656 127517 364512 393436 1041278 1029609 386233 398538 117749 105677 114369 115516 136382 134870 124539 124560 83330 85368 274846 242482 717416 715380 211329 210306 271101 273711 319060 313449 327541 329760 343537 348680 324933 359823 729886 777193 540823 446562 291357 286866 328627 330960 345379 348671 351560 356793 396326 394070 637953 673109 40.35 67.6 1
09:44:12 2023-09-27 359612 358027 87324 85392 132315 136316 137149 136176 93045 95383 103695 104860 126905 127817 365028 389271 1051509 1035374 384648 399729 117624 105779 114088 115742 136556 131739 124130 124627 83182 85486 274846 243526 716314 711305 211583 210306 272949 272424 321034 311514 328345 331260 341445 347739 324933 360474 729886 766378 540823 443864 292182 284880 329960 330723 342952 348250 350993 357371 391895 394696 645791 669486 40.35 67.6 1
09:44:13 2023-09-27 362951 357491 86922 85402 131985 135800 136803 135995 92919 95123 105415 104320 126501 127551 364512 387533 1045416 1037331 388707 398538 117357 105745 114010 116036 135936 135034 124163 124594 83182 85368 274846 241228 713170 710264 212211 210341 269899 274586 318578 311796 328578 329262 341445 348329 326771 358199 734015 766342 540823 447900 290499 286262 329960 329439 345550 351380 352826 356248 396182 395144 650466 671276 40.35 67.6 1
09:44:14 2023-09-27 360134 358422 87110 85409 132092 135881 137145 136325 93014 95123 105595 104723 126521 127940 364700 394652 1049608 1029460 383128 398574 117357 105784 114088 115709 136017 134992 124130 124594 83182 85588 273498 242527 707858 716902 211512 209684 271551 272876 320028 311514 328614 328463 343572 347704 324631 360438 733858 770749 543565 445847 291833 285963 330925 329689 344474 347695 349898 357914 393961 394867 645791 670947 40.35 67.6 1
09:44:15 2023-09-27 359752 357492 87146 85334 132378 136021 137062 136199 92982 95089 105522 104287 126656 127551 364770 393990 1040811 1029609 387223 401387 117872 103232 115066 115642 136313 131172 124881 124460 83345 85380 274846 241460 714944 715380 211668 210341 270723 273711 320435 313926 328041 329422 343572 348925 324933 360186 737091 774665 540823 446525 291357 287386 330021 329724 343440 348916 351524 356829 396641 396403 638222 673441 40.35 67.6 1
09:44:16 2023-09-27 357591 358634 87261 85314 131947 135988 136837 136293 92919 95514 103585 104638 126622 127585 364467 392225 1052000 1023591 385413 398574 117161 105745 113853 115629 135902 135010 124130 124594 83182 85647 275322 243319 705069 715380 210816 210670 271515 272840 320548 311514 329349 329724 342986 347946 326965 360510 735941 776910 540823 445871 292182 285963 330960 329457 344892 347695 351668 357914 395393 395845 636275 670947 40.35 67.6 1
09:44:17 2023-09-27 360614 357810 87042 85494 131985 136022 136837 135995 92919 95123 105415 104320 126420 128069 364773 390061 1042178 1033975 388485 401533 117223 103276 114167 115802 136218 135034 124130 124594 83182 85342 274846 241764 712287 710227 211301 211000 270688 274302 318954 311769 328614 331224 340934 347185 327464 359280 736454 775263 544130 449537 291357 286190 329996 329724 342952 349294 351113 355748 394584 395566 645791 673441 40.35 67.6 1
09:44:18 2023-09-27 360291 357488 87444 85303 132415 135646 137398 135978 93109 94925 105595 104184 126656 127429 365028 393436 1035954 1031074 386507 398538 117634 103199 114167 115596 136038 134992 124130 124594 83182 85427 275953 242015 711598 713357 211364 210965 270723 274076 319543 313449 327577 330491 343502 348680 324933 360112 735934 775247 539452 448376 290599 285387 328698 331224 344892 348916 351596 356540 395454 394106 638185 672927 40.35 67.6 1
09:44:19 2023-09-27 356516 357774 86922 85367 132274 136181 137128 136318 93077 95251 103798 104573 126838 127837 364330 391033 1050991 1035785 384868 398609 117323 105745 114485 115915 136000 131610 123926 124594 83125 85401 275322 243562 705364 711305 211548 210341 271101 272459 321070 311769 328614 331260 344579 348259 324933 359859 735954 766306 540823 446598 291769 284538 331964 329689 342952 349294 350957 356829 391573 395845 645401 669449 40.35 67.6 1
09:44:20 2023-09-27 360803 356770 86958 85286 131980 135800 136872 136218 92919 95156 105415 104320 126447 127585 364770 390471 1042068 1038955 385886 398538 117519 105779 114088 115629 135970 134940 124163 124594 83215 85401 274846 241059 717154 712852 212843 209649 271551 274916 318543 311667 328614 329760 342507 349302 324897 359028 729958 767774 542194 446186 290499 287001 329925 329724 344892 347695 349370 356829 395445 395593 649359 672155 40.35 67.6 1
09:44:21 2023-09-27 359624 358163 87078 85345 132552 136113 136903 136305 93045 95351 105381 104638 126730 127551 364512 395234 1048557 1029572 382550 398538 117242 103188 114485 115742 135842 134821 124130 124594 83182 85493 274846 242733 711941 716394 211548 210012 272381 272911 321527 311988 328286 329724 346874 347946 324933 360510 735941 775263 537603 446666 292182 285352 331426 329689 345379 348916 351632 357914 393057 395845 636311 670472 40.35 67.6 1
09:44:22 2023-09-27 359210 358665 86740 85338 131823 136056 136390 136347 92824 95222 105308 104990 126414 128220 364512 387533 1052711 1031310 385960 398259 116933 105813 113619 115775 135458 131610 123722 125005 83068 85460 274846 242248 707814 714368 212544 210012 271551 273883 319803 311078 328422 328693 343057 349302 324933 360402 733858 766269 543565 446186 291357 285940 332180 330393 346846 350849 350319 357261 394441 396696 648511 671239 40.35 67.6 1
09:44:23 2023-09-27 362832 357635 87078 85314 132401 136056 136837 136203 93045 95155 105561 104320 126501 127551 363998 393293 1039299 1028109 386507 398348 117552 105711 114237 115516 135970 134905 124163 124935 83330 85310 274846 240143 713442 715380 211512 210776 271136 274131 318097 313009 329349 328729 343607 347219 324645 359316 735941 774879 537603 446210 290535 287104 329925 329689 344474 347695 351524 355748 395768 394591 641047 673441 40.35 67.6 1
09:44:24 2023-09-27 359210 356338 87022 85318 131985 135834 137062 135995 92982 95089 105488 104320 126622 127551 364512 389888 1046591 1041132 382873 401104 117648 103244 114684 115609 136453 131362 124439 124460 83345 85530 274846 241264 713136 711342 211583 209732 272276 273711 318578 313009 328345 330723 343361 348259 324596 360402 735934 766147 544365 444154 291357 287135 330994 330491 345514 348250 350427 358422 396957 395845 645791 673441 40.35 67.6 1
09:44:25 2023-09-27 360695 358057 87078 85398 132597 136022 136872 136339 92950 95188 105522 104352 126420 127974 364770 387604 1042289 1031310 386353 398538 117357 105672 114088 115742 135970 134975 124130 125050 83215 85493 274846 241979 711123 711342 211548 211366 270688 274166 319579 312023 328286 331798 342834 348294 325453 359280 736454 773002 536710 449954 290946 286481 330692 329724 342952 349852 351560 355748 394620 395845 645438 673441 40.35 67.6 1
09:44:26 2023-09-27 359206 358066 86740 85377 131522 136279 136390 136509 92761 95581 103482 105180 126386 128405 364109 390206 1054462 1035211 385849 401533 117189 103220 113697 115775 135492 135139 123926 125182 83212 85427 277356 242356 704214 715380 212964 210096 271586 273711 320099 312023 330802 328463 343572 349059 324897 360438 733858 766342 543565 446222 291357 286025 331695 328161 344545 349294 350427 357661 393057 394626 646351 673257 40.35 67.6 1
09:44:27 2023-09-27 360803 358634 87018 85371 131985 135800 136837 136029 92919 95220 105449 104320 126656 127585 364770 390506 1045416 1038960 385376 400784 117390 105711 114088 115629 136004 134940 124163 124560 83215 85368 274846 240516 712444 712852 212544 209697 271586 274551 318578 312973 328614 329760 342542 349337 324933 359316 735934 766269 543565 445520 290946 287220 329960 329760 344892 348250 349406 357644 396677 395845 646844 672964 40.35 67.6 1
09:44:28 2023-09-27 359867 357488 87566 85450 132158 136245 137019 136441 93014 95285 103551 104716 126487 128049 363780 394025 1050392 1032030 384015 402313 117513 105745 114010 115742 136046 131546 124373 125096 83182 85460 275953 242563 707383 717337 212211 210012 271586 272946 320063 311988 328651 328498 344606 348294 324861 360438 733858 770786 544935 445847 291837 286226 330960 330393 345028 350302 350463 357914 394584 395213 645791 671460 40.35 67.6 1
09:44:29 2023-09-27 357840 356775 87114 85307 132382 136028 137191 136252 93014 95123 105522 104352 126656 127769 364512 389307 1050763 1035859 382857 398574 117357 105779 113931 115709 135842 134975 124163 124594 83296 85460 274846 243147 714628 711342 211618 210376 271965 272840 320548 312059 327845 331260 342197 350557 324897 360582 734015 766342 538955 441367 293082 285824 329960 330759 342952 350849 351343 358746 393708 395001 645680 669339 40.35 67.6 1
09:44:30 2023-09-27 360061 357344 87050 85355 131910 136109 136803 136218 92887 95156 105415 104814 126420 128083 363961 390400 1045452 1023628 386245 399449 117242 105779 113931 115742 135560 135010 123926 125005 83125 85493 272808 243454 706321 714368 211618 211514 270723 273747 321070 311042 329582 330496 343297 348680 325646 360438 734990 775355 545519 449280 292182 285116 332000 329226 343440 350320 354266 357914 393093 394004 637284 672450 40.35 67.6 1
09:44:31 2023-09-27 359487 357810 86640 85377 130963 136682 136390 136509 92761 95321 105235 104814 126239 128186 363961 388726 1051509 1031310 385413 398259 117846 105672 114010 115709 135936 134905 124130 124594 83212 85284 274846 242051 712060 715380 212729 209719 273722 273747 320063 312023 330049 328232 343643 349337 324933 360474 733945 766306 536250 445120 291994 285940 330817 328551 345163 350885 350602 357478 394128 396961 648548 671423 40.35 67.6 1
09:44:32 2023-09-27 360803 356770 86899 85418 131881 136710 136708 136029 92887 95123 105342 104810 126420 127551 363998 393124 1040811 1028109 386236 398259 117390 105565 114010 115550 135970 134905 124163 124560 83215 85310 274846 240516 711214 715380 211548 210376 271551 274586 317207 311703 329582 329439 344606 347739 326771 359028 730174 775263 514946 447912 290535 287746 329996 329190 344509 347211 351560 355748 395768 394902 642029 673441 40.35 67.6 1
09:44:33 2023-09-27 361145 356775 87110 85282 132573 135800 137060 136029 92919 95089 105415 104320 126535 127769 364221 392417 1049645 1038733 383832 400930 117648 103244 114473 115935 136245 131338 124335 124560 83215 85310 274846 241059 713713 712743 212176 209649 272001 274166 318837 313306 328651 329795 343021 349302 324573 360438 737858 765155 537603 444854 291151 287140 329960 330902 344892 348285 350180 357914 396957 395566 646946 670947 40.35 67.6 1
09:44:34 2023-09-27 360875 357457 87050 85434 132423 136038 136837 136452 92919 95123 105449 104352 126656 127585 363998 386956 1042289 1032885 389503 398574 117357 105779 114010 115583 135970 134975 124160 124594 83215 85401 277356 242015 708892 710264 212368 211035 270499 274622 319131 312059 329582 330759 341480 348259 325681 359316 735934 774168 540823 449537 291357 286557 330960 329760 342952 349329 351402 355748 394620 395845 645438 673441 40.35 67.6 1
09:44:35 2023-09-27 360134 357845 86863 85345 131095 136358 136632 136271 92919 95481 103479 104892 126138 128172 363559 390206 1054100 1034749 385413 398538 116611 105690 113619 116121 135882 131830 123722 124971 82977 85460 276674 242374 703461 713357 212580 210341 271586 274131 320063 311511 328458 328729 343021 349302 324933 360438 735052 766269 546909 446222 291357 286025 332000 327702 343475 349329 350993 357371 392158 394039 646351 669523 40.35 67.6 1
09:44:36 2023-09-27 360911 356810 86959 85369 131951 135800 136837 136029 92951 95057 105376 104320 126447 127551 363998 388762 1044675 1038960 387072 398259 117586 105599 114010 115583 135970 134752 124373 124594 83215 85342 274846 241264 713402 711342 213371 210194 271171 274622 318837 312753 329116 329831 342986 349337 326771 359316 735934 766306 540823 448266 290535 287220 329996 329760 344892 348285 350727 356577 396993 395037 650357 672155 40.35 67.6 1
09:44:37 2023-09-27 360134 357667 86895 85289 131786 136027 136925 136326 92982 93674 103551 104606 126535 127585 363998 393472 1053601 1031808 383164 398538 117357 105745 113931 115642 135850 134898 123959 124594 83182 85342 274846 242015 716702 715380 211583 210012 272001 272911 319839 311301 328651 328729 344606 348259 324897 360474 733858 770786 543565 444154 291769 286132 330960 329226 345063 347730 349934 357661 394584 395213 645791 669486 40.35 67.6 1
09:44:38 2023-09-27 360902 356739 87018 85335 131951 135706 136872 136029 92951 94991 105449 104320 126447 127463 363998 389888 1045452 1038881 382714 397980 117667 105565 114167 115550 136193 134717 124335 124474 83215 85310 274846 241095 717970 711342 211964 209684 272191 273747 318613 313009 328614 330527 342507 348294 324861 360438 729886 765694 538955 441367 291151 287104 329675 330473 345831 350885 353194 358893 395346 394589 643777 669339 40.35 67.6 1
09:44:39 2023-09-27 358860 357624 86954 85334 131840 136133 136544 136148 92982 95415 103588 104320 126326 127585 363998 390745 1044809 1023356 385140 398574 117390 105745 114010 115742 135698 134992 123755 124627 83215 85375 275322 243183 709803 714368 210886 211366 271586 272946 321070 311586 329779 329795 343537 347946 326771 360546 734898 775053 539452 446574 292255 285352 331462 329493 345514 348250 354229 357661 392230 393694 636797 672777 40.35 67.6 1
09:44:40 2023-09-27 358669 356806 86704 85409 131769 136390 136492 136642 92824 95321 105269 104814 126265 128008 363704 387639 1051177 1032078 384868 398259 117195 105632 113853 115516 135837 134992 124045 124791 83158 85493 274846 242392 706201 715380 212729 210194 271586 273711 320063 312023 334457 328268 346874 348294 324501 360294 734678 774800 519434 446349 292182 286119 330853 329653 346846 348881 351379 358857 394235 394004 640593 670472 40.35 67.6 1
09:44:41 2023-09-27 361403 356627 87325 85244 132415 135390 137321 135585 93045 95021 105483 104287 126690 127340 363998 391986 1040811 1030800 384042 397980 117357 105599 114010 115550 136014 134975 124163 124627 83215 85434 274846 242051 712549 713357 211548 211071 271136 274166 319614 313044 327577 331332 343537 347185 327646 360438 736491 775319 537603 448266 291357 286284 329693 331798 345550 347246 353693 356866 395454 394732 638258 673441 40.35 67.6 1
09:44:42 2023-09-27 358696 356770 87018 85367 132494 136056 136777 136158 92951 95156 105376 104352 126420 127885 363998 390506 1048302 1023665 385231 398609 117161 105779 113853 115742 135748 134821 123755 125203 83068 85408 275322 243490 719996 713862 211618 211733 270723 273918 320820 314330 330333 329546 345785 350401 327868 359208 735346 779294 538570 449134 291357 285387 332503 328729 343475 350602 353975 356793 392158 394004 638222 672486 40.35 67.6 1
09:44:43 2023-09-27 362186 356770 86772 85250 131980 135706 136458 136029 92951 95123 105269 104352 126273 127551 363998 388191 1042289 1034943 387006 397388 117357 105632 114010 115516 136049 134786 123755 124560 83215 85342 274846 241264 713709 709261 212247 210853 270499 274586 319131 312059 329312 329760 341480 348329 325226 359316 735971 772770 545519 449537 291151 286794 330728 329760 342807 349329 351560 355821 395768 395845 645438 675356 40.35 67.6 1
09:44:44 2023-09-27 358705 357305 86950 85471 131815 136564 136562 136416 92951 95417 103479 104860 126333 128261 363743 390170 1052637 1034013 385413 398503 117088 105813 113697 115901 135547 131610 123689 124971 83254 85460 275953 241979 715074 714368 212878 210306 271965 274267 320513 312023 328458 328729 343572 349302 324933 360438 734898 766233 542194 446186 291769 286325 331964 328161 344474 349294 350957 357371 392194 395178 646314 671423 40.35 67.6 1
09:44:45 2023-09-27 360767 356123 87018 85250 131947 135766 136837 135901 92951 95155 105381 104320 126535 127585 363961 389888 1043863 1040086 385303 400400 117519 105677 114167 115516 136143 134870 124130 124560 83182 85427 274846 240516 713096 711342 213212 209977 271551 274586 319096 313009 329312 330491 343021 349826 324933 359823 729886 765967 543565 446159 290946 287104 329960 329760 345514 348250 352325 358419 396668 395279 647553 671670 40.35 67.6 1
09:44:46 2023-09-27 358601 356592 86958 85328 131885 136198 136993 136450 93014 95254 105415 104638 126414 128035 363816 393703 1046591 1026576 383164 401533 117323 105745 114010 115709 135816 134992 123926 124594 83182 85460 275409 242733 706258 716394 211512 210853 272191 272911 321034 311769 329582 329760 343572 348925 324933 363452 729814 775263 542194 444818 292255 285352 331735 329724 345379 348916 353657 358422 393369 396745 637247 671423 40.35 67.6 1
09:44:47 2023-09-27 358701 356739 86992 85494 130967 136245 136582 136475 92793 95287 105273 104638 126239 128008 363961 387604 1051509 1034242 385140 398574 117357 105745 114010 115709 135842 131455 124130 124594 83182 85401 274846 241979 709132 715801 212729 210124 271551 273747 320028 312023 330516 328693 344571 349302 324933 360438 733858 766306 537603 445229 292000 286342 331139 330173 346846 350104 350319 357768 394405 396961 645606 670764 40.35 67.6 1
09:44:48 2023-09-27 359415 356408 86986 85303 131980 136007 137473 135961 93014 95056 105415 104287 126622 127449 363998 392297 1039263 1028840 385413 400400 117552 105497 114270 115483 136193 134835 124454 124408 83387 85218 274846 240965 716336 715380 211583 210818 271551 274358 318812 313926 327749 329760 345090 347219 326771 360402 734305 774120 544935 446890 291357 287135 329391 329760 343511 347176 351596 357118 396957 394867 639651 673441 40.35 67.6 1
09:44:49 2023-09-27 357914 356734 86986 85310 131947 136027 136713 136042 92919 95123 105381 104320 126447 127585 363668 392261 1048302 1023628 384323 398574 117128 105745 113931 115709 135714 134804 123755 124594 83092 85427 275322 243111 705425 714111 211181 211000 272191 273711 321070 311988 329582 330531 346384 349237 328050 360294 735867 779113 537603 449390 292595 285182 331821 329582 345867 348250 354229 357371 393057 394902 640198 672927 40.35 67.6 1
09:44:50 2023-09-27 362944 357264 86922 85282 132154 136036 136742 136042 92939 95155 105415 104320 126622 127585 363411 388011 1041722 1032885 388707 398224 117357 105711 114010 115709 135842 134992 124011 124560 83182 85427 274846 241728 708589 709224 212544 211000 270688 275007 319096 312023 329582 330723 341480 348294 325716 359316 735379 771989 537603 450175 290540 286665 330960 330460 344892 349852 351560 355748 395732 396826 647033 673441 40.35 67.6 1
09:44:51 2023-09-27 360947 356734 86831 85345 131695 136339 136492 136432 92919 95254 105381 104781 126239 127585 363411 390506 1039705 1028109 388707 398224 117357 105779 113931 115709 135927 134992 123789 124594 83182 85427 274846 241604 715106 715380 212297 211049 273217 275831 319779 311881 330985 329390 344430 350647 328123 361924 734770 776910 542194 450494 290590 287104 332180 329190 344474 349756 351596 355748 393369 396961 642029 673441 40.35 67.6 1
09:44:52 2023-09-27 362686 356699 86910 85282 131951 135800 136424 136029 92907 95123 105415 104320 126535 127551 363961 387604 1045145 1038881 387056 398259 117390 105672 114088 115596 135936 134940 124045 124594 83182 85427 274846 241353 712634 711305 213397 210341 271551 275200 319096 313009 329582 330759 343537 350385 326771 359823 729620 766269 542194 446525 291151 287104 330960 331498 343440 349852 351487 355784 396362 395845 650046 673146 40.35 67.6 1
09:44:53 2023-09-27 359876 357237 87265 85360 131914 136350 136735 136802 93045 95251 103695 104684 126487 127817 362862 391090 1050466 1035486 384250 398538 117730 105779 114088 115709 136185 134905 124011 124594 83179 85460 274846 241979 707691 715380 212913 210341 272383 274131 320063 312023 330516 328729 345125 351353 324933 360474 734898 766342 542194 445520 292176 286266 331426 328693 345547 349294 350957 357914 395454 396078 646314 671460 40.35 67.6 1
09:44:54 2023-09-27 362944 356699 87142 85278 132022 135902 136957 136123 93045 95123 105415 104320 126535 127551 363704 389580 1045031 1039094 386507 397945 117390 105599 114088 115882 136051 134992 124130 124594 83215 85460 275953 241910 717038 712348 213212 210306 271586 274622 319060 313229 329116 330759 343537 350350 326771 359859 736223 765658 526499 448100 291009 287386 329996 331211 346075 350849 352575 359440 396813 395737 647590 670727 40.35 67.6 1
09:44:55 2023-09-27 358860 356592 87082 85356 131951 135834 136424 135995 92951 95415 103479 104320 126589 127585 363668 392261 1048228 1023628 383164 398259 117427 105779 113853 115676 135526 134940 123755 124594 83125 85401 275322 242563 705960 715380 211548 211035 272292 272911 320809 311769 329582 329760 343572 348680 324933 362622 735945 775263 542194 444854 292182 285490 331462 329724 345623 347211 353693 358422 393958 397142 637247 670947 40.35 67.6 1
09:44:56 2023-09-27 359862 356770 86895 85314 131695 136022 136424 136218 92887 95222 105273 104638 126239 127974 363668 386956 1051528 1032903 385413 398574 116933 105813 113697 116069 135364 131610 123604 124971 83034 85493 274846 242661 703686 713357 212878 210670 271965 274358 320063 311506 328493 329262 343021 349861 326771 360438 735720 769841 537603 446598 292182 286119 332828 330393 346356 349189 351343 357731 394405 395766 647442 671460 40.35 67.6 1
09:44:57 2023-09-27 360767 359050 87078 85318 131951 135830 136837 135995 92919 95285 105415 104352 126447 127585 363402 392297 1040811 1028877 385413 400400 117357 105672 114088 115550 135970 134905 124130 124474 83330 85427 274846 240107 710684 715380 212211 211000 271551 275007 318578 313485 329056 329262 345090 347981 331134 359352 734305 776360 537603 446927 290535 287954 330960 329689 345028 347973 351596 355784 396763 395766 641537 673441 40.35 67.6 1
09:44:58 2023-09-27 359879 356739 87078 85314 131976 135834 136837 135995 93014 95123 105308 104320 126447 127551 363704 391090 1051509 1032542 384595 398538 117357 105745 114010 115842 135842 134940 123959 124594 83182 85493 274846 241728 721477 715380 212878 210341 272001 274166 320560 312467 330838 329208 345396 350245 326663 360402 735153 771589 544935 445120 292145 286866 331462 329461 345512 349015 351271 357804 395140 395801 646996 671460 40.35 67.6 1
09:44:59 2023-09-27 363209 357527 86740 85377 131522 136390 136424 136252 92856 95287 105269 104638 126239 127585 363411 391639 1042289 1026613 388707 398259 117534 105638 113931 115629 135842 134905 124130 124594 83212 85401 274846 241059 711550 715380 212211 210853 271292 275428 319060 312023 328156 329226 343607 349447 325190 358235 734898 775263 544935 449537 290730 287135 331964 328729 345028 348285 351560 355748 394549 395178 642029 673441 40.35 67.6 1
09:45:00 2023-09-27 358669 357555 86676 85381 131029 136279 136227 136509 92824 95321 105235 104885 126239 128008 363411 387604 1051509 1032078 385140 398574 117242 105813 114010 115629 135560 134752 124130 124594 83215 85401 274846 242311 711748 715233 213149 210236 272085 274217 322714 311916 329879 329084 345225 349965 324933 360510 733858 766342 532333 447350 292246 286226 331462 328693 345547 349224 351240 357914 395212 395801 645401 672450 40.35 67.6 1
09:45:01 2023-09-27 360911 356448 86835 85349 131489 136056 136390 136218 92887 95156 105342 104352 126239 128152 362862 391055 1042289 1028109 387605 397945 117323 105745 113853 115596 135560 134752 123926 124560 83296 85342 274846 240552 708167 715380 212544 211035 271171 275657 319096 312059 328422 329493 344606 351087 325418 359316 734898 775263 538955 449537 290556 287386 332000 328729 344509 348250 351596 355996 394298 396925 643852 673331 40.35 67.6 1
09:45:02 2023-09-27 357591 356516 86640 85293 130939 136356 136231 136350 92730 95321 103469 104638 126031 127974 362826 387569 1051177 1031310 384868 397945 117161 103199 114088 115895 135697 131429 124030 124527 83082 85563 273498 241836 706119 715343 212736 210201 271551 273939 320263 312059 330026 329084 345090 350070 324933 360510 734490 770497 542194 445556 291975 286369 331731 328693 345063 349329 351276 357914 393405 395766 645401 671460 40.35 67.6 1
09:45:03 2023-09-27 360911 356167 86744 85314 131095 135834 136356 136347 92887 95287 105235 104638 126239 127940 363411 390745 1042289 1026650 388431 398224 117161 105672 114010 115550 135526 134940 123755 124560 83182 85310 274846 241228 712528 715380 212247 211000 270723 275886 319839 311158 328458 329724 344606 348801 325752 359316 735004 777606 542194 449024 290655 286853 332684 329315 344921 349899 351487 356121 393779 396961 641845 675356 40.35 67.6 1
09:45:04 2023-09-27 360875 356167 86863 85303 131964 136688 137325 135995 92919 95123 103585 104320 126420 127946 363961 387533 1043899 1038881 387056 400400 117390 105599 114010 115550 135714 134717 124045 124560 83215 85310 274846 241264 709305 711036 213583 210670 271361 275235 319096 312753 329020 330759 343537 350385 325190 359352 735934 769223 537603 446598 290946 287104 330960 329760 343440 350096 351596 356829 396677 394004 646844 673737 40.35 67.6 1
09:45:05 2023-09-27 360907 356444 86799 85398 131062 135923 136480 136148 92856 95287 105381 104638 126205 128091 362935 390780 1038968 1026650 386353 398980 117276 105745 114010 115550 135619 134898 123926 124594 83182 85342 274846 241059 717589 715380 212544 211035 270723 275464 319096 312023 328458 329475 347511 351123 327550 362033 736157 775154 540823 447730 290354 287963 330817 329546 344992 348215 351632 356267 395804 396925 641354 673441 40.35 67.6 1
09:45:06 2023-09-27 359716 356123 86959 85377 132270 135898 136824 135888 92982 95089 103585 104320 126414 127429 363448 389307 1042031 1038881 384015 399835 117357 105638 114088 115550 136063 134804 124163 124474 83215 85342 273498 240516 713673 712583 212913 210194 272226 274586 319060 313741 328322 330795 343537 350140 324933 360474 736491 768062 543565 446518 291215 287949 330728 330723 343475 349329 350427 356866 396993 394004 647338 673737 40.35 67.6 1
09:45:07 2023-09-27 362763 356699 86799 85338 131194 136022 136390 136347 92887 95189 105235 104638 126239 127940 362862 390780 1042289 1028109 387605 399863 117357 105779 113931 115550 135526 134940 123755 124560 83182 85342 274846 241228 709259 714690 212630 211204 273217 276060 319697 311916 331220 329617 344465 350647 328623 359679 735941 776910 540823 450175 290535 286952 332594 329155 344992 348285 351668 356596 393851 395248 642065 673441 40.35 67.6 1
09:45:08 2023-09-27 360839 356163 86950 85308 131733 135898 136940 135729 92951 95057 105269 104320 126447 127551 362899 387604 1042031 1038608 386470 397388 117390 105599 114088 115662 136068 134992 124130 124594 83215 85375 273498 241059 712634 711342 213618 210706 271586 275464 319579 313485 329779 330831 343572 350420 325190 360402 736473 766076 542194 448376 291215 287544 330960 330723 346356 348320 350993 357661 397029 394039 651321 675067 40.45 67.6 1
09:45:09 2023-09-27 360134 356448 87018 85335 132601 135706 137096 135619 92950 94958 105483 104287 126420 127306 363704 392297 1040811 1031074 385960 398259 117782 105531 114303 115041 136287 131362 124406 124969 83245 85766 274846 241872 717193 714331 212141 211373 271825 274444 319921 313926 327968 330795 347793 347219 328086 360402 737569 775319 544130 451291 292114 287064 329996 332301 342952 348285 354767 357914 395490 394732 640140 673441 40.35 67.6 1
09:45:10 2023-09-27 357626 356418 86922 85381 131297 135915 136531 136157 92919 95156 105342 104638 126239 127619 363998 387262 1052711 1035586 385140 398259 117161 105779 113697 115742 135381 135010 123722 124660 82692 85493 284634 243247 700578 711342 212913 210853 271586 274394 320099 310824 329261 329795 343021 349861 326771 360510 735419 766076 542194 446927 292182 285940 333008 329439 345296 351875 351307 358348 393262 397106 649470 673662 40.35 67.6 1
09:45:11 2023-09-27 359716 357048 86982 85282 132074 135791 136531 135909 92887 95057 105415 104320 126447 127551 363448 389615 1042031 1040666 385193 400662 117547 103161 114167 115609 135949 131362 124064 124876 83312 85563 274846 240338 712084 712852 213583 210460 273991 275322 319096 313449 329349 330795 343537 351884 326554 360148 738382 766233 543565 446222 291215 287544 330960 330759 343475 349364 350463 356866 396713 394004 647374 673441 40.35 67.6 1
09:45:12 2023-09-27 358125 356123 86776 85286 131062 136279 136296 136029 92919 95123 105342 104352 126273 127551 362899 389342 1050018 1031807 384287 398295 117390 105632 114010 115629 135920 134752 124011 124594 83068 85342 274846 242015 719726 714368 213283 210376 272191 274166 320099 312059 328458 329262 343607 349861 326771 360294 734641 770387 544935 445410 292182 286521 332594 328587 347756 350885 351096 358312 394584 395801 645791 672964 40.35 67.6 1
09:45:13 2023-09-27 360134 356056 86922 85281 131737 135578 136837 135901 92982 95285 105342 104320 126447 127340 362935 392261 1035258 1028109 385413 399271 117390 105531 114010 115041 135876 134682 124163 124355 83215 85218 274846 240143 715746 714874 212247 211035 271586 274758 318167 312907 329582 329795 345125 348016 327233 360474 734341 777606 540823 447596 290946 287544 329960 329760 345028 347730 351632 356866 397029 395801 640103 673441 40.35 67.6 1
09:45:14 2023-09-27 357988 356373 86831 85339 131551 135706 136458 136029 92856 95123 105269 104352 126447 127585 362899 389615 1045452 1023393 384868 397980 117424 105779 113931 115662 135732 134821 123755 124594 83158 85493 275322 243147 707157 714368 211548 211733 271586 273747 321794 311774 330370 330974 343466 349416 327927 363026 736911 779664 546909 447730 293618 285396 331211 329760 346601 349827 355050 357914 393333 394902 636348 673441 40.35 67.6 1
09:45:15 2023-09-27 360151 356191 86835 85307 131637 135834 136676 136034 92919 94991 105376 104320 126273 127585 362899 387738 1039203 1032848 385231 397388 117357 105599 113931 115550 135797 134804 123789 124594 83215 85375 274846 241675 708040 709261 212764 211549 271136 275602 320063 311738 329815 331798 342232 348329 326700 359895 734087 774715 539452 450175 291568 287104 331497 330723 342952 350131 351668 356866 395804 394004 644454 673441 40.35 67.6 1
09:45:16 2023-09-27 360911 356734 86787 85314 131087 136185 136390 136286 92919 95287 105235 104670 126273 128008 360821 389924 1042289 1028604 387551 398538 117000 105632 113853 115742 135751 135010 123722 124594 83101 85401 274846 241764 708899 715270 212772 211190 270618 275744 320441 311881 331889 329617 344465 348294 326665 359316 734898 775089 542194 449807 291357 286812 333008 329190 346565 350392 351632 355821 395176 395801 642029 673146 40.35 67.6 1
09:45:17 2023-09-27 359712 355663 87018 85371 131861 135723 136458 135985 92824 95057 105269 104320 126447 127551 362899 391273 1045327 1038222 385140 400117 117586 105706 114088 115550 135978 134804 124045 124474 83215 85225 275409 240480 715059 711305 213547 210341 272381 275200 319060 313705 329582 331260 343502 350385 326771 360208 736454 765658 543565 446501 291151 287625 331664 330688 345867 348285 350957 358165 396705 396493 649359 672229 40.35 67.6 1
09:45:18 2023-09-27 358634 356347 87146 85254 132386 135642 137134 135628 93045 94990 103585 104255 126622 127096 362862 392225 1035148 1032542 385413 400400 117715 105711 114842 115543 136241 131215 124373 124460 83049 85563 273498 241836 715574 713988 212035 211338 271930 274586 320063 313962 328018 331511 345225 347947 327696 360474 736454 777240 534898 449052 292250 287104 329925 331762 343475 347730 351632 357914 397029 394591 638222 672927 40.35 67.6 1
09:45:19 2023-09-27 357408 356127 87142 85303 131951 135773 136837 135776 93045 95089 105488 104287 126622 127517 363411 387604 1050018 1033120 381398 400400 117357 105711 114643 115629 135936 134811 124097 124560 83182 85460 272379 241979 708947 710227 212878 211000 273024 272876 321519 313449 328614 332265 343537 348329 324933 363466 734015 766342 542194 446143 293804 286580 332133 332176 345623 349189 351524 359950 395553 395701 645643 670727 40.35 67.6 1
09:45:20 2023-09-27 360295 356413 87050 85318 131827 135800 136837 135995 92982 95123 105342 104320 126414 127551 362862 387758 1044886 1035337 388707 401250 117418 103276 114167 115882 135800 131541 124030 124837 83182 85544 274846 241604 712056 711558 212772 211662 271101 275393 320548 312973 330063 332217 342472 348294 325752 360438 738612 775263 538081 450175 291769 287104 331462 330688 344892 351875 353657 356829 395768 394039 647167 673441 40.35 67.6 1
09:45:21 2023-09-27 359198 356163 86649 85445 130963 136245 136356 136475 92907 95287 105308 104781 126239 127974 362862 387604 1051237 1032542 384831 398538 117242 105745 113931 115709 135492 134940 123926 124560 83215 85460 274846 242010 716790 714368 213583 211000 272191 274551 319779 312059 328955 329262 345361 351884 327514 362368 735309 770497 537603 446708 292145 286651 332792 329243 345370 350306 351560 357914 393646 396853 649359 672413 40.45 67.6 1
09:45:22 2023-09-27 360767 356347 86895 85381 131885 136688 136390 136218 93014 95254 105415 104638 126447 127551 362826 391090 1042289 1028072 387257 397945 117576 105711 114010 115742 135808 134905 124097 124560 83182 85427 274846 240107 713593 715380 212878 211366 272708 275886 319096 313009 330516 329493 345125 348294 325681 359859 735941 775263 544935 449219 290946 287746 331928 329724 345547 348250 353657 356577 396326 396078 642029 674877 40.45 67.6 1
09:45:23 2023-09-27 358117 356163 86986 85314 131947 136022 136837 135995 92919 95123 105381 104320 126414 127585 360785 389924 1051509 1032542 383670 398538 117357 105745 113931 115629 135842 134940 124011 124560 83182 85460 274846 241774 708294 714368 213298 211049 272968 274916 322900 312574 331220 329350 345503 350245 327355 360402 734848 766306 538955 444491 292182 287538 331677 329689 345547 349782 351524 358422 395768 396285 646314 672413 40.35 67.6 1
09:45:24 2023-09-27 360835 355632 86799 85377 131737 136022 136518 136218 92919 95287 105381 104352 126380 127940 362826 390780 1042289 1026613 388431 400400 117357 105745 114010 115709 135526 134905 124011 124560 83215 85427 274846 240480 709434 715380 212729 211331 271551 275851 319060 312973 328422 329724 344606 349045 325681 359823 735644 775263 544935 450175 290946 287104 332701 329226 345028 348285 351668 356772 394584 396078 643137 673183 40.35 67.6 1
09:45:25 2023-09-27 357555 356480 86740 85386 131095 136279 136356 136649 92824 95321 105308 104781 126205 127974 360785 387831 1051509 1032042 385140 397945 117323 105745 114531 115596 135526 134992 124168 124976 83212 85733 274846 241836 715345 713247 213440 210860 272241 274444 320631 311988 329186 329724 343572 350385 327550 364100 735506 766306 536250 445229 292182 286961 332684 329155 344474 350376 351560 357914 393369 395766 646808 671460 40.35 67.6 1
09:45:26 2023-09-27 360835 356163 86803 85345 131704 136056 136390 136252 92982 95287 105381 104814 126239 128008 362862 389924 1043863 1028109 386934 400182 117161 105813 113697 115742 135492 135034 123959 124594 83182 85460 274846 241908 703924 715380 212878 211162 271586 276045 319579 312973 328919 329760 345402 348294 325681 359859 735941 775263 542194 450175 291357 287746 332000 329475 348075 350849 353403 357204 396885 396250 641845 675245 40.35 67.6 1
09:45:27 2023-09-27 356552 356382 86954 85349 132279 135796 136730 136029 92887 95123 105415 104320 126239 127551 362862 392261 1051288 1033504 383759 400784 117398 103232 114788 115642 135706 131454 124064 124837 83221 85563 274846 241872 714100 714874 213397 210818 272777 274951 320664 312937 330516 329226 345680 351884 326663 362296 733858 766378 544935 445520 292182 286808 331104 329226 345582 349294 351524 358422 395768 396391 645401 672450 40.35 67.6 1
09:45:28 2023-09-27 360357 356163 86915 85409 131737 136022 136390 136252 92982 95222 105488 104638 126447 128145 360785 391055 1042289 1028877 387605 399580 117357 105745 114010 115629 135526 134905 124045 124560 83215 85342 274846 240480 707446 715380 212729 211035 271586 275851 319096 313009 328458 329760 345090 348294 325646 362033 737448 775008 540823 448779 290801 287639 331821 329582 345405 350885 351487 356625 395454 396078 641992 673441 40.45 67.6 1
09:45:29 2023-09-27 357586 356167 86676 85377 131648 136279 136386 136475 92824 95287 103517 104860 126386 128193 362572 390757 1052786 1034712 384140 400327 117580 103226 114676 115709 135526 134804 124011 124560 83245 85596 276649 241944 712592 713357 213583 211197 272777 274586 321519 312023 329452 329262 343572 350385 327233 363731 734898 766269 542194 446186 292182 286772 333008 329190 344545 350376 351596 358422 393369 395801 646351 671460 40.35 67.6 1
09:45:30 2023-09-27 360587 355877 86740 85351 131157 136279 136394 136252 92887 95287 105381 104814 126326 128180 362862 389924 1043863 1028109 386934 400145 117128 105813 113853 115742 135492 134975 123755 124594 83215 85493 274846 241944 705850 715380 212878 211697 271586 276096 319779 313162 331381 330241 345467 349198 328623 360004 736916 775117 542194 450740 291215 287711 332737 329457 345547 351875 353693 357644 395418 396356 642976 675097 40.35 67.6 1
09:45:31 2023-09-27 361672 356476 87046 85318 131947 135800 136837 135995 92982 95123 103585 104320 126414 127551 363668 389307 1043899 1040360 385886 400400 117552 105638 114088 115550 135936 134905 124130 124560 83215 85401 274846 240516 713709 711305 213583 210670 272001 275464 320028 313485 329792 331296 343607 350420 325190 360402 734015 766342 543565 446525 291357 287746 330960 331224 343475 350411 351560 357408 396993 394867 647338 673109 40.35 67.6 1
09:45:32 2023-09-27 361158 356163 86744 85349 131733 136133 136488 136144 92856 95156 105235 104638 126205 127851 360749 389888 1041957 1025847 386970 400182 116966 105813 113775 115742 135351 134898 123689 124560 83125 85766 275322 242275 703924 715197 212772 211225 271031 276167 319921 311881 331455 329617 344948 349267 326700 359859 735941 778415 523173 450175 291357 287220 333008 329190 345163 348320 353693 357644 394271 395213 642065 673441 40.45 67.6 1
09:45:33 2023-09-27 360839 356155 87050 85314 132018 135940 136539 136110 92919 95123 103585 104638 126622 127517 363411 386956 1041994 1038881 386470 400400 117357 105745 114010 115709 135931 134992 124045 124560 83215 85310 275953 240516 712287 709224 213918 211035 271551 275464 320063 313485 328160 331296 343572 350420 325716 360402 736454 770482 536250 449647 291421 287580 331462 330723 345722 349852 351271 357078 396705 396853 649470 675662 40.35 67.6 1
09:45:34 2023-09-27 358381 355668 87082 85254 131985 135834 136872 135995 93045 95123 105595 104320 126535 127340 362862 392297 1037690 1029609 385413 399863 117749 103167 114875 115543 136177 131379 124473 124427 83288 85413 278368 240373 715212 715343 212701 211415 272191 274586 319096 314697 329829 330473 345609 348224 325681 360510 737499 775283 542194 446525 292182 287949 329960 330759 345547 348250 353693 358442 397029 395801 641528 674877 40.35 67.6 1
09:45:35 2023-09-27 358093 355592 87018 85339 132018 135672 136837 135585 93014 95057 103619 104287 126447 127429 363411 388691 1046935 1038881 381974 400400 117667 105711 114237 115550 135936 134682 124163 124474 83215 85310 274846 241264 712600 712583 212949 211035 273321 274551 319743 314440 329596 331798 344571 349337 326771 363720 738649 766342 538955 446031 292937 287733 330674 331655 346112 349712 351524 359950 396849 396610 645185 671267 40.35 67.6 1
09:45:36 2023-09-27 358669 356382 86990 85349 131985 135702 136837 135619 92951 95123 105342 104320 126239 127756 363670 391863 1044886 1033975 387330 400036 117223 103276 114204 115642 135800 131396 124116 124560 83182 85460 274846 241639 712287 712852 212211 211380 271586 274622 320584 312866 328651 333346 343572 347739 325716 360474 738127 775319 537603 449219 292182 287104 331462 332769 342952 349294 355305 357894 396362 395845 641992 673441 40.35 67.6 1
09:45:37 2023-09-27 359842 356167 86922 85310 131914 136282 136390 136218 92856 95156 103585 104352 126239 127585 363448 388155 1053750 1035896 385413 398259 117161 105779 113775 115775 135471 134975 123604 124971 83034 85493 275322 243247 699917 713592 213618 211071 272416 275007 320773 311550 331307 330974 346628 351190 327550 362368 735442 771155 537603 445120 292803 287180 332828 329546 345547 350117 351560 358459 394584 399207 647265 672413 40.35 67.6 1
09:45:38 2023-09-27 360247 355663 86867 85303 131985 136140 136917 136203 93140 95415 103654 104573 126521 127932 362717 389746 1048228 1038696 384648 400400 117357 105565 114204 115550 136049 131337 124130 124527 83296 85342 274846 240480 728258 711342 213583 210706 272416 275464 319096 313998 329582 331529 344606 351225 331170 360510 736491 766306 544935 446186 292000 287949 331462 331260 343511 349852 351524 357914 397029 394902 647374 673441 40.45 67.6 1
09:45:39 2023-09-27 357591 356163 87208 85430 131481 136133 136539 136144 92982 95254 105449 104352 126414 127619 362862 389615 1050392 1032542 384323 398259 117357 105745 114010 115709 135828 134992 123755 124560 83215 85493 273498 241809 706434 715218 213969 211232 273003 275180 320927 312866 331925 330120 345503 351260 327659 362441 735941 766342 543565 447109 292255 287498 333008 329190 345547 351875 351560 358967 394333 396391 646844 672450 40.35 67.6 1
09:45:40 2023-09-27 362242 355775 87110 85293 132349 136014 136890 136082 93014 95317 103585 104320 126535 127905 362935 387639 1048117 1038881 387056 397945 117390 105599 114875 115676 135842 134905 123959 124560 83215 85342 274846 240516 711103 711342 214290 211331 272416 275886 319579 312615 330049 331798 344606 351247 325681 360438 735125 766306 544935 447912 291769 287949 331731 331260 343546 350411 351560 357351 397029 394902 647374 674877 40.35 67.6 1
09:45:41 2023-09-27 357591 355663 86735 85409 131448 136420 136368 136556 92887 95321 103585 104814 126239 127974 362899 387604 1050392 1032885 385140 398259 117357 105779 114010 115662 135845 131429 124254 124804 83245 85733 275953 241872 710098 714061 213740 211190 272657 274865 322028 312023 332359 329724 344642 351884 327587 360546 734898 766378 542194 447109 292246 287104 333242 329190 345305 350411 351596 358967 394584 396391 647374 671819 40.35 67.6 1
09:45:42 2023-09-27 360907 356163 86799 85328 131456 135962 136261 136347 92856 95189 105269 104638 126152 127885 362862 389888 1042386 1028877 386970 397388 117276 105813 114167 115742 135526 134881 123755 124560 83215 85460 274846 241604 712166 714874 212949 211697 271171 276310 321781 312059 329221 330527 345160 349337 327194 361996 735419 775319 540823 450813 291563 287104 333460 329510 347829 351380 353585 356719 395625 396285 641845 675245 40.45 67.6 1
09:45:43 2023-09-27 357591 355945 86708 85377 130926 136279 136163 136381 92856 95156 105235 104320 126239 127551 360821 387604 1051288 1035099 384031 400254 117432 103102 114167 115642 135612 131454 124030 124460 83049 85622 274846 241568 708413 713357 213583 211071 273003 275007 320773 312533 329261 329760 347019 350805 326771 362658 734898 770518 537603 445556 292182 286732 332000 329226 347583 348250 351524 356053 395768 396391 643961 671819 40.35 67.6 1
09:45:44 2023-09-27 359501 355343 87078 85250 131985 135390 136742 135951 92982 94958 105415 104184 126447 127130 362935 391976 1039336 1029609 385413 399835 117749 105457 114551 115008 136193 134682 124197 124151 83330 85310 272938 240587 718483 713357 212764 211733 272381 275042 319839 314919 329116 331296 345402 348294 327550 363198 737958 778451 537603 448437 292182 287913 331054 331619 346846 349899 354585 358422 397029 396781 638222 673441 40.35 67.6 1
09:45:45 2023-09-27 356476 355632 86863 85367 131861 135834 136458 136029 92951 95415 103666 104828 126420 127980 362717 389201 1048228 1026161 384721 401250 117223 103232 113931 115709 135492 134786 123755 124594 83188 85493 275322 243147 709019 714097 212247 212256 272416 274201 321723 312059 331109 331296 344642 347739 325752 363464 730174 779850 540823 448266 293010 286383 333008 330759 344509 348007 355341 357377 395176 395213 637734 671819 40.35 67.6 1
09:45:46 2023-09-27 360134 356203 86927 85371 131927 135923 136548 136019 92887 95156 105342 104352 126273 127585 362899 387758 1038968 1032542 385196 400117 117357 105745 114763 115742 135854 134804 124078 124560 83387 85375 273498 241639 711941 709261 212729 211768 271586 275215 320785 312723 330099 333202 343431 348189 326630 363825 741182 778561 546909 450923 292250 287104 331749 332265 344892 351181 355305 357914 396398 395845 645791 675282 40.35 67.6 1
09:45:47 2023-09-27 360393 356414 87189 85568 131852 136688 136322 136339 93014 95484 103513 104892 126279 128049 360641 389853 1042386 1029335 388707 400820 117156 105779 113931 115742 135526 134975 123789 124785 83215 85375 274846 241264 710469 714874 212949 211733 271361 276345 320584 312059 329225 329831 345125 349094 327194 360112 735004 775089 542194 449317 291357 287140 333477 329724 347829 348355 353693 357118 396398 396426 642065 674655 40.35 67.6 1
09:45:48 2023-09-27 359427 355655 87146 85286 131985 135834 136872 135951 92919 95156 105415 104320 126447 127551 362899 391237 1045452 1038886 385140 397388 117390 105706 114204 115629 135970 134905 124045 124389 83330 85733 274508 241910 714327 714276 213776 210565 272727 275322 319661 314296 330246 331655 344983 351471 331368 362391 734051 769296 543013 445192 291975 288355 331771 331260 346356 349364 351276 358967 397029 396817 647301 673441 40.45 67.6 1
09:45:49 2023-09-27 359624 356025 87293 85365 131914 136014 136735 135773 92951 94991 105449 104287 126447 127381 362862 392261 1039336 1029335 385230 400254 117667 105565 114270 115008 135936 134647 124282 124184 83445 85284 274846 240143 714597 714874 212913 211733 272191 275042 319131 314919 327930 330831 345680 348815 325716 360582 735934 775089 544935 448266 292182 288359 329996 331260 346846 348007 354229 359077 397029 394591 638185 672669 40.35 67.6 1
09:45:50 2023-09-27 356580 356155 87142 85291 132253 135766 136837 135961 92982 95123 105527 104287 126501 127395 362862 387569 1048117 1035063 381974 400683 117513 103264 114993 115895 136014 131338 124235 124494 83197 85563 275322 242383 710039 711743 213369 211627 273215 273711 321745 313926 329326 333094 343502 349826 327464 364495 741276 770749 537603 444854 293637 287068 329675 332463 345379 349817 353657 357593 395696 396403 645791 670435 40.35 67.6 1
09:45:51 2023-09-27 359077 356132 86986 85377 131918 136022 136390 135995 92887 95188 105381 104638 126239 127905 360749 388726 1046935 1023628 385196 398538 117128 105745 114010 115742 135492 134975 123722 124560 83182 85493 276674 243075 703585 714368 212913 211662 271136 275851 321070 312023 329186 330759 345090 351618 327423 360438 735941 775319 531798 451306 292338 286781 333695 329582 346846 349154 353512 356610 394405 396961 641845 674877 40.35 67.6 1
09:45:52 2023-09-27 359862 355628 86910 85437 132010 136279 136369 136475 93077 95287 105308 104781 126205 127940 360461 390097 1054286 1035486 384721 400930 117223 103276 114167 116136 135766 131635 124030 124560 83297 85460 274846 242772 711123 714874 214183 211444 272833 275007 321034 312687 332396 329760 345090 351155 325453 362622 735669 766306 543565 445338 292182 287220 333477 330424 345547 350411 351596 358676 394235 396356 647069 671497 40.45 67.6 1
09:45:53 2023-09-27 361929 356127 86895 85409 131733 136390 136261 136218 92824 95287 105308 104814 126205 127940 360785 389544 1044511 1028109 389260 400400 117534 105745 113931 115709 135492 134905 123755 124594 83212 85460 274846 241568 712287 714874 213212 211662 271292 276310 321034 312023 329452 330938 345361 351065 330255 360294 735987 779664 542194 450445 292323 286978 333568 330277 345512 349294 354730 357624 393985 399171 643395 674877 40.35 67.6 1
09:45:54 2023-09-27 359789 356163 86867 85318 132391 136730 136799 136237 92982 95448 103661 104541 126487 127449 360569 392009 1051324 1033938 384104 400400 117242 105711 114010 116036 135698 131329 124097 124560 83182 85460 274846 241434 711825 714368 213583 211331 272416 274586 320999 312717 329452 329724 345125 350420 326481 362586 735669 766306 544935 446186 292182 287104 332936 329439 345547 350376 351560 358676 394584 396391 649359 671460 40.35 67.6 1
09:45:55 2023-09-27 360767 355628 86891 85310 131852 135800 136390 136029 92887 95188 105381 104320 126414 127585 362559 390780 1041550 1028803 386945 399835 117480 105745 114010 115596 135526 134870 124011 124527 83215 85427 274846 239735 710033 715380 213113 211451 274536 276060 318954 313562 331455 329617 345538 351389 328623 360258 737434 775263 554018 449537 291357 288039 331713 330313 345512 349294 353693 356829 396439 399207 641992 673441 40.45 67.6 1
09:45:56 2023-09-27 358857 356378 87110 85345 131918 136014 136701 136082 93045 95251 103551 104573 126205 127517 360749 391639 1051140 1033504 383055 400400 117357 105711 113931 115629 136301 131558 123722 124527 83182 85460 274846 241604 705306 715380 213397 211035 273024 275200 321070 313339 330049 329760 346408 350385 325190 363427 733564 771875 544935 443864 292182 287104 332000 330455 346346 349329 351524 359587 396398 396426 647167 671460 40.35 67.6 1
09:45:57 2023-09-27 358634 355597 87110 85282 131976 135800 137102 135995 93014 95123 105595 104287 126447 127395 362536 391950 1039299 1029609 385960 400400 117749 105565 114204 115008 136193 134647 124373 124393 83508 84330 274846 240373 715909 715343 212772 211556 272276 275286 319885 315362 329815 330795 346408 348294 329015 362477 735898 775247 536250 447303 292182 288459 329960 331224 345270 348250 351668 357914 398754 396078 639614 673441 40.35 67.6 1
09:45:58 2023-09-27 358098 355696 87261 85409 131947 136022 136424 135995 92951 93804 103551 104320 126172 127551 360749 390745 1048228 1023628 384323 400117 117128 105779 114010 115742 135492 134870 123755 124594 83182 85460 275322 242733 706812 714368 212211 212213 272798 274166 322045 311774 328156 331529 345090 347704 325716 364271 734305 775355 537603 447912 293841 286629 332737 331224 344767 347973 354767 357628 395454 395178 638185 671460 40.35 67.6 1
09:45:59 2023-09-27 358130 356061 87174 85314 132374 136018 136978 136021 92951 95089 105415 104320 126414 127551 362862 388155 1042363 1032030 387183 400218 117317 103267 114010 115609 135390 131363 124064 124751 83164 84346 274846 241630 711060 710766 212729 212362 271586 275602 320892 312937 329582 332841 343537 348224 329408 360546 738685 775283 539452 449537 292182 286781 332000 332769 344892 350376 355305 357914 396326 395845 643924 673441 40.35 67.6 1
09:46:00 2023-09-27 359004 355623 86768 85342 131733 135834 136407 136218 92793 95287 105273 104638 126205 127885 362862 388011 1051528 1032903 385140 397945 116738 105813 113619 115742 135148 135010 123689 124885 83068 85493 274846 241836 702718 713357 213598 211514 272416 274622 321070 312059 329488 329795 345106 351155 325681 362658 735720 771516 537136 446598 292803 287441 333604 329546 345405 351006 355070 359111 396605 397538 645401 672964 40.35 67.6 1
09:46:01 2023-09-27 359420 355343 87018 85286 132022 135919 136914 135986 92951 95123 103767 104652 126420 127735 362572 389165 1044883 1040248 383561 400930 117580 103208 114303 115676 136038 134804 124130 124355 83330 85733 277356 240445 712905 711342 213547 211331 273180 275619 320063 314919 330049 331798 344571 351190 326771 362622 739950 766269 544935 445520 292255 288355 331497 331762 343511 349608 351524 358422 397029 395178 647338 673441 40.35 67.6 1
09:46:02 2023-09-27 356516 355632 87110 85345 131947 135800 136424 135901 93014 95123 105415 104320 126441 127585 360749 391090 1051509 1032542 383128 397352 117357 105813 114010 115709 135526 134870 123755 124594 83215 85401 274846 242015 705722 715380 213583 211035 273250 274622 321497 313419 331073 330205 347363 350805 328159 363611 735272 770604 546306 445374 293425 287117 332000 329760 346624 349817 354565 359950 396326 396356 643395 671460 40.35 67.6 1
09:46:03 2023-09-27 358860 355663 87416 85450 132158 136075 137012 136116 92982 95384 103654 104716 126487 127837 362681 387939 1053461 1035859 385413 397945 117156 103291 114167 115901 135492 134975 123755 124594 83121 85858 274170 243490 701706 711342 213954 211697 272607 275109 322009 311769 329488 331529 344571 350910 325716 362622 736046 766342 542194 446808 292595 286902 333947 329724 343511 350411 351632 359587 393958 395766 647301 670947 40.45 67.6 1
09:46:04 2023-09-27 358705 356448 86863 85319 131728 136022 136390 136029 92919 95287 105269 104814 126104 127974 360785 388726 1045416 1025884 386970 398259 117242 105779 113853 115935 135492 134975 123755 124594 83215 85551 275322 242482 704299 716247 213298 211592 271480 276203 320666 312830 332396 331081 348572 350210 325752 360510 729886 775247 532333 449244 291769 288761 332000 330723 346589 349712 354229 357661 397029 396426 642029 674877 40.45 67.6 1
09:46:05 2023-09-27 358098 356020 87169 85445 131914 136109 136701 136176 92982 95254 105415 104638 126447 127585 362572 392118 1050726 1028109 382587 400182 117480 103297 114010 115742 135526 134905 123789 124594 83215 85460 275322 242356 705306 715380 212913 211768 273321 274882 322045 313449 328458 331798 346201 348259 325190 364565 734087 775263 537136 445871 293425 287104 332972 331260 344509 348215 351668 357916 396362 395801 641537 672450 40.45 67.6 1
09:46:06 2023-09-27 358669 355776 87325 85267 132411 135352 137191 135585 93014 95156 105488 104320 126555 127374 362862 389580 1042289 1032542 386507 400117 117390 103253 114485 115895 135920 131429 124064 124494 83230 85596 274846 241800 711941 711123 212701 212518 272381 275428 320228 313485 329349 333528 345419 348259 326665 362622 738649 780770 543565 449904 292182 287220 331497 333310 343405 348285 355264 358422 397029 394004 639162 673441 40.45 67.6 1
09:46:07 2023-09-27 360259 356190 87046 85345 132014 136577 136909 136518 92919 95255 105342 104885 126239 128083 362862 389307 1042072 1029609 387605 398538 117357 103240 113853 115742 135602 135087 123926 124594 83215 85493 274846 241604 706045 715380 213248 211768 272451 277551 319543 312758 329186 330527 345680 349861 327745 360438 734341 775263 542194 449537 291357 288039 333008 329724 346103 349294 353730 357155 396957 396426 642029 673441 40.45 67.6 1
09:46:08 2023-09-27 359998 355628 86958 85339 132385 135859 136914 135700 93014 95123 105376 104320 126353 127551 362862 391273 1044030 1041409 384104 400044 117614 103135 114406 115609 135906 135181 124235 124830 83445 85519 273498 240516 712139 713768 213918 210965 273024 275464 319839 314697 329536 332571 347720 349861 326771 363757 738090 766269 541660 446031 292182 288039 330960 332499 343511 349817 351524 359624 397029 394902 647301 673441 40.45 67.6 1
09:46:09 2023-09-27 358665 355913 87357 85240 132564 135356 137225 135585 93045 95090 105415 104320 126414 127463 362606 389271 1041329 1031074 385960 400400 117390 105779 114010 115709 135714 134752 123959 124560 83215 85493 274846 241979 706553 711342 212913 212397 272416 276025 321070 312615 329582 333581 344571 348259 326700 360582 736200 775319 540823 447900 292182 287104 331462 332805 344892 349329 355592 358459 396993 393781 641047 673441 40.45 67.6 1
09:46:10 2023-09-27 359624 356158 86867 85345 132170 135834 136822 136237 92982 95547 103517 104749 126319 127871 360605 387903 1053640 1036963 385266 400966 117128 105881 113853 116048 135177 131883 123755 125203 83092 85643 274404 243003 704712 712348 213618 211733 272833 275428 323023 311769 330296 331834 345894 350455 325716 362658 735438 766342 543565 446598 292255 287350 333947 329724 344786 350936 351632 358967 394271 396391 647301 671460 40.35 67.6 1
09:46:11 2023-09-27 359788 356155 86831 85351 131153 136022 136390 136252 92824 95255 105235 104638 126118 127974 360785 388726 1044675 1027873 386970 397945 117161 105779 113931 115775 135738 134975 123722 124627 83215 85493 274846 241979 706899 715380 213298 211486 272205 276908 320299 313306 330116 330616 346059 349721 329088 360330 737582 777190 542194 449280 291563 287949 332756 330473 347829 349294 354229 357914 397029 396320 641992 675097 40.35 67.6 1
09:46:12 2023-09-27 358024 356414 87412 85377 132423 136143 136701 136339 93109 95417 103729 104716 126487 127551 362899 392261 1050018 1029090 383128 401118 117357 105779 113931 115742 135740 134992 123755 124594 83215 85493 274846 242563 705664 712115 212878 212115 273285 274622 322081 313009 328458 331798 345609 347981 325681 364308 735415 774737 537603 446222 293425 286902 332773 331260 344545 348250 353693 357880 396362 395801 639614 671460 40.45 67.6 1
09:46:13 2023-09-27 357586 355663 87142 85318 132291 135390 137094 135619 92919 95156 103585 104320 126447 127585 360821 388999 1042289 1032078 385196 397945 117390 105740 114088 115742 135985 134940 124339 124804 83245 85766 274846 241836 707691 710927 212807 212702 272657 275902 322714 313782 330063 333888 343607 348329 327229 362917 740778 775391 537603 449537 292182 287724 333008 333310 345379 350411 355880 358422 396993 393969 645791 673109 40.45 67.6 1
09:46:14 2023-09-27 361672 355450 87110 85324 131951 136022 136742 136276 92982 95156 103767 104287 126414 127782 360749 391090 1042176 1028877 385413 399835 117586 105632 114088 115550 135970 134804 124163 124560 83387 85342 274846 239771 714674 715380 213583 211768 272833 275464 319839 314302 328422 331063 346687 349602 325752 360582 729958 775247 537603 448266 291975 288761 331497 331260 346346 348285 354266 358438 396281 396426 641083 675356 40.45 67.6 1
09:46:15 2023-09-27 359041 355343 87106 85363 131980 135612 136884 135901 92950 95057 103585 104320 126535 127340 362899 387604 1048493 1041184 381756 400820 117709 103199 114618 115642 136069 134953 124268 124460 83345 85504 274846 241121 712254 711073 213618 211768 274158 275180 321819 314919 329792 332841 345125 349896 327197 364896 738685 769841 542194 441403 293010 288039 331462 332805 344509 350096 351596 357916 399275 395213 646351 673737 40.45 67.6 1
09:46:16 2023-09-27 358669 356418 87146 85349 131951 135868 136837 136063 93140 95318 105449 104638 126239 127968 362862 387262 1042289 1031347 384889 399580 117390 105779 114088 115742 135714 134811 123755 124594 83215 85493 274846 241604 706795 710802 212949 212879 272226 275886 321070 313998 327502 333852 343537 348329 327459 360582 737277 775283 542194 448889 292182 287544 332503 332769 343200 349852 355880 356827 396993 394004 641537 673441 40.45 67.6 1
09:46:17 2023-09-27 357626 356198 87046 85310 131943 135834 136424 136029 92856 95156 103585 104860 126386 128069 362572 387939 1054499 1036743 385303 401533 117189 103317 113931 116028 135492 135010 123722 125005 83068 85924 275322 242661 703140 713087 214290 211733 273039 275744 320713 312059 332396 330795 344606 351471 325716 362658 736046 770822 543565 446246 292595 287140 333947 329724 345582 350936 353693 356804 394620 396391 647338 671819 40.45 67.6 1
09:46:18 2023-09-27 361913 355348 87142 85373 131951 135868 136458 135901 92887 95123 105449 104320 126273 127728 360821 386415 1043936 1038222 387330 396241 117390 105599 114088 115629 135842 134870 123755 124389 83330 85375 274846 240552 712403 710300 214326 211697 272226 276345 320099 313198 327962 332571 345402 352337 326700 360546 735125 766414 543565 449219 291769 288445 332036 331762 344545 351462 351632 358184 397029 395801 647374 672627 40.45 67.6 1
09:46:19 2023-09-27 357591 356163 87050 85550 131757 136521 136598 136407 93014 95450 103482 104892 126279 128015 360605 390206 1051509 1032885 384323 397945 117432 103329 114088 115709 135842 134940 123755 124560 83288 85434 274846 241809 707452 714097 214290 211697 272868 275428 320820 313741 332396 329831 345680 351226 325488 363720 729886 771911 543565 445229 292182 287144 333008 329724 346381 350446 351632 356839 395804 397609 646844 674923 40.45 67.6 1
09:46:20 2023-09-27 360839 356195 86772 85310 131522 136056 136390 136431 92887 95189 105269 104352 126239 127619 360785 392140 1042289 1028877 387605 397980 117276 105632 114539 115742 135560 134905 124045 124560 83387 85493 275973 242082 712769 716284 213811 212256 272311 277051 320406 313562 332396 330849 346266 350105 326700 360028 734341 775263 519434 450126 291965 288355 333225 330759 346381 349747 354516 357914 396398 399171 643961 672663 40.45 67.6 1
09:46:21 2023-09-27 358605 355521 87142 85476 131914 136220 136812 136197 93014 95287 103585 104352 126447 127980 362754 392261 1051177 1032542 382587 401533 117452 105779 113931 115662 135632 134992 123789 124594 83215 85408 275953 242015 712898 711885 213583 211768 274158 274657 322045 313741 330838 332337 347245 349337 325190 364344 734377 777267 538955 446834 293290 287144 333008 331762 345582 348285 351668 357664 396993 396426 642029 672486 40.45 67.6 1
09:46:22 2023-09-27 358130 355945 87449 85367 132411 135390 137355 135458 93013 95057 105629 104287 126690 127340 362899 390780 1042289 1029848 384042 398259 117390 103155 115026 115895 135732 131429 124064 124494 83230 85629 274846 241872 711941 712706 213070 212369 272416 275464 321555 313998 328359 333708 345574 348294 326736 362368 736200 779554 540823 447900 292595 287949 330674 333581 343475 348320 355341 356804 399456 394039 639198 673441 40.45 67.6 1
09:46:23 2023-09-27 360839 355632 86835 85377 131823 136453 137158 136184 92856 95287 103551 104885 126265 128049 360713 389307 1045253 1029609 386898 400400 117161 105779 113931 115709 135492 134940 123722 124594 83215 85493 274846 241604 707522 711849 213583 212362 272833 276928 320028 313926 330801 330759 346687 350105 325752 360474 729886 774971 542194 447900 291769 288761 332467 330455 346589 349294 354229 357661 396993 396461 643431 675356 40.45 67.6 1
09:46:24 2023-09-27 359162 355343 86986 85367 132200 135800 136424 135551 92982 95188 105415 104287 126414 127429 360425 391237 1047372 1041409 383796 400363 117648 103091 114551 115609 135988 131296 124235 124427 83215 85427 274846 240480 712370 714276 213926 211000 273285 275464 320486 314919 330516 332805 345645 351471 325681 363720 738649 766306 540308 445556 292182 288761 331964 332499 344509 349852 351596 359587 399275 395766 649209 674877 40.45 67.6 1
09:46:25 2023-09-27 358381 355905 87206 85314 132378 135915 137160 135691 93077 95089 105734 104287 126690 127306 362862 391639 1035954 1032542 385413 400117 117749 105711 114340 115550 136068 134898 124130 124560 83215 85493 274846 241979 711646 713357 212913 212397 272833 275464 322009 314919 329559 333310 345645 349267 326700 362622 740997 775427 543565 449537 292668 287949 330960 333310 344474 348285 355054 357054 396281 395143 639614 673109 40.45 67.6 1
09:46:26 2023-09-27 356067 355597 87110 85367 132200 135800 137046 136192 93045 93600 103839 104716 126521 127871 362717 389916 1051398 1038442 382711 398538 117357 105706 114010 115709 136115 131558 124030 124594 83182 85493 274508 243111 717623 710802 213918 211768 272833 274551 323059 313009 330282 333852 344571 350385 325787 365992 735088 771875 548299 445895 293841 286262 333446 332535 343440 350411 353693 358203 396957 396551 645791 671423 40.45 67.6 1
09:46:27 2023-09-27 359716 356480 87142 85351 131980 136022 136872 135901 92951 95287 103637 104638 126447 127551 360785 387465 1042289 1037382 386353 400400 117357 105745 114010 115709 135842 134905 124130 124560 83215 85434 274846 241264 710218 709224 214290 212397 272001 276345 321070 313962 331110 331834 344606 351471 327459 360510 736491 775263 544935 450813 292182 288152 332503 331762 345305 351462 355054 357914 397029 396078 649396 675587 40.45 67.6 1
09:46:28 2023-09-27 359862 356418 86954 85500 131794 136594 136572 136708 93045 95482 103657 104788 126380 127551 360713 390061 1052786 1032926 384250 400400 117357 105779 114921 115895 136036 134992 124045 124594 83387 85493 275973 241604 711594 714368 214290 211697 273285 275235 321783 313741 329524 329795 346687 351998 325716 364262 735941 766378 543565 446854 293010 287832 332684 329724 347147 350901 351668 357593 396993 399735 647301 673441 40.45 67.6 1
09:46:29 2023-09-27 360839 355668 87054 85441 131720 136245 136424 136252 92919 95321 105415 104638 126239 128091 360749 389924 1042289 1028877 387605 398980 117390 105779 114010 115742 135526 131610 124168 124804 83451 85792 274846 240373 711057 715380 213590 211867 273109 276980 319921 313962 329452 330759 346687 350105 329321 360474 729886 774120 542194 448571 291769 288359 332503 330723 346624 349852 354480 358442 397029 397573 642976 675356 40.45 67.6 1
09:46:30 2023-09-27 357827 356270 87285 85382 131918 136185 136424 136203 92856 95547 103767 104606 126414 127585 360821 392417 1051177 1026613 383201 397980 117390 105813 114564 115742 135842 134940 123959 124594 83330 85551 275322 242769 704951 715380 212913 212879 273250 274622 322795 312973 328955 331798 345645 348259 326700 364568 734341 775319 542194 448229 293841 287104 332414 331493 345305 348285 355844 358203 396641 396391 638222 672486 40.45 67.6 1
09:46:31 2023-09-27 358381 355628 87130 85342 131976 135834 136708 135995 93014 95222 105415 104352 126239 127905 360785 388011 1042289 1033826 387531 400820 117513 103220 114373 115835 135834 131362 124064 124460 83312 85714 274846 241836 715719 709261 213618 212993 272170 276096 321070 313926 328493 333852 343572 351618 331104 362622 738539 776910 537603 450813 292740 287949 332972 331762 343165 350376 355917 358710 396993 394039 643468 674877 40.45 67.6 1
09:46:32 2023-09-27 362186 356409 87106 85405 131823 136352 136484 136342 93109 95484 105342 104814 126239 127885 360785 389342 1039705 1028840 387605 400400 117357 105779 113931 115709 135615 134898 123722 124560 83215 85493 274846 241264 712769 714874 213583 211768 272191 277159 320557 313009 329524 330759 345680 350140 327229 360474 729926 775247 542194 450813 291627 287949 333477 329760 346067 349329 354480 357661 395804 396426 643468 675356 40.45 67.6 1
09:46:33 2023-09-27 359427 355909 87018 85282 131980 136235 136424 135773 93014 95123 103695 104652 126386 127769 360533 390206 1046739 1038733 385776 400008 117418 103155 114138 115709 135936 134811 123755 124441 83329 85733 274846 240276 710206 711342 214326 211697 273109 276310 320548 314033 327962 332571 345367 352209 325752 362622 735125 766378 538955 446562 292000 288355 331731 331762 344509 350936 351596 357914 397029 395801 647338 673441 40.45 67.6 1
09:46:34 2023-09-27 362112 355343 86986 85318 131124 136159 136484 136329 92856 95188 105269 104352 126239 127585 360749 389307 1040443 1029609 387605 400117 117357 105672 114010 115629 135841 134992 123755 124389 83215 85493 274846 240552 708653 715380 213583 211768 272451 276381 320261 313741 329488 330795 346687 350105 326700 360510 737339 775263 549689 450494 291421 287954 333008 330491 346346 349817 354767 357914 396993 397609 643924 672627 40.45 67.6 1
09:46:35 2023-09-27 359139 356610 87412 85451 132274 136282 136735 135893 92982 95285 103654 104541 126400 127449 360641 390757 1045379 1038881 384831 399835 117916 103167 114237 115709 135970 134682 124130 124355 83408 85375 274846 240480 711043 711342 214290 211366 273862 276080 320584 314919 330516 332337 345367 351884 325681 362658 736164 766306 537603 444878 292387 288558 331497 331798 344509 350096 351560 358967 397029 395801 648749 673441 40.45 67.6 1
09:46:36 2023-09-27 361929 355094 86959 85349 131823 136142 136518 136144 92982 95188 105449 104320 126239 127517 360785 390780 1035991 1028877 385413 397945 117390 105745 114167 115662 135862 134898 124045 124474 83387 85342 274846 239735 710990 715380 213583 212397 273250 276345 320261 314919 328955 330795 346722 349861 326700 360582 738904 775247 542194 448901 291837 293291 332000 331224 346624 349329 355013 358455 399094 401012 641845 676279 40.45 67.6 1
09:46:37 2023-09-27 359114 356012 87293 85445 132274 136350 136701 135739 92919 95123 105449 104320 126239 127381 362681 387569 1045452 1038881 381974 400363 117657 105632 114336 115550 135970 134682 124163 124151 83360 85310 274846 240552 713064 711342 213918 211401 274509 275235 321070 314919 330049 332571 345125 351848 331170 364602 736164 766306 540308 443864 293008 288355 331731 332535 344509 350131 351596 357126 396281 395766 647374 673441 40.45 67.6 1
09:46:38 2023-09-27 358441 354596 87054 85307 131980 135578 136872 135585 93097 94925 105449 104184 126656 127008 360821 391090 1041278 1031074 385413 399835 117816 105565 114440 115074 135970 134647 123959 124184 83215 85401 274846 241500 711646 713357 213433 212730 272833 275886 321819 315362 329582 332841 346408 349302 326736 363171 738685 775391 536250 449317 293388 287855 331211 333401 345199 349189 355195 359695 400404 396961 639920 673441 40.45 67.6 1
09:46:39 2023-09-27 356076 356476 87206 85281 132564 136041 136931 135879 93013 95156 105449 104287 126434 127551 360821 387533 1051214 1036632 382010 398259 117730 105632 114088 115662 135628 134804 123755 124594 83245 85493 273498 242599 706491 710264 214104 212362 273061 274394 323059 313962 330282 333617 343607 351884 325752 365449 738127 773075 542194 447109 293914 286902 332036 332769 343475 350131 354516 358744 397029 395213 645791 671497 40.45 67.6 1
09:46:40 2023-09-27 356293 355343 87046 85349 131770 135868 136458 136029 92951 95189 105269 104352 126239 127585 360497 391273 1049682 1026161 387056 401250 117256 103264 114010 115915 135390 131429 124030 124594 83215 85526 274404 243075 706899 715380 213883 212659 271551 276345 322081 312723 332396 332540 345680 350385 328485 360546 736818 779814 542194 449186 292255 287544 333947 330759 345582 351875 355953 358422 395804 396426 642029 674877 40.45 67.6 1
09:46:41 2023-09-27 357555 356418 86740 85509 131666 136543 136201 136475 92824 95321 105269 104814 125998 128069 360749 387262 1051509 1032848 384868 397980 117390 105632 113931 115629 135560 134717 123755 124594 83329 85434 274846 241809 721596 713357 214326 211768 273285 275464 322045 313741 330254 330795 345680 352020 325752 363757 735941 766378 544196 446890 293570 287751 333947 329760 346624 350936 351668 357090 395804 398201 647338 673441 40.45 67.6 1
09:46:42 2023-09-27 362686 355668 87133 85324 131737 136590 136692 136356 93045 95547 103585 104821 126313 127871 360641 389746 1041107 1029423 388431 397945 117390 105813 114010 115928 135800 134992 123959 124560 83330 85493 276649 240916 707090 714148 213954 212432 272868 277194 320548 313998 329524 331301 346722 350140 326700 360510 737860 775263 542194 449537 291425 288558 333008 330491 346624 351875 354803 357914 397029 397609 643924 672663 40.45 67.6 1
09:46:43 2023-09-27 356476 354601 86836 85367 131737 135834 136424 135807 92951 95156 105342 104352 126239 127940 360749 390816 1051509 1029848 383164 397352 117357 105745 114010 115583 135526 134752 123755 124389 83215 85493 274846 241809 709858 715380 214290 211733 273356 275271 322081 312615 328458 330795 347524 351212 325716 364896 729958 773075 544935 445592 293010 287544 333008 331798 347182 349852 351632 359604 397029 401652 645606 671166 40.45 67.6 1
09:46:44 2023-09-27 359621 354454 87325 85430 132340 135698 136925 135893 93045 95120 103877 104287 126414 127130 360785 391090 1041915 1032542 385960 397980 117816 105599 115066 115642 136227 134553 124197 124184 83387 85375 274846 241675 714629 714603 213583 212730 272868 276116 321141 315621 329829 332841 346722 349337 326736 363757 738649 779554 542194 448722 292803 288039 330728 333310 345063 349050 354803 357054 396316 395801 640103 673441 40.45 67.6 1
09:46:45 2023-09-27 356253 355663 86986 85319 131704 135834 136458 136029 92951 95156 105342 104638 126447 128091 360785 389307 1048530 1026613 384042 399899 117390 105847 113931 115775 135526 134975 123755 124627 83215 85526 275322 243111 709960 713357 213954 213029 272416 275922 323095 313009 329488 331834 345680 349372 328751 363757 729886 779850 544130 450310 293425 287140 333803 331476 348322 351875 355661 358255 395589 397432 641845 675208 40.45 67.6 1
09:46:46 2023-09-27 361672 355410 87110 85345 131943 135800 136674 135867 93077 95254 103551 104287 126293 127517 360713 387758 1043863 1040360 387019 400400 117357 105745 114088 115676 135714 134835 124011 124527 83330 85460 274846 241023 713402 711000 214964 212178 272833 276893 321034 314883 331036 332769 345609 352491 327194 362586 736127 772610 542194 447864 292182 288761 332000 332229 345028 351954 351632 358676 397029 396320 648713 675180 40.45 67.6 1
09:46:47 2023-09-27 362686 355312 86986 85409 131918 136339 136497 136290 92982 95254 105381 104781 126205 128056 360713 389888 1038932 1028840 386982 398944 117552 105784 114167 115709 135799 134992 124130 124560 83387 85460 274846 239735 709728 715380 214068 212008 273250 277159 320028 314919 329452 331493 347488 350350 330255 362880 737921 778378 543565 448754 292246 288725 332288 331045 346447 350201 354548 358659 397029 397573 641992 675134 40.45 67.6 1
09:46:48 2023-09-27 359879 354525 87293 85345 131985 135800 136837 135893 92919 95089 103516 104320 126414 127395 360713 387569 1045452 1041845 381974 400400 117715 105711 114336 115629 135936 134870 124130 124355 83387 85427 274846 240552 712946 711305 213918 211697 274542 275393 321034 314919 330063 332805 345609 350385 327696 364823 737241 766378 541660 443864 293425 288558 331695 332769 344509 350341 351596 357880 399420 395766 647265 674698 40.45 67.6 1
09:46:49 2023-09-27 357582 355347 86927 85314 131737 135800 136390 135985 92887 95448 103661 104723 126386 127769 360605 394366 1051361 1030925 382368 400291 117385 103264 114010 115629 135526 134905 123926 124771 83254 85544 275409 241944 708836 715380 213934 212220 274122 275428 322009 313669 328919 331762 347209 350350 325453 365992 734305 775263 537136 445520 293425 287544 333681 331726 347111 349015 351668 358132 396957 400351 642939 671460 40.45 67.6 1
09:46:50 2023-09-27 355945 356119 87018 85342 132374 136001 136420 136012 92951 95287 103688 104638 126239 127585 360749 388011 1054524 1037456 385413 400966 117128 105847 113853 115709 135458 134804 123604 124885 83001 85584 275322 242626 703810 713357 214290 211768 273285 275851 322045 312937 333069 331762 345645 351471 326436 364271 734269 770749 544935 447559 293010 287949 333947 329760 346310 351462 353693 357090 395454 397573 647338 673737 40.45 67.6 1
09:46:51 2023-09-27 362574 355878 87133 85569 131852 136254 136657 136649 93014 95484 103551 104892 126279 128138 360533 389627 1041957 1029609 388707 400930 117323 103232 114010 115709 135585 134992 124030 124837 83330 85493 275409 241228 712769 715380 214068 212695 272001 277159 321034 313449 329524 331529 346443 350385 327688 360474 737860 775247 543565 450813 291833 287949 333712 330455 346346 349852 354767 357914 395768 398499 643924 675356 40.45 67.6 1
09:46:52 2023-09-27 358089 355549 87050 85319 131951 136029 136390 136221 92982 95222 105415 104320 126414 127551 360713 389888 1051509 1033277 383128 400117 117357 105779 114088 115709 135891 134870 123755 124560 83215 85519 274846 241604 708653 715380 214254 211697 273321 275464 322009 313634 329186 330759 347733 351436 325716 364565 735941 773002 544935 446186 293215 287949 333008 331224 348211 351875 353403 359876 396705 398654 647590 672265 40.45 67.6 1
09:46:53 2023-09-27 358930 354383 87293 85430 132278 136075 136803 135961 93045 95057 105488 104476 126420 127381 360713 391055 1040811 1032030 385739 399835 117749 103019 114369 115041 136193 134612 124368 124151 83445 85460 274846 241264 718851 714368 213583 213029 273215 276895 321034 315807 330049 332805 346687 349826 329248 363720 738649 775391 542194 449219 293010 288445 330960 333274 345547 349294 355305 357054 397463 396356 640067 673441 40.45 67.6 1
09:46:54 2023-09-27 356217 355592 86986 85319 131985 136022 136390 136029 92951 95473 105381 104638 126205 127851 360713 388691 1046554 1026576 384007 398538 117209 105813 113853 115742 135364 134940 123722 124594 83215 85610 275322 242697 705382 713357 213918 213477 272798 275886 323059 312503 329524 331798 345680 349372 328449 363720 736046 781841 539452 450335 294257 287257 333911 331314 345441 350271 357321 359950 395589 397396 638185 673441 40.45 67.6 1
09:46:55 2023-09-27 359716 355307 87110 85450 132063 136022 136769 135901 92982 95254 103767 104255 126239 127517 360749 387429 1042289 1035822 385774 400400 117634 103199 114010 115709 135714 134905 123926 124527 83330 85460 274846 241228 724872 709188 214290 212695 272416 276645 321070 313998 328458 332769 343572 351471 327724 360546 735644 774095 544935 450813 292182 288355 332972 332229 345270 351990 355556 358676 397029 396391 645401 674877 40.45 67.6 1
09:46:56 2023-09-27 362428 355343 86895 85405 131522 136240 136454 136127 92919 95370 105308 104670 126205 127585 360713 389853 1041841 1028109 387605 400117 117357 105779 114010 115629 135611 134992 123755 124527 83215 85460 277356 240480 710598 715380 213918 212397 272833 277159 320548 313675 332396 332309 346960 351884 327088 360366 737148 777423 538955 450740 292209 288725 333297 330688 346624 349817 354730 357658 396705 398131 642939 675356 40.45 67.6 1
09:46:57 2023-09-27 358634 354561 87174 85282 131951 135800 136725 135585 92951 95123 105342 104287 126447 127340 360388 387569 1045416 1038886 384250 399835 117357 105599 114167 115516 135714 134682 123789 124355 83387 85647 269956 240107 715718 711305 214254 211331 273250 275886 320063 314919 330282 332535 345367 351998 328281 363171 735607 766233 544935 444842 292182 288617 331964 331762 344509 350376 351596 358930 397029 395766 648713 673441 40.45 67.6 1
09:46:58 2023-09-27 358089 354565 86895 85367 131819 136041 136564 136074 93014 95218 103551 104541 126656 127449 360533 391310 1050579 1033277 383942 400400 117242 105711 114105 115895 135458 134800 123722 124441 83182 85493 274846 241604 709836 713862 214290 211697 273285 275428 322009 313926 329524 330759 347226 351471 325752 364014 735941 766414 537136 446538 293010 287544 332737 329724 346660 350411 353136 357090 396993 397573 646844 673441 40.45 67.6 1
09:46:59 2023-09-27 359680 355339 87110 85282 131985 135800 136794 135585 92951 95089 105342 104320 126414 127517 360388 387569 1045452 1038881 384214 400400 117390 105745 114088 115550 135714 134870 123755 124355 83330 85647 274846 240107 715021 711342 214778 211514 273250 276310 320548 314697 328458 332805 345645 352491 329015 363171 736164 766342 543565 445229 292182 288617 332000 332535 344992 350901 351596 358967 399658 399171 651321 675134 40.45 67.6 1
09:47:00 2023-09-27 356702 355490 87265 85409 131918 136109 136666 136419 93045 95383 103613 104320 126521 127551 360713 391976 1055000 1032542 382010 399271 117323 103188 114167 115709 135526 134992 123722 124527 83215 85493 274846 241604 708333 715380 213918 211733 273321 275428 322045 313705 330260 330795 347519 350420 325716 364859 736985 774715 542194 445895 293425 287949 333008 331762 346624 349329 351632 357880 396993 398201 644838 671497 40.45 67.6 1
09:47:01 2023-09-27 356580 355620 87018 85310 131976 135796 136390 135551 92951 95123 105381 104320 126205 127551 360713 388011 1052711 1035859 384323 398259 117357 103226 113931 115709 135458 134992 123722 124560 83215 85493 275322 243526 705070 709224 214104 212695 273250 275268 323778 313449 328458 333852 344571 350420 326700 364896 735644 771875 537603 448229 293845 286378 333460 332482 346846 351322 354084 359695 394441 396961 649470 671276 40.45 67.6 1
09:47:02 2023-09-27 361561 355058 87014 85413 131852 136056 136390 136237 93077 95254 105346 104781 126205 127585 360461 389271 1043899 1028109 388156 400443 117128 105813 113931 115775 135458 134975 123722 124976 83182 85526 274170 241568 703781 714368 213918 212448 272833 277194 320513 313998 329488 330759 346443 350140 327194 360474 734341 776910 544935 450813 292182 288355 333008 330723 346103 349364 354229 357914 396677 397573 643395 674877 40.45 67.6 1
09:47:03 2023-09-27 358084 354565 87018 85345 131737 135834 136424 136258 92887 95156 105381 104320 126205 127551 360713 391962 1051509 1032542 382587 399835 117242 105599 114010 115629 135458 134682 123755 124441 83182 85401 275409 241809 705543 715380 214254 211697 273895 275464 322045 313962 328955 330795 347768 351190 328550 364568 736801 773986 538955 445374 293425 287967 333333 331583 347492 350201 351632 358132 397029 398534 647167 672155 40.45 67.6 1
09:47:04 2023-09-27 357555 354530 87238 85342 132601 135885 137036 135653 93077 95057 105595 104287 126386 127130 360749 391090 1035954 1029609 385413 399271 117749 105565 114684 115041 136269 134710 124335 124348 83387 85401 275953 240587 714212 713862 213583 212695 273250 276080 320548 315362 329975 331834 347203 349861 326736 363427 737569 775355 542194 451932 293083 288563 330996 332769 345582 349329 355305 357090 397463 396426 640103 673441 40.45 67.6 1
09:47:05 2023-09-27 357332 355347 86954 85351 131951 136056 136390 136258 92887 95287 105269 104638 126205 127585 360749 389354 1046971 1023665 384618 397945 117161 105779 113931 115742 135492 134905 123755 124560 83215 85551 274404 242733 702199 714368 214068 212730 272170 276908 322247 312723 330379 331655 346059 350280 329106 360366 736948 781323 542194 452205 292255 287140 333947 330723 348322 350376 354730 357914 396993 398534 643777 675356 40.45 67.6 1
09:47:06 2023-09-27 359427 354561 86959 85282 132261 135889 136522 135691 92919 95089 105342 104320 126205 127340 360749 387604 1042031 1038886 385413 397127 117390 105672 114088 115550 135632 134898 123755 124557 83330 85342 284180 240480 711794 711342 214964 211697 273285 276310 320584 314919 328458 332571 347364 351471 325190 363757 738685 766306 540308 444528 293010 293404 332036 332805 345028 350411 351596 357090 396351 396078 648749 673441 40.45 67.6 1
09:47:07 2023-09-27 358564 357449 87253 85410 132224 136109 136701 135859 93014 95417 103551 104541 126245 127415 360641 391019 1050763 1032268 382909 397980 117357 105666 114010 115629 135664 131520 124064 124560 83215 85493 274846 241639 715757 715380 214290 211768 274122 275851 322307 313998 328990 330759 347768 350420 325681 364859 729886 773038 546306 444564 293010 287949 333242 331493 347421 349852 351632 357916 397029 398201 645791 673169 40.45 67.6 1
09:47:08 2023-09-27 356076 355374 87174 85282 132191 135706 136837 135551 93045 95024 105449 104320 126555 127130 362862 387533 1050018 1037373 381398 400117 117390 105745 114088 115629 135526 134682 123959 124355 83215 85526 275322 242015 708311 710300 214104 212695 274542 274622 322796 314919 330516 333888 345897 350945 325752 366558 738685 771947 537603 446658 293841 287746 332000 333310 343511 352055 356361 361487 396668 397106 647590 671313 40.45 67.6 1
09:47:09 2023-09-27 359612 358024 87078 85388 131918 136143 136356 135901 92824 95123 105235 104828 126386 127517 360749 388726 1046935 1026086 387531 397945 117276 105813 113853 115775 135481 134975 123722 124594 83182 85526 275322 242697 715751 713862 214254 213328 272416 276310 323095 312973 329524 332571 346201 349896 328715 363720 734341 780988 537603 449186 293010 286933 333947 331726 348052 350376 356420 357914 395804 397573 643961 674335 40.45 67.6 1
09:47:10 2023-09-27 357299 355343 86799 85418 130988 136365 136231 136445 92856 95287 105269 104638 126138 127585 360749 387262 1051177 1032811 384323 400400 117357 105666 114010 115742 135632 134804 123722 124594 83215 85375 273498 241604 711825 713357 214964 212397 273321 276080 322045 313998 330522 330527 346211 352280 326700 364308 734305 772684 537603 450014 293905 288319 333875 330348 347284 351357 354840 359950 396885 398618 647627 672964 40.45 67.6 1
09:47:11 2023-09-27 359077 355339 87412 85349 132382 136086 136910 136003 93014 95123 103695 104508 126447 127130 360749 391090 1037460 1029609 385413 400117 117782 105638 114336 115041 135960 134616 124335 124151 83445 85342 274846 240516 714713 714368 214104 212730 273250 276310 321034 315843 330049 332571 347245 349861 327229 364271 740473 775391 536250 448901 293083 288766 330996 332805 346362 349329 355341 357090 397463 396426 641047 673441 40.45 67.6 1
09:47:12 2023-09-27 357325 355347 87110 85345 132385 136022 136424 135901 93014 95156 105449 104781 126265 127551 360749 387604 1048493 1026613 385413 397980 117357 105813 114010 115742 135492 134975 123755 124964 83215 85526 275322 243147 705724 713357 213433 213328 273059 275464 323095 313485 331087 332518 349337 351190 329373 363318 738119 781395 544130 451873 293425 287629 333911 331457 346346 350411 356998 358746 396074 396426 640103 673441 40.45 67.6 1
09:47:13 2023-09-27 359752 356008 87082 85345 131980 135834 136424 135807 93045 95156 105342 104320 126239 127463 360749 387465 1042423 1038608 387605 397945 117634 105745 114406 115709 135920 134717 123926 124594 83387 85375 274846 241264 722276 709261 215303 212730 273059 277194 321106 314919 329225 332841 345680 352562 327724 362658 737496 772734 543565 450494 292182 288761 333008 332301 347583 351462 351668 356053 399420 396391 649245 674640 40.45 67.6 1
09:47:14 2023-09-27 361929 355094 87054 85349 132022 136159 136514 136136 92982 95156 105376 104320 126441 127551 360749 389924 1037460 1029609 385413 399835 117552 105779 114167 115629 135845 134804 123755 124355 83387 85375 274170 239735 714867 716829 214005 212780 273074 276821 320666 315512 332581 331655 348412 350770 327582 363464 738904 775319 543565 448010 293042 293985 331964 331726 347147 349887 355068 358746 397463 398201 642029 673615 40.45 67.6 1
09:47:15 2023-09-27 356516 355117 87114 85318 132166 135834 136458 135585 93014 95123 105376 104320 126447 127340 360713 387569 1045452 1038886 380860 399835 117667 105599 114167 115041 135960 134647 124163 124151 83330 85342 274846 240552 710957 711342 214290 211768 274963 275428 321106 315398 327997 333310 345645 350420 325681 364896 736200 766306 541660 441367 293215 288558 331964 332805 345841 350376 351632 357916 396316 396925 649396 672669 40.45 67.6 1
09:47:16 2023-09-27 358130 354556 87046 85229 132282 135834 136872 135585 92982 95123 105415 104320 126205 127585 360785 387569 1042289 1032542 386233 399835 117357 105779 113931 115662 135732 131429 124168 124771 83245 85596 274846 241702 719862 710657 213440 213406 273109 276167 322009 314661 327962 333888 345135 351884 330021 363720 740291 775391 537603 451748 293841 287954 333008 333852 343475 349852 355588 357126 397029 395178 642029 674877 40.45 67.6 1
09:47:17 2023-09-27 355445 355620 87054 85291 132370 136056 136433 135901 92919 95156 105308 104352 126239 127585 360785 388011 1054286 1037202 385413 398295 117161 105813 113931 115742 135604 134992 123689 124594 83158 85559 275322 243283 704950 710839 214326 212730 273321 276310 323550 312753 329524 333346 344642 351506 326736 364602 736491 770822 543565 448266 293217 287220 335764 331511 347646 352271 354621 359987 395661 398060 650395 675282 40.45 67.6 1
09:47:18 2023-09-27 360470 355454 87078 85324 131522 136151 136424 136158 93013 95156 105415 104638 126239 127551 360749 391863 1040590 1028877 386982 399271 117424 105813 114010 115742 135560 134717 123789 124474 83215 85375 274846 240107 720761 715380 214104 212879 273285 276908 320548 314697 329524 331529 347524 350420 327229 360582 735934 774701 543565 449537 292182 293399 333008 331224 347182 350131 355341 357951 397029 398201 642976 675356 40.45 67.6 1
09:47:19 2023-09-27 357844 355014 87110 85314 131728 135825 136424 135901 92856 95123 105342 104320 126239 127585 360749 390780 1051509 1031807 383164 397701 117390 105779 114010 115662 135968 134752 123755 124594 83215 85526 274846 241809 708413 712115 214326 212397 274542 275886 322569 314440 329261 331332 347839 351471 329088 365452 737921 774775 541660 446077 293841 288160 333369 331619 349805 349189 354084 358708 397029 396426 642029 673737 40.45 67.6 1
09:47:20 2023-09-27 359366 354952 87357 85263 132469 135390 136884 135712 93140 95090 105522 104320 126481 127340 360821 389662 1042289 1029848 385413 397388 117357 105632 114088 115742 135564 134786 123755 124594 83215 85467 274846 241264 714694 711342 213618 213029 273285 276060 322116 313998 330049 333888 345645 349337 327724 364344 740851 775391 537603 450175 293010 287949 332539 333852 343511 349399 356709 357628 397029 395542 640140 673441 40.45 67.6 1
09:47:21 2023-09-27 356512 355379 87114 85381 132022 136171 136509 136127 92919 95222 105269 104670 126239 127585 360749 387604 1045068 1026340 384925 397388 117357 105734 113931 115742 135570 134916 123722 124627 83215 85526 275322 242733 715802 713357 214290 213328 272586 276096 323263 313198 333069 332391 346544 350245 329568 364089 737995 781054 546909 451773 293498 287508 333947 331726 348632 350761 356347 358930 396362 397573 643924 677594 40.45 67.6 1
09:47:22 2023-09-27 360295 355058 87110 85377 132014 136103 136910 136322 93045 95254 105415 104638 126293 127551 360749 387003 1044252 1038881 386470 400400 117634 105818 114167 115709 135910 134992 124011 124560 83387 85551 275953 240480 714828 711305 215606 212362 273285 276837 321034 315362 328919 333310 346408 352562 327158 363134 738649 766342 544935 449329 292250 288761 332467 332229 345512 351954 353621 358930 399275 396391 649209 675356 40.45 67.6 1
09:47:23 2023-09-27 360578 355905 86954 85373 131704 136022 136390 136090 92951 95564 105381 104320 126239 127551 360641 389853 1042289 1029572 387568 399271 117357 105745 114167 115709 135714 134835 123722 124527 83451 85733 274846 241910 710107 715380 214112 212887 273144 277405 320631 314703 332396 331350 347453 350385 327423 360510 736764 777827 543565 450175 292182 288852 333477 331207 347158 350341 355305 358422 397029 398166 643395 675356 40.45 67.6 1
09:47:24 2023-09-27 358381 354525 87261 85314 132018 136103 136754 135862 92951 95123 105415 104320 126380 127517 360713 387533 1044252 1040360 383128 400400 117357 103117 114171 115596 135820 134804 124130 124322 83387 85342 273498 240107 710843 711305 214254 211697 274087 276895 320773 315362 328458 333310 345645 352491 328477 364271 738539 766306 546306 447109 293083 288982 332000 332733 345270 351181 351379 359802 400259 396285 649099 675282 40.45 67.6 1
09:47:25 2023-09-27 358967 354556 87142 85314 131951 135800 136742 135551 93014 95365 105522 104320 126239 127306 360749 391055 1035991 1029609 385413 398980 117906 103199 115099 115543 136245 134848 124439 124341 83551 85622 274170 241121 718665 714258 214183 213029 273250 276274 321070 315374 330282 332769 347453 350350 327459 364271 738539 775391 544935 448645 293425 288761 331426 333274 346327 349817 355880 357593 398055 396426 641047 675356 40.45 67.6 1
09:47:26 2023-09-27 356076 354561 87233 85402 132739 135766 137012 135556 93077 95123 105488 104287 126414 127306 360749 387227 1051288 1037438 381398 400400 117357 103240 114088 115709 135940 134804 123926 124560 83387 85493 275322 241979 711218 710264 214254 212879 274122 275166 323059 314883 328422 333888 345645 351436 329248 366818 740254 774424 543565 446246 295093 287792 332864 333672 346846 351849 355159 362186 396741 396961 646771 672376 40.45 67.6 1
09:47:27 2023-09-27 357586 355592 87114 85513 131918 136189 136463 136106 92951 95222 105415 104716 126702 127585 360749 387569 1047298 1026576 384007 398224 117242 105881 114010 115742 135581 134992 123722 124594 83182 85526 275322 243075 706023 713357 213918 213627 273250 275886 323778 313449 329987 332805 346905 349826 328715 364823 737860 780916 546909 449906 293914 287104 333947 331762 346346 350411 356344 358167 396362 397538 638222 673441 40.45 67.6 1
09:47:28 2023-09-27 358605 355909 87014 85409 131737 136151 136530 135995 92919 95287 105308 104814 126205 127974 360677 388011 1052272 1033055 385413 398224 117014 103343 113697 116094 135016 135104 123689 124971 83215 85858 274846 241836 703810 713357 214964 212695 273321 276665 322534 313962 333341 331476 346960 352315 329372 364677 737471 770604 538955 447693 293841 288924 333875 330652 347670 352236 354193 359802 396497 398654 647301 673441 40.45 67.6 1
09:47:29 2023-09-27 360578 355343 86954 85437 131704 136279 136390 136029 92919 95287 105308 104638 126171 127585 360713 389271 1042289 1029609 388431 400117 117357 105813 114088 115709 135492 134870 123755 124560 83330 85493 274846 241059 710218 715380 214290 213029 273024 277815 321070 313639 332322 331798 347447 350910 327724 360546 735379 777460 543565 450629 292182 288852 333947 330759 347147 350411 355305 358422 397029 398166 643888 675356 40.45 67.6 1
09:47:30 2023-09-27 357591 355873 87050 85351 131980 135800 136424 135867 92919 95123 105415 104320 126205 127551 360713 391090 1051509 1031074 382550 400117 117357 103188 114010 115742 135492 134905 123926 124560 83330 85493 274846 241944 715600 717300 214005 212745 274821 276430 322880 314517 331925 332626 347626 351015 328623 365930 729886 775263 546306 445192 294675 288931 333477 331726 346589 349294 353440 362261 397029 398201 643395 672413 40.45 67.6 1
09:47:31 2023-09-27 357830 354525 87357 85282 132601 135390 137191 135518 93045 94958 105629 104255 126386 127096 360749 389924 1042289 1032542 385413 399835 117586 105779 114088 115742 135492 134682 123755 124758 83215 85584 274846 241604 714930 712348 213583 213029 273250 276310 322045 315362 329216 333852 346924 349337 327724 364565 739731 775355 543565 449280 293217 288355 331731 333816 344509 349329 355880 357628 400259 396889 642479 673183 40.45 67.6 1
09:47:32 2023-09-27 357591 357637 87046 85430 131827 136018 136356 135995 92919 95156 105308 104638 126239 127551 360749 387604 1047714 1023628 384042 400400 117357 103426 114010 116088 135604 131701 123931 124976 83288 85747 277883 242967 708300 713247 214112 213856 273109 276730 323742 312651 329524 332805 346687 350280 329213 364529 729958 779850 525529 451773 293633 287220 333947 331493 345582 350376 357504 358167 396398 397573 638258 673441 40.45 67.6 1
09:47:33 2023-09-27 361158 354561 87138 85349 132022 135915 136798 136093 92982 95123 105415 104320 126138 127517 360713 386812 1041218 1035086 385774 399835 117357 105779 114088 115709 135611 134992 123926 124527 83387 85493 274170 241228 724633 709224 214778 213029 272833 277194 322009 314919 329452 332841 345099 351998 328715 363134 738612 775263 540823 452154 292668 288617 332720 332212 347583 352377 354585 358893 399239 397396 650395 676242 40.45 67.6 1
09:47:34 2023-09-27 360255 355094 87018 85355 131737 136151 136620 135995 92951 95188 105381 104320 126239 127551 360713 389888 1044886 1031294 386139 399580 117499 103503 114406 115802 136068 131263 124030 124460 83345 85681 274846 239735 716226 715380 213969 212887 273250 277424 320548 314919 329488 331511 347483 350385 327688 362622 736454 775283 537603 449537 292182 293705 333477 331457 347390 350376 355844 358676 397029 398481 642939 673615 40.45 67.6 1
09:47:35 2023-09-27 359369 354565 87201 85314 131980 135800 136837 135773 93014 95123 105415 104287 126475 127340 360749 387533 1045452 1040360 383128 399271 117634 105745 114204 115550 135936 134682 124130 124151 83387 85460 274846 240107 711835 711342 214290 211733 274542 276310 321070 315584 328458 333310 346424 352280 328282 364568 742237 770497 537136 445374 293425 288766 332288 333094 347583 351252 354153 358960 397427 396078 645858 673331 40.45 67.6 1
09:47:36 2023-09-27 357085 355584 87050 85398 131947 136041 136606 135995 92982 95222 105415 104320 126239 127517 360749 391950 1051509 1029609 382821 397945 117357 105813 113931 115676 135891 134905 123755 124594 83330 85493 273939 241639 712388 715380 214254 212730 274735 275464 322569 313962 329452 333310 347804 350385 325787 366558 735379 776360 538955 446186 294047 287832 333712 331798 347372 349294 354229 358744 397029 397609 641992 672450 40.45 67.6 1
09:47:37 2023-09-27 356076 354561 87293 85314 132009 135800 136708 135807 92919 95057 105381 104320 126441 127429 360749 388011 1051509 1038106 383164 400400 117357 105745 113931 115709 135398 134870 123722 124474 83182 85493 274404 242904 719170 709224 214326 212561 273840 275180 324246 313711 331220 333744 345277 351331 327546 365784 740236 772857 542675 445895 294257 287104 333008 333492 346846 351427 354977 358167 395732 395766 648400 671460 40.45 67.6 1
09:47:38 2023-09-27 358377 355655 86922 85372 131737 135928 136390 136029 92824 95432 105235 104638 126031 127585 360677 387604 1045416 1026650 386389 400400 117242 105847 113853 115742 135305 134905 123689 124560 83215 85519 274846 241979 702892 714874 214290 212730 272416 277194 321070 313449 330219 331529 346722 350910 328715 360546 734305 775319 543565 451884 292250 288355 333947 330723 347163 350376 355844 357914 396398 397609 643924 674877 40.45 67.6 1
09:47:39 2023-09-27 356516 355909 86895 85441 132101 136279 136167 136475 92887 95156 105342 104320 126441 127429 360713 387533 1051509 1032848 384287 400400 117390 105779 114167 115742 135526 134717 123755 124976 83360 85799 277883 241728 706795 714874 214535 212256 273981 276132 322355 314296 331077 331224 347505 352562 326736 364859 737459 770713 519434 446319 293425 288355 333731 330616 347670 351462 354171 358167 397029 398795 647338 673441 40.45 67.6 1
09:47:40 2023-09-27 360286 354561 86835 85381 131737 136347 136368 136320 92856 95466 105308 104638 126205 127585 360713 388726 1040480 1028109 387605 399835 117390 105813 114010 115742 135585 134992 123755 124527 83215 85460 275953 240480 711639 714368 214290 212879 272451 277620 321106 313270 330487 331762 347209 350420 327759 362622 734341 775283 543565 451884 292250 288355 333947 330759 347177 350936 355050 357694 396813 398060 643777 676279 40.45 67.6 1
09:47:41 2023-09-27 356516 355374 86767 85413 130996 136279 136133 136475 92761 95321 105201 104781 126407 127974 360641 388011 1051509 1032811 384323 400218 117480 103264 114518 115928 135612 134953 124030 124494 83345 85655 274846 241460 715603 713357 214607 212695 274087 276310 322772 313562 330987 331762 346460 352527 326736 364750 734341 770749 512877 447912 293010 287949 333947 330723 346624 351990 354244 357628 395768 397609 647374 672964 40.45 67.6 1
09:47:42 2023-09-27 359815 355307 86926 85413 131737 136137 136492 136453 92887 95838 105342 104781 126205 127619 360677 387604 1042031 1029609 388707 399835 117276 105813 113931 115775 135585 134992 123755 124560 83215 85493 275953 241228 720547 715380 214290 213029 272416 277851 322534 312794 330522 331870 347245 351471 328751 362622 736279 781287 537603 453169 293452 288522 333947 331350 346518 350796 356490 358857 396497 398166 643924 675356 40.45 67.6 1
09:47:43 2023-09-27 356516 355909 86831 85360 131522 136279 136167 136252 92824 95354 105201 105148 126318 128193 360425 387795 1054462 1035486 384721 400327 117223 103264 114167 115882 135271 134870 123755 124474 83215 85493 276649 241666 706686 714368 215303 212730 274122 276203 322569 314440 332359 331260 347483 352562 326700 364859 735941 770786 542194 447583 293425 288355 333712 330723 347706 351462 353693 357880 397029 398831 647338 673441 40.45 67.6 1
09:47:44 2023-09-27 360259 355086 86895 85347 132192 136245 136399 136347 92856 95156 105235 104606 126239 127551 360713 389342 1042363 1029609 387605 399271 117357 105813 113931 115742 135712 134804 123755 124474 83215 85526 274846 240480 709978 714874 214290 213029 273059 277620 321070 314152 333341 331511 347239 351296 328343 360438 738031 778524 543565 451453 292145 288842 333947 330759 347967 350376 354512 358710 396957 398445 643961 675356 40.45 67.6 1
09:47:45 2023-09-27 356516 355374 86712 85483 131848 136487 136186 136867 92919 95285 103513 104716 126602 127803 360533 388011 1051028 1032811 384287 397666 117390 103226 114518 115709 135492 134682 124045 124560 83330 85688 274846 241639 707214 713357 214643 212397 274122 276310 322569 314033 330987 331493 347261 352562 327194 364896 734305 770749 537603 446927 293425 288152 333947 329760 347147 351990 354244 358167 396362 398201 647338 672964 40.45 67.6 1
09:47:46 2023-09-27 360291 354561 86827 85434 131613 136284 136390 136034 92824 95156 105269 104670 126031 127619 360677 387639 1044891 1029609 387605 399835 117276 105779 113853 115742 135505 134804 123722 124474 83215 85434 274846 241219 724410 715197 214040 212887 272311 277868 321902 313303 330844 331655 347067 351296 329213 362586 737324 775391 543565 452057 292182 288445 333947 331224 346660 351181 355588 359077 396677 398795 644875 672627 40.45 67.6 1
09:47:47 2023-09-27 359752 354565 87110 85307 132287 135932 136828 136016 93014 95156 105449 104638 126447 127429 360388 386380 1044289 1038881 386470 399835 117667 105779 114167 115742 135653 134804 123926 124355 83387 85680 274846 240480 707565 709261 215606 212730 273321 277194 321106 315362 329221 333346 346722 352597 330218 363207 740997 770786 544935 447864 292255 288752 333008 332769 345547 352553 354229 359256 399694 399771 651321 676279 40.45 67.6 1
09:47:48 2023-09-27 360626 354565 86895 85377 131827 136022 136356 136029 92824 95156 105342 104352 126031 127551 360713 389342 1043399 1028877 386982 399271 117357 105779 114518 115895 135732 131396 123997 124494 83345 85596 274846 240373 710763 715380 214147 212887 273285 277584 320809 314809 330487 331547 347661 350910 327688 362658 737921 777313 544935 450813 292182 292950 333712 331260 347670 350411 355880 356053 397029 398795 643961 673615 40.45 67.6 1
09:47:49 2023-09-27 358634 354561 87114 85371 132014 136056 136794 135841 93014 95057 105449 104287 126239 127429 360352 387569 1045452 1038960 384831 399271 117390 105672 114167 115550 135748 134682 124045 124355 83445 85680 274846 240143 711448 711342 215151 211733 273356 276381 321034 315621 328955 333346 346443 352597 329285 363757 738722 766342 544935 446416 293181 288437 332720 334165 345996 351849 353548 359695 400404 396285 649099 675762 40.45 67.6 1
09:47:50 2023-09-27 360255 354561 86863 85445 131128 136056 136637 136029 92887 95156 105235 104638 126118 127585 360713 391310 1045955 1032030 387495 399798 117256 103161 114088 115609 135636 131329 123656 124494 83215 85460 274846 240552 709379 715233 214326 213029 272416 277851 321557 313852 331148 332571 347280 350455 328485 360546 736801 775355 544935 449186 292182 288558 333947 330759 347111 350411 355629 358422 396993 398516 643961 672663 40.45 67.6 1
09:47:51 2023-09-27 359716 354561 87114 85434 131947 135834 136794 135807 92951 94991 105342 104320 126239 127340 360352 386992 1045452 1038960 386507 399271 117390 105599 114088 115629 135526 134682 123789 124355 83330 85536 274846 240480 711752 710300 215454 212397 273321 277194 321070 315362 328990 333346 346960 353374 330035 363466 738539 766269 544935 448498 293010 288509 332828 332626 345441 352518 353693 359661 396281 399207 649099 675356 40.45 67.6 1
09:47:52 2023-09-27 360291 355094 86922 85386 131737 136090 136469 136505 93077 95515 103695 104892 126225 127905 360569 390757 1047794 1029460 388707 400400 117276 105779 113853 115742 136115 131968 123860 124560 83215 85467 274846 241059 708055 715380 214326 213029 272416 278083 322081 313375 330522 331834 347245 351190 329248 360582 736801 775427 544935 449855 292182 288355 333947 331260 347147 350446 355953 356053 396993 398516 644418 674877 40.45 67.6 1
09:47:53 2023-09-27 359716 354561 87054 85318 131947 135834 136794 135807 92982 95156 105342 104320 126239 127551 360352 387738 1045416 1038960 386507 399271 117390 105599 114010 115550 135526 134682 123789 124389 83330 85680 274846 240516 708827 710300 215355 212447 273109 277760 321533 315290 331925 333202 346580 353445 330650 363026 738466 770749 543565 448722 292182 288689 332756 334360 345547 352518 354803 359077 397029 397189 648327 672663 40.45 67.6 1
09:47:54 2023-09-27 361924 355348 87078 85409 131670 136177 136254 136116 92951 93940 103264 104716 126071 127551 360133 387604 1040590 1031294 387384 400117 117128 105632 113931 115662 135510 131329 123722 124355 83215 85493 274846 241059 709768 714874 214290 213029 273321 277194 320584 314919 329524 331798 347768 350455 327494 362658 734051 775319 543565 447547 292182 293363 333242 331529 347443 350411 355592 356017 397029 398831 643961 673651 40.45 67.6 1
09:47:55 2023-09-27 357591 354525 87114 85371 131985 135834 136424 135619 93014 95156 105449 104320 126447 127340 360713 387533 1045452 1039136 383164 400117 117390 103188 114167 115550 135748 134553 124373 124393 83451 85674 274846 240373 721483 711232 214183 212256 274401 276927 320927 315735 328493 333310 345715 352562 325752 364568 737205 766342 546306 446222 292803 288689 332360 332805 345582 350446 351668 357090 397463 396426 650238 672663 40.45 67.6 1
09:47:56 2023-09-27 357844 354552 86895 85250 132283 135796 136411 135624 92919 95090 105342 104320 126475 127497 360677 388726 1050764 1032940 383164 400400 117357 105745 114010 115709 135492 134992 123893 124560 83182 85460 274846 241774 720403 714874 214929 212326 274122 276274 322760 314661 330451 331260 347541 352527 327158 364859 735941 772456 544935 445863 293637 288445 333477 331171 347421 352236 356593 360937 396885 398654 645643 672229 40.45 67.6 1
09:47:57 2023-09-27 356076 354490 87361 85371 132386 135761 136978 135628 92982 94990 105454 104287 126414 127130 360713 388191 1048079 1037336 381413 400784 117676 103273 114336 115609 135906 135181 124030 124427 83427 85648 273498 241121 717126 710191 214742 213029 274963 275762 322211 315584 330516 333852 346165 351436 328222 366784 739731 766342 543565 447109 294331 288982 331964 333780 345270 350901 353657 358960 397427 396356 646314 673441 40.45 67.6 1
09:47:58 2023-09-27 357085 354250 87142 85345 131918 135800 136390 135585 92951 95123 105415 104320 126441 127517 360749 391639 1051509 1029609 382550 400117 117357 105779 114010 115742 135492 134870 123926 124527 83215 85460 275322 241944 707333 715380 214290 212695 274963 276045 323023 314661 329452 332805 349116 351436 325752 366485 737884 776691 546306 446598 294466 288319 333839 332356 347492 350166 354062 361011 397029 398760 644344 672450 40.45 67.6 1
09:47:59 2023-09-27 355825 355339 87541 85314 132723 135800 136978 135560 93014 95089 105415 104652 126386 127347 360497 387975 1052786 1038442 381289 400610 117614 103273 114485 115961 135680 134992 123926 124560 83330 84579 275322 242527 709164 710766 214929 213029 274679 275566 323514 314919 328458 333888 345680 351471 329554 367078 740254 773038 543565 445520 292960 288103 333008 333816 345028 351427 355880 359827 399275 396043 645791 672413 40.45 67.6 1
09:48:00 2023-09-27 355651 355054 87018 85386 132022 136223 136463 135867 92856 95123 105415 104606 126172 127551 360677 387569 1047298 1026576 384287 397945 117323 105745 113931 115742 135475 134898 123722 124560 83215 85493 275322 242733 705724 713357 213783 213627 273285 275851 323718 313675 332396 333022 347590 350245 328573 365820 738031 783134 542194 449427 294748 287711 333947 331762 346346 349852 358572 361450 396957 397609 638222 673441 40.45 67.6 1
09:48:01 2023-09-27 358098 357710 87357 85451 132058 136036 136873 136048 92982 95450 103479 104892 126245 128049 360533 387557 1054499 1032848 384868 397666 117122 103220 113775 115981 135050 135010 122977 124627 83049 84136 274846 242661 702223 712852 215267 213029 274122 276345 322796 313449 331256 332265 346408 352562 330021 364859 729886 766378 543565 446562 293633 288342 333947 330723 346624 352518 354803 358167 395804 398481 647374 672450 40.45 67.6 1
09:48:02 2023-09-27 361158 355058 87046 85356 131827 136245 136356 136029 92887 95254 105381 104781 126205 127851 360677 387569 1043863 1028877 388284 400400 116966 105745 113853 115742 135487 134905 123722 124560 83215 85610 274170 241728 711505 715197 214766 213221 272657 277672 322880 313526 331346 332356 347310 351296 329444 362622 735379 779814 537603 452002 293010 287949 333947 331493 346624 351287 358247 357054 396641 398201 641992 675356 40.45 67.6 1
09:48:03 2023-09-27 358601 354419 87329 85482 131794 136628 136651 136382 92951 95254 105488 104320 126205 127735 360497 387498 1051103 1032042 384015 399617 117533 103143 114010 115742 135598 134992 123926 124560 83215 85493 274846 241604 705899 714368 215303 212730 274122 277320 322534 314697 330987 331296 347733 352562 328550 364859 736486 770749 538955 446890 293706 288355 333947 330723 347670 351990 354229 358132 396957 398795 647301 673441 40.45 67.6 1
09:48:04 2023-09-27 361158 354525 86867 85355 131485 136245 136356 136218 92856 95287 105235 104638 125998 127551 360351 387604 1042289 1028109 387605 400117 117323 103362 114167 115895 135604 131362 123826 124460 83345 85655 274846 241085 707646 715343 214413 212887 273285 277584 321034 315362 329488 332248 347256 351155 327724 363171 734015 779664 538183 447900 292182 293741 333008 331260 347355 350376 355283 358967 397029 398795 643395 673578 40.45 67.6 1
09:48:05 2023-09-27 359114 356751 87146 85318 131951 135762 136424 135551 92982 95188 105488 104287 126205 127340 360713 387533 1044252 1038881 384015 399835 117390 105745 114167 115629 135891 134804 123926 124322 83445 85493 274846 240107 714867 711342 214929 211768 274770 276345 321034 315621 328955 333346 346687 352562 326665 364565 739731 766342 546306 446562 293393 288689 333825 332896 348568 350796 353548 361121 400404 399207 650395 675245 40.45 67.6 1
09:48:06 2023-09-27 358098 353958 87138 85299 132369 135390 136803 135296 92982 94794 105488 104080 126521 126677 360388 392417 1043399 1033504 385303 400044 117614 103102 114303 115576 135800 134918 123997 124460 83182 85460 274846 241264 716927 714276 214147 213029 273285 276345 322534 315843 330985 333852 347220 350385 327724 364565 738649 775391 544935 450542 293425 288359 331964 333852 345547 349329 354977 357880 398055 396426 640103 673441 40.45 67.6 1
09:48:07 2023-09-27 355820 356747 87293 85335 131985 135995 136684 135648 92951 95089 105415 104287 126172 127130 360677 388011 1049237 1035900 380860 400117 117390 105745 114010 115629 135797 134647 123722 124270 83215 85493 274846 241228 708292 709188 214778 213029 274963 275007 322796 315362 328192 333888 346402 351717 328587 367341 738539 766269 543565 445374 294466 288802 333351 333636 347756 351392 355305 359285 397029 396925 647167 673404 40.45 67.6 1
09:48:08 2023-09-27 357842 355241 87142 85381 132385 135910 136679 136168 93140 95448 103661 104541 126285 127449 360569 387285 1041071 1033938 387019 399835 117323 105706 114010 115550 135594 131239 123964 124348 83297 85493 284634 241228 712056 710766 214254 213627 273250 276964 322498 314919 329221 333888 346946 351998 330489 363207 738685 774879 539452 450592 292803 288648 333477 332805 344509 351990 356673 357090 397029 396078 645791 675356 40.45 67.6 1
09:48:09 2023-09-27 358495 355994 86867 85382 131452 136356 136330 136106 92856 95222 103363 104670 125998 127974 360677 387156 1054212 1032576 384868 400400 116966 103220 113775 115742 135221 134992 123519 124560 83215 85526 273498 241228 709796 713357 215355 212745 274487 276678 322880 314517 331619 331386 347102 352386 327546 364714 737471 770446 543565 447912 293425 288445 333803 331081 349310 351182 354229 358167 397029 398689 645858 674877 40.45 67.6 1
09:48:10 2023-09-27 361147 356008 87293 85462 132501 135698 136477 135637 93045 95186 103551 104255 126319 127306 360677 388155 1043899 1041409 385340 399271 117357 105711 113931 115702 135390 134612 123755 124381 83330 85460 274846 240516 711637 709762 215454 212362 273321 277159 321070 314919 330765 332841 346960 353586 327688 363171 735607 766378 543565 449244 292182 288761 332737 332769 345547 352518 354730 358967 399275 396426 647338 674877 40.45 67.6 1
09:48:11 2023-09-27 358098 355050 86708 85344 130959 136509 135944 136465 92793 95255 105201 104814 125824 127974 360641 388011 1051509 1030096 383164 399271 117000 105779 113853 115709 135447 134776 123964 124685 83360 85799 275322 241496 711796 714837 215124 212518 274365 276167 322390 314517 330951 331529 347804 352597 329554 365266 736985 771838 543565 446927 293425 288522 332684 330759 347456 351498 354229 358132 397029 398831 647301 674604 40.45 67.6 1
09:48:12 2023-09-27 360108 355165 87297 85318 132203 135906 136522 135666 92951 93535 103688 104287 126353 127272 360641 388155 1044141 1038881 385303 399271 117323 105599 114010 115709 135581 134804 123722 124381 83330 85526 273498 240516 711752 709224 215606 212695 273321 277584 321106 314919 331271 333346 346960 352597 327724 363207 738649 770749 544935 452573 292255 293327 333008 332805 345582 352518 354516 359661 396281 396461 647374 676983 40.45 67.6 1
09:48:13 2023-09-27 356480 355086 86927 85474 131021 136548 135944 136680 92824 95321 105201 104814 125824 127585 360677 388011 1051509 1034600 384031 400182 117480 103285 114088 115642 135789 134988 123860 124460 83312 85714 275322 241425 715902 713357 215303 212879 273840 276060 322498 313449 330987 331834 346722 352315 327582 364859 734305 770786 544935 448229 293631 288359 333947 330723 347443 352518 354767 358167 396326 398795 647374 672964 40.45 67.6 1
09:48:14 2023-09-27 359499 354801 87018 85409 131728 136056 136564 136029 92793 95222 103401 104781 125998 127551 360097 387533 1043899 1028146 386389 397388 117161 103240 113697 115742 135271 134870 123519 124560 83215 85493 275322 241604 703956 714368 214326 213029 273250 278673 321106 314697 330487 331798 347524 351436 330255 362368 737921 777864 544935 451773 292182 288761 333875 331117 347004 350271 355410 358566 396957 398795 643924 672627 40.45 67.6 1
09:48:15 2023-09-27 358098 357737 86863 85360 130922 136279 135910 136347 92824 95287 103482 104828 126057 127946 360425 387939 1051435 1035486 384104 400008 117223 103232 114167 115676 135669 134682 123722 124441 83330 85858 274846 241738 723232 713357 215303 212596 274016 276310 322534 313962 331256 331529 346443 352562 327194 364896 737091 766378 543565 446562 293633 288359 333947 330759 347385 352271 354767 357916 396362 398166 647338 673169 40.45 67.6 1
09:48:16 2023-09-27 359752 355090 86895 85382 131737 136056 136296 136063 92919 95222 105308 104814 126118 127585 360387 387569 1042386 1029609 386353 400117 117161 103329 113853 115742 135271 134717 123722 124474 83215 85460 291298 241604 703853 714368 214326 213029 273321 277724 320820 314271 333341 332248 347661 351366 328343 363062 738253 777387 544935 451096 292595 288761 333712 331224 347426 351875 355552 358930 397029 398831 643924 672663 40.45 67.6 1
09:48:17 2023-09-27 357844 356939 87353 85423 131848 136173 136420 135978 92951 95219 103479 104684 126071 127449 360461 390206 1051140 1031347 383164 396700 117432 103264 113853 115709 135481 134804 123722 124685 83197 85460 274846 241228 722431 714368 215303 212695 274122 276310 322534 314661 330487 331296 347768 352562 327229 364896 736818 770749 546901 446890 293498 287954 333947 330759 347421 351990 354229 358167 397029 398795 647338 673169 40.45 67.6 1
09:48:18 2023-09-27 360295 354308 86863 85351 131149 136056 136167 135995 92824 95156 105342 104320 125824 127551 360387 387604 1042289 1028109 387019 399271 117161 103341 113853 115662 135271 134682 123722 124389 83215 85825 274846 242082 709738 715233 214821 213406 273144 278206 321866 314739 331113 331619 347590 351436 329213 362658 729958 779554 537603 451453 292182 293291 333947 331493 347528 350446 355880 359587 397029 398831 643924 673651 40.45 67.6 1
09:48:19 2023-09-27 358098 357252 87385 85388 131910 136343 136666 136195 92951 95156 105449 104352 126239 127735 360713 391019 1051509 1031406 382873 400820 117357 105779 114010 115742 135669 134752 123755 124560 83215 85493 274846 241774 709738 715380 214964 212879 274998 276310 322796 314697 329488 331834 348818 351998 326736 366040 734341 775263 538955 446890 294047 288445 333947 332769 349018 350376 354229 358744 397029 399706 645791 672964 40.45 67.6 1
09:48:20 2023-09-27 358098 355334 87142 85314 132014 135774 136535 135657 92919 94958 105415 104287 126239 127130 360713 389924 1037460 1031074 385413 399835 117906 103220 115066 115543 136249 135087 124235 124255 83378 85629 275953 241121 715796 714258 214112 213328 273321 276931 322045 315843 330838 333708 347768 350420 330489 364896 741709 779814 543565 449647 293498 288982 332000 333852 346346 349608 355880 358167 398649 396461 640103 673441 40.45 67.6 1
09:48:21 2023-09-27 356832 355339 87297 85349 132158 136627 136390 135901 92951 95287 105342 104828 126178 127551 360677 387533 1048493 1023665 384323 397388 117357 105813 113931 115775 135669 134717 123637 124474 83215 85559 275322 242769 705903 713357 214290 213627 274122 276116 324042 313998 329488 332841 347245 349861 328449 366003 735934 779814 542194 450175 294464 287746 333947 331798 347163 349887 357757 359285 397029 397609 638222 673441 40.45 67.6 1
09:48:22 2023-09-27 357591 354281 87046 85318 132573 135830 136633 135585 92951 95123 105269 104320 126205 127340 360461 386560 1044886 1035486 387330 400363 117256 103067 114167 115609 135390 131239 124030 124322 83215 85493 274846 241228 712056 710229 214290 213627 273250 277818 322534 314775 329488 333888 345125 350455 331611 364308 740851 775283 537603 449150 293217 288558 333477 332769 343546 351498 357504 357126 397029 395213 643961 675356 40.45 67.6 1
09:48:23 2023-09-27 359210 355077 86863 85413 131485 136146 136359 136136 92793 95156 105201 104638 125824 127585 360677 387569 1042031 1028146 387605 399271 116966 105779 113697 115742 135399 134804 123637 124560 83330 85526 273498 241604 704910 714368 214326 213029 273285 277851 321070 314697 330522 331834 347524 351226 328449 362658 734341 775247 543565 450813 292182 293395 333947 331224 348492 350411 355880 358713 397029 398795 643961 672663 40.45 67.6 1
09:48:24 2023-09-27 358598 353989 86959 85314 132022 136181 136916 135872 93109 95382 103513 104255 126313 127238 360569 390206 1044920 1038733 385266 399835 117424 103079 114010 115662 135830 134804 123959 124441 83330 85434 274846 241394 716921 711342 215606 212730 274122 277229 321070 315621 328990 333617 346722 352632 327229 363757 740997 766414 544935 447912 292255 293741 333008 332805 345582 352025 353730 357090 396316 396461 649282 672627 40.45 67.6 1
09:48:25 2023-09-27 357408 353993 86745 85318 131124 136056 136167 135995 92824 95057 105308 104352 126441 127429 360677 386956 1051509 1032811 383164 400117 117276 105706 114010 115662 135305 134623 123755 124474 83215 85434 274846 241604 711710 714221 215355 212780 274487 276203 322916 314775 330880 331386 347398 352421 327546 364714 736985 770786 542194 447596 293633 288631 333911 331189 347706 351990 354745 360937 396777 398831 647338 673441 40.45 67.6 1
09:48:26 2023-09-27 360893 354379 87201 85382 132100 136018 136795 135949 92951 95251 103551 104320 126205 127463 360677 387533 1044809 1038881 385376 399271 117390 103149 114518 115895 135636 134710 123926 124184 83215 85460 274846 240143 714172 711342 215606 212730 274122 277265 321070 315843 329257 333888 346722 353621 327229 364050 740997 766414 544935 448266 292876 293363 333008 332805 346103 352518 353730 357090 396316 397609 649282 672663 40.45 67.6 1
09:48:27 2023-09-27 357698 354277 86831 85466 131157 136056 135978 136029 92887 95123 105235 104320 126475 127374 360677 387027 1051509 1032848 383164 397352 117390 105706 114010 115629 135604 131296 123997 124427 83393 85629 274846 241496 706254 714331 215462 212887 274365 276167 322760 314661 331023 331296 347541 353374 327582 364896 734305 770786 544935 447596 294460 288359 333947 330759 347741 352553 354244 358203 397029 398831 647338 673441 40.45 67.6 1
09:48:28 2023-09-27 357832 354388 87206 85314 132200 135834 136424 135458 93077 95024 105488 104255 126568 127096 360713 387867 1048228 1037406 378682 399271 117390 105599 114167 115041 135560 134553 123755 124151 83215 85342 272808 240552 719028 709224 214326 212879 274998 275602 322116 315843 328227 333888 346479 351471 325752 366595 740327 766378 537603 445556 293841 288558 332036 333852 345582 350936 353730 358779 397498 396426 647301 673441 40.45 67.6 1
09:48:29 2023-09-27 357085 354277 87078 85377 132018 135923 136488 135995 92824 95123 105308 104352 126138 127429 360713 391090 1050392 1033504 381756 400182 117432 103161 114088 115835 135501 135181 123912 124460 83345 85629 275953 241604 706965 715380 214964 212730 274750 276310 323023 314919 331344 331870 349058 351998 326736 366595 735415 773030 546306 446671 293914 288355 333477 332805 347706 350411 354266 359249 397029 398831 645791 672927 40.45 67.6 1
09:48:30 2023-09-27 356450 356008 86986 85349 132018 135872 136475 136226 92919 95188 105235 104320 125998 127517 360677 386560 1053461 1035822 384323 400117 117094 105813 114092 115709 135458 134898 123552 124560 83215 85493 275953 243111 705069 709224 214964 213029 273321 276310 324498 312973 329452 333888 345367 351998 327688 365922 737569 771875 543565 449329 294331 287104 333731 333274 344992 351462 355592 359249 396957 396781 647627 671460 40.45 67.6 1
09:48:31 2023-09-27 356480 355374 86986 85381 131728 135800 136356 135773 92887 95481 103482 104723 126178 127940 360497 390206 1048228 1026161 387019 398835 116994 103232 113853 115676 135050 134835 123010 124560 83212 85577 274404 242661 715644 712852 214290 213571 272833 276080 323550 313449 329488 332769 346651 349826 328751 364787 729886 779814 540823 449918 293841 287104 333947 331762 346589 350411 358011 359562 396957 397538 637698 672450 40.45 67.6 1
09:48:32 2023-09-27 355410 354561 87046 85314 131699 135944 136356 135901 92856 95123 105201 104320 125824 127517 360641 386883 1053750 1035859 384287 400117 117161 105779 114088 115709 135271 134870 123010 124560 83182 85526 275322 243490 717992 709224 214929 213029 273321 276345 324690 313229 329488 333888 345402 351998 327688 364531 736491 771875 544935 448901 294466 287135 333947 333274 343511 351462 355305 359285 396957 395213 645791 670947 40.45 67.6 1
09:48:33 2023-09-27 356939 356911 87229 85472 131844 136006 136254 135893 92951 95251 103407 104541 125917 127919 360461 388011 1045416 1023591 385960 398727 116966 105745 113853 115629 135050 134647 123590 124771 83182 85493 275322 242527 703163 713357 214290 213328 272381 276345 323023 311783 330451 332535 346687 351212 329746 363757 729958 779814 539452 451453 293425 287104 333947 331260 346346 350411 357504 360371 395768 396426 638222 673441 40.45 67.6 1
09:48:34 2023-09-27 360134 353993 86950 85250 131827 135766 136403 135551 92824 95089 103513 104287 125998 127130 360097 385111 1042363 1035933 385196 399271 117242 105711 113853 115483 135471 134804 123722 124441 83215 85766 275322 242254 714016 708811 214635 213406 272918 277016 321866 314703 331667 333672 345054 351155 329213 363464 740291 776934 525529 450634 293010 288445 333477 332265 346356 352553 356673 359916 397029 396426 648733 675356 40.45 67.6 1
09:48:35 2023-09-27 360144 354388 87046 85405 131761 136113 136220 135867 92824 95089 105235 104320 126178 127768 360461 389271 1042363 1028109 385866 399762 117390 105745 113931 115629 135377 134804 123722 124355 83330 85460 274846 240107 708892 714368 214290 213029 273285 277815 321070 314919 330487 331798 347245 350945 328219 360582 734341 775211 543565 450813 292182 288852 333947 330759 347147 350411 355592 357364 396993 398795 643924 675356 40.45 67.6 1
09:48:36 2023-09-27 358634 353993 87010 85331 131923 135787 136497 135666 92887 95024 105485 104287 126205 127130 360677 388011 1042068 1038881 385303 399835 117480 103226 114138 115702 135608 135181 123826 124460 83288 85596 274846 240373 708708 710229 215953 212844 273285 277815 321106 314631 331866 333636 347173 353621 328255 363207 741145 774715 543565 449537 292876 293291 333008 332769 345582 352553 355305 356804 398993 396426 647338 674618 40.35 67.6 1
09:48:37 2023-09-27 360134 353489 86895 85514 131848 136727 136232 135867 92856 95156 105235 104652 126071 127340 360387 388726 1042289 1028109 387019 399580 117242 105599 113931 115550 135284 134647 123722 124151 83215 85460 274846 240516 709738 714368 214326 213414 272868 277851 321106 314440 330487 331798 347768 351436 328715 362622 734341 775283 543565 449186 292182 288761 333947 331224 347147 350411 355880 356791 396993 398795 644875 675356 40.45 67.6 1
09:48:38 2023-09-27 358669 354273 87046 85318 131951 135800 136390 135831 92856 95024 105381 104287 126085 127347 360388 387758 1044883 1038496 386013 399162 117452 103276 114167 115609 135578 135181 123912 124151 83330 85493 275322 240347 712634 710300 215606 213029 273285 277620 321783 315290 330723 333581 346722 352597 328449 363464 738649 772770 512877 450494 292595 293291 333008 332769 347583 351990 353693 357090 396316 396461 649209 675134 40.45 67.6 1
09:48:39 2023-09-27 360134 353467 86799 85351 131017 135800 136133 135773 92793 95254 103291 104320 126017 127551 360641 387533 1043899 1026613 385231 399835 116966 105779 113619 115742 135050 134682 122977 124474 83215 85493 272379 241774 717570 713357 214778 213029 272416 276964 323023 313009 330487 332805 347220 351436 329711 363757 729886 780988 543182 451674 293425 287549 333947 331260 346589 350411 356344 357628 396398 397923 638258 673441 40.45 67.6 1
09:48:40 2023-09-27 358381 355743 86895 85282 131835 136007 136598 135757 92951 95186 103407 104255 126071 127415 360497 385509 1044437 1037426 385160 399271 117242 105745 113931 115895 135750 134612 123656 124151 83215 85342 276649 240747 715719 707152 214326 213328 272607 277159 322045 314697 329488 333852 344848 350945 328751 363720 738649 775263 542194 450813 293010 288558 333477 332769 346846 352553 355880 357054 397029 396461 645401 673346 40.45 67.6 1
09:48:41 2023-09-27 356832 354277 86895 85345 131091 135902 136359 135670 92824 95024 105235 104320 126199 127340 360387 386992 1046554 1023628 384868 399271 117161 105632 113853 115583 135168 134804 123010 124355 83215 85493 275322 242527 704327 712852 214326 213627 272416 276381 322701 313485 330522 332805 347541 350455 329479 364308 734341 780988 545519 453902 293425 287225 333947 331762 346346 350901 357464 358167 396641 400336 641565 673183 40.45 67.6 1
09:48:43 2023-09-27 360134 356463 87142 85409 131881 136100 136765 135936 92982 95218 103479 104287 125824 127130 360133 385417 1044994 1032576 387330 399271 117357 105638 114485 115642 135442 134804 123722 124355 83215 85401 273498 240552 716671 708187 214964 213627 273059 277194 322081 314919 329261 333888 345125 351226 328751 363720 738685 774994 548299 451563 293083 288355 333477 332535 346601 352553 355917 357090 399275 396426 644454 673651 40.45 67.6 1
09:48:44 2023-09-27 357607 354277 86831 85409 131128 135834 136167 136063 92761 95156 105235 104320 125824 127551 360097 386575 1053461 1032848 384287 400117 116966 105779 113541 115742 135161 131520 123471 124976 83097 85721 274846 242482 702768 711196 215275 212887 273981 275953 322498 312973 330987 331834 345680 352315 327459 364823 737860 770786 543565 446744 293914 288355 333983 330759 346067 351990 354803 358167 395804 396461 647338 671460 40.45 67.6 1
09:48:45 2023-09-27 360134 356975 87114 85286 131737 135706 136390 135980 92919 95251 105381 104287 126205 127130 360387 386160 1042423 1038143 386507 399271 117390 105745 114010 115550 135703 134682 123722 124151 83215 85401 274846 240516 706615 708687 215454 213029 273250 277620 321106 314919 329452 333346 345645 352597 328715 363720 738127 773002 542194 450813 292803 289018 332414 332805 348322 352553 354767 357054 399275 397609 648786 674335 40.45 67.6 1
09:48:46 2023-09-27 357844 354281 86740 85409 130827 136185 135944 136286 94994 95123 103291 104320 125824 127551 360097 388011 1050991 1035337 383759 399617 117256 103135 113931 115609 135390 134953 123826 124427 83082 85622 274846 241193 711683 713357 215303 212780 274715 276310 323023 314697 330522 331798 348323 353621 327229 365485 734305 770749 544935 446927 293633 288355 333477 330723 347706 351990 354266 358167 397029 399480 646844 673441 40.45 67.6 1
09:48:47 2023-09-27 360890 355999 87018 85323 132022 135919 136514 135995 92824 95024 105235 104287 125824 127130 360133 386303 1042031 1037870 386470 399271 117357 105745 114010 115041 135698 134616 123637 124151 83215 85401 274846 240480 706971 707188 215606 213029 273250 277620 321106 314919 329261 333346 345645 352562 328715 363207 738904 773899 543565 450813 292668 292877 333477 332805 348322 352553 354516 359587 396316 396461 648786 674604 40.45 67.6 1
09:48:48 2023-09-27 357591 354525 86681 85388 130889 136056 135944 136252 92856 95448 103338 104828 125883 127980 359953 387630 1052711 1035486 383832 400327 117223 103232 113931 115550 135492 134682 123637 124393 83230 85596 274846 241228 706293 714368 215303 212447 274542 276025 322796 314476 330522 331565 347804 352562 327194 364896 734377 770786 544935 448059 293498 288355 333477 330723 347706 351990 353730 358203 397029 398831 647338 673441 40.45 67.6 1
09:48:49 2023-09-27 361158 354020 87110 85282 131861 135706 136390 135585 92856 95201 105235 104287 126031 127340 360133 386611 1043936 1038881 387056 399271 117357 105638 113931 115550 135398 134459 123722 124184 83215 85401 274170 240143 711435 708187 215454 213029 273285 277620 321106 313747 329221 333617 345680 352597 328751 363464 738127 773038 537603 449280 293010 288761 333008 332805 346362 352588 355917 357090 397029 396461 645930 674877 40.45 67.6 1
09:48:50 2023-09-27 357988 354810 87078 85419 131848 136245 136691 136210 92919 95318 103479 104860 126071 128049 360641 386847 1054212 1032889 384611 400218 116611 105847 113541 115775 134761 134898 123453 124627 83068 85746 275953 241872 704358 712852 215303 212730 274122 276345 322534 313741 331525 331834 346687 352562 330255 364932 734341 770206 537603 446635 293425 288378 333983 330759 346624 352518 354767 358203 395840 398201 647338 672486 40.45 67.6 1
09:48:51 2023-09-27 358634 355739 86958 85318 131733 135918 136424 135785 92856 94991 105269 104320 126031 127340 360713 387465 1043936 1038881 386507 399271 117357 105599 114088 115550 135942 134588 123755 124184 83445 85434 274846 240516 712518 709261 215606 212879 273321 277656 322081 315398 329488 333617 346758 353621 328219 363464 736200 772456 543565 449280 292801 293291 333477 332805 347163 353330 355588 359839 399694 398060 649470 676316 40.45 67.6 1
09:48:52 2023-09-27 357844 354948 86990 85441 132391 136143 136371 135995 92856 95123 105308 104652 126178 127415 360097 386415 1051509 1034242 383019 396276 117357 103046 113853 115629 135398 134717 123637 124389 83215 85408 274846 241264 721954 713357 215606 212879 274542 277782 323095 314919 331525 331834 347524 352597 329015 365708 734341 770786 543565 447596 293633 288558 333947 330795 347706 352518 355305 358239 396993 398866 647338 672964 40.45 67.6 1
09:48:53 2023-09-27 359523 354029 86922 85409 131489 136022 136133 136029 92856 95220 103435 104320 126104 127517 360097 387569 1045253 1029572 387605 400182 117365 103258 114167 115895 135356 131263 123656 124460 83254 85681 277883 241460 712124 715307 214893 213477 272798 277620 322760 313675 331346 332733 347952 351436 329711 362332 738548 779814 543565 450259 293010 288445 333947 331726 347111 350901 356307 359587 396957 398445 641992 675356 40.45 67.6 1
09:48:54 2023-09-27 358098 355339 87142 85509 131881 135988 136725 136218 92856 95254 103482 104828 125964 127851 360641 386847 1054499 1032811 384559 400117 116899 103232 113619 115901 134923 134999 122944 124594 83182 84227 275322 241836 705707 712852 215606 213029 274087 276345 322988 313926 331489 331798 346687 353586 330489 365412 729886 770749 544935 446562 293841 288306 333947 330723 346624 352483 354767 358167 396362 398481 647301 672450 40.45 67.6 1
09:48:55 2023-09-27 358665 354246 86954 85462 131161 136151 136261 136029 92824 95188 103504 104638 126144 127946 360352 390097 1048228 1027194 387347 400008 117189 103264 114010 115882 135543 134964 123656 124527 83182 85551 276814 241728 719005 714368 215096 213627 272798 277815 323335 313926 331256 332841 347733 351928 329782 363757 735898 781504 544935 449819 293425 288355 333947 331726 347111 351427 358501 357628 396957 398445 641047 674877 40.45 67.6 1
09:48:56 2023-09-27 358098 355054 87320 85419 131737 136022 136261 135995 92856 95287 103469 104638 125790 127585 360123 386847 1053018 1032848 384868 400400 116933 103220 113541 116128 135016 134940 122977 124594 83182 85772 274846 241460 703388 713357 215606 213029 274735 276345 323023 314697 331525 331762 347733 353586 328453 365966 738904 770749 544935 448547 293914 293437 333983 331224 347670 352553 354767 358708 396668 398795 648254 673441 40.45 67.6 1
09:48:57 2023-09-27 359748 354525 87050 85528 131852 136041 136564 136237 92950 95417 103407 104716 126071 127837 360461 390170 1046702 1029609 388522 400117 117357 105813 114485 115995 135458 135058 123878 124527 83330 85551 274846 241228 709683 714874 215054 213627 273250 278083 322760 314440 331525 332805 347768 351998 329711 363464 736454 775355 543565 449819 292803 288761 333947 331726 347634 350901 357740 359842 396993 398795 645333 672627 40.45 67.6 1
09:48:58 2023-09-27 356445 354836 86890 85388 131021 136339 136278 136320 92730 95353 103329 104885 125790 127974 359773 387465 1053424 1032811 383978 399835 117357 105818 113931 115709 135377 134898 123722 124441 83215 85838 274846 241639 709165 714368 215606 213029 274963 276345 323023 314919 331489 331798 347804 353586 330255 365966 734341 770749 548299 446927 293841 288342 333947 331260 347706 352236 354767 358203 396777 399422 650783 673109 40.45 67.6 1
09:48:59 2023-09-27 361403 354383 87385 85413 132323 136186 136760 135949 93109 95218 105381 104287 126353 127340 360387 392417 1041994 1029572 385140 399271 117357 103155 114518 115516 135573 134804 123722 124348 83387 85460 273498 239567 714480 714874 214929 213328 274087 277620 321034 315843 332286 332535 348532 351471 328680 364271 737569 775319 543565 452573 293083 288290 333477 331762 347670 350411 355917 359879 399275 399391 643888 676316 40.45 67.6 1
09:49:00 2023-09-27 356832 356012 87206 85409 131951 135830 136390 135773 92824 95089 105308 104287 126172 127517 360351 390471 1051509 1032542 382550 400400 117323 103253 114010 115550 135458 134682 123722 124355 83215 85493 275322 241604 709858 715380 214929 213029 274998 276573 323059 315140 329524 332571 349345 352245 326700 367114 735379 775263 551276 446854 294877 288892 333767 332986 348470 351322 354585 359430 399203 399809 645643 673257 40.45 67.6 1
09:49:01 2023-09-27 358820 353958 87417 85287 132200 135766 136788 135671 93077 95121 105561 104255 126441 127096 360569 389888 1039299 1031074 385413 399271 117749 105677 114336 115008 135936 134483 124045 124118 83387 85368 274170 240552 712106 713357 214326 213627 274087 276345 322045 315843 328458 333852 348590 350910 328680 364859 738685 779814 544935 448645 293841 293777 331964 333816 346624 350341 356363 358167 398649 398201 641047 675356 40.45 67.6 1
09:49:02 2023-09-27 355573 355739 87229 85318 132382 135356 136708 135551 92919 95024 105415 104255 126205 127130 360641 388011 1052711 1038367 380606 400327 117810 103238 114440 115642 135823 134883 124030 124427 83460 85681 284634 241264 716734 710264 215454 213592 276194 275815 323023 315843 328458 333600 346580 352210 326736 367114 740815 770749 543565 445556 292223 288852 333008 333852 348052 351462 355917 360370 399275 396356 645791 673169 40.45 67.6 1
09:49:03 2023-09-27 357555 353962 87014 85405 132018 136173 136899 135884 92887 95123 105342 104287 126171 127340 360641 386267 1040443 1032042 387056 399835 117357 105779 114010 115709 135602 134804 123722 124441 83330 85493 274846 241264 706496 709188 214742 213927 273285 277159 321723 315362 329524 333888 346389 350945 329711 364565 742047 775283 540823 449906 293498 288766 333712 333274 344474 351462 357754 358132 396281 396356 643468 675356 40.45 67.6 1
09:49:04 2023-09-27 356480 356934 87046 85351 131823 135800 136356 135995 92982 95481 103482 104828 126299 127837 360533 386432 1055998 1038442 384685 399126 117189 103155 113775 115935 135226 134905 123590 124871 83149 85643 274846 242491 699643 713261 215355 213029 274542 276964 323023 313962 331525 332805 346687 352597 327724 365966 736454 770786 544935 449011 293914 288761 333983 331224 348815 352236 354767 358960 397029 398831 647338 675083 40.45 67.6 1
09:49:05 2023-09-27 358669 353502 87237 85455 131856 135578 136390 135585 92856 95024 105415 104287 126171 127306 360677 388011 1045416 1038881 385303 399271 117357 105745 114010 115516 135492 134647 123755 124322 83330 85460 277356 240480 714095 710264 215606 213029 274087 278011 322045 315362 329488 333852 347220 353621 327759 363720 738539 770749 544935 451181 293010 293570 333477 333238 346346 352553 354189 357341 397427 398166 649209 676131 40.45 67.6 1
09:49:06 2023-09-27 357988 357110 87137 85546 131639 136452 136129 136339 92856 95417 103264 104892 126037 127926 360061 388011 1053536 1032626 384031 400117 117323 105745 114010 115629 135364 131454 123826 124355 83215 85493 274846 241228 710249 714368 215606 213029 274963 276345 323023 314919 333542 331798 348854 352597 327459 366003 734341 773585 537136 447559 293841 288766 333947 331493 347741 351990 354803 358203 397029 399987 647338 673146 40.45 67.6 1
09:49:07 2023-09-27 358346 353998 87110 85349 132390 135834 136424 135551 93014 95123 105415 104287 126319 127340 360677 387227 1045452 1038886 384177 399271 117390 105745 114010 115629 135492 134647 123755 124381 83387 85493 274846 240312 710206 711342 215909 213029 274542 277815 322009 315843 331344 333888 347483 353621 327724 364602 736200 766378 544935 448608 293010 287888 333008 333310 348815 351989 354225 361487 401254 397467 649595 676279 40.45 67.6 1
09:49:08 2023-09-27 358093 357265 87353 85388 132191 136022 136607 135585 92887 95089 105415 104652 126313 127517 360605 389888 1051509 1033240 382010 399835 117390 105745 114010 115742 135669 134682 123722 124560 83387 85526 274846 241604 708413 715380 215303 213029 274998 276345 323023 314919 329524 332301 349626 352562 327459 366818 735379 775263 546306 446538 293841 288761 333225 332535 348470 350901 354767 359249 397029 399987 647167 673169 40.45 67.6 1
09:49:09 2023-09-27 356076 354308 87361 85318 132739 135706 136747 135551 93014 95089 105415 104255 126521 127130 360641 388191 1048302 1037456 378646 399835 117552 105711 114167 115516 135714 134616 123926 124151 83387 85493 275322 241264 712980 710300 215303 213328 275842 276310 322796 315843 330765 333888 347239 352245 326736 367635 740851 772684 544935 447865 294675 288847 332864 333708 345476 351814 354585 359683 400971 397432 647228 673441 40.45 67.6 1
09:49:10 2023-09-27 356832 355999 87416 85382 131951 135800 136390 135773 92887 95123 103517 104652 126205 127429 360387 390506 1051509 1031074 382010 399835 117323 105813 113931 115629 135447 134717 123722 124355 83330 85493 274846 241774 706676 715380 215303 213029 274998 276345 323550 315362 329488 332805 348854 351998 327229 367078 729886 775263 546306 445229 293841 288355 333947 332769 348434 350411 354516 359249 397029 399391 645333 673169 40.45 67.6 1
09:49:11 2023-09-27 355825 354304 87130 85398 131947 135578 136708 135458 92951 94958 105308 104255 126171 127096 360713 386686 1047714 1038106 380824 399271 117390 105599 114167 115516 135526 134459 123755 124151 83387 85460 275322 240552 724832 709224 214964 213029 275384 276080 322569 315368 331851 333636 349562 352315 327617 367785 740108 772893 544935 447940 295302 288689 333712 333816 345547 351462 355880 362516 400404 396391 645791 672964 40.45 67.6 1
09:49:12 2023-09-27 356820 356003 87110 85319 131489 135834 136390 135901 92856 95123 103469 104320 126205 127429 360387 387533 1048493 1023665 383201 399835 117161 105779 113931 115629 135447 134682 123604 124560 83215 85493 274846 242563 706380 713357 214254 213627 274122 275886 324042 314440 330254 333346 347245 350350 328715 367114 736491 779814 544935 449537 292259 287949 333947 332805 346599 350096 357504 359321 397029 398166 639614 673169 40.45 67.6 1
09:49:13 2023-09-27 356552 353998 86986 85314 132021 136092 136788 136001 93013 95285 103513 104255 126138 127449 360497 387557 1045392 1031370 386507 399271 117357 105632 114406 115642 135369 134804 123689 124355 83330 85493 277883 241460 707810 709261 214326 213927 273321 277565 323023 314152 329488 333888 345645 350420 329248 364896 740268 775355 542194 450813 293633 288852 333947 333852 344509 350936 357757 358167 399275 396078 641083 673441 40.45 67.6 1
09:49:14 2023-09-27 356939 354277 87018 85381 131737 135834 136390 135773 92856 95399 105342 104320 126118 127551 360677 387533 1048228 1026613 384868 397388 117357 105779 113931 115742 135305 134717 123519 124560 83387 85584 274170 242769 705740 713357 214326 217380 274087 276381 324498 313454 330987 333816 347804 350420 329479 366558 736491 780988 542194 449280 292874 287949 333947 332535 347163 350446 358011 359285 396705 398583 642022 673220 40.45 67.6 1
09:49:15 2023-09-27 359879 354406 87397 85360 131910 135886 136841 135893 92982 95251 103504 104320 126239 127429 360677 385438 1042105 1032852 384889 399271 117357 103406 114167 115742 135492 134682 123604 124355 83215 85766 274846 241023 709858 708187 215151 213927 273285 277620 323023 314919 329488 333888 345645 351506 329497 364602 740851 774701 537603 449186 293425 288581 333947 333310 344545 352518 357757 357916 399275 396114 644875 675356 40.45 67.6 1
09:49:16 2023-09-27 359752 355050 86895 85324 131182 136146 136368 136114 92824 95222 105235 104352 125824 127585 360387 387569 1041994 1029609 388707 399835 117242 105813 113853 115742 135719 134804 123722 124441 83387 85493 275953 241228 715162 714368 215303 213328 273059 278083 323023 314440 331256 332841 347768 351998 329746 363720 734300 779850 543565 452205 293083 288694 335764 331511 347961 351322 356815 359695 396885 398654 643777 676242 40.45 67.6 1
09:49:17 2023-09-27 360134 355085 87174 85314 131943 135800 136598 135980 92856 95089 105381 104320 126239 127340 360388 386632 1045452 1038881 386507 399271 117357 103079 114010 115550 135526 134647 123722 124184 83330 85493 274846 240480 707446 709224 215909 213029 273321 278673 322045 315362 329488 333888 347245 354153 330489 363757 737241 772456 544935 448889 293010 293363 333477 333310 346346 353612 355592 357126 397463 397887 648749 673615 40.45 67.6 1
09:49:18 2023-09-27 360902 354805 87046 85418 131518 136257 136059 136119 92856 95156 105235 104352 126085 127585 360133 387569 1042031 1029609 387605 399835 117357 105779 113931 115742 135481 134804 123637 124355 83387 85526 273498 241059 707421 715380 214964 213627 274578 278047 321106 315843 330522 332841 348573 351752 328999 364568 741182 779664 544935 449464 293010 290486 333839 332356 350550 350271 356673 358167 398685 398795 641537 677204 40.45 67.6 1
09:49:19 2023-09-27 356076 356012 87206 85314 131976 135382 136735 135551 92887 94958 105376 104255 126239 127008 360677 388191 1048228 1035979 380860 399271 117390 105745 114088 115041 135526 134647 123755 124184 83215 85493 274846 241264 725752 710802 215303 213627 275842 276060 323059 315110 328990 333888 346722 352245 327194 367895 738430 770786 543565 446222 292874 292986 333008 333852 345582 351462 354803 360370 398055 396426 647812 673441 40.45 67.6 1
09:49:20 2023-09-27 356552 356008 87018 85318 131737 135800 136356 135585 92887 95123 105415 104320 126031 127340 360713 387465 1042289 1031351 386233 399271 117357 105632 113931 115629 135447 134682 123755 124355 83445 85526 274846 241434 710763 709224 215000 213927 273875 277565 322772 315146 329452 335741 346059 351331 329640 364714 738247 779113 542194 450556 293425 293291 333947 333816 347646 352483 357757 357628 396281 396426 647627 676146 40.45 67.6 1
09:49:21 2023-09-27 357586 354561 86835 85413 131128 136279 136261 136063 92730 95321 105201 104814 125824 128008 360133 386919 1054212 1032848 384323 399271 117000 105666 113775 115742 135084 134717 123755 124560 83215 85493 274846 241604 709880 714368 215606 213029 274963 276642 323095 314919 331525 331870 348854 353621 327724 366558 734341 771911 544935 448059 293914 288761 333947 331529 348511 352271 354803 359285 396281 400022 647338 673441 40.45 67.6 1
09:49:22 2023-09-27 361415 354810 87229 85487 131881 136143 136254 135927 92951 95285 103551 104716 126003 127449 360387 388691 1042289 1028877 386761 399762 117323 105745 113931 115550 135526 134682 123689 124184 83330 85434 274846 240107 710763 714874 215303 213477 274578 278083 321106 314919 330987 332571 348304 351506 328449 363757 736527 775283 543565 449906 292803 293435 333947 331762 347741 351182 355552 357090 396316 400022 644875 673615 40.45 67.6 1
09:49:23 2023-09-27 356815 353998 87174 85373 131951 135876 136390 135598 92919 95057 105269 104320 126239 127551 360387 390506 1051288 1031074 382010 400117 117390 103297 113931 115629 135292 134804 123722 124474 83330 85467 274846 241639 715882 715380 215000 213029 275034 276413 323550 313675 330254 333888 349416 351998 327459 367114 734087 773611 546306 446927 293841 288445 333947 332805 347706 350655 355050 362038 396813 399564 643777 672816 40.45 67.6 1
09:49:24 2023-09-27 358098 354100 87476 85293 132378 135796 136720 135432 93014 94794 105483 104158 126702 127102 360677 389307 1038232 1029811 385376 399271 117749 105672 114167 115629 135598 134804 123755 124389 83330 85526 274846 241264 714491 712852 214964 213627 274122 277194 323059 315843 328955 333888 348268 351190 329248 365744 742047 781540 542194 448957 293914 293291 332773 333852 345547 350131 355588 358203 398649 396391 641537 674877 40.45 67.6 1
09:49:25 2023-09-27 358061 353993 87050 85355 131770 135834 136390 135807 92824 94991 105162 104287 125790 127551 360133 386956 1047483 1023665 382929 399271 117161 105779 113697 115742 135084 134682 123010 124389 83158 85526 274170 242563 704119 711342 214361 217228 273321 276714 324042 312790 330487 333581 347524 350420 329746 365966 734087 782987 543565 451195 295093 287877 333947 332590 347004 351322 357864 362186 396777 398024 638185 673441 40.45 67.6 1
09:49:26 2023-09-27 357555 353958 87225 85437 132055 135766 136356 135773 92919 95024 103517 104652 126104 127340 360641 385689 1042289 1032820 385196 399271 117357 105711 113931 115596 135364 134647 123722 124355 83330 85493 274846 241228 711825 708187 215303 213927 273285 277815 322760 315362 330219 333888 346140 352245 329746 364308 740815 777460 537603 450259 293633 293498 333947 333274 345028 352553 356596 357880 399275 396391 645791 673615 40.45 67.6 1
09:49:27 2023-09-27 359463 353962 86863 85345 131058 136103 136252 136076 92761 95188 103329 104287 125824 127429 360097 387569 1038932 1028840 387293 399271 117161 103264 113853 115709 135339 134804 123689 124322 83215 85460 274846 240107 709259 714368 214964 213627 273285 278350 322009 315110 333578 332518 347519 352280 329568 363575 738031 779664 544935 452094 293074 288766 333947 331691 347670 351427 355917 359802 396705 399355 643924 675356 40.45 67.6 1
09:49:28 2023-09-27 358381 355192 87325 85314 131943 135800 136390 135585 92951 95089 105269 104287 126138 127306 360641 388155 1045379 1040360 385413 399835 117390 105745 114010 115516 135492 134647 123722 124355 83330 85493 274846 240107 714828 710264 215909 213029 274122 278011 321106 315843 329488 333852 347220 354117 327724 364565 736684 766378 544935 448973 293010 293777 333477 333274 346346 352518 353367 357593 397463 397573 649245 672627 40.45 67.6 1
09:49:29 2023-09-27 360134 353993 86867 85323 131419 136215 136376 136080 92793 95123 105235 104352 125824 127517 360387 387569 1041218 1029609 387605 399271 117357 103143 113853 115550 135351 134804 123755 124355 83215 85493 274846 242082 713131 715233 215355 213935 273180 278794 321902 315254 331381 332661 348639 352350 329604 363720 738968 775319 543565 451405 293074 287072 333947 331762 347706 351462 355734 357054 397029 399987 644875 673615 40.45 67.6 1
09:49:30 2023-09-27 358094 354801 87142 85377 131943 135834 136390 135585 92887 95123 105415 104287 126138 127306 360641 388155 1045452 1040360 384214 399835 117357 105745 114088 115550 135526 134612 123755 124151 83445 85493 272379 240312 714404 711342 215606 212730 274770 277620 322045 315843 329524 333888 347256 353621 327688 364859 737241 766378 544935 446293 293425 293777 333477 333780 346589 352236 351379 358167 401181 400619 652248 675134 40.45 67.6 1
09:49:31 2023-09-27 357579 356747 87110 85382 132100 136202 136666 136063 92919 95220 105346 104320 126118 127429 360387 390364 1051509 1031808 381668 399271 117513 103155 113853 115550 135447 134647 123722 124355 83215 85526 274846 241604 708294 715380 215303 213029 275613 276345 323059 314919 330487 333310 349135 352245 327459 367114 735934 775263 543565 446890 294464 288761 333947 332769 349263 350376 354767 359285 398993 399706 644875 672450 40.45 67.6 1
09:49:32 2023-09-27 355322 356012 87206 85345 132860 135668 136441 135551 92982 94958 105449 104320 126319 127096 360677 387738 1051405 1036724 380860 399835 117357 105745 113931 115629 135458 134616 123755 124348 83215 85643 272808 242392 710066 709224 215303 213328 274963 275886 324042 315362 329221 333888 346438 352527 327759 367114 740291 774715 543565 446598 295512 288486 333731 333600 347829 352377 355734 360226 396813 396285 648548 672229 40.45 67.6 1
09:49:33 2023-09-27 358385 355464 86950 85320 131699 136627 136572 136493 92856 95220 105235 104320 125824 127585 359953 387227 1046971 1026303 386353 399271 117161 105779 113853 115709 135199 134682 123010 124441 83125 85551 275322 241979 702249 714368 215303 213627 273250 278083 323023 313998 331260 332805 347768 351963 329746 363171 735379 779547 544935 449855 293010 288766 333947 331762 347141 351427 357504 357090 397029 398831 643924 674640 40.45 67.6 1
09:49:34 2023-09-27 356751 353993 86835 85423 130930 136279 135944 136252 92793 95254 105201 104781 126138 127551 359554 388011 1051509 1032848 384287 399271 117357 105745 114010 115550 135492 134647 123722 124355 83330 85493 274846 241228 709619 713357 215606 213029 274770 276770 323095 314919 331561 331798 347256 353869 331104 366228 738036 770641 544935 448191 294257 288725 333947 331547 348577 352377 354403 358744 397029 399426 651321 673109 40.45 67.6 1
09:49:35 2023-09-27 359391 355743 87018 85377 131728 136343 136261 135806 92856 95057 105235 104320 125824 127306 360097 388726 1042289 1029609 385193 399835 117390 105711 114010 115629 135635 134612 123722 124151 83330 85460 274846 239028 708223 714368 215303 213627 274542 278047 321070 315843 330487 332571 348854 351471 328715 364308 737569 775319 542194 449537 292801 287840 333947 332265 349018 351182 356925 357090 396351 399706 643888 674604 40.45 67.6 1
09:49:36 2023-09-27 355496 353462 87174 85319 132022 135906 136484 135858 92856 95024 105235 104320 126171 127340 360387 389924 1051140 1032542 381974 399271 117357 105745 113931 115629 135479 134710 123722 124151 83215 85493 278995 241604 709619 715380 215606 213115 275557 276908 323718 315735 330844 332427 349249 352421 327546 366634 738031 775154 540308 447996 293914 288761 333947 332986 347456 351147 353939 359285 396316 399738 647627 673441 40.45 67.6 1
09:49:37 2023-09-27 357844 355739 87206 85282 131976 135991 136458 135665 92919 94925 105449 104113 126239 127008 360387 389307 1041550 1031808 384868 399271 117749 105531 114336 115008 136164 134424 124130 123776 83445 85401 272379 240516 718931 713357 214964 213627 274158 277194 322081 315843 328493 333852 348818 351436 328715 365966 737277 775391 543565 448608 293839 293363 332036 333852 347443 350131 356962 358203 398685 398166 640140 675134 40.45 67.6 1
09:49:38 2023-09-27 356568 353993 86986 85286 132170 135800 136390 135619 92856 95123 105235 104320 126144 127340 360097 388656 1048456 1026613 382857 399271 117357 105779 113853 115629 135364 134682 123637 124969 83245 85950 275322 242859 705485 715380 214147 214228 274821 276167 324354 314739 332396 333852 347519 350420 328751 367378 735644 779778 537603 449280 293115 288355 333947 332805 346660 350376 357504 360117 397029 398201 638258 672964 40.45 67.6 1
09:49:39 2023-09-27 356516 356008 87074 85314 132184 135800 136394 135585 92856 95057 105235 104320 126031 127340 360641 386847 1042363 1031429 384618 399271 117276 105745 113931 115629 135707 134804 123755 124355 83215 85526 274846 241228 710098 710264 215000 214228 274158 277620 323059 315584 329559 333888 345680 351471 329782 364932 741937 775319 542740 450813 293841 288852 333947 333816 348052 353330 357791 359876 399803 396320 647627 676524 40.45 67.6 1
09:49:40 2023-09-27 358098 354383 87014 85483 131670 136245 135944 136029 95092 95255 103338 104828 125790 127851 359590 387465 1051528 1035486 384868 399835 117357 103220 113853 115742 135084 134682 123722 124355 83215 85493 274846 241264 711402 714368 215606 213029 274998 277298 323095 313603 331489 331834 348854 353621 327759 366558 729958 771911 537136 447596 293841 292877 333947 331762 348756 352271 355341 358996 399275 400058 647338 673441 40.45 67.6 1
09:49:41 2023-09-27 358098 355743 87018 85314 131951 135612 136390 135551 92919 95057 105235 104287 125998 127130 360387 388191 1045452 1038881 382821 399271 117390 105711 114167 115550 135703 134459 123755 124032 83330 85460 274846 240143 712254 711305 215454 212432 274998 277194 321783 315843 329488 333888 347488 354153 327194 365708 742329 772099 533132 446380 293841 288761 332864 333636 348815 351322 354621 359937 401254 396426 647301 672359 40.45 67.6 1
09:49:42 2023-09-27 356072 354312 87237 85409 131951 135800 136390 135585 92887 95285 105235 104320 126031 127340 359590 389924 1051509 1031074 381974 399835 117161 103232 113853 115550 135271 134647 123519 124184 83215 85493 274846 241639 705009 715380 215000 213328 274998 276609 323095 314919 329524 332841 349380 351998 327229 367114 729958 775263 538955 446890 292188 288558 333947 332805 347706 350376 354803 359285 397029 399706 644875 672486 40.45 67.6 1
09:49:43 2023-09-27 355573 356971 87142 85314 131980 135390 136424 135551 92856 94925 105342 104184 126031 127042 360677 388011 1050763 1035702 378682 399271 117390 105599 114088 115550 135476 134494 123722 124184 83215 85493 275322 242015 710757 709261 215303 213477 274998 275886 322772 315332 332124 333708 346716 352421 327653 367822 740144 774885 543565 446708 295512 288820 333477 333852 347583 352025 355917 360262 396993 396391 645401 673441 40.45 67.6 1
09:49:44 2023-09-27 355812 354100 86954 85318 131737 135906 136261 135679 92793 95123 105235 104320 125824 127340 359590 388155 1047335 1025847 384323 399271 117357 105779 113853 115550 135164 134616 123637 124389 83215 85526 275953 242527 708237 713357 214326 214228 274122 276096 324498 313127 330487 333617 347209 350385 329248 367114 734087 775427 542194 450285 292910 287949 333947 332805 346660 350411 358011 359863 397029 398516 638258 673441 40.45 67.6 1
09:49:45 2023-09-27 358098 355743 86986 85377 131091 135830 135944 135807 92730 95123 105162 104352 125824 127585 359590 386303 1053054 1034814 384015 399271 116852 105734 113541 115775 134867 134717 122977 124594 83215 85493 274846 241523 705779 713138 216034 213257 274821 277051 323406 314811 332626 332122 347661 353976 327724 366521 729886 772807 544935 447328 294257 288761 333947 331529 347349 352306 355588 358744 397029 399706 648291 672627 40.45 67.6 1
09:49:46 2023-09-27 361158 354033 86895 85409 131522 136056 135944 135773 92730 95123 105162 104320 125824 127551 360133 387344 1042386 1028877 387605 399835 117195 105745 114010 115629 135305 134682 123722 124184 83215 85526 274170 240552 709379 714368 215303 213328 273356 277796 322569 314919 331525 332841 348573 352527 329711 363793 736491 775319 544935 451306 292803 293363 333947 331798 347706 351498 356998 359876 398776 400108 645075 676797 40.45 67.6 1
09:49:47 2023-09-27 357080 356012 87014 85373 131737 135706 136390 135619 92856 95057 105269 104287 126031 127306 360133 388726 1051509 1031310 382550 399271 117390 105740 114167 115928 135721 131263 123964 124460 83411 85662 274846 241496 724188 715380 215802 213257 274998 276928 323550 315398 330522 332518 349944 352562 327688 367114 729886 773877 540308 445580 293841 288761 333947 332571 349013 351462 354803 359321 396281 400022 644946 673169 40.45 67.6 1
09:49:48 2023-09-27 360061 353502 87142 85365 131856 135834 136300 135807 92824 94991 105269 104320 126031 127340 360133 388726 1041550 1029609 384323 397025 117424 103014 114010 115041 135543 134459 123755 124151 83387 85342 274846 239399 716726 714874 215303 213627 274542 278441 321819 315843 329524 332841 348890 351506 330489 364932 738127 775355 537603 449317 293841 290395 332720 333257 347599 351076 356563 359987 401538 399564 641845 676279 40.45 67.6 1
09:49:49 2023-09-27 356072 354263 87078 85342 131737 135800 136390 135585 92856 94991 105342 104320 125857 127340 360133 393675 1053867 1032030 381595 399762 117452 103232 114088 115848 135323 135072 123623 124460 83149 85577 274846 241774 705604 716755 215267 213627 275771 276345 324006 315253 333341 333888 349345 351436 327688 367635 737884 775247 538955 445543 294675 288761 333947 332769 347111 350341 355556 360081 397029 398760 641955 672413 40.45 67.6 1
09:49:50 2023-09-27 357661 353710 87325 85275 132378 135323 137068 135075 93014 94957 105561 104113 126414 126974 360388 387569 1042289 1032542 385413 399271 117357 105745 114010 115629 135271 134612 123604 124151 83182 85772 274846 241228 708111 711305 214290 213927 274122 277389 323059 315362 328919 335777 347447 351190 330696 365674 740668 783134 543565 451453 294257 290132 333297 333708 346846 351919 358011 358203 399021 399171 643741 675836 40.45 67.6 1
09:49:51 2023-09-27 358098 356751 87110 85381 131885 136143 136356 135782 92793 95123 103435 104320 125790 127551 360061 385689 1054212 1032848 382836 400117 116966 103226 113697 115935 134609 134992 122944 124594 83182 85493 274846 241800 706260 713357 215283 213477 274963 277123 323023 314661 331489 331798 347541 353586 328184 366781 729886 772420 544935 446562 293841 288761 333947 331493 347670 352553 355283 358960 396993 399671 647338 673441 40.45 67.6 1
09:49:52 2023-09-27 358058 353467 87110 85426 131943 135800 136535 135551 92887 94990 105381 104287 126205 127306 360605 388011 1045416 1040439 384250 399271 117357 105711 114167 115516 135492 134577 123755 124151 83387 85739 274846 240107 713211 711305 215998 212780 275136 277724 322247 315807 330344 333744 347590 354224 330577 365488 740632 766342 546306 446283 293633 290359 333225 333708 346553 352201 354516 358203 398334 398339 650165 675356 40.45 67.6 1
09:49:53 2023-09-27 357085 353958 86982 85462 131827 135800 136356 135551 92919 95089 105381 104320 126407 127340 359554 388726 1051509 1034013 383128 400400 117357 105779 113931 115709 135492 134647 123722 124355 83330 85577 274846 241604 706728 715380 214945 213029 275384 277159 323778 314919 330451 332301 349644 352562 327688 367041 729886 774715 538955 445192 294257 288761 333947 332535 348720 351427 354996 359285 399275 399987 647627 673109 40.45 67.6 1
09:49:54 2023-09-27 355035 353989 87174 85335 132166 135356 136759 135296 92951 94925 105415 104287 126205 127096 360387 388011 1051509 1035859 380824 399271 117357 102917 114010 115516 135458 134647 123964 124360 83212 84112 275322 241836 707468 709079 215311 213891 275400 276132 323826 315699 328919 333888 346687 352491 330218 368197 738247 773002 519434 445338 293115 288617 333604 333852 345270 351954 356673 360334 397427 396426 645791 672450 40.45 67.6 1
09:49:55 2023-09-27 355807 353962 87018 85345 132192 135800 136244 135585 92824 95123 105273 104320 126104 127395 360097 388011 1049794 1026576 384868 399271 117128 105779 113853 115629 135016 134710 123519 124355 83215 85493 275322 242733 705367 712852 214290 214228 274507 276345 324498 313419 332544 333816 347483 350385 329248 366558 736491 781540 543565 451269 294466 288445 333947 332212 347421 351181 357791 362001 396885 398618 641109 673257 40.45 67.6 1
09:49:56 2023-09-27 357844 354801 86863 85382 131087 136022 136133 136029 92824 95222 103329 104781 125824 127585 360641 386575 1054212 1032811 384031 400182 117122 103285 114088 115882 135135 131362 123656 124494 83345 85714 274846 241460 705776 714368 215909 213328 274998 277437 323598 315584 331489 332535 349345 354117 328573 366784 735934 773002 549689 449011 293914 293705 333947 331762 349246 352518 355305 359285 396281 400022 647338 673441 40.45 67.6 1
09:49:57 2023-09-27 359451 353958 87018 85409 132137 136117 136390 135995 92856 95024 105308 104287 126265 127429 360097 388691 1042289 1029609 385230 399271 117357 105672 113931 115596 135492 134518 123722 124381 83330 85493 274846 240107 708827 714874 215303 213627 274542 278438 321106 315843 332322 332769 349058 351998 328715 364271 740056 779554 537603 450335 293217 290395 333839 332626 348577 351287 356742 359950 400085 399951 643431 676316 40.45 67.6 1
09:49:58 2023-09-27 356076 353993 87114 85345 131951 135834 136356 135585 92793 95123 105235 104652 125970 127347 360099 390924 1048005 1027624 383019 399689 117189 103199 114010 115802 135237 134706 123519 124355 83215 85825 277883 242015 706142 714368 214254 214077 274735 276765 324042 313567 330487 333852 347768 350385 328715 367114 734087 775355 544935 448901 293080 287949 333947 332769 346624 350376 357504 359827 397029 398166 638222 672927 40.45 67.6 1
09:49:59 2023-09-27 357878 353453 87110 85345 131699 136038 136227 135585 92888 95089 103469 104287 126070 127130 360641 386847 1042289 1031402 386507 399271 117323 105711 113931 115550 135496 134612 123689 124355 83330 85460 274846 241228 719130 709224 214964 214228 273321 277815 324551 315554 333105 335596 346976 351331 329640 365525 740705 779664 542194 451822 294079 288852 333947 333816 345028 351954 358295 361635 399275 396356 643468 675356 40.45 67.6 1
09:50:00 2023-09-27 357988 356751 87110 85409 131699 136116 136347 135700 92824 95123 105201 104320 125824 127517 359554 385724 1054212 1032848 384287 399271 116933 105779 113697 115742 135005 134992 122944 124594 83125 85643 275953 241836 701138 712852 215606 213328 274963 277159 323059 314661 331525 332571 347245 353586 327759 366003 735934 770786 544935 448583 293841 288852 335872 331260 347456 352553 355844 358996 396957 398831 647338 673169 40.45 67.6 1
09:50:01 2023-09-27 358094 352439 87202 85345 131733 135800 136390 135585 92856 95089 105381 104287 126138 127130 360351 388011 1045416 1038881 385104 399271 117357 105672 114010 115629 135492 134710 123755 124184 83387 85375 274846 241738 712980 713768 216034 212922 274821 277903 321902 315699 332396 333708 348125 354472 328184 364896 740254 766378 540308 449830 293633 287875 333477 333545 346624 352271 355599 359249 398614 397609 647338 675356 40.45 67.6 1
09:50:02 2023-09-27 357085 355014 87142 85342 131943 135800 136356 135773 92793 94958 105308 104287 126205 127429 360061 389924 1051509 1032268 381668 399271 117390 105745 114088 115629 135255 134424 123722 124355 83215 85493 287258 241639 708836 715380 215303 213328 275420 276345 323059 315362 330487 333346 349345 351998 327459 367114 735415 775263 544365 446890 294257 288563 333947 333310 348434 350936 355054 362001 399058 399738 644544 673059 40.45 67.6 1
09:50:03 2023-09-27 355071 353427 87110 85335 132208 135876 136492 135657 92887 95089 105308 104287 126104 127130 360677 386883 1052711 1037369 382587 399271 117357 105745 114167 115895 135373 131263 123760 124460 83197 85629 273498 242967 707276 710229 215462 213741 274507 276080 324727 314919 329524 333672 346834 352491 328680 367114 738649 774879 543182 450014 293115 287711 333947 333816 345028 352518 355228 360370 397029 396391 647167 671497 40.45 67.6 1
09:50:04 2023-09-27 354876 355743 86895 85409 131518 135702 136167 135807 92824 94958 103401 104320 125824 127429 359554 388011 1045452 1023393 384042 399271 116933 105706 113697 115709 135249 134717 122977 124355 83215 85551 274404 242320 702150 714368 215303 213627 273285 278083 323514 313998 332302 333310 347768 352527 330513 363720 738382 781272 543565 452057 293905 288653 333839 332212 349310 351322 356274 359695 399166 399845 643741 677110 40.45 67.6 1
09:50:05 2023-09-27 357085 353706 87018 85314 132058 135578 136261 135518 92887 95024 105235 104320 125824 127306 359266 391237 1053461 1034981 382711 400095 117223 103244 114088 115609 135356 134918 123656 124662 83182 85577 275322 241228 708716 715233 215498 213365 274963 276964 323778 314919 331346 332301 349345 353621 329788 366558 735379 773780 540308 446525 294257 288761 333947 332499 348756 351990 354767 359285 400021 400022 646314 673441 40.45 67.6 1
09:50:06 2023-09-27 360130 355500 87018 85349 131161 135800 136356 135807 92793 95123 105235 104287 125998 127306 359590 388691 1040811 1028567 384868 399271 117390 105599 114167 115550 135476 134553 123722 124118 83330 85460 272379 239363 722382 714874 215303 213627 274963 277815 321106 315843 330759 332841 349340 352280 329497 364641 738503 774981 544935 449464 293633 290486 333333 333094 350302 350376 357251 359249 399209 400336 642936 675097 40.45 67.6 1
09:50:07 2023-09-27 356076 356012 86863 85318 131157 135898 136244 136095 92982 93535 103661 104723 126003 127449 360497 387975 1046406 1028357 385303 400008 117128 105745 113853 115629 135147 131205 123623 124460 83182 85577 275322 242733 708180 713247 215151 217604 274122 276964 324727 313998 333179 333852 347519 350455 329818 366558 738382 782129 545519 452020 294539 288205 333983 332769 347147 351462 358011 359249 397029 398795 639162 673441 40.45 67.6 1
09:50:08 2023-09-27 359842 355752 87046 85265 131951 135800 136390 135585 92887 95057 105308 104287 126031 127340 360133 385111 1042386 1035859 387330 399271 117357 105745 114010 115629 135481 134682 123722 124322 83445 85493 272379 240552 707265 709224 215391 214156 273875 278615 322772 315771 330844 333744 346544 353976 329604 364677 737653 775263 544935 451269 293631 293777 333767 333257 347443 353612 356962 357916 396316 398654 647338 673615 40.45 67.6 1
09:50:09 2023-09-27 357591 354277 87142 85445 131161 136056 136117 135995 92793 95222 105235 104781 125790 127974 360097 386575 1053018 1032852 384015 399271 116966 103285 113697 115709 135050 134835 123010 124355 83330 85766 274846 241228 710378 713862 215606 213328 274998 277782 323550 314919 331489 332301 349380 354153 330489 366854 736491 773038 546478 447559 294257 292877 333947 331762 349282 352518 354803 359285 396281 400058 647301 673146 40.45 67.6 1
09:50:10 2023-09-27 357338 355739 87110 85371 132018 135684 136522 135666 92888 94990 105342 104287 126031 127096 360387 388155 1046554 1038881 380788 399271 117390 105672 114088 115008 135797 134616 123964 124360 83393 85699 273498 240409 718276 710118 215498 213556 275664 276980 322355 315771 329452 333888 347768 352527 327194 367638 738247 766342 544365 447109 293914 288689 333134 333852 348545 352271 356709 360407 398055 396461 647812 673169 40.45 67.6 1
09:50:11 2023-09-27 356076 355743 87046 85314 131823 135915 136376 135999 92793 95123 105201 104320 125824 127429 360133 386380 1046591 1026613 384595 399835 117276 103232 113853 115742 135164 134804 122977 124355 83215 85551 275322 242356 710700 713357 215454 214077 273059 277760 324042 313198 331525 333581 347804 352280 330746 364859 734087 782129 542740 449855 293841 288039 333983 332212 347421 351989 357791 360974 396849 398689 640937 675319 40.45 67.6 1
09:50:12 2023-09-27 357085 355739 86677 85414 130831 136475 135910 136272 92824 95156 103291 104320 125790 127429 359590 388011 1051509 1032852 384031 399899 117398 103264 114088 115802 135567 134824 123656 124460 83345 85714 275322 241085 717147 713357 216061 213029 274998 277298 324042 315362 331525 331834 347839 354153 328609 366818 735415 771875 544935 446635 294047 293291 333947 331762 349545 352518 355592 359285 397029 400620 647338 673441 40.45 67.6 1
09:50:13 2023-09-27 358665 353431 87110 85377 131522 135800 136151 136029 92761 95123 105201 104320 125824 127340 359554 387569 1042289 1028877 386397 400117 117357 103084 113931 115550 135398 134612 123722 124184 83445 85434 274846 239735 707684 714368 215454 213927 274735 279298 321106 315843 330522 332841 348854 352280 330489 364602 741182 779591 542194 449991 293425 288904 333875 332626 348577 351322 356526 359950 398614 399987 643924 674127 40.45 67.6 1
09:50:14 2023-09-27 356076 355743 87078 85377 131724 136051 136390 136019 92856 94991 103517 104476 126004 127381 360388 390364 1050616 1028692 381865 400327 117256 103167 114088 115676 135447 134647 123722 124184 83215 85799 276814 241979 712269 714874 215000 213627 275664 276310 324042 314919 330487 333888 349099 350945 327759 367895 737569 775319 543565 447912 292910 288558 333947 333274 347193 350131 356457 360407 397029 398516 641047 673169 40.45 67.6 1
09:50:15 2023-09-27 356512 353462 87082 85349 131985 135612 136424 135551 92824 94958 105415 104320 126118 127130 360387 388011 1042289 1031310 385413 399835 117357 103079 113853 115550 135492 134682 123722 124184 83215 85493 274846 241228 706676 709261 215000 217569 274122 278673 323263 315591 332396 335632 346544 351331 331897 365561 741718 779664 544935 452094 294466 293498 333947 333852 345028 352271 358335 358996 399275 396426 643924 672663 40.45 67.6 1
09:50:16 2023-09-27 359210 355743 87261 85509 131848 136177 136271 136004 92887 95219 103407 104255 126071 127415 359411 390206 1038932 1028877 385813 397025 117513 103161 114010 115550 135447 134804 123755 124184 83378 85434 281269 239771 726277 715380 215606 213927 274963 278510 321106 315843 331023 332841 348854 352527 329248 364896 740473 775427 543565 449537 293083 288562 333947 332841 349545 351462 356998 357628 398370 399987 643431 673651 40.45 67.6 1
09:50:17 2023-09-27 357579 353462 87206 85398 132573 135706 136650 135551 92856 94991 105376 104287 126118 127008 360423 388011 1047714 1038881 378682 399271 117390 103122 114088 115550 135526 134459 123755 124151 83445 85375 274846 241050 712905 712248 216025 214077 276352 276788 322952 315807 331925 333780 347590 352562 329788 368826 738393 770822 544935 445749 293527 293291 333008 333852 345582 352130 355629 360443 398649 396461 645791 673441 40.45 67.6 1
09:50:18 2023-09-27 355573 353462 87046 85318 131861 135834 136390 135585 92793 95123 105235 104320 126441 127340 360133 387533 1048530 1026576 383201 399835 117161 105706 113853 115629 135305 134717 123519 124389 83215 85526 275322 242563 715488 713357 214326 217569 274542 276381 324727 314697 330522 333888 348590 350420 329515 367114 736491 780988 543182 450813 292874 287949 333983 333310 347147 351217 358572 362038 396777 398583 642022 673331 40.45 67.6 1
09:50:19 2023-09-27 357717 353745 87042 85409 131095 136154 136346 136012 92793 95156 103326 104352 125703 127585 359590 385760 1054212 1032848 384323 399271 116966 103350 114010 115928 135365 131124 123656 124494 83378 84080 275953 241496 705202 714294 216141 213556 274998 277194 323550 315398 331525 332554 349201 354117 331141 366854 735379 772311 544935 446744 293841 288653 333947 331726 348791 352553 355341 359285 396316 400022 647338 673441 40.45 67.6 1
09:50:20 2023-09-27 358669 352478 87078 85345 131157 135834 136167 135901 92887 94991 105269 104320 125824 127130 359626 388726 1042289 1029609 384701 397025 117390 105599 114088 115742 135734 134588 123755 124151 83387 85375 269956 239399 709848 714874 215391 213627 274770 278083 322045 315843 330522 333346 349416 352280 329248 365449 736200 775355 543565 449024 294257 290805 333731 333401 348613 351322 357703 360754 401538 399529 641845 674604 40.45 67.6 1
09:50:21 2023-09-27 356076 353750 87018 85365 131733 135834 136570 135807 92856 95090 105269 104320 125824 127374 361688 387903 1051214 1029052 384486 399798 117256 103199 113931 115802 135135 135107 123656 124355 83330 85779 275322 242733 703185 714690 215606 214077 273250 278083 324042 314152 331417 333852 347839 352562 331032 364859 737048 782129 544935 450208 293841 288617 335872 332535 347706 351498 358011 358167 397029 398831 642102 672663 40.45 67.6 1
09:50:22 2023-09-27 358669 355743 87078 85261 131766 135804 136663 135590 92856 94958 105196 104287 125857 127130 360133 386339 1042068 1037406 385120 397025 117357 105711 114010 115629 135713 134804 123689 124151 83330 85519 275322 240445 712172 709726 216679 213627 274507 278047 322498 315843 330219 333492 347483 354401 329426 364568 740108 770604 537136 449427 293845 290395 333803 333564 347076 353506 355611 357880 398020 400902 651321 675836 40.45 67.6 1
09:50:23 2023-09-27 356445 352403 87210 85250 132022 135650 137002 135599 93077 93148 103661 104191 126279 126575 361762 391033 1038785 1032430 384957 399271 117519 105711 114167 115516 135762 134992 123689 124151 83215 85739 274846 241228 712018 711305 214929 213927 274122 277194 323023 315843 328458 335777 347733 351436 329234 365966 742573 779778 543565 449358 293914 288581 332972 333852 345547 350376 357757 358996 398649 396426 640103 673441 40.45 67.6 1
09:50:24 2023-09-27 355067 353462 87285 85314 131951 135766 136322 135518 92856 94990 103469 104287 126104 127130 360605 386539 1051509 1037331 383743 400117 117161 105745 113853 115709 135237 134800 122977 124236 83182 85493 274404 242697 705546 709188 215355 213749 274679 276873 324884 314739 330379 333780 348572 353409 329070 366043 740130 771838 543565 452573 293914 288980 335836 332697 346310 352518 355844 358960 396777 398166 647338 672413 40.45 67.6 1
09:50:25 2023-09-27 360097 355743 87261 85345 131790 135664 136254 135416 92919 95152 103264 104223 126051 127272 359554 384534 1042068 1037958 385813 399271 117323 105677 113853 115862 135356 134577 123519 124118 83215 85460 274846 240276 708111 707152 216213 213328 274122 277760 322045 314550 329488 333888 347733 354649 328715 364565 737908 772966 544935 450175 293010 293705 333947 333310 346589 352588 355880 357593 397392 398166 647301 675356 40.45 67.6 1
09:50:26 2023-09-27 356806 352399 86676 85441 130963 136347 135974 136097 94961 95156 103011 104638 125896 127551 359013 386847 1051140 1032774 383128 399271 117161 105638 113853 115041 135330 131163 123760 124360 83212 85792 273498 241460 705306 711196 215989 213556 274785 277016 322880 314625 333304 331834 347483 354117 330958 365379 736985 770749 544935 448571 294739 288725 333947 330956 347670 352518 355305 358167 396993 399391 647301 672450 40.45 67.6 1
09:50:27 2023-09-27 359624 354095 87261 85345 131943 135800 136582 135424 92982 95087 103366 104152 125964 127096 359519 388011 1045031 1038881 383905 399271 117242 103014 114010 115516 135492 134577 123722 124151 83215 85460 274846 240107 714288 711305 215909 213029 274963 278637 321783 315843 329488 333888 347733 354117 329518 364896 740815 766378 544365 446890 293425 287888 333477 333780 346589 351954 354229 358167 398334 398166 649245 675356 40.45 67.6 1
09:50:28 2023-09-27 356815 353431 87110 85314 131827 135881 136471 135961 92793 94990 103401 104287 126036 127130 359554 387569 1050355 1034981 382295 398980 117317 103199 113931 115609 135237 135181 123623 124427 83312 85681 273498 241568 708689 714368 215606 213029 275329 276345 322988 315362 332013 331798 349585 353445 328219 366781 734305 774168 546306 447620 293914 288761 333947 332265 348756 351462 354767 359285 397029 399987 645401 673441 40.45 67.6 1
09:50:29 2023-09-27 359476 355487 86954 85318 131124 136004 136133 135785 92761 95056 103435 104255 125790 127096 359519 387533 1040774 1028877 384831 397025 117357 105531 113931 115041 135481 134483 123722 124032 83215 85427 274846 239363 714288 714874 215454 213627 274122 277815 321070 315843 330219 332841 349345 351963 328715 364641 741145 779554 544935 449464 293834 290399 333333 333094 348839 351252 356742 358167 398614 399951 641992 675356 40.45 67.6 1
09:50:30 2023-09-27 355807 353427 87102 85342 132494 135800 136390 135551 92824 93535 103517 104508 126150 127347 359953 390206 1050541 1028357 382946 399126 117189 103264 113853 115596 135237 134804 122977 124639 83212 85747 274846 242356 706918 713357 214290 214156 274785 276310 324498 314440 332286 333852 347483 350385 329248 367114 736491 779814 543565 449918 292754 288445 333947 332805 347111 350376 358011 359827 397029 398166 638185 673441 40.45 67.6 1
09:50:31 2023-09-27 358098 355500 86922 85314 131728 135765 136359 135624 92761 94990 103469 104255 125790 127096 359554 385111 1038932 1031038 386507 399271 117357 105711 113853 115041 135255 134804 123486 124118 83215 85460 274846 240516 707572 707115 215303 213927 273321 277760 322737 315591 333069 333672 345538 352386 329640 364714 743099 777117 542194 452094 293498 288761 333947 332769 347337 353330 357321 357880 399839 398166 646387 676131 40.45 67.6 1
09:50:32 2023-09-27 360902 356008 87320 85508 131852 136041 136125 135765 92888 95120 103264 104541 126036 127415 359411 390757 1042289 1029609 385813 399271 117398 103135 114010 115516 135271 134577 123689 124360 83360 85401 274170 239363 712031 715380 215606 213627 274735 278047 320749 315843 330487 332805 349679 351998 329213 364859 737532 775283 543565 449010 293010 288325 333712 332769 348475 351182 356669 357880 398614 399987 641992 673615 40.45 67.6 1
09:50:33 2023-09-27 357085 355487 87142 85314 131943 135390 136356 135330 92824 94925 105235 104080 125998 126974 359590 388011 1045416 1038886 378610 397025 117357 105531 114088 115008 135763 134483 123722 124032 83330 85342 275322 240809 712254 712248 215311 213627 275700 276203 322653 315771 331925 333744 347067 352210 327194 367895 740851 770423 544935 446150 294466 293498 333008 333816 348298 351708 355880 360370 396316 396391 645791 672178 40.45 67.6 1
09:50:34 2023-09-27 360134 353321 87078 85319 131877 135852 136254 135416 92824 94925 105201 104255 125862 127190 359303 385111 1044511 1036632 385266 396700 117156 105531 113853 115041 135050 134448 122977 124032 83182 85460 274846 240312 712056 708687 216061 213328 274122 278047 322009 315843 329488 333852 347256 354153 329213 364271 738649 770786 544935 450432 293010 293777 333477 333509 346589 352588 354476 357090 397463 397609 648291 675356 40.45 67.6 1
09:50:35 2023-09-27 357085 355743 86708 85382 131213 136236 135897 135986 94994 95089 103257 104287 125757 127395 359554 387465 1048117 1031770 383128 399271 117357 103188 114105 115815 135460 130982 123623 124341 83345 85596 273498 241460 707621 714800 216106 213556 274963 277159 323550 315362 331525 332284 348675 353621 327724 366521 734341 772311 524598 448376 293914 288761 333947 331762 348470 351990 354803 359249 399275 399987 646844 673169 40.45 67.6 1
09:50:36 2023-09-27 357085 352403 87010 85215 131514 135818 136833 135296 92888 94891 105235 104080 125930 126994 359554 388011 1045452 1038881 378646 397025 117552 105531 114010 115008 135492 134354 123689 123743 83215 85427 274846 240312 712024 709726 215303 213029 275806 276310 322534 315843 329417 333888 347256 352527 327194 367635 738557 766342 544935 446658 294257 293291 332503 333816 345582 351462 353367 359321 398649 396461 647627 671497 40.45 67.6 1
09:50:37 2023-09-27 355067 355739 86799 85250 131648 135672 135944 135551 95058 94925 103257 104287 125790 127096 359519 390961 1051288 1028282 381828 399726 117142 103244 113853 115530 135533 135087 123623 124427 83149 85460 275322 242015 703766 714690 214778 213927 274699 276310 324498 314661 331346 333888 347488 350385 328715 367114 736454 775391 543565 449219 292688 288445 333947 332769 347158 350096 357757 359863 397029 398201 638258 673169 40.45 67.6 1
09:50:38 2023-09-27 358532 352434 87042 85363 131576 135680 136252 135636 92856 94925 103469 104255 125790 127096 360097 384570 1038932 1031310 385960 399271 117161 103026 113853 115516 135164 134616 123486 124151 83215 85460 274846 240516 713506 708151 215303 214228 273321 277531 322760 315362 329524 333888 345432 352280 330263 364604 742573 777423 540823 451773 293909 288725 333839 333094 347337 353577 356925 357628 396316 398201 649470 675356 40.45 67.6 1
09:50:39 2023-09-27 358669 355492 86863 85367 131095 135923 136394 135889 92761 93406 103161 104476 125690 127204 358869 390206 1037350 1029090 385083 396808 117128 105565 113697 115008 135353 131968 123623 124084 83182 85342 274846 238993 709314 713101 215303 213627 274158 278047 321070 315621 330987 332805 348818 351717 328449 363757 736454 775247 543565 449537 292801 287888 333947 331762 348456 350411 355880 357090 396316 398831 642029 675356 40.45 67.6 1
09:50:40 2023-09-27 357844 352408 86986 85303 131733 135356 136167 135109 95092 94859 103257 103938 125790 126886 359519 388011 1045416 1038881 380824 399271 117390 102917 113853 115008 135492 134354 123604 123743 83215 85342 275322 240107 709552 709261 215303 213449 275557 277496 322247 315771 331455 333780 347102 352350 328368 366931 738503 766306 544365 445556 293841 293399 332684 333672 345547 351673 354229 358996 398334 397467 647301 673441 40.45 67.6 1
09:50:41 2023-09-27 357988 355505 87444 85303 131951 135255 136606 134974 92982 94922 103407 104016 126071 126643 359554 387227 1041878 1032030 384758 396988 117242 105672 113853 115041 135255 134883 123010 124151 83215 85460 274846 240516 716568 710264 214627 213927 274122 276381 322796 315110 328493 333600 347209 350420 329248 365449 741709 775391 538955 449280 293633 288761 333008 333852 344509 350411 357504 358203 397427 396356 640103 673441 40.45 67.6 1
09:50:42 2023-09-27 354279 352439 86835 85371 131518 135390 135944 135330 92761 94859 103291 104255 125583 127096 359266 385382 1051509 1035086 384015 399271 116966 103122 113541 115470 134677 134553 123556 124393 82983 85766 275322 242626 702298 710118 215498 213592 274593 277316 323790 313782 331489 333545 346201 352597 328219 365710 738124 770713 543565 446562 293841 288414 335836 331726 346346 352588 355880 358996 396362 398201 646844 671460 40.45 67.6 1
09:50:43 2023-09-27 359357 355003 87046 85398 131704 135289 135944 135109 92761 93286 103161 104191 125757 126677 359302 388011 1042068 1039924 381937 396952 117390 105531 113853 115008 135271 134354 123604 123914 83330 85342 274846 239735 714128 710300 215303 213029 275384 277194 322045 315843 328955 333888 347001 352527 326700 366262 738722 766342 544365 446186 293841 293570 332737 333816 346362 351462 353730 358203 398614 397573 647374 673441 40.45 67.6 1
09:50:44 2023-09-27 356076 352439 86922 85335 131087 135446 136278 135517 95092 94859 103257 104113 125703 126710 359013 388726 1049608 1031074 381756 398980 117122 103211 114010 115530 135233 135087 123623 124255 83197 84080 273498 241121 710283 714874 215303 213029 275034 276345 323227 315254 330451 333346 349380 351998 329985 366968 735415 775263 538955 447150 294331 288617 333947 332014 347706 350376 354767 359285 397029 399426 643431 671460 40.45 67.6 1
09:50:45 2023-09-27 354780 352474 87357 85318 131704 135578 136167 135364 92824 95102 103264 104255 125790 127130 359554 385689 1052711 1035086 384015 399271 116966 105599 113619 115041 134643 134424 122944 124151 83068 85434 274170 242733 702796 709762 215606 213328 274542 276964 323778 313485 331489 333581 346443 353621 327759 366003 729886 770749 537603 446562 293841 288355 333983 331260 345618 352518 355592 358203 396362 397609 647301 671460 40.45 67.6 1
09:50:46 2023-09-27 356480 352465 86827 85314 130955 135672 135900 135551 95025 94958 103114 104287 125589 127381 360881 387831 1046739 1027624 387605 396844 116994 103199 113697 115609 134915 134577 122944 124151 83125 85706 287258 241085 705353 714368 215303 213627 274122 278223 320963 314919 330987 332301 348573 351998 329461 363757 736491 774156 542194 450494 292182 288689 333947 331762 347741 351462 355917 357090 397029 399742 642976 672663 40.45 67.6 1
09:50:47 2023-09-27 357000 352408 86899 85339 131062 135356 135944 135109 94994 94891 103397 103970 125896 126744 359302 387738 1044675 1038143 381974 397025 117390 105531 113931 115008 135271 134354 123010 123743 83215 85284 274846 239399 717154 710264 215303 213029 275613 277194 322081 315663 332359 333600 350058 352315 327088 368119 738539 772831 544935 447940 294675 288725 332467 333816 345547 351462 354803 363181 400295 396426 645791 671460 40.45 67.6 1
09:50:48 2023-09-27 356547 352412 86863 85355 131819 135784 136151 135757 92824 94988 103264 104191 125690 127204 359411 384391 1040406 1034352 386507 398989 117000 105677 114010 115497 135016 134354 122977 123947 83215 85427 275322 240312 711536 707152 215606 213328 273285 277724 322081 313603 329524 333852 345680 353621 329746 363757 737605 774168 537603 450813 293010 293291 333712 332805 345618 352553 356962 357126 396316 397609 645401 673441 40.45 67.6 1
09:50:49 2023-09-27 357444 352439 86808 85291 130963 135889 135615 135674 94894 95024 103080 104352 125722 127340 358508 385111 1051925 1031310 383164 397025 116577 105706 113385 115550 134584 134804 122977 124151 83158 85342 274170 242082 702406 712633 215882 213449 274628 276821 322880 314811 333193 331655 348425 353445 328077 365966 730138 766414 544935 449219 294675 288852 333947 331260 348720 352518 355159 359321 397029 399706 647338 672964 40.45 67.6 1
09:50:50 2023-09-27 358093 354502 87078 85335 131580 135476 136125 135195 92793 94793 103257 103970 125583 126710 358508 387758 1043899 1038143 382514 397025 117161 103135 113853 114975 135050 134167 123519 123743 83215 85342 274846 239363 711218 710300 215606 212879 274770 277265 321106 315843 329221 333852 347245 353621 327229 364932 738722 766306 546306 446222 293010 293363 333008 333310 345582 350936 353693 357664 398020 396461 647338 673441 40.45 67.6 1
09:50:51 2023-09-27 355533 352403 86713 85335 130992 135356 135923 135109 94993 94826 103114 104113 125617 127008 358508 387569 1048302 1031074 380860 397025 116966 105531 113697 115543 135255 134967 123438 124189 83082 85596 275322 241121 711198 714294 215175 212922 274856 276345 323023 314919 329524 331834 349357 352421 327653 366299 730174 773038 540308 445120 293841 288852 333947 331798 347741 351182 354244 358996 397029 399426 645791 671497 40.45 67.6 1
09:50:52 2023-09-27 355195 352368 87014 85331 131704 135454 136258 135424 92730 94891 103291 104113 125790 127008 359447 385724 1051177 1035859 382623 397025 116933 105599 113619 115041 134740 134616 122977 123947 83068 85460 273498 242697 702643 708187 215303 213627 274158 276096 324498 312615 329488 333888 345680 352562 328485 367114 734087 772456 543565 449647 293115 287544 333947 333274 345028 352025 355880 359827 397029 396391 644946 670984 40.45 67.6 1
09:50:53 2023-09-27 355573 352439 86835 85254 130930 135578 136167 135364 94994 94925 103291 104184 125991 127008 358508 387758 1048154 1026049 383759 396916 117027 105823 113697 115450 134508 134848 122878 124341 83197 85577 275322 242015 704679 712852 215203 214228 273024 277815 323095 313998 331023 333166 347184 351998 329818 364308 729886 779814 539452 452711 293425 288355 333983 331762 346660 350936 356669 357664 396993 398795 640140 673441 40.45 67.6 1
09:50:54 2023-09-27 355857 352337 86895 85394 131058 136007 136220 135518 92761 94957 103366 104113 125757 127062 358436 387227 1050726 1031808 381398 396988 116933 103025 113697 114975 134614 134483 122944 124118 83182 85427 272808 240516 706846 713357 215606 213029 274963 277747 323023 314883 330415 331762 348818 352562 329248 365966 736985 772420 544365 446501 293841 288761 333947 331762 347706 351392 354193 358960 399275 399951 647627 672413 40.45 67.6 1
09:50:55 2023-09-27 357085 352152 86954 85303 131662 135323 136133 135502 92919 93148 103376 104126 125656 126960 359375 391310 1040434 1030558 383796 396772 117290 105575 114010 114942 135364 134250 123931 123643 83445 85361 275322 239735 711647 714276 215175 213627 274087 277159 321070 315843 328919 333310 348782 351155 328680 365671 738649 775319 536250 449537 293841 293795 331964 333780 347111 350341 357487 358167 398649 398166 640067 674877 40.45 67.6 1
09:50:56 2023-09-27 353988 352364 87046 85303 131522 135420 136334 135151 92824 94826 103401 103906 125790 126677 359519 386847 1048117 1035785 378610 396988 117209 105677 113853 115008 135126 134616 122944 123743 83182 85427 273498 241568 707239 708151 215606 213749 275522 276025 323718 315541 331455 333780 346544 352386 328272 368009 740632 772857 543565 447109 293527 288355 333947 333203 345512 351919 356347 360370 399275 399207 647535 671423 40.45 67.6 1
09:50:57 2023-09-27 360134 355525 87109 85349 131670 135754 136220 135382 92793 93148 103229 104158 125656 126974 359230 384534 1041994 1038367 385556 396952 117209 105531 113697 115008 135249 134684 122944 123743 83182 85427 272379 240107 721835 707115 215998 213477 273285 278011 322045 315362 329452 333816 347209 353621 328715 363720 735052 770713 543565 448535 293014 293291 333242 332769 346067 352553 356655 360134 399275 397573 646808 674877 40.45 67.6 1
09:50:58 2023-09-27 357579 352403 86644 85323 130741 135800 135467 135773 94992 95089 102977 104287 125343 127517 358436 386539 1052674 1032542 382784 396988 116933 105643 113619 115008 135016 134577 122911 124241 83212 85792 275322 242427 705188 711196 215802 213406 274750 276980 322844 314629 331489 332229 347209 353586 327724 365933 737148 766342 544935 448229 293841 288761 335836 331224 347670 352518 355017 359249 396957 399987 647301 672450 40.45 67.6 1
09:50:59 2023-09-27 356934 355003 87165 85286 131885 135424 136433 135372 92856 94826 103376 104016 126017 126643 359519 387429 1041994 1038442 378574 396952 117323 105497 113931 115008 135355 134616 123519 123743 83182 85368 273498 240107 710967 709224 215606 213477 275842 276345 322760 315843 329150 333888 347505 352527 327194 367114 739731 766306 543565 447109 293914 293291 332737 333816 345547 351462 354708 359827 398334 396426 647627 672927 40.45 67.6 1
09:51:00 2023-09-27 354780 352408 86922 85310 131025 135356 136103 135330 92793 93419 103083 104184 125757 127096 359266 387569 1045031 1023628 381144 398980 117122 103244 113931 115417 134915 134848 122911 124341 83312 85681 276956 241800 704314 714368 214290 213927 274735 276060 324126 313639 330451 333816 347733 350385 329230 367748 729886 775355 542194 447583 294675 288355 333947 332733 346589 350096 357504 360081 397029 398166 638222 672927 40.45 67.6 1
09:51:01 2023-09-27 356096 355505 87018 85377 130996 135800 135910 135823 95025 95251 102906 104320 125655 127551 358472 385689 1058011 1032811 383128 399271 116577 105677 113541 115404 134609 134804 122944 124032 83182 85427 275322 241228 710167 713357 215606 213029 274927 276928 323023 315362 331453 332535 348532 353586 327724 366521 734305 770749 546306 446562 293841 288982 333947 331762 348720 351954 354730 359249 399275 400022 646314 673441 40.45 67.6 1
09:51:02 2023-09-27 358598 355003 86803 85314 131124 135706 135910 135424 92793 94925 103257 104191 125936 127312 359267 390685 1041915 1029090 383921 396772 117223 103179 114010 115463 135285 134448 123519 123999 83215 85427 274846 240538 708159 714368 215454 213927 274679 277724 321034 315843 330219 332769 348818 351963 328715 364859 737532 775283 543565 449537 293010 288500 333008 332769 348206 350376 356673 357880 398614 399391 641992 673346 40.45 67.6 1
09:51:03 2023-09-27 354517 352297 86863 85340 131740 135356 135944 135424 92793 94891 103329 104255 125936 127096 359266 387533 1045379 1023628 381398 396988 116933 105677 113619 115008 134643 134389 122944 124348 83149 85460 272808 241604 704003 713357 214254 214077 274927 276310 324042 314919 331778 333581 347483 350385 328715 367114 734015 775355 543565 448608 294675 287949 333947 332769 346589 349852 357504 359827 397029 398166 638185 672450 40.45 67.6 1
09:51:04 2023-09-27 357591 354967 87197 85381 131852 135784 136186 135416 92824 95087 103264 104223 125623 127170 359411 385473 1042289 1032542 385960 399271 117128 103129 113853 114975 135226 134424 122977 124118 83212 85699 274846 241023 705662 707152 215303 214077 273321 277584 322760 314919 329524 333888 345645 351998 329782 364859 740291 776910 542194 449150 293631 288761 333712 332769 345321 351990 358011 357880 398993 396078 643924 673441 40.45 67.6 1
09:51:05 2023-09-27 356832 355761 86680 85339 130860 135702 135991 135518 94992 95024 103011 104287 125550 127306 358977 385111 1051509 1031310 382821 396952 116544 103111 113352 115516 134356 134706 122911 124151 83092 85427 275322 242082 702750 714276 216034 213556 274401 277316 322880 314775 331381 332086 347590 353409 327653 366262 736184 766378 518896 447937 293841 288761 333947 331224 347706 352306 355159 358708 397029 399987 646844 672927 40.45 67.6 1
09:51:06 2023-09-27 358061 355666 87082 85402 131848 135630 136322 135450 92856 94858 103257 104080 125790 126886 359809 387594 1041957 1038886 381362 396952 117223 105497 113931 115008 135319 134616 123486 123743 83215 85342 273498 239735 714288 709726 215606 213029 275613 277159 322045 315843 329221 333888 347488 353551 326965 366521 738649 766306 549048 447109 293706 293570 333008 333780 346884 351427 353693 358203 398020 397573 647338 673441 40.45 67.6 1
09:51:07 2023-09-27 356072 352403 86986 85367 131522 135356 136083 135296 92824 94925 103435 104255 125790 127096 359013 388726 1050018 1029609 380824 399271 117128 102981 114010 115543 135034 131244 123556 124222 83197 84488 275322 241460 704714 715343 215275 213556 275577 276345 323550 314919 329524 333293 349872 352491 330489 367114 735379 776837 538955 446890 294257 288306 333947 332769 347706 350376 354767 359827 397029 399706 643395 671460 40.45 67.6 1
09:51:08 2023-09-27 356832 355492 86835 85314 131025 135784 136278 135428 92761 95056 103257 104287 125550 127415 358436 385075 1051177 1032811 383128 397025 116577 105711 113385 115550 134886 134804 122878 124355 82659 85493 275322 241908 697913 711305 215606 213477 274542 276964 323023 313962 331525 332805 347245 353904 328449 366521 734341 766378 544935 448229 293841 289018 333731 331493 347456 352588 355844 359249 396993 399987 647301 673169 40.45 67.6 1
09:51:09 2023-09-27 359862 352408 86735 85282 130897 135706 135688 135551 94928 94990 103223 104287 125377 127306 358977 387795 1044886 1029052 386397 396844 117108 103276 113853 115576 134881 134778 123505 124222 83149 85460 274846 240312 705017 714148 215462 213627 274507 277724 321783 315843 331113 333310 349380 352245 328751 364896 737011 775283 544935 448645 293010 288325 333008 332769 347706 350411 356420 357628 398334 399760 641992 675356 40.45 67.6 1
09:51:10 2023-09-27 356222 353422 86799 85291 131819 135920 135782 135551 94928 95024 103223 104287 125550 127395 359013 388011 1045379 1026340 385196 397025 116852 105745 113541 115041 134829 134577 122944 124118 83034 85375 275322 241023 705903 713357 215303 213627 273321 278083 322045 314919 332266 332805 348818 352245 329711 364014 736454 775017 552469 451133 292803 293777 333947 331726 349310 351182 356962 358167 398614 398795 641992 675134 40.45 67.6 1
09:51:11 2023-09-27 356076 352399 86931 85339 131939 135356 136167 135712 93014 93148 103410 104158 125950 126960 359411 387578 1048228 1038442 378465 399089 117357 105531 113931 115041 135364 132668 123590 123743 83330 85460 272938 240516 717569 710229 215454 213627 275842 276310 323059 315843 329221 333888 347245 352527 327194 367664 738685 766378 543565 445556 292562 288761 332414 333852 345582 351990 355592 360370 398334 399098 645791 672450 40.45 67.6 1
09:51:12 2023-09-27 357555 352403 86827 85282 131695 135390 135944 135109 92698 94891 103441 104287 125790 127096 359266 384534 1042289 1038143 386507 397025 117323 105599 113853 115041 135050 134389 122977 124032 83330 85401 274846 240312 707810 707188 216213 213777 274087 278083 322534 315621 330992 333888 346722 354153 329248 364602 738685 772734 537603 450813 293010 293367 333477 333310 347829 352271 354767 357916 398055 398166 648291 677556 40.45 67.6 1
09:51:13 2023-09-27 356939 354805 87261 85351 131563 135698 136031 135621 92761 95053 103229 104191 125623 127096 358401 387758 1050763 1036612 381974 399271 117128 105531 114018 115008 135034 134719 122977 124032 83215 85401 275322 241059 705188 713357 215606 213029 274998 276345 323059 315140 330487 331834 349380 352562 327759 366784 730138 773038 546306 446854 293841 288852 333731 331798 348475 351427 354767 359321 397029 399987 645791 672450 40.45 67.6 1
09:51:14 2023-09-27 354033 352399 87110 85219 131819 135135 136167 135109 92761 94826 103372 104080 125790 126710 359554 386267 1050018 1035859 378682 397025 117128 105565 113697 115041 134643 134483 122944 124151 83125 85342 275322 242015 707338 707152 215606 213627 274542 275922 324956 314919 332124 333888 346687 352562 328715 367635 735644 775263 540823 447583 293115 287544 333947 333456 347829 353330 355625 361487 396813 397467 649009 673182 40.45 67.6 1
09:51:15 2023-09-27 359619 353812 86922 85414 131390 135800 135782 135585 94928 94958 103161 104255 125550 127340 359266 388011 1042386 1030558 386470 397025 116933 105672 113853 115550 134643 134553 122977 124118 83215 85460 274846 240480 718013 713357 215454 213627 273321 278474 323777 314697 331525 332877 348293 352527 329746 363430 729886 775319 543565 451306 292803 293498 333947 331726 347670 351462 356962 357593 397029 398831 643888 675356 40.45 67.6 1
09:51:16 2023-09-27 358713 352403 86831 85303 131733 135356 135957 135330 92793 94826 103469 104113 125790 127095 359590 388011 1043161 1038881 382800 396700 117122 103179 114088 115417 135361 134590 123623 124051 83254 85530 274846 239593 710326 710227 215606 213029 274770 277760 321676 315843 329452 333888 347524 355241 328538 366003 738649 766342 546306 446854 293570 293777 333008 333545 346346 351990 354480 360643 398370 397609 648291 674877 40.45 67.6 1
09:51:17 2023-09-27 359110 355003 86831 85331 131029 135390 135944 135424 94994 94988 103257 104184 125670 126920 358472 387262 1039336 1026613 383128 396952 117195 105531 113853 114975 135050 134354 123604 123743 83182 85225 274846 238957 711177 713357 215000 213627 274122 277584 321269 315843 330254 332805 348854 351998 328680 364896 734051 775319 543565 447900 293010 287888 333008 332535 347706 350411 356962 357628 398055 398831 641047 674877 40.45 67.6 1
09:51:18 2023-09-27 355748 352368 86835 85212 131485 135323 136133 135109 94994 94859 105201 104126 125763 126993 359809 387594 1047483 1037220 381083 396844 117223 103081 114010 115384 135237 134261 123519 123743 83262 85674 274846 240072 710396 709224 215454 213328 275980 276873 322081 315843 328990 333888 347245 352280 327229 367635 738722 766342 543565 445556 294884 293291 331713 333852 345618 351462 354229 359321 398334 397573 646351 673441 40.45 67.6 1
09:51:19 2023-09-27 357170 354502 87357 85240 132204 135424 136526 134753 92951 94630 105235 103906 125824 126677 359554 388011 1038968 1031808 384868 397025 116966 105565 113853 115803 135156 134616 122977 124118 83215 85460 273498 241910 710060 709261 214778 213927 274122 277194 323023 314919 328458 333888 346722 350945 329479 365708 740545 775391 542194 450965 293914 293291 333008 333586 344509 350411 357504 358203 398055 396391 640777 673441 40.45 67.6 1
09:51:20 2023-09-27 354570 352439 87078 85351 131720 135836 136151 135322 92856 95054 103264 104223 125656 127204 359375 385509 1051509 1032848 384287 399271 117151 103161 113697 115596 134609 134424 122944 124151 83125 85766 274404 242527 711810 708687 215606 213627 274453 276381 324956 313962 330254 333888 345680 352562 328485 366521 734051 771911 543565 447900 294466 287549 333983 333310 345305 352518 355917 359827 396993 396426 645401 671460 40.45 67.6 1
09:51:21 2023-09-27 358769 352408 86895 85267 131234 135356 135966 135143 92793 94859 103257 104113 125670 126886 358508 383384 1042363 1032935 385960 397025 117000 105457 113619 115530 134677 134616 122944 123947 83215 85375 274846 241394 716001 707188 215606 213777 273285 278047 322534 315362 329559 333852 345680 352632 329782 364271 737821 774168 540823 450634 293010 293395 333477 333586 346103 352588 356962 357628 399976 400336 648624 674655 40.45 67.6 1
09:51:22 2023-09-27 357085 353321 86703 85476 130849 136316 135859 135940 92698 95056 103011 104287 125377 127130 357933 386160 1048079 1032542 382550 396988 117184 105687 113697 115008 134761 134616 122977 123743 83121 85251 275322 240516 711536 711342 215606 213029 274772 276381 323023 314033 331525 331834 347524 352280 327724 366003 729814 766414 544935 447912 293914 288766 333947 330992 347741 352518 354803 358203 397029 398831 646844 671497 40.45 67.6 1
09:51:23 2023-09-27 359382 352403 86990 85275 131522 135390 136167 135109 92888 94761 103291 104113 125790 126710 359554 387465 1044675 1037619 383092 396988 117242 105457 113853 115530 135050 134389 122977 123947 83215 85434 274846 240709 722239 710802 215606 212879 274963 277584 321819 315843 329488 333888 347488 354153 327724 364932 740021 766342 537136 445967 293841 290395 333225 333370 346518 351849 354371 361121 400971 398024 648829 674766 40.45 67.6 1
09:51:24 2023-09-27 355712 352364 86831 85254 130984 135789 136241 135530 92761 94957 103291 104255 125790 127008 358905 387569 1048079 1031808 381398 396988 117568 105565 113853 115074 135151 134616 123519 124118 83212 85401 275322 241059 711892 714368 215606 213029 275615 276381 323059 314919 329524 332337 349380 352245 327759 367114 737318 775263 546306 446890 293914 293291 333947 332841 348756 351462 354803 359285 397029 400022 645791 672486 40.45 67.6 1
09:51:25 2023-09-27 357085 352183 86895 85303 131560 135323 136167 135109 94994 94761 105235 103938 125824 126467 359302 390685 1041137 1032030 383723 396844 117648 105541 114171 114909 135578 134590 123656 123932 83312 85460 274846 240516 715239 711743 215016 213785 274122 277159 323095 315843 328493 333586 347804 351471 329248 366003 737241 775391 551079 448608 293841 293291 332036 333852 346589 351983 356998 358239 398685 397573 640087 673441 40.45 67.6 1
09:51:26 2023-09-27 356076 352399 86831 85367 131153 135698 136117 135458 94928 94893 103148 104287 125670 127096 359289 387738 1045452 1023665 385413 397025 117008 105565 113619 115358 134643 134424 122944 124151 83034 85375 275322 241604 701731 712852 215303 213627 272586 278083 323095 313998 331292 332841 347804 352280 330746 363757 734377 779814 543565 449855 293217 292877 333983 331762 347426 351462 358011 357628 396763 398831 643505 673441 40.45 67.6 1
09:51:27 2023-09-27 358860 352403 86831 85335 131095 135356 135910 135348 92856 93406 103161 104491 125690 126994 358869 385581 1045216 1037958 385230 396844 117128 105497 113697 115008 135084 134743 123590 123947 83182 85368 274846 239771 707929 709079 216518 213328 274158 278083 322081 315440 329524 333334 347768 354436 328751 364859 737387 770206 538448 449219 293010 293435 333477 333346 346624 352588 355054 357593 397498 397644 648786 673441 40.45 67.6 1
09:51:28 2023-09-27 357591 352368 86922 85339 131161 135578 135944 135143 95027 94794 105162 104113 125703 126710 359325 387569 1038563 1028877 383201 397025 117390 105531 114088 115008 135305 134167 123755 123743 83445 85251 274846 239771 714443 713357 215303 213927 274294 277620 322081 315843 329488 333852 348890 351471 328751 366003 736200 775355 543565 448608 293841 293642 332000 333852 347182 350376 356998 358239 399333 398760 640103 674655 40.45 67.6 1
09:51:29 2023-09-27 354452 355505 87320 85345 131918 135255 136254 135195 92919 93148 103407 104348 125917 126677 358941 386812 1048456 1036851 378393 399234 117256 105531 113853 115483 135616 134778 122977 124118 83182 85427 274846 241604 719488 709152 215606 213927 275577 276274 324006 315843 329417 335256 347173 352527 327724 368156 738430 774168 521698 446854 293527 288558 333477 333852 345270 351954 356384 360407 397427 396391 645791 671423 40.45 67.6 1
09:51:30 2023-09-27 357555 355492 86954 85335 131091 135553 136312 135522 92761 94957 103401 104255 125757 126974 359519 385111 1041994 1038106 385266 396988 117209 105677 113931 115041 135050 134710 122977 124118 83215 85555 274846 239735 711291 708651 216213 213477 274087 278047 322009 315843 329488 333852 347733 354649 329198 364823 738685 770713 544935 447864 293014 290359 333712 333780 348815 352236 354476 361744 401538 398024 650395 673294 40.45 67.6 1
09:51:31 2023-09-27 355387 355003 87110 85377 131489 135323 135910 135296 92793 94925 103304 104191 125757 127062 358436 388691 1048456 1029015 381625 397025 116966 105677 113853 115516 135016 134577 122977 124118 83215 85460 274170 241604 711011 714874 215319 213627 275771 276345 324006 314919 330451 333852 348818 351436 327724 367895 736491 774701 544365 446744 294675 288761 333947 333274 347111 350341 357234 360370 397029 398481 640103 672450 40.45 67.6 1
09:51:32 2023-09-27 356072 352408 86771 85286 131029 135637 136008 135615 92793 94990 103223 104255 125670 127130 358472 384804 1052674 1032848 383092 399271 116819 103155 113541 115709 134677 134992 122911 124441 83034 85610 275322 241872 704503 709188 215606 213927 274735 277460 324727 313926 331489 333888 346651 353586 328715 365966 739522 773780 537603 448608 294331 288522 335836 332590 345961 352412 356490 361524 396741 398131 647301 671936 40.45 67.6 1
09:51:33 2023-09-27 355930 355505 87233 85349 130959 135672 135876 135518 92761 95152 103264 104287 125958 127096 358436 388011 1044639 1023665 386507 399271 116933 105711 113619 115550 134609 134647 122911 124151 83182 85493 272808 241568 708730 713357 215606 214077 273250 278047 324042 314404 331525 333310 348555 352527 330978 364565 735379 780952 544935 450172 293841 288766 333983 332229 347670 351990 358244 358132 397029 399951 642029 675356 40.45 67.6 1
09:51:34 2023-09-27 357555 355492 87046 85363 131514 135390 135910 135109 92730 94891 103329 104191 125970 127224 359773 385438 1046739 1038442 385156 396808 117189 103179 113931 115497 135285 134319 123486 123914 83215 85699 276649 240133 724513 708187 216518 213627 274294 278331 322045 315843 329524 333888 347733 354436 328715 364565 738612 770713 537603 449537 293425 293777 333712 333545 348545 351990 354730 358203 398614 398201 648713 675083 40.45 67.6 1
09:51:35 2023-09-27 357444 352394 87046 85335 131728 135437 136338 135189 92919 94761 105235 103906 126070 126677 360097 387569 1035918 1031808 384323 396988 117357 105463 114167 115008 135543 134616 123722 123743 83182 85401 273498 240516 713740 711342 215267 214077 274542 277584 323514 315843 328955 333888 348758 351471 329248 365966 738685 775391 542194 451292 293914 288761 332503 333852 346346 350376 356344 359249 399244 397573 640067 673441 40.45 67.6 1
09:51:36 2023-09-27 353997 355241 87265 85382 132025 135587 136151 135382 92856 95021 103264 104223 125863 126994 359375 386360 1051509 1036322 380860 396988 117128 103194 114010 115516 135215 134577 122944 124118 83212 85792 276956 242527 703002 708187 215606 213627 274927 276274 324727 314919 330223 333888 346687 352562 328751 368156 736164 773863 551079 447900 293115 287949 333947 333816 347829 352553 356673 359285 396957 397609 646351 673441 40.45 67.6 1
09:51:37 2023-09-27 358605 353175 86831 85277 132137 135544 136261 135330 92856 94925 105273 104184 125936 126974 359302 388011 1044639 1038881 382478 396988 117357 105570 113853 115008 135237 134354 123519 124081 83330 85427 274846 239771 712749 710264 215606 213029 275577 277584 322045 315843 331542 333888 347519 354117 327724 366521 740815 766342 541660 446246 293841 287888 333477 333816 346624 351954 354730 361744 401501 400619 651321 673294 40.45 67.6 1
09:51:38 2023-09-27 355999 355104 87018 85413 131761 135852 136091 135416 92824 94990 103435 104255 125670 127096 359303 391310 1050726 1027836 378646 398989 117223 105677 113931 115516 135255 134612 122944 124118 83215 85460 275322 241809 704892 714874 214964 214077 275806 276345 324042 314919 330992 333888 348818 351436 328219 368156 736491 775053 544935 447559 293080 288355 333947 333274 348815 350411 358011 360081 397029 398760 638222 674848 40.45 67.6 1
09:51:39 2023-09-27 357085 355509 86708 85377 130724 135796 135501 135807 94861 95123 103011 104638 125621 127429 358472 385689 1051509 1031379 383164 397025 117000 105565 113697 114975 135050 134319 122977 124151 83149 85460 275322 241228 718584 711342 215909 213627 274998 277194 323059 314919 334053 332805 348287 354153 328751 367078 734305 770786 544935 448571 294675 288779 333803 331476 348577 352412 355698 359647 396885 399845 649470 673220 40.45 67.6 1
09:51:40 2023-09-27 359987 355213 87018 85371 131029 136007 136237 135710 92761 95022 103329 104255 125790 127312 359554 387533 1035954 1028109 383978 396952 117323 105565 114010 115008 135447 134616 123722 123947 83215 85368 274170 238993 714056 714874 215606 213927 274735 277620 321106 315843 330451 333310 349872 352491 329213 365966 738090 775355 543565 449240 293498 288325 333477 333274 348982 351182 356962 358167 398720 399987 641992 675356 40.45 67.6 1
09:51:41 2023-09-27 355569 352403 86822 85286 131128 135356 135910 135330 92730 94925 103257 104255 125896 127096 358977 388011 1048456 1023628 382010 399271 116966 105677 113697 115041 135016 134424 122977 124151 83182 85493 275322 242356 721064 713357 214778 217533 274927 276345 324498 313998 330987 333816 350555 351752 330996 366192 738119 780807 539452 451873 294675 288725 333947 332554 347212 351427 358518 358996 396993 398760 640198 673441 40.45 67.6 1
09:51:42 2023-09-27 358098 354998 86858 85371 131604 135784 135910 135109 92824 94925 103257 103938 125550 126710 358472 383348 1042289 1032848 386507 396988 117242 105565 113697 115008 135447 134389 122977 124032 83182 85427 275322 240480 711710 707152 215606 213927 273321 278047 323023 315584 330219 333888 346722 354401 329782 364896 738649 774715 543565 449186 293425 293777 332918 333780 348568 353577 355592 358167 398091 398760 648749 674335 40.45 67.6 1
09:51:43 2023-09-27 356832 355509 86740 85349 130963 135830 135688 135757 92887 93406 103376 104191 125690 127292 359158 387939 1049797 1033938 382368 399089 117161 103135 113697 115516 135050 131177 123505 124118 83149 85460 275322 240516 709379 714331 216213 213627 275384 277460 323550 315362 331525 332571 349626 354401 328715 367114 729958 773075 544365 446927 294257 293461 333947 332265 349282 352236 355341 359285 396281 400620 646351 673441 40.45 67.6 1
09:51:44 2023-09-27 356040 354675 87018 85282 131856 135356 136356 135109 92730 94859 105201 103938 125790 126677 359013 387738 1045452 1037373 378610 396988 117357 105531 114010 115008 135447 134354 123519 123743 83215 85427 274846 240480 710039 708687 215606 213627 276265 276310 323059 315843 329452 333888 347733 352562 327423 368156 737241 766378 551079 445205 292223 293705 333242 333852 348322 351990 356709 360407 397427 396426 645791 672155 40.45 67.6 1
09:51:45 2023-09-27 355601 355500 87050 85434 131456 135732 136031 135450 92887 95053 103229 104223 125656 127096 358508 388011 1045031 1026049 384758 399234 116966 105711 113619 115041 134915 135087 122944 124151 83068 85460 275322 241944 705308 711342 215303 217569 273931 277493 324498 313311 331023 333852 347768 351471 330746 366558 729886 779850 540823 450629 294675 288355 333947 332769 347147 351462 358518 359285 397029 398795 637734 673441 40.45 67.6 1
09:51:46 2023-09-27 357085 355743 86803 85377 130992 135800 135816 135585 95025 95089 103011 104320 125377 127429 358472 385111 1051509 1032171 383164 397025 116577 105745 113385 115550 134784 134647 122911 124151 83182 85342 275322 240516 710256 711342 215909 213477 274963 277159 323059 315362 331561 332301 347839 354153 328715 366818 734341 770786 537136 447912 293841 288761 333947 331476 350799 351708 355301 362001 399239 399880 645717 673294 40.45 67.6 1
09:51:47 2023-09-27 358339 355007 87261 85282 131704 135323 135944 135075 92793 94761 103304 104158 125757 126643 358472 387604 1038997 1031074 383707 396952 117586 105351 114088 114975 135271 134319 123722 123743 83330 85342 275322 240347 714748 713357 215303 213927 274542 276837 322569 315843 328493 333888 348818 351471 329213 366003 738685 775391 544935 449537 293841 293777 332503 333852 347147 350411 356998 358996 398685 398481 640103 673441 40.45 67.6 1
09:51:48 2023-09-27 355815 355487 86835 85318 130873 135475 136025 135640 94961 94925 103291 104287 125670 127306 358472 388011 1045031 1023591 385413 397025 116886 105745 113541 115662 135005 134710 122944 124118 83125 85493 273498 241944 718065 712852 215606 217604 273285 277194 324498 314440 331023 333617 347804 351506 330746 365966 737884 782987 539452 453169 294748 288319 335836 332391 348033 351849 358699 361892 396849 398795 638222 673441 40.45 67.6 1
09:51:49 2023-09-27 359041 355003 87142 85297 131157 135578 135949 135075 92761 95087 103257 104113 125670 127096 359013 384498 1042289 1035123 386233 396988 116966 102993 113853 115041 135054 134424 122977 123947 83215 85342 274846 240276 709195 703138 216061 213927 273321 279066 322569 315843 329524 333888 346687 354188 329461 364859 736164 773038 543565 450592 293425 293399 333712 333545 346624 353577 356998 358167 396316 398481 646387 672627 40.45 67.6 1
09:51:50 2023-09-27 358125 352368 86835 85367 131120 135693 135910 135556 92730 94859 103080 104080 125583 127096 358472 387227 1041878 1026650 385230 396988 117161 105565 113853 115041 135063 134616 122977 123999 83215 85342 274846 238993 708708 714368 215454 213927 274770 278474 321759 315180 333815 333022 349375 352386 329604 364750 739908 779664 543565 449427 292803 288904 333947 332769 348756 351462 356706 359987 398334 400022 642065 672627 40.45 67.6 1
09:51:51 2023-09-27 357808 352368 86990 85307 131733 135446 136346 135215 92888 94925 105128 104113 125790 126677 358726 387738 1045068 1039132 378646 397025 117357 105531 113931 115008 135360 134616 123519 123710 83215 85673 274846 240312 713408 709224 215606 213627 276229 276964 323023 315843 329488 333888 347488 352562 330218 367895 742047 766414 544935 445338 292704 290449 333008 333852 346346 352025 355305 360117 398649 397573 646351 673441 40.45 67.6 1
09:51:52 2023-09-27 355573 352187 87110 85319 132283 135818 136117 135416 92761 95087 103264 104191 125623 126960 359375 391033 1049981 1029609 382355 397025 117122 103179 113853 115041 134867 134389 122977 124065 83230 85460 272808 241264 709259 714368 215319 213627 275806 276345 324042 314919 330487 333888 349380 351506 327724 368156 736527 774156 543565 445548 293115 288558 333947 333274 346868 350131 356692 360370 397029 398795 641992 671497 40.45 67.6 1
09:51:53 2023-09-27 355071 352399 86895 85371 131481 135390 135900 135109 94928 94794 103257 104113 125583 126920 359968 385689 1051509 1032972 383201 399271 116966 105565 113541 115041 134609 134424 122911 124151 83125 85772 275322 242733 702581 709261 215606 213627 274578 276964 324727 313926 329559 333888 346201 352597 329234 366854 737569 772456 543565 448088 294675 287661 333947 333310 345063 352553 355880 362001 396705 399207 647479 670800 40.45 67.6 1
09:51:54 2023-09-27 357591 353883 86890 85365 130959 135796 136082 135518 92793 94990 103114 104287 125377 127347 358869 388011 1042031 1023628 386323 396736 116833 105672 113541 115041 134685 134616 122911 124151 83125 85375 273498 241604 701363 713357 215319 213927 273321 278938 322796 314919 331525 332841 349116 352527 329782 364308 735379 775247 543565 449186 292803 293399 333947 331762 347706 350936 356399 357090 397029 399426 643468 674877 40.45 67.6 1
09:51:55 2023-09-27 355569 352403 86895 85223 130897 135800 135866 135330 92730 94925 103326 104080 125617 126886 358472 388011 1050018 1032542 381974 397025 116966 105531 113697 115041 134643 134424 123519 123743 83215 85588 275322 240552 704891 713357 215909 213477 275034 277000 323059 314919 331256 331834 349662 353657 331376 366854 734305 771911 544196 446416 294675 288365 333803 331368 348613 351849 355195 359683 399203 399845 648548 672265 40.45 67.6 1
09:51:56 2023-09-27 357481 354470 86858 85335 131095 135592 136740 135320 92761 94826 103326 103938 125589 126926 358508 387569 1035294 1028877 383164 396988 117357 105531 113931 115008 135271 134428 123689 123710 83330 85160 274846 239028 714251 712852 214678 213627 274122 277620 321783 315843 329488 333888 349679 351752 329213 366003 738685 775391 544935 449537 293841 287792 332737 333852 347670 350411 356904 359285 398720 398831 641083 674877 40.45 67.6 1
09:51:57 2023-09-27 355573 352439 86831 85286 131058 135778 136025 135440 94961 94925 103291 104216 125583 127096 358472 387465 1044289 1022865 383164 397025 116933 102884 113619 115550 134706 134616 122944 124151 83215 85493 273498 242356 707759 711342 214964 217640 274158 277818 324498 314697 330987 333888 347554 351225 332332 366821 738031 779705 542194 452205 295167 288522 333947 332626 347634 351462 356111 359827 397029 398547 640198 673441 40.45 67.6 1
09:51:58 2023-09-27 358093 352403 86799 85320 131670 135612 136133 135330 92730 94925 103291 104113 125930 127096 359302 384264 1042289 1032885 386507 396988 117161 105525 113775 115041 135050 134389 122977 124032 83215 85342 274846 240516 707691 707152 215606 217228 273321 278083 322176 315621 330522 333888 347505 353657 330513 364896 736200 775263 542194 451674 293633 293570 333947 333816 346660 352624 357501 357916 397463 398201 644946 674877 40.45 67.6 1
09:51:59 2023-09-27 358130 352183 86740 85367 130955 135672 135900 135475 94895 94925 103080 104113 125410 126744 358472 388011 1042363 1026613 385230 396988 117000 105711 113853 115041 135050 134616 122977 123947 83215 85588 274846 239028 709858 714368 215391 214121 274715 278223 321902 315771 331381 332697 348992 352386 332097 364641 738031 775247 537603 451604 293010 290805 333767 332014 348720 351462 356998 357628 400295 399845 642976 673615 40.45 67.6 1
09:52:00 2023-09-27 357034 352399 86899 85219 131704 135475 136252 135215 94994 94859 105201 103938 125930 126710 359554 387738 1044289 1038881 378682 396952 117357 105418 113853 114975 135355 134428 123604 123710 83215 85310 274846 240143 715950 709261 215606 213029 275877 277194 322534 315843 329524 333888 347256 352562 327229 367114 740997 766378 549048 446658 293914 293435 333008 333816 346346 351990 353903 359285 398649 397609 649396 672632 40.45 67.6 1
09:52:01 2023-09-27 357085 353246 86831 85363 132482 135356 136350 134770 94961 94859 103326 104113 125583 126710 358508 386883 1042289 1031074 384323 397025 116966 103014 113697 115008 134643 132703 123556 124241 83179 85758 275322 240373 706857 710229 215124 214680 274365 278457 323299 315584 329452 335777 346651 351436 331985 365966 740741 775319 542194 451453 294675 288653 333947 333816 344992 351954 358011 358708 399275 396356 641010 674877 40.45 67.6 1
09:52:02 2023-09-27 357325 353392 86831 85286 131740 135356 135910 135296 92698 94891 103120 104255 125869 127272 358472 384498 1051509 1032811 383092 396988 116577 105745 113463 115596 134542 134612 122878 124381 83001 85610 275322 241872 700768 711305 216061 213627 274927 277159 323514 313962 331561 332769 347412 354117 328715 366818 737508 770713 544935 447900 293841 288982 333767 331440 347456 353294 355588 359683 396849 399809 649470 673220 40.45 67.6 1
09:52:03 2023-09-27 360134 354785 86914 85314 131021 135638 135876 135518 92793 93148 103264 104223 125690 127028 358436 390387 1040627 1026576 384303 396952 116966 105677 113775 114975 135005 134319 122977 123743 83182 85277 274846 238993 708955 713357 215267 213927 274699 278047 321070 315807 331220 332805 349309 352245 329213 364823 736454 775283 544935 450494 293010 287792 333947 332499 348470 351427 357467 357593 397427 399671 643851 674299 40.45 67.6 1
09:52:04 2023-09-27 356361 352368 86863 85282 131737 135356 135910 135424 92761 94891 103401 104255 126165 127096 358436 387569 1050763 1031074 381398 396988 117128 105638 113775 115008 134609 134448 122944 123914 83215 85427 274846 240480 710587 714368 215606 213627 275613 277123 324006 315362 330451 332805 350136 352527 327688 366821 736879 774971 540308 445749 294675 288725 333875 333130 348541 351252 355137 359937 399275 399987 644838 672413 40.45 67.6 1
09:52:05 2023-09-27 356902 354986 87229 85271 131943 135323 136133 135041 92887 93148 103401 103906 125790 126555 359230 387569 1038526 1029609 383164 396952 117552 105424 114010 114975 135413 134319 123689 123710 83182 85427 272808 240516 713851 711342 215303 213927 274735 277159 323059 315843 328919 333888 348537 351436 329177 366225 738649 775319 543565 449537 293841 288761 331677 333852 348815 350411 357757 358203 398055 396391 639614 675356 40.45 67.6 1
09:52:06 2023-09-27 356076 352372 86799 85278 131021 135672 135910 135424 92730 95056 103155 104255 125688 127272 358472 388011 1044639 1023591 386507 396988 116819 105711 113541 115516 134609 134577 122911 124118 83034 85460 275322 241774 703461 713357 215606 213627 273250 278811 322737 314631 333083 333022 348915 352386 330603 364383 738031 781323 536250 452799 293425 288761 333947 332229 347706 351708 358011 360134 396993 399391 643851 674877 40.45 67.6 1
09:52:07 2023-09-27 359624 354703 86954 85250 131687 135356 135910 135309 92824 94891 103329 104080 125583 126677 359266 386303 1041994 1038608 384140 396916 117128 105497 113775 115008 135253 134616 122977 123999 83215 85427 274846 239735 711637 709188 216518 213477 274963 278083 322045 315843 330687 333888 347768 354685 329213 365708 738685 770482 537136 449219 293429 287923 333947 333816 348815 352236 354767 359249 398649 398166 648254 673615 40.45 67.6 1
09:52:08 2023-09-27 357085 352333 86959 85335 132022 135420 136454 135389 92824 94761 105235 103906 125983 126259 359013 387533 1035918 1031074 384559 396988 117519 105531 114010 114975 135551 134616 123519 123743 83182 85699 275322 242254 711298 713261 215311 214228 274593 277672 323335 315807 331455 333744 348651 351436 329444 365966 740997 781841 543565 451181 293914 288761 332737 333852 348815 351181 358011 358708 398020 396356 639614 673441 40.45 67.6 1
09:52:09 2023-09-27 354570 355236 86890 85299 131029 135433 136012 135181 92761 94891 103120 104184 125550 126974 359519 385111 1051177 1032811 383128 396988 116933 105677 113619 115358 134919 134804 122944 124118 83182 85493 280200 242527 703824 707152 215606 213627 274770 276345 324956 313962 329524 333888 346687 352562 328715 367635 737569 773002 543565 449329 293527 287998 333947 333780 345286 352518 355588 363069 396741 399771 647553 671276 40.45 67.6 1
09:52:10 2023-09-27 357555 353493 86899 85282 131091 135578 135910 135330 92793 94925 103329 104113 125688 127062 359554 384228 1043769 1035822 386507 396988 117128 103199 114010 115543 135127 133040 123623 124018 83082 85563 284634 240338 713862 709222 216141 214077 273250 278047 322760 315621 332064 333888 347168 354117 329782 364565 737921 775117 544935 451589 293425 293777 333712 333310 346624 353577 357504 358132 396316 398166 645365 673441 40.45 67.6 1
09:52:11 2023-09-27 356576 355492 86708 85244 130831 135672 135697 135551 94894 95056 102977 104287 125550 127306 358436 385111 1053536 1031397 383164 397025 116577 105745 113385 115676 134877 134710 122944 124322 83125 85460 275322 240552 706130 712348 216213 213627 274998 277584 323059 315362 332027 332301 348537 354153 328715 367114 734305 770749 537136 447937 294675 288707 335490 331583 349151 352447 355698 359683 396885 400442 649470 673169 40.45 67.6 1
09:52:12 2023-09-27 359114 352368 86859 85278 131810 136007 135910 135390 92793 94891 103363 104080 125623 126710 358472 387533 1035991 1026613 383092 396916 117161 105531 113853 114975 135016 134354 123010 123743 83215 85427 274846 238993 714056 713862 215606 213927 274963 277760 322009 315627 330487 333581 349380 352491 329479 366003 736164 775319 543182 449537 293841 288904 333477 333274 347706 351147 356962 358167 398649 399987 641992 675356 40.45 67.6 1
09:52:13 2023-09-27 355479 353210 86895 85314 131029 135766 135944 135109 92698 93455 103291 104080 125583 126886 358472 389271 1050018 1029609 380555 396988 117161 105711 113697 115041 135242 134577 122977 124032 83215 85401 276126 241228 709941 715380 215454 213927 275806 277159 324042 315362 330487 333600 349621 352245 330489 368083 739605 777460 540308 446708 295302 288725 333875 333365 347407 350376 355844 360407 396777 399387 641955 671899 40.45 67.6 1
09:52:14 2023-09-27 357591 352368 87449 85254 132382 135135 136788 134702 92856 94793 103469 103938 125790 126677 359302 388011 1042289 1031074 384868 397025 117128 103014 113697 115008 134643 134389 122977 123947 83215 85342 275322 240516 710598 710264 215303 217839 274735 277782 323059 315584 328955 336252 347733 351436 329497 366262 740815 775391 537603 450494 293841 288982 333477 333852 345547 350411 358011 358996 398055 396391 640103 673441 40.45 67.6 1
09:52:15 2023-09-27 355374 352187 86676 85303 130959 135778 135970 135624 95058 93550 103114 104255 125463 127096 358436 388011 1041994 1023628 386507 396988 116611 105711 113541 115516 134694 134804 122944 124151 83215 85460 275322 241568 704260 714690 215694 214121 273840 279043 322880 314775 331417 333166 348639 352386 330567 364383 738031 775355 543565 449855 293627 288815 333947 331726 348456 351462 356962 357593 396777 399987 643924 675356 40.45 67.6 1
09:52:16 2023-09-27 358860 354703 87110 85335 131699 135437 136117 135202 92730 94826 103329 104080 125583 126710 359013 387465 1041255 1038356 384177 396988 117128 102949 113853 115041 135118 134428 122977 124118 83215 85641 275953 239735 711791 710300 216518 213328 274963 278047 321973 315843 329559 333888 347804 354685 331611 365708 739767 766378 546306 449329 293498 288653 333477 333816 346624 352588 354767 358167 398055 400054 651321 675134 40.45 67.6 1
09:52:17 2023-09-27 356832 354735 87242 85212 131985 135102 136356 134702 92856 94761 103469 103764 125790 126677 358472 388011 1040811 1031074 384287 396988 117128 105711 113775 115008 135039 132703 123556 124156 83212 85699 269956 241121 706795 710229 215088 214228 274365 277636 323370 315807 328955 335777 347733 351436 329568 366521 737799 779814 544935 449244 294464 293291 333008 333852 345806 350411 357757 358996 398334 396391 639162 673441 40.45 67.6 1
09:52:18 2023-09-27 354029 352368 86799 85303 131103 135356 136131 134702 94961 94761 103257 103938 125703 126710 358472 385111 1051509 1032848 382353 397025 116933 102955 113619 115008 134576 134354 122911 123999 83034 85401 272808 242733 702468 707152 215606 213627 274542 277356 324956 314697 329524 333888 346687 352562 330489 367635 737011 773002 544935 448901 293562 287746 333803 333528 347829 353330 356490 359683 396813 397503 649009 671276 40.45 67.6 1
09:52:19 2023-09-27 358093 353925 86867 85339 131456 135356 136133 135330 92793 94891 103257 104080 125703 126677 359266 388011 1045416 1041409 382714 396700 117317 105687 114010 115417 135345 134496 123623 124018 83345 85530 274846 239328 711909 710300 215606 213029 275557 277868 322498 315843 329488 333888 347768 353976 327688 366854 740851 766342 537603 446538 293841 287923 332418 333852 348815 351990 355592 360407 398614 396461 645791 673441 40.45 67.6 1
09:52:20 2023-09-27 353743 352403 86835 85307 131025 135390 135944 135109 95058 94891 103257 104184 125377 126886 358472 387533 1045031 1023628 381398 397025 116933 105565 113697 115041 134643 134389 122944 124032 83068 85342 275322 241639 707338 713357 214290 214077 274998 276607 324270 313603 332396 333888 347804 350420 328751 367936 738174 781287 544935 448754 295302 288725 333947 333130 347248 350761 357321 360262 397029 398516 638222 671460 40.45 67.6 1
09:52:21 2023-09-27 357661 353595 86890 85367 131087 135356 135910 135236 92730 94925 103363 104255 125722 126710 358977 385689 1042289 1031074 384595 396952 116966 105565 113697 115008 134643 134354 122944 123743 83182 85342 275322 240480 712960 708187 215303 217569 274087 277851 323059 315621 329559 335777 346662 351471 329782 365966 740815 775355 537603 450223 293841 293295 333947 333852 345028 351990 357174 358203 396316 396426 641501 673441 40.45 67.6 1
09:52:22 2023-09-27 358130 352439 86708 85314 130930 135893 135876 135657 94928 95024 103186 104287 125550 127130 358472 388011 1038968 1028109 386470 396988 116966 103232 113697 115516 134723 134616 122977 124032 83215 85342 273498 239771 709619 714368 215606 214077 274350 278954 322510 315627 332279 333022 349237 352421 329640 364419 738253 778524 544935 452205 293083 293777 333947 331798 348475 351989 356815 357593 396281 400022 643431 676797 40.45 67.6 1
09:52:23 2023-09-27 357844 354720 86895 85335 131527 135352 135944 135109 92729 94826 103257 103970 125722 126710 358508 387465 1043899 1038881 381937 397025 117161 105531 113853 115008 135084 134389 123604 123776 83330 85342 274846 239567 712444 710802 216061 213328 275842 277851 320785 315843 329524 333888 349116 354153 327724 367114 737799 766378 540308 445590 293841 287678 333477 333852 346624 351990 355050 359285 398685 398760 648749 675356 40.45 67.6 1
09:52:24 2023-09-27 357085 352372 87206 85240 132370 135356 136568 134702 92793 94727 105235 103764 125824 126434 359013 387533 1040885 1029609 384868 397025 117161 103019 113697 115041 134673 134616 122977 124118 83215 85733 275322 242082 713967 712248 215159 214228 274628 277675 323370 315735 331455 336215 347590 351401 329461 366521 740291 781877 532333 450813 294257 293399 333008 333852 345441 351182 357757 358996 398649 396426 640103 673441 40.45 67.6 1
09:52:25 2023-09-27 354816 352439 86942 85335 131704 135450 136021 135206 92856 94859 103257 104216 125688 126710 358977 385689 1051177 1034352 383128 397025 116933 105565 113619 115041 134723 134616 122944 124118 83182 85493 272808 242733 703587 707152 215606 213927 274998 277194 324475 314697 330522 333888 347541 352597 329248 367114 738904 773038 544935 449267 293115 287949 333983 333780 345547 352588 356991 362811 396777 400336 648548 672302 40.45 67.6 1
09:52:26 2023-09-27 358098 355241 87114 85307 131522 135540 136151 135343 92761 94859 103397 104113 125790 126710 358508 386883 1042031 1038881 381974 396952 117317 103143 114167 115510 135255 134590 123623 124018 83288 85445 274846 239593 712749 710082 215498 213328 275420 278245 322045 315843 332396 333744 347768 354153 329518 366595 742329 766342 547677 444878 293845 287888 333008 333816 346624 352271 354803 359285 398649 398201 647374 673441 40.45 67.6 1
09:52:27 2023-09-27 356820 352372 86863 85219 131646 135390 135944 135330 95058 94859 103291 104113 125991 127008 358220 387569 1050018 1029609 380860 397025 116966 105565 113697 115041 134643 134424 122977 124032 83182 85401 275322 240516 705545 714368 215606 213627 275806 277194 324042 315398 330522 333617 350737 353374 328219 367635 735415 775263 537136 446598 295512 288653 333947 333166 348613 351322 355210 360262 400085 400442 643741 672927 40.45 67.6 1
09:52:28 2023-09-27 354565 352403 87018 85286 131737 135471 136186 135211 92793 94925 103397 104113 125583 127224 359014 385438 1050917 1035486 383055 396880 116866 103117 113853 115609 135003 135087 122878 124118 83125 85460 275322 242733 705665 710229 215606 214077 274963 277818 324956 314775 330522 333888 346722 353621 330489 367114 738904 773038 537603 449219 293115 287949 333983 333852 345582 352588 356962 360117 397029 396461 645894 672450 40.45 67.6 1
09:52:29 2023-09-27 355894 352439 86894 85371 130963 135706 135944 135551 94928 94958 105162 104287 125583 127096 358508 388011 1046971 1023665 382929 399271 116966 105745 113619 115629 134643 134518 122944 124151 83215 85526 274170 241979 705545 711342 215319 217640 273321 277851 324498 314697 333341 333600 348830 352350 331534 365857 738031 781395 542194 451836 294675 288725 335836 332590 347670 351990 359117 359249 396777 399845 640103 674877 40.45 67.6 1
09:52:30 2023-09-27 357591 355227 86899 85345 131514 135424 136133 135296 92761 94958 105201 104287 125583 127008 359013 384534 1042386 1037373 385960 396952 117161 105565 113853 115041 135039 134389 122977 124032 83215 85401 274846 239771 712592 707188 216671 213927 274158 278938 322569 315843 330522 333888 348609 355503 329746 365744 738685 770786 544935 450175 293633 287792 333947 333852 347158 353648 355917 358167 398055 398795 648786 673346 40.45 67.6 1
09:52:31 2023-09-27 360061 352439 86895 85310 130992 135800 135949 135364 92730 94958 105128 104287 126025 127008 358436 387533 1040811 1028109 384287 396988 117357 105599 113931 115041 135063 134202 123604 123743 83330 85368 274846 239028 716226 715233 215594 214192 274715 277939 321938 315843 330880 333672 350275 352421 329604 366375 737532 775355 544935 449537 293841 291848 333712 333780 348756 351462 357194 361487 399173 400022 641992 672663 40.45 67.6 1
09:52:32 2023-09-27 356076 355241 87018 85271 131947 135356 136167 135075 92824 94794 105235 103938 125790 126589 359013 386883 1045489 1036595 378610 397025 117357 105565 114010 115041 135447 134389 123571 123776 83215 85460 274846 240552 709924 709261 215909 217228 276459 276345 324042 315843 329488 335777 347804 352597 327759 366059 740851 770822 519434 446890 293598 293295 333712 333852 348545 352553 356998 360443 399275 400336 647479 672874 40.45 67.6 1
09:52:33 2023-09-27 357555 352403 87130 85342 131514 135356 136167 135109 92761 94925 103397 104113 125862 126710 358472 387465 1043936 1038143 383092 397025 117161 105531 113853 115008 135259 132668 123590 123951 83245 85641 274846 239628 712098 710118 216213 213406 275471 277903 322534 315843 330487 333888 348304 354437 328963 366003 738539 766414 537136 448631 293841 287792 333712 333852 346660 352553 354189 358744 398685 398201 649245 672663 40.55 67.6 1
09:52:34 2023-09-27 356076 355743 86986 85371 131025 135488 136046 135427 92730 94925 105201 104216 125703 127008 358508 387604 1049645 1031533 380896 397025 117161 105632 113853 115041 135161 134428 123010 124151 83215 85375 272808 241228 708596 714874 215909 213477 276265 277230 324042 315398 330992 332877 349944 353621 328255 367635 738382 774994 547677 446927 292910 293291 333803 333257 350799 350901 356852 360298 399839 398689 640900 673699 40.45 67.6 1
09:52:35 2023-09-27 357085 353210 86922 85349 131879 135800 135910 135551 92761 95089 103469 104320 125670 127429 358472 384534 1054499 1035337 382873 399595 116732 103276 113619 115802 134475 134918 122845 124801 83016 85832 274846 241460 703934 712852 216518 213822 275522 278047 323970 315584 332531 332841 348818 354543 328715 367114 738904 771875 544935 446635 294539 293705 333947 331762 349246 353577 355880 359791 397029 400584 647301 673441 40.45 67.6 1
09:52:36 2023-09-27 358629 353925 86803 85345 130996 135800 135910 135585 92824 95056 103257 104287 125583 127096 359013 388011 1042289 1028567 385813 396952 117128 105531 113853 115041 135244 134483 123010 123999 83330 85427 274846 239363 709434 714874 215606 214228 274963 278902 322009 315843 332266 333310 349908 352527 329711 365120 740056 779284 538955 450101 293633 288658 333911 332590 350302 351287 357321 359683 399524 399671 641010 674618 40.45 67.6 1
09:52:37 2023-09-27 355573 355509 86954 85376 131593 135796 136133 135109 92793 94925 103161 104191 125729 127312 358869 387903 1048228 1026161 383561 398799 116994 103129 113853 115516 134609 134483 122977 124151 83155 85825 275322 241979 704927 713357 215606 214473 273180 278474 324498 314919 331525 333816 348818 352562 331749 365671 736454 782092 537603 450489 293841 288761 335872 332769 347670 352518 358772 359562 397029 399391 641501 674877 40.45 67.6 1
09:52:38 2023-09-27 359587 352372 86954 85270 131518 135356 136150 135330 95092 94925 103407 104113 125757 126974 358977 384534 1042350 1038881 385303 396952 117128 105565 113853 115041 135033 134389 122977 123914 83215 85401 274846 240107 712056 708724 216518 213627 274542 278706 322772 315627 331745 333636 347661 355076 329604 364750 740071 772588 537136 450420 293841 287792 333947 333816 348568 352271 355013 358960 398649 398760 649245 675134 40.45 67.6 1
09:52:39 2023-09-27 357085 355007 87412 85377 132249 135562 136386 135271 92856 94857 103407 104158 126071 126575 359375 390206 1035918 1031074 383978 396700 117676 105531 114167 115008 135160 134616 123604 124360 83254 85460 275953 240516 711172 711342 215454 214422 274963 278047 324042 315843 329221 335777 348818 351998 329746 366818 741937 779814 543565 450923 294331 293570 333477 333852 345547 351427 358011 360141 398685 397573 640103 673441 40.45 67.6 1
09:52:40 2023-09-27 354033 353431 87046 85250 131728 135356 136261 135330 92793 94958 103513 104255 125790 127008 359013 385689 1051509 1037369 383237 399271 116966 105677 113697 115516 134609 134612 122977 124322 83182 85493 274404 242482 706979 710229 216177 214228 274856 277246 324920 314703 333468 335741 347310 353586 329479 367635 736164 774879 544935 447900 295093 287954 333983 333816 348322 353577 356962 360334 396993 398795 647338 673737 40.45 67.6 1
09:52:41 2023-09-27 355945 354237 86899 85355 131128 136022 135910 135757 94994 95089 103257 104287 125550 127130 358472 386560 1043863 1025884 386507 397025 116933 105745 113610 115550 134609 134612 122944 124151 83215 85493 275322 241193 707633 713357 215909 213927 274542 279331 322795 315843 331561 333346 349099 352562 329711 364568 735088 775283 543565 450273 293217 288325 333695 332265 349001 351462 357211 360937 400295 400897 643777 676797 40.45 67.6 1
09:52:42 2023-09-27 356076 352439 87046 85314 131728 135612 136167 135458 92824 94990 103441 104287 125703 127096 359554 389034 1051509 1032542 380824 399271 116966 103199 114088 115669 135034 131187 123505 124222 83288 85714 275322 241121 709499 716123 215802 213927 276229 277194 323227 315843 333904 333636 350647 352527 328219 367895 737569 779664 546306 447596 293115 293395 333947 333545 347670 350376 355880 360407 396281 399706 642939 673257 40.45 67.6 1
09:52:43 2023-09-27 357085 355007 87357 85275 132022 135429 136509 134770 92856 94761 105308 103938 125790 126677 359554 388011 1038968 1032542 384287 396952 117128 105565 114307 115008 135118 134616 123519 124118 83215 85493 273498 240516 706857 710264 215454 217721 274735 278047 324006 315843 329221 333969 347733 351471 330513 366228 740851 775391 532333 452205 294744 288689 333550 335705 345441 351357 358736 359647 400971 397396 640900 675356 40.45 67.6 1
09:52:44 2023-09-27 356076 352403 86867 85318 131128 135800 135910 135551 94961 94925 103363 104320 125550 127096 359014 387795 1048117 1028814 386507 396844 117108 103276 113775 115609 134508 134813 122878 124151 83149 85408 275322 241979 710331 714331 215606 212861 274087 278083 324956 314667 332554 333888 348537 352562 331283 366003 735934 781860 546909 450489 293841 288558 335635 332769 348815 351990 357757 357916 397029 400022 644875 675171 40.45 67.6 1
09:52:45 2023-09-27 357268 352408 86958 85282 131737 135390 135944 135473 92793 94891 105201 104184 125757 126710 359266 386596 1043863 1038881 384250 396988 117357 105531 113853 115008 135050 134389 123519 123776 83215 85401 275409 239735 721678 710264 216518 213627 275384 278706 323023 315843 330522 333672 348568 355218 329497 367254 740668 766269 537136 447900 293841 290395 333681 333672 347111 352588 355341 358744 398685 401980 650662 675356 40.45 67.6 1
09:52:46 2023-09-27 359114 352187 87018 85314 131157 136041 136151 135536 92919 93148 103264 104223 125690 126994 358365 390206 1041915 1029150 382982 396952 117357 105565 113853 115008 135255 132527 123519 123710 83387 85342 274846 239028 713367 714368 215454 214077 274998 278047 322045 314770 330723 333852 349872 352527 329479 366818 738090 775125 537603 449537 293841 288763 333008 333816 347456 350971 357504 358239 399280 400022 641992 674677 40.45 67.6 1
09:52:47 2023-09-27 355569 352372 86954 85367 131951 135356 136356 135143 92856 94925 105235 103938 125824 126677 359013 387465 1047483 1035859 378574 396952 117390 105638 114010 115008 135271 134202 123010 123743 83445 85493 274846 240890 709809 710229 216034 214156 276403 277242 323634 315627 332581 335741 347626 352421 327617 368903 738430 770786 544935 446574 293151 288725 333875 333852 346553 352553 355953 360479 399138 397609 645791 672927 40.45 67.6 1
09:52:48 2023-09-27 357951 355561 87110 85388 131881 135988 136352 135509 92856 95152 103407 104223 125790 127096 358508 384534 1044236 1033521 386507 399271 117195 105599 113931 115609 135379 134616 123604 124118 83215 85493 275953 241228 711710 708187 216213 217604 274542 278083 323550 315843 330522 333888 346722 352632 330782 365966 740851 774156 540823 452205 293914 293777 333947 333852 348815 354144 356998 358203 398055 398831 647374 674371 40.45 67.6 1
09:52:49 2023-09-27 356820 352439 86863 85388 130798 136185 135816 136029 95025 95123 103114 104638 125670 127551 358472 385760 1051509 1032811 383164 399271 117276 103199 113853 115074 135050 131163 123556 124360 83245 85766 274846 241121 713150 713247 216671 214228 275242 277652 323862 314559 332297 333076 348854 354153 329230 366968 729886 770822 538955 446562 295093 289388 333983 331762 349282 352624 355880 359827 397029 400620 647338 673441 40.45 67.6 1
09:52:50 2023-09-27 358094 352403 86835 85381 130955 136056 135910 135585 92761 94958 103257 104287 125930 127130 359013 388155 1042289 1028877 386982 397025 117161 105565 113853 115550 134677 134389 123010 124118 83215 85493 274846 240107 711430 714368 215606 217380 274998 279367 322534 315843 332027 333617 349849 352562 329746 364896 737569 775355 544935 450259 293425 289861 333803 333257 349277 352271 356523 360754 401254 401076 643248 677241 40.45 67.6 1
09:52:51 2023-09-27 355884 352408 87050 85345 131737 135706 136167 135585 92856 94958 105201 104287 125703 127096 359554 389307 1051509 1031294 380606 399017 117156 103264 114010 115642 135169 134754 123623 124255 83288 85714 275322 241568 710654 714874 215606 214156 276352 277617 324498 315193 331292 333888 349908 351893 328751 368826 736200 775319 544935 446562 294011 293498 333983 333816 347426 350411 356998 360443 396316 398831 641047 672964 40.45 67.6 1
09:52:52 2023-09-27 357591 352403 87142 85254 131980 135356 136390 135143 92761 94925 105235 104287 125930 127096 359590 387429 1042289 1031310 385413 397025 117161 105599 113931 115550 134677 134389 123519 124151 83215 85401 274846 240516 712485 708724 215606 217676 274770 278083 324042 315843 329559 336252 347256 352280 330531 366265 741644 780733 551079 450187 294675 288766 333947 333744 345441 352377 358114 359249 397777 397609 642065 674655 40.45 67.6 1
09:52:53 2023-09-27 358158 352372 86676 85278 130963 135706 135722 135551 94961 93406 103161 104652 125589 127347 358869 387975 1045216 1029090 387183 396808 117027 103373 113697 115041 134643 134389 123010 124393 83360 85460 274846 240276 709259 714368 216070 214644 274542 279276 323059 315110 331561 333581 349380 352562 330513 364859 734087 775283 544935 449819 293010 288500 333983 332769 348791 352025 357504 358167 396316 400655 643961 673615 40.55 67.6 1
09:52:54 2023-09-27 358098 352368 87018 85345 131728 135688 136265 135232 92730 94958 105162 104113 125896 126920 359554 387465 1044289 1038881 382550 397025 117390 105565 114010 115041 135381 134616 123722 123947 83387 85434 275953 240107 715718 710802 216061 213627 275980 277796 322772 317521 332868 335504 348687 354543 328609 367488 741754 766233 547677 449059 294331 288360 333477 333852 346898 352342 354403 360334 399280 398237 648786 675319 40.55 67.6 1
09:52:55 2023-09-27 357427 355003 87444 85377 132498 135255 136322 134974 93014 94922 103479 104016 126071 126994 359411 388011 1042289 1031808 384287 396700 117142 103308 113853 115041 135084 134389 123010 124255 83215 85342 274846 240552 706857 710802 215303 217604 274963 278154 324042 315843 329257 335777 347804 351471 329782 366558 741974 775427 544935 450813 294257 293570 333947 333852 345547 351462 358011 359285 398055 396461 640140 673441 40.45 67.6 1
09:52:56 2023-09-27 354570 352368 86863 85398 131639 135800 136073 135330 92730 94893 105055 104287 126025 127008 358472 384570 1052786 1035197 383164 399271 116966 105565 113619 115550 134643 134616 122911 124151 83097 85799 275322 242895 703636 710657 216518 214228 275471 277868 323538 314517 332892 333708 348555 354720 329248 367114 734087 770641 537136 449267 292259 293088 335872 332518 347563 353612 356669 359827 397029 398866 647374 672450 40.45 67.6 1
09:52:57 2023-09-27 358676 354006 87110 85345 131699 135664 136133 135296 92793 94859 105162 104287 125763 127136 358472 385796 1044675 1038881 384611 397025 117195 102884 113931 115041 135050 134424 123519 124151 83215 85375 274846 239771 707684 709798 216823 213627 274998 279495 322796 315843 330487 333888 348818 355253 330489 366040 738357 770749 546306 447267 293841 289254 333712 333852 347147 353612 355341 358239 398685 398795 649741 673615 40.45 67.6 1
09:52:58 2023-09-27 356076 353246 86986 85402 131161 135800 136167 135585 92793 94925 103469 104184 125824 127008 358472 386415 1051509 1031347 382010 396664 117156 103199 114010 115543 134982 134660 123538 124084 83230 85655 275322 241085 712199 714294 215962 213627 275806 277230 324042 315627 333105 332841 350701 354153 328715 367635 738031 774132 519434 446890 294675 288766 333947 332805 349528 352518 355320 359827 399839 400865 647627 672890 40.45 67.6 1
09:52:59 2023-09-27 357080 352337 87046 85363 131827 135544 136356 135075 92856 93286 103469 104080 125790 126643 359519 387604 1035991 1029609 383092 396952 117552 105536 114406 115008 135492 134284 123722 123743 83387 85460 274846 241059 724095 713357 215606 214228 274963 278011 323550 315843 329452 333888 349590 352491 329746 366781 740815 782395 543565 450629 295302 288806 332864 333780 347229 351287 357827 362186 399698 398583 640030 673441 40.45 67.6 1
09:53:00 2023-09-27 355071 353706 86895 85345 131699 135672 136133 135598 92856 95024 103435 104287 125757 127312 359267 387758 1046332 1026161 384140 399726 117108 103276 114010 115609 134881 135181 122911 124322 83182 85551 275322 242482 706441 711305 215096 213191 274927 277584 324920 314919 331489 333888 349116 351471 330746 367078 735898 782056 542194 449819 293115 288761 335872 333274 347670 352518 359664 360370 397029 399706 639162 674877 40.45 67.6 1
09:53:01 2023-09-27 358098 352368 87050 85318 131827 135800 135944 135296 92793 93415 105201 104287 125757 127096 358977 383384 1042068 1035086 387056 397025 117323 105677 113931 115483 135050 134354 123486 124118 83330 85460 274846 240480 712317 708687 216518 214228 274122 278938 323742 315843 333815 333636 347519 355468 331068 365784 738539 775117 537603 452094 294466 290653 333875 333780 347443 354392 358011 358203 400971 399355 647301 675356 40.45 67.6 1
09:53:02 2023-09-27 358058 353175 86835 85434 131728 136041 136117 135946 92919 95251 103264 104541 126151 127415 358833 387939 1042141 1029572 386397 396988 117242 105711 114167 115609 134982 134542 122977 124084 83445 85427 274846 239363 711198 714368 216061 214228 274963 278902 322498 315843 331489 333816 350418 352562 329711 364896 738090 775319 544935 450175 293425 288763 333947 333274 349246 351954 357483 358167 398614 400584 643888 674127 40.45 67.6 1
09:53:03 2023-09-27 357076 352337 87142 85367 131918 135578 136356 135330 92824 93286 105381 104255 125757 126710 359266 387465 1045031 1038881 378574 397025 117357 105531 114088 115041 135458 134319 123604 123947 83445 85460 274846 240516 713976 712248 216374 214759 276546 277441 323634 315807 330344 335705 347626 353409 328538 368977 740815 770749 544935 445156 295512 288290 333947 333852 346849 352518 355625 360334 398685 398166 645791 672450 40.55 67.6 1
09:53:04 2023-09-27 359114 355634 87110 85345 131873 135899 136220 135382 92887 95152 103401 104255 125896 126886 358472 384518 1041994 1035905 386470 397025 117242 103211 114088 115041 135016 134616 122977 124032 83215 85460 274846 240107 721715 707152 216518 214228 274507 278902 321723 315843 330987 333888 349608 355218 330478 365671 740254 773038 543565 451181 293429 288098 333947 333816 347634 354144 356633 358167 398649 399391 648749 674604 40.45 67.6 1
09:53:05 2023-09-27 357321 352403 86763 85352 130798 136022 135688 135773 94961 95432 103257 104320 125377 127517 358436 386303 1052711 1032774 383128 399271 117161 105711 113853 115702 135221 132527 123590 124360 83345 85655 274846 241085 705796 713211 216823 214042 275628 277975 323970 315146 332531 332805 349585 355574 329408 367895 729886 772456 532333 447401 293080 293777 333947 331762 349282 353577 355880 360370 396316 401183 647301 673441 40.45 67.6 1
09:53:06 2023-09-27 356723 354935 87142 85303 131823 135574 136151 135314 92856 94858 103435 104184 125790 126677 359411 386883 1045416 1038951 378574 396988 117357 105531 114010 115008 135364 134389 123689 123743 83330 85434 274846 240480 725500 709726 215998 214228 276689 277194 323778 315843 329488 333888 347768 353586 327724 369088 740851 766378 544935 446538 293115 288098 333477 333852 346624 352553 357234 360443 399244 398201 647627 672927 40.45 67.6 1
09:53:07 2023-09-27 354780 352368 86958 85349 131704 135868 136334 135632 92793 94925 103435 104287 125670 127096 358508 388011 1050787 1029015 382602 399126 117223 103167 113853 115642 135190 135181 123590 124341 83254 85577 274170 241979 706799 713357 215319 215284 275349 277159 324956 315577 331489 333816 349626 351471 330478 368156 738685 782092 542194 449844 293527 288761 333983 332446 347706 351462 356146 360407 397029 399391 640087 673441 40.45 67.6 1
09:53:08 2023-09-27 358098 352403 87082 85323 131737 135800 136133 135551 92888 94990 105273 104287 125790 127096 359544 384498 1042289 1032889 386507 396988 117161 105745 113853 115516 135050 134577 123519 124151 83215 85706 274846 240516 706373 707115 216213 217839 274122 278902 323550 315843 330522 333888 347209 354401 331234 365674 742325 776251 543565 451515 294257 288505 333911 333636 347528 353967 358011 358203 400840 398831 648437 677278 40.45 67.6 1
09:53:09 2023-09-27 359295 352333 87018 85345 130992 135821 135944 135988 92856 93406 103304 104476 125569 127170 359122 388011 1044462 1029090 385046 396808 117223 105677 113853 115041 135054 134616 123556 124156 83297 85427 274846 239028 722069 714148 216025 214228 274998 278902 322534 315663 331489 333852 349908 352597 329746 365966 740019 775355 546306 449537 293633 288904 333947 332805 349282 352236 357504 358203 398685 400620 642976 673615 40.45 67.6 1
09:53:10 2023-09-27 356076 353206 86891 85250 131823 135654 136535 135394 92856 94891 103469 104113 125757 126710 359013 386883 1045031 1038881 378610 396988 117323 105565 114010 115008 135339 134616 123486 123743 83387 85621 274846 240516 711794 710264 216061 214156 276403 277529 323718 317521 330344 335741 347661 353445 330848 369165 744152 770604 544935 445338 293115 290359 333947 335523 347111 352518 355844 360407 399560 401012 648548 673441 40.45 67.6 1
09:53:11 2023-09-27 357988 355003 87137 85445 131885 135886 136220 135450 92824 93415 103264 104223 125656 127170 358941 384498 1040590 1034981 386323 399271 117128 105745 113775 115008 135050 134813 122977 124118 83330 85460 274846 240516 713202 708187 216061 217604 274542 278510 324006 315627 330987 335777 346722 353621 331516 366003 741901 775247 542194 450489 293841 293777 333947 333852 346103 353612 358518 358203 397427 397609 645791 675356 40.45 67.6 1
09:53:12 2023-09-27 356832 355509 86649 85381 130897 136018 135900 135901 95058 95156 103257 104638 125550 127517 358436 385724 1053750 1032078 383092 396988 116966 105672 113697 115516 134643 134647 122977 124360 83245 84112 275322 242254 708294 712743 216823 214228 275435 277868 323862 315699 333126 333310 348854 355503 329964 366784 738672 772420 537136 447547 293080 288689 336274 333774 349528 353860 355917 360370 399275 401218 648713 673441 40.45 67.6 1
09:53:13 2023-09-27 357771 353560 87293 85377 131914 135544 136390 135296 92887 93286 103517 104223 125757 126974 359013 387738 1045452 1038742 380824 399271 117357 105565 114088 115008 135685 134354 123722 123743 83445 85375 274846 240516 713291 710766 216061 213927 276689 277584 323095 315026 329524 333888 347804 353586 327724 368156 738357 770786 541660 445895 292973 288290 333947 333852 347443 352553 355880 360443 399280 398481 647301 673441 40.45 67.6 1
09:53:14 2023-09-27 355815 352408 87018 85310 131827 135800 136435 135424 92730 94925 103397 104287 125790 127130 358472 388691 1051509 1029609 380570 399017 117122 103279 114167 115642 135135 134883 123623 124255 83254 84572 275322 241630 723028 715380 215606 214228 276265 277194 324246 315735 331453 333888 349944 352527 329461 368940 738090 775283 544365 447559 293804 288581 333947 333816 347670 350936 356962 360443 396281 398831 641992 673441 40.45 67.6 1
09:53:15 2023-09-27 356076 355743 87261 85409 131666 135872 136205 135662 92730 95057 103338 104508 125703 127130 359013 385111 1054212 1035586 383707 399271 116966 105779 113697 115742 134813 134804 122911 124560 83068 85551 275322 242284 706635 711342 216518 214228 275842 277851 324042 314919 333275 333310 348854 354720 329479 367114 735934 772770 538955 449537 294675 293399 335872 332265 348750 354144 356673 360117 397029 400901 648749 675083 40.45 67.6 1
09:53:16 2023-09-27 358445 352403 86831 85319 131062 135834 135816 135585 92793 95024 103329 104287 125556 127347 359267 387831 1045216 1029460 387183 399126 117223 103406 114010 115609 134915 134483 122977 124118 83215 85434 272379 240373 710163 714368 215909 214228 274578 279027 322844 315843 332297 333852 349872 352562 329746 364896 735088 775319 544935 450629 293425 288325 333947 332805 349528 352518 357757 358203 397498 401183 643924 674091 40.45 67.6 1
09:53:17 2023-09-27 358098 352403 87050 85371 131951 135612 136167 135109 92824 94925 105235 104287 126199 126886 359554 387738 1045452 1038881 381668 397025 117357 105565 114010 115041 135271 134389 123722 123743 83387 85460 274846 240107 715524 711342 216061 213627 276689 278047 323059 317557 333341 335596 349357 354117 328573 368119 742316 770604 543013 446708 295093 290395 333712 333852 347111 352518 355320 363181 401501 398795 648291 674877 40.45 67.6 1
09:53:18 2023-09-27 357391 352372 87357 85365 132569 135562 136912 135420 93045 94955 103585 104223 125984 126872 359411 387939 1040296 1032542 384868 399271 117242 103308 114262 115550 135096 134804 122977 124032 83215 85766 273498 241228 706316 710264 215606 217793 274963 278419 324042 315002 329524 334508 347804 351998 330746 367114 739998 779814 546909 451563 294331 287888 333947 333852 345582 351990 356111 359827 398055 397609 642029 672627 40.45 67.6 1
09:53:19 2023-09-27 355573 353462 87110 85377 131861 135800 136167 135518 92793 95057 105201 104320 125930 127306 359302 385111 1053837 1038148 384287 399835 116966 105813 113619 115742 134609 134717 122911 124560 83182 85676 274846 242626 706768 712248 216715 214795 275664 277939 324956 314553 334216 335432 347412 354507 329604 367078 735644 773038 544935 450310 296134 289383 336584 333310 347426 354392 357464 360298 397029 399426 648254 672964 40.45 67.6 1
09:53:20 2023-09-27 358930 352262 87201 85349 131877 135903 136254 135446 92887 94990 103401 104287 125583 127008 359013 387213 1046813 1038965 384794 399271 117513 103111 113931 115516 135096 134616 123010 123776 83387 85460 272379 239939 722718 711342 216671 213627 275842 279495 323059 315843 330522 333888 348609 355253 330489 367114 742499 770749 540308 448229 293841 288904 333947 333852 347706 352588 355629 359285 399560 398795 649245 673615 40.45 67.6 1
09:53:21 2023-09-27 356076 353210 86954 85282 131522 135706 136133 135551 92730 95024 105235 104287 125790 127096 358472 387569 1051509 1031310 381974 398989 117161 105745 113853 115735 135255 131096 123590 124393 83345 85596 269956 241666 708333 715343 215854 214228 276475 277780 324498 315843 331525 333888 350943 354259 328715 369125 734051 774120 541660 446453 293527 293570 333983 333852 349564 351498 356111 360407 396316 400584 644875 673441 40.45 67.6 1
09:53:22 2023-09-27 357591 353462 86899 85323 131522 135834 136151 135886 92887 95089 103435 104320 125670 127130 359014 384860 1052309 1035859 384287 399271 116852 103258 113463 115775 134609 134682 122911 124355 83182 85493 274846 241425 705156 712348 216671 214077 275842 277760 324042 314595 332567 333346 349345 355253 329515 367635 729886 771911 546306 447900 293115 293570 335872 332265 349564 353612 356709 360117 396281 401218 647374 673441 40.45 67.6 1
09:53:23 2023-09-27 358381 355258 86677 85323 131029 135830 135944 135551 94994 95024 103291 104320 125930 127306 359266 387262 1044886 1032030 386139 396844 117256 103211 114010 115609 135135 134813 123590 124222 83402 85460 274846 239567 711310 714368 216070 214680 275384 279331 320785 315843 332297 333708 351479 352597 329782 365449 738649 775319 544935 450542 293425 288799 333947 333310 349246 352271 357464 358203 398370 400655 643961 674127 40.45 67.6 1
09:53:24 2023-09-27 355071 352408 87022 85318 131190 135813 136433 135653 92761 94958 105308 104287 125824 127096 359013 387569 1047335 1026613 380896 398989 117161 105779 113853 115041 134727 134616 122977 124151 83215 85680 275322 242015 704951 714368 215303 217946 275842 277230 324956 315398 331525 333888 348854 351471 330232 366059 738904 781576 548299 449358 293939 288653 333983 333852 347706 351498 356146 360443 396281 399742 639614 673441 40.45 67.6 1
09:53:25 2023-09-27 358093 352439 87106 85342 131737 135706 136620 135630 92887 93406 103517 104508 126036 127415 359447 384391 1045179 1035486 387330 399126 117242 105711 113853 115074 135516 134424 123590 124151 83330 85551 274846 241059 706496 710229 216213 217640 274542 278902 324042 315843 331292 333888 347220 353657 330782 366003 738357 775283 548299 453070 293841 288325 333947 333852 347147 354427 357681 358744 398334 398831 645438 672627 40.45 67.6 1
09:53:26 2023-09-27 357518 353206 87198 85314 131856 135800 136564 135330 92793 94925 105269 104287 125790 126744 359590 387604 1040811 1029609 384287 396988 117552 103019 114088 115008 135398 134616 123722 123710 83502 85342 275322 240178 715872 713862 215606 217569 275613 278083 323059 315026 329524 333888 349944 352562 330496 367114 740327 779850 544935 450175 292259 290359 333477 333852 347741 351990 358011 359863 400473 398831 642022 675171 40.55 67.6 1
09:53:27 2023-09-27 354512 355505 87444 85314 132677 135886 136722 135416 93045 95119 103585 104223 126251 126886 359266 386883 1051288 1038404 378574 399271 117161 105672 113931 115550 135050 134992 122977 124348 83215 85526 275322 242015 705545 709261 216213 217569 275613 277230 324956 315843 330487 334238 347483 353657 329782 366868 740851 775263 543565 449280 293957 288852 333983 333852 346138 352588 357757 360515 396316 398516 646387 673441 40.55 67.6 1
09:53:28 2023-09-27 355071 355500 87142 85409 131848 135834 136167 135585 92856 95089 105235 104320 125824 127340 358508 387738 1048493 1026340 384323 399271 117161 105632 113853 115629 135034 134494 122977 124393 83245 85858 276956 242482 707338 712779 215534 215284 274821 277903 324920 315218 332266 333888 349380 352034 331551 367638 735644 782966 540823 451306 293562 293084 336311 333581 347456 352553 356182 360117 397029 399426 639651 674127 40.45 67.6 1
09:53:29 2023-09-27 357321 353290 87014 85466 130930 136117 135838 135773 94894 95156 103161 104638 125722 127551 358436 385724 1054286 1035965 383164 397025 117195 105599 113853 115550 135050 134616 123519 124151 83215 85493 275322 240516 712150 712348 216518 217228 275842 278083 324270 315398 334290 333382 349094 354720 329746 367114 735934 773038 540308 448962 292139 288098 335872 332535 349809 353648 356457 360117 396281 401254 647374 673441 40.45 67.6 1
09:53:30 2023-09-27 359550 355500 86831 85293 131091 136056 135944 135585 95058 95024 103257 104287 125550 127272 358436 388011 1042289 1029572 386176 398980 117284 103341 114010 115609 135345 134848 123623 124222 83312 85681 277883 241394 710338 714874 216061 214228 274998 279473 322701 315843 332225 333310 349872 352562 329640 365671 735571 775355 544935 449881 293425 289659 333947 332805 349487 352483 358011 358203 398055 401218 643924 676319 40.45 67.6 1
09:53:31 2023-09-27 354582 355003 87050 85369 132010 135800 136133 135518 92887 95087 103435 104255 126017 127096 359519 389307 1052786 1029609 380824 399271 117323 105745 113853 115550 134923 134616 122977 124118 83215 85460 275322 241639 705962 715380 215606 214228 276653 277584 324727 315843 333341 333888 350643 352527 328751 366574 738685 775319 544935 447900 293371 293813 333983 333816 347706 350901 356998 360443 397427 399391 641992 672450 40.45 67.6 1
09:53:32 2023-09-27 357085 354998 87142 85339 132382 135462 136501 135168 92856 94925 103469 104191 125850 127312 359809 387867 1040369 1032965 384994 396808 117223 103135 114010 115576 135221 134616 122977 124032 83182 85766 275322 241193 705960 710227 215606 217946 275100 277903 324042 315843 330027 334508 347733 352527 330782 367114 743099 779583 543565 451453 294331 293777 333947 333852 347829 353612 356146 359285 397463 397609 645791 676094 40.45 67.6 1
09:53:33 2023-09-27 360371 353962 87018 85409 131128 135834 136167 135551 92793 94990 103435 104287 125583 127300 358436 386956 1042289 1029609 384031 396628 117323 105711 113931 115516 135237 134389 123519 124118 83387 85460 274846 239363 714480 714874 215909 214085 275613 278866 322534 315843 331525 333852 350437 352597 329746 366558 737277 775391 543565 449244 293841 288799 333947 333816 349528 352271 358011 359562 399876 401183 642976 673615 40.45 67.6 1
09:53:34 2023-09-27 356076 352403 87316 85382 132249 135912 136598 135416 92919 95087 103516 104191 125863 126960 359122 386668 1048420 1040364 378646 396988 117357 103211 114518 115008 135331 134354 123722 123743 83360 85733 274846 240516 709252 710264 215909 217533 276689 277194 324042 315843 332124 335777 347804 353586 328219 366574 741901 772456 544935 446890 293115 293777 333477 333852 346624 352518 355880 360479 399840 398795 647627 673737 40.45 67.6 1
09:53:35 2023-09-27 358098 352412 86986 85314 131728 135800 135944 135424 92856 95024 103469 104287 125790 127008 359554 384534 1042350 1032945 386507 396700 117242 105711 113775 115516 135016 134389 123519 124032 83215 85460 274846 240516 706733 707152 216213 215284 274542 278902 324006 315843 331023 333888 346965 354153 331749 366003 741901 775247 540823 450525 294257 293471 333947 333852 346660 354676 358518 361727 401465 398583 648400 677278 40.45 67.6 1
09:53:36 2023-09-27 357591 354131 86922 85447 130984 136241 135838 136159 92729 95254 103223 104320 125550 127429 358726 385689 1052637 1034814 383128 398980 117223 105711 113853 115041 135134 134616 122977 124118 83215 85460 273498 241228 711198 712348 216671 213927 275842 278047 324042 315843 333311 333346 349345 354720 329479 367635 736491 772770 544935 449011 293115 293777 333983 332499 348996 353612 356709 360370 399275 401218 648254 673858 40.45 67.6 1
09:53:37 2023-09-27 358094 352408 86831 85345 130897 135800 135910 135551 95058 95024 103257 104287 125583 127096 358472 388011 1042289 1028109 386434 399271 117242 103199 114088 115815 135255 131244 123590 124084 83288 85629 274846 239965 709250 715380 216177 214830 275384 279207 322534 315843 332027 333600 350966 353551 330478 365708 736164 779554 544935 450494 293425 288763 333947 333310 349282 352236 357757 358203 398055 401183 643888 674127 40.45 67.6 1
09:53:38 2023-09-27 355071 355492 86926 85402 132192 136007 135966 135551 92856 94958 103363 104255 125763 127028 359013 387604 1050541 1027873 380824 399271 117242 105638 113853 115550 135221 134804 122977 124032 83215 85493 275322 241604 710587 714874 215454 217604 276265 276964 324956 315621 331256 333888 348818 351963 329711 366574 738649 775391 543565 448901 293304 293395 333983 333816 347456 350936 358011 360443 396316 399706 640103 673169 40.45 67.6 1
09:53:39 2023-09-27 357832 352368 87046 85286 131827 135898 136364 135657 92856 94958 105201 104287 125703 127008 359266 385438 1044980 1033826 385849 399126 117223 103155 113931 115609 135199 135181 123623 124222 83182 85460 274846 241228 706733 710229 215355 212861 274735 278615 324006 315296 331381 334472 346722 352527 331283 366818 742111 775319 548299 450489 294331 287888 333947 333852 345582 353612 356146 359791 398334 397609 643924 675356 40.55 67.6 1
09:53:40 2023-09-27 358094 355241 86740 85293 131452 135830 135910 135551 94961 94958 103257 104287 125583 127096 358436 388011 1042289 1029335 386434 399271 117161 105599 113853 115516 135249 134389 123519 123947 83330 85493 274846 239771 707929 714874 216061 217533 275384 279367 322796 315843 332302 333816 349908 353621 329782 365449 738649 775089 544935 450813 293425 288952 333947 332805 348996 352518 358011 358203 398020 401218 643924 676625 40.45 67.6 1
09:53:41 2023-09-27 357841 352368 87018 85371 131827 135578 136469 135630 92951 93148 103482 104223 125950 126784 358329 387328 1048228 1038733 380679 396988 117552 105565 114088 115041 135476 134590 123623 123914 83387 85401 274170 240143 712946 711305 216213 213627 276689 277688 323095 315843 329524 333888 348818 354117 328219 368193 741937 770206 544365 446429 292259 288325 333712 333852 347147 352553 355880 360407 399876 399129 648713 675356 40.45 67.6 1
09:53:42 2023-09-27 356828 355003 87166 85299 132291 135229 136424 134702 92919 94761 105308 103938 125824 126677 359590 386956 1042289 1032542 384323 399271 117357 105745 113931 115550 135260 134612 123010 124151 83330 85493 274846 241228 715600 711342 215606 217676 275034 278083 324498 315843 329524 334472 348782 352280 330746 367114 740522 780988 543565 450236 292874 293777 333731 335741 348322 352624 356182 359285 398055 397609 644580 678131 40.45 67.6 1
09:53:43 2023-09-27 357481 356008 87142 85508 131786 136143 136254 135859 92919 95285 103407 104716 125757 127517 358508 384570 1054212 1035486 383128 399271 116933 105847 113541 115928 134813 134682 122944 124389 83215 85526 274846 241264 701891 713357 216671 214228 275842 277724 324498 315843 333036 333888 349908 355788 329746 367895 736491 773075 546306 449647 293321 293850 333983 332769 349809 354179 356962 360407 396351 401290 648749 675356 40.45 67.6 1
09:53:44 2023-09-27 357832 355236 87174 85355 131827 135893 136390 135772 92887 94958 105235 104287 125998 127008 359554 388011 1048493 1041100 381974 399835 117782 105779 114440 115550 135926 134424 123959 124151 83502 85526 274846 240552 717816 712348 216518 217533 277539 278706 324498 315978 331256 334472 349908 354720 329248 367198 744606 774168 544365 448583 293797 289475 333983 337094 349294 354925 357501 363030 402128 401076 650055 678242 40.55 67.6 2
09:53:45 2023-09-27 357844 355165 87933 85677 132843 136872 137419 136922 93077 95747 106036 105166 126656 128008 360785 391986 1058729 1037331 385140 400995 118243 103834 115616 116971 137332 132558 125051 126073 84080 86144 278452 243598 712564 721988 216823 214517 279534 279585 326935 318187 336156 337108 352350 356859 332504 369560 747801 784405 551790 453342 297807 291988 338873 337581 353312 355902 359415 367603 404721 405204 655011 682661 40.55 67.6 2
09:53:46 2023-09-27 363980 360770 88828 86437 135810 139514 142851 142173 93710 95918 106920 106509 130942 129966 366003 397025 1060729 1050879 393136 408081 120564 105359 118595 119467 138628 135874 128933 128741 86875 84831 279353 246438 730082 729537 219907 217303 282707 284632 331412 324857 337819 342866 358031 360624 336551 374843 761361 802611 559418 460549 302225 297667 342961 342866 359856 362415 367949 368273 410020 412007 660401 694381 40.45 67.6 2
09:53:47 2023-09-27 376089 371884 90798 88982 143033 143663 145874 145130 94990 94204 107156 112002 131133 132237 377811 404824 1102837 1085243 400755 418785 121010 108514 124821 122905 145645 144861 132743 133885 86024 87863 288176 254832 733067 742357 224182 222359 287400 288775 342464 329813 347865 350463 360588 366782 342659 381901 776832 814210 558644 465122 309538 303142 350948 351844 364329 370180 369587 377051 416375 416486 682670 709817 40.45 67.6 2
09:53:48 2023-09-27 378569 376519 91717 89537 140823 145171 147732 147339 95023 94300 108445 113046 132868 133633 381960 411169 1109939 1091439 407779 423037 122718 109250 122441 124242 147999 143566 134597 135698 86559 88230 286454 254832 745436 750906 225729 223504 288942 290229 342983 333834 348852 350746 361199 369014 344901 381559 780802 811410 560015 469867 311955 302750 354002 354871 365460 371253 371787 377226 418897 417762 683766 711145 40.45 67.6 2
09:53:49 2023-09-27 381441 379910 92104 89663 142753 146627 151941 151570 94699 96419 109048 113373 133788 135017 384136 415052 1112850 1091336 407982 424866 123051 109687 124173 125991 151648 145305 136842 137754 87563 89031 287467 257005 747365 758529 225519 223214 289009 290467 342991 333520 348327 350746 365273 370189 342961 381595 780802 817876 565499 471081 311734 306321 355521 354370 365460 372960 374615 378434 416340 417398 683802 714220 40.55 67.6 2
09:53:50 2023-09-27 384818 383116 92120 89844 142887 147241 152721 152171 94540 94095 109350 110563 133905 135426 386448 415170 1115438 1096898 409027 426357 123051 109687 124960 126441 150641 146115 137550 138215 87747 89186 290093 257551 750010 760142 225678 223469 289044 290467 343541 334301 348852 350782 364462 370118 342888 381289 782748 818453 566367 468661 311955 306573 355521 351839 365460 373519 374112 378398 415721 417141 686551 711068 40.55 67.6 2
09:53:51 2023-09-27 387794 383473 91751 89598 142955 147379 152576 152168 94060 96185 109451 110607 133788 135682 387646 417097 1115257 1091063 412916 425251 122817 109687 125027 126859 148564 146253 137783 138328 87563 89186 290093 257734 750613 759066 225837 223469 288942 290467 344923 333870 348063 350463 362247 366801 340748 378501 780802 819738 565499 469867 311111 305460 355468 351591 367413 372118 369551 378390 414948 418242 687647 714368 40.45 67.6 2
09:53:52 2023-09-27 390725 384409 91654 89508 143043 146902 150133 148320 94220 94172 109417 110488 134044 135332 387682 418527 1109590 1092961 415228 427671 122648 110105 125027 126737 148899 146356 137776 138794 87627 89145 288368 256278 749898 760680 225837 222745 288535 292560 342983 333870 347314 349161 361129 366544 342659 377257 779697 825174 564978 468589 311734 304766 355003 351880 367111 369557 369587 375758 417137 417762 684126 711105 40.45 67.6 2
09:53:53 2023-09-27 388473 383437 91658 89320 143187 146386 150299 149652 94187 96052 109485 110455 134127 135017 387718 420250 1110164 1097681 412476 428881 122985 109518 125667 126724 151028 146184 138091 138759 87867 88877 288229 254832 757859 760638 225765 224873 288942 291388 341465 333287 348852 348856 364075 365655 341744 377350 780802 820388 565499 474238 310414 304994 353356 351880 364947 369332 373775 376094 415056 416486 678663 711105 40.45 67.6 2
09:53:54 2023-09-27 390183 387483 92037 89594 144215 147614 149422 148655 94603 96352 110194 110919 134839 135904 392340 416371 1114392 1102147 414088 427698 123084 110025 125855 127244 150165 147277 138772 141613 88205 89496 292767 257551 770175 761219 225837 223434 289027 291282 342983 333870 347829 351844 361093 366801 341228 376920 784156 826887 560015 472681 310941 306789 351974 351880 367076 370145 372838 376177 415056 418349 683729 717355 40.45 67.6 2
09:53:55 2023-09-27 392139 388065 92066 89815 143880 148101 150625 149609 94991 94236 110517 111263 135223 136471 393415 418821 1119340 1108398 417631 429045 123830 110397 126480 127911 150997 147891 139462 141996 88512 89529 305900 258100 762064 761219 225837 223469 288098 292050 342983 334336 347207 351916 361129 367317 341708 377185 787368 829336 565499 474202 311845 306789 354002 353356 367700 371218 372874 376213 415721 418973 685506 719541 40.45 67.6 2
09:53:56 2023-09-27 393652 390038 92685 90259 144816 148340 151593 150257 95151 94268 110977 111641 136134 136871 393904 424066 1125268 1115790 418521 431573 124476 110959 127143 128759 151965 148724 142091 142414 88974 90186 292876 256972 760919 762616 226173 223434 289483 293580 342983 335534 347242 351807 360518 366747 342852 376089 790543 828714 564978 478056 313062 305759 354987 356070 368253 371513 374039 376623 422153 418723 687426 724522 40.45 67.7 2
09:53:57 2023-09-27 393506 390899 93065 90467 145635 149871 151945 150881 95640 94396 111508 112064 136314 137022 398269 426922 1130073 1119000 418190 432899 124714 111045 127496 128938 152174 149246 142393 142683 89162 90624 290708 257404 767546 766001 226647 223434 292228 293850 344923 336582 348291 351880 360588 367843 342852 376655 791103 828714 564978 479073 313507 306257 356056 356356 368217 372331 375209 377190 420111 418349 686784 723870 40.45 67.7 2
09:53:58 2023-09-27 394210 394039 95166 90918 146336 152535 153096 152030 95671 94332 111766 112565 137209 137767 399012 428130 1134488 1125531 418226 436453 125505 113515 128445 131555 153156 150259 139453 139828 89628 90847 292481 258270 768806 770387 226139 223469 291693 294064 343506 337326 348852 351916 361093 367843 342888 376956 792115 829401 567757 479606 314845 309798 358029 357036 369848 373901 375063 379466 420595 421370 691706 726549 40.45 67.8 2
09:53:59 2023-09-27 396822 394665 95166 90951 146567 153141 153165 152233 95768 94427 112146 112939 137556 137802 400213 429116 1134488 1125531 423062 437483 125572 113775 128658 132132 153376 150292 139940 141468 89849 91289 295551 259870 767774 770387 229373 224855 290153 295657 345301 337090 349415 355158 363045 366747 342816 378357 793308 836007 562757 478734 312494 309121 356056 355250 369993 374676 376346 376058 417287 422179 692845 726586 40.45 67.8 2
09:54:00 2023-09-27 401292 397074 95464 91489 146744 151897 154047 153216 96029 94620 112493 113657 140285 139403 402630 427841 1134488 1122333 423282 439751 126021 114193 129334 132253 154249 153575 140947 141751 90129 91701 295794 261518 770419 774694 226173 226043 291693 294677 346655 339942 351298 355803 365237 367773 342672 378285 795607 837635 570537 479385 314845 309883 357667 355820 369993 375730 377157 380238 417252 421514 693858 728170 40.45 67.8 2
09:54:01 2023-09-27 402538 399035 95534 91732 147460 149491 154223 153744 96127 94652 112630 113723 140549 139166 400741 429116 1136907 1124730 421901 437118 126316 114227 129368 132591 155061 151740 141838 142447 90319 91701 295551 261554 778982 777350 226139 226094 292137 296224 347142 340229 348817 353906 364974 367878 342780 376956 793203 836598 578533 481844 312749 309086 359901 356356 369993 375730 377950 378434 417252 421218 691558 728207 40.45 67.9 2
09:54:02 2023-09-27 403145 399320 95991 91925 147876 150412 154837 153996 96358 94813 113007 114159 138358 139485 403979 432827 1137714 1125531 422234 438348 127179 112527 130195 132591 155748 151847 142230 142644 90410 92081 298275 263700 781010 780660 226841 225936 292370 295901 347701 340779 350436 353906 364974 368979 342925 376920 793308 838379 575714 482185 315401 308116 360988 358292 369993 374605 375777 381630 419816 422476 695902 728761 40.45 67.9 2
09:54:03 2023-09-27 406234 399929 95967 92183 148568 150926 155255 154807 96454 94877 115263 114447 141171 139987 404388 439359 1137057 1125531 428296 441182 126821 111852 130264 129598 156000 151149 142256 143300 90950 94037 295794 264296 773294 784197 227545 226287 292377 297162 347737 338655 353666 354907 364427 367295 342298 380679 795666 836634 574707 479754 315690 310740 360444 357430 373029 378880 376053 382595 418491 423596 707114 731798 40.45 68.0 2
09:54:04 2023-09-27 405754 402209 96222 92413 148219 151098 155220 155341 96454 95168 113639 115369 139347 140983 405601 438054 1146146 1123782 423606 441804 127030 114750 130662 129687 156286 151737 142388 144176 91046 94136 295551 266172 773590 784197 227580 227376 292334 296843 350935 340229 351605 353427 366658 369530 341228 380679 795629 829437 579942 480377 315690 310060 360988 358580 369993 376038 377147 381258 418532 421218 703525 731872 40.45 68.0 2
09:54:05 2023-09-27 404796 404586 96300 92446 151703 151550 156295 155843 96487 95071 115607 115051 141534 141163 408113 442093 1152928 1134830 426223 444521 127607 114863 131337 130579 157230 152226 143541 144032 91300 94234 298275 265796 779288 787606 229238 226094 295343 296807 349841 340229 354239 353936 363299 370118 342528 381934 800040 838823 571406 481118 318185 310895 359757 360605 372838 378916 375594 378362 422625 422810 709249 736011 40.45 68.0 2
09:54:06 2023-09-27 408275 405880 96366 92569 151557 152388 156657 156575 97184 95135 115837 115163 141830 141011 409304 440359 1156207 1136446 426075 444195 127274 115240 131062 131136 156901 152751 143018 144632 91300 94496 301049 266928 771392 785343 229033 226322 294479 297897 351406 339715 351641 355321 364427 369824 341228 382937 801218 829401 582761 482562 316640 312457 360699 360785 369993 377459 376188 378398 422031 421820 704060 735853 40.45 68.0 2
09:54:07 2023-09-27 405872 405871 96392 94467 150128 152528 157783 156744 96949 95329 116067 115276 141891 141684 412063 439216 1155429 1145758 423570 448835 128186 115012 134036 131103 158659 152717 144279 144735 91812 94431 296586 266172 806750 788164 228822 226779 295744 297536 350082 342379 351460 356668 363229 371050 342744 379768 804716 841453 577123 487588 315798 311983 360808 362935 372611 374362 375887 378506 423854 422179 701802 737944 40.45 68.0 2
09:54:08 2023-09-27 407968 406097 96568 94504 150128 152528 158084 156888 96981 95232 116217 115276 142136 143930 413400 442201 1156207 1146775 428562 444792 128269 115240 134293 131169 160654 153210 144647 144803 92036 94529 299194 266172 794389 789841 229033 226287 295751 297789 349595 342848 351605 354219 363045 369565 342925 377257 804202 845688 573317 486208 315437 311764 360988 362935 372100 375443 375060 378470 423962 423822 703918 739820 40.55 68.0 2
09:54:09 2023-09-27 414140 409540 94596 92958 148412 152986 158190 157256 97017 95718 116588 115819 142265 144105 410878 441732 1158673 1147848 433705 445488 128186 112275 134564 132208 160654 153989 144782 145510 92133 94692 301049 266928 784794 789841 229069 227024 294443 301102 349877 342570 351641 355856 364427 367878 342816 378091 802461 848191 581351 485827 315798 313886 360988 359698 374158 376073 376152 378398 420111 421623 702034 739806 40.55 68.0 2
09:54:10 2023-09-27 413095 408812 96636 94865 148478 153547 161154 157801 97080 95751 116368 116180 139203 144478 412759 442093 1152928 1140841 432170 448234 128968 112243 134813 132026 157175 153773 145013 145472 92357 94858 303875 266666 793553 793349 228323 227376 295379 297464 349877 342884 353703 353157 365266 369565 342925 376089 800050 848638 579942 485915 319311 312846 364020 360713 373074 377850 376236 381687 421223 423966 706984 738637 40.55 68.0 2
09:54:11 2023-09-27 414828 411932 96799 94898 150905 153240 158860 157741 97146 95751 116437 116078 139973 142480 413377 449333 1152074 1137566 435866 447477 128611 112438 134562 132423 161053 154269 145286 146220 92488 94923 315146 266256 785178 797890 229033 227376 294443 299473 351997 341812 354525 354219 365558 367878 340748 378501 801254 838451 580266 483318 318592 311983 363030 359698 373138 377759 377147 378506 418532 422810 713363 735780 40.55 68.0 2
09:54:12 2023-09-27 412322 411334 96670 94959 149117 153795 161598 160939 97374 95979 116599 116464 139494 144852 414651 451034 1164353 1144128 431215 449478 128968 112593 134690 132856 157944 154768 145759 146765 92488 95121 303761 268532 788702 797890 229104 226356 294814 297789 351672 341524 355310 357679 366286 369683 341600 381551 804625 838857 572354 483135 318410 313486 360699 360893 370953 378622 377194 378290 421402 422450 711114 738416 40.55 68.1 2
09:54:13 2023-09-27 415196 412997 96770 95227 148715 154609 161563 161530 96981 96339 116599 116853 139390 145396 414651 446336 1170500 1146775 433397 450660 128968 112747 134621 132889 157242 155519 145759 147430 92454 95187 303875 270459 781791 795071 229033 227376 295830 297543 351997 342884 351569 354787 364718 370189 340197 376690 805948 838379 579942 486350 318106 313188 363030 362935 372086 376336 377658 378506 422328 421514 705057 738416 40.45 68.0 2
09:54:14 2023-09-27 411465 413507 94793 93215 150493 154334 157626 158685 97380 95979 113837 116525 140297 145121 416960 445488 1167939 1155070 430873 451347 129687 112902 131619 133310 158986 154837 146332 146690 92865 95154 305900 267935 797220 796761 229069 226322 296354 297464 350935 342884 351677 354255 362791 369014 342816 376125 808344 850595 586754 488974 319079 312968 360988 363704 373217 376301 375060 378398 423627 424183 705593 741667 40.45 68.0 2
09:54:15 2023-09-27 417305 415232 96867 95092 150244 154360 161964 161530 97179 95979 113680 116772 140363 145192 418394 445631 1160463 1146466 432822 450890 131517 112825 134970 133323 159144 155554 146607 147551 92906 95221 302903 269211 798709 799588 228838 227764 296246 297789 351465 344824 351677 353157 365266 369049 342852 378301 802497 847465 586754 486580 320209 312019 364608 360569 375786 377742 376623 382118 421258 423930 708981 741113 40.45 68.0 2
09:54:16 2023-09-27 417196 414890 94801 95290 150526 154575 158355 161495 97510 95979 114258 116753 140717 145223 419200 453659 1159266 1143450 437024 450890 129494 112902 131619 133541 158986 155805 146778 147654 93034 95352 303761 267147 799027 802465 229033 227376 294865 300320 351997 342329 354776 354219 364427 368727 340233 378393 803597 846920 592471 486208 319311 312968 363836 360785 372100 378322 376346 381939 418861 424002 715297 740079 40.45 68.0 2
09:54:17 2023-09-27 417228 415106 94761 95285 150523 155001 158179 157726 97411 96075 114047 117276 140817 145471 419724 453163 1167976 1146775 433705 450998 131642 113418 131800 133884 159350 156345 146502 147858 93034 95386 302903 270495 795376 804776 229104 226356 296246 297464 351997 342848 355314 354219 362791 369911 340676 379424 808868 845035 581351 486025 320435 312825 363030 364182 373930 378711 375172 378398 422661 421621 718456 742608 40.55 68.1 2
09:54:18 2023-09-27 418958 417454 94797 95224 150148 154867 160598 157935 97411 96339 114126 117309 141216 145648 420914 451154 1171368 1150554 435221 454620 128968 113368 135088 134449 158986 156970 146778 150704 93034 95386 305746 270423 793746 801785 228873 227376 296038 297789 353988 342848 351605 355321 363335 368685 338113 376956 807200 843113 586989 486652 317621 313921 363579 362935 372086 377196 376224 378434 421402 420294 710330 743093 40.55 68.1 2
09:54:19 2023-09-27 419815 416826 94769 95129 150994 154893 159469 157969 97510 96075 114101 117276 141452 145502 419745 453659 1167976 1159423 438629 454942 131676 113135 132164 134343 160037 156597 147632 148376 93292 95453 306511 270042 797365 802391 231662 227484 293979 301954 351853 342812 351533 356284 363738 368871 340018 378385 809491 847429 581351 486580 317815 314770 363030 360857 372100 376634 376224 378254 418567 423406 708244 741704 40.45 68.1 2
09:54:20 2023-09-27 423287 417372 94866 95294 151245 155177 159502 158539 97648 96371 114179 117505 141077 145777 419780 451112 1164597 1152607 437751 454942 131494 113213 132164 134229 159561 156886 147632 150704 93034 95584 305746 270049 796640 801825 227969 227570 295830 297789 351389 343303 351641 354907 363916 367878 341504 375979 804202 852331 585324 486652 319530 311983 365087 362935 372919 375443 376080 378542 419932 424632 712128 744384 40.45 68.1 2
09:54:21 2023-09-27 422308 419820 94825 95321 151174 154936 159435 158472 97713 96043 114357 117471 141234 145573 423832 455787 1162111 1148480 440346 454102 129791 113446 132575 134482 160071 156921 147941 148895 93292 95552 306511 270042 802398 807058 228678 227312 293674 298025 351997 342365 353739 353688 364142 365690 338659 376956 806592 846993 584170 487317 319304 312968 364093 360821 371544 378322 375782 378470 417616 422810 717438 740581 40.45 68.1 2
09:54:22 2023-09-27 419884 419017 94796 95323 151250 155212 159536 159079 97510 96371 114324 117700 141305 142840 421699 457285 1171368 1153427 432656 454578 132070 113368 133247 134795 160583 157249 147905 148860 93421 95685 306681 272555 796943 808202 229069 226078 296246 297464 351997 342848 354776 353936 361164 367913 338659 376053 808344 846234 589613 488017 320289 313635 363030 364476 374194 378482 375026 378218 421294 421370 719003 742572 40.55 68.1 2
09:54:23 2023-09-27 422272 420976 94888 95647 151009 156109 159536 159553 97709 96535 114759 117959 141899 142230 421106 454579 1175507 1155749 437524 454401 131494 114268 132073 135109 160129 157905 147632 151333 93292 93431 306681 272758 792573 804776 228678 226866 295164 297789 354488 342884 351569 355072 362247 367878 336551 375525 809491 838379 580266 490169 317657 313957 363066 362935 372086 377196 375587 378398 419816 419044 710072 745010 40.55 68.1 2
09:54:24 2023-09-27 423471 420272 94800 95228 151313 155212 160267 159079 97677 96075 115096 117700 141372 141669 422996 456120 1171368 1161890 441357 453692 131871 113446 133553 134702 160839 157649 150717 151053 93486 93495 306511 270603 800826 804206 228678 226356 293745 299328 351780 342668 351158 357933 362903 368352 338481 376669 810566 853007 573317 491061 317621 314657 363066 360857 372100 378916 377950 377190 417323 421586 709826 743735 40.55 68.1 2
09:54:25 2023-09-27 426487 421191 94858 95450 151309 156039 160820 159553 97776 96371 114700 118093 141665 142432 426018 451154 1169670 1152707 440383 454401 131962 113446 133461 134736 160839 157905 148493 151298 93550 95620 307146 272977 799674 806486 227615 227024 295508 297789 351997 342823 351641 354657 362755 368208 339684 373939 804844 853572 586754 486652 320216 311983 364608 360893 372658 374362 374907 381359 418567 422512 711114 740252 40.45 68.1 2
09:54:26 2023-09-27 423930 422814 94861 95522 151317 156182 160721 160352 97543 96700 114489 118454 141665 143392 423664 457321 1171368 1147627 437788 455751 131928 114046 133553 135177 160839 157975 148873 149939 93745 93706 308642 275145 802398 811399 227475 226919 296800 297572 353952 342776 351605 353906 362247 367948 336587 376135 807127 843230 588183 486688 319530 311769 363317 363961 372611 376634 375245 378542 420774 419044 715297 743291 40.45 68.1 2
09:54:27 2023-09-27 422272 423466 94857 95484 151770 156182 160557 160096 97677 96535 114713 118290 141796 142928 426206 462723 1177170 1157253 437751 456785 132253 114268 133897 135470 161354 158392 148873 149520 93550 93591 307616 273786 804506 811611 229033 226287 296038 297428 351997 342365 354525 354219 360553 366782 337331 377387 809491 843058 596759 487588 319079 313921 362921 363780 373629 381205 375063 379614 420004 420151 719366 748646 40.45 68.1 2
09:54:28 2023-09-27 425881 423872 94821 95748 151279 156906 160489 161386 97849 96933 114970 118420 142193 144200 426134 456770 1183945 1159386 439783 457987 131928 114537 133645 135585 160917 158932 150962 148260 93486 93590 308642 275340 808650 808202 228288 226638 296002 297162 354488 342884 350472 354184 361129 367878 337593 375640 810640 843230 589613 492397 318069 313599 363579 362935 369993 375478 377414 378023 421854 418349 711844 746031 40.45 68.1 2
09:54:29 2023-09-27 429226 424075 94865 95455 152220 156148 161294 160318 97811 96535 115215 118257 142724 142861 427448 459292 1174699 1165212 444189 457106 132180 114236 134577 135551 161577 158674 151242 151719 93745 93495 309311 273786 804863 807058 228128 226831 293674 297789 351997 342848 351002 354752 364553 367361 339657 375077 811717 854216 589613 491831 317403 314662 364057 360641 374194 376529 377414 377190 416340 420259 711154 744863 40.45 68.1 2
09:54:30 2023-09-27 428631 424124 94865 95624 152579 156584 161294 160608 97677 96668 115520 118454 142221 143126 427484 454544 1171368 1157665 442703 457142 132437 114236 134546 135551 161530 158674 149289 147759 93810 93590 307616 274562 804751 810326 229265 226287 295379 297789 351997 344824 351249 353906 361164 365655 337568 372475 807127 856023 593216 492013 319348 311693 364608 360893 373666 376788 374076 378398 417580 420259 713870 744372 40.45 68.1 2
09:54:31 2023-09-27 430220 425087 94832 95592 152051 156906 161260 161122 97510 96700 115182 118454 142389 144300 428089 460084 1173728 1151787 441449 459242 131962 114268 134083 135619 161611 158967 151276 149237 93745 93654 308642 275926 804883 816273 229049 226779 295959 297117 353952 342740 351460 353761 362607 369651 337739 374733 805948 843194 589613 486652 319421 313659 365124 363448 372086 376003 374880 378326 418861 417727 715261 744937 40.55 68.1 2
09:54:32 2023-09-27 423827 426519 94824 95484 152220 156688 161552 160608 97843 96926 115633 118454 142289 143860 428767 463421 1178797 1159349 439065 458466 132214 114459 134116 135807 161646 158932 151557 148260 93810 93559 310530 274950 805180 815070 228288 225552 295379 297716 351997 342582 351641 354907 361150 365655 335503 375072 809220 838487 588183 488280 319079 313409 360988 363180 372611 377160 373474 377060 421556 418723 719218 746684 40.55 68.1 2
09:54:33 2023-09-27 425881 428184 94864 95455 152639 156544 162035 160608 97843 96668 115633 118454 142922 143358 430055 459328 1180551 1165231 437756 458108 132432 114517 134861 135697 163005 158685 147840 148260 94070 93654 318077 274525 813352 811648 228147 225169 295343 297789 350899 342559 351244 354726 361006 367317 336551 372212 811174 853007 585324 490898 318592 312897 360988 363448 372065 375443 374907 377890 418897 419963 712091 749436 40.45 68.1 2
09:54:34 2023-09-27 432403 425282 94892 95484 152259 156688 162130 161122 97843 96668 115826 118454 142617 143358 429690 460120 1175429 1164404 444168 459148 132437 114537 134555 136140 162163 158967 149707 148833 95436 93706 310530 274950 810388 809181 227228 226287 293610 297428 351997 342848 349415 353157 361093 365772 334530 372811 809491 852897 588183 493573 315437 313122 364057 360605 373138 377850 376199 380005 417922 418866 709716 744974 40.45 68.1 2
09:54:35 2023-09-27 430215 425981 94885 95881 152164 156906 161922 161156 97843 96668 115885 118748 142783 144200 431275 459652 1173865 1159042 441106 459508 132467 114236 134776 135619 162682 158940 147738 148495 95502 93622 310530 275340 815435 816226 226876 225902 294479 297789 350899 342884 352835 351916 360841 366801 335468 369488 806555 857307 583895 492434 319079 311002 364608 360893 371832 376259 374039 378059 416340 418678 713363 747127 40.45 68.1 2
09:54:36 2023-09-27 432665 427600 94792 95781 152259 157195 161552 161637 97677 96865 115520 119082 142289 144058 430360 462050 1175429 1151787 442925 461429 132437 114537 134555 136354 162422 159094 149707 149205 95370 93750 309586 276906 805241 816273 226139 225936 295343 295614 353807 342596 352835 354439 364735 367504 335691 373229 805801 846606 581351 491410 318519 312897 362738 360821 369993 378577 374039 377757 417404 416486 718419 745561 40.45 68.1 2
09:54:37 2023-09-27 428483 427876 94865 95612 152537 156872 161620 161922 97776 96700 115633 118782 142606 143901 431275 464542 1179820 1155985 440388 459940 132248 114649 134589 136063 162648 159413 151661 149138 95404 93686 309311 276122 807615 818542 226841 224664 294158 296807 351997 342848 351533 351916 361006 366801 335836 371651 808917 845724 586754 488280 319530 311729 360988 362935 369993 375443 369659 378537 417616 417106 721596 747201 40.45 68.1 2
09:54:38 2023-09-27 427391 427885 94892 95484 152609 156941 162103 161379 97876 96700 115826 118782 142749 143824 430060 460120 1182932 1167791 440346 459940 132621 114426 135349 136041 163169 158967 150167 150993 94332 93877 310530 276452 821449 814924 228725 224716 295200 296757 350719 342776 349379 353906 359919 365772 334530 373006 811754 847429 593760 491629 318106 311734 360916 363448 373138 376259 373775 377318 417616 419738 713363 748793 40.45 68.1 2
09:54:39 2023-09-27 433626 427948 94924 95554 152749 156906 162328 161637 97876 96668 115826 118917 142980 144300 429357 462050 1177133 1166962 445170 459746 132340 114649 134903 136252 162682 159636 148270 149716 95536 93686 309487 275340 807551 811581 226841 225587 293511 297789 351713 342848 349379 353122 362672 364640 335836 369524 810065 847465 586989 493632 315690 312136 363691 360497 372993 376645 375966 378353 414912 417585 710146 745847 40.45 68.1 2
09:54:40 2023-09-27 433857 429554 94864 95459 152775 156941 162397 161671 97876 96535 116052 118782 142980 143392 429997 467599 1174605 1159906 449270 463618 132479 114583 134928 136407 162919 160197 148305 149930 94070 93750 312162 275731 809708 819429 228402 225540 291925 297753 351713 341535 350436 351627 360681 363512 333875 371687 807163 848191 581351 486350 317584 311510 360988 359373 369993 375478 372052 377318 414984 415867 719550 742792 40.55 68.1 2
09:54:41 2023-09-27 432052 430226 94897 95624 152605 157265 162137 161705 97677 96900 115826 121202 142749 144291 429997 463456 1180588 1155070 442297 462651 132214 114649 135030 136475 162682 162218 147840 150027 95470 93686 310530 275953 809216 819429 227757 224664 294479 295127 351997 342257 349415 351560 360210 366551 333586 373080 808770 845035 595210 491410 318897 311519 363030 363330 369993 376523 369551 375758 416375 418221 722863 747127 40.55 68.1 2
09:54:42 2023-09-27 431135 430112 94865 95592 153063 157390 162510 161671 97843 96700 115906 119000 142947 144058 431036 468659 1183104 1162726 441525 460012 132437 114537 134996 136474 162943 160108 150162 149684 94210 93654 309487 276514 809288 817962 226208 224507 294490 295579 351961 340743 349415 354406 359665 364640 332828 369560 809491 842645 588183 488974 315690 312019 360988 360821 369993 375478 373474 376250 417404 413982 715297 747201 40.55 68.1 2
09:54:43 2023-09-27 433012 430446 94868 95450 153029 157195 162959 161525 97909 96700 116406 118782 143212 143790 433691 463456 1178877 1171192 446831 462651 132432 114616 135030 136509 163238 160037 148878 149650 95569 93654 310422 275340 817743 816273 228725 224647 294716 297153 349697 342185 350836 353798 358404 363335 335836 368788 810640 852295 583895 492810 318222 311983 360952 360749 372611 375730 371641 375076 415056 416521 713165 747164 40.45 68.1 2
09:54:44 2023-09-27 433187 430454 94820 95459 152783 157195 162622 161671 97876 96700 116019 121169 142980 143858 431403 460685 1177147 1164994 446867 463341 132437 114616 134996 136603 163204 159976 150162 150131 95635 93654 314515 276514 812453 816226 227115 224855 293866 295579 350935 342884 348632 353906 361006 363512 333875 368860 808917 847465 586754 493866 314694 311729 363030 359662 369668 376259 373447 377097 414696 418517 710183 744532 40.45 68.0 2
09:54:45 2023-09-27 436321 431515 94860 95771 152813 157230 162622 161705 97876 96700 116086 121169 143212 143896 432301 469062 1174699 1157702 450592 464032 128934 114583 134895 136718 163111 160309 149349 150098 94070 93782 318077 276906 809124 820868 227435 224820 290912 296390 351997 341248 349134 351614 361006 363257 331785 371306 804625 846957 586754 486580 315726 311002 363030 359373 369400 374923 369623 376783 413709 413658 719550 742792 40.45 68.1 2
09:54:46 2023-09-27 430872 432420 94865 95480 152745 157265 162622 162223 97776 96700 116019 121270 142980 144326 432710 466213 1180588 1156022 440831 464360 132437 114649 135349 136616 163238 162630 148912 150027 95603 93686 309487 277694 809724 823059 227115 223469 294697 294677 351465 341848 348817 350463 358295 365223 332792 368269 808293 847435 586754 490327 318933 309449 360952 360749 369812 375887 369371 377171 418549 413622 722109 747201 40.45 68.1 2
09:54:47 2023-09-27 429867 433102 94800 95522 152749 157739 162622 162482 97843 97031 115952 119607 143010 144859 435580 465017 1189734 1169370 442925 465236 132640 114583 135243 136509 163238 162402 149048 150061 94266 93877 310530 279277 807663 816226 227435 223434 294443 294100 350935 342884 347278 351880 358871 365223 333297 368826 808917 849993 582466 493902 315690 311038 360988 360893 369956 374640 371750 376213 415721 414809 711844 746832 40.45 68.1 2
09:54:48 2023-09-27 432660 432761 94856 95484 153309 157125 163212 161705 97909 96602 116440 121169 143077 143811 432750 466941 1180694 1173695 447792 462294 132535 114649 135473 136795 163796 162516 149251 150577 95703 93782 312162 276122 817407 815891 226173 223434 292334 296371 349308 341560 350836 351699 357327 362826 333695 369165 811141 854216 587111 492092 315726 310566 359936 360497 371904 374605 371193 373980 413908 415867 713685 749325 40.45 68.0 2
09:54:49 2023-09-27 437347 433156 94893 95488 153275 157594 163144 162223 97876 97122 116119 121236 143178 144701 432714 466248 1181324 1168696 448549 465017 132283 114616 135251 136544 163500 162551 149184 150165 95603 93782 311474 276906 813644 816226 227115 223503 291728 296390 349913 342064 346999 351916 359990 361375 332522 367126 809220 847392 589613 493480 314472 311764 360988 358580 369993 375203 372647 375644 413382 413982 710330 748020 40.45 68.1 2
09:54:50 2023-09-27 436666 432746 94832 95492 153173 157230 163212 162223 97876 96700 116406 121119 143166 143901 435235 471788 1171368 1161073 451294 465017 132248 114649 135064 136862 163611 160760 152066 150479 94463 93877 312162 276906 816562 822950 227115 223365 290701 296663 350226 339322 348327 350782 358547 360518 331139 368233 807107 848191 593760 488443 315582 310060 360988 358292 369696 376523 369219 375378 412149 413982 719255 744974 40.45 68.0 2
09:54:51 2023-09-27 450920 433129 94792 95587 152779 157774 162657 162742 97843 97031 116052 121471 142980 144795 432525 468329 1180588 1152707 444204 462917 129098 114649 135077 136991 163500 162586 149217 150510 95569 93877 310530 277724 811392 823059 225837 223469 293973 294207 351465 341295 347314 348880 358835 364029 330782 366868 805984 843230 593760 489478 317353 309307 362921 360533 368556 374533 369110 376983 414912 414881 718235 747311 40.45 68.1 2
09:54:52 2023-09-27 436162 433219 94736 95700 152609 158216 162945 163298 97776 96998 116052 121505 143178 145103 436199 465997 1194093 1168425 445799 466664 132479 114649 135277 137045 163328 163279 149117 150788 95502 94218 311592 278579 805037 819630 225801 223055 292137 293616 351997 341812 348742 351880 356681 361375 329248 366610 809491 838415 585324 492049 314694 311038 360988 360205 367700 375466 369623 373944 414984 413530 712661 747201 40.55 68.1 2
09:54:53 2023-09-27 431551 435588 94768 95484 153029 157265 163178 162482 97876 96733 116086 121438 143246 144360 436575 465885 1188964 1168696 441489 464397 132409 114649 135635 136752 163831 160055 149903 150165 95769 93717 313499 276873 834877 818395 225837 222093 293546 294135 348787 342365 346720 350988 355860 362974 332504 366968 809418 851014 592310 492215 315251 309918 360264 360821 369956 372960 369515 373980 417187 414989 712350 751601 40.55 68.1 2
09:54:54 2023-09-27 437306 438849 95017 95811 153237 156847 163212 162390 97876 96700 116440 121236 143279 144092 436330 466982 1180588 1172025 450864 465345 132529 114649 135785 136671 163762 162586 149663 150165 95603 93718 318077 275760 817853 818542 225837 223434 290842 294677 349313 340743 346720 351916 357756 360260 330782 368156 808344 847465 592310 491976 313738 311510 360734 358004 369956 374342 369587 373342 411534 412755 710330 746634 40.45 68.1 2
09:54:55 2023-09-27 438545 435579 94953 95319 153339 156941 163770 162076 98149 96700 116440 121035 143246 143858 437192 471788 1173865 1161890 446904 462557 132409 114426 135507 136544 163831 162551 149903 150165 95769 93590 312293 277310 826096 825545 225765 224398 290771 295758 348847 341355 350339 348946 357613 361305 331247 364896 804808 853572 589613 492434 315654 308151 360988 358580 369372 371928 367261 375076 412510 412432 712157 744974 40.45 68.0 2
09:54:56 2023-09-27 436702 435584 94889 95319 153271 157265 163474 162223 97909 96700 116440 121119 143279 144006 436575 470938 1173865 1161073 451504 466518 132214 114537 135064 136544 163796 162814 149663 150198 95603 93718 312418 275144 819397 824809 225837 224766 289959 295693 348823 338726 347278 349407 355825 358863 329248 366574 806592 847592 586754 488826 315431 309590 360734 357501 369400 375516 369984 373688 410959 414989 720973 744826 40.45 68.0 2
09:54:57 2023-09-27 443816 434185 94759 95484 153029 157629 163178 162742 97876 96733 116406 121304 143212 144360 438307 470938 1175817 1161899 441453 467252 131158 114583 135712 137045 163693 163200 149836 150822 94266 93941 306511 279079 820326 825393 225837 226989 293007 294064 349590 340600 347278 348599 354507 360898 329533 366821 807163 844494 581351 488627 315509 308222 359394 360241 367736 374043 366158 373617 414984 413821 720193 747201 40.55 68.1 2
09:54:58 2023-09-27 436806 434181 94784 95356 153275 157774 163474 162777 97909 96733 116440 121304 143246 144360 437228 474010 1186364 1167828 447853 464689 131996 114682 134903 137250 163273 162956 149184 150923 95603 93718 314452 277298 814477 822208 225837 227024 290842 294064 350935 339476 347832 350782 355539 360260 327759 367936 808660 842192 589613 488974 313630 310424 358710 359266 368111 375623 368815 372035 413382 413821 717438 749053 40.45 68.0 2
09:54:59 2023-09-27 433160 435869 94963 95323 153275 157265 163701 162482 97909 96900 116661 119442 143638 144624 437842 468881 1187315 1173350 445448 467325 129051 114583 135998 136663 164322 160499 150010 150687 94463 93813 309487 276377 824857 820757 225693 223611 290842 293850 347142 340707 348358 349371 354188 361305 329746 364271 808917 848601 590860 493161 314401 309051 359901 360459 368808 372331 368332 373042 414984 413821 711844 749621 40.45 68.0 2
09:55:01 2023-09-27 438631 434900 94832 95425 153275 157380 163667 162962 97876 96700 116567 121202 143397 144200 438102 468773 1180675 1173695 452255 463242 132398 114537 135719 136794 163762 162814 149870 150546 95702 93717 312162 276765 816463 819704 225837 224169 291897 294677 347452 339942 348212 350530 354330 360644 329533 364714 809344 852970 592310 490133 314658 310024 357702 358113 369884 373150 367261 369456 411173 414917 712587 744716 40.45 68.1 2
09:55:02 2023-09-27 441858 435365 94889 95421 153237 157705 163439 162708 97843 96700 116440 121522 143575 144701 437847 466213 1180588 1165231 451246 464617 132432 114616 135695 136923 163796 162928 150010 150510 95668 93781 314452 277226 814663 820008 225001 222058 290329 293580 347737 341259 346247 349653 356610 359114 328680 365412 807127 849993 598110 493829 313189 309086 360988 357430 367700 372366 369515 373306 409948 413494 711154 747487 40.45 68.1 2
09:55:03 2023-09-27 439069 435436 94865 95290 153709 157230 163736 162708 98178 96668 116681 121169 143676 144058 439161 473734 1174699 1162726 452071 465769 132437 114537 135661 136966 164045 160653 151501 151064 94332 93813 311474 277694 819516 827150 225411 223768 291398 294695 347630 338108 348852 347514 355290 360354 329213 365930 804734 850595 593760 488591 314550 308081 359575 357466 369364 373519 368586 372108 409948 414405 719550 746252 40.55 68.1 2
09:55:04 2023-09-27 441593 436736 94821 95450 152749 157739 163178 163264 97843 96991 116406 121522 143212 144962 437997 471600 1180479 1155985 451824 465307 132437 114682 135170 137293 163727 163114 149629 151098 95536 93813 315561 278971 812242 825393 224533 222058 290329 292206 349559 339380 347865 348038 356109 358578 326700 365966 804771 844422 585324 488974 314143 310786 360627 357705 367932 373901 369267 372597 409195 411178 719057 746520 40.55 68.0 2
09:55:05 2023-09-27 436729 436589 94861 95421 153101 157705 163701 163116 97843 96700 116253 121404 143575 145002 439819 477155 1188149 1168111 446114 467987 132990 114583 135942 137110 163907 163358 150077 151031 95668 93813 314452 277724 815781 825545 225837 223140 290533 292927 347701 337090 349163 348277 352350 359114 327194 364529 805948 843230 589791 487934 315173 308116 357702 358580 366560 373186 367178 369456 412439 411357 721596 746413 40.45 68.1 2
09:55:06 2023-09-27 439348 438777 94760 95487 152779 157495 163516 163116 98110 96700 116440 121404 143676 144326 438868 470938 1189808 1166924 447992 466033 132146 114682 134996 137441 163204 163184 149184 151165 95502 93877 314452 278899 808653 823059 225202 223140 292223 293133 349559 338655 346773 349402 355990 360898 328550 366931 808734 840748 589613 490364 313804 309630 358062 358113 365460 373519 367261 369420 412985 411071 715261 747164 40.55 68.1 2
09:55:07 2023-09-27 436738 436776 94832 95323 153880 157425 164019 163023 98116 96867 116728 119442 143774 144658 440401 471375 1187537 1175367 445460 466069 132713 114517 136290 137123 164516 162744 150110 150372 95702 93686 312418 279079 823955 823059 225202 222203 290365 293587 346098 339441 346773 347550 352315 359149 330489 360510 808308 847519 581036 491629 312749 310004 358241 359121 367405 370109 366122 369492 412768 411935 710330 745699 40.55 68.0 2
09:55:08 2023-09-27 454857 436593 94760 95533 153173 157485 163736 162742 97876 96668 116600 121370 143562 144304 440135 472237 1184037 1173695 453591 466033 132621 114537 135699 137147 163831 162850 150245 150647 95602 93654 315065 279277 819068 822618 224950 222998 290662 294207 346513 338548 346627 351473 354484 359883 328148 362550 808917 850595 581036 492460 314808 307615 356592 357466 367664 370679 368559 368828 410884 412587 713363 744643 40.45 68.1 2
09:55:09 2023-09-27 443003 436771 94858 95256 153267 157265 163588 162742 97843 96668 116440 121370 143279 144326 440131 471788 1180675 1170359 450503 465343 132432 114426 135747 136957 163796 162814 150007 150856 95569 93686 315065 277688 820289 820661 224182 223140 289079 292687 347474 338417 345161 349125 353905 356372 326700 363430 805984 850595 582466 490862 313507 308186 358194 355286 366302 371218 370280 371802 409964 412651 709102 744790 40.45 68.0 2
09:55:10 2023-09-27 441592 438076 94800 95227 153629 157051 164261 162223 98178 96535 116714 121169 143810 143858 440443 474436 1174699 1164382 450643 466033 128953 114550 135747 137088 164537 163130 150110 150546 94266 93813 311358 277694 825418 829499 224146 222827 289044 293580 345578 339579 348605 346119 353338 356691 327688 360510 804853 850595 582466 488974 313738 306257 358241 356391 367664 371218 366622 369456 408728 411971 717401 744937 40.45 68.0 2
09:55:11 2023-09-27 441593 438067 94833 95290 152995 157739 163588 163264 97876 96700 116440 121438 143246 144979 440443 473734 1177133 1159423 450611 468946 132146 114616 135064 137182 163727 163149 149663 151132 95536 93782 314452 278543 810993 827736 224182 223397 288098 292206 347737 337362 346492 346433 353409 357361 327877 363757 804779 847398 571058 490112 314808 308924 358062 355143 365025 372154 367032 369276 409133 409736 719513 742192 40.45 68.0 2
09:55:12 2023-09-27 438084 440463 94821 95290 153025 157594 163701 163151 97843 96700 116547 119408 143473 144825 440186 475737 1184851 1166004 447354 466582 132594 114550 135371 136794 163796 162850 149663 150647 94145 93877 315065 278507 814680 826564 224569 221856 291073 291352 346377 335569 347829 346433 350980 357784 325190 360510 804734 838415 582466 487243 313481 307150 356056 357430 365168 371809 364996 368237 409948 409484 721084 746068 40.55 68.1 2
09:55:13 2023-09-27 440608 438741 94700 95290 152745 158070 163212 163526 97876 96700 116440 121438 143575 145002 440443 472333 1189808 1168385 448903 467455 132146 114682 135030 137666 163301 163184 149184 151165 95404 93877 314452 279437 806922 824225 224182 222515 291648 293712 348537 338405 344907 348176 354484 359376 324825 363575 806943 838893 578533 486580 313507 308151 356592 356391 366891 372366 368743 368756 408728 408552 717273 743931 40.45 68.1 2
09:55:14 2023-09-27 437879 439122 95018 95419 153663 157091 164123 162979 98047 96635 116728 119359 143774 144326 440557 470243 1182932 1178403 447914 466069 132713 114236 135695 136828 164801 160877 150211 150647 95735 93622 313363 277298 827589 826564 224569 221164 289009 293176 345301 337670 344871 346433 350210 356940 325716 359859 807163 850595 586510 490898 311765 307185 356592 358004 367671 369521 367178 368828 409984 410131 710330 748793 40.45 68.0 2
09:55:15 2023-09-27 442966 439382 94768 95294 153271 157230 163736 163003 97843 96700 116600 121438 143913 144326 438960 472298 1180588 1173695 452924 467419 132529 114340 135771 136654 164287 161212 151643 150963 94332 93877 317494 277972 821062 823202 223688 222373 288906 292764 345956 337599 344638 347514 351260 356859 327758 360258 807127 850595 582466 486652 313952 309046 355521 355001 365496 369815 367699 367131 406930 410095 712350 742425 40.55 68.1 2
09:55:16 2023-09-27 443231 439418 94825 95281 153029 157230 163701 163037 97843 96700 116406 119522 143279 144326 438960 469062 1180675 1161927 452145 466761 132180 114268 135473 136862 163796 162850 149937 150889 95470 93686 315065 278579 821628 824225 222399 222359 288273 291317 345578 338690 342627 345463 352386 357863 326771 360402 802461 848601 589410 492397 313062 308125 358495 357643 367151 368829 368743 369312 409495 408697 708024 745028 40.45 68.0 2
09:55:17 2023-09-27 444996 439413 94793 95252 152995 157195 163736 162777 97843 96503 116440 121286 143827 144291 447027 475629 1175442 1163332 455411 466618 132249 114393 135337 136915 163624 158782 149940 151031 94070 93686 314452 278543 814308 826705 223295 222075 289158 290467 346655 336075 345197 347533 350980 356287 326771 360402 800652 846322 589970 487588 312494 305973 357164 354219 365531 370145 364960 368237 408340 410095 719003 742229 40.45 68.0 2
09:55:18 2023-09-27 446590 440440 96968 95285 152081 157490 163203 163560 97677 96700 116086 121471 143279 144795 438616 473770 1180592 1155985 455185 468149 132054 114537 135030 136991 163762 163184 149663 151132 93810 93749 313499 280569 811630 827150 221741 222359 289227 290193 348354 336075 344710 345392 354948 356038 324645 360294 804853 845035 581036 488244 313952 308524 356449 355876 364038 370109 365808 368237 406043 408304 720506 742718 40.45 68.0 2
09:55:19 2023-09-27 440076 441399 94769 95260 153067 157425 163529 163546 98116 96635 116373 119661 143808 144692 442320 479115 1186434 1165194 447500 468185 132180 114268 136076 137554 163831 162964 149903 150856 95370 93622 331819 280074 819805 827326 223167 220511 288133 290432 345578 337625 346283 344319 351992 355876 324933 359859 804134 838379 589410 487243 312749 305759 355521 356391 363273 369521 363857 367166 408728 407623 719255 746068 40.45 68.1 2
09:55:20 2023-09-27 441858 441732 94769 95228 153029 157594 163770 163298 97843 96700 116440 121438 143676 144326 439314 476623 1188194 1166962 450864 468845 130156 114616 135162 137405 163762 163413 149903 151165 95569 93718 315405 280473 819069 827003 222882 221072 290309 290573 347071 336205 342519 346813 351920 357434 324789 360474 804808 839075 589410 488244 312570 307185 355450 355286 363273 369863 366216 368787 406871 407052 714754 742462 40.45 68.0 2
09:55:21 2023-09-27 440738 440297 94731 95385 153423 157420 164075 162742 97876 96668 116440 121236 143774 145103 440018 471600 1179222 1174514 446539 467311 132248 114157 135507 136544 164585 162850 150177 150614 95569 93578 321296 277724 827110 825393 223167 220097 287295 290467 343506 336618 342663 344837 351497 356859 324933 357660 804808 847556 579607 489441 312841 306789 354454 356356 365168 367578 365033 366579 407548 407694 710330 744937 40.55 68.0 2
09:55:22 2023-09-27 445839 440755 96934 95092 153135 157265 163736 163151 97876 96700 116406 121404 143279 144326 440616 473734 1180588 1170964 453232 467820 130411 114517 135524 137037 164308 161141 150110 151031 94070 93686 312418 278435 823069 825039 222364 221630 288738 290432 344540 338619 341785 346469 351992 355752 324933 358235 804661 848638 582466 486616 311734 307185 354987 353652 364329 368419 366918 366028 406043 407658 708208 744755 40.55 68.1 2
09:55:23 2023-09-27 441588 441412 94769 95096 153029 157230 163736 163292 97843 96535 116086 121438 143246 144326 439960 471462 1177170 1161890 450539 467491 132180 114236 135379 136862 163796 162885 150040 150647 95470 93590 314094 279007 818949 826564 221705 221129 288942 290193 344540 337670 342591 344319 351260 356323 324825 357121 802423 850375 587469 493512 312399 306753 357559 355876 365595 368862 365625 371422 405898 406981 708244 740581 40.45 68.1 2
09:55:24 2023-09-27 445490 441755 96931 95092 153059 157226 163770 163037 97949 96535 116661 119325 143805 144189 443022 477895 1178042 1161788 455979 467969 132376 114203 135371 137030 163762 162920 150144 151027 95370 93750 333781 280074 815953 828568 222017 220475 288057 290573 345059 334561 342699 343356 351992 354685 324861 359316 800087 843267 581036 487243 312841 306789 355557 354871 363818 369850 363857 367095 405971 407658 718456 738161 40.55 68.1 2
09:55:25 2023-09-27 445829 444181 96871 95260 152775 157670 163212 163560 97543 96700 116052 121555 143077 144927 439587 475176 1180680 1156022 450974 468557 131962 114268 135327 136991 163831 163035 149903 150963 95370 93686 315065 281560 818373 829741 220361 220966 288996 291605 347861 337662 342375 346796 351920 354046 323732 360222 802571 845035 585324 485805 313062 306789 355521 352099 366113 369569 363857 367166 405649 407052 719993 744139 40.45 68.0 2
09:55:26 2023-09-27 442726 441818 94761 95417 153169 157565 163632 163570 97746 96834 116373 119442 143541 144928 441173 475176 1184830 1159943 447341 468149 130411 114124 135464 136870 163555 160653 150144 151132 95370 93622 315405 279509 835638 829813 221705 219789 290273 295510 344540 335569 342663 342902 350245 356859 323348 358235 801433 839075 588719 486544 313062 306573 356663 354219 363791 367905 364408 368273 408340 404886 713202 744666 40.55 68.0 2
09:55:27 2023-09-27 441858 442115 94716 95195 152813 157739 163770 163333 97843 96602 116406 121438 143279 144360 439888 478111 1183945 1163332 449233 468881 132253 114236 135178 137081 163796 163065 151643 151031 94070 93877 313499 279401 826453 830573 222293 219613 288906 291751 346878 335934 342375 342902 350210 356859 322571 359908 802002 840858 582466 486544 312176 306177 357164 354752 362803 367905 363893 368237 408340 404002 712661 743845 40.45 68.0 2
09:55:28 2023-09-27 443206 441998 94737 95508 152991 157265 163770 163298 97949 96700 116406 121404 143246 144360 440962 478003 1186364 1164404 451232 468881 132180 114046 135064 136957 163831 162885 150412 150994 95470 93559 321062 279473 820289 827736 222052 219600 288535 295455 343541 334022 342627 346491 349944 356609 323384 357121 801254 841453 590860 486208 311327 306573 353887 354752 362150 369637 360573 367863 406266 404886 719550 744409 40.55 68.0 2
09:55:29 2023-09-27 441566 442138 96896 95092 152813 157265 163736 163151 97709 96535 116086 121404 143313 144326 439399 475916 1189776 1167592 451135 468845 129687 114616 135209 137274 163441 158782 151077 151659 93810 93781 314452 279437 811204 826564 221457 219815 288535 295074 345578 334596 341279 347287 350540 355503 322893 361503 802424 836670 589613 486898 312176 305333 354193 354219 362150 369005 363564 367082 406043 404944 715334 742792 40.45 68.1 2
09:55:30 2023-09-27 453878 442147 96837 95256 152533 157739 163212 163857 97510 96932 116052 121741 143456 145131 441913 471635 1189808 1168696 449269 468918 132253 114268 135030 136991 163796 162956 149937 151165 93745 93654 312545 282466 817359 825393 221360 219789 288942 288793 345059 336346 340488 343356 351209 356038 321558 359616 803487 838929 578178 490753 312360 306753 357016 355876 362948 366738 364960 368161 406043 405831 710183 742192 40.55 68.0 2
09:55:31 2023-09-27 442338 442106 96930 94993 153275 156986 164397 163319 98116 96570 116762 119111 143708 144303 441439 474329 1184125 1175330 452145 470315 132345 113889 135596 136663 164572 160025 150177 150647 95470 93559 314307 280074 823484 825393 222243 219438 287688 290370 344923 335605 341519 345573 350966 356859 322893 357946 802424 838415 582466 490552 311514 306573 354454 355286 363534 365646 363893 368124 406266 403967 708208 744937 40.45 68.0 2
09:55:32 2023-09-27 443003 441818 96930 95058 153309 157230 163805 162811 97876 96339 116748 121119 143909 144058 441435 474472 1183945 1171147 452108 468515 132070 113446 135396 136578 164316 162622 150211 150788 95370 93559 313363 277760 827049 825545 222115 219473 287746 290212 344923 335463 341412 345573 350293 356431 323169 357510 801218 843230 578178 490169 312140 306753 354419 355250 361102 365356 363564 368051 405129 404284 708244 744409 40.45 68.0 2
09:55:33 2023-09-27 446161 441714 94769 95121 153173 157056 163667 163126 97778 96503 116440 121236 143575 144701 441475 475032 1180588 1172711 454212 468881 130515 114327 135379 136578 163831 160760 150177 150681 95404 93559 315405 279007 832246 825545 221360 219754 287283 295946 342476 334561 341519 343356 349380 352562 322893 357946 802497 848638 579607 486580 311734 305333 354752 354871 362729 365681 362758 365971 404793 405240 712350 744226 40.45 68.1 2
09:55:34 2023-09-27 449620 442151 96905 95030 152817 157230 163736 163361 97776 96535 116406 121270 143313 144360 441692 473980 1180588 1165305 453269 468918 131962 114294 135524 136752 164343 160760 150110 151064 93940 93622 314094 279329 826108 827736 220149 219921 287688 295210 342991 336111 341616 346306 351497 352562 322368 358454 802461 848036 587960 486652 310414 305333 353922 354370 362150 366773 364996 367082 403583 405204 707204 741667 40.45 68.0 2
09:55:35 2023-09-27 447082 442151 96804 95317 153139 157230 163701 162811 97974 96535 116086 119412 143246 144291 441620 476180 1176825 1165212 450467 468845 132364 113290 135695 136252 164815 162744 150626 150476 95502 93527 314452 278742 829567 828532 220255 219035 288093 291024 342501 336075 341207 342902 350966 352562 321808 357946 802002 845652 579607 490862 310414 305890 356980 354621 364048 367567 364371 368124 404080 405723 706093 740545 40.45 68.0 2
09:55:36 2023-09-27 445792 441827 96934 95025 153241 156906 164261 162777 97843 96668 116406 121404 143774 145103 445472 477715 1177205 1165137 451776 468580 132502 114170 135815 136657 164676 162779 150626 150929 95502 93527 314452 278327 829986 829741 220290 219460 287688 291569 344923 335569 341483 342866 351497 352597 321225 356861 802002 846884 587960 493863 311073 306321 355485 354871 363791 367308 363530 368422 404685 403967 706093 738161 40.45 68.0 2
09:55:37 2023-09-27 445747 445756 94769 94963 153275 156837 164261 162742 97811 96793 116406 121404 143166 144300 441728 477967 1174699 1164382 453219 468845 132214 113446 135507 136475 164815 162779 150626 150510 95536 93495 315065 278115 828735 829741 220255 219000 287395 295837 342695 338129 342025 342614 351209 353445 321701 356715 804143 846234 582466 492460 310305 306789 354916 353870 363791 365681 364374 366752 403440 403931 708047 739242 40.45 68.1 2
09:55:38 2023-09-27 445829 444435 94753 93413 153037 157390 164123 163422 97746 96635 116533 119442 143774 144658 441548 476036 1176225 1165826 450503 468593 132898 113524 135695 136313 164815 160497 150626 150546 94070 93495 317486 279007 829099 829813 219912 218659 287283 290409 342983 335569 340452 342866 350930 352527 320869 357440 800050 845688 579607 490898 310414 305890 355236 354621 363534 367308 363820 368124 403512 403931 706093 740581 40.45 68.0 2
09:55:39 2023-09-27 445792 441827 96825 95029 153207 157051 163770 163298 97744 96535 116086 121320 143178 144701 441728 477258 1173728 1161890 451886 468954 132214 114084 135695 136509 164815 162779 150626 150614 95536 93558 314452 278952 837506 831857 220149 218895 287652 291612 342839 337662 340824 342650 350930 352527 321296 356861 800003 847435 587960 490862 310414 305566 354454 354835 363021 366792 363820 367863 403225 406119 706093 742283 40.45 68.0 2
09:55:40 2023-09-27 446708 445532 94769 93215 153139 156653 164490 162742 98009 96503 116440 119291 143406 144291 441439 478111 1171788 1166004 450539 468918 132437 113368 135562 136586 164665 162814 150626 150647 95502 93527 313229 278314 832225 831576 219569 218354 287310 295510 342465 334525 341483 342275 350437 352527 320834 355456 802002 848155 592142 490862 310414 304994 356980 353870 363021 366792 360681 367863 403512 405116 706130 741658 40.45 68.0 2
09:55:41 2023-09-27 445141 444653 96997 94823 153275 156688 164261 162595 97843 96075 116600 121169 143710 143824 441728 478111 1173865 1164382 454324 471122 130411 114294 135558 136407 164412 160938 150559 150896 93940 93495 314307 278399 835777 832201 219877 218589 287081 291605 342176 333987 341448 342552 349626 352527 322638 354667 800297 848155 590670 492810 310853 304744 354419 353870 363021 365763 362872 368124 403512 405404 708208 742186 40.55 68.0 2
09:55:42 2023-09-27 446867 446389 96930 94823 153173 156688 164490 163092 97916 96503 116086 121404 143562 144300 445360 478075 1174699 1164382 453541 468918 130593 113368 135695 136509 164849 162850 150626 150614 95536 93591 318022 278579 828192 830988 219569 218319 287207 290409 342983 334525 340452 342275 349908 351506 320573 355492 801433 846920 586510 490515 309138 304530 354419 353870 362765 365763 360645 367603 402873 405404 705556 741141 40.55 68.0 2
09:55:43 2023-09-27 446486 445272 94891 94795 153135 156182 164261 162482 97949 96538 116661 119208 143871 144223 441439 477967 1174625 1166393 453430 468773 132376 113368 135553 136629 164551 160497 150522 150929 95502 93495 315251 278151 830263 832448 219771 218319 287081 290517 342983 333520 340452 342275 349590 351998 322785 354630 800297 848000 592142 490515 310414 303959 354419 353870 363021 365763 360609 367082 402873 404833 707669 740872 40.45 68.0 2
09:55:44 2023-09-27 447346 444653 96858 94795 153029 156688 164296 162742 97876 96075 116795 119150 144122 143824 444299 482212 1173865 1162726 455368 468954 131928 113368 135064 136544 163831 162850 150144 150889 93810 93463 314307 278543 824852 832201 219666 217676 285860 290819 342983 335759 340967 342311 348818 351998 320312 354093 800297 848155 587728 489478 311293 304066 354419 353870 360979 365727 360501 367082 402873 404833 711154 743093 40.45 68.0 2
09:55:45 2023-09-27 448066 445087 94761 93091 152900 156767 164407 163092 98014 96438 116728 119077 143873 144500 444963 482212 1174699 1164308 454424 468918 131962 113446 135251 136684 164308 162885 150177 150647 93810 93495 316358 279874 828587 832201 219381 217676 285601 290409 342983 333870 340967 341794 348854 351998 320312 353594 800297 848191 590670 489441 310853 304030 353887 351880 360979 365763 359958 367082 402909 404833 709753 738161 40.45 68.0 2
09:55:46 2023-09-27 447159 446015 96837 94856 153029 156618 163805 163264 97843 96075 116600 119116 143473 144680 444927 479755 1174699 1162726 456453 468629 132146 113524 135439 136544 164287 160760 150733 150963 93940 93590 318022 278435 829608 832055 219429 218579 285530 291256 342911 333870 341243 342275 348818 351963 320548 353557 800297 846957 592142 486688 311293 304030 353922 353870 360979 365727 359958 367045 402307 404264 709753 741658 40.45 68.0 2
09:55:47 2023-09-27 445986 445538 96967 94861 153241 156688 164568 163398 98047 96339 116600 119082 143943 144058 444987 482712 1171368 1162726 455157 468954 132253 113368 135473 136522 163796 162850 150211 150788 93745 93463 316358 277724 825307 832201 218886 217641 285316 290431 342983 333870 340967 341758 348573 351471 320312 351533 799730 847556 583610 489441 310414 303142 353392 353870 360979 365727 359451 366526 402307 404264 709249 741131 40.55 68.0 2
09:55:48 2023-09-27 448333 444257 94628 94795 152995 156688 163805 162742 97843 96339 116440 118917 143909 143824 444927 483040 1175442 1165482 456554 468845 132157 113524 135405 136820 164378 160990 150318 150997 93810 93527 315405 278543 824509 834561 219323 217432 285566 290409 342983 333870 340488 341650 348818 351436 319863 351569 800297 848638 583610 489441 310414 303142 353887 351880 360979 365179 359451 366526 402307 404548 708208 740346 40.55 68.0 2
09:55:49 2023-09-27 447118 446646 96803 94667 153003 156802 164261 162777 97843 96075 116406 118917 144802 143801 445278 483796 1171368 1161899 458781 468990 131894 113368 135064 136509 163831 162814 150144 150889 93810 93495 318022 278151 825529 832790 220729 217117 285454 288775 342983 333870 340488 341241 347768 350455 319603 351533 798032 846920 582160 486616 310414 303106 353356 351880 360979 364667 358369 365971 402271 403659 709753 740088 40.55 68.0 2
09:55:50 2023-09-27 448173 445910 96837 94766 152969 156663 164269 163285 97949 96406 116661 119111 143808 143989 441439 482858 1176295 1162540 456480 468918 132253 113446 135162 136607 164423 160760 150144 150856 93550 93431 315405 280074 825307 833380 218886 217303 285129 288883 342983 333870 340452 341481 347768 350945 319863 351496 800297 847556 592142 486652 310414 303035 355505 351880 360979 364667 358874 365971 401953 403659 710293 738416 40.55 68.0 2
09:55:51 2023-09-27 448609 447059 96833 94766 152995 156723 163805 162777 97843 96371 116440 121119 143710 143858 446259 481211 1173865 1161073 455910 468954 131836 113290 135030 136544 164444 162885 150177 150889 93745 93495 324103 278579 827333 832201 218206 216965 284694 288775 342983 333870 340177 340761 347245 350945 319863 351496 798032 847556 589199 486652 310414 303106 355003 351880 360979 364631 358333 364864 401985 403373 708869 740909 40.45 68.0 2
09:55:52 2023-09-27 447967 445583 94729 94928 153105 156877 164123 163126 97713 96274 116406 121253 143476 144500 446731 483468 1174699 1161899 455830 471679 130230 113824 135064 136509 163796 162885 150144 150923 93680 93559 315405 279204 821572 832201 218511 216931 284582 288775 342983 333834 340177 340761 347245 350420 319863 351460 798032 846957 592142 486544 310414 303106 355003 351880 360979 364631 357758 364900 401142 403695 710330 740176 40.45 68.0 2
09:55:53 2023-09-27 457326 446966 94595 94861 152995 156981 163770 163230 97843 96371 116440 121286 143473 144111 445629 480536 1174699 1161598 457429 471715 131928 113368 135303 136718 164308 161258 150492 151064 93810 93463 318022 279293 821686 834488 218558 217164 284539 288775 342983 333834 339938 340954 347203 350350 319828 351460 798032 851384 560808 486580 310414 302858 355003 351880 360979 364631 358297 364864 401107 403695 710330 743085 40.45 68.0 2
09:55:54 2023-09-27 448019 444952 96803 94730 153037 156946 163770 163264 97677 96075 116440 119082 144192 143953 446866 480536 1171368 1161899 456917 468990 132162 113368 135030 136518 163796 162885 150177 150788 93550 93527 315405 279473 826978 832201 218417 216594 283826 288775 342983 333364 339938 340761 346722 350385 319379 351424 799164 846957 561155 488627 310414 302645 354752 351880 360979 364631 357256 364828 401107 403695 710330 740605 40.45 68.0 2
09:55:55 2023-09-27 450420 444952 96765 94697 152723 156941 164119 163264 97709 96075 116086 121085 143279 144155 445338 483468 1177957 1160925 457202 471534 129825 113824 135337 136786 163658 163430 150144 151098 93550 93463 318449 278991 823976 833380 218476 216931 284259 288775 342478 333546 339938 340761 346722 350385 319863 351460 798032 846957 589199 488974 310414 302645 354502 351880 360979 364667 357794 364864 401071 403659 710330 741131 40.55 68.0 2
09:55:56 2023-09-27 448129 451141 94802 94766 152681 156976 163770 163003 97811 96339 116086 121035 143562 143901 445629 480500 1173865 1161073 457429 471715 131711 113446 135030 136544 164594 162850 150144 150647 93550 93463 312162 279473 821570 833380 218018 216594 283919 288775 342983 333364 339389 340450 345680 349372 318896 351141 798032 845724 590670 488627 310195 302610 354002 351844 360979 364631 357220 364828 401071 403659 711154 740079 40.45 68.0 2
09:55:57 2023-09-27 450687 444952 94770 93215 153037 156951 164019 163195 97746 96471 116339 119029 143575 144223 445553 483578 1174699 1161073 456665 472382 129987 114104 135170 136578 163796 162999 150144 150889 93745 93559 318449 279473 819185 833380 218171 216292 283913 288874 342983 332895 339186 340725 346443 349826 318896 351177 797995 845688 582466 487588 310195 301831 354002 351844 360979 364375 356182 364312 400473 403340 710330 738416 40.45 68.0 2
09:55:58 2023-09-27 451167 444988 96670 94701 152749 156688 163736 163037 97744 96339 116052 118951 143279 144157 446295 481246 1174699 1161073 457317 471715 131528 113368 135052 136544 163831 162885 150177 150994 93550 93495 318449 279545 822463 833380 217528 216292 283591 288572 342983 332895 338436 340725 345680 349826 318896 353915 798032 845688 582160 486616 308193 302150 354930 351807 360943 363800 360010 364536 403246 401990 708060 741145 40.45 68.0 2
09:55:59 2023-09-27 449025 447796 94794 93091 153393 156802 163770 162742 97843 96043 116440 119010 143609 143714 446295 481246 1171368 1161899 457317 472520 131894 113213 135064 136509 163831 162885 150177 150748 93550 93399 318022 278579 825307 833380 217563 216292 283950 288775 341982 333834 339389 339697 345361 349861 319507 350894 797995 845724 582160 491061 309465 302610 354502 351807 360399 363539 359389 364276 400473 402136 708710 740079 40.45 68.0 2
09:56:00 2023-09-27 448817 445461 96661 94730 152889 156579 163805 162777 97843 96496 116440 118951 143279 143824 445338 481282 1173865 1162726 457354 471389 129687 113524 135303 136509 163693 163165 150525 150822 93745 93527 320529 279293 828657 833970 217528 216292 283826 288879 342212 333510 339115 340175 345680 349337 318379 351033 797871 843267 561850 489441 308592 302645 354502 351807 360943 363539 358874 364570 399560 401290 704957 740079 40.55 68.0 2
09:56:01 2023-09-27 457321 446803 94688 94630 152995 156435 164296 162777 97949 96537 116086 121152 143575 144701 446963 479790 1173865 1163332 453282 471679 131962 113057 135064 136063 164585 160497 150385 150614 93680 95651 315251 279007 831199 834818 217493 216257 284694 288775 340399 333870 338092 339697 346758 349059 318910 350930 799164 843692 568667 489478 308556 302645 354502 351240 360399 363284 358369 363725 399280 401290 705057 737686 40.55 68.1 2
09:56:02 2023-09-27 449130 448223 96732 94533 153029 156331 164296 163065 97744 96570 116466 119043 143795 144130 447839 482944 1174662 1166004 454832 472237 132192 113368 135439 136347 164585 162814 150522 150439 93810 95553 312162 278971 830418 833380 217493 216153 284796 288775 339921 333870 338330 339423 346443 348329 316681 350400 798032 843267 589199 486652 306784 302185 354002 351240 359892 363284 358333 363761 398685 401218 704060 740079 40.45 68.0 2
09:56:03 2023-09-27 449137 445684 96762 94598 153029 156435 164559 162629 97843 96075 116440 118917 143710 143858 448132 481246 1174699 1162726 454721 472418 132070 113057 135379 136739 164322 162885 150452 150580 93550 93495 314307 280074 840766 833970 217341 216072 284694 288788 340399 333870 338365 339423 346236 349059 316460 350364 798032 845724 587728 486652 308592 302185 354002 351276 359856 362994 357794 363725 398720 400937 706130 739820 40.55 68.0 2
09:56:04 2023-09-27 450843 449075 94725 92834 153173 156440 164570 162674 97778 96306 116694 118947 143674 143870 446611 481211 1171368 1163332 456016 468665 131711 113057 135064 136097 163555 162893 150177 150406 93550 95651 316358 278579 825629 833380 217155 216049 283393 288801 340914 333364 338365 338673 345645 348329 316681 349343 798032 845724 589199 486616 308592 301268 352010 351240 359602 362415 356217 363432 399244 401218 707168 737981 40.55 68.0 2
09:56:05 2023-09-27 449771 445684 96829 94529 152783 156182 164704 162629 97843 96075 116440 121035 143279 143858 446781 480837 1171368 1161890 453232 472752 132070 113135 135162 136376 164585 162622 150177 150647 93550 93324 317494 279240 838615 833380 217155 215587 283861 288666 340674 333834 338365 338708 345680 348294 316681 349835 797995 845091 583610 486652 306820 301938 354680 350988 359604 362711 360047 363580 399138 400794 707114 739931 40.55 68.0 2
09:56:06 2023-09-27 448056 446831 96761 94626 153029 156217 164296 162629 97949 96242 116440 118782 143710 143724 446077 483578 1171368 1161598 455692 472418 131928 113135 135030 136286 163831 160760 150177 150647 93550 95586 317312 279437 840177 834818 217155 215887 283861 288572 340674 333364 338128 338673 345402 348294 315982 349343 798032 843692 584786 486616 308375 300913 354002 350746 359602 362959 357220 363175 398685 400937 706130 739201 40.55 68.0 2
09:56:07 2023-09-27 449776 445720 96636 94598 152783 156435 163805 163023 97843 96043 116326 118454 143279 143426 447036 483432 1175442 1163332 457279 472977 131974 113368 134962 136244 164183 163130 150110 150822 93550 93431 316001 279007 841623 833970 219286 216015 283322 288499 340878 332823 337855 339375 344983 348224 316868 349499 796229 845055 590670 488974 308556 301232 351974 350710 359314 362415 359027 362627 398685 400584 708171 737981 40.45 68.0 2
09:56:08 2023-09-27 449123 446974 96702 94569 153037 156410 163805 162742 97510 96371 116052 121202 143212 144291 446963 480852 1174699 1162726 453196 471715 131894 112980 135030 136063 164551 162551 150385 150198 93550 95617 318449 279184 832550 832201 216783 214919 283790 287414 339813 333599 339444 338364 345125 347704 322050 349272 796793 838451 586257 486616 306748 301232 351974 350674 359278 362415 357256 362590 398334 400022 704023 739554 40.55 68.0 2
09:56:09 2023-09-27 449776 447010 96765 94500 152995 156182 164546 163023 97916 96373 116661 118748 143907 143870 446854 484262 1173717 1162615 455942 471316 131802 113135 135030 136388 164537 163165 150144 150476 93550 95553 317312 278971 830040 833970 216818 215980 283591 288088 339849 332859 337819 338601 345090 348224 315947 349236 797394 843230 587728 486580 306784 301232 351974 350674 358772 362415 356182 362590 398649 400022 706093 740079 40.45 68.1 2
09:56:10 2023-09-27 449771 446974 96627 92578 152783 156148 164568 162595 97677 96011 116406 118454 143710 143824 448047 481282 1171368 1162726 453160 471679 132070 113057 134996 136148 163831 162551 150144 150510 93550 95651 314307 279007 829131 833970 216597 214919 283542 287981 339849 332859 337345 338091 344571 347704 317707 348745 796756 843267 583610 488974 306748 300669 351974 350674 358772 361366 358518 360515 400861 399738 708084 739820 40.55 68.0 2
09:56:11 2023-09-27 448727 446867 94729 92706 152893 156405 164352 162866 97746 95979 116052 118454 143577 143358 448132 484911 1174699 1161561 455874 472382 131676 113290 134996 136278 163796 160835 149803 150681 93486 95651 315405 279204 826999 834818 216597 214919 282028 287877 340399 331816 337345 338126 343572 347739 318623 348709 795629 843656 593797 488627 306784 300740 351974 350674 359278 361331 358011 360515 398334 399987 708208 740256 40.55 68.0 2
09:56:12 2023-09-27 452334 447100 96435 94565 152259 156653 163736 163116 97543 96043 116019 119116 143994 144500 447985 482297 1171368 1159386 458585 472752 131460 113135 134589 136509 163500 162814 149663 150889 93421 95586 317486 279509 818158 833380 218050 214919 282028 286535 341946 330813 339444 338637 343312 347185 316425 348990 795666 838451 560808 485154 309097 300984 351758 350530 360799 363362 357357 360298 400971 401076 713252 739632 40.55 68.1 2
09:56:13 2023-09-27 453537 449185 96534 94634 152545 156916 163701 163491 97510 96075 116052 121119 143081 144210 446647 481246 1177234 1158562 458734 473122 131425 113368 134555 136509 163500 163114 149217 150889 93292 93399 318022 281939 820423 832201 216110 215737 282187 286061 341982 330813 339444 338673 343537 347946 316425 350046 795629 838415 560808 483281 306820 300986 351974 350181 360399 363539 357504 360407 398055 400901 711114 737981 40.55 68.1 2
09:56:14 2023-09-27 450899 447674 96401 94667 152014 156941 163439 163526 97510 96371 116019 121236 143246 144871 445822 483468 1177931 1156716 457239 472649 129507 113368 134674 136441 163589 163394 150900 151098 93292 93495 318635 282610 823508 832165 216823 216015 282925 285294 342320 331547 338724 338601 343502 347946 318598 350858 796829 839075 582466 483281 306748 300986 351726 349090 359856 364631 357757 360407 397029 400901 713202 737981 40.45 68.1 2
09:56:15 2023-09-27 450899 449164 96363 94667 151980 156941 163240 163526 97478 96371 115859 121202 143079 144701 445301 479790 1177133 1152670 456016 473791 131425 113057 134184 136381 163238 162850 149217 150889 93292 93356 315561 282865 820779 832201 216823 214919 283357 284951 341946 331314 338724 338673 343021 347702 321555 350894 795666 839075 578178 483281 306748 300986 351479 348563 359314 364631 357757 360117 397029 400022 713165 738059 40.45 68.1 2
09:56:16 2023-09-27 450904 448025 94733 92958 152511 156916 163495 163536 97413 96603 115952 119111 143077 144692 446781 482103 1179833 1152670 450611 471353 129618 113446 134555 136370 163465 160167 149629 150647 93421 93527 315065 283302 818835 834224 216823 214884 283450 284787 341430 331314 338245 338637 343021 347702 315920 351141 795666 836634 578178 483281 306604 301232 351726 347550 357693 364375 357757 360117 397029 398795 712120 737086 40.45 68.1 2
09:56:17 2023-09-27 452435 448340 96397 94676 151777 156976 163474 163708 97478 96602 115939 121404 142980 144360 446999 483040 1180588 1152670 450575 473857 131368 113057 134589 136063 163500 162850 149663 150748 93292 95586 316524 282902 817371 834561 216823 214850 283790 284951 340949 331816 338245 338637 344810 347946 315920 350364 795666 839075 578178 484551 306100 302010 351479 348563 359314 364347 357211 363069 399058 400442 715394 737889 40.45 68.1 2
09:56:18 2023-09-27 450827 449271 96499 92890 152123 157021 163178 163526 97411 96661 115826 119291 143010 144521 446963 479790 1179001 1157253 454212 473122 131460 113057 134184 136509 163500 162885 149663 150889 93292 93527 318022 283703 818578 833970 216823 214884 283446 284561 341706 331458 338484 338601 342507 347458 315920 350364 796098 840263 574305 483281 306784 300775 351479 349653 359856 363539 356709 360117 396316 400058 713685 737981 40.45 68.1 2
09:56:19 2023-09-27 453768 448376 96546 94537 152086 157195 163178 163298 97344 96503 116019 121236 143212 144360 446999 481211 1178877 1156427 455303 473791 131243 113213 134184 136509 163648 161431 149560 150923 93034 93399 318635 283503 816690 834561 216823 214884 282925 284751 341670 330813 338245 338091 342472 346900 315920 349308 797871 842817 560808 484088 308218 300634 351335 349509 359676 363071 356490 360262 398020 400268 711077 740934 40.45 68.1 2
09:56:20 2023-09-27 450971 449072 96625 94663 152225 157086 163474 163326 97615 96306 116052 121202 143246 144291 447669 483468 1173870 1156059 458357 473791 131334 113213 134184 136509 163238 162885 149251 150994 93227 93399 318022 282865 814777 833970 216823 214919 282134 285223 341706 330545 338724 338126 342507 347946 321823 349007 793345 840858 560808 483281 307854 301796 350984 349617 359566 363249 355917 359863 396316 400022 711114 737981 40.45 68.1 2
09:56:21 2023-09-27 453559 448412 96426 94598 152259 156941 163212 163560 97510 96371 116272 119208 143784 144624 446562 483578 1178042 1156716 457166 472940 129507 113368 134150 136582 163238 162885 149663 151027 93353 95718 315405 282829 822877 832201 216715 214815 282064 284854 341706 330777 337767 337617 342247 347458 315920 349272 793381 839075 582466 483281 306712 300283 350948 348563 359314 363539 356457 359827 397029 399987 711114 737981 40.45 68.1 2
09:56:22 2023-09-27 449231 448025 96493 94462 152293 156466 163770 162777 97677 95913 116086 118454 143279 143654 446671 482708 1171368 1159423 457202 473086 131585 112980 134776 136165 163796 162586 150144 150614 93421 95518 315405 279437 824046 833380 216823 214036 281402 286638 338860 330849 338724 336600 343021 347946 315920 349310 796829 843425 592142 486580 305490 300108 351974 348563 357658 360791 356146 360443 397029 398201 701998 737686 40.55 68.1 2
09:56:23 2023-09-27 452025 450983 94770 92634 152893 156078 164158 162674 97546 96274 115986 119029 143145 144223 448339 481211 1171368 1163055 456016 473086 131802 112902 135030 135935 164308 160309 150177 150165 93486 95518 316358 279509 831016 833970 216823 214185 282064 286097 338040 332355 337730 336564 343057 347946 315920 347171 795666 841453 583610 486544 306468 299444 351974 348563 356619 360216 358011 360407 397029 397609 701961 737944 40.55 68.1 2
09:56:24 2023-09-27 450570 449712 96426 94500 152259 156688 163588 163151 97510 96043 116019 121202 143246 144191 446708 478148 1173765 1162726 453909 471389 132070 112747 135162 135708 164287 159647 150211 150165 93292 95618 316524 281235 850377 833040 216823 214185 282064 285098 337803 332895 336668 337344 343297 347702 315883 348184 796866 839075 583610 486580 305598 302083 350661 348803 357407 361120 359134 360262 396885 397503 703067 737999 40.45 68.0 2
09:56:25 2023-09-27 450592 459199 96541 92638 152259 155905 163701 163023 97615 96306 115986 121202 143212 144291 449721 480562 1176369 1161899 453232 473122 131978 112593 135490 135585 164322 162288 150077 150061 93421 95419 324103 279581 830502 832201 216823 213556 282064 285151 337803 332859 337180 336600 342542 347702 315883 349007 795666 839075 585604 486544 304775 299479 351726 347550 356583 360251 356146 359863 397029 396461 703104 737981 40.45 68.0 2
09:56:26 2023-09-27 451893 449043 96426 94435 152259 156217 163701 163185 97510 96371 115939 121085 143113 144291 448974 478111 1175585 1162726 453945 473122 131711 112747 135064 135841 164322 162324 150177 150198 93034 95618 318022 281812 830630 832201 216823 213887 282152 284751 337566 332859 336668 336600 342817 347173 315559 350403 799301 841416 590670 486062 305383 301549 348586 347372 358053 361190 356962 357090 397029 398481 707114 738110 40.55 68.1 2
09:56:27 2023-09-27 453264 448340 96392 94397 152225 156973 163598 163333 97444 96075 115939 121035 143212 144155 448339 477667 1176299 1162726 454623 473122 131425 112902 134589 136063 163762 162586 149663 150647 93227 95486 316524 281831 822804 829777 216518 213556 281634 284751 338860 331816 333685 338673 341445 345893 315625 347171 798032 840858 589199 486208 306033 301938 349327 347514 357693 361331 358011 357126 396993 398237 703028 737981 40.55 68.1 2
09:56:28 2023-09-27 450899 449707 96264 94328 151980 156182 163439 163023 97615 96406 115952 119010 143178 144500 448193 477150 1178005 1163205 455182 472940 131425 112902 134184 135841 163790 160647 149629 150647 93227 95584 316524 281199 822813 830088 216823 213556 281170 284352 338860 332391 333685 338399 341515 346657 315403 347171 796829 840858 590670 487588 305598 301726 349890 347478 357407 361331 358011 358167 396993 397609 703104 738059 40.45 68.1 2
09:56:29 2023-09-27 451951 449395 96397 94406 152014 156470 163736 163151 97510 96075 116019 121223 143212 144326 449721 477667 1175466 1162726 455266 471353 131460 112902 134716 136063 163762 160238 149629 150681 93292 95584 319607 281831 828926 830051 216518 213556 281205 284356 338824 331852 333722 338637 341480 346692 315367 347135 798032 842828 585604 486208 303883 301726 349327 347235 356619 361331 358011 357628 397029 400336 704493 737907 40.45 68.1 2
09:56:30 2023-09-27 454749 449532 96557 92706 152157 156514 163563 163126 97648 96406 115919 118947 143178 144157 448974 478003 1178797 1164382 455230 474126 131391 112980 135133 136116 163579 162516 149629 150614 93034 95650 316524 281994 823171 832165 216671 213522 281563 284516 338597 332319 333649 338091 341445 346586 314851 349227 797995 841453 590670 485827 306033 301162 349603 348528 358161 361008 355880 359222 397029 400054 705556 739554 40.45 68.1 2
09:56:31 2023-09-27 453352 450983 96434 92578 152225 156148 163701 162742 97510 96011 115826 118454 143178 144500 448974 480635 1178005 1168696 458295 473086 131425 112902 134555 135901 164032 162516 149903 150614 93292 95551 324103 281126 826987 827736 216823 213522 280707 285187 338551 330777 336631 337545 342014 348925 315331 348285 796793 829365 575319 488280 306468 302511 349567 349366 357224 360075 357357 361011 400368 396925 704530 739931 40.55 68.1 2
09:56:32 2023-09-27 454512 449288 96534 92446 152715 156004 164311 162537 97612 96011 116019 118782 143246 143824 449739 481532 1180588 1172025 450539 473791 131642 112902 134996 135927 163762 160084 150144 150064 93292 93323 315405 279473 829338 829154 216823 217874 281563 285182 337495 330813 336120 337344 342979 347946 313630 349273 797959 829959 560808 486898 305598 300971 348765 348003 354375 361331 357757 357593 396763 394591 706130 738059 40.55 68.1 2
09:56:33 2023-09-27 448846 450381 96333 92638 152115 156410 163178 163151 97379 96075 115633 121169 143416 144326 448974 479676 1186327 1165231 449331 473791 131425 112747 135001 135935 163727 162665 149663 150476 93292 95551 330359 282466 824052 828532 216823 212861 282890 283378 337803 331314 333685 339597 342762 346615 313608 351427 796738 834044 582160 481663 306496 301011 350560 349437 355441 361008 353693 358996 396281 396529 714340 737944 40.45 68.0 2
09:56:34 2023-09-27 448846 449707 96363 92634 152153 156004 163405 163003 97411 96043 115826 118782 143079 144338 448303 484103 1184185 1164382 450611 472759 129499 112747 134184 136029 163500 162665 149663 150614 93034 95453 316524 282031 821041 832165 216823 214687 281170 283847 339575 328746 337694 336529 342014 348662 313894 349273 790960 829959 590670 484687 306250 300731 351443 348528 354410 361296 355844 359285 397029 393969 709249 737485 40.45 68.1 2
09:56:35 2023-09-27 449139 450664 96333 92574 151972 156410 163495 163250 97582 96406 115952 119029 143077 144223 448828 484677 1183081 1163055 451640 473791 129147 112747 134555 135980 163163 162708 149870 150614 93227 95584 318022 282284 821262 833970 216823 217874 281704 283414 338789 329778 337694 334508 341410 348435 313638 349558 790996 831722 583610 484687 306250 301457 351443 347478 354375 361296 355880 359285 396957 394591 710293 736824 40.45 68.1 2
09:56:36 2023-09-27 449139 451052 96359 94500 151976 156400 163178 163230 97478 96371 115826 119198 143178 144701 448974 481246 1180588 1155985 451246 472388 129499 112825 134555 136221 163465 159871 149663 150647 93034 95551 313499 282466 823024 834818 216671 214228 281993 283414 338551 329778 335609 335481 342232 347702 312870 350449 792711 829437 583610 483281 304775 300944 349572 346398 354410 362190 355305 357628 395167 396853 712128 736677 40.45 68.1 2
09:56:37 2023-09-27 450733 450201 96465 92697 152119 156479 163529 163388 97680 96339 115600 121202 143178 144291 447717 481849 1180551 1155127 452145 473791 129404 113057 134746 136114 163500 162779 149663 150647 93227 95486 324103 282902 822736 835744 216213 217874 282064 283489 338824 329778 336120 336293 341445 346378 312686 350343 793308 829473 560808 482526 304810 299128 349267 346119 355477 361366 354767 357593 394620 399576 712856 735780 40.45 68.1 2
09:56:38 2023-09-27 454489 450431 96192 92510 151317 156400 163178 163151 97379 96043 115859 119000 142980 144058 446671 483011 1174699 1155070 458357 474462 128968 113057 134150 136144 163507 162814 149217 150889 93034 95584 315405 282865 816803 833380 215909 213522 280293 283489 339849 328516 336120 336022 342979 346621 315847 347719 790960 838379 587728 487368 307123 300731 350342 347336 355869 358965 354657 361635 396777 396961 708121 736824 40.55 68.1 2
09:56:39 2023-09-27 452334 450791 96401 92454 152511 155905 164221 162708 97510 96011 115939 118613 143178 144300 447973 484103 1171331 1157702 458585 473086 129285 112825 134150 136029 163465 162516 149629 150510 93034 93228 317486 279509 822828 834561 216213 217839 279393 284316 338278 328746 337144 334578 342979 345857 314108 346700 793308 838410 583610 488627 302923 299128 350383 346920 355477 359140 357757 358167 395768 395766 702605 736865 40.55 68.1 2
09:56:40 2023-09-27 450868 450863 96333 92446 151976 156148 163553 163003 97478 96043 115826 118782 142980 144500 449611 477715 1174699 1161073 455618 473457 131460 112670 134814 135585 163796 162288 150007 150165 93034 95419 333577 281994 829416 832201 216061 217874 280707 283414 336751 331529 333433 338637 342834 345296 313751 348882 796646 838929 583610 485264 304631 302511 349543 347478 356619 359175 355592 358165 396921 399098 705020 739554 40.55 68.1 2
09:56:41 2023-09-27 453527 450411 96495 92446 152021 156148 163439 162777 97478 96011 115986 118917 143212 144058 448974 480852 1177170 1165268 457996 474193 129499 112825 134184 135816 163500 162516 149696 150714 93034 95386 316524 281199 822160 827326 215606 213157 279853 283414 337768 329511 333722 337581 340383 346657 313612 346700 793345 834166 587728 487331 305455 300731 348520 349090 355192 358854 355556 357090 396281 395143 704104 740079 40.55 68.1 2
09:56:42 2023-09-27 448869 450381 96329 92382 152225 156113 163972 162595 97478 96011 115859 118454 143178 144300 449354 480852 1180588 1170359 450570 473791 131425 112593 134589 135585 163796 162480 149903 150131 93034 95386 317486 279293 831199 832448 216823 213592 282671 284139 336609 330134 333505 338397 342352 345857 311448 348779 796192 829373 582466 483099 302888 299408 347435 347478 356718 361225 355880 358422 397029 397142 708208 737981 40.55 68.1 2
09:56:43 2023-09-27 450602 451089 96263 92450 151736 156544 163030 163264 97411 96075 115600 121169 142980 144326 448974 478111 1186364 1166659 451504 474462 129375 112902 134184 136083 163465 160238 149217 150165 93034 95386 315561 282902 827861 829667 215909 214228 281796 281962 337223 330545 333577 336564 342014 346378 312977 347171 795666 828750 586510 481808 303811 301157 347435 347478 354410 361366 355301 358455 396705 396853 710183 739089 40.45 68.1 2
09:56:44 2023-09-27 453352 452269 96431 92702 151845 156767 163041 163546 97146 96371 115520 121236 143178 145304 448974 477751 1188084 1164404 451492 474462 129147 112747 134150 135901 163465 162551 149184 150614 93034 95419 318271 284105 825439 828532 216061 214228 281563 281654 338278 329778 333577 336564 341497 346378 312942 349277 793308 832311 583610 480413 305240 300379 349580 348563 354410 359678 351632 357628 397029 396781 713363 737944 40.45 68.1 2
09:56:45 2023-09-27 460994 450895 96167 92578 151770 156182 163178 163037 97312 96439 115633 118917 142980 144291 448337 481211 1180588 1155985 452145 473791 128968 112747 134116 135901 163613 162516 149462 150647 93034 95419 316524 282902 821573 835744 215909 213627 281135 282563 337768 328995 333685 334472 340934 345857 311483 348779 791407 836967 578535 483862 306431 298778 348622 345250 355370 361120 353512 359950 394092 396961 712350 735327 40.45 68.1 2
09:56:46 2023-09-27 454240 451089 96426 92574 151626 156653 163447 163298 97411 96339 115759 119082 143001 144300 448681 481211 1177257 1153427 454832 474462 128968 112747 134116 135585 163090 162551 149184 150647 92970 95419 315065 283703 819177 834561 214929 214077 282707 281654 338278 328480 333685 335516 342014 343748 313418 348532 790996 839075 587728 482562 304810 299423 348520 346433 356547 359140 351632 357090 395768 396078 709790 736861 40.45 68.1 2
09:56:47 2023-09-27 450832 450832 96359 92191 152225 155644 163736 162482 97510 95652 116019 118290 143246 143358 448645 484856 1169670 1158525 457129 473791 129147 112747 134611 135691 163238 162402 149696 150165 93034 95352 316524 279473 823715 834561 215606 213927 278614 284188 338959 328995 335866 337130 342593 345680 312799 346226 795607 838893 590670 485264 304152 299408 348861 345912 355477 358854 354371 357624 394549 395766 705057 737420 40.45 68.1 2
09:56:48 2023-09-27 454773 450696 96325 92191 151732 155926 163178 162742 97344 96011 115633 118454 142980 143824 447973 478039 1175429 1162726 455983 474864 128968 112825 134150 135905 163238 162516 149217 150721 93034 95386 316524 282466 825085 829777 215000 217377 279441 283039 336786 329511 332567 336564 340981 343784 312977 346664 795666 836634 587728 484774 302959 298431 346669 347550 355512 358569 353730 357914 397029 395213 701961 737981 40.45 68.1 2
09:56:49 2023-09-27 450115 450417 96205 92191 151736 155644 163764 162223 97411 96011 115666 118454 143079 143392 452005 479826 1177170 1168696 456915 473791 128968 112593 134125 135615 163352 159860 149663 150064 93157 93291 316524 280873 827697 828911 216025 214077 279928 283285 336573 328640 335720 337680 339880 346935 311729 345613 793381 831968 587728 487588 304300 298431 347435 347056 354707 358033 355305 357914 395804 394732 703104 736967 40.45 68.1 2
09:56:50 2023-09-27 448869 449640 96333 92183 152259 155575 163439 162482 97411 95913 115666 118454 142835 143413 449292 481872 1179838 1170359 452255 471353 131334 112670 134184 135576 163762 159612 149663 150131 93034 95287 318022 279545 829662 830014 216213 213029 279945 283414 335702 329546 333577 334543 340981 345857 310069 347756 794504 826923 593797 483318 302003 299128 346669 346433 354634 360824 355552 357658 396074 395458 705983 737796 40.45 68.1 2
09:56:51 2023-09-27 450891 450944 96298 92536 151879 156148 163178 162742 97179 96011 115633 119043 142812 144291 449611 477751 1184646 1166042 452329 473791 129499 112593 134780 135585 163500 162253 149663 150165 93034 95386 324103 282902 829237 828568 215606 213477 280938 281689 336244 329778 333072 335552 340981 345337 311483 349029 793308 829959 592142 480377 306792 300270 348591 347478 353843 359140 351560 357914 397029 396223 711077 737981 40.45 68.1 2
09:56:52 2023-09-27 449482 450899 96192 92446 151757 156039 163212 162777 97411 96331 115633 118454 142980 144092 449611 486331 1180680 1162726 450647 474126 131209 112593 134150 135653 163238 162516 149184 150372 93034 95320 315065 282429 821235 832201 216061 213029 279967 282550 336751 327740 336156 336252 341017 345893 311265 347473 791786 833934 583610 483862 305381 298290 347572 346760 355014 360580 351487 359366 393057 394867 711844 733706 40.45 68.1 2
09:56:53 2023-09-27 454561 452306 96298 92442 151283 156182 163334 163151 97516 96438 115420 121169 142980 144291 449390 482333 1177289 1153427 450647 474462 128879 112747 134116 135935 162943 162402 149184 150406 92970 95551 318022 284105 817826 834561 214290 213627 282271 281618 337768 327790 333613 334508 341497 343508 312063 347719 789843 839075 582160 482562 304525 297528 347750 346433 356011 359105 351596 359332 395454 395213 709790 735780 40.45 68.1 2
09:56:54 2023-09-27 450832 450868 96192 92191 152119 155212 163622 162448 97510 95783 116052 118372 143246 142894 448681 485233 1167976 1157702 457166 473791 129285 112670 134611 135687 163465 162402 149217 150131 93034 95287 315405 279473 825064 834561 215303 213627 279892 284147 338719 328037 335356 336252 341389 343678 311850 345213 793351 837671 589199 485608 303401 299164 348331 345115 354943 360889 353657 356793 393717 394591 703525 736713 40.45 68.1 2
09:56:55 2023-09-27 454919 450805 96192 92382 151766 155891 163212 162742 97179 95979 115600 118454 142980 143824 448681 478075 1173769 1161073 455983 471892 128968 112670 134150 135717 163238 162516 149217 150445 93034 95386 323622 282466 830697 829777 214326 217270 278618 281826 336715 329279 331561 336058 340705 343233 312063 345613 795066 837854 580710 485242 302888 297528 345627 347235 355227 357784 351704 356866 396957 394591 701961 737981 40.45 68.1 2
09:56:56 2023-09-27 450749 451052 96200 92191 151980 155644 163551 162448 97510 96011 115859 118454 143212 143392 449390 480500 1177170 1168659 456915 473122 128968 112593 134150 135364 163238 162253 149217 150479 92899 93398 319607 280945 827445 829499 215534 213406 279748 283236 337762 328144 333433 334508 338927 345893 311046 342303 795607 826887 587728 484760 303008 300058 346491 345912 353956 359140 354803 357661 394620 394106 703525 736898 40.45 68.1 2
09:56:57 2023-09-27 449510 451125 96196 92191 151283 155679 163212 162629 97179 96043 115633 118835 142980 144092 448681 480852 1183945 1165268 451183 472128 131334 112406 134184 135568 163762 159388 149663 149890 93034 95254 319607 282067 825981 830014 215000 212730 280315 281790 334728 329315 332567 334543 340466 343784 309599 348285 793345 826339 578178 480377 302463 298466 345627 348728 355962 360789 351307 356573 395939 395773 712276 737829 40.45 68.1 2
09:56:58 2023-09-27 452112 450944 96123 92540 151216 156400 162657 163151 97179 96242 115726 118748 142848 144123 449292 481872 1187403 1161899 454398 474126 128789 112593 133800 135619 162717 162586 148640 150647 92777 95321 318022 284306 815358 829154 215303 213328 279311 280761 337839 327296 333036 335552 339677 344819 311483 346336 789843 829959 589199 481881 304310 295731 348861 346955 352289 358604 351632 357054 396641 393195 708208 735780 40.45 68.1 2
09:56:59 2023-09-27 450832 450687 96030 92382 151313 156182 162951 163037 97179 96043 115553 118883 142749 144191 449292 481282 1178914 1152398 451640 474462 128968 112593 134116 135619 163266 162288 149151 150198 92777 95288 318635 282902 820719 835744 214964 213029 280084 281421 336515 327755 333072 334238 342014 342204 310539 347500 793203 838551 575319 481735 303740 297847 347328 346255 356177 358429 351379 357914 394235 394039 708244 734293 40.45 68.1 2
09:57:00 2023-09-27 455947 453319 96195 92191 151313 156039 163460 163023 97380 96011 115633 118454 142980 143858 450358 485233 1171368 1155201 459406 474462 128611 112747 133990 135841 162977 162473 149184 150546 92906 93132 319607 282902 820083 834561 215000 213927 278350 281685 337531 326802 333649 333969 340981 343784 313410 342591 788693 839075 583315 486898 304732 296784 347750 345356 353347 356433 351632 359114 394320 395288 704104 733706 40.45 68.1 2
09:57:01 2023-09-27 452407 453455 96200 92196 152010 155246 163474 162257 97179 96011 115633 118555 142980 143858 447609 482636 1171368 1159423 455303 473791 131243 112373 134814 135143 163796 159413 149903 149650 93034 95023 330359 279545 835705 834561 214361 213115 281475 283165 337285 328764 333469 333852 341870 343607 310869 345994 795607 837671 554874 484344 303869 298466 347346 348728 355962 356931 351632 357408 396993 394338 703067 737981 40.45 68.1 2
09:57:02 2023-09-27 453559 450370 96096 92191 151770 155896 163588 162742 97211 95979 115666 118454 143178 144200 447923 481246 1177207 1167828 458622 471928 129071 112438 134150 135585 163238 162288 149184 150473 92906 95221 318635 281632 822380 827362 215000 213328 279928 282550 334798 327790 333072 334472 337550 345857 311738 342591 793345 831722 575319 485878 303653 297285 346147 346433 353956 356966 353693 357408 395768 393517 701110 739201 40.45 68.1 2
09:57:03 2023-09-27 449226 451161 96133 92196 151736 156148 163240 162742 97146 96043 115600 118782 142947 144058 449317 480780 1179148 1165231 452145 474462 128968 112593 134116 135458 163465 162253 149976 150445 93123 93260 318022 282756 845847 830088 214786 212667 280650 281477 337762 329101 334290 334472 339916 343748 310495 347709 793272 828714 560808 477602 302640 300307 347629 346398 354957 358534 350427 356829 396376 394696 712856 736824 40.45 68.1 2
09:57:04 2023-09-27 453546 451125 96095 92191 151702 155861 163178 162742 97312 96011 115633 121155 143079 144500 449611 483387 1183945 1162726 454573 473536 128542 112902 133519 136212 162535 160131 148878 150856 92906 95484 319607 283393 823941 832411 214929 213029 278579 281618 337768 325747 333541 334508 338344 345302 310504 345576 791103 827507 589199 483245 304300 296593 348765 348728 354848 360407 351343 357768 392016 393963 710146 736048 40.45 68.1 2
09:57:05 2023-09-27 455848 451093 96162 92191 151732 156113 163405 162708 97411 96011 115633 118454 143178 144449 449611 486259 1171331 1156567 459745 475031 128941 112825 134049 135765 163101 160309 149563 150755 92967 93367 316524 281958 821570 835744 214290 213487 279856 283375 336715 325747 333613 335777 339916 343466 311921 342519 793351 835381 580710 487588 303008 297528 347679 344284 353312 357999 354480 357914 392158 395566 700576 733587 40.55 68.1 2
09:57:06 2023-09-27 453527 450431 96129 92191 151279 155896 163178 162742 97312 95979 115520 118700 143079 143824 447888 480464 1173865 1159113 456016 473791 129465 112361 134555 135143 163756 159413 149663 149890 92906 95319 318635 282067 834585 834561 214219 213029 278544 281618 336333 328782 332495 333888 340981 342647 310757 345322 797267 839418 583610 484577 304516 299955 346892 347336 355072 359874 351451 356829 396326 395845 703104 738585 40.45 68.1 2
09:57:07 2023-09-27 456202 451161 96262 92191 151770 155896 163460 162640 97478 95913 115633 118454 143079 143790 450248 482297 1176262 1166924 458682 474462 128968 112593 134116 135458 163204 162218 149184 150165 92970 93132 316524 281596 824731 827910 214290 213328 279928 281689 335702 327719 332531 334508 337834 345302 311408 342519 792151 832311 586257 487243 303942 300002 346633 346884 353956 356399 351668 356829 395445 393481 701110 737384 40.45 68.1 2
09:57:08 2023-09-27 450634 451161 96058 92196 151052 155896 163164 162777 97179 96043 115520 118782 142980 144600 447923 481532 1184646 1165231 450926 474462 129147 112438 134150 135330 163465 162331 149217 150131 92906 95319 316524 282610 826108 829777 214254 211451 282271 283539 337762 328995 331884 336727 338748 343332 309639 346518 795334 831576 585241 480933 302888 297007 345072 348458 354957 357714 350391 356829 395732 394419 713016 736824 40.55 68.1 2
09:57:09 2023-09-27 453546 451161 96158 92191 151736 156084 163178 162742 97179 96011 115600 118454 143079 144500 449611 487699 1183104 1162726 454610 474462 128789 112593 133931 135518 162682 162445 149184 150165 92777 95319 316524 282865 819736 832201 214290 212695 278544 281421 336751 325747 333541 335777 338344 345041 309998 345088 791103 828714 585241 481844 303869 296593 347679 344284 353956 358033 351524 358659 391573 393204 709213 735450 40.55 68.1 2
09:57:10 2023-09-27 457182 451161 96029 92191 151245 156039 163312 163264 97312 96043 115441 118947 142749 144257 449611 484139 1173765 1153427 457348 474462 128789 112747 133864 135619 162682 162516 149393 150929 92832 93292 317664 284435 816929 834451 213440 213406 279892 282938 336609 326590 333000 335777 338927 342718 312392 344275 792715 839039 583315 486898 303869 297631 347572 344802 354957 357854 351560 357914 391944 394661 702605 733587 40.45 68.0 2
09:57:11 2023-09-27 450940 450904 96291 92058 152081 155177 163736 162189 97644 95751 115906 118290 143246 143225 449354 486638 1169633 1158525 457506 474462 128968 112438 134116 135257 163204 160002 149793 149890 93034 95253 324103 279473 835051 836337 213918 212397 279731 282616 334423 328546 333541 333564 339916 342647 309781 342555 790960 834166 578716 486172 302580 297042 346633 346160 355962 359549 353403 354991 391430 395144 700963 737097 40.45 68.1 2
09:57:12 2023-09-27 454484 451161 95992 92191 151736 155644 163405 162595 97179 95979 115633 118454 142980 144449 447923 482636 1176262 1169258 459782 475330 128976 112670 134049 135488 163362 160084 149563 150409 92933 93366 316524 281759 824177 828532 214254 212967 279856 282165 334657 326767 332531 336252 337562 345019 313223 342483 793308 831722 583610 486208 303008 297847 345591 346119 351965 358358 351632 356540 394584 392341 701110 737944 40.55 68.0 2
09:57:13 2023-09-27 449510 450832 96125 92128 151770 155177 163553 162448 97478 95881 115792 118454 143079 143392 451637 481211 1180588 1170359 455692 474462 128968 112438 134716 135364 163266 159636 149663 150064 92906 95154 316524 279545 845419 829813 215303 211733 279928 281689 334189 327790 332027 335777 338891 343473 308125 345322 796701 827810 560808 481802 303942 299278 346892 347742 354936 359874 350283 356504 395418 394106 713363 737635 40.45 68.1 2
09:57:14 2023-09-27 454627 454551 96091 92191 151283 155896 163439 163126 97582 96011 115633 118782 142980 143824 447888 485575 1183104 1162726 454587 472155 128576 112815 133679 135901 162682 162665 149151 150510 92777 93335 318635 282902 818024 832790 214290 212546 279928 281189 336715 325484 333541 335777 337834 343784 309785 344565 791103 828714 583610 482562 303653 300567 347679 344284 351965 357749 351240 357661 393255 392377 708244 733587 40.45 68.1 2
09:57:15 2023-09-27 457316 453713 95867 92191 151073 156004 162834 162777 97179 96043 115600 118782 142980 144291 449354 485198 1175447 1153427 458719 474462 128789 112670 133897 135713 162682 162551 148912 150614 92777 95352 318449 284087 835753 834561 212913 213029 279892 282738 338719 328546 332423 333816 338748 342542 311341 342303 792406 838857 584786 487243 303401 297775 346669 344319 355423 357854 351487 357661 392158 394106 702993 733670 40.55 68.0 2
09:57:16 2023-09-27 450940 453418 96129 92001 152006 155615 163736 162223 97510 95783 116019 118290 143001 143403 447923 487017 1169633 1157702 459061 474462 128968 112438 134116 135330 163204 162331 149184 150131 93104 95220 318022 279509 834442 836337 213918 212397 279534 281689 334154 325782 333072 333852 339880 342656 309781 342519 790960 834166 585604 486898 302738 297042 346633 345537 354957 356931 351632 355132 390988 394732 701110 735974 40.55 68.1 2
09:57:17 2023-09-27 457182 453464 95962 92191 151279 155640 163178 162595 97179 96011 115600 118454 142749 143690 447923 482358 1175470 1164382 458755 472191 128879 112661 133897 135364 162717 160037 149184 150479 92832 93366 319607 282174 833508 830088 213070 212887 279695 282938 337285 326625 330987 336727 336782 341691 310726 342194 792115 833490 586257 485827 302684 297595 346892 345392 351965 357854 351560 355748 394584 392305 701110 736861 40.45 68.1 2
09:57:18 2023-09-27 451688 450868 96025 91942 151770 155143 163701 162482 97478 95783 115666 118454 143522 143358 450028 481246 1177133 1168659 455588 474462 128968 112361 134116 135223 163204 159636 149184 150131 92906 95154 317486 281163 831682 829154 213969 211697 279141 281737 333687 326767 331525 333888 338628 343784 308160 342519 792711 827507 580710 484724 302580 297042 344553 346687 353811 360889 353136 354489 392051 392234 708812 735669 40.55 68.1 2
09:57:19 2023-09-27 453224 453717 95962 92064 151279 155644 163439 162742 97179 96043 115600 118454 143416 143824 448906 487089 1180680 1163332 455756 476333 128762 112593 134015 135484 163101 160197 149151 150098 92934 95482 318022 282829 827819 833380 213954 211697 279892 282539 334657 324731 333072 333852 337325 345749 310391 342555 789983 833636 580710 477638 302972 297775 345314 344806 353312 357001 349370 355748 390714 394732 710330 732517 40.45 68.0 2
09:57:20 2023-09-27 457609 450872 95767 92179 151216 156004 162657 162777 97080 96043 115215 118782 142716 144291 449354 484139 1177133 1152233 455983 473223 128611 112593 133645 135679 162717 160202 150583 150406 92488 95253 317664 284306 817934 834818 212544 212397 279928 279677 335737 325747 331525 333888 337870 340598 310069 342267 790286 839418 577810 485337 303506 297284 346527 346515 354957 357233 351379 357371 391537 393204 701110 732512 40.45 68.1 2
09:57:21 2023-09-27 457249 450868 95792 91938 151283 155212 163212 162595 97312 95946 115885 118613 142976 144372 449207 481459 1178042 1162615 458572 475477 128831 112593 133864 135244 162682 159530 148745 151629 92832 95186 316524 282466 825041 829777 212772 212533 279141 280530 334189 325782 329559 334472 336782 341656 310033 342170 792151 829401 587728 484724 303008 297775 343555 345356 354456 357603 350463 355460 394584 393517 701110 735743 40.45 68.0 2
09:57:22 2023-09-27 455521 450796 95896 92064 151317 155177 163178 162482 97312 95979 115633 118454 142980 144100 447923 483351 1173728 1166688 458315 472155 128789 112341 133712 135143 162710 159413 149151 149890 92713 95154 319607 282031 828365 827326 213248 211768 278961 282938 336772 328546 331381 335468 336133 343607 309892 341989 793314 827094 587728 485791 302152 295731 344518 345635 351231 357999 351560 354635 392158 391755 706611 735509 40.45 68.0 2
09:57:23 2023-09-27 452066 454996 95924 92132 151250 155212 163178 162742 97312 96011 115249 118454 142783 144300 447923 479790 1182896 1161890 451923 472191 128968 112506 134083 135364 163204 162218 149184 150165 92777 93302 318635 283302 837049 830988 213433 211366 278579 279907 333687 327719 330487 333888 337834 341656 311050 345052 790996 826339 583610 479532 303008 300779 345913 345079 351965 356399 348318 354671 393083 392341 711844 737097 40.55 68.0 2
09:57:24 2023-09-27 452223 454675 95896 92128 151279 155787 162951 162742 97179 95979 115441 118454 142749 143824 451637 487053 1180588 1158562 450611 472155 128789 112438 133679 135507 162717 162218 150971 151843 92768 93398 318635 282756 823845 836930 213476 210895 279892 282140 336809 328082 331525 332571 338891 341382 308860 342339 793351 829365 582160 477602 303512 296816 347592 346160 352253 356850 349089 355784 391573 394696 706093 733068 40.55 68.0 2
09:57:25 2023-09-27 457212 453455 95826 92064 151279 155177 163212 162629 97411 95979 115633 118454 142749 143392 447923 487053 1169670 1152670 460710 474462 128715 112593 133461 135330 162682 162253 148607 150131 92670 95187 319607 282665 819862 834561 212913 211733 278320 280565 334728 324731 331525 333617 337834 342870 308160 340860 792226 834202 587728 484760 301298 296628 344518 345111 354885 358179 352826 353417 392051 394553 704567 735651 40.55 68.0 2
09:57:26 2023-09-27 450253 451161 95996 91938 151317 155177 163474 162257 97179 95555 115600 118372 143079 143901 449258 483395 1177133 1171001 457018 474279 128762 112438 133868 135041 163101 159860 149151 150064 92869 95381 324103 281163 828668 827947 213618 211071 278997 282025 333969 325747 330487 333888 336853 343226 309625 344653 792151 825137 583610 484344 301084 297847 346855 343286 351965 356966 350993 353562 391573 390850 704023 735258 40.45 68.0 2
09:57:27 2023-09-27 450642 454354 95792 92191 151047 155212 163030 162777 97146 96011 115070 118454 142749 144058 447959 479790 1182969 1161890 450185 473292 128611 115309 133712 135143 163056 159413 148912 150231 92713 95187 318635 283503 826957 829777 212913 211071 278544 279446 333969 326767 329524 333888 336227 341382 310135 344798 793167 830198 576212 479422 304300 297847 346121 347496 351821 358574 350001 356252 392123 391135 705057 734367 40.55 68.0 2
09:57:28 2023-09-27 457645 453713 95792 92191 150973 155896 162869 162777 97080 96242 115500 118811 143079 145002 450887 483995 1178042 1149965 455905 476480 128405 112438 133645 135364 162648 162253 148574 150479 92488 93131 317664 284306 818280 835744 211442 211733 279731 279761 334693 325256 331256 333852 336853 339307 311442 342447 788864 838446 584786 484551 303008 296441 345072 345293 351965 356850 349934 355784 392385 391791 701110 731444 40.45 68.0 2
09:57:29 2023-09-27 453600 453124 95996 91904 151766 155001 163736 161705 97411 95329 115633 118257 143178 142759 449294 487017 1167976 1157739 459328 472191 128789 112275 133864 134736 162977 159413 149522 149684 92777 94924 315405 279509 826393 835744 212913 211071 278568 282938 335513 328045 331417 331906 337728 340493 309771 341268 792153 837040 579260 482526 301298 296593 345913 344806 354885 356743 349370 351537 392230 393829 703067 734779 40.45 68.0 2
09:57:30 2023-09-27 457499 450868 95858 91938 151283 155143 163178 162257 97179 95815 115249 118454 142749 143392 448942 479826 1175571 1162726 459406 472191 128576 115343 133645 135109 162682 159413 148845 149684 92488 95121 318022 282647 828257 829777 212211 211733 278320 279907 335859 325747 329524 333888 334829 340668 309095 340895 790692 829365 584786 484760 302152 297565 343519 344837 351965 356850 349442 354384 393405 392030 700576 737097 40.45 68.0 2
09:57:31 2023-09-27 453620 453180 95792 92064 151111 155212 162691 162777 97179 96043 115806 118951 142749 144058 449258 479755 1182969 1165032 450575 472191 128789 112341 134175 134770 162511 159848 149084 150030 92542 93366 317664 284069 844872 830088 212772 211190 279892 281344 335859 327119 329452 333888 336817 341144 307694 344312 790883 829654 583610 477638 303653 297265 346610 344837 351749 357854 348318 355748 393093 391170 710293 734951 40.45 68.0 2
09:57:32 2023-09-27 450868 454354 95867 91938 151245 155177 162917 162595 97179 95881 115083 118454 142749 143824 448590 487161 1180588 1161899 454623 473258 128789 112583 133645 135143 162570 162218 148912 150027 92649 94990 318635 282902 826941 833380 213248 210853 279141 279649 335859 323790 332297 333346 336581 342169 309115 342170 788864 829959 587960 480413 302580 297221 345036 342614 353811 359838 351824 354526 390881 393409 710146 735001 40.45 68.0 2
09:57:33 2023-09-27 463850 454892 95962 91938 151313 155104 163439 162223 97179 95815 115282 118454 142980 144200 449294 484139 1171368 1161636 457130 475696 128976 112275 134049 135030 163362 159377 149596 149550 92869 95216 318635 281163 834096 834561 212211 211071 279426 281420 333969 325747 330522 332841 338380 339509 309333 341412 793308 834166 583610 482562 301298 297847 345668 345123 353956 356850 349406 351501 392194 392377 701961 735222 40.55 68.0 2
09:57:34 2023-09-27 457645 450796 95900 91938 151283 154867 163178 162708 97179 95815 115249 118454 142980 143901 448942 480536 1173765 1161927 460058 472191 129032 115252 133712 134736 162682 159413 149184 149684 92670 95154 316524 282502 824931 829741 211618 211733 278320 279907 333969 325484 329559 333888 334794 342629 308160 343001 793203 827810 579260 484577 302152 297775 345913 345781 351893 359367 349263 351501 390988 391719 708244 735268 40.55 68.0 2
09:57:35 2023-09-27 450940 454675 95800 92069 151250 155177 163065 162742 97179 96209 115533 118613 142976 144189 451847 489089 1182283 1161788 455442 476817 128440 112341 133901 135109 162682 162218 148912 150030 92676 95121 318022 282902 821373 833380 212807 210706 278944 279481 333454 323790 332063 332841 336310 342204 306944 341928 788864 829959 587728 477674 302152 296441 346855 342866 352253 356399 348073 354134 389857 392056 709790 732586 40.55 68.0 2
09:57:36 2023-09-27 458943 452932 95788 92064 151145 155679 162657 162777 97146 96011 115070 118454 142651 144058 450064 485611 1173728 1151787 458755 474768 128186 112438 133247 135457 162163 162253 150162 150445 92521 95154 318635 284105 824782 834561 211548 212136 278997 281235 337762 327351 330880 333437 336711 340255 309457 341232 789836 836452 581843 485242 302005 295329 345107 344806 351749 356850 350993 355245 389240 391755 698867 731476 40.55 68.0 2
09:57:37 2023-09-27 458682 454814 96157 91958 151182 155039 163415 162571 97348 95946 115533 118319 143043 143756 451626 480873 1175429 1165826 459800 475806 128755 112583 133679 135181 162648 159565 150162 149857 92454 95087 316524 282665 823494 829741 211583 211662 278320 279614 333969 324731 329488 333888 334759 340598 309771 340273 792226 829336 583315 484760 301043 298532 345913 345537 351398 358862 350427 351465 390952 389933 703489 734664 40.55 68.0 2
09:57:38 2023-09-27 453942 454996 95825 92064 151216 155861 163144 162708 97146 96011 115215 118454 142716 144157 449891 483040 1185628 1165212 453319 472191 128879 112373 134360 134702 162668 159413 150162 149997 92636 93461 315561 283922 826394 832448 212560 210677 279892 279689 333897 328546 331925 333780 335768 340563 306266 342194 792153 828678 587728 477530 303438 295708 345388 344248 351929 356850 347042 354098 392194 390515 710293 733587 40.55 68.0 2
09:57:39 2023-09-27 453472 454996 95758 91908 151212 155143 163144 162708 97179 96200 115249 118454 142716 143960 449258 487089 1181287 1162726 455230 472191 128542 112320 133243 134702 162648 159413 148474 149890 92454 95087 318635 282865 824118 833380 212544 210341 278320 281344 336333 324410 331489 333310 334759 341621 306266 341340 787965 826887 580710 480340 302152 295744 345036 342577 351677 358431 350790 354307 390762 392163 709102 732876 40.55 68.0 2
09:57:40 2023-09-27 454878 454354 95924 91904 151702 155074 163178 162448 97146 95979 115215 118494 142783 143901 449891 485539 1167976 1159943 457093 475623 128728 112430 133923 134567 162953 158861 149151 150993 92771 95183 318449 280981 836940 834818 211583 210670 278532 282539 333969 325677 330451 332036 337325 341870 310391 340344 792115 834166 583429 481844 301079 297775 342961 345537 351965 355459 349089 353526 392194 391719 701036 735817 40.55 68.0 2
09:57:41 2023-09-27 457233 454996 95899 91900 151081 155005 162834 162448 97146 95751 115407 118257 142736 143413 450244 484103 1177234 1166096 461360 472191 128611 112397 133645 134736 162535 159413 149014 149857 92616 95087 318022 282174 837780 828532 212211 210670 277734 279872 333969 324767 329488 333816 334724 341656 307659 342477 792895 827150 586257 485242 301261 297739 345632 346001 351785 358574 350827 351285 390952 390515 711572 734664 40.45 68.0 2
09:57:42 2023-09-27 450832 454996 94232 91904 151003 155143 162622 162708 97146 95946 115500 118579 143178 143921 451847 484641 1178042 1156085 454721 475733 128405 112495 133394 135202 162422 159647 148044 149890 92508 95250 315561 282865 823845 837196 212176 210166 279105 279761 333969 324731 329488 331762 337834 339035 306906 342411 789983 829365 583610 477530 302580 297009 345913 344806 351965 355423 347269 354635 389478 391135 704104 731403 40.55 68.0 2
09:57:43 2023-09-27 456134 454783 95895 91871 151245 155100 163405 162448 97146 95588 115441 118257 142783 142957 449258 487089 1167939 1152670 460589 475133 128186 112364 133733 135016 162388 159413 148474 149890 92454 95087 317486 281958 824320 835744 211583 210341 276403 282067 335750 324676 333341 331655 336168 341906 309515 341284 790359 837040 577810 483174 300157 297775 344937 342866 351965 356279 351824 351501 392194 391099 700043 735596 40.45 68.0 2
09:57:44 2023-09-27 462732 455852 95962 91962 151081 155757 162554 163126 97049 96274 115493 118995 142581 144223 451269 482894 1184610 1161890 454001 476480 128152 112364 133209 134702 162648 159413 150127 150131 92454 95087 315561 284911 822057 829777 211583 210341 279534 279761 335859 325221 328958 333852 334794 339613 306694 341893 791103 827276 583610 477674 303008 295128 345668 345293 349487 357603 348808 354635 388589 389351 705057 733551 40.45 68.0 2
09:57:45 2023-09-27 450832 453594 95763 91904 151003 155143 162657 162735 97146 95815 115182 118454 142783 144300 449927 486801 1177170 1156022 453927 473223 128186 112320 133209 134702 162422 159636 148474 149650 92508 95282 318271 283083 822372 836930 212070 209837 278908 279725 333933 326658 332396 330545 336782 339544 306906 342181 791409 832238 582160 479754 302152 296484 345644 344697 351965 355743 349337 354348 388625 390552 701073 731403 40.45 68.0 2
09:57:46 2023-09-27 459181 455307 95889 91738 151149 155108 162883 162189 97179 95783 115249 118218 142976 143299 449222 482672 1176369 1166042 460710 472191 128152 115275 133209 134668 162710 158967 148540 149650 92454 94956 318635 282902 834174 829118 211512 211000 277539 279761 333969 326694 328955 333852 333718 339613 309406 339281 791103 828445 584786 484724 301085 297428 345668 344806 351110 355867 349370 351429 389786 389351 704023 734951 40.55 68.0 2
09:57:47 2023-09-27 461064 453817 95663 91904 150936 155177 162622 162482 97146 96011 115004 118454 142684 144300 450703 480464 1183945 1163554 451979 476333 128515 112506 133855 134635 162545 159342 150548 149824 92320 95216 318635 283995 825338 829704 211548 210047 279141 279495 333753 328082 330516 333274 334759 339578 306581 342303 791103 827507 586257 479413 302580 296067 342961 345781 350867 356850 347269 354598 389822 388770 702955 731522 40.45 68.0 2
09:57:48 2023-09-27 450868 454996 95697 91808 151003 155177 162657 162448 97146 95913 115215 118454 142997 143392 449891 489917 1178965 1159386 454647 473591 128186 115275 133209 134635 162388 159413 150898 149205 92454 95087 318022 282865 828041 833970 212261 209649 278124 279761 333969 324857 330487 330759 334759 340598 306906 340344 788002 830198 586257 481081 302042 295924 345632 342614 351929 356708 349763 353880 391867 392270 704023 732476 40.45 68.0 2
09:57:49 2023-09-27 456582 453145 95659 91745 150973 155108 163220 162223 97179 95815 115407 118454 142976 143688 453158 484911 1171220 1160018 456842 475360 128865 112201 134015 134567 163169 158932 149151 149105 92454 94826 320788 282067 834967 834561 211364 210159 278105 279761 333499 325484 328955 331529 336782 338494 306266 340069 792226 834129 584786 481468 301298 295708 342961 345293 351929 354676 348318 351465 391895 389933 699014 733624 40.55 68.0 2
09:57:50 2023-09-27 456207 454996 95767 91707 151107 155108 163144 162076 97146 95620 115182 118533 143119 143225 449927 484103 1173765 1165268 459932 474279 128186 115240 133645 134896 162535 158614 148507 149171 92454 94923 316524 282031 842297 828764 211548 210306 276724 281344 333753 326586 331888 332518 336329 341207 309515 341058 792153 825467 575319 483099 300302 296693 342961 342866 351398 358143 350504 351285 390678 389588 710293 733693 40.45 68.0 2
09:57:51 2023-09-27 450868 454307 95924 91798 151073 155515 163198 162605 97182 95946 115341 118353 142812 143811 452168 486945 1177220 1152707 454832 474732 128303 112438 133209 134668 162163 159413 148540 149963 92354 94956 318022 283503 830143 836337 211583 209754 278320 279761 333969 324857 329488 330491 336817 339272 306906 341340 788864 831722 580710 477530 301724 296067 344937 342866 351965 355209 348843 353562 388353 389659 701110 730886 40.55 68.0 2
09:57:52 2023-09-27 455512 454996 95758 91585 151216 155001 163212 161705 97179 95555 115480 118093 142749 142894 452278 489917 1167976 1156022 461037 472227 128186 115275 133243 134702 162422 159377 150233 149447 92454 94988 319607 281504 845372 836783 211442 209872 276582 281940 333933 324784 330616 331117 335592 339272 308642 338258 789983 829171 586257 484551 300520 296369 344937 342794 351641 355601 347269 350297 388625 391135 703104 735780 40.45 68.0 2
09:57:53 2023-09-27 450796 456284 95897 91860 151015 155005 162520 162605 97081 95815 114858 118454 142617 144155 454871 480500 1178278 1162726 452961 476480 128186 115160 133243 134668 162340 158967 150162 149717 92293 94923 318022 283503 844980 829777 211076 209065 278712 279761 333734 324767 330049 332571 334724 339035 306906 341376 789983 826923 586257 479413 302580 295823 342961 345537 349845 356314 348054 353598 389822 387648 703987 730890 40.55 68.0 2
09:57:54 2023-09-27 450868 454307 95593 91585 150761 155108 162657 162223 97047 95620 114825 118372 142485 143358 450703 487125 1180588 1158525 454587 472191 128152 112397 133511 135303 162477 159024 150127 149824 92287 95085 318635 282719 827373 834414 211442 209649 277929 279761 333969 324857 333341 331117 334724 339578 306906 340309 789721 829777 579260 477602 300866 296031 344937 341915 351965 356850 348843 351537 388625 391135 704957 731403 40.55 68.0 2
09:57:55 2023-09-27 457604 453180 95758 91778 151115 155212 162883 162414 97146 95685 115215 118252 143178 144200 450597 479790 1171368 1158562 458295 474206 128220 115240 133209 134909 162422 158614 147840 149617 92421 94923 318635 282902 843413 833632 210816 210012 277539 279761 333969 325256 330049 332805 334794 339749 308461 338258 791103 829959 590473 483318 301085 296067 344937 344806 349282 355459 348843 351393 388625 387613 701110 732512 40.45 68.0 2
09:57:56 2023-09-27 450602 453220 95692 91749 151245 155143 162657 162223 97179 95783 115116 118290 142617 143722 451799 484225 1184767 1166042 453430 475806 128652 112201 133948 134643 163032 159307 150583 149171 92488 94923 315405 282902 836306 832165 211512 208995 278320 279761 333451 327582 327962 332301 334759 339035 306870 343001 791103 825137 586257 479073 301116 296484 342961 344806 349845 355779 348843 354098 389205 387613 702991 731440 40.55 68.0 2
09:57:57 2023-09-27 450832 456179 95663 91745 151003 155173 162657 162482 97146 95815 115182 118454 142716 144074 449927 489917 1177184 1156880 453232 477082 128186 115115 133209 134668 162535 159301 148203 149205 92293 94956 318635 282902 827110 835744 211548 209439 277929 279761 333969 324857 332396 330473 336062 341389 306617 341268 788644 834080 584786 481118 301646 295644 345388 342866 351398 354144 346746 353503 391169 391246 701110 729387 40.55 68.0 2
09:57:58 2023-09-27 458687 453216 95659 91618 151111 154902 163164 162502 97283 95914 115116 118319 142581 143324 451552 481096 1175459 1161073 459732 472191 128186 115160 133645 134673 162682 159413 150162 149617 92454 94792 307146 282647 830290 831576 210227 210194 277344 279761 333969 324857 329582 333581 333718 338022 312525 341160 791103 829959 587487 483318 300157 296067 345315 342866 348756 355779 348318 351393 387538 387876 701110 732512 40.55 68.0 2
09:57:59 2023-09-27 452186 453176 95659 91618 151007 155001 162657 162076 97047 95620 114904 118290 142289 143392 449963 481211 1180588 1161890 450611 474362 128576 115080 133461 134668 162682 158967 148878 149517 92454 94792 318635 282502 832156 833632 211265 209182 278320 279725 332850 327387 330480 331655 334583 340945 306798 341100 790543 825137 567258 478889 302972 295579 342961 344806 349809 355779 350219 353308 388015 387648 704023 731352 40.55 68.0 2
09:58:00 2023-09-27 457508 455962 95856 91612 151250 154936 163415 162052 97348 95523 115520 117863 142980 142466 452278 486837 1167075 1155201 459984 473223 128303 112429 133788 134668 162570 158967 150237 149205 92357 94923 319607 279581 826295 836337 210851 209503 276689 279780 333734 324857 329488 330759 334794 338258 306545 338223 789983 829401 584786 482526 299673 296441 342997 342794 351965 354711 347198 350297 389240 390551 701110 732549 40.55 68.0 2
09:58:01 2023-09-27 458943 453211 95601 91749 150973 155108 162657 162223 97146 95620 114891 118257 142617 143324 449927 480536 1173865 1162726 459763 472191 128152 115046 134175 134500 162228 158755 150127 149583 92320 95085 317486 282756 843301 830088 210864 209984 276546 279761 333499 324857 329582 332518 335782 340430 308642 339648 790543 820460 584786 484088 300447 296067 342961 342866 350620 356850 350444 350297 388660 387683 707706 733077 40.55 68.0 2
09:58:02 2023-09-27 457382 454176 95601 91782 150973 155143 163068 162502 97114 96011 114891 118454 142485 144121 451983 485575 1176336 1151787 453232 473591 128152 115275 132892 134668 162129 158967 147738 149650 92327 93129 320788 283904 824085 835199 210521 209065 278124 279367 333969 324857 328458 330831 335768 338796 308461 338294 787081 834202 584786 482940 301298 293908 344937 342830 350939 354711 348843 351501 388015 389114 696432 731352 40.55 68.0 2
09:58:03 2023-09-27 463702 454778 95563 91585 150660 154678 162917 162223 96981 95523 114904 118209 142606 143333 451736 487012 1171229 1159943 461078 476143 128687 112201 134074 134500 162919 158791 151289 148766 92454 94726 315065 281199 836623 834818 212293 209475 277539 279761 332022 323790 330333 329546 334829 337517 306906 338294 791103 829473 584786 481128 300872 296728 342961 342866 351434 354179 347006 351393 389857 389351 699014 733068 40.45 68.0 2
09:58:04 2023-09-27 454878 453857 95622 91622 152039 155619 163058 162223 97146 95555 114858 118290 142586 143901 451416 487161 1180588 1159423 456016 472227 127763 115240 132483 134668 161646 159413 150898 149205 92166 95198 318635 282902 838967 832201 210886 208995 277539 279761 333969 323907 329488 331798 333252 339578 306640 339281 785968 820424 586257 477638 300872 296255 345913 341481 351470 356850 348843 351429 390029 390551 707168 730369 40.55 68.0 2
09:58:05 2023-09-27 460099 453852 95593 91683 150594 155177 162711 162797 97250 96209 115050 118353 142418 143756 451232 486837 1171220 1153130 460692 473187 127940 115275 132892 134829 161958 159601 149907 149890 92260 94891 333577 284508 820544 834561 209864 210194 276760 279367 333969 323511 328493 331010 333753 337551 306301 338258 786560 829473 579821 484038 299945 294300 345424 342794 350903 354747 348318 351393 388015 388770 695939 731352 40.55 68.0 2
09:58:06 2023-09-27 457508 453180 95597 91585 150727 155108 162544 162223 97080 95783 114858 118127 142255 143358 450633 481246 1172025 1156059 456665 474133 128220 114978 133277 134477 162682 158856 148338 149171 92293 94792 318635 282902 830326 834818 210605 209732 276863 279545 331843 327350 329975 330652 335627 338927 306798 341058 791898 831722 576360 481844 300447 294878 342925 344806 348439 354179 347305 350862 391314 387000 698518 731999 40.55 68.0 2
09:58:07 2023-09-27 454906 456275 95727 91486 150940 155005 162893 162086 97017 95946 115149 118392 142485 143392 451736 490609 1182239 1161073 454551 472227 128152 115080 133051 134685 162163 158967 149952 149205 92166 94858 323622 282902 835806 833380 210886 208995 277149 279564 333969 323907 329488 331534 333252 339070 306870 338294 786524 825174 584786 477602 299945 295164 344937 341481 351965 355423 348349 351429 387467 389968 705094 730922 40.55 68.0 2
09:58:08 2023-09-27 460443 453220 95568 91573 150761 155177 162657 162223 97080 95620 114958 118372 143119 143392 450597 487125 1171368 1153427 458152 473555 127940 115275 132709 135064 161958 159459 150162 150030 92220 95184 317664 284069 817377 836930 210745 210201 276510 279653 333969 324592 328990 330795 333753 340358 306798 339611 791103 829365 584786 484038 297698 296067 344694 341470 351965 354711 346746 349276 387196 389659 700815 731549 40.55 68.0 2
09:58:09 2023-09-27 453620 456186 95559 91552 150765 155108 162657 162390 97081 95946 115149 118372 142322 143358 452057 485094 1180588 1162726 450575 474243 128220 114966 133247 134343 162457 158357 148607 149138 92293 94792 318635 282702 832373 831857 210262 208344 277929 279761 332796 324278 329582 331529 333788 337551 305719 340344 789983 825137 577810 478395 300654 295200 342961 342866 349564 355210 348349 351537 387503 386459 701998 729300 40.55 68.0 2
09:58:10 2023-09-27 456402 453220 95635 91585 151007 155001 162691 162223 97250 95815 114924 118290 142519 143392 450316 489917 1179644 1158254 456016 476407 128050 112364 133176 134567 162173 158861 148203 149583 92287 95052 318635 283447 832246 834561 210886 208751 277431 279367 333734 324857 328990 328764 336804 338022 305971 339281 787441 829373 583610 479340 300872 295164 342961 342600 351965 354144 347856 351465 388015 387648 702332 730833 40.55 68.0 2
09:58:11 2023-09-27 457508 455966 95658 91552 151107 154824 163041 162189 97146 95555 115182 118093 142716 142894 450597 484103 1174699 1164404 461037 474133 128118 115172 132959 134642 162016 158322 147840 149171 92099 94856 319607 281994 826085 828764 210668 209030 275806 279761 332994 324857 330049 330723 332217 339544 306906 339370 790543 823169 584786 482526 299528 296175 342961 342794 349809 356208 348843 350014 388625 387578 707669 732026 40.55 68.0 2
09:58:12 2023-09-27 455979 454526 95526 91585 150248 155108 162363 162414 97511 95882 115308 118184 142942 143523 452168 483959 1184550 1161673 455801 476480 127859 112364 132164 134685 161611 159413 150057 151417 92066 95185 321034 285449 818037 832448 210605 208634 276724 278670 333825 324363 328286 331798 332681 338258 306870 338223 786451 820351 576360 477602 299733 293745 344937 342239 348720 355743 348596 350826 387634 387648 706130 730833 40.55 68.0 2
09:58:13 2023-09-27 459649 456175 95435 91552 150282 155640 162588 162708 96949 95979 114680 118454 142255 144121 450244 486259 1175533 1148406 453909 473924 127906 115206 132608 134635 162129 158967 147738 149205 92099 94856 317664 284306 824418 836337 209794 209370 277253 278615 333717 324568 330443 330616 334583 338153 308570 340501 788039 834634 576360 483208 300816 293987 344937 342192 350158 354640 348246 353519 387943 388770 699805 729387 40.55 68.0 2
09:58:14 2023-09-27 452002 458613 93971 91638 151144 154970 163006 162052 97049 95914 115149 118285 142615 143722 453242 481282 1180588 1165826 453060 475469 128118 115172 134095 134415 162816 158685 150237 149105 92357 94726 333577 282266 842381 832201 210451 207984 277539 279761 332724 324857 329582 330759 333683 339988 306402 342477 788233 820424 583610 478734 301298 295343 342708 342866 348720 355209 348843 351465 387979 386424 703987 730833 40.55 68.0 2
09:58:15 2023-09-27 453223 454176 95600 91589 150594 154966 162622 162189 97047 95751 114858 118290 142485 143392 450280 487089 1175544 1155070 450647 474768 128118 115206 132959 134668 162129 158967 147636 151417 92186 95180 318022 283484 831361 836930 210710 208599 277324 279151 333554 324712 330282 329190 334759 339034 306366 342514 788233 829365 586257 479754 300581 294229 342961 342758 349774 352553 348843 351393 387979 387613 695902 730833 40.45 68.0 2
09:58:16 2023-09-27 456097 457362 95659 91738 150660 155104 162363 162595 96949 95913 115016 118579 142255 144023 450244 482034 1185642 1162615 450575 473591 128118 112210 132892 134635 162129 158967 151696 149171 92036 94890 317664 284508 827157 829777 210157 208669 277539 278673 333499 324857 328651 331529 332716 339034 306366 341037 786487 820351 584786 477638 299733 293297 344937 342758 347706 354711 348349 350332 387361 387578 706093 730833 40.55 68.0 2
09:58:17 2023-09-27 458754 454526 95530 91585 150416 154966 162363 162448 96949 95783 114568 118372 142255 143824 451700 485575 1173728 1150114 455692 476333 127845 112299 133109 134626 161992 158861 149917 149817 92092 95149 319806 284435 840785 836930 209501 208309 277539 278383 333590 324363 330282 329760 337012 337538 306401 341058 784229 834129 581843 483862 300660 292772 342961 341722 349528 353860 347269 350332 387670 387578 694881 730833 40.55 68.0 2
09:58:18 2023-09-27 450832 457964 95727 91360 150347 154360 162790 161671 97047 95555 114601 117863 142485 142861 452057 483387 1173778 1165268 453232 475133 128152 114943 133051 134335 162388 158709 150162 148528 92260 95000 323622 281163 835325 830988 210816 207694 276229 279761 331951 324857 329582 329795 333414 337987 304452 340722 789983 820843 580710 477313 297482 295744 342719 342794 349282 354640 346764 351393 388589 386424 706093 729569 40.55 68.0 2
09:58:19 2023-09-27 453527 454705 95568 91552 150731 154966 162622 162189 96981 95588 114792 118218 142843 143688 453132 489772 1179719 1160018 457242 476817 127982 112299 133142 134647 162129 158967 150162 149171 92099 95180 331819 283302 836495 833380 210858 208344 276546 279367 333463 322925 328955 329528 332681 338528 305899 340759 784192 820424 583610 477530 300235 295343 342961 340414 351398 355743 348572 350332 388015 389351 703987 731872 40.45 68.0 2
09:58:20 2023-09-27 458472 454267 95563 91489 150727 154609 162989 161671 96981 95329 114634 118060 142389 142759 452057 484139 1173865 1164382 460589 473223 127906 115012 132608 134449 162129 158967 147738 149305 92133 95000 318635 282031 824509 829154 210157 208815 275384 279761 332724 324821 330049 330992 331683 338563 306640 339130 788828 820351 584786 482903 297843 295803 342961 342516 349528 356278 348843 349240 390616 387000 707669 732512 40.55 68.0 2
09:58:21 2023-09-27 456275 456248 93841 91769 150148 155368 162373 162640 97182 95751 114970 118285 142615 143722 451195 483959 1183945 1159386 458087 473555 127879 115275 132164 134757 161611 159413 149902 151417 91865 94956 318825 284911 814341 830988 209864 208344 276459 278047 333969 323907 329582 330938 332217 337517 306402 338223 786487 824482 584786 477602 299201 293297 344937 341722 348720 355779 348349 350297 387397 387648 707168 730833 40.55 68.0 2
09:58:22 2023-09-27 457609 454176 95568 91585 150631 154643 162622 162042 97080 95588 114904 118060 142289 143358 450440 482636 1170537 1156022 457317 472227 128475 114863 133176 134229 162422 158674 148044 148899 92099 94759 318022 282902 839434 834561 209829 208344 276176 278938 331951 324857 329116 329724 334220 338048 306870 339648 790543 829959 583315 481468 297482 294265 342961 342866 347147 352588 349686 352227 389739 389867 705105 734478 40.55 68.0 2
09:58:23 2023-09-27 454411 457577 95589 91873 150526 155005 162485 162561 96949 95815 114568 118454 142389 144701 451983 481246 1183945 1162726 453469 477045 128118 115172 132541 134449 161646 158967 148769 149138 92293 94759 333577 284105 842841 830988 209864 208344 277539 278047 332994 324496 328345 331440 332681 339034 306402 340370 785931 823169 577810 477602 300660 293056 342997 342516 347706 354711 348349 350297 386816 387306 705593 730833 40.55 68.0 2
09:58:24 2023-09-27 455988 454530 95402 91589 150278 154966 162328 162189 96981 95783 114647 118290 142724 143690 452278 485953 1175983 1150151 454361 473591 127757 112266 132883 134895 162193 158826 150233 151099 91999 94953 318635 284233 826665 838118 209396 208129 276724 278047 333499 323907 329326 329617 334185 337030 306906 339648 787442 835855 576360 481468 300447 294793 342961 341398 349282 352588 347233 350297 387361 387000 696674 730833 40.55 68.0 2
[truncated: 154,180 more chars]
