# Supplementary material for: Methods for Estimating the Detection and Quantification Limits of Key Substances in Beer Maturation with Electronic Noses
Source: Sensors (Basel). 2024 May 30;24(11):3520. doi: 10.3390/s24113520 (PMC11175341; doi:10.3390/s24113520)
Supplement: Supplementary file 1 [file sensors-24-03520-s001.zip › Data/2-Phenylethanol/raw data/Day 2/10ppm3.txt]

Time Date R01 R02 R03 R04 R05 R06 R07 R08 R09 R10 R11 R12 R13 R14 R15 R16 R17 R18 R19 R20 R21 R22 R23 R24 R25 R26 R27 R28 R29 R30 R31 R32 R33 R34 R35 R36 R37 R38 R39 R40 R41 R42 R43 R44 R45 R46 R47 R48 R49 R50 R51 R52 R53 R54 R55 R56 R57 R58 R59 R60 R61 R62 T01 H01 Phase
10:04:00 2023-09-27 356076 352042 85850 86323 132417 131851 132739 131960 94565 92507 101291 102051 123842 125218 356284 381096 1023849 1014445 378646 392118 114971 104330 114971 112038 131112 129360 123354 120510 81202 82545 275322 239686 704886 700512 209576 206231 266029 270639 313476 306505 321180 324658 335768 343277 318896 351533 723692 754296 531798 442357 285210 279218 324019 324165 336720 342709 342690 348188 388015 385275 636571 657876 40.55 67.8 1
10:04:01 2023-09-27 351929 352042 85786 86204 132325 131773 132743 131997 94435 92507 101291 102051 123332 124895 356034 388011 1029445 1008157 376245 391497 114747 104220 114937 112038 131079 129235 123320 120593 81165 82474 277618 239686 698873 703959 206866 205658 267847 269155 314132 306182 320646 324609 338891 339613 317898 355743 720417 757364 533968 439394 284933 278479 324933 323853 336755 342645 348093 349553 387418 390142 630925 660208 40.55 67.7 1
10:04:02 2023-09-27 354526 352010 85914 86428 130416 132132 133152 131960 94565 92379 101291 102051 124051 124948 356213 384498 1027080 1019611 378385 391497 114938 104220 115040 112769 131112 129145 123560 123598 81221 82360 269437 238331 699422 702226 207836 205019 267847 270557 313143 306829 320575 324875 337325 341691 319151 355780 724419 748386 530841 437811 283940 279810 323563 324550 336213 341682 345468 349276 386780 384667 633624 655445 40.55 67.7 1
10:04:03 2023-09-27 351898 351753 85760 86200 132573 131504 132772 131860 94598 92252 101325 101912 124043 124570 356284 384498 1027080 1016644 375713 390948 114971 104042 115005 111885 131868 129145 123474 123530 81221 82360 271898 237516 705249 701161 207512 205693 268412 269155 313655 306829 320090 324875 337323 342169 317933 355816 723664 755962 541350 440494 287514 281294 323768 324694 335600 342294 345604 350730 385171 390012 636460 658341 40.55 67.7 1
10:04:04 2023-09-27 357335 352010 85718 86352 130079 132381 132614 131993 94532 94334 101291 102178 123861 125240 355749 386303 1023123 1007885 378574 391533 114780 104220 114925 112038 131736 129360 123320 123684 81142 82417 271709 238669 701041 705213 207333 205979 266990 270748 312228 306397 322073 323397 338380 341656 318637 353630 722020 757098 533968 440994 283162 280069 324019 323817 338270 340624 346519 348152 388015 384667 627351 660573 40.55 67.7 1
10:04:05 2023-09-27 356577 351515 85739 86293 132190 132132 132523 131960 94435 92507 101291 102051 123299 125012 355749 385760 1020912 1008120 378501 390948 114589 104186 114811 112038 131046 129145 123354 123736 81110 82360 270338 238331 700407 704215 206866 205693 267025 269986 312228 306829 320611 323182 338677 342726 319355 354412 724030 757256 539960 442352 286292 279748 323647 324694 336036 341647 347574 347140 387706 384971 634075 661760 40.55 67.7 1
10:04:06 2023-09-27 351965 350227 85690 86237 132265 132381 132378 132390 94434 94367 101187 102535 123299 125428 355713 381631 1033161 1011461 376268 392118 114209 104398 114743 112192 130635 129394 123149 120593 81110 82417 272808 239346 692269 702226 207981 205658 267847 269796 314132 306397 322108 322320 337870 343197 316973 354703 718310 754894 524625 439124 284263 278370 324704 322871 338829 340589 344701 349276 386780 386424 627351 656445 40.55 67.7 1
10:04:07 2023-09-27 354803 352010 85810 86229 132291 131954 132826 131997 94468 92379 101291 102051 123299 124895 357569 384570 1030221 1013944 375176 391497 114938 104220 114971 112038 131654 129270 123354 120510 81253 82457 274968 239686 698114 704215 207981 206128 267597 269698 314544 306685 322228 322728 338784 342577 320303 355598 721638 756958 536710 439124 284267 279712 324933 324021 338757 340554 345640 350014 386744 386424 627240 656408 40.55 67.7 1
10:04:08 2023-09-27 354461 352015 85750 86405 132436 131784 132772 131960 94565 92379 101291 102121 124038 124981 356249 382471 1023849 1013944 378574 391461 114826 104186 114937 112115 131046 129325 123491 120477 81221 82474 272808 238218 696387 699567 208985 206334 266954 270366 314096 306577 320575 324875 336485 342647 320312 353557 723591 759176 532597 441282 283360 279183 324933 323781 336177 343704 345910 350666 388015 386119 636571 657839 40.55 67.7 1
10:04:09 2023-09-27 354425 351654 85846 86286 132496 132095 133139 131960 94565 92379 101291 102051 123842 124981 356249 384462 1024791 1018813 377046 391461 114971 104186 113901 112038 131835 129111 123594 123615 81425 82455 271898 239177 714668 700979 209576 205521 268458 269806 313396 306793 322947 324658 337526 342169 316903 355379 724722 752656 533968 437738 284733 279573 323528 324694 336684 341647 346201 349240 385621 388128 633795 655908 40.55 67.7 1
10:04:10 2023-09-27 354033 352010 85750 86319 132256 132877 132739 132714 94499 92507 101224 102178 123299 125226 355713 384498 1025553 1005151 378646 391497 114589 104364 114822 112192 131400 129360 123286 120758 81328 82587 270338 239328 696034 704215 207478 206122 266135 270748 314096 305500 322562 323853 337834 342870 318896 354130 721473 757328 533968 441417 283325 280069 324019 323781 338757 342620 347281 350656 387173 387804 631745 660172 40.55 67.7 1
10:04:11 2023-09-27 354497 351492 85882 86264 132728 131591 133172 131906 94630 92507 101605 102178 123842 124981 356249 384498 1023849 1012503 378538 391772 114938 102803 113315 112789 132036 129118 120212 120675 81267 82587 277618 239686 699056 701009 208985 206334 267329 270557 314574 306829 323176 326712 336782 341656 320609 354093 724690 760790 529855 441475 284028 279674 324933 323853 338417 343704 347291 348152 388015 386424 636571 663243 40.55 67.7 1
10:04:12 2023-09-27 354771 352015 85878 86327 132475 132132 132739 131960 94565 92507 101291 102121 123332 124948 355713 386847 1031862 1013944 375104 392047 114938 104330 114971 112192 131112 129360 123474 120427 81221 82474 270338 239686 698703 705213 208161 205658 268601 269626 314796 306829 321323 323589 339880 341621 317898 356536 720417 755054 530841 438795 287106 281294 324789 324129 338615 340960 346618 350153 386292 389657 627240 659274 40.55 67.7 1
10:04:13 2023-09-27 355537 351758 85850 86475 130584 132531 132785 132142 94696 92507 101291 102109 123880 125120 356249 381595 1023849 1013615 378610 394375 114938 104330 114971 112192 131079 129235 123560 120593 81276 82587 271898 239516 697441 698087 207512 207127 266990 270748 314096 306829 321359 324875 336546 343784 320312 351533 722567 756496 532597 441165 283436 279608 324933 324803 337464 343704 345676 351404 388015 386389 633758 657839 40.55 67.7 1
10:04:14 2023-09-27 354707 351496 85824 86323 132539 131678 133172 131997 92792 92125 101605 102051 123332 124570 356249 384228 1027181 1019574 376245 391772 115004 104258 115200 112460 131902 129325 123508 120477 81309 82474 271086 238669 702825 701693 207512 205481 268979 269986 313619 306829 320575 324875 337585 342436 320412 356569 725851 753574 533968 437665 284991 281330 323839 324176 336578 342639 346728 349732 385621 385240 636189 656372 40.55 67.7 1
10:04:15 2023-09-27 353598 352010 85750 86323 129782 132265 132614 132175 94532 92507 101291 102210 123299 125394 356057 385075 1025553 1005225 378682 391772 114556 104398 114822 112192 130947 129394 123286 120593 81221 82587 270338 240026 691654 704215 207478 206300 266171 270748 314060 305930 324276 323853 338618 341656 319341 351533 720417 757292 533968 441730 284673 280665 324704 322799 338757 341100 346764 348642 387763 386424 627351 659274 40.55 67.7 1
10:04:16 2023-09-27 357085 351758 85718 86348 132252 132166 132739 132357 94532 92507 101257 102178 123299 125015 355963 385689 1023849 1009591 378574 391461 114747 104258 114937 112192 131706 129325 123406 120477 81221 82474 270338 238669 702456 705213 207512 206162 267526 270603 313333 306649 322454 324201 338748 342267 319685 353948 722348 762678 533968 441619 283126 280496 324704 324021 341337 341338 346655 348678 390210 385275 628168 661043 40.55 67.7 1
10:04:17 2023-09-27 349738 351758 85850 86230 132509 131694 133172 132443 94664 92379 101291 102051 123842 124809 356284 385624 1032336 1017366 374578 392083 114938 104258 114937 112038 131079 129325 123406 120477 81165 82474 274060 239363 695684 699604 207478 206300 267811 269120 315942 306397 320611 324875 336782 343197 318861 355183 720453 755962 533968 441017 284951 278071 326396 324309 336413 343704 346483 349204 386780 387648 636119 658341 40.55 67.7 1
10:04:18 2023-09-27 351636 352010 85846 86319 132475 131784 132739 131960 94532 92379 101257 102146 123299 124981 355963 381899 1033069 1014445 376268 392083 114589 104364 114857 112115 131013 129360 123286 120427 81169 82635 273250 241394 694864 701009 209576 206197 267669 269580 315870 305786 321180 326870 336782 343197 318896 354703 722664 755367 533968 440475 284227 278335 326808 323637 336720 343704 346201 348959 387979 387648 636119 657839 40.55 67.7 1
10:04:19 2023-09-27 355675 351515 85814 86319 132321 131975 132772 131997 92697 92379 101291 102121 123332 124981 355749 387429 1022361 1008120 377099 390877 114971 104186 115131 112744 131745 129235 123474 123822 81365 82474 273498 238258 701350 705213 207512 206300 267811 270330 312887 305764 321323 323853 338927 341621 319379 354667 724419 761685 533968 441306 284227 280153 323073 324284 338246 342861 348056 350619 387727 387912 635847 660135 40.55 67.7 1
10:04:20 2023-09-27 355286 351798 85786 86323 132103 131743 132739 131960 94565 92379 101257 102146 123976 124895 355999 381061 1023849 1013223 378574 390948 114806 102590 113315 112192 131736 129222 120214 120427 81267 82441 272808 239346 697777 701009 209280 206334 266990 270366 313549 306613 324095 324875 336556 342683 320573 353594 723692 759817 538570 441318 283396 279608 324933 323817 336484 343740 345910 348152 388015 386389 636571 659777 40.55 67.7 1
10:04:21 2023-09-27 351898 351717 85750 86319 132378 131818 132614 131926 94500 92379 101291 102051 123332 124981 355179 386883 1030106 1011064 374016 391772 114905 104186 114857 111961 131491 129325 123320 120477 81221 82474 269437 239346 697593 705213 207836 205624 267847 269950 314574 306397 321323 322871 339880 341656 317898 355816 720417 756990 538081 438795 287106 281330 324825 324165 340612 340960 346618 350153 386600 390287 627240 659522 40.55 67.7 1
10:04:22 2023-09-27 351898 352006 85754 86323 132387 131661 132739 131960 94565 92379 101291 102121 123875 125387 358440 387722 1034087 1013272 377009 393310 114872 104446 115119 112115 131374 129222 120181 120395 81077 82474 270338 239346 700567 706212 208126 207346 267847 269986 314132 306613 321477 323589 339880 341432 316973 355780 720417 756118 538081 438553 284898 279148 324933 323817 338246 340589 346801 351653 385657 387000 627351 659311 40.55 67.7 1
10:04:23 2023-09-27 356072 351515 85784 86264 132475 131818 132739 131960 94565 92507 101291 102051 123332 124981 355678 380758 1023849 1015165 378646 391461 114938 104292 114857 112038 131079 129118 123440 123684 81221 82474 270338 239007 698416 699941 208161 206300 266990 270748 314096 306829 321584 324875 337041 344500 320099 353839 722385 754143 525125 442246 285481 279929 324861 324394 337594 342861 344629 350332 388015 385814 632229 656408 40.55 67.7 1
10:04:24 2023-09-27 351537 352010 85814 86352 130476 132281 132739 131960 92791 92379 101257 102146 123332 124981 355214 385689 1028610 1005188 375668 391772 114747 104364 114937 112984 131079 129360 123354 120510 81110 82507 274404 238957 694043 702226 207512 206979 267400 270366 315497 305930 322073 324839 337870 342443 320869 353557 722020 763372 533968 441584 284476 279266 324969 323230 338246 342399 346801 347140 388015 387648 629844 661291 40.55 67.7 1
10:04:25 2023-09-27 352006 351753 85714 86315 132374 131909 132523 131926 94532 92379 101291 102051 123867 124981 355179 384228 1025590 1005151 378574 391461 114589 104254 114777 112192 130947 129360 123286 120510 81077 82587 271898 238993 692225 704215 207478 206162 265923 270567 314766 305714 322454 324165 338450 342577 319721 351388 721638 761329 533968 441246 284673 280122 324933 323038 338793 341612 346436 348714 387432 387306 628987 660282 40.55 67.7 1
10:04:26 2023-09-27 352413 351753 85814 86163 132539 131495 132806 131836 94565 92125 101291 101912 123332 124570 355713 382202 1030106 1014445 375979 390877 114780 104186 114937 111961 131830 129145 123320 123650 81077 82474 270338 238253 697765 698123 207512 206157 268601 269120 315053 306829 320090 324875 336817 342683 318896 356572 722020 756496 533968 440479 285169 277878 324933 324839 338417 342709 345749 348714 385621 387000 635668 659311 40.55 67.7 1
10:04:27 2023-09-27 350553 351515 85760 86259 130437 131627 132739 131960 94532 92379 101291 102121 123299 124862 356249 382238 1032336 1014445 374052 394375 114938 104186 114937 112038 131079 129235 123320 123890 81169 82635 272808 241051 694302 701009 209576 206735 267669 268976 315906 306505 320504 326640 336782 342718 318896 355204 723692 755367 533968 440475 284862 278071 324969 324394 336448 343464 346238 351690 387979 388498 634731 656445 40.55 67.7 1
10:04:28 2023-09-27 354302 351020 85838 86167 132383 131437 132739 132349 94598 92379 101291 101981 123332 124570 355214 387465 1020152 1009591 377099 390912 114971 104114 115085 112038 131868 128899 123474 123495 81365 82247 270338 237994 706917 703923 207512 206334 267847 270366 312887 305799 320611 324345 338927 341417 318932 354667 724177 761721 532193 441306 284028 279573 323791 324839 337500 342681 348093 350656 387727 387912 636009 660135 40.55 67.7 1
10:04:29 2023-09-27 354457 351510 85818 86237 132509 131661 132639 131926 94565 92379 101257 102051 123299 124775 355214 380456 1022397 1012503 378538 390912 114806 102699 113315 112268 131645 129222 123594 120510 81179 82474 269292 239346 702218 701009 209428 206369 266990 270366 314132 306613 323176 326712 336546 342718 320548 353630 725237 757256 531226 441056 283829 279823 324933 324345 336213 343775 346837 348152 388015 386424 636571 660282 40.55 67.7 1
10:04:30 2023-09-27 351898 351424 85786 86297 132413 131859 132652 131997 94565 92507 101291 102051 124043 124895 355179 386883 1031692 1012503 376245 390912 114714 104364 114891 112038 131079 129360 123320 123530 81110 82417 270338 239346 696720 704215 208161 205658 267847 269986 314832 306397 321620 322907 339366 342408 318379 355816 719399 756154 518896 440494 286902 281330 324825 324165 338650 340995 346655 350189 386636 387948 627240 656408 40.55 67.7 1
10:04:31 2023-09-27 351893 351767 85782 86348 132325 131682 132652 132443 94500 92379 101257 102051 123332 124775 357316 387470 1032616 1011790 376209 391629 114839 104407 113374 112268 131802 129222 123560 120593 81077 82474 275082 239346 700449 706066 209576 206122 268601 269986 315053 306397 321477 324875 339677 340633 318637 356532 720453 757400 538570 439746 285169 278470 324753 324309 337737 341170 348596 349240 386508 387271 627351 659347 40.55 67.7 1
10:04:32 2023-09-27 355537 351515 85782 86200 132321 131561 132739 131926 94565 92379 101257 102051 123299 125045 355713 380456 1023849 1014445 378610 390877 114938 104148 114971 111961 131046 129235 123320 123787 81253 82474 270338 238669 699056 694124 208161 206334 266990 270748 314096 305643 321359 324875 337041 345348 320323 353839 722385 755780 536710 442874 285614 280321 324861 324622 337559 343153 344665 350619 387161 385275 632229 656408 40.55 67.7 1
10:04:33 2023-09-27 354929 351258 85814 86319 132447 131470 132739 131860 92792 92373 101543 102184 123946 124536 357933 383241 1029683 1019738 375832 393529 114938 104152 115005 112451 131654 128932 120342 123615 81332 82417 271898 236782 702194 701547 208161 205979 268979 269986 313619 305789 320611 324875 337834 342718 316973 357440 726232 754858 533968 437811 285018 279183 324019 324478 336720 342709 346837 349768 385621 385310 634281 656408 40.55 67.7 1
10:04:34 2023-09-27 354189 351515 85722 86323 132265 132224 132759 132349 94500 92443 101257 102178 123299 124981 355179 384534 1025617 1005225 380860 390948 114556 104398 114777 112192 130914 129394 123320 120593 81110 82457 270338 238790 695671 704215 208016 206197 266741 270675 314544 306289 322980 324466 338748 342542 321968 353449 720234 761329 533968 441933 283126 280319 324933 323529 338686 341612 346801 348995 387467 387000 628688 658378 40.55 67.7 1
10:04:35 2023-09-27 349742 350966 85818 86171 132447 131400 132772 131498 94565 92315 101291 101848 124043 124570 356249 382775 1029339 1014482 375979 392083 114971 104220 115005 112038 131046 129235 123354 123822 81253 82474 271898 239686 702722 698087 207836 206334 268601 269155 315053 306829 320611 324875 337833 342718 318932 356861 723628 756496 535968 440195 286097 278335 324933 324839 336213 343499 346801 349240 385621 387036 636119 658378 40.55 67.7 1
10:04:36 2023-09-27 350831 351519 85814 86288 132509 131751 132647 132376 94565 92379 101291 101981 123332 124775 355713 383917 1032336 1014445 376004 391497 114780 104220 114857 112038 131013 129360 123115 123718 81202 82668 274060 241223 701849 700512 208057 206265 267740 269806 315906 306253 321441 326676 337325 343784 318932 355219 722664 755962 539960 440369 284383 278335 327233 324021 338614 343775 346274 349240 387433 388770 636119 657876 40.55 67.7 1
10:04:37 2023-09-27 355500 351011 85754 86204 132286 131661 132523 132349 94402 92125 101257 102051 123332 125012 355713 386303 1020188 1008120 376268 390329 114892 104186 114925 111961 131400 128932 123354 123581 81142 82417 270338 237826 703050 704215 207512 206369 267847 270748 313107 306829 322108 323889 339952 342458 319603 355780 723664 761757 532193 441619 284698 280692 324019 324839 338829 341437 347527 351395 387727 387876 628996 660208 40.55 67.7 1
10:04:38 2023-09-27 353635 351501 85729 86264 132500 132041 133298 131926 94468 92379 101291 102077 123299 124775 355749 381899 1023849 1011461 378574 391497 114839 102590 113315 112956 131769 129222 123594 120510 81267 82644 271803 239346 699397 700512 209428 206403 267400 270748 314132 305643 323176 327174 336782 342718 322380 354130 724126 757292 538570 441056 284028 279867 324933 324550 336213 343810 346837 348188 388015 387036 636313 660355 40.55 67.7 1
10:04:39 2023-09-27 351415 351020 85814 86237 132325 131975 132800 131997 94565 92379 101291 102051 123299 124775 355214 386919 1030230 1012503 376779 390948 114859 104220 114891 112038 131079 129111 123354 123650 81110 82457 270338 239346 697996 704215 208196 205979 268601 270366 314832 306829 321846 323889 340430 342443 320866 356898 720453 756154 536710 438832 287310 281636 324789 324394 338615 341472 347109 350682 386600 390251 627203 660610 40.55 67.7 1
10:04:40 2023-09-27 351573 351515 85846 86286 132475 131975 132739 131926 94565 92379 101257 102051 123299 124775 355143 387141 1032579 1012996 377276 391629 114905 102655 115153 112192 131669 129187 120164 120427 81188 82587 269437 239346 698350 703959 210170 206265 268601 270366 315053 306829 324095 324165 340394 341656 318567 356861 720453 756990 536710 439092 285209 279573 324933 324309 340129 341338 347820 349768 386780 387578 627351 660536 40.55 67.7 1
10:04:41 2023-09-27 354461 350930 85782 86315 132466 131814 132739 131926 94532 92379 101257 102051 123299 124862 355179 379888 1023849 1013944 378538 390877 114938 104297 113514 112038 131046 129325 123491 123787 81221 82474 272808 239177 696837 698051 208126 206979 267364 270748 314752 306829 321584 326712 336262 343502 321558 355750 725237 753574 535339 442560 285481 280713 324825 324586 337559 343013 345396 349732 390210 386424 635337 658585 40.55 67.7 1
10:04:42 2023-09-27 354994 350773 85814 86277 132383 131504 132706 132038 92792 92467 101509 102713 123847 124914 357933 383205 1028220 1022801 379964 391355 114839 104263 114937 112038 131079 129111 120262 120593 81188 82474 270338 238331 697961 701009 208743 205979 267811 270748 313583 306829 321549 324609 338582 343748 317898 355743 724140 752620 538081 439051 284227 280069 324476 324839 337701 342674 345676 350790 388015 385814 631892 656372 40.55 67.7 1
10:04:43 2023-09-27 352914 351519 85746 86315 132444 131863 132743 131997 94532 92507 101257 102146 123266 124981 355143 383348 1027176 1005188 378574 392047 114747 104398 114902 113009 130881 129360 123251 120593 81133 82587 277847 240026 694488 704215 207836 206334 266670 270603 314730 306145 323171 324658 338748 343332 322785 353948 722042 761329 547239 441475 285077 280034 324933 323529 339532 342533 347783 349240 387467 387578 630576 660135 40.55 67.7 1
10:04:44 2023-09-27 355821 351253 85739 86625 130221 132348 132639 132290 94758 92634 101436 102248 124114 125120 357933 385346 1020912 1008120 378465 391904 114872 104152 114937 112038 131079 129235 120246 120510 81221 82474 270338 238500 702575 704215 207947 206334 267847 270748 313107 306829 322562 324345 339844 342647 319863 355241 722567 757364 539452 441399 283793 280924 324476 324273 338793 341647 347537 349204 390210 385814 627351 659311 40.55 67.7 1
10:04:45 2023-09-27 352140 351515 85782 86315 132348 131851 132523 131960 94532 92507 101257 102146 123266 124981 355143 381025 1033069 1014173 376268 391772 114747 104364 114937 112192 131521 129325 123217 120593 81077 82635 267019 241394 693838 701511 208673 206265 268493 270639 314838 305786 323889 324658 337799 344748 318896 355743 719871 756167 512426 440369 284862 279687 324969 322799 340612 343189 345432 350014 388015 387648 629069 658585 40.55 67.7 1
10:04:46 2023-09-27 351934 350701 85846 86290 132171 131433 132739 131103 94664 92125 101605 101816 123842 124027 355678 386575 1019429 1011064 376233 390877 115004 104081 113514 111731 131654 128897 123440 123547 81188 82417 270338 239177 701616 702226 207547 206369 267811 270557 314310 306226 320540 324875 339642 341382 320312 354339 724653 761685 533968 441619 284227 279613 324019 324839 336720 342160 348586 350656 387763 390142 635484 660135 40.55 67.7 1
10:04:47 2023-09-27 353956 351020 85882 86197 132636 131404 132772 131070 94696 92379 101291 101842 123299 124451 355179 384498 1023849 1011064 376798 390877 114826 102590 113315 112192 131645 129084 123577 120477 81123 82441 272808 239346 698821 700788 209280 206944 267776 270748 314132 306829 323176 327368 338820 341621 320834 354667 724690 764189 536710 441165 284263 279608 324933 324839 336177 342907 348843 348152 388015 387000 635668 660318 40.55 67.7 1
10:04:48 2023-09-27 351645 351016 85754 86475 129782 132415 132307 132390 92728 92634 101224 102178 123266 124981 354894 382739 1031568 1013944 375632 390877 114589 104258 114902 112744 131046 129325 123286 120445 81110 82474 271898 239686 696602 702226 208486 206300 267847 270366 314796 306397 323543 323817 338855 343784 318861 355780 720148 755925 535339 439453 286902 281927 324789 323468 339675 342019 345567 350682 387763 387437 632117 659671 40.55 67.7 1
10:04:49 2023-09-27 351898 351020 85824 86385 129786 132232 132183 132390 94402 92802 101257 102146 123266 124981 354113 382525 1034087 1013758 377849 391355 114839 102655 115153 112268 131678 129222 123611 120593 81188 82474 270338 239177 700040 704002 211213 206300 267811 270557 315053 306613 323819 324021 338891 343784 318861 355780 719362 754858 523791 439847 284898 279573 324933 323326 339818 341682 345947 350826 387979 387578 629135 656408 40.55 67.7 1
10:04:50 2023-09-27 354516 351749 85910 86130 132762 131338 133139 131004 94630 92287 101291 101912 123332 124193 355713 385111 1022397 1012503 377365 390877 114938 104330 114937 112038 131657 129145 123320 123684 81309 82474 273604 239177 698585 701124 207512 206403 267811 270748 315053 306829 320315 326712 338606 342436 320620 355488 724396 761503 532597 442874 286292 279824 324933 324730 338860 343704 348843 348188 388015 387578 635374 663750 40.55 67.7 1
10:04:51 2023-09-27 354767 351020 85812 86167 132728 131470 132772 131613 92887 92437 101509 102115 123946 124993 357933 384355 1022213 1010915 379461 393031 114905 104330 114971 112038 131013 129111 120214 123650 81365 82587 271898 239346 696602 702503 209576 207059 267847 270748 315053 305799 320611 325168 338820 342458 320834 355204 724690 757364 538570 440638 284742 280034 324933 324839 336177 343740 348843 350583 390210 387578 636571 660318 40.55 67.7 1
10:04:52 2023-09-27 351862 351506 85802 86319 132103 131842 132614 131960 94565 92379 101257 102051 123266 124775 355179 386575 1031604 1012512 376779 390912 114938 104364 114971 112192 131046 129084 123320 123822 81221 82587 270338 237516 697996 703923 208196 206162 269178 270495 315023 306649 322192 324165 340802 342577 318754 357220 720271 760215 539452 439051 285133 279183 324933 324514 338543 342861 348843 349240 386780 387613 629098 659777 40.55 67.7 1
10:04:53 2023-09-27 352663 351546 85941 86532 130256 132128 133298 131893 94693 92473 101332 102248 123200 124914 355642 386503 1027080 1005188 376062 391319 114714 102623 114937 112038 131013 129325 123491 120477 81110 82474 270338 238622 697643 704215 207443 206979 268601 270482 315720 306829 322073 324875 338855 341656 320609 356825 720453 763948 532597 440126 285169 279148 324969 324538 338484 342709 349090 348433 387361 388770 630033 661291 40.55 67.7 1
10:04:54 2023-09-27 355825 351016 85818 86264 132470 131975 132743 131906 94630 92379 101291 102051 124009 124536 354894 381061 1023849 1017366 378501 390603 114859 104186 114937 112038 131050 129111 123286 123581 81202 82545 277503 239346 699174 701009 208743 206265 267669 270711 313917 306793 322992 324730 338570 345302 318896 355204 724653 754831 535339 439417 283431 280785 324704 324550 337630 342709 345188 350862 387467 386424 632376 656408 40.55 67.7 1
10:04:55 2023-09-27 353780 350629 85878 86483 130325 131954 132743 131679 94532 92315 101257 101981 123880 124881 355143 383043 1024203 1020336 377738 392417 114938 104186 113583 111961 131112 129111 123320 123615 81365 82360 270338 238163 699763 700134 208812 205979 268601 270748 314788 305799 321584 324875 338855 343748 318379 357150 724690 752656 540823 438777 284933 280170 324476 324839 337772 343189 346837 351109 387979 386424 632861 656408 40.55 67.7 1
10:04:56 2023-09-27 351893 351020 85818 86323 132383 132451 132523 131960 94565 92507 101257 102178 123299 125226 355143 383348 1025668 1005188 377437 391497 114747 102732 113157 112570 131029 129547 123491 120675 81407 82644 270338 240709 696817 703571 208673 206944 266954 270748 315497 305930 323327 324875 338855 343431 320869 354130 721564 761329 533968 441367 285481 280069 324969 323817 339818 342674 347856 349276 387538 387648 627221 661291 40.55 67.7 1
10:04:57 2023-09-27 350800 350490 85878 86476 132351 131682 132772 131712 94630 92379 101291 101981 123332 124451 355214 383348 1027172 1016607 375186 390877 114938 104186 114971 111885 131868 128897 120299 123581 81365 82474 274968 239007 700484 700171 210198 206403 269357 270366 315053 306261 320611 324875 338618 343748 318932 357946 724690 757031 528136 438832 286669 281728 324789 324803 337121 343599 347676 350189 386564 387437 636423 659311 40.55 67.7 1
10:04:58 2023-09-27 349742 351258 85910 86348 132685 131773 132743 131712 94532 92379 101291 102051 123299 124775 355179 381953 1034824 1019663 377313 391355 114872 104407 115039 112192 131050 129222 123560 120593 81133 82474 267912 238993 697761 701009 208161 206369 267811 269698 315942 305571 321441 326712 337834 343784 319899 355780 721983 754894 533968 440994 285169 278479 324969 324839 336720 343775 346801 349768 386816 389387 636571 658378 40.55 67.7 1
10:04:59 2023-09-27 355479 351020 85764 86323 130186 131818 132307 131926 94565 92379 101291 102051 123299 124775 354149 385382 1020949 1008120 379192 391199 114859 104186 114937 111961 131079 129111 123320 120517 81253 82417 270338 237322 698821 704714 207981 206758 267847 270748 313363 306829 322598 324345 340144 342951 320584 355488 722421 757220 533968 441629 284591 281211 324332 324622 339400 341647 347820 350031 387432 386119 629061 659777 40.55 67.7 1
10:05:00 2023-09-27 355173 350773 85750 86204 132475 131888 132307 132548 92728 92500 101369 102248 123742 124914 356921 385274 1022590 1010386 379192 393529 114938 104186 115414 111961 131079 129118 120164 120445 81365 82360 271709 237322 702769 705176 208161 206369 267847 270748 313832 305799 322335 324610 340466 342683 320348 355128 722567 761721 532193 441619 284698 280924 324019 324839 338829 341647 348349 349240 388015 385849 626299 660282 40.55 67.7 1
10:05:01 2023-09-27 349778 350966 85729 86323 132378 131661 132614 131136 94532 92379 101224 101912 123266 125012 354645 381061 1032341 1014445 375968 390912 114556 104364 114777 112038 130980 129325 123251 123718 81272 82587 270338 239531 698097 699110 208486 207128 268386 270531 315834 306649 321965 327174 337692 344394 320206 356137 720271 754143 535339 440479 286292 278335 326808 324478 337737 343775 346764 350050 388015 389386 636460 658341 40.55 67.7 1
10:05:02 2023-09-27 352905 351546 85941 86603 129752 132132 133114 132324 94660 92601 101156 102382 123200 125327 354859 380492 1033069 1012896 378348 393214 114445 104436 114549 113021 130324 129547 121497 120427 81021 82587 270338 239346 696736 702226 208812 206369 268412 270748 315053 306563 323579 324345 338891 343819 318896 356861 720489 756496 538081 439746 285231 280034 324933 322512 340128 341647 346238 351145 388015 387613 626299 656408 40.55 67.7 1
10:05:03 2023-09-27 354068 351025 85782 86264 132286 131594 132792 131745 94435 92379 101291 101981 123299 124775 354645 380492 1023849 1013223 378235 390912 114747 104186 114891 111961 131046 129145 123115 123650 81202 82713 270338 239516 699056 700015 209576 207521 267669 270675 314874 306793 321929 327637 337799 343784 321593 354703 723884 757256 533968 441511 284263 282126 324933 324694 336755 344810 347820 348678 388015 387306 636571 660318 40.55 67.7 1
10:05:04 2023-09-27 353852 350840 85760 86428 130325 132224 133097 131926 94500 92379 101257 102051 123880 124708 355179 380421 1022397 1013380 378429 389746 114747 104220 114971 112038 131013 129180 123286 123615 81253 82474 270338 238669 698467 694124 208161 207446 267847 270748 314832 306829 322297 324714 336853 343819 320905 354667 722567 755888 539972 441511 283829 280047 324933 324839 339167 343810 346801 348959 387467 387306 638566 660573 40.55 67.7 1
10:05:05 2023-09-27 351641 351025 85750 86229 132291 131627 132489 132227 94402 92315 101257 101981 123266 124570 354113 385438 1030106 1011064 375979 390603 114806 102590 113304 112268 131598 129222 123354 120477 81234 82474 272808 239346 700567 705139 208708 206300 268979 270366 315053 306613 322383 324803 340909 342683 320866 357616 721874 757292 538081 439225 285806 279218 324789 324839 338520 341408 348596 350862 387670 387648 627351 658378 40.55 67.7 1
10:05:06 2023-09-27 353997 350759 85818 86297 132378 132368 132743 131815 94435 92379 101291 102051 123299 124570 354149 378826 1023849 1011461 378574 390603 114971 104186 114857 111961 130947 129145 123320 123530 81249 82417 270338 238669 696955 694124 208196 207302 267623 270748 315053 306829 322108 326482 336817 343502 320869 354703 723628 757031 526783 444133 286292 280814 324825 324694 338413 344633 346655 352376 391322 387948 634510 658341 40.55 67.7 1
10:05:07 2023-09-27 351862 350172 85814 86204 132505 131433 132739 131531 94435 92125 101291 101912 123299 124451 357316 382525 1028282 1021193 375035 392417 114938 102618 115268 111961 131588 128973 120246 120380 81365 82247 270338 238500 702597 701009 208527 206300 269357 270748 314132 309133 321549 324875 338891 343748 318896 358454 725237 755428 524826 438467 286043 279839 324933 324839 337535 343740 347856 350332 386816 386459 635668 657410 40.55 67.7 1
10:05:08 2023-09-27 354033 351020 85835 86322 132282 131951 132307 131960 94402 92571 101257 102146 123266 124981 354645 383384 1024139 1008157 378682 390912 114589 103076 114777 112115 130701 129325 123115 123667 81110 82507 269437 239686 696571 704215 208196 206438 267847 272516 314610 306829 323615 324875 339666 343466 320620 354950 722933 757220 533968 442246 285886 281724 324933 324622 340188 341647 347856 349312 387538 387353 629135 660282 40.55 67.7 1
10:05:09 2023-09-27 355500 351020 85782 86352 132282 132199 132307 132133 92728 92500 101369 102280 123266 124914 357173 384967 1022590 1010110 379657 392973 114971 104258 114925 111885 131521 129084 120114 120477 81365 82474 269437 237826 703582 705176 208196 206403 268601 270748 313619 305372 323086 324610 340430 342993 320384 355780 722604 763141 541350 441619 284809 280959 324019 324839 338543 341647 348349 349276 388015 385849 626778 660573 40.55 67.7 1
10:05:10 2023-09-27 349774 351267 85814 86200 132325 131661 132706 132045 94467 92379 101291 101981 123266 124570 354894 383301 1032336 1014482 376268 390912 114747 104364 115015 112038 131400 129360 123320 123856 81253 82620 271127 239567 694165 700134 208521 207094 268386 270567 315762 306397 323471 324839 337763 345196 320466 356422 720234 754640 539960 440369 285169 280069 326663 323493 338579 343464 346238 350332 388015 389351 632714 656445 40.55 67.7 1
10:05:11 2023-09-27 353476 351227 85878 85172 130225 132473 132606 132506 94660 92634 101089 102547 123167 125500 357137 380990 1033069 1015388 378006 393771 114714 104297 114857 112038 130947 129077 123560 120445 81276 82474 270338 239346 701061 703717 208812 206334 268601 270748 315053 306829 323279 324609 339952 343713 318896 356861 719871 758627 539452 439710 285133 279608 324933 324766 339818 341577 346764 351357 387979 387613 627351 656408 40.55 67.7 1
10:05:12 2023-09-27 353598 351506 85941 86323 132470 131528 132739 131712 92696 92379 101224 101981 123299 124775 355143 381061 1023849 1013223 377969 390567 114905 104258 114902 112899 131013 129111 123251 120412 81221 82602 271898 239465 700804 701009 209873 207521 267669 270711 314874 306757 321894 327637 337763 343713 321844 355168 725961 760643 525529 441475 284321 280034 324933 324284 338687 344774 348349 348923 390210 387613 636313 660318 40.55 67.7 1
10:05:13 2023-09-27 354889 351033 85941 86547 130325 132095 132672 131803 94629 92379 101257 102051 123772 124881 357426 378791 1023849 1014445 381280 392973 114905 104330 114937 112038 131112 129111 123286 123753 81332 82474 271898 238669 697425 698051 208812 206979 267811 270748 314796 306829 322108 324875 338034 345544 320573 354667 724140 754821 535339 442726 284285 280924 324933 324839 338520 343189 345713 350862 387503 387542 636571 658341 40.55 67.7 1
10:05:14 2023-09-27 350914 351020 85782 86315 132432 131909 132307 131836 94532 92379 101224 102051 123266 124862 354113 383312 1027043 1004916 375104 390567 114747 102590 113236 112549 131598 129118 123491 120510 81267 82587 270338 240538 704342 702043 209576 207625 268601 270748 315942 306829 323062 324803 338855 342683 321844 355780 720380 765155 537180 441548 285133 279148 326808 324803 340129 343429 348843 348678 388015 389624 630479 662494 40.55 67.7 1
10:05:15 2023-09-27 351294 351016 85754 86382 132265 132281 132307 132349 94499 92379 101257 102146 123643 125358 354894 383348 1025590 1004438 377099 390877 114556 104330 114822 112115 131400 129235 123251 123684 81077 82474 270338 240026 691702 702226 208632 207446 267588 270748 315942 306829 323579 324478 339880 343466 321808 354667 720417 761648 535339 441548 286089 280069 324748 323781 339782 342674 347820 349240 388625 389043 627221 661255 40.55 67.7 1
10:05:16 2023-09-27 351564 350490 85846 86226 132509 131627 132772 131498 94696 92315 101501 101912 123332 124160 355143 382525 1029572 1019663 373903 392973 114905 102584 115268 112115 131769 129063 120181 120364 81332 82474 269437 239007 699566 701699 208562 206369 269357 270748 315053 306261 323865 327368 338855 343748 319828 357946 724690 755054 535339 439124 286544 279804 324933 324839 337228 343387 347820 350050 386780 387578 636119 657337 40.55 67.7 1
10:05:17 2023-09-27 355245 350984 85808 86382 129778 132099 132307 131960 92822 92443 101050 102146 123233 124981 355912 383348 1026032 1008120 378574 390567 114556 104330 114822 112931 130914 129325 123081 120395 81077 82587 270338 239310 698300 705213 208486 206369 268224 270748 314096 306829 323543 324839 340144 343466 322123 355488 725479 757220 528136 442246 286089 281874 324861 324334 340153 342639 348313 349768 388625 386424 630538 661551 40.55 67.7 1
10:05:18 2023-09-27 351898 350759 85882 86230 132505 131437 132772 131703 92855 92306 101579 102051 124285 124231 357426 385545 1021863 1010878 378385 392973 114905 104119 115165 111731 131654 128684 120327 120362 81244 82474 270338 239177 715678 704002 208382 207481 268601 270748 315053 306296 320646 326712 340083 342408 320905 355780 725717 762797 535968 442800 285133 280069 324933 326676 337464 343224 349337 349240 388015 387271 633795 661255 40.55 67.7 1
10:05:19 2023-09-27 353919 350737 85814 86319 132444 131975 132274 131960 94532 92379 101257 102045 123299 124981 354113 383384 1031568 1013670 375632 390603 114938 104330 114971 112038 131579 129111 123251 123615 81221 82474 270338 239346 698350 703717 208847 206334 269178 270531 315467 306685 323435 324165 340526 343643 319497 357473 722151 759945 530463 439746 285133 280039 324969 324839 342307 342861 348843 350790 387670 387648 627130 660387 40.55 67.7 1
10:05:20 2023-09-27 352413 350450 85910 86633 130342 132215 132672 131860 94660 92440 101436 102190 123709 124914 356921 385689 1027117 1005188 375979 390770 114925 104297 114982 112038 131013 129111 120279 120593 81169 82474 270338 239346 697643 704215 208126 207302 269093 270366 315942 306829 322562 324875 339880 341656 320834 357946 720453 763912 535339 441619 286222 279183 324969 324803 338757 343704 347233 350297 387397 388735 627351 660318 40.55 67.7 1
10:05:21 2023-09-27 354493 351020 85814 86323 132440 131784 132614 131926 94565 92379 101291 102274 123299 124775 354113 378791 1023849 1014408 378610 389746 114826 104330 114937 112038 131046 129111 123286 123615 81458 82602 272808 239346 697542 700015 208743 207521 267669 272279 314874 306793 322418 327137 337799 345822 320834 355204 724140 755780 536478 442670 284227 281166 324933 324839 338508 343740 345713 350297 387538 387613 636571 658305 40.55 67.7 1
10:05:22 2023-09-27 353512 350876 85828 86547 130420 131875 133126 131679 94662 92379 101291 101981 123299 124847 356303 382739 1025590 1018850 375713 393251 114971 104258 115165 111961 131079 128897 123491 123547 81309 82424 269437 238500 700533 700134 208521 206300 269357 270748 314132 306296 321620 324875 338891 343748 322152 358708 724690 754858 535968 439088 286101 282126 324933 324839 337737 343704 347820 350862 387361 387000 634767 656408 40.55 67.7 1
10:05:23 2023-09-27 354033 351016 85754 86323 132348 132099 132307 131960 94532 92507 101224 102178 123602 125188 354113 382775 1026032 1005188 378610 390293 114523 102590 113157 112756 130947 129153 123457 120593 81234 82701 272808 240026 696449 704069 208708 207232 267776 269528 314796 306829 325906 324730 339594 343438 320834 354667 722020 763637 536710 441399 283360 281581 324933 324309 339853 342160 348349 350014 389205 387613 629135 659311 40.55 67.7 1
10:05:24 2023-09-27 351600 349962 85792 86130 132728 131276 133335 131136 94662 92125 101501 101848 123332 124436 357426 384192 1021636 1012503 376798 390877 114859 104186 114937 112038 131046 129111 123286 123684 81221 82474 269437 239075 700159 701124 207836 207336 267847 270748 315245 306829 322379 327174 339880 342683 320905 355780 724690 761721 532597 441511 285187 280034 324933 324839 336684 343740 348843 348959 388015 387578 635848 660282 40.55 67.7 1
10:05:25 2023-09-27 351898 351020 85703 86500 129692 132497 132366 132266 94369 92571 101084 102178 123233 124981 354078 384115 1032616 1013721 377849 392417 115169 102618 115153 112192 131400 129063 123526 120462 81336 82474 270338 238669 700804 703002 211064 206334 269093 270748 315053 306829 324311 324730 338891 345302 319828 356898 719362 755962 532193 439746 285343 280074 324969 323817 340571 342674 346238 351109 388015 387578 627221 656445 40.55 67.7 1
10:05:26 2023-09-27 351825 349998 85714 86348 129782 132564 131844 131997 94402 92507 101224 102146 123266 124948 354078 381899 1029609 1013944 375104 389746 114780 104186 114857 111961 131050 129111 123115 123581 81221 82474 270338 239007 698188 702226 208882 206369 268979 270748 315053 306685 324107 323493 339952 345302 319639 357150 720417 757031 532193 439746 285169 280118 324933 324309 340367 341647 346764 351429 388015 387648 628688 657876 40.55 67.7 1
10:05:27 2023-09-27 351672 349993 85882 86204 132636 131404 133298 131703 92792 92500 101369 102248 123233 124881 357426 383170 1023702 1012391 379461 393251 114826 102623 114971 111961 131046 129235 120196 123615 81221 82474 270338 239007 696602 701009 208161 207660 268412 270059 315053 306829 320611 325659 338820 343233 321844 355780 724690 757328 532597 441511 284898 280069 324933 324839 336720 343810 348843 349204 390392 387613 636571 661291 40.55 67.7 1
10:05:28 2023-09-27 351862 349998 85760 86264 132103 132166 132274 131926 94532 92379 101291 102051 123602 124536 354078 383384 1030106 1013944 374805 390567 114747 104220 114937 112038 130980 128932 123251 123581 81221 82474 269437 239346 697475 702226 208847 207094 268989 270567 315503 306721 325287 324430 340515 343678 319721 357763 720234 759139 532193 438722 285245 280267 324933 324550 340188 341612 346801 351429 388015 387648 629098 658341 40.55 67.7 1
10:05:29 2023-09-27 352914 350512 85860 86600 130476 132207 132672 132548 94693 92473 101436 102248 123709 124881 354859 386812 1030106 1010345 375759 391355 114747 104330 113514 112038 131013 129111 123526 123650 81309 82587 269437 239516 698114 705213 208812 206403 269357 270748 315676 306829 322598 324875 340945 342169 319863 357327 722567 761721 536710 440058 286557 280034 324969 324839 338793 342674 347233 351357 388015 387683 627351 658341 40.55 67.7 1
10:05:30 2023-09-27 354234 350531 85878 86315 132383 132202 132560 131815 94532 92379 101257 102051 123266 124814 354113 379853 1023123 1013223 378574 390877 114747 104220 114777 112038 131050 128932 123251 123581 81453 82545 277273 239346 698703 700015 208562 207845 267704 270675 314874 306793 322418 327637 337799 344500 322332 355492 724722 757292 539960 441511 286292 280161 324969 324694 338282 344810 347856 348995 387467 387648 635826 660318 40.55 67.7 1
10:05:31 2023-09-27 355136 349854 85878 86446 130295 131842 132548 131588 94565 92379 101257 102051 123847 124847 354610 379924 1024102 1017366 380160 390293 114747 104186 114891 112192 130980 128932 123320 123581 81110 82360 271709 238331 698585 694124 209501 206403 267847 269528 314132 306003 322335 324875 338927 345857 319863 355816 726232 752656 539452 440058 284263 280924 324933 324478 338246 343464 345993 351393 387467 387306 632376 656445 40.55 67.7 1
10:05:32 2023-09-27 349778 350400 85786 86264 132239 131533 132526 131803 94468 92315 101291 102051 123299 124570 356774 384804 1026357 1005188 375713 389746 114773 102590 113157 112192 130947 129097 123457 120412 81234 82699 271803 240026 699042 704641 209724 207302 268979 270366 315942 306829 323064 324839 340119 342133 321556 357403 723178 763948 532597 440126 286007 281728 324969 323534 338793 343464 347233 350014 387397 388770 626574 659347 40.55 67.7 1
10:05:33 2023-09-27 349742 350436 85750 86226 130040 131938 132307 131712 94467 92125 101257 101981 123233 124570 354113 386847 1030106 1010790 375181 389746 114589 104186 114777 111961 131598 128932 123115 123667 81110 82474 270338 239346 698806 704215 208161 206369 269357 270557 315497 306829 322823 324875 340981 341656 319863 357946 722020 757134 539452 439124 286293 279608 324969 324839 339648 341682 348843 350332 387670 387683 627351 660573 40.55 67.7 1
10:05:34 2023-09-27 352006 349998 85835 86204 132378 131561 132307 131855 94565 92379 101257 101912 123266 124570 356774 381622 1024775 1016724 378465 392417 114872 102760 113723 112115 131013 128973 120313 123581 81276 82474 271127 238669 698350 699978 208812 207625 267847 270748 315053 306721 322836 326712 337834 345857 321844 354913 723628 757031 535339 441056 284263 280104 324681 324839 338757 344774 346801 349276 387503 387613 636571 659311 40.55 67.7 1
10:05:35 2023-09-27 353961 349966 85750 86229 130144 131863 132307 131712 94402 92379 101224 102114 123266 124603 360395 378755 1022361 1012933 378574 389746 114589 104152 114937 111885 130602 128808 123200 123581 81110 82474 270338 238669 696720 694088 208486 207481 267811 270748 315053 305372 322108 325434 337597 345857 321844 355204 723591 757031 536710 441511 284263 280104 324933 324839 338520 344810 346801 349768 387503 387648 636571 659347 40.55 67.7 1
10:05:36 2023-09-27 352408 349962 85744 86264 132291 131773 132274 132042 92791 92403 101335 102146 123233 124708 356668 385545 1031148 1007510 375035 392417 114826 104186 114777 112549 130758 128994 121666 123581 81077 82474 270338 239346 699975 704142 208161 207013 269168 270366 315497 306829 322371 324875 340705 342169 320869 357946 722567 763409 541350 440994 286043 279292 324969 324478 338793 343224 347233 350826 387670 387683 626167 658378 40.55 67.7 1
10:05:37 2023-09-27 350795 350522 85786 86629 132291 131685 132307 131926 94565 92315 101291 101912 123233 124536 354149 385724 1030142 1009628 374925 390603 114589 104009 114811 111961 131508 128897 123200 123615 81110 82417 270338 239007 697643 704215 210467 206403 269357 270748 315497 306829 322598 324875 341497 342204 319863 358454 721509 757400 532597 440163 286043 279839 324969 324839 338829 342469 349686 350332 387979 388806 625416 662022 40.55 67.7 1
10:05:38 2023-09-27 353743 351573 85937 86565 130144 132132 132639 131893 94693 92366 101122 102115 123742 124914 354149 378755 1023849 1014482 380541 390603 114747 104220 114971 112038 131657 129222 123594 123615 81253 82474 271127 238669 698821 694124 208882 207481 267847 275747 315053 306012 322598 324875 338344 345893 320905 355780 724177 754858 535339 440198 284263 281038 324969 324839 338316 343740 346238 350862 388625 387613 636571 660318 40.55 67.7 1
10:05:39 2023-09-27 350539 349993 85754 86204 132383 131570 132307 131712 94435 92379 101291 102051 123299 124603 354113 385724 1029615 1005225 375181 390329 114859 104364 114937 112038 130668 129111 123115 120593 81169 82545 270338 239856 697122 705176 208092 207521 269357 270387 315906 306577 322454 324875 340669 342169 320609 357946 723692 762797 535339 440994 286445 279218 324969 324586 338829 343499 347233 350862 387706 389090 627351 659347 40.55 67.7 1
10:05:40 2023-09-27 350957 349818 85878 86461 130113 131942 132307 131712 94565 92379 101257 102216 123200 124570 355912 385111 1027117 1007848 376779 390603 114747 104186 114937 112038 130980 128932 123115 123650 81110 82474 270338 238622 697289 704215 207981 207660 269357 270366 315942 306829 323314 324875 339916 342204 321915 357693 720489 764796 532193 441548 286481 279218 326808 324839 338235 343499 347269 350332 388015 389351 627257 662494 40.55 67.7 1
10:05:41 2023-09-27 355035 350034 85888 86237 132321 131537 132523 132012 94468 92315 101291 101981 123299 124775 354113 382146 1023849 1017403 378501 392381 114839 102590 113315 112192 131013 129008 123491 120265 81300 82587 270902 238669 699056 700015 208882 207302 267847 270128 314832 308529 324713 324875 338891 345893 320348 356047 724543 754288 530841 441306 284481 280959 324825 324839 338829 343775 346274 351465 388660 387613 632861 658378 40.55 67.7 1
10:05:42 2023-09-27 351862 350517 85749 86477 130148 131661 132706 131498 94598 92315 101291 102190 123233 124536 354113 382202 1025626 1018936 375979 389782 114971 104254 115085 112038 131112 128960 123354 123444 81253 82360 272808 237994 700524 701009 208667 206334 269393 270748 314168 306296 321620 324679 339916 343819 319639 359656 724690 754858 536710 439124 286079 280069 324933 324839 338045 343493 348349 351429 388015 387306 634767 656481 40.55 67.7 1
10:05:43 2023-09-27 351415 350038 85778 86293 132291 132041 132307 131926 94435 92507 101257 102178 123266 124981 356811 383099 1029572 1007510 378538 390770 114760 104513 112999 112976 130881 129222 123423 120395 81110 82507 269437 239516 698917 704215 208812 207302 267847 270352 315053 308298 324335 324875 340945 343784 320941 355528 723692 757400 535339 441619 284263 281918 324969 324839 340918 342709 348843 350862 389822 387613 626778 660318 40.55 67.7 1
10:05:44 2023-09-27 354457 349926 85846 86633 129778 131909 132307 131960 94565 92443 101257 102115 123602 124862 354113 384498 1020912 1009591 378385 389746 114938 104364 115017 112038 131079 129291 123406 123581 81365 82474 271898 237658 701515 704215 208667 207302 268601 270748 314096 306296 323315 324875 341713 343748 320869 357367 724653 762797 535339 439703 285223 281584 324933 324839 339818 342674 348623 350297 390210 387000 628144 660318 40.55 67.7 1
10:05:45 2023-09-27 350477 350714 85814 86319 132475 131979 132639 132731 92760 92500 101335 102146 123233 124914 356921 382942 1032922 1016836 378385 390567 114747 104364 114902 112192 131425 129118 123217 120477 81077 82644 270338 238993 697536 701693 208882 207302 268979 270748 315942 306613 324564 324875 338891 345857 320869 357946 720380 756227 538081 440369 285169 280461 326808 323781 340595 343740 346801 351357 388015 389933 630479 659560 40.55 67.7 1
10:05:46 2023-09-27 351857 350522 85786 86356 129786 132199 132274 132179 94467 92634 101224 102382 123233 125459 354113 379888 1033161 1013944 375140 389746 114445 104398 114708 112192 130336 129360 123046 123787 81221 82474 274968 239007 693062 702226 209355 206979 269168 270748 315497 306829 324335 324021 340705 345296 319863 357946 720417 757031 530463 439746 287719 280083 324789 324839 340882 342399 347574 351465 388015 388770 627351 660573 40.55 67.7 1
10:05:47 2023-09-27 351645 350203 85856 86424 130325 131751 132639 131769 94660 92312 101436 102178 123795 124570 354574 381061 1023123 1014720 377401 389711 114793 104258 114937 112038 130980 129008 123286 123581 81110 82474 270338 239007 698467 698876 208341 207694 268412 270748 315497 306829 321584 325505 338344 343784 322559 356572 724690 757256 532597 441367 284898 280461 324969 324839 337228 344492 348843 349240 387503 387648 636571 661291 40.55 67.7 1
10:05:48 2023-09-27 351970 349989 85842 86315 132408 131851 132523 131803 94598 92379 101291 102051 123332 124536 356505 378755 1023849 1012933 378574 390912 114938 104364 114971 112038 131046 129111 123286 123615 81365 82587 270338 239346 702456 698051 208847 207694 268412 269528 315497 306829 324556 325204 338582 345857 322593 355780 724690 757031 543299 441435 284898 281325 324969 324839 339293 345287 347281 352766 391190 387507 634547 659164 40.55 67.7 1
10:05:49 2023-09-27 352102 350311 85941 86576 130113 132224 133006 131926 94532 92379 101257 102350 123200 124981 356668 382202 1026353 1006644 378053 390293 114826 104398 114937 112192 130947 129111 123200 123650 81221 82620 271709 238957 704355 702226 210467 208309 268601 270748 315942 306829 323543 324875 340430 343784 322822 355780 720453 763912 534401 441620 285133 280026 327269 324803 339818 343740 348056 349276 387503 390551 629142 662266 40.55 67.7 1
10:05:50 2023-09-27 351898 349343 85850 86323 132321 131847 132739 131803 94565 92379 101291 102051 123299 124536 354645 382202 1025631 1020063 375979 392936 115426 102590 113691 112192 131917 128973 120214 120380 81300 82587 272808 238669 703343 701124 208812 206403 269962 270748 314508 309001 322418 326712 338927 343819 319863 358197 724580 754590 535339 438877 286043 280104 324933 326446 337452 343740 348349 351357 387979 387306 635668 658622 40.55 67.7 1
10:05:51 2023-09-27 348653 349962 85878 86592 130511 131470 132706 131103 94598 92315 101501 102051 123299 124600 354113 381061 1030106 1014408 374916 390603 114938 104364 114971 111961 131013 128897 123286 123615 81416 82474 270338 239346 702090 698087 208847 207481 269393 270557 315942 306047 321584 327029 338927 345019 320869 358454 723628 757031 535339 441417 286669 279148 324753 324839 337737 344774 347856 350332 387706 389351 636571 659311 40.55 67.7 1
10:05:52 2023-09-27 355035 349962 85774 86288 129782 132132 132058 131997 94467 92379 101224 102248 123266 125140 356774 383134 1024775 1010386 380541 392417 114839 102760 115119 112192 131050 128939 123251 123547 81221 82474 272592 238331 701688 704215 208812 207302 268601 270352 314766 306433 324071 324586 340945 343784 320869 355816 722567 757364 536196 441619 284263 281883 324933 324839 340367 342674 348843 350332 389205 387578 625379 659814 40.55 67.7 1
10:05:53 2023-09-27 354929 349434 85782 86499 130144 131773 132800 131136 94532 92125 101257 101912 123266 124417 354078 385111 1020188 1008120 375668 389711 114859 104152 114891 111885 131050 128684 123286 123410 81221 82391 270338 237322 699187 703717 208632 207481 268601 270748 314096 306296 322598 324875 340981 343473 321558 356898 724690 762797 535339 441619 285169 282925 324476 324839 338829 342674 348843 350297 388015 386965 627221 660318 40.55 67.7 1
10:05:54 2023-09-27 351672 350531 85782 86319 130151 132281 132606 131860 92791 92500 101156 102178 123200 124795 356921 382219 1032922 1016836 378117 391509 114747 104364 114743 112038 130914 129145 123217 120517 81077 82620 270732 240709 695548 700134 208847 207774 268979 270748 315942 306397 324335 324875 338891 345857 320348 357403 720417 754894 536710 440479 285169 280069 326808 323817 340092 343740 346801 350947 388015 389933 630515 657374 40.55 67.7 1
10:05:55 2023-09-27 351704 350526 85750 86323 132348 131851 132307 131926 94532 92379 101257 102121 123266 124809 355912 378791 1033069 1014408 375668 390603 114747 104220 112999 112115 130047 129021 123046 123581 81077 82620 270732 238922 693793 700171 208882 207302 268979 270748 315496 306397 324564 324875 338927 345893 320869 357693 720417 756476 538081 440369 285169 280069 326808 323817 340846 343464 346801 351393 388015 389933 632449 660610 40.55 67.7 1
10:05:56 2023-09-27 351645 350476 85984 86305 130511 132002 132739 131136 94793 91991 101611 101848 123913 123656 354078 384534 1020912 1013272 376268 389711 115526 104220 115005 111885 131711 128932 123491 123581 81425 82474 269437 239007 706124 701656 208486 207660 269093 270748 315942 306974 321584 325431 340909 343473 322332 356898 726747 763948 533968 441548 285254 280496 324969 324679 338687 344774 347233 350050 388015 387036 630961 661797 40.55 67.7 1
10:05:57 2023-09-27 351862 350513 85882 86204 132539 131371 132739 131070 94565 92379 101257 101981 123299 124570 354078 382202 1023849 1011064 376233 389746 114938 104292 114811 112253 130980 129111 123320 123667 81253 82474 270338 238669 698232 699640 208161 207984 268601 270748 315497 306419 321584 325730 338891 343784 322296 356861 726747 757328 538570 441367 285169 280461 324969 324514 339648 345600 349686 352478 391867 388700 638835 660172 40.55 67.7 1
10:05:58 2023-09-27 352626 349783 85846 86479 130234 131784 132489 131712 94500 92379 101291 102280 123742 124570 354078 385760 1030106 1009666 375181 389746 114747 102868 114811 112038 130881 129145 123286 123615 81110 82474 270338 239346 697643 705213 208521 207625 269772 269271 315942 305372 323315 326712 341497 342718 320941 359110 722567 763948 536710 441619 286481 280039 324969 324839 338829 343740 347305 351393 388015 389351 627351 659851 40.55 67.7 1
10:05:59 2023-09-27 351662 350531 85782 86315 132291 131627 132731 131836 94435 92315 101257 102051 123266 124570 354078 385382 1027117 1007095 375713 389746 114589 104292 114811 112038 130873 129021 123081 123615 81110 82474 270338 238218 697525 704215 208161 207694 269357 270748 315942 306829 324105 326482 339952 342718 321844 357946 721509 765623 532193 443503 286669 279947 326771 324730 339436 343634 350827 351875 390138 390373 629106 661291 40.55 67.7 1
10:06:00 2023-09-27 351893 349434 85814 86481 130148 131561 132523 131169 94598 92379 101369 102051 123266 124536 360468 381899 1024102 1018850 377046 389711 114971 104148 114971 111885 131013 128897 123234 123461 81309 82417 269437 237994 699251 700171 209501 206369 269357 270748 314537 306331 322371 324875 339916 343819 319379 357946 724690 753756 540823 438809 285249 281352 324933 324839 338793 343775 346837 351465 390210 387036 633561 656408 40.55 67.7 1
10:06:01 2023-09-27 350553 350773 85754 86323 132286 132251 132307 131712 94402 92379 101257 102051 123266 124881 355730 382525 1029609 1007510 376161 390770 114793 102760 115119 112192 130881 128939 123217 123615 81249 82620 270338 240538 696940 702189 208812 208164 267584 270748 315942 306829 324071 324875 340705 344783 322858 355241 720453 763912 529488 441620 284467 280380 326808 324309 340332 343704 348349 349804 389240 389968 628144 661797 40.55 67.7 1
10:06:02 2023-09-27 351681 349998 85856 86495 132286 132224 132731 131926 94724 92507 101187 102146 123233 124981 356598 382202 1025649 1005262 378610 389782 114478 104220 114743 112931 130324 129111 122995 123632 81110 82734 270338 239649 692580 704215 208847 207660 267847 270764 315053 306829 324335 324875 340705 343819 320584 355780 723358 757364 529657 441619 284263 282059 324969 324550 340607 343224 348843 350862 389513 387648 628466 660318 40.55 67.7 1
10:06:03 2023-09-27 350642 349998 85810 86297 132325 132224 133168 131827 92728 92534 101400 102248 123233 124828 356921 380315 1033009 1019011 378117 389746 114747 104364 114811 112115 130947 129270 123251 123684 81110 82798 275310 240709 694303 700171 209501 207481 269168 270748 315942 306613 324636 324875 338962 345893 320620 357946 720453 755962 532193 440388 286043 280889 327269 324345 340643 343810 346837 351429 386890 389968 630515 658378 40.55 67.7 1
10:06:04 2023-09-27 352640 349107 85654 86389 129786 132448 131844 131997 94402 94367 101187 102178 123233 124948 353582 380492 1031692 1012624 377046 389746 114971 104364 115005 112038 130988 128932 123149 123495 81253 82474 271709 238669 697475 702226 209829 207336 269357 270748 315497 306829 324406 324875 340466 345893 320609 357946 720453 755888 539452 440369 286266 280807 324969 324839 340320 342744 347856 351501 388015 388806 628503 662239 40.55 67.7 1
10:06:05 2023-09-27 351681 350449 86009 86572 130325 132062 132548 131893 94791 92567 101403 102178 123167 124742 356668 378720 1023849 1016896 378538 390258 114872 104364 113374 112038 130947 128973 123286 123787 81332 82474 270338 238669 697710 698051 208847 208129 268601 272087 315676 306829 323543 325694 338820 345857 322822 355379 724653 759176 535339 441367 285098 280889 324969 324839 338793 345813 347856 350297 389205 388735 637928 660245 40.55 67.7 1
10:06:06 2023-09-27 351862 350418 85846 86282 132432 131880 132614 131803 94532 92379 101224 102051 123266 124570 356416 378755 1023849 1013944 378538 389746 114905 104330 114937 112115 131013 128897 123286 123753 81276 82587 272808 238669 696720 698344 208847 208274 268601 272279 315497 306226 323543 325470 338855 345857 322858 355780 724653 758639 525125 441548 285098 280889 324969 324839 339532 345529 347773 352728 391867 387542 635972 659127 40.55 67.7 1
10:06:07 2023-09-27 350767 350275 85878 86547 130325 131975 132560 131906 94532 92379 101335 102426 123200 124742 355912 382167 1028035 1007510 375104 390567 114747 104330 114902 112115 130692 129111 123217 123581 81276 82587 270338 240026 695054 702226 208847 208600 268412 269528 315942 306577 324071 324875 340669 344783 323312 355743 720453 763912 532193 441584 285098 280692 327269 324803 340582 343704 348843 350297 389478 390515 628588 661958 40.55 67.7 1
10:06:08 2023-09-27 352006 349926 85782 86434 132469 132132 132560 131997 94597 92507 101257 102178 123068 124981 355912 382810 1026761 1005225 378574 390567 114523 104364 114902 112268 130561 129235 123251 120683 81221 82734 274968 239346 696982 704215 208847 207660 268601 270919 315053 306829 324564 324875 340658 343784 320584 356572 723628 762842 532193 442468 286902 282395 324933 324694 340739 343563 348733 351213 392422 388558 629135 660282 40.55 67.7 1
10:06:09 2023-09-27 350642 350742 85874 86625 132475 131917 132489 131712 94597 92379 101405 102178 123266 124775 355912 378826 1033069 1017057 375668 390841 114747 104258 114743 112192 130414 129111 123217 123650 81077 82587 271898 238993 703965 700098 209466 207446 269168 270748 315942 306613 324406 324875 338891 345857 320834 357946 720453 756762 538081 440369 286007 280981 327501 324273 340846 343775 346801 351393 390210 389933 630033 658585 40.55 67.7 1
10:06:10 2023-09-27 352413 349926 85712 86434 129786 132851 131844 132390 94499 92634 101224 102312 123266 124881 355912 380758 1031568 1013944 375069 389711 114938 104330 114857 112038 130914 128897 123251 123684 81444 82474 267019 239177 698467 701656 209501 207336 269357 270748 315942 306829 324600 324586 340622 347747 320584 358889 720307 760790 539452 439563 286490 280840 326771 324694 340811 342674 348596 351429 388015 389649 627351 658305 40.55 67.7 1
10:06:11 2023-09-27 351893 349926 85846 86600 130329 131851 132523 131836 94532 92379 101257 102274 123266 124570 355912 378755 1023123 1013944 377969 389711 114826 104186 114971 112038 130914 128897 123286 123753 81276 82587 270338 238669 699633 694088 208812 208129 268601 270748 315720 306829 322598 326453 338344 345544 322822 356572 724653 757220 531226 441584 285133 280924 324969 324839 338520 345848 348349 350050 388625 388735 635826 660282 40.55 67.7 1
10:06:12 2023-09-27 351912 349962 85782 86319 132444 131863 132606 132133 92791 92500 101509 102190 123233 124881 356632 385509 1032616 1010386 375566 390567 114859 104186 114937 112549 131050 129187 123217 123581 81221 82474 274855 239346 700093 704215 208667 207660 269772 270748 315942 306829 323315 326712 341701 343197 321260 358962 723358 763948 541350 441900 286920 280113 326808 324514 338829 343775 348282 351357 388015 389386 627093 659814 40.55 67.7 1
10:06:13 2023-09-27 349742 349962 85882 86319 132378 131661 132523 131712 94499 92379 101257 102051 123266 124570 355912 385310 1028573 1007331 374925 390877 114859 104330 114937 112038 131598 128932 123081 123615 81221 82587 270338 239346 697761 704215 210616 207660 269926 270748 315942 306829 323315 326712 340981 343197 321844 358962 722567 763948 533968 441730 286920 279804 326808 324839 339305 343775 350716 349732 388015 389933 629142 662494 40.55 67.7 1
10:06:14 2023-09-27 355013 350472 85880 86457 130329 131863 132423 131860 94725 92569 101436 102146 123709 124536 355912 378791 1026032 1021156 380541 389676 114905 104258 114937 112038 130947 129049 123286 123547 81221 82417 272479 238331 698894 694088 209829 207590 268601 270352 315053 306261 322598 324875 339916 346864 320834 356861 724690 754821 536710 440369 284698 281668 324933 324839 338566 343775 346764 351465 389205 387613 632824 658035 40.55 67.7 1
10:06:15 2023-09-27 354771 349680 85846 86319 132508 131751 132614 131103 94565 92315 101291 102051 123780 124570 355912 378720 1023849 1017366 378501 389746 114747 104330 114937 112038 130914 128932 123286 120352 81253 82474 270338 238669 699515 694052 209501 207625 268412 270317 315497 306261 324556 326712 339630 346900 320905 356825 724690 754821 535968 441399 284662 281997 324933 324839 339532 344492 346545 351249 392385 388629 634510 660610 40.55 67.7 1
10:06:16 2023-09-27 350914 349783 85878 86428 130144 131603 132914 131926 94532 92507 101224 102280 123266 124742 355912 382202 1026316 1007235 376268 389711 114589 104364 114857 112115 130414 129111 123081 123650 81077 82587 270338 239856 696039 702226 208847 207984 267811 270748 315942 306829 324370 324875 340945 344783 322822 355743 720453 763607 535339 441584 284227 280496 326808 324803 340607 343704 348843 350332 389786 389933 627257 662494 40.55 67.7 1
10:06:17 2023-09-27 354711 349343 85754 86323 129782 131975 132092 131803 94402 92379 101154 102051 123266 124633 355661 382775 1022361 1008083 378501 389711 114747 104152 114822 112038 130390 128863 123081 123633 81110 82474 270338 238331 702245 704215 208847 207660 269357 270317 314132 306296 323351 324875 341737 344204 321808 357946 724690 764573 524826 442251 288469 281570 324933 326640 340188 343083 349264 350929 390138 387948 630029 660282 40.55 67.7 1
10:06:18 2023-09-27 349215 349962 85754 86264 130346 132273 132560 131893 94565 92379 101291 102416 123233 124775 355912 378791 1033157 1014408 375104 390877 114714 104364 114777 112038 130426 129111 123166 123598 81077 82587 270732 238957 693036 700134 209501 207625 269357 270748 315942 305607 324600 326567 339439 346864 320905 357946 720417 755962 531686 440994 286213 280889 325402 324273 340882 343775 347574 351429 388015 389968 630925 658341 40.55 67.7 1
10:06:19 2023-09-27 351542 349998 85814 86348 132282 132132 132393 131926 94532 92507 101257 102146 123266 124862 354078 378755 1033069 1013652 375104 389746 114523 104398 114629 112415 130108 129325 123046 120510 81077 82912 269437 239686 688990 702226 209829 207481 269357 270748 315720 306829 324600 324622 340658 346337 323112 358598 720307 756922 538081 440929 286302 281286 326771 324622 341362 343429 347610 351465 390210 389684 628108 658305 40.55 67.7 1
10:06:20 2023-09-27 351596 349711 85914 86447 130511 131281 132739 131004 94565 92315 101291 101912 123806 124417 354078 383043 1023849 1012503 376233 389711 114938 104292 114937 111961 130791 128897 123251 123495 81276 82474 270338 239007 698232 699110 208486 208309 268979 269493 315942 306261 322073 325730 339844 343784 322858 356898 725717 757364 541890 445081 285169 280924 324969 324839 337737 345848 347233 350332 387467 387648 634731 661760 40.55 67.7 1
10:06:21 2023-09-27 351668 349962 85818 86319 132475 131356 132489 131979 94532 92379 101257 102051 123266 124570 354078 381877 1023123 1013223 377401 389746 114826 104220 115175 112038 131400 128932 123320 123581 81365 82474 271127 238669 697593 698051 209291 208716 268764 272207 315726 306829 322980 328100 338713 345402 323396 356964 725570 757220 532193 441584 285169 280928 326409 324622 338246 345813 348843 350332 388625 389209 636311 661291 40.55 67.7 1
10:06:22 2023-09-27 350800 349962 85814 86319 132470 132451 132739 131926 94565 92507 101257 102051 123266 124675 355661 385111 1031604 1011064 375713 389711 114859 104258 114937 112038 130602 128897 123081 123547 81361 82474 270338 239007 697878 704215 209466 207336 269962 270748 315942 305799 323351 324586 342014 343502 320609 357086 722567 757292 538081 439847 286669 280069 324753 324839 339818 342674 348843 351429 388015 389351 627351 662022 40.55 67.7 1
10:06:23 2023-09-27 353975 349675 85860 86461 130148 131954 132456 131893 94725 92440 101122 102051 123167 124570 355912 378455 1023123 1013758 378538 389402 114905 104220 114937 112038 130947 129008 123081 123581 81221 82474 270338 238669 698232 697923 208847 208309 267847 269528 315720 306047 323088 325505 338855 346378 322858 356320 724690 756650 533968 441548 285133 281020 324969 324839 338829 345010 348349 350050 389205 388770 635826 660318 40.55 67.7 1
10:06:24 2023-09-27 353403 349434 85814 86323 132291 131773 132709 131136 94532 92315 101257 101981 123266 124570 353794 378155 1023849 1014445 378538 389711 114826 104186 114971 111961 130947 128932 123286 123581 81253 82424 274968 238500 698350 694124 209864 207660 268601 270317 315497 306261 323088 326712 339642 346900 321558 356861 724690 754821 538081 441638 284707 281499 324969 324839 339293 344527 346509 351285 392422 388629 634584 660610 40.55 67.7 1
10:06:25 2023-09-27 350914 350256 85882 86461 130234 132004 132274 131803 94532 92379 101224 102248 123569 124570 355912 382167 1026353 1006644 377313 389746 114589 104220 114857 112115 130536 128932 123081 123615 81221 82620 270338 240026 693113 702189 208882 208309 267847 270748 315942 306829 323927 326482 340694 345302 323803 355780 720489 764488 535339 445397 285214 280319 325402 324839 340367 343740 348843 350014 389513 390515 629106 661760 40.55 67.7 1
10:06:26 2023-09-27 351929 349962 85750 86356 132256 131784 132274 131712 94434 92507 101257 102051 123233 124895 355912 382202 1025590 1005188 378574 389746 114589 104398 112930 112115 130291 129111 123046 123615 81110 82474 270338 239346 697612 703219 208882 207660 267847 270954 315496 306829 324600 324875 340981 344819 321879 355816 722020 762372 536710 442837 286292 281605 326771 324658 340739 343599 349264 351249 390536 389755 627876 660245 40.55 67.7 1
10:06:27 2023-09-27 348653 349957 85828 86447 130416 131907 133097 131095 94565 92125 101257 102121 123200 123993 354113 380492 1029339 1014445 374085 389746 114938 104330 114857 112038 131400 128773 123286 123547 81505 82474 270338 239177 699691 698087 208882 207660 270152 270748 315942 306296 322073 325730 339916 344500 321844 357086 724690 757031 539452 440994 287805 279621 324969 326676 337772 345293 348843 351393 387979 389659 636571 660318 40.55 67.7 1
10:06:28 2023-09-27 348408 349430 85842 86196 132562 131404 132743 131037 94565 92315 101257 101880 123266 124160 354113 380758 1031111 1014445 375181 389746 114938 104186 114777 112038 130881 128897 123081 123495 81221 82474 270338 239346 697363 694124 209320 207660 269357 270748 315942 308456 322335 327699 339905 345574 321593 358889 723481 756958 536710 442246 286777 279843 326771 326604 337737 345293 348349 351393 388015 389720 636571 658807 40.55 67.7 1
10:06:29 2023-09-27 354771 349434 85722 86461 129752 131909 132565 131926 94402 92507 101257 102051 123266 124775 355661 383079 1022397 1008120 378538 389711 114747 102623 114857 112038 130791 128897 123166 123461 81253 82587 270338 237994 696403 704215 208882 208274 269168 272708 314574 307224 324071 324875 342014 343819 321879 357946 724690 763372 542740 440126 286007 281584 324933 326446 339853 343224 347233 351393 389786 388510 627221 660355 40.55 67.7 1
10:06:30 2023-09-27 355771 349998 85846 86344 132256 132008 132307 131926 94467 92379 101257 102051 123266 124775 353830 384228 1022397 1010790 378923 389711 114938 104186 114971 112192 130914 128808 123286 123495 81309 82474 270338 237322 698703 704215 209584 208391 269250 273049 314431 309001 324262 324803 341870 344642 322189 357800 725570 765878 532193 440198 286043 281852 324825 327138 340846 343499 347233 351393 393255 389103 627221 662022 40.55 67.7 1
10:06:31 2023-09-27 348408 349962 85945 86264 132355 131504 132523 131549 94565 92315 101291 101912 123299 124160 355912 383301 1032336 1017366 375713 389782 114938 104398 115015 112038 131046 128932 123286 123581 81397 82620 271127 238253 696250 698123 209320 207984 269357 270748 315942 306261 322335 325765 339916 345857 321844 358414 723628 757031 536710 441933 286920 279608 326699 324839 338555 345884 348843 351429 388015 390860 636386 662022 40.55 67.7 1
10:06:32 2023-09-27 348653 349430 85850 86323 132513 131470 132614 131037 94565 92379 101291 101912 123266 124603 354078 379924 1031867 1014445 374016 390912 114747 104220 114971 112192 130758 129235 121666 120593 81425 82635 272808 240709 711554 699702 209396 208170 269321 270711 317729 306829 322598 325505 339916 345893 321879 358488 723408 757031 547239 441619 286043 282126 328195 324839 338793 344975 348843 351429 390355 391170 636571 659347 40.55 67.7 1
10:06:33 2023-09-27 354403 349966 85810 86288 132291 131627 132307 131745 94565 92379 101257 102051 123266 124536 355661 384534 1023849 1008157 375668 389130 114938 104186 115005 112549 130980 128932 123320 123547 81365 82474 272808 237322 698834 704215 208917 208019 269168 270317 314832 307465 323615 324875 342496 343784 321879 357946 721219 763948 535339 440126 286043 281584 324933 324586 340081 343458 349686 351177 390762 387507 630477 661613 40.55 67.7 1
10:06:34 2023-09-27 350373 349783 85914 86554 130144 131773 132926 131712 94565 92379 101543 102350 123299 124742 355693 378791 1033161 1016836 375140 389746 114589 104364 114743 112115 130336 129111 122961 123684 81110 82798 275310 238957 692702 699640 209536 207625 269357 269528 315942 306829 324636 326712 339916 346935 321818 357946 721509 755962 532193 441237 286043 281499 325893 323601 340918 344810 347856 351501 387432 390825 630777 657876 40.55 67.7 1
10:06:35 2023-09-27 350800 349379 85760 86356 132224 131690 132307 131803 94435 92379 101291 102051 123299 124570 355661 383384 1030147 1011189 375979 389746 114826 104220 114891 111961 131598 128932 123200 123581 81253 82474 272808 239007 700093 703717 209829 207481 269772 270748 315942 306047 324370 324875 342496 345579 320869 359948 720489 761022 530463 440149 286705 280818 327233 324803 340452 343083 348769 351393 387943 390373 627351 660573 40.55 67.7 1
10:06:36 2023-09-27 351290 349962 85824 86540 130325 131561 132489 131888 94565 92315 101613 102248 123299 124570 354113 382146 1023849 1012178 377969 389746 114747 104292 115015 111961 130947 128897 123149 123495 81397 82474 271127 238500 696602 694124 208882 208344 268601 269528 315720 306047 323088 325765 338891 345615 323348 356569 724690 757256 539960 441367 285169 280959 326699 324839 338282 346405 348843 350297 389205 388806 636275 661797 40.55 67.7 1
10:06:37 2023-09-27 351934 349439 85782 86348 132190 131627 132340 131136 94500 92379 101291 102280 123266 124603 355912 378755 1023849 1013652 378574 389746 114938 104220 114971 112038 130980 128932 123286 123444 81253 82474 270338 238669 698585 698087 209536 208344 268601 270317 315497 306685 323819 328760 338677 347173 323552 356751 724580 759176 536710 444133 285026 281640 326771 324839 339543 345884 347856 350898 392422 390970 636571 659347 40.55 67.7 1
10:06:38 2023-09-27 351908 349434 85856 86490 132325 131863 132378 131712 94435 92315 101291 102051 123266 124570 360505 384534 1029468 1005225 375181 389746 114780 104326 114857 112712 130635 128932 123081 123530 81110 82507 270338 239686 693721 702226 208486 208669 269357 270748 314972 306829 323615 324714 340981 344783 323875 357946 723664 765606 530884 441584 286043 280069 325665 324550 339853 343775 347269 350332 388015 390003 631337 661328 40.55 67.7 1
10:06:39 2023-09-27 349482 349434 85814 86293 132450 131818 132340 131531 94435 92379 101291 101912 123813 124570 355661 384534 1028610 1005225 375181 390329 114780 104364 114811 112038 130390 128932 123115 120517 81110 82620 269437 239346 693721 703002 209256 208786 269214 270639 317729 306829 323999 326712 340515 345160 323288 357220 722531 765415 535790 444765 286007 282525 328427 324766 339782 343704 349833 349978 390762 390825 630442 661760 40.55 67.7 1
10:06:40 2023-09-27 351862 349144 85814 86315 130144 131437 132523 131070 94532 92379 101291 101912 123266 124503 355912 381025 1026761 1020063 377046 389711 114971 104258 115051 111961 131598 128773 123337 123598 81276 82474 270338 237826 699239 700134 209975 207267 269736 272279 315053 306974 323769 325168 340945 345544 320312 358962 725717 755657 529129 439051 286007 281781 324933 326676 338793 344774 348349 351501 390210 387613 633950 660668 40.55 67.7 1
10:06:41 2023-09-27 348689 349572 85850 86352 132470 131557 132489 131803 94499 92379 101257 102051 123233 124536 355912 378791 1033069 1014408 377313 390293 114562 104364 114857 112192 130881 129111 121666 120593 81169 82602 271898 240709 710389 700015 209689 208135 269829 270675 316357 306793 323543 325694 339642 345857 321844 358451 724067 757031 536710 441619 286088 282126 328427 324839 338757 345813 348596 351429 390580 391684 636571 659311 40.55 67.7 1
10:06:42 2023-09-27 353816 349644 85814 86607 132374 131718 132731 131803 94532 92379 101257 101912 123266 124536 355661 383384 1020875 1008837 378238 389367 114938 104152 114971 111961 131400 128863 121836 123513 81332 82474 270338 237322 699004 704215 209653 208129 269357 270317 315017 309074 324071 324875 342014 343784 322332 357946 724690 763912 539452 442246 286007 281826 324933 326676 340560 343458 349924 351177 391038 387437 630925 661108 40.55 67.7 1
10:06:43 2023-09-27 351862 349153 85828 86264 132505 131528 132706 130906 94664 92125 101257 101816 123266 123808 355912 384811 1020152 1011064 376233 392900 115539 102485 113805 112192 131802 128760 120214 120299 81467 82701 272808 239346 707646 702189 209139 208309 269357 272555 315762 309438 322263 325659 341978 343748 322822 357653 726747 763912 532193 440818 286007 280924 324969 325659 337974 343740 348037 351109 387503 388474 629069 661255 40.55 67.7 1
10:06:44 2023-09-27 352153 349644 85744 86467 130186 132166 132058 131960 94369 92507 101154 102280 123200 125015 355912 378755 1033069 1012896 375104 393816 114445 104364 114708 112268 130169 129325 123012 123753 81309 82474 270338 238669 695520 702226 210010 208031 269357 270748 315942 306261 324600 324875 341461 345857 320834 358708 720417 756812 533546 439764 286517 281303 326771 324694 341735 343563 347674 355248 387871 389791 627351 659274 40.55 67.7 1
10:06:45 2023-09-27 351898 349706 85844 86596 130351 131694 132614 131136 94532 92379 101224 102178 123200 124536 355912 378155 1023849 1013272 378385 390567 114938 104364 114937 112115 130947 129049 123251 123581 81309 82474 272808 238669 698350 698949 208847 208669 269168 270317 315942 308565 323579 325730 338855 345857 323576 356861 724690 757256 538570 441584 285169 281352 326808 324839 338520 345565 348843 350297 389205 389351 638381 661760 40.55 67.7 1
10:06:46 2023-09-27 351934 350513 85850 86323 129782 131661 132526 131103 94565 92379 101572 101912 123266 124536 356738 378155 1023849 1013944 378235 389746 114780 104186 114937 112038 130914 128897 123251 123495 81276 82424 272808 238669 696955 694088 209320 208634 268979 270317 315942 306261 323543 328564 339630 346094 324018 356678 724543 760251 518241 445010 285828 283726 326771 324370 338793 345848 348843 350332 391758 389791 637743 661218 40.55 67.7 1
10:06:47 2023-09-27 351912 349403 85878 86592 130144 131561 132489 131803 94532 92379 101257 101912 123635 124570 357103 385382 1030106 1009554 375181 390567 114826 104330 114937 112038 130881 129111 123251 123547 81365 82587 269437 239346 695141 704215 208632 208309 269772 270748 315942 306829 324071 326712 340873 343748 322858 358962 722531 766147 533968 445081 286920 280153 327732 324839 339853 344774 348318 350862 388015 390551 627701 661291 40.55 67.7 1
10:06:48 2023-09-27 349179 349394 85818 86323 132286 131594 132307 131979 94532 92315 101224 101912 123266 124536 355912 384788 1030069 1008083 375447 389711 114747 104330 113434 112038 130947 128897 123251 123719 81365 82587 271127 239346 699685 704215 209584 208391 270651 270603 315942 308565 323927 327405 342388 343572 322153 359687 722385 763912 538570 441104 287360 280034 327405 324550 339782 343740 348318 351429 387727 390541 627351 660282 40.55 67.7 1
10:06:49 2023-09-27 351862 349326 85846 86315 132374 131904 132307 131712 94532 92379 101257 101981 123266 125060 355912 378420 1023849 1012896 378538 392271 114780 104330 114937 112038 130701 128897 123286 123581 81221 82474 271898 238500 697357 694052 209320 208536 268979 270317 315942 306296 324071 325730 338891 347439 323348 356861 724690 757220 533968 441548 285231 281549 324969 324839 339579 345848 348843 352728 389822 389351 636313 662022 40.55 67.7 1
10:06:50 2023-09-27 354153 349398 85788 86440 132475 131661 132523 131712 92653 92379 101224 101981 123233 124570 355912 378155 1026488 1017366 378538 390293 114938 104364 114971 112038 130881 128897 121666 120380 81425 82635 271898 239067 697895 700015 210052 208205 269096 273049 315834 308565 323543 327174 339916 347423 322332 357616 725704 756460 536710 442246 285218 282438 326771 326956 339818 344774 347820 351501 390404 389351 635337 659311 40.55 67.7 1
10:06:51 2023-09-27 349461 349680 85882 86297 132427 131661 132307 131712 94467 92379 101257 102051 123266 124570 353852 384498 1030106 1008120 375713 390293 114859 104292 114937 112192 130947 128897 123132 123581 81309 82620 270338 239346 696769 704215 208812 208309 270152 270748 315942 306012 325217 324714 342014 343748 323047 359911 722567 764524 539452 440198 286920 280629 326808 324839 339567 344492 351538 352728 387619 390992 630815 662119 40.55 67.7 1
10:06:52 2023-09-27 349461 349343 85782 86348 132265 131694 132731 131712 94499 92379 101257 102051 123233 124775 355912 381631 1027117 1005188 375140 393529 114806 102590 113157 112192 131244 128973 123371 120330 81234 82701 270338 240026 696775 702189 209466 208815 268601 270317 317657 308456 324564 326712 340981 345302 323839 357074 722567 765028 536710 441620 285169 280889 327623 324839 340560 343775 349337 350332 389513 391099 629106 663911 40.55 67.7 1
10:06:53 2023-09-27 351560 348872 85878 86311 132475 131437 132523 132145 94565 92379 101257 102051 123266 124570 355912 381940 1026353 1020336 375713 389711 114971 104258 115005 111885 131013 128684 123320 123376 81365 82474 271898 237994 704533 700098 209501 207302 270152 272134 315497 307259 322598 325694 340945 345822 320834 357624 726747 758036 529488 438832 286786 281640 324933 327369 338686 344633 349264 351357 387907 391385 634694 657839 40.55 67.7 1
10:06:54 2023-09-27 350666 349962 85792 86389 132470 131818 132489 131745 94532 92379 101257 102051 123266 124881 355693 381607 1035561 1016836 378117 392417 114839 104590 115119 112602 130848 129187 123217 120412 81110 82620 270338 240709 692271 700098 209975 207660 269357 269528 317657 308855 324636 325470 339916 346900 321844 358708 721473 759610 522456 440994 286043 280924 325893 324803 340882 344810 348349 351465 387467 391170 631892 658378 40.55 67.7 1
10:06:55 2023-09-27 352909 348908 85888 86204 132509 131247 132772 130828 94565 92125 101291 101842 123299 124093 355912 382775 1023849 1013223 376268 389746 114938 104330 114811 112744 130881 128897 123081 123581 81221 82620 270338 238596 698585 700629 208847 208344 269357 270317 315942 307189 322108 328564 341174 344777 325393 357836 728540 762652 535339 444133 286302 281518 327233 327309 337701 345848 348282 350862 391205 388629 634527 662229 40.55 67.7 1
10:06:56 2023-09-27 351294 349966 85802 86550 129782 132008 132640 131960 94369 92507 101084 102109 123233 124981 353852 378755 1033087 1013652 375140 390603 114399 104398 114708 112383 130169 129235 122842 123770 81110 82587 270338 239007 694078 701693 210010 207660 269357 269528 315942 306829 324275 324875 340981 346900 321580 359619 720453 757031 539452 440369 286445 281325 326808 324839 341674 343704 347856 351501 390029 389933 628625 658341 40.55 67.7 1
10:06:57 2023-09-27 350800 350759 85686 86508 129782 132199 131687 131960 94336 92737 101050 102248 123200 124981 355409 378826 1033069 1012896 375104 389711 114589 104220 114777 112038 130324 128897 123081 123547 81221 82474 270338 238669 697210 702226 210423 208066 270044 272207 315942 308565 324492 324766 341870 345715 321403 359398 720271 758639 533546 440058 286481 281521 327464 324839 341362 342709 348349 351537 390029 390409 626742 659814 40.55 67.7 1
10:06:58 2023-09-27 351668 348908 85814 86323 132601 131404 132523 131004 94499 92379 101257 101981 123233 124536 354078 382202 1023849 1011064 375968 389402 114780 104258 114891 112038 130635 128773 123081 123547 81221 82474 267019 238669 696602 699110 208847 208344 268979 272170 315942 306613 322073 325800 340945 343819 323803 357946 726747 762833 533968 441548 286110 280924 326808 327138 337772 345848 347269 350862 388625 389090 633501 661972 40.65 67.7 1
10:06:59 2023-09-27 351632 348908 85937 86167 132543 131247 132739 130750 94565 92125 101257 101741 123266 123941 355912 382202 1023849 1013670 376233 389746 114747 104220 114857 111885 130980 128897 121666 120495 81202 82635 270338 238669 696602 701009 208777 208495 269321 272279 315906 309438 322297 325765 340981 343819 323576 357690 726747 763644 541350 441367 286007 281570 327464 325396 338687 345329 348037 350862 387503 387613 630998 662494 40.55 67.7 1
10:07:00 2023-09-27 350800 349680 85760 86356 129786 131851 131877 132012 94369 92379 101154 102051 123233 124775 355409 380996 1033069 1014408 375104 390293 114445 104398 114629 112115 129840 129145 122842 123684 81077 82734 271557 239686 704680 700134 210010 207660 269357 270748 315942 306829 324636 324875 340466 346935 320905 358705 720489 755962 538081 440369 286043 281012 327696 324839 341663 344492 347564 351285 391038 390683 631823 658195 40.55 67.7 1
10:07:01 2023-09-27 350764 350517 85776 86504 129782 132199 131844 131960 94369 94497 101050 102210 123233 125188 355661 378791 1033069 1012896 376862 393214 114694 102590 113236 112345 130381 129187 123286 120495 81267 82644 271898 239346 695872 703219 210192 207694 269962 269528 315834 306757 324600 326445 342014 345893 320905 359472 722020 756686 539452 440369 286723 281034 326808 324839 341915 343224 348349 351573 387467 389968 626778 658378 40.55 67.7 1
10:07:02 2023-09-27 352914 348943 85846 86311 132374 131661 132489 131712 94565 92315 101257 102051 123299 124536 355661 378190 1024775 1012933 378235 389746 114780 104186 114937 112038 130914 128932 123081 123461 81309 82507 270338 238669 698755 694124 209536 208669 268979 270729 315942 309133 323579 325730 338927 346657 323839 357403 725237 761219 524826 445192 287719 281640 326771 326676 339198 346470 348733 351213 389680 389791 635826 661291 40.55 67.7 1
10:07:03 2023-09-27 351862 349711 85878 86233 132505 131446 133097 131095 94565 92379 101257 102051 123635 124641 355730 383301 1023738 1013149 378385 392417 114872 102655 115199 112192 130980 128863 123217 123581 81253 82474 271803 239346 698585 699073 208847 208634 269357 270128 315942 306685 322598 325800 340752 344819 323875 357946 726232 761721 536833 441354 286043 281379 326808 325168 338282 346405 350504 350332 388660 389659 636571 661797 40.55 67.7 1
10:07:04 2023-09-27 350795 349375 85782 86356 129786 132207 132183 132457 94565 92379 101257 101912 123266 124417 355409 381061 1030106 1013944 374016 389438 114938 104186 114857 112038 131310 128897 123115 123410 81253 82587 270338 238669 697643 702226 210192 207694 269962 269528 315942 306685 324419 324622 341450 346094 321701 359727 720307 758602 533546 440030 286539 281211 327233 324839 341879 343224 348349 351537 390616 389826 629135 660355 40.55 67.7 1
10:07:05 2023-09-27 351254 349434 85814 86377 132290 132589 132914 132075 92854 92534 101156 102350 123544 125120 355300 381141 1032958 1015351 378033 389711 114209 104326 114743 112691 130357 129111 123012 120517 81309 82677 271803 239346 704872 702226 210227 207694 269962 270128 315942 306296 324672 324875 341174 346657 320620 359619 720453 756439 539452 439417 286718 280924 326808 324839 341951 343499 348349 351537 387503 389968 626299 658341 40.55 67.7 1
10:07:06 2023-09-27 351330 348943 85914 86237 132543 131404 132739 130972 94565 92315 101291 101981 123266 124160 360906 381096 1023849 1012949 376268 389438 114780 104364 114857 112038 130766 128932 123081 123410 81397 82620 269437 238669 696602 701009 209291 208751 269629 272820 315942 308565 322226 326608 340802 344883 323660 357763 727262 763680 541350 441385 286119 281570 326771 326676 339648 346648 348282 350826 391314 388806 634731 662494 40.55 67.7 1
10:07:07 2023-09-27 350786 349470 85750 86381 132173 132199 131844 132053 94402 94432 101224 102178 123115 124981 355409 381032 1033161 1011424 374805 389711 114209 104398 114549 112192 129934 129145 122876 123650 81309 82620 270902 238669 703086 702226 210192 207694 269772 275783 315942 306296 324708 324875 341773 346621 320905 359325 720453 759359 539452 440369 286956 280924 327197 324839 341951 343740 348349 351573 387503 389968 629918 660610 40.55 67.7 1
10:07:08 2023-09-27 351636 349434 85814 86326 129786 132199 132183 131926 94402 94334 101154 102109 123115 124981 355409 378490 1033069 1012896 374841 389746 114176 104398 114515 112192 129840 129360 120991 120593 81169 82668 271898 239346 688863 701547 210087 207990 270116 272279 315942 306793 324636 324944 341017 346935 321618 358779 722531 757031 530841 440369 286052 281627 327464 324839 341951 343775 348103 351537 387467 389968 628625 657876 40.55 67.7 1
10:07:09 2023-09-27 352663 349175 85818 86237 132291 131504 132931 131070 94402 92125 101257 101912 123266 124570 360505 379924 1023849 1013223 376304 389711 114747 104114 114857 112374 130569 128718 123081 123410 81309 82474 270338 238669 696367 698087 208882 208669 269168 270317 315942 306685 322371 326714 340430 345373 323025 357946 725104 757364 539960 441367 286043 281599 326808 326459 338033 346642 350504 352766 389715 389826 639675 660172 40.55 67.7 1
10:07:10 2023-09-27 351898 349134 85818 86323 132286 131533 132092 131103 94402 92315 101257 101912 123602 124331 355661 377627 1023849 1013688 379927 392031 114806 102590 113315 112192 130881 128794 123320 120364 81267 82587 272808 239007 697072 694088 209501 208669 268601 270352 315942 306974 324299 326714 339402 346935 323588 357257 724690 757292 533968 445397 285205 281584 326808 324839 338864 346405 348843 350862 389513 389386 636311 660318 40.55 67.7 1
10:07:11 2023-09-27 350914 348943 85782 86237 132286 131570 132731 131712 94500 92379 101257 101912 123266 124570 355409 384534 1029376 1010072 374916 389130 114589 104186 114777 112038 130693 128897 123115 123581 81253 82620 270338 239346 697878 704215 208882 208019 270152 270748 315942 305834 324406 325431 342979 343784 321844 357660 723628 763425 532193 441159 287585 280818 327464 324803 340224 343634 350827 351285 387907 390683 626742 661043 40.55 67.7 1
10:07:12 2023-09-27 349461 349716 85814 86293 132286 132002 132378 131070 94500 92379 101257 102051 123167 124641 355693 385131 1030106 1009480 375072 392417 114872 102689 115073 112192 130914 128897 123081 123461 81393 82474 270338 239516 697878 704215 209501 207729 270152 270639 315870 306296 323615 325204 342737 343502 321879 357660 723664 761757 536710 440369 287109 280994 327269 324839 339818 343740 348282 351501 388015 389933 628688 658341 40.55 67.7 1
10:07:13 2023-09-27 351857 348908 85842 86323 130286 131661 132307 132258 94532 92379 101257 102051 123266 124536 355912 378155 1023849 1013944 378385 389711 114938 104330 114937 112038 131220 128897 123251 123581 81276 82474 270338 238669 697475 697849 209320 208960 269168 270729 315942 306296 324047 329692 339594 346580 324152 357510 726122 761329 532193 444765 285828 281640 327464 326676 338793 345494 347198 350826 392072 389933 636571 662773 40.55 67.7 1
10:07:14 2023-09-27 351600 348912 85850 86323 130225 132273 133047 131827 92918 92312 101366 102146 123200 124503 355547 381141 1022939 1014592 377365 389711 114938 104292 114937 112268 130914 128987 123217 123581 81276 82651 270338 238669 701743 694088 209320 208960 269168 270729 315942 306296 323615 326714 339916 346378 324595 357403 725717 757256 539960 441584 285606 282488 326808 324839 338793 346612 347233 350332 391758 389933 634480 662266 40.55 67.7 1
10:07:15 2023-09-27 350481 348921 85706 86715 129782 132099 132366 131926 94402 92379 101224 101912 123233 124365 355661 381025 1031604 1012896 376899 389711 114859 104258 114937 112038 130873 128897 123081 123495 81365 82474 270338 238669 698114 704002 212565 208391 270044 272279 315942 309001 324528 324766 341834 346687 321665 359398 721436 755054 530463 440369 287923 281229 326808 324839 341915 343189 348056 353272 391038 389933 626742 658305 40.55 67.7 1
10:07:16 2023-09-27 352413 348733 85814 86539 129782 132257 132207 132480 94627 92504 101156 102051 123266 124570 355409 381672 1032616 1013944 376245 389711 114780 104186 114937 112192 130668 129111 123217 123581 81365 82620 270902 239007 698350 702226 210192 207660 269962 270317 315942 306296 324636 324514 341978 346621 320905 356858 722056 756154 533546 440369 286884 281042 325142 324839 341951 343189 348596 353526 387467 390231 626742 659311 40.55 67.7 1
10:07:17 2023-09-27 351600 348872 85814 86352 132567 131404 132647 131070 94435 92379 101257 102051 123233 124536 355912 381025 1023849 1013223 377099 392344 114938 104220 114971 112038 130947 129084 121666 120445 81458 82635 270338 239007 698114 701009 209326 209557 269736 272664 315942 308565 322598 327207 340430 345302 324080 357800 726747 757364 539960 441620 287923 282275 326808 326676 338282 346648 348282 353571 389478 389933 635377 662266 40.55 67.7 1
10:07:18 2023-09-27 350800 349434 85695 86323 132378 131694 132931 131712 94565 92379 101257 101912 123266 124570 355409 382775 1031568 1013272 376245 389746 114938 104364 114971 111961 130635 128830 123251 123581 81221 82474 269437 239007 700449 705213 210157 207694 269962 270317 315942 306331 324636 324875 342979 345857 320727 357086 722567 760178 530841 440369 287001 281352 326735 326531 341627 345997 350827 351357 390138 390957 629135 660135 40.55 67.7 1
10:07:19 2023-09-27 349179 349343 85792 86356 132286 131678 132526 131712 94565 92379 101257 102051 123266 124570 355693 384192 1027190 1007368 375759 393214 114806 102590 115153 112268 130914 129097 123320 120395 81267 82780 272808 239856 694531 702226 208917 209030 269357 272207 316145 306829 324528 325168 342014 345857 324126 357800 722567 766147 538223 441403 286481 281464 325963 324550 340882 344810 347233 350332 387467 391994 631892 662266 40.55 67.7 1
10:07:20 2023-09-27 351537 348872 85882 86356 132505 131975 132523 131136 94565 92315 101291 101981 123266 124451 355912 380492 1025553 1020336 376798 389746 114938 104186 115051 111961 131013 128808 123286 123547 81365 82474 270338 237994 703357 699110 210605 207660 269962 271143 315720 309183 323579 325659 341713 346935 320869 359619 727594 758036 542194 439879 286338 282572 326771 327369 340188 345152 348439 354166 392422 389280 634731 658378 40.55 67.7 1
10:07:21 2023-09-27 351825 348899 85846 86348 132500 131504 132523 131930 94565 92379 101291 102318 123847 124847 355657 382263 1028220 1020151 376172 392417 114872 102726 115314 112115 130980 128684 123115 123341 81365 82474 270338 237826 706305 700134 210157 207660 270152 272831 315053 307689 323615 325694 341497 345857 320905 358163 726747 755962 539452 439746 287360 281817 324969 325168 339579 345329 346711 354348 389786 389707 634694 659311 40.55 67.7 1
10:07:22 2023-09-27 350656 349680 85846 86381 130221 132041 132307 131960 94565 92507 101257 102178 123266 124981 355661 381061 1027117 1007405 378574 393816 114747 104470 114777 112192 130475 129235 123166 123650 81253 82734 270338 239516 693279 704215 209829 208716 268601 271592 315942 308529 324419 327029 342244 345609 322714 357257 723994 761540 536710 442874 285089 282932 326808 324839 341915 343775 347233 354430 391466 389933 627185 660355 40.55 67.7 1
10:07:23 2023-09-27 353934 349430 85764 86726 130225 132564 132390 132042 92760 92571 101156 102350 123167 124948 355803 382025 1028220 1011064 378574 390293 114589 104364 113157 113347 130480 129077 123098 123650 81253 82734 270338 239052 693960 704215 209536 208378 269772 271782 315497 306760 324636 324875 342496 345579 322010 357946 725961 763984 536710 440126 286043 282912 324969 326495 341638 343775 347269 351465 391023 390825 629881 662303 40.55 67.7 1
10:07:24 2023-09-27 348653 348908 85860 86356 132526 131470 132739 131103 94565 92125 101291 101842 123299 124093 353887 380456 1029376 1014445 374048 389438 114938 104186 114971 112038 130947 128684 123115 123376 81253 82620 269437 239007 699917 701009 209982 208716 270770 270748 315942 307549 322944 328564 340766 346201 322678 358163 724690 757256 536710 440994 288274 280696 326808 325588 338793 345848 350017 351357 387763 390003 636571 660355 40.55 67.7 1
10:07:25 2023-09-27 350914 349308 85824 86605 130144 132381 132423 132361 94660 92601 101122 102178 123233 124981 355912 378755 1035561 1014371 377313 389746 114478 104432 112999 112887 130745 129394 122876 123650 81309 82734 275082 239346 702638 702226 210227 207984 270152 270352 315942 306261 324708 324875 341497 347423 321844 359656 722567 754789 530463 440369 286920 280981 325402 324839 341627 343775 348843 353562 387538 390551 628144 660573 40.55 67.7 1
10:07:26 2023-09-27 352914 349439 85846 86381 132378 131818 132340 132045 94565 92379 101291 101981 123299 124570 355661 381032 1023849 1012896 377703 389746 114938 104364 113514 112038 131013 129084 121666 120427 81458 82635 269437 239007 697710 700015 210017 208891 269357 273049 315906 306296 323843 326714 339880 346900 324308 357506 726232 757292 532597 445217 286521 281689 326699 324839 338829 346891 347233 350579 388660 389968 634480 662266 40.55 67.7 1
10:07:27 2023-09-27 352914 349260 85852 86348 132466 131851 132523 131712 94598 92500 101369 102306 123266 124775 356094 378155 1023775 1014408 378574 389746 114859 104220 115005 112038 130791 128932 123200 123410 81309 82507 270338 238669 696602 694124 210010 208669 269168 271143 315942 307009 324107 327175 339952 347946 324139 357693 725717 757256 536710 441367 286007 281817 326808 326676 340643 346927 348843 351465 390988 389968 636311 660318 40.55 67.7 1
10:07:28 2023-09-27 350910 349434 85764 86389 132325 132008 132523 132349 94468 92507 101291 102051 123266 124536 355409 383384 1029394 1007436 376099 393529 114806 102590 114993 112956 131400 128973 123286 120362 81267 82701 272808 239686 697525 704215 208882 208815 270152 272051 317729 306261 324600 325694 341497 343819 323732 357121 724690 766147 532193 441584 287598 280104 325928 324622 340607 345329 349125 351465 388015 390825 628950 661797 40.55 67.7 1
10:07:29 2023-09-27 351934 348627 85878 86297 132316 131537 132307 131103 94435 92379 101257 102051 123266 124451 355461 377592 1023849 1016644 378271 389438 114859 104220 114811 112038 130758 128505 123081 123376 81397 82474 270338 238500 695120 694124 210192 208344 268979 271178 315942 306760 323363 325466 340430 347946 323574 357693 726526 756776 538081 444133 285663 282311 326771 326676 340188 345671 347674 351393 393424 389933 636571 660318 40.55 67.7 1
10:07:30 2023-09-27 351934 348812 85850 86356 132505 131619 132307 132366 94565 92379 101291 102216 123761 124641 355693 381418 1028220 1020225 378311 392417 114872 102726 115314 112192 131491 128897 123115 123547 81309 82635 274286 238500 703122 700171 210886 207694 270687 273629 315720 307259 323615 325730 341773 346935 320905 357121 721124 755962 527794 440058 286481 281887 324969 325168 340056 345329 348596 353598 389205 389351 633832 660318 40.55 67.7 1
10:07:31 2023-09-27 350042 349398 85850 86389 132291 131784 132307 131712 94532 92379 101257 102051 123266 124570 355912 381061 1027364 1005225 375740 389746 114780 104364 114937 112192 130414 128966 123081 123615 81253 82677 269437 238587 693803 702226 209864 208995 268601 272784 315192 308493 324455 327564 341726 346236 324681 357257 722421 764883 538081 444009 285062 281742 325928 324839 341398 344810 347269 353342 390988 391726 629106 662303 40.55 67.7 1
10:07:32 2023-09-27 351632 349470 85843 86625 130260 132439 132514 131860 94563 92507 101470 102178 123200 124914 355839 382060 1029683 1007324 378005 390877 114780 104470 113315 112919 130602 129084 123081 123684 81253 82668 270338 239856 692141 704002 210192 208669 268979 271213 315942 305834 324708 325434 342014 346414 323839 357440 724177 761685 536710 441620 285236 281852 325928 324839 341951 343493 347305 351393 390714 392030 630515 663280 40.55 67.7 1
10:07:33 2023-09-27 352390 348689 85920 86356 132569 131594 133097 130939 92728 92125 101291 101842 123299 124027 355912 380492 1030147 1015886 374085 389746 114971 104148 115085 112744 130914 128932 123286 123495 81397 82677 270338 239140 700257 701009 210311 208751 270914 270748 315942 307799 323435 328564 341281 346758 323432 358235 720895 757292 532193 438745 288577 280933 327501 328259 338829 346405 349723 351357 388015 390860 636349 660392 40.55 67.7 1
10:07:34 2023-09-27 349920 349308 85914 86495 130135 131938 132548 131860 94660 92440 101257 101981 123602 124570 355912 381069 1033171 1016607 375176 389782 114589 102590 115039 112192 130536 128932 122995 123787 81253 82677 270338 238993 691060 700171 210227 208669 270152 270352 315192 306829 326617 325730 340430 347946 322893 357121 722604 757031 538081 442099 286956 281817 325963 324839 342228 345848 348843 353562 388660 392341 632376 659851 40.55 67.7 1
10:07:35 2023-09-27 351578 347532 85920 86293 132573 131561 132739 131037 94631 92125 101639 101811 123332 123960 354078 384228 1022397 1011189 375704 390329 115004 104220 115040 111961 131851 128904 121666 120395 81458 82701 267019 239007 701513 701051 210017 208856 270116 273049 315942 308156 323086 325765 342014 345054 324368 358708 721161 764796 535339 444133 286889 281620 324947 325730 339648 345848 349089 351393 389170 388770 631892 664385 40.55 67.7 1
10:07:36 2023-09-27 351609 348729 85952 86409 132908 131314 132739 131136 92760 92473 101224 102051 123233 124633 355912 382758 1023849 1013944 376268 389711 114905 104330 114937 112038 130635 128863 123251 123547 81365 82587 270338 238669 697357 700098 208847 208634 269357 270317 315942 306613 322562 327207 340981 345596 323803 358454 726747 763336 533968 441367 286656 281781 327269 325396 338246 346855 348318 353771 389205 390515 637928 663206 40.55 67.7 1
10:07:37 2023-09-27 350472 348908 85694 86475 129786 132066 132378 131997 94565 92379 101257 101981 123233 124775 355409 381061 1031692 1015202 376862 392344 114806 104518 115153 112192 130947 128973 123491 120397 81490 82701 272808 239177 698350 703002 210851 208274 270651 270729 315942 306904 324672 326445 342737 346758 321844 357624 722567 757220 540823 440369 286920 281677 327501 324839 342952 343387 348843 354062 387503 391099 627221 659777 40.55 67.7 1
10:07:38 2023-09-27 351894 349112 85878 86464 132475 131863 132800 131906 94693 92634 101257 102146 123266 124775 354544 384498 1031683 1010308 375181 389711 114938 104364 114937 112038 130881 128897 123166 123581 81397 82912 277618 239346 697878 705213 209975 208634 270914 270317 315942 307224 324564 325730 342979 344783 323025 358199 724690 763948 536710 441619 288242 282925 325629 326676 340846 344810 349370 353526 390210 390825 626299 660282 40.55 67.7 1
10:07:39 2023-09-27 351898 348872 85910 86475 132470 131627 132523 131712 94532 92379 101475 102248 124009 124847 355693 378997 1023738 1016836 380271 392417 114872 102726 115279 112115 130947 128897 123251 123581 81365 82635 270676 238669 698873 694124 210157 208995 269357 271143 315942 307189 324600 326678 340681 347946 324296 357946 725717 757220 539452 441390 286007 281817 326808 326676 340607 346891 348586 351429 390952 389933 637211 661291 40.55 67.7 1
10:07:40 2023-09-27 349446 349303 85856 86411 132475 131979 132523 132457 94565 92379 101257 102051 123233 124742 355661 385382 1032336 1011064 375181 389711 114938 104364 114937 112115 131491 129111 123251 123719 81365 82677 270338 239346 699042 705213 210157 208344 270914 270282 317693 309401 324347 328295 342798 344642 322678 361006 724506 764846 538081 441707 288062 280889 327732 324839 340295 343775 352325 351465 390210 391099 627221 663243 40.55 67.7 1
10:07:41 2023-09-27 349974 348872 85898 86667 130506 132531 132639 131893 94726 92634 101436 102178 123828 124881 355839 384319 1030032 1008083 375713 393223 114938 102803 115153 112192 130947 128897 123166 123650 81332 82701 270338 239686 700093 704215 209501 209439 270533 270748 315192 306296 324564 325694 342496 344783 324789 357624 724653 766147 536710 441620 287837 280692 325928 326676 340882 345571 349370 353258 390210 391719 628144 662266 40.55 67.7 1
10:07:43 2023-09-27 351934 348908 85824 86504 132539 131909 132614 131712 94565 92507 101434 102121 123299 124742 355912 378190 1026761 1020336 378574 390293 114938 104364 115051 112192 131013 128897 123251 123633 81397 82620 270338 239177 699580 700512 211082 208821 269736 271902 315942 307549 323973 328564 341317 348818 322786 358708 726747 758639 536710 442902 287719 283074 326808 325133 340846 345813 348449 354598 390988 389624 634244 659311 40.55 67.7 1
10:07:44 2023-09-27 353816 349219 85856 86581 130416 132659 132639 131893 94725 92571 101257 102045 123266 124881 355912 381141 1026032 1018850 378574 389746 114938 104479 115131 112115 131013 128897 123251 123581 81505 82620 270338 238500 698181 694088 210816 208634 269357 271178 315942 307224 324564 327455 340981 347697 322822 357946 726747 757031 530463 440508 287514 282678 326735 325168 340571 345571 348349 353562 390988 389933 636082 659814 40.55 67.7 1
10:07:45 2023-09-27 349165 348908 85846 86475 132475 132132 132523 131836 94532 92507 101291 102051 123233 124570 355912 383923 1028573 1008120 375713 390877 114971 104398 114891 112724 130947 129049 121666 120593 81267 82701 272808 240026 698283 705103 209361 208856 270878 270748 317729 306296 324564 326418 342208 345402 323839 358127 724653 766147 518896 441367 287801 280924 325963 326676 340882 345813 349370 351465 390392 391135 628144 662266 40.45 67.7 1
10:07:46 2023-09-27 350647 349926 85878 86471 132440 132099 132489 132257 94726 92507 101257 102051 123266 124775 355409 381489 1029339 1005225 375668 390877 115261 104364 114937 112192 130390 129235 123251 123787 81309 82734 270338 238587 694168 702226 210157 209030 269178 271143 316352 306226 324672 325431 342496 346378 324789 357693 723628 765028 536710 441367 286007 281817 325963 324839 341915 344810 347269 350862 389560 392305 631408 663713 40.55 67.7 1
10:07:47 2023-09-27 351789 349134 85860 86667 132378 131818 132523 131465 94532 92315 101257 101880 123266 124417 355661 381025 1026576 1022651 377406 392900 114905 102760 115348 112192 131588 128760 121971 120232 81523 82644 269437 237994 702344 700665 210640 208100 270878 271108 315942 308156 324071 325730 341726 346758 320905 358199 725204 755962 530841 439746 287675 281817 324969 325659 340367 345813 350444 354635 387467 389659 635668 659311 40.55 67.7 1
10:07:48 2023-09-27 349847 350759 85937 86434 132500 131863 132560 131498 94824 92379 101257 102121 123266 124536 355912 378791 1033161 1017366 374052 390912 114859 103008 114971 112192 130791 128932 123081 123753 81332 82677 277503 238957 711554 698087 210192 208669 270152 270471 316145 306296 324071 327207 340945 347423 322858 358999 724690 757031 536710 440198 286920 280179 326913 326676 339579 346927 347198 351465 388015 391170 638381 660318 40.55 67.7 1
10:07:49 2023-09-27 354940 349680 85792 86504 130225 132381 132183 131960 94532 92507 101369 102451 123676 125053 355406 383205 1023738 1009443 380541 391857 114872 104590 115153 112268 131046 128897 123251 123581 81546 82701 271803 238669 696483 704714 210157 208751 270497 271143 315497 308191 324636 324714 343123 345822 323803 359911 726747 765606 536710 441511 287203 282678 324969 325624 340882 343810 348282 350947 390988 389351 627664 661255 40.55 67.7 1
10:07:50 2023-09-27 347639 350513 85860 86356 132505 131537 132614 131070 94565 92379 101467 101912 123266 124331 355912 378826 1033069 1020336 375713 390329 114859 104220 114971 112192 130635 128897 123217 123581 81365 82734 270338 238957 709839 699372 210192 208669 270152 270748 319079 309401 326371 329495 340837 346758 323204 359727 724506 759669 538081 442980 287621 280461 325963 326676 339543 347431 350219 351357 387432 392341 635826 660318 40.55 67.7 1
10:07:51 2023-09-27 348934 349379 85892 86633 130342 132402 132606 131860 94726 92473 101156 102146 123200 124914 355803 381141 1033074 1017329 377313 389746 115182 102875 113394 112192 130758 129111 123081 123650 81309 82668 270732 239028 693472 700134 210668 208634 270612 270954 315668 306829 324708 325694 340945 347946 322858 357121 723116 757031 538081 441730 286956 281817 325963 324839 341915 345848 348843 353562 389560 392305 631892 659814 40.55 67.7 1
10:07:52 2023-09-27 351330 347853 85860 86323 132573 131863 132743 130939 94729 92315 101291 102013 123299 123775 355912 384228 1022397 1013223 376004 389746 115004 104114 115165 111961 131079 128471 123286 123513 81365 82620 272808 239346 719261 704002 209947 209224 270116 273049 315942 310204 323171 329116 342834 345160 324152 358962 725240 766147 536196 444765 287010 281883 326808 326643 338829 345848 351824 351285 389205 389968 635668 663243 40.55 67.7 1
10:07:53 2023-09-27 351753 348729 85934 86453 132985 131528 133327 131432 92729 92279 101572 101842 123299 124027 355730 383099 1023702 1013944 376268 390603 114971 102875 115153 112115 130725 128932 123251 123547 81365 82798 267019 239177 698350 701124 209501 208995 269772 270729 315942 307689 322633 327207 342014 345579 324631 359619 725290 765065 535339 444589 286992 282848 327269 325659 338793 346891 349125 351429 391795 389659 634731 663243 40.55 67.7 1
10:07:54 2023-09-27 350513 348912 85838 86352 132265 132166 132183 131997 94402 94400 101224 102178 123602 125015 355661 378455 1033161 1014408 375104 390329 114445 104470 114584 112415 130626 129118 121497 120593 81369 82701 272808 239346 693250 702043 211005 208495 270878 273049 315942 306331 326581 326712 342460 347661 322822 357624 723116 756154 530463 441399 287840 281781 325402 324839 342952 343775 348843 354098 388625 391135 628144 660282 40.55 67.7 1
10:07:55 2023-09-27 350889 349219 85828 86475 132509 132066 132743 132053 92792 92534 101257 102121 123266 124536 355409 385950 1033161 1012896 376245 389711 114971 104398 114971 112115 130914 128897 123081 123650 81397 82734 270757 239177 697878 704215 210851 208344 269043 270954 315192 307224 324636 324714 341445 347946 322822 358763 724690 757256 533546 440369 287679 281817 326652 324839 342952 343810 346711 353598 389205 392020 631892 660318 40.55 67.7 1
10:07:56 2023-09-27 351862 348908 85857 86352 132788 131682 133172 130828 94598 92125 101605 101816 123332 124480 353830 383384 1023123 1016170 379155 393214 114839 104586 115188 112192 131050 128794 123491 120330 81267 82701 272808 239007 700317 702189 209829 209405 270687 271143 315942 308191 322598 326749 342208 345454 324596 359656 725508 765606 542740 441620 286920 281900 325665 325694 338793 346891 349370 351213 389513 389351 632897 663280 40.55 67.7 1
10:07:57 2023-09-27 353845 349563 85794 86467 132505 131422 132523 132167 94693 92473 101257 102051 123266 124536 355912 378155 1024176 1017403 378574 389746 114938 104254 114971 112517 131310 128808 123286 123547 81342 82620 270338 238500 699633 694088 210227 208960 269357 271213 315942 307259 324600 325730 340430 347946 323432 357946 724973 757031 539452 441548 286043 282678 327269 327455 340882 345848 348349 351537 391023 389968 636313 660318 40.45 67.7 1
10:07:58 2023-09-27 350642 349439 85860 86348 132509 132008 132514 131531 94565 92379 101509 102280 123676 124847 355693 382901 1029922 1007510 376209 393529 114872 102908 115119 112115 130758 128897 123081 123615 81397 82668 271898 239856 697172 704215 209320 209030 270497 270506 315924 306331 324636 325694 342255 345615 323552 357624 723664 767231 533968 445217 287877 280959 325963 326676 340918 345813 349370 351429 387467 391719 628181 662266 40.55 67.7 1
10:07:59 2023-09-27 350693 349295 85886 86500 132378 132166 132307 131712 94402 92379 101224 102121 123266 124775 355409 381025 1027117 1007132 375140 390329 114971 104364 114971 112115 130914 129111 123166 123598 81397 82734 270338 239856 693682 702226 210192 209322 269357 271143 315668 306012 324478 325659 342496 346657 324897 357693 724690 765878 536710 444190 286123 281817 326913 324839 340595 345571 347305 350862 389205 392341 632376 662911 40.55 67.7 1
10:08:00 2023-09-27 351898 348555 85940 86629 130472 132174 132456 131679 94726 92346 101470 102007 123742 124503 355803 380919 1027167 1020336 377313 389711 114971 102590 115414 112115 131079 128897 123234 123530 81430 82701 271086 238331 703945 701161 211216 207984 270342 271213 315942 307975 324107 325730 342014 346900 321844 359908 725240 756496 536250 440369 286920 282779 324753 325396 340367 345884 347025 354635 390988 389968 634767 659814 40.55 67.7 1
10:08:01 2023-09-27 349884 348912 85788 86500 132443 132166 132340 131836 94500 92507 101291 102178 123266 125012 356058 381631 1028610 1007405 377401 390912 114859 104398 114937 112192 130848 129145 123081 120445 81397 82734 270338 240538 700093 704002 210311 209872 269926 273049 318403 306505 324528 328100 342352 347541 324861 357946 724140 766147 538081 444709 287441 281352 326877 324839 341434 345329 350329 352728 391608 391719 629069 662773 40.55 67.7 1
10:08:02 2023-09-27 353394 349291 85941 86643 130325 132597 132456 132199 92760 92507 101257 102210 123266 124981 355409 382525 1025553 1011064 378574 389746 114780 104586 114857 112931 130357 129111 123081 123650 81397 82734 270338 238596 693794 704215 210192 208995 270152 272043 315497 307689 324672 326712 343123 345893 322535 357086 726476 765065 530841 440786 286920 282947 324969 327527 341951 343775 347305 351501 391573 390551 629918 661797 40.55 67.7 1
10:08:03 2023-09-27 348429 348872 85792 86288 132543 131437 132959 131004 94631 92125 101325 101918 123299 124127 355730 379924 1031604 1017403 374121 390603 114971 104398 115005 112268 130947 128904 121666 120380 81300 82846 269437 239346 700090 701009 210528 208856 270878 270748 315157 307689 323543 327207 341726 347946 324559 358199 726232 757292 538081 442897 288797 281557 325928 325659 339341 346648 347269 351501 387763 389968 636571 659347 40.55 67.7 1
10:08:04 2023-09-27 348772 349240 85973 86344 132543 131529 132785 131802 92792 92379 101257 101912 123299 124193 355154 379782 1033069 1018126 375447 390329 114938 104292 114971 112038 131310 128897 123081 123410 81309 82620 270338 238253 699279 698087 210227 208850 270152 270748 315668 307224 323615 327243 341497 346935 323612 358163 725717 756723 536710 440126 288242 280104 325963 325396 339817 346927 347233 351501 388015 390003 635377 661526 40.55 67.7 1
10:08:05 2023-09-27 353997 348872 85792 86418 132286 132448 132183 132610 94435 94465 101291 102280 123266 124809 355912 382548 1026576 1013272 381625 393529 114905 104586 115073 112537 130881 129187 123457 120477 81300 82701 269437 238669 694287 703717 210192 208786 270152 272008 315942 307259 324672 326531 342979 346414 323839 357431 724690 765606 531798 440854 286079 283450 324688 325168 342710 344533 348353 351537 392194 391469 628661 662266 40.55 67.7 1
10:08:06 2023-09-27 354457 349153 85850 86422 132282 132166 132307 131893 94402 92507 101535 102077 123299 124981 355409 382775 1023849 1011064 378501 389746 114859 104364 115005 112038 130791 128932 123149 123581 81397 82677 272808 237994 702218 704215 210227 209030 270152 272008 315942 307259 326024 325204 346901 346414 323875 356835 726747 766147 538081 440746 286481 283578 326808 324679 342469 344810 348318 351501 392194 391170 628625 662494 40.55 67.6 1
10:08:07 2023-09-27 348394 348627 85888 86348 132670 131529 132523 131079 94598 92500 101613 102121 123880 124675 355876 380350 1032226 1019738 374733 393529 114938 104518 113548 112115 130947 128932 123081 120427 81458 82701 269437 239346 698840 698123 210423 208891 269043 270748 315665 307689 323615 327243 341773 347458 323612 360676 726747 757292 536710 439968 288820 280924 325928 325659 339579 346891 347269 351537 390210 390003 636571 660318 40.55 67.7 1
10:08:08 2023-09-27 348920 348908 85865 86297 132578 131495 132772 131004 94598 92125 101605 101912 123332 124160 356094 380794 1031604 1018163 374121 390329 114971 104076 115005 112038 130914 128718 123115 123581 81309 82620 270338 239346 712768 698123 210227 208995 269230 275783 315227 307940 323579 328006 342014 347458 323875 358235 726747 757292 536710 440234 288757 280727 325928 325659 339818 346927 347269 351537 387467 390586 634480 660318 40.55 67.7 1
10:08:09 2023-09-27 353440 349671 86009 86733 130256 132564 132456 131926 92527 92634 101156 102350 123167 125207 355551 382060 1026810 1011064 378646 389782 114839 104552 114937 112268 130291 129111 122944 120593 81332 82734 270338 239346 699040 704215 210227 208995 269962 272043 315942 307259 324708 324714 340934 346657 323875 357946 724419 762833 536710 441367 285806 282748 325928 324419 342469 344845 347305 351465 391023 392377 631658 663750 40.55 67.7 1
10:08:10 2023-09-27 350517 349434 85824 86537 132352 132199 132274 131997 94532 92507 101291 102452 123266 124981 355409 381631 1028706 1008083 378272 390567 114747 104436 114902 112268 130336 129145 123046 120395 81309 82734 275310 240026 697228 703717 210192 208960 269357 271972 315942 309910 324708 327491 342737 346900 324296 357946 724690 761721 536927 441584 285169 282691 325928 324839 342433 344810 347269 351213 394370 392056 632723 664037 40.55 67.7 1
10:08:11 2023-09-27 351110 348724 85924 86640 130511 132132 132672 131860 94662 92379 101572 101981 123266 124641 355730 380990 1031568 1020336 374879 391355 115413 104364 115200 112440 131079 128863 123320 123547 81397 82474 270338 238331 702711 699604 210192 208634 269641 270919 315942 309334 324071 326714 342496 347423 322595 359316 727557 756154 538081 440369 288685 281781 326808 325694 340332 346369 347269 355136 388625 389933 635668 658844 40.55 67.7 1
10:08:12 2023-09-27 351413 349434 85764 86508 132344 132199 132360 131926 94467 92507 101291 102280 123266 124981 355409 381899 1026316 1011064 378610 390567 114826 104432 113315 113041 130947 129118 121666 120477 81300 82994 271898 239346 697720 705103 210528 208856 269926 272424 315942 307259 324744 327564 342485 346864 323744 357121 726232 766001 538081 441201 286244 283671 326808 326676 342952 344810 348318 351537 392194 391719 629106 662266 40.55 67.7 1
10:08:13 2023-09-27 354998 349398 85818 86517 132466 132415 132481 132038 94499 92507 101257 102109 123266 124881 354762 382202 1023849 1010790 378538 389711 114971 104292 115005 112192 130914 128932 123251 123581 81397 82620 270338 238163 696159 704215 210157 208995 270152 271178 315720 308156 324406 325204 342979 345857 323839 357157 726232 765878 536710 440588 286983 283109 324969 325396 340560 343775 348282 351501 391883 389968 627701 662494 40.55 67.7 1
10:08:14 2023-09-27 348425 348863 85888 86315 132509 131404 132652 131872 94630 92315 101291 101912 123299 124570 355912 382453 1034824 1021156 374925 392973 114872 104479 115233 112472 131050 129187 123423 120430 81434 82701 270902 239856 697761 698087 210675 208995 270533 270748 316145 307224 324071 327560 341737 347702 323839 360383 725717 757256 536710 440818 288242 281007 328623 325396 339818 347414 347233 353526 387432 391135 635826 661291 40.55 67.6 1
10:08:15 2023-09-27 349139 348867 85892 86356 132636 131942 132743 131004 94598 92125 101291 101912 123299 124093 355661 380758 1030873 1017403 374879 390877 115004 104258 115165 112038 131013 128808 123251 123376 81397 82587 270338 239007 699346 698913 210192 208995 269453 269563 315942 308156 323615 327476 341978 346935 323612 359028 721161 758383 538081 441306 288757 281352 325402 325694 339818 345565 347269 354598 387467 389968 636571 659814 40.55 67.7 1
10:08:16 2023-09-27 351379 349680 85914 86389 132470 132415 132307 132257 92590 92662 101509 102451 123233 125207 355839 382060 1031608 1009405 378501 393251 114905 104542 114857 112415 130414 129235 121666 120593 81365 82734 270338 240026 698547 704993 210710 209030 269772 272424 315942 307224 324708 325168 342979 346378 323839 358999 726476 763984 536710 441165 286110 283578 325402 327223 342952 345293 348318 351537 392158 392305 630851 663750 40.55 67.6 1
10:08:17 2023-09-27 351898 349434 85818 85100 132365 132232 132307 131926 94402 92507 101257 102210 123233 124862 355409 381061 1027080 1010345 381625 390877 114859 104432 114777 112192 130668 129235 121582 123650 81365 82734 270338 239346 698177 704215 210640 208995 269962 272043 315942 306974 324708 325204 342979 346900 323839 358708 724690 763948 538081 441511 286043 283542 326808 326676 342952 344810 350790 351501 392194 390551 628144 662303 40.45 67.7 1
10:08:18 2023-09-27 350647 350148 85961 85176 130476 132257 132456 131860 94726 92634 101436 102280 123167 124795 355803 378755 1029924 1017366 376268 391355 114872 104470 114937 112415 130745 129235 121582 120510 81309 82734 270338 238993 690092 700171 211034 208995 270342 271178 315668 306226 327115 325730 341978 348680 323576 358199 724177 757031 530463 441619 287801 281852 328623 324839 342699 345848 346954 353562 389822 392928 636571 663243 40.45 67.7 1
10:08:19 2023-09-27 348403 349711 85860 86389 132509 131661 132739 131037 94565 92379 101291 102051 123299 124570 355912 378791 1033069 1018887 373718 394087 114938 104364 114971 112192 130815 128932 123251 123615 81397 82734 270338 238957 696132 698087 210668 209405 270724 269528 316623 307224 324600 327702 342014 347946 323839 357911 725717 756118 530841 440854 287801 280924 327442 325133 340367 347165 350219 356008 392422 393231 635521 660172 40.55 67.7 1
10:08:20 2023-09-27 352376 348765 86121 86488 130688 131594 133072 130967 94631 92125 101605 101842 123880 124198 355912 383043 1023849 1013272 379424 390770 114971 104398 114971 112192 130692 129049 123286 123615 81397 82734 270338 239007 696955 701009 209975 209030 270152 271178 315942 308156 323088 327737 342496 345857 324861 357121 726851 766147 547239 441656 286956 281887 325893 325694 338829 346292 349406 351465 389822 389933 634767 663243 40.55 67.7 1
10:08:21 2023-09-27 351578 347857 85948 86200 132666 131470 133360 130840 94795 92125 101639 101842 123299 123841 355693 382775 1023849 1011424 376304 390877 114971 104398 115085 112192 130980 128932 123286 123581 81397 82855 271898 238669 698232 701161 209829 209065 270152 271178 314972 307725 323351 327737 342496 345893 324667 359948 726338 765606 529657 445737 287401 283068 328623 328528 339436 347551 349263 351321 392239 390409 635972 664221 40.55 67.7 1
10:08:22 2023-09-27 351280 349962 85842 86842 130476 132597 132274 132179 94532 94563 101257 102312 123134 125327 355409 378791 1029924 1014445 377129 390912 114747 104504 114811 112345 130456 129145 123149 123615 81430 82734 270338 239007 696403 702226 210935 208815 270724 271143 315192 307224 326617 324749 341187 348680 323348 357911 723628 756154 540823 441619 287801 281945 325928 324839 342952 345329 349686 354671 389513 391445 630961 660318 40.55 67.7 1
10:08:23 2023-09-27 351542 349411 85988 86356 132670 131438 132772 130943 94598 92379 101605 101981 123332 124127 356233 383099 1023665 1013758 378385 392417 114905 104513 115188 112383 131368 128973 123577 123581 81397 82677 270338 238669 699042 701511 210192 209468 270152 271213 314937 309875 323927 327737 342014 346414 324861 357086 726851 763948 535339 444227 286920 282678 325928 325694 339542 347938 349370 351465 389786 390551 636119 663949 40.55 67.7 1
10:08:24 2023-09-27 351825 348912 85920 86297 133151 131863 132772 130918 94664 92125 101291 101912 123847 124193 355912 381631 1021273 1011461 377099 390603 114938 104398 115005 112192 130947 128932 123115 120352 81397 82734 270338 239007 698467 700134 209864 209503 270152 271178 315157 307295 322801 327772 341690 345857 324897 356835 725277 765065 535339 445397 286956 281975 325893 325694 338829 347693 349370 351465 389857 390551 636119 663280 40.55 67.7 1
10:08:25 2023-09-27 351632 348586 85792 86566 132291 132539 132731 132473 94660 92759 101335 102515 123167 125327 355551 379782 1035197 1016560 378117 391461 114938 104398 115040 112192 130980 129118 123286 123753 81397 82677 270338 239007 709097 704179 211181 208669 269043 270764 315192 307905 327309 324714 340934 347946 322893 357911 724690 757026 537603 441619 287837 281878 325928 324839 342699 345329 346990 354384 389786 393240 632861 662494 40.55 67.7 1
10:08:26 2023-09-27 351908 348912 85810 86566 130095 132664 132092 132390 94435 94400 101291 102280 123233 124981 355409 379888 1033069 1014445 375140 393816 114971 104432 115085 112268 130947 128966 123115 123444 81397 82677 269437 239007 698350 702226 211512 209112 270533 271178 315192 307259 326617 324714 342979 347946 322858 358199 724690 757328 542194 440994 287927 281852 325928 324679 342952 344810 347233 355191 389513 392305 631892 662494 40.55 67.7 1
10:08:27 2023-09-27 352663 349148 85898 86579 130507 131851 133097 131769 94825 92634 101647 102178 123200 124570 355912 381025 1023410 1015239 379461 390877 114938 104398 115040 112115 130873 129008 123115 123581 81397 82677 270338 238669 697996 699902 210157 209684 270152 271178 315726 307689 324347 327772 342014 346935 324933 359146 726338 763490 539452 441403 286920 281914 325665 325396 339579 347938 348318 351465 389822 391755 634480 663280 40.55 67.7 1
10:08:28 2023-09-27 351330 348908 86005 86381 132569 132318 132772 131103 94631 92379 101639 101981 123332 124127 353830 383958 1023123 1011461 376304 389782 115545 104186 115429 111961 131687 128718 123354 123376 81571 82734 270338 239177 702421 702226 210227 209503 270152 271178 315192 308226 323579 326749 340934 345574 324596 357947 726338 767921 532193 441435 287275 281905 326808 326678 341387 345081 351824 351285 389715 389826 631782 663132 40.55 67.7 1
10:08:29 2023-09-27 351150 349537 85888 86771 130329 132415 132307 131869 94435 92507 101291 102451 123266 124981 355912 378755 1034745 1017219 376268 390912 114556 104432 114743 112854 130047 129360 122961 120510 81253 82734 270338 239346 690997 702226 211216 208669 270533 271143 315192 307224 327115 327758 342979 347946 322858 358199 723628 757292 538938 441329 287922 282121 325928 324839 342952 344810 346990 354384 389822 393204 632861 660318 40.55 67.7 1
10:08:30 2023-09-27 350831 349470 85856 86389 132475 132224 132514 132258 94435 92507 101187 102109 123233 124775 355409 378490 1036468 1016644 375668 389746 114556 103182 114697 112732 130019 129360 122910 120593 81253 82701 270338 239856 702350 702226 211216 208995 270533 271523 315227 306760 327115 325204 342496 347946 322272 358199 724177 759030 540823 442136 287585 281746 328195 324839 342879 345222 349548 354489 392144 391852 629106 660318 40.45 67.7 1
10:08:31 2023-09-27 351330 347893 85920 86536 132608 131437 132772 130939 94631 92379 101613 102051 123891 124160 360432 382238 1021173 1012933 377135 390603 114971 104326 115040 112115 130980 128932 123115 123615 81430 82677 269437 239177 698350 700171 210045 209684 270152 271178 315157 307259 323064 327772 342244 346414 324933 357086 726887 765065 535339 445397 287037 282094 325963 325730 339579 347938 349406 351465 389857 390586 636119 663750 40.45 67.7 1
10:08:32 2023-09-27 350800 347893 85856 86262 132500 131470 132739 131582 94598 92125 101325 101924 123332 123993 355912 383942 1023123 1011461 376268 389746 115037 104148 115234 111961 131944 128773 123406 123478 81397 82734 270902 239007 704433 702189 210122 209030 270533 271143 315942 309090 323819 329262 342762 345574 324537 359415 728812 766038 532193 444765 287837 282501 327514 326608 339746 345813 349370 351465 392385 389791 629960 663713 40.55 67.7 1
10:08:33 2023-09-27 350508 349394 86073 86614 132532 132257 132489 131926 94499 92507 101224 102178 123233 125146 355661 378720 1036007 1017366 377313 392271 114747 104542 114902 112667 130324 129325 123012 120510 81365 82734 270732 240026 690681 701656 210851 208960 270533 271143 315942 306296 327079 325659 342014 348662 322858 358163 724140 758639 532193 441730 288043 281817 325893 324839 342952 345813 349337 354271 389751 392270 630961 660245 40.55 67.7 1
10:08:34 2023-09-27 352162 348591 85965 86475 132597 132531 132606 131827 92728 92500 101470 102178 123200 124708 355839 382219 1025921 1015294 378385 390877 114938 104398 114971 112854 131013 128946 123303 123547 81365 82701 270338 239686 701451 699904 210157 209942 270152 271747 315157 307689 324564 328197 340981 347423 324897 358999 725240 761685 554703 444154 286920 282642 325857 325396 339853 347617 348772 351465 390369 391409 638381 664221 40.55 67.7 1
10:08:35 2023-09-27 351862 348908 85856 86467 132655 131851 132926 131836 94696 92507 101572 102121 123299 124570 356485 378791 1023849 1013652 377365 390567 114938 104364 114971 112115 130881 129111 123251 123581 81365 82855 271898 239007 696720 698087 210157 209684 270152 271557 315942 307905 324335 327737 340945 347423 326504 358962 726301 761648 538570 445847 286987 283281 325928 325624 339818 347938 348808 351429 393219 391135 638196 663926 40.55 67.6 1
10:08:36 2023-09-27 352640 349116 86001 86698 130511 132348 132672 131893 94760 92601 101436 102248 123233 124742 355912 384498 1033069 1015202 375383 390293 114971 104364 114971 112712 130947 128897 123286 123615 81397 82677 270338 239346 699633 704215 211082 208634 269230 271143 315192 307439 324636 326712 341445 347946 322822 358199 724140 757328 535968 441306 287801 281923 325893 324679 342952 344739 350196 354635 389205 391684 628108 660282 40.55 67.6 1
10:08:37 2023-09-27 351317 348876 85814 86537 132256 132539 131910 131960 94532 92634 101257 102178 123233 124948 355409 380456 1033069 1014371 377046 390567 114905 102875 114971 112192 130881 128863 123251 123547 81397 82644 272808 239007 699397 702226 211477 208960 270914 273553 315192 307689 327079 327174 342979 347946 322858 358235 723628 757292 539452 441417 287801 281817 325893 327029 342699 345010 349686 354991 392144 391936 630925 660098 40.55 67.7 1
10:08:38 2023-09-27 351681 348693 85920 86632 132723 131954 132743 131136 94565 92500 101470 102190 123695 124536 355912 381025 1026724 1013615 377365 390603 114938 104364 114971 112115 130947 129077 123371 120352 81397 82734 270338 239177 698232 699604 210157 209649 270152 271178 315942 307689 323927 327737 341654 346900 324897 359619 726301 762797 533968 446031 287360 281958 325893 325396 339543 347938 348843 351429 389822 391135 636571 664221 40.55 67.7 1
10:08:39 2023-09-27 351294 348627 85952 86382 132904 131942 132772 131748 94664 92379 101605 101912 123299 123908 355912 385117 1023849 1013944 376798 390293 115004 104292 115245 112115 131079 128808 123457 123581 81397 82734 270338 239007 706307 702189 210157 209468 270533 273435 315942 308191 323579 327437 342979 345857 324825 357624 728701 765855 536710 445397 287657 282536 328195 327259 339675 346713 350247 351357 392422 390837 632861 664221 40.55 67.6 1
10:08:40 2023-09-27 351908 349644 85874 86619 130117 132631 131877 132357 94499 92827 101257 102382 123233 125188 355409 379888 1036007 1014408 377313 393816 114938 104364 114971 112115 131013 129111 123251 123547 81365 82677 269437 239177 703401 702189 211329 209147 270914 271178 315942 306974 327310 325168 342496 348435 322822 358163 723628 756686 533546 441619 287877 281817 325928 324839 342952 345571 346990 354403 389513 393204 633758 660282 40.55 67.6 1
10:08:41 2023-09-27 347634 349430 85945 86416 132475 131863 132560 132053 94565 92379 101257 102051 123266 124536 355912 381032 1033161 1017366 374016 389746 114826 104364 114980 112192 130881 128897 123251 123581 81397 82734 271191 238790 711554 698051 210668 208995 270533 269528 316180 309401 324311 330195 341690 347804 324188 359687 725607 759103 535968 442874 287621 281273 329554 325133 339853 347414 347269 353308 390210 391684 636311 661291 40.55 67.6 1
10:08:42 2023-09-27 353925 348729 85786 86508 132344 132756 132183 132349 94467 92443 101224 102109 123233 125271 355409 382202 1023849 1010345 378574 389746 114747 104330 114857 112192 130291 128897 123166 123581 81365 82677 270338 238669 699826 704215 210521 208995 270152 272008 315942 309406 324672 325204 342979 347439 323839 357121 726747 765028 538081 441511 287333 283542 326808 325133 342433 344774 348318 351213 392158 391135 628625 662229 40.55 67.7 1
10:08:43 2023-09-27 353903 347862 85910 86467 132470 131851 132274 131926 92526 92379 101291 102051 123233 124536 355409 383348 1023577 1011064 378385 389746 114938 104364 114937 112038 130947 128897 123320 123547 81397 82587 270338 237958 700342 703996 210605 209405 270687 272318 315906 308015 324564 327637 342906 346201 324152 357624 726476 765065 532193 440912 286813 283940 326808 325434 342952 344774 351787 353417 391848 389933 630479 662266 40.55 67.7 1
10:08:44 2023-09-27 348149 348943 85910 86411 132509 131561 132614 131103 94500 92379 101257 102051 123266 124451 355661 378791 1033069 1018850 374016 390567 115182 104364 114857 112192 130447 128897 123217 123581 81309 82620 270338 240026 695098 698051 210704 208995 270878 269528 318592 306974 324335 327437 341461 347667 323348 357624 724690 756650 538081 440126 288242 280692 325963 325396 339579 347414 347269 351501 390233 391435 638233 662494 40.55 67.7 1
10:08:45 2023-09-27 353780 348724 85882 85100 130144 132381 132241 131893 94627 92504 101224 102178 123233 124948 355409 384533 1026240 1011064 381351 389711 114747 102875 115073 112115 130386 129111 121411 123581 81365 82587 271898 239177 696449 704215 210823 209030 270152 272424 315942 307259 326581 325204 341172 347458 324332 357946 724690 761648 536710 445532 286079 282965 325928 324839 342952 345293 349106 351429 391608 393517 630961 664221 40.55 67.7 1
10:08:46 2023-09-27 348689 348908 85914 86416 132500 132133 132058 132349 94500 92379 101257 102109 123266 124775 355661 381061 1029371 1008120 375704 390912 114747 102902 114937 112192 131220 128932 123251 123581 81397 82734 270338 238587 695100 702226 210668 210012 269736 272390 316180 308565 324708 325730 342979 347423 324933 358708 724690 766147 538081 444854 286884 282395 329554 326495 342181 345565 350827 351357 392016 392198 632723 664037 40.55 67.6 1
10:08:47 2023-09-27 351136 348693 85973 86434 132762 131694 132739 131498 92855 92339 101291 102051 123847 124417 355661 380350 1028573 1020336 374879 389746 115004 104364 115200 112038 131046 128684 123286 120187 81397 82587 269437 238331 706721 699604 210668 208634 269453 271143 315942 308226 323783 326714 342726 347702 322595 359859 725277 755054 538081 440076 288581 282050 326808 325730 340332 346369 347305 354671 389822 389968 635668 659311 40.55 67.6 1
10:08:48 2023-09-27 351600 348872 85910 86389 132509 131742 132647 131616 94565 92379 101291 101842 123299 124131 355409 383301 1027080 1020336 376742 389711 114971 104186 115209 112038 131079 128684 123286 123461 81430 82677 271127 237994 705784 701161 211329 208309 270724 271592 315942 308191 324600 326678 342496 347702 322332 361223 728701 756776 536250 440296 287455 283003 327052 328295 340703 345707 350081 355242 389786 389933 634731 659311 40.55 67.7 1
10:08:49 2023-09-27 350914 348228 85878 86475 132378 132642 132378 132257 94693 92507 101257 102109 123233 124981 355409 381061 1027195 1008157 378610 390877 114556 104398 114937 112192 130247 129145 123046 120330 81505 82734 275310 239686 692141 704215 210556 209030 269357 272043 315942 306974 326617 325694 342979 345574 324332 357946 724690 763372 539452 441584 286030 283132 325928 324839 342952 345329 348318 351501 392158 392341 630515 664221 40.55 67.7 1
10:08:50 2023-09-27 350642 348908 85914 86508 132505 132166 132523 131745 94823 92507 101291 102178 123233 124775 354907 381061 1030377 1008157 378538 390567 114780 104470 114937 113152 130701 129145 123046 120427 81253 82734 269437 240026 692421 704215 210668 209030 269357 272043 317693 308239 326788 328295 342943 347037 324044 358635 726365 762652 538081 444009 286302 283180 325963 326495 342952 345848 351325 353417 392194 392305 629881 663280 40.55 67.7 1
10:08:51 2023-09-27 350136 348733 85893 86381 132543 131504 132606 131070 94598 92315 101501 102051 123266 124193 355409 378791 1033069 1018850 375181 390603 114747 102725 114971 112038 130881 128897 123286 123495 81365 82734 271709 239856 695684 698087 210668 208995 270914 269528 316145 307689 324335 327702 342014 347946 323552 358739 726747 757256 536710 440746 288721 281157 325963 325659 339853 347693 347305 353562 387467 391135 636311 660355 40.55 67.6 1
10:08:52 2023-09-27 349884 348908 85941 86348 132539 131561 132614 131136 94565 92379 101291 101912 123299 124570 355661 378791 1033069 1019338 375979 390877 114938 104254 114971 112192 130668 128932 123251 123478 81397 82677 270338 240026 702561 701009 211118 209510 270878 272664 316995 307799 324226 328551 341834 347804 324296 358199 726232 757026 538081 443818 289181 280928 326913 325396 338543 347449 350827 353526 387503 393517 636348 662494 40.55 67.6 1
10:08:53 2023-09-27 353961 348590 85878 86467 132282 132004 132092 131712 94435 92507 101257 102051 123233 124536 355409 382238 1023849 1010345 379461 389711 114938 104186 113548 112038 130635 128932 123251 123581 81430 82620 271898 237994 697014 704215 210521 209030 270533 271178 315676 308261 324600 325694 341445 346935 324332 358742 726232 765065 536710 441201 286584 283578 327269 324679 342952 345329 348318 351537 391980 392056 630851 661972 40.55 67.7 1
10:08:54 2023-09-27 353993 348908 85782 86504 132348 132199 131910 131960 94402 92379 101257 102178 123233 124775 354907 381631 1025626 1011064 378574 390293 114556 104364 114777 112582 130725 129084 121582 120427 81300 82701 270338 239177 696162 704105 210710 209328 270116 272388 315942 307259 324708 325470 342834 347280 323803 359619 725717 764524 518896 442985 286043 283578 327269 326676 342952 344810 348318 351537 392158 392341 629106 664221 40.55 67.7 1
10:08:55 2023-09-27 350357 347893 85835 86385 132539 131773 132743 131004 92760 92315 101291 101842 123266 124060 355409 379888 1033175 1018850 374121 390329 114938 104292 114971 112744 130914 128932 123251 123615 81397 82734 270338 239649 700490 699110 210851 209030 269418 269528 316180 309948 324107 327472 342014 347946 324332 358235 720859 757292 538081 441511 288757 281632 329088 328468 340081 347795 351011 353953 390762 392234 638048 662082 40.55 67.6 1
10:08:56 2023-09-27 354867 349398 85764 86508 132164 132415 132307 132257 94693 92379 101224 102121 123266 124775 355424 382632 1023849 1011064 378501 389711 114938 104220 114891 112038 130635 128808 123115 123495 81397 82620 270338 238331 698724 704215 210227 209065 270533 272008 315942 308226 324311 325659 341515 346935 324332 359364 725717 764524 530841 441511 286043 283613 325402 324679 342952 345606 348318 351537 392855 392341 629142 663750 40.55 67.6 1
10:08:57 2023-09-27 349774 348885 85844 86445 132325 132199 132307 131745 94435 92507 101291 102178 123266 124895 355409 381061 1029572 1007405 377437 389746 114747 104398 114937 112192 130357 128932 123081 123564 81253 82734 269437 240026 696029 703219 210521 209503 269357 271817 315668 308493 326617 325694 342979 346935 324609 358197 724396 765659 536710 444082 286302 282660 328660 324766 342541 345671 350827 351537 392194 392341 629142 663949 40.55 67.6 1
10:08:58 2023-09-27 350914 347541 85829 86327 132535 131404 132647 131616 94760 92379 101291 101981 123266 124160 355409 380764 1032336 1018887 374121 389782 114971 104220 115005 112038 130980 128932 123115 123461 81397 82620 270902 239177 698821 698087 210704 209030 269641 269563 315262 308156 324107 327702 342014 347702 323875 360136 721264 757292 530841 438889 288757 280924 325738 325694 339818 346927 347269 354098 387503 390576 636571 659347 40.55 67.6 1
10:08:59 2023-09-27 350517 347893 85835 86385 132535 131718 132523 131103 94565 92252 101434 101912 123266 124060 355409 379924 1027117 1022515 374916 389711 114971 104186 115005 112038 130980 128505 123115 123341 81430 82507 282058 237994 716722 700929 210851 208378 269043 273435 315834 311193 326873 329029 342629 347280 322714 359461 728258 756328 539452 440296 287801 282642 326808 325730 340643 346380 350827 354598 388625 390003 636119 660573 40.55 67.7 1
10:09:00 2023-09-27 351528 349439 85856 86533 132383 132099 132340 131745 92495 92379 101257 102178 123299 124775 355158 381061 1029068 1008157 378271 390912 114589 104326 114891 112383 130414 129145 122910 123650 81309 82734 270338 240436 691861 703219 210704 209503 269357 272008 315227 306331 326654 325730 342979 347458 324897 358454 725447 763912 538081 441656 286141 283145 326913 326228 342952 345848 348318 351429 391644 393552 633624 664221 40.55 67.6 1
10:09:01 2023-09-27 349514 348908 85814 86389 132475 132041 132307 131926 94500 92507 101257 102280 123266 124775 355409 381061 1030106 1008157 374877 390912 114971 104398 114971 112192 130914 128966 123115 123650 81397 82734 272808 240026 705319 704502 210087 210054 270878 272857 318628 308239 324564 329385 342870 346900 324933 358199 724690 765155 531686 444082 288454 281352 326948 324679 341951 346364 350319 351501 387538 392377 629179 663280 40.65 67.7 1
10:09:02 2023-09-27 351898 348627 85856 86389 132351 131942 132340 131498 94435 92379 101325 102051 123266 124451 354907 377627 1026235 1020336 378538 389746 114938 104254 114971 112038 131013 128932 123115 123581 81397 82677 270338 238500 697425 694160 211216 209030 269772 272008 315942 310045 324636 325765 342014 346218 323839 359656 725460 757031 531798 441511 286481 283145 327197 325659 340954 346648 348843 354094 391909 391435 637743 660172 40.55 67.7 1
10:09:03 2023-09-27 353675 347897 85788 86381 132535 131784 132340 131103 94565 92379 101291 101981 123602 124160 355409 378490 1026353 1020336 378538 389746 114938 104398 113612 112602 131521 128870 120281 120332 81556 82701 272808 238331 700190 700512 211442 209328 270497 272008 315942 308191 324672 328564 342280 349380 323540 357157 725277 757031 534898 442690 286718 283852 324947 325694 341434 346369 348843 355209 391608 390586 634767 659851 40.55 67.6 1
10:09:04 2023-09-27 349196 347536 85910 86500 132509 132008 132523 131136 94435 92379 101257 101912 123266 124536 354907 383348 1030106 1009355 376245 390603 114859 104254 114846 112192 130676 128897 123029 123530 81309 82677 269437 239686 711677 704215 209864 209649 269453 270352 316180 307259 324514 325800 342979 345893 324897 358271 724690 766004 538081 441620 288536 281605 328660 327527 343038 346263 350355 353417 391038 392163 630925 663837 40.55 67.6 1
10:09:05 2023-09-27 351681 348800 85888 86475 132592 131954 132560 132327 92728 92379 101224 102051 123233 124451 355118 378565 1023849 1017329 378538 389676 114938 104330 114971 112115 130758 128897 123217 123547 81365 82644 268389 238669 697660 694088 210851 209649 269962 271972 315942 307689 324600 327172 340909 348925 324825 358942 726747 757256 530841 441584 286647 283185 328623 325624 341362 347658 349337 351537 392158 391135 637211 661723 40.55 67.6 1
10:09:06 2023-09-27 351542 347857 85818 86407 132466 131884 133114 131679 94532 92379 101257 102051 123233 124503 355661 378755 1023849 1015445 377365 390293 114826 104330 114937 112038 130635 128795 123251 123547 81365 82701 270338 238669 698114 700972 210122 209977 270342 271557 315942 307654 324035 328427 341978 346615 324609 359543 728627 762652 535339 441367 287216 282536 328660 328063 339639 347403 349053 351429 389822 391135 636571 662948 40.55 67.6 1
10:09:07 2023-09-27 352492 348836 85945 86475 132291 132199 132639 131860 94499 92379 101257 102051 123233 124536 354907 381025 1033157 1013615 376779 389746 114938 104330 115051 112956 130914 128897 123251 123581 81365 82734 275082 239007 700804 703219 211329 208960 270724 271143 315192 307689 326581 325396 342979 347946 322010 358739 725447 757292 534898 441306 287837 281914 325928 327224 342952 344774 347233 354598 389751 392341 633624 659777 40.55 67.6 1
10:09:08 2023-09-27 347599 348872 85973 85204 132659 131570 133097 131103 94532 92379 101257 101981 123266 124451 355409 378755 1033069 1018850 375759 390293 114938 104364 115131 112115 131400 128897 121666 123547 81365 82734 270338 239686 698519 698051 211005 209468 270878 272207 319304 310314 324419 327595 341834 347804 324188 361519 727668 760215 532193 442874 288721 280928 326913 325659 340703 347938 350481 354312 387503 393169 638196 662082 40.55 67.6 1
10:09:09 2023-09-27 353961 349662 85818 86535 129782 132199 132183 131836 94499 92575 101224 102115 123233 124775 355409 382202 1023849 1010308 378501 389711 114938 104364 114937 112038 130701 128863 123251 123581 81365 82734 272808 238331 696974 704215 210486 208995 270533 271972 315942 308191 324672 325659 341445 346900 324560 359619 725717 763875 530841 441367 286436 283578 325893 326676 342686 345293 348843 351537 392194 392341 630479 663949 40.55 67.6 1
10:09:10 2023-09-27 351862 348872 85874 86475 132504 132224 132914 131960 94499 92443 101257 102178 123134 124862 355158 381025 1027121 1009591 378646 389746 114589 104436 114937 112192 130291 129111 123132 120517 81365 83043 272808 240026 694733 704142 210745 209510 270116 272735 317729 309438 327128 328100 342726 347387 323744 358999 725717 764968 538081 444412 286445 283578 325963 324586 342843 345813 348808 351537 392194 392341 630925 664221 40.55 67.6 1
10:09:11 2023-09-27 350503 347857 85861 86467 132728 131784 132614 131070 94696 92315 101572 101912 123299 124060 355661 380723 1028573 1020063 375145 389746 115004 104330 115280 111961 131555 128684 123286 123427 81397 82644 270338 238500 705314 699110 210816 208995 269899 271143 315942 308226 324564 327207 342496 347667 322858 359859 725349 756990 538081 440475 288757 281817 326808 326643 340045 346369 350753 354057 390892 390850 636497 660387 40.55 67.7 1
10:09:12 2023-09-27 350997 347857 85910 86352 132728 131784 132523 131465 94532 92379 101291 102051 123266 124480 355661 380723 1028573 1020336 374879 389711 114971 102590 113771 112345 131521 128836 123491 120234 81523 82701 272808 238669 703229 701009 211040 208634 269864 271178 315942 310314 324347 327207 342979 348172 322822 359859 726489 759817 538081 440369 288491 282678 326808 325730 340882 346891 348282 355420 390952 391099 635668 660282 40.55 67.7 1
10:09:13 2023-09-27 350132 347857 85916 86508 132470 132199 132307 131926 94532 92507 101257 102178 123233 124862 354907 381025 1028536 1008120 378538 390877 114589 104364 114937 112268 130635 129145 123046 123615 81397 82734 269437 239856 697414 704215 210851 209503 269736 272424 315762 307189 326581 326453 342979 347423 324560 358708 725717 763372 538081 445397 287923 283396 328623 326640 342807 345707 349227 351357 392016 393302 630815 664221 40.55 67.6 1
10:09:14 2023-09-27 351862 349434 85828 86508 132408 132323 132523 131960 94532 94432 101257 102178 123266 124981 355388 383301 1029572 1012550 381083 390770 114839 104586 115073 112789 130848 129187 121328 120510 81365 82912 270338 239686 698177 705492 210886 209796 270152 272876 315192 307689 327432 325730 341445 347946 326504 358999 724690 766147 538081 443864 286647 283749 326948 326676 342952 345848 348808 351429 393534 393517 631892 664221 40.55 67.7 1
10:09:15 2023-09-27 351528 347857 85892 86711 130420 131851 132739 131712 94630 92379 101291 102051 123299 124451 355409 381025 1027117 1021788 375420 390293 114971 104364 115165 112192 131598 128684 123320 123461 81397 82734 269437 238331 703122 701161 211265 208669 269641 271972 315942 309126 324600 327207 342762 347661 322571 362549 728812 756958 538081 440337 288640 282932 327696 328528 340703 346820 350753 355173 389478 390825 636349 661218 40.55 67.6 1
10:09:16 2023-09-27 350764 349098 85878 86508 130472 132572 132523 132548 94402 92507 101257 102178 123266 124775 355409 381061 1027117 1009591 378646 389746 114905 104504 114857 112268 130868 129325 123081 120427 81397 82734 271127 239686 692832 704215 210851 209614 270152 272649 315192 306760 326581 325694 342979 347423 324789 358962 725717 763372 530841 441620 286481 283542 328623 326676 342663 345848 348843 351501 392194 393481 630961 666110 40.55 67.6 1
10:09:17 2023-09-27 349179 348867 85850 86508 132547 132008 132307 131836 94565 92507 101291 102146 123134 124742 355409 380456 1030069 1008120 375968 390877 114938 104470 114937 112192 130635 129111 123251 120517 81397 82734 269437 238790 700824 702226 210192 210719 270878 273629 319530 309438 324383 326608 342654 347804 326663 359982 724506 769370 535790 446666 287877 282015 327671 327260 342253 345813 349370 351429 388625 392919 632861 663750 40.55 67.6 1
10:09:18 2023-09-27 351898 347252 85941 86348 132509 131863 132378 131531 94565 92379 101257 101912 123266 124436 354907 378455 1025704 1021514 379192 389746 114971 104398 115051 112038 130947 128897 123251 123495 81397 82587 270338 238331 697257 698087 211583 209030 270533 272424 315942 308191 324442 326714 342979 347185 323839 357624 725240 755852 539452 441933 286920 283671 327269 325624 340320 346369 348843 355209 391848 391135 634731 661724 40.55 67.7 1
10:09:19 2023-09-27 351596 347862 85857 86440 132636 131884 132560 131465 94565 92379 101291 101981 123266 124633 355409 380456 1027190 1020336 376245 389711 114971 104364 115200 112038 131050 128897 123286 120297 81658 82635 271086 238331 700831 699989 211371 208821 270914 272283 315906 308949 324455 326714 342979 347363 322822 359316 728664 757031 543182 440369 288166 283207 327696 328528 340918 346891 347305 355460 391848 390551 634767 659311 40.55 67.7 1
10:09:20 2023-09-27 347639 347857 85973 86377 132282 131851 132274 131498 94532 92507 101257 102190 123266 124570 354907 382739 1030106 1008120 376245 390603 114826 104364 114971 112192 130914 128897 123081 123581 81397 82734 270338 239686 695222 702226 210227 210341 270533 271213 316658 307224 326545 327440 343159 347702 324933 357086 724690 768464 538570 445205 287598 281817 327442 326676 342469 346571 351824 351249 391909 393998 632677 664111 40.55 67.6 1
10:09:21 2023-09-27 350553 348903 85882 86541 132413 132224 132852 131926 94565 92379 101257 102121 123266 124775 355118 380492 1027140 1008157 378235 390603 114806 102875 113315 112822 130947 129187 123251 120510 81300 83108 272808 240026 695545 704069 210816 209614 269962 272008 315889 309001 327614 325730 343195 347946 324343 359656 726158 763912 538081 441403 286445 283294 326913 324586 342952 345884 348843 351501 391919 393517 631892 664221 40.55 67.6 1
10:09:22 2023-09-27 351560 347862 85920 86348 132543 131851 132523 131498 94565 92379 101291 101912 123266 124093 354907 381025 1028610 1020336 375145 389746 114971 104186 115200 112038 131046 128505 123354 123376 81430 82474 270338 237994 701114 701161 211265 208669 269864 271557 315942 308261 324636 327207 342979 347702 322858 359859 726951 758775 538081 440264 288432 283060 327233 328528 340739 346749 350642 355278 391867 390373 636460 660245 40.55 67.7 1
10:09:23 2023-09-27 351596 347822 85790 86348 132417 131594 132489 131623 94532 92379 101291 102051 123299 124536 355406 383684 1029609 1020225 378385 392417 114905 104407 115314 112192 131400 128725 123491 123547 81397 82677 270338 238331 701342 699989 211548 208960 270724 273822 315942 310277 324636 327207 342979 347946 322858 357947 725240 756513 537603 440369 286992 283578 324947 325694 341674 346405 349337 355460 391023 390552 634767 659814 40.55 67.6 1
10:09:24 2023-09-27 347603 347862 85824 86381 130307 131851 132307 131712 94532 92379 101257 101981 123233 124570 354907 381025 1030106 1008120 374016 393493 114747 104254 114971 112192 130357 129021 123081 123495 81365 82734 270338 239686 694573 702226 210704 210354 270152 271178 316658 306760 324708 329029 342798 347697 326554 359982 724543 768281 532597 446861 287508 281676 327759 327138 342433 346334 348318 350911 389205 393231 632824 664221 40.55 67.6 1
10:09:25 2023-09-27 348915 347893 85910 86478 132408 132224 133097 131827 92696 92500 101543 102146 123200 124708 355300 384355 1031439 1012550 375603 390877 114938 104398 115005 112192 130947 129097 123251 123787 81397 82734 270338 239346 699160 704215 210521 209649 269864 271178 318810 307689 324708 326714 341958 346378 323839 359859 726747 765065 539452 441306 288721 281940 325963 325431 341915 344810 349406 355173 389240 392341 627701 660318 40.55 67.7 1
10:09:26 2023-09-27 351326 347857 85824 86389 132291 132041 132523 131169 94435 92379 101257 101981 123266 124633 355912 378791 1023849 1012933 377401 389746 114859 104220 114971 112115 130602 128897 123081 123495 81538 82620 270338 238669 699751 698087 210605 210096 270878 273822 317729 308085 324455 330393 341834 347483 324753 359982 728812 761685 532193 444190 287549 283349 328086 325624 339818 347938 349370 351501 392422 391577 636571 663280 40.55 67.6 1
10:09:27 2023-09-27 349778 348908 85750 86418 132344 132664 132092 132266 94369 94432 101154 102618 123115 124981 354907 378755 1033069 1014445 375140 390329 114859 104364 114891 112192 130456 129111 123081 123547 81397 82734 270338 239007 694113 702226 211548 208995 269008 271178 315192 309365 327346 327527 341445 349559 323839 358235 724140 757256 531686 440198 288481 281887 326913 324839 342952 346369 347233 354635 389822 394696 635861 662494 40.55 67.6 1
10:09:28 2023-09-27 347639 348631 85973 86440 132627 131694 132523 131498 94565 92379 101257 102051 123233 124536 355424 378755 1032513 1019611 374016 390912 114971 104364 114971 112192 130947 128897 120248 120527 81458 82951 269437 240026 696602 700512 211076 209510 270878 272279 316995 309875 324564 327772 342496 347946 324667 360969 726747 756650 538081 440854 288797 281310 327300 325659 340367 347938 348282 353598 390029 392030 635826 660355 40.55 67.6 1
10:09:29 2023-09-27 351965 348622 85850 86815 132291 132415 132183 131997 94402 92507 101257 102109 123233 124895 354907 381061 1025700 1011064 381551 390293 114780 104432 114777 112192 130382 128932 123081 123615 81397 82734 277503 239007 696817 704215 210605 209649 270533 272876 315942 307940 326617 325694 341734 347946 324825 359693 724690 763948 538081 444190 286481 283679 326913 324644 342735 346085 351603 354344 393226 392234 630925 663095 40.65 67.6 1
10:09:30 2023-09-27 353734 348627 85846 86504 132291 132415 132307 131926 94402 92507 101154 102146 123233 124981 355409 381061 1027080 1010345 378610 393529 114806 103058 113236 112854 130602 129222 123251 120427 81300 82701 269437 239346 694366 704215 210816 209503 270152 274598 317433 307584 326581 325694 341445 347458 324933 358779 725717 765606 538081 444227 286132 282713 327406 324839 342952 345848 348282 351465 390988 394468 632413 664221 40.65 67.6 1
10:09:31 2023-09-27 351542 347822 85948 86381 132573 131863 132743 131103 94533 92379 101325 101912 123847 124536 354907 379924 1027240 1021788 377046 389711 114971 104364 115005 112038 131050 128684 123115 120187 81430 82677 271086 237994 701460 700665 211512 208669 269043 272008 315942 308226 324311 327207 342798 347946 322858 359280 726338 756812 536250 441215 288026 283533 327501 326572 341254 346784 350578 355566 390536 390957 635668 659814 40.55 67.6 1
10:09:32 2023-09-27 351898 348662 85892 86389 132539 132199 132523 132012 94468 92379 101291 102051 123266 124675 355442 382812 1029609 1021714 379424 390770 114905 104624 115348 112345 131046 128973 123286 123495 81430 82734 270902 238669 699528 700134 212176 209030 269043 272840 317433 308120 324672 327243 347354 347185 323576 360969 725381 757031 540823 441104 287598 283648 328159 325730 341951 347449 347269 355209 392230 391719 636311 661797 40.55 67.6 1
10:09:33 2023-09-27 348684 348903 85860 86422 132543 132199 132523 131745 94468 92507 101291 102077 123266 124978 355409 384264 1032336 1010345 375181 390877 114938 104398 115005 112192 130980 128897 123115 123530 81397 82734 271898 239346 697525 705213 210192 209684 269676 270954 316623 307725 324492 329262 342870 346590 324789 360258 725644 768281 538955 443818 288130 281746 327759 325624 342433 346891 350993 354635 392108 392198 628181 662303 40.55 67.6 1
10:09:34 2023-09-27 351390 348662 85849 86422 132543 132439 132639 131860 92666 92470 101190 102178 123200 124503 354726 384355 1032958 1013833 375713 389782 114859 104254 115005 113319 131091 129077 123251 123530 81397 82734 270338 239576 697761 705213 210886 209065 269864 271178 315668 307940 324708 325765 342267 347702 323839 359280 725447 761721 537603 441863 288721 281918 326913 326418 342952 344845 348318 355497 389857 392341 631622 661328 40.55 67.6 1
10:09:35 2023-09-27 351330 348908 85886 86389 132818 131438 132772 131103 94631 92379 101325 101912 123299 124160 355409 381631 1023378 1012933 376268 389782 115294 104398 114925 112115 130914 128932 123251 123495 81430 82734 270338 239007 698232 703002 210640 210096 270396 272283 318403 308949 324155 328587 342906 346722 324753 359982 726778 766111 536710 444154 287801 283897 326842 327066 340296 347938 350427 353272 391442 390789 634694 664221 40.55 67.6 1
10:09:36 2023-09-27 352413 349219 86053 86547 132998 131528 133072 131986 92729 92855 101647 102051 123266 124160 355912 382167 1028431 1016112 377063 390567 114971 104403 115131 112345 131400 128897 123081 123547 81397 82734 270338 239007 698946 701124 210633 210124 270724 271972 315889 310241 324299 328729 342979 347667 324933 358163 727364 766147 532193 444154 288021 282678 325963 326678 341373 347938 350391 353526 390988 391099 636119 663949 40.55 67.6 1
10:09:37 2023-09-27 350719 348872 85828 86541 132440 132539 132149 131960 94434 92634 101224 102312 123233 125361 355409 378455 1034708 1016607 376197 390877 114556 103079 114902 112744 130080 129118 121497 120675 81602 82668 270338 239346 693515 702080 211406 209475 270878 274255 318178 308120 327541 325624 340934 348925 324501 362182 724653 756650 536710 440818 288689 282932 327866 326676 342952 346891 347233 354598 390404 394661 636571 661255 40.55 67.6 1
10:09:38 2023-09-27 351258 347817 85860 86475 132543 131909 132739 131498 94532 92379 101572 102051 123924 124451 355409 383384 1023849 1012503 376233 390293 114971 104220 115165 112038 131046 128739 123457 123513 81687 82587 272808 237826 706345 704215 210816 209649 270914 271972 315942 309595 324672 325765 345066 346900 324825 358199 725363 767231 538081 445397 288242 283542 326699 329458 342109 345565 352575 353916 390846 390373 631745 663529 40.55 67.6 1
10:09:39 2023-09-27 350235 347822 85867 86471 132539 132008 132614 131979 94532 92379 101291 101981 123266 124160 355661 384176 1023849 1013272 378311 393529 115539 102803 115543 112192 131711 128760 120196 120299 81668 82701 281494 238331 706688 704215 210851 209649 270914 273822 315942 309812 324600 325765 341958 347946 324717 359846 725240 766147 532193 441548 287837 284410 325668 325694 342952 345813 349334 353562 393021 392020 629069 663243 40.55 67.6 1
10:09:40 2023-09-27 348925 348872 85920 86471 132659 131818 132706 131679 94565 92379 101291 102051 123266 124570 355661 378720 1036007 1018850 375104 393456 114938 104364 115017 112192 130536 128897 123132 123581 81365 82734 270338 239328 696651 698087 210998 209335 270914 270919 317101 307439 324600 328197 342496 348662 324789 358199 726489 760643 539452 444226 288098 281676 327795 328063 340703 347795 350827 356337 390810 394625 636571 661291 40.55 67.6 1
10:09:41 2023-09-27 349576 348872 85920 86504 132636 132132 133114 131836 94565 92443 101291 102350 123643 124761 355657 381607 1037480 1019426 378117 393529 114872 102794 115314 113086 130758 129077 123166 123787 81365 82734 270338 241074 693639 700061 211477 209649 270914 271867 317101 306296 324708 327437 341978 348925 323480 358199 725961 758639 539452 441056 287801 282903 327936 326495 341951 347938 347269 354312 389240 394106 639103 662266 40.55 67.6 1
10:09:42 2023-09-27 351862 348591 85856 86504 132500 132415 132523 131926 94565 92379 101605 102146 123266 124570 355643 382739 1023849 1011064 378385 389711 114938 104364 115051 112115 131013 128897 123286 123547 81598 82677 271898 237322 700224 705213 211181 209684 270842 272649 315942 310973 327019 328027 344810 347245 324681 361043 728258 766001 538081 444133 287715 284267 326808 325659 342952 345571 349370 354307 395499 392270 629069 662229 40.55 67.6 1
10:09:43 2023-09-27 351578 349702 85824 85268 130351 132531 132606 132133 94660 92622 101122 102210 123167 124828 355227 380884 1029683 1008046 378538 390567 114556 104364 113236 112192 130868 129077 123046 123615 81397 82895 271127 239686 696982 703219 210886 209649 270152 272424 315192 306760 327079 325730 343159 347667 324861 358999 724690 762797 538081 444190 286481 283343 328623 324839 342699 345884 349053 351465 390988 394070 630998 665637 40.55 67.6 1
10:09:44 2023-09-27 351280 347857 85973 86471 132509 131851 132489 131103 94565 92379 101291 101981 123266 124127 355158 380456 1027300 1020336 375979 390293 114971 104330 115165 112038 131013 128863 123286 123427 81397 82587 270338 237994 701232 703002 211301 208751 270914 273749 315942 309020 324492 327560 342906 347804 322678 359280 726397 757031 531798 440255 288396 283273 327269 325730 340882 346891 350790 355566 389751 393378 636119 659347 40.55 67.6 1
10:09:45 2023-09-27 354037 348729 85949 86521 130420 131999 132672 131646 94857 92406 101572 101981 123266 124027 355409 382183 1032203 1019588 374048 389711 114938 102590 115348 112038 131046 128622 123251 123307 81397 82587 272808 237994 703002 700972 211181 208815 269864 271178 315942 309126 324600 327207 342979 347946 322822 360112 726401 758701 538081 440479 288721 283109 327269 326678 340882 346607 348318 355748 390988 390551 634731 660318 40.55 67.6 1
10:09:46 2023-09-27 349442 347853 85802 86475 132387 132132 132614 131531 92526 92379 101257 102146 123233 124603 355409 381061 1031296 1008120 376245 389746 114938 104364 114937 112192 130881 129049 121582 120427 81569 82701 271898 240741 696775 702007 211371 210495 270687 271867 316844 307224 326581 326678 342979 347661 326663 359874 725447 769553 538081 445895 288268 281931 327901 327187 342710 346855 348843 351465 389478 394106 634527 664221 40.55 67.6 1
10:09:47 2023-09-27 349920 349246 85888 86475 132286 132166 132307 131712 92791 92534 101224 102146 123602 124775 354907 383301 1029302 1008120 376233 390877 114556 104398 114891 112192 130602 129077 123081 123615 81365 82734 269437 240026 695385 702226 210851 210159 269772 272008 316145 306296 324528 325765 342762 347946 324933 358708 724690 767774 538081 446666 286893 281971 327406 324839 342433 345848 348318 351429 389786 393517 632787 664221 40.55 67.6 1
10:09:48 2023-09-27 353645 347862 85888 86467 132601 131661 132706 131103 94500 92379 101291 101912 123299 124093 354907 379924 1027117 1022374 376025 393493 115506 102760 115383 112115 131669 128670 120083 120299 81523 82701 271709 237994 702993 700134 211329 208669 270878 273822 315942 309090 324636 327207 342979 347804 322822 359823 726301 757833 537603 440369 288278 283343 326808 325730 340595 347414 348318 355748 392158 391099 634731 662494 40.55 67.7 1
10:09:49 2023-09-27 347639 349738 85914 86508 132457 132166 132307 131860 94532 92379 101257 102051 123233 124536 354907 384115 1030106 1008120 376245 389746 114747 104364 113434 112115 130635 128897 123166 123581 81365 82677 270338 239686 698165 704215 210192 209684 269453 270764 316841 309510 324708 326714 342979 345893 324897 361149 725975 768172 536710 441367 288577 281711 327530 327600 341771 346713 351343 354166 388625 392341 628144 663243 40.65 67.6 1
10:09:50 2023-09-27 348689 349702 85924 86475 132470 132008 132523 131745 94532 92379 101509 102350 123676 124847 355406 384391 1032958 1013870 375566 392417 114872 104624 115233 112115 130635 128897 123081 123581 81602 82668 271803 239346 702099 705003 211146 209405 270914 271143 315668 307689 324708 325505 342507 347946 323839 359280 724690 757364 540823 440994 288278 281971 325963 325431 342952 344527 348002 355209 389786 392341 630961 660318 40.55 67.6 1
10:09:51 2023-09-27 352394 348627 85829 86500 132509 132041 132307 131712 94532 92379 101257 102051 123266 124127 355661 379888 1024102 1012896 377063 389746 114938 104292 114971 112801 130602 128897 123251 123461 81397 82734 270338 239007 699751 700134 210192 210159 270533 271782 318178 310277 324311 328977 342629 347316 324825 359982 730884 764846 547527 444673 287657 283074 325928 328455 339853 347938 352826 353526 391537 392341 636276 664221 40.55 67.7 1
10:09:52 2023-09-27 351487 347826 85985 85027 130476 132406 132606 131769 94758 92473 101470 102146 123167 124503 355264 383205 1023849 1011064 378275 389711 115004 102803 113691 112038 131598 128505 123286 123341 81714 82701 270338 237322 708834 704215 211265 209684 270724 272008 315942 309126 324672 325730 341958 347702 324861 357624 726747 765065 538081 441367 286920 284210 325665 325133 342952 345848 352052 354062 392194 391135 629106 663243 40.55 67.7 1
10:09:53 2023-09-27 348683 348291 85884 86504 132500 131884 132731 131712 94402 92379 101257 102051 123233 124570 355661 378455 1035271 1018089 376233 390877 114826 104398 114971 112115 130737 129145 123046 123615 81397 82734 271803 241051 700702 701009 211301 209837 270914 273049 317031 309875 324528 328321 342352 348818 324789 358199 726232 757256 532193 442874 287801 281773 329591 325659 340595 347688 348843 354098 387467 392341 636311 663750 40.55 67.6 1
10:09:54 2023-09-27 350804 347715 85988 86581 130809 131999 132639 131398 94726 92315 101291 101848 123266 124027 355154 380456 1031568 1018850 374048 393816 115426 102689 115051 112038 130947 128505 123286 123376 81397 82620 271898 237315 701626 700098 211181 209802 269899 270954 315227 309161 324636 327737 342979 347946 324596 360438 725299 757364 538081 441306 288915 281852 325928 327172 340882 347938 348843 356596 389240 391135 636571 660282 40.55 67.6 1
10:09:55 2023-09-27 350535 347857 85856 86500 132417 132199 132378 131815 94565 92571 101434 102178 123266 124775 355409 381025 1029440 1011064 378538 391187 114938 104470 113315 112854 130815 129118 121582 120362 81300 82701 277847 240026 695424 705405 211371 209837 270116 272614 316145 307224 326291 325765 342979 347946 324933 359619 725717 763490 530463 444854 286683 283578 327671 326676 342952 347431 349370 351501 392158 394383 632376 664221 40.55 67.6 1
10:09:56 2023-09-27 350008 349403 85852 86533 132509 132717 132606 131893 94499 92379 101291 102178 123266 124948 355839 381061 1030106 1008157 377401 390603 114793 104398 114971 112192 130602 129145 123081 123701 81569 82734 269437 240026 694449 703717 211181 210306 270648 272043 316145 307224 327346 326485 340934 347946 326771 357121 724690 766269 538570 445520 287688 281817 327901 324714 342710 346891 349370 351501 389205 393517 632861 664221 40.55 67.6 1
10:09:57 2023-09-27 351934 347893 85941 86381 132500 131909 132560 131498 94500 92379 101257 102178 123266 124451 354907 378190 1029609 1022651 380156 393214 114938 104552 115348 112472 131050 128760 123491 120282 81556 82701 271086 238669 700542 698087 212211 209914 270687 272840 315192 310022 324708 329495 342979 347739 324332 357911 726338 757031 531686 440854 286956 283702 325928 325694 341951 346891 346954 354098 392230 392341 637247 662266 40.55 67.6 1
10:09:58 2023-09-27 351825 347822 85937 86389 132539 132166 132523 131860 94500 92379 101291 102051 123266 124451 355424 378755 1023849 1014408 377969 389782 114938 104432 115005 112192 130668 128897 123286 123615 81397 82734 270338 239007 697996 699073 210851 210341 270533 272008 315227 308191 324347 328764 342014 347946 326504 357624 727364 763453 541350 445205 287801 283316 325963 325694 340607 347938 349406 351573 394091 392377 635377 664221 40.55 67.6 1
10:09:59 2023-09-27 350759 348908 85846 85079 132015 132664 131877 132390 94402 92726 101335 102521 123134 125173 354798 379782 1035970 1016836 377859 391319 114905 104624 115096 112115 130676 128897 123251 120593 81458 82701 270338 239346 698114 702226 211964 209545 269453 272008 316110 307259 327614 325730 342979 346943 324332 359280 724690 757292 540823 441730 288721 282678 325998 326676 342952 346648 350467 355712 390440 392377 630961 660355 40.55 67.6 1
10:10:00 2023-09-27 350800 349206 85929 86348 132788 131682 132772 130918 94598 92287 101605 101912 123299 123875 355409 382202 1023849 1012896 376834 390329 114971 104398 115005 112038 131443 128932 123286 123615 81631 82734 271127 238669 701936 701693 210851 210159 270724 273822 318403 309599 324311 328622 342979 346758 324789 361447 728812 766038 538081 441511 288242 283198 325963 327172 340056 347652 350463 353526 390952 390825 632861 663691 40.55 67.7 1
10:10:01 2023-09-27 350836 347608 86083 85176 130801 132531 132672 131679 94760 92346 101645 102146 123747 124503 355803 383241 1023849 1012503 376233 389746 115506 102590 115245 112038 131079 128505 123354 120187 81733 82677 269956 237826 705724 704215 210851 209977 269043 272008 315942 309161 324275 326714 344846 347423 324897 358235 725381 766147 538081 444133 288278 283331 326808 326714 342433 345848 349934 353598 392194 391135 629106 663750 40.55 67.6 1
10:10:02 2023-09-27 347603 347536 85892 86389 132267 132041 132523 131103 94435 92379 101291 102051 123266 124451 355409 378755 1033069 1020063 373718 390329 114971 104432 114971 112192 130676 128897 123115 123615 81397 82734 271898 240709 699804 701009 211406 209580 270914 272664 317031 308050 324262 328515 342593 347946 324825 358739 726747 757062 539452 443492 288802 281317 327177 325659 339532 347831 348318 353598 387503 392305 635377 662494 40.55 67.6 1
10:10:03 2023-09-27 351677 347715 85888 86550 130329 131784 132548 131432 94693 92125 101291 102051 123266 124566 355154 380758 1027080 1021788 377313 389711 114839 104407 115005 112038 130914 128505 123115 123410 81397 82620 270338 237994 701752 701161 212211 209030 269043 272043 315942 310314 324672 327243 342979 346963 322893 358271 726338 757031 537603 440994 288049 283613 325437 325765 341951 346962 347269 355132 392230 392030 636571 662303 40.55 67.6 1
10:10:04 2023-09-27 349599 347929 85848 86422 132413 131975 132340 131745 94467 92379 101257 102115 123266 124603 354907 380758 1031604 1009591 375140 389746 114859 104326 114891 112789 130947 129118 121666 120593 81500 82701 270338 240026 710329 704465 210528 210236 270914 271178 317136 307725 326581 327476 342834 347280 324933 358235 724690 765155 535339 443864 288721 281817 327442 325396 342469 346014 350463 353562 389205 393829 630961 664221 40.65 67.6 1
10:10:05 2023-09-27 350417 348872 85941 86508 132505 132008 132307 131860 94435 92379 101257 102051 123233 124570 355137 382060 1030873 1008157 376962 390603 114859 104398 114891 112192 130291 128932 123115 123530 81397 82734 270338 240026 698047 704215 210521 210341 269676 271178 316879 307725 324347 326749 341207 345893 324897 360148 726232 767921 532193 440234 288829 281852 326913 325659 341951 345919 350993 354671 392153 392377 627257 662303 40.55 67.7 1
10:10:06 2023-09-27 351609 347893 85914 86640 132509 131888 132523 131821 94500 92379 101257 102051 123233 124536 354907 377592 1026235 1016761 379971 392381 114905 104479 115188 112345 130980 128973 121884 120265 81556 82701 270338 239007 699108 699110 211041 210719 270724 272008 315192 308156 324708 328729 342388 346701 324933 357660 725277 761721 535339 445205 287396 283145 325963 325694 340918 347938 349669 351501 391023 392341 634480 664221 40.55 67.7 1
10:10:07 2023-09-27 352162 347822 85957 86352 132612 131247 132743 130918 94631 92125 101639 101816 123299 123789 355661 382202 1023849 1012933 376268 389746 114971 102875 115005 112038 131050 128932 123081 123495 81463 82677 270338 238669 700601 702189 210704 210194 269043 273822 315668 310314 324371 327772 341445 347214 324897 358235 726851 764078 536710 441584 288350 282713 326808 327207 341951 345884 349934 354134 391883 391135 629142 663243 40.55 67.7 1
10:10:08 2023-09-27 347639 348908 85892 86533 132351 131863 132560 131712 94435 92534 101509 102248 123725 124847 355803 381141 1036039 1021193 377313 393529 114872 104624 115096 112268 130725 128897 123303 120600 81569 83043 272817 239496 694938 699073 211512 209837 270914 272008 317136 306725 326581 327702 341690 349416 323936 359244 726232 758590 537603 442763 288685 282642 328397 327369 341915 347938 348282 354598 389170 394383 636311 662229 40.55 67.6 1
10:10:09 2023-09-27 353848 347857 85856 86504 132475 132415 132307 131926 94532 92379 101574 102146 123299 124742 354907 382775 1023849 1013223 379461 390841 114971 104542 115165 112192 130914 128897 123286 123581 81654 82734 270338 237994 701633 705942 211146 209977 270914 275377 315798 311193 327032 328564 344919 347524 324717 361630 728221 767762 539452 444765 287765 284845 325857 325659 342952 346344 350283 354562 393369 392305 629106 664074 40.55 67.7 1
10:10:10 2023-09-27 353657 348622 85930 85288 130442 132891 133006 131893 94791 92537 101470 102178 123200 124708 355227 383312 1023849 1011064 378385 392308 114905 104403 115096 112115 131400 129021 123251 120297 81809 82734 270338 237658 714890 705213 211329 210159 269418 272876 315942 308226 327310 325730 342472 347626 324897 357588 726747 764488 538081 441620 287923 284525 326877 325168 342952 345848 349370 353562 393333 394106 631855 664221 40.55 67.6 1
10:10:11 2023-09-27 349671 347857 85897 86475 132745 132166 132739 131712 94696 92379 101468 102184 123266 124127 355661 380758 1030106 1022515 374875 390877 115004 104330 115165 112038 131079 128773 123286 123547 81542 82668 272808 239007 709375 703002 211442 209510 270996 272283 317729 311083 324492 330356 342906 348680 323768 360438 727401 757883 524332 441757 288960 283507 325893 327172 341398 347795 349334 355748 391573 391994 636571 661255 40.55 67.7 1
10:10:12 2023-09-27 351753 348733 85957 86725 130507 132348 132639 131926 94597 92507 101257 102121 123266 124847 353816 378997 1026761 1017366 378538 392417 114971 104398 114971 112115 130947 128897 123251 123547 81397 82734 270338 238669 701041 698087 211512 210306 270615 272459 315192 308191 326314 327702 342496 347704 324933 357624 725281 757364 538081 444190 287562 283578 325963 325694 341915 348671 348282 351501 394411 392341 637698 664221 40.55 67.6 1
10:10:13 2023-09-27 349702 348872 85856 85064 132636 132132 132523 131712 94597 92379 101257 102178 123266 124570 354907 381899 1033069 1014371 376558 390877 114938 102803 113736 112789 131521 129084 121632 120397 81523 82701 272808 239346 698467 704069 212191 209468 269829 271972 316145 308191 327323 327637 345650 347946 323803 359823 724690 761576 531033 441417 288721 282678 325963 325659 342952 345329 350790 355748 389822 392377 628144 660318 40.55 67.6 1
10:10:14 2023-09-27 349702 347857 85910 86537 132291 132838 132328 131926 94499 94497 101224 102312 123200 124948 355409 378155 1036248 1017329 375668 390293 114714 104843 114743 112667 129929 129325 123012 120477 81365 82734 270338 239346 695264 702226 211583 209649 269641 273822 315889 309365 328077 325694 342979 348925 324332 359280 724690 757292 537603 440198 288685 283109 326648 325133 342952 346369 347269 355173 390678 394432 635181 661255 40.55 67.6 1
10:10:15 2023-09-27 350764 347822 85839 86356 132762 131570 132739 131004 94598 92125 101605 101912 123813 124060 355409 383134 1025505 1016170 378385 392417 115413 102655 115417 112192 131678 128602 120229 120270 81687 82701 270338 238331 705821 705003 211371 210124 270914 271972 315942 310064 326799 327066 345297 346900 324933 358235 726932 769516 536710 444765 288481 283357 326808 327631 341915 345884 350463 354098 391848 391099 629106 663243 40.55 67.7 1
10:10:16 2023-09-27 353925 348627 85792 86508 132282 132597 132274 132360 94434 92634 101257 102312 123233 124981 355158 382476 1026426 1012503 378610 390567 114938 104398 114937 112268 130602 129111 123251 123650 81397 82734 273376 239007 698626 705213 211512 210124 269453 272911 315942 308226 327577 325730 342436 347946 324897 357647 726747 765028 531798 444190 286920 284131 327640 325133 342952 346612 349370 351537 393369 394181 631892 664221 40.65 67.7 1
10:10:17 2023-09-27 350230 347822 85952 86508 130801 131909 132739 132349 92823 92467 101509 102248 123200 124470 355300 380350 1031882 1021603 375566 391641 114971 104364 115200 112115 131046 128836 123594 120435 81565 82587 270338 238331 712349 702007 211512 209719 270499 272008 315942 309595 324672 327702 342979 347946 323839 360438 727364 757256 537603 441550 288793 283308 325857 328455 341638 347938 349370 356540 391573 391719 636571 660318 40.55 67.6 1
10:10:18 2023-09-27 351825 348872 85897 86541 132728 132232 132614 131827 94630 92507 101605 102051 123299 124160 355661 382687 1027117 1021788 377849 390293 115004 104398 115495 112192 131046 128897 123320 123581 81687 82734 271898 238500 702756 702189 212211 209030 269864 272840 314969 309161 324708 327702 341445 347981 324596 359872 726951 756118 540823 440126 287801 284246 328159 326643 342674 347693 347269 355173 393333 392341 638185 663419 40.55 67.6 1
10:10:19 2023-09-27 350914 349112 85994 85264 130507 132564 132743 132270 94693 92601 101470 102350 123200 125151 354871 383043 1030947 1009591 377046 390877 114938 104398 115051 112268 130725 129008 123251 123615 81397 82734 274741 240026 699160 704215 210668 210376 269864 271178 317136 308156 326581 327472 341172 347683 324861 360366 726747 766147 538081 439874 290104 281852 327371 325694 342710 346891 351524 355096 389786 393517 627701 662266 40.55 67.6 1
10:10:20 2023-09-27 352914 347857 85881 86508 132693 132232 132614 131712 94532 92379 101291 102115 123266 124536 355409 378997 1025590 1018899 378538 390877 114971 104398 115085 112192 130980 129049 123251 120477 81714 82895 272808 239346 698939 699831 211442 210201 270687 272735 317729 308085 324528 327172 342496 347739 324933 357660 728664 757292 537603 441656 287360 283613 328391 328528 342433 347373 347233 353598 392194 392305 638185 664221 40.55 67.6 1
10:10:21 2023-09-27 351713 348938 86016 86647 130693 132559 132706 131712 94565 92507 101291 102350 123167 124536 355912 381025 1024102 1016724 377825 390877 114938 104398 115165 112192 130914 128932 123286 123615 81650 82734 270338 239346 700923 700134 210851 210376 269043 272043 316110 308226 324600 328729 342979 346580 326771 358199 727501 765606 542740 443864 288458 283578 326877 326678 340846 348671 350463 353562 390988 391719 636571 664221 40.45 67.6 1
10:10:22 2023-09-27 350764 348876 85910 86566 132466 132631 132274 132299 94532 94530 101257 102752 123233 125015 354907 378755 1034745 1014445 375668 393493 114839 102977 113315 113041 130881 129187 123526 120395 81523 82701 274404 239686 698840 705103 212176 209684 269864 272008 316145 310095 328432 328528 342472 347704 324861 362033 726122 757328 533038 440198 288820 283343 326913 324679 342952 347414 348037 355712 391608 394732 636571 661760 40.55 67.6 1
10:10:23 2023-09-27 349461 349675 85892 85441 132762 132199 132706 131960 94630 92507 101509 102350 123266 124775 353852 378720 1035478 1020336 376268 390877 114859 104504 115005 112192 130635 129235 123132 123684 81397 82734 273250 239531 694122 702226 212211 210159 269864 272424 317101 307224 328345 327737 342979 347704 324667 359823 725717 757256 537603 441511 288721 284183 327936 326676 342952 347693 347269 355460 393534 394732 636311 662266 40.55 67.6 1
10:10:24 2023-09-27 351150 347857 85860 86749 132636 132041 132523 131136 94565 92379 101291 101981 123266 124470 355406 383942 1026235 1013149 378164 392417 115413 104624 115428 112192 132142 128760 123457 123547 81687 82677 270338 237994 720041 705712 211893 210341 269453 272424 315870 309958 324708 326678 342436 347946 324897 358235 721124 766147 538081 441584 287837 284481 325928 325694 342952 346405 352575 354348 393369 391135 629142 664221 40.55 67.6 1
10:10:25 2023-09-27 353956 348903 85988 86740 132291 132199 132183 131997 94532 92507 101257 102210 123233 124862 354907 381096 1026431 1011064 378610 390912 114747 103114 114937 112383 130426 129111 123251 123650 81397 82734 270338 239177 699579 704215 211512 210306 269043 274267 315192 310058 327614 325730 341480 347946 324897 357086 726232 765065 538081 444227 286718 283702 327442 324679 342952 346612 349406 353562 392230 394696 631892 664221 40.55 67.7 1
10:10:26 2023-09-27 350764 347853 85945 86449 132539 132281 133097 131827 92760 92403 101470 102051 123943 124298 355300 380617 1031148 1022404 375942 389746 114971 104364 115165 112570 131555 128773 123337 123427 81654 82677 271803 238669 701122 701161 211364 208995 269899 272008 315942 309595 324311 327472 342798 348680 323839 360402 727364 755054 530463 440773 288757 283613 325665 327172 341398 347414 349370 355784 392158 391755 636119 660355 40.55 67.7 1
10:10:27 2023-09-27 351898 347853 85945 86508 132456 131975 132647 132145 94565 92379 101325 102077 123266 124570 354907 377931 1025590 1020336 378574 389746 114971 104364 114971 112192 130914 128897 123200 123495 81397 82734 270902 238669 698821 698051 211583 210341 270533 272876 315889 308226 324708 327437 342014 347704 324933 358474 725376 757328 545519 441367 287801 283613 327410 325694 342433 347938 347269 353562 392194 392883 641072 663926 40.55 67.7 1
10:10:28 2023-09-27 351662 348586 86016 86680 130511 132348 132743 132075 94693 92504 101436 102178 123233 124570 355158 384534 1035561 1013272 375713 393493 114971 104398 115005 112415 130947 128897 123115 123581 81397 82734 274968 239346 698755 705712 211512 209767 269934 271592 316180 308191 326581 325800 342507 347946 323839 359859 725717 763372 540823 441619 288838 283109 326913 325694 342952 345813 349089 356559 390404 392377 630740 661291 40.55 67.7 1
10:10:29 2023-09-27 348684 348903 85893 86482 132509 132132 132652 131712 94565 92379 101291 102190 123266 124603 355409 378190 1029924 1019574 375704 390912 114938 104398 113473 112192 130426 129235 123081 123822 81397 82734 277847 239531 699531 701161 211583 209684 269453 272008 319713 306974 327614 327702 342737 347219 324861 359028 724690 757256 537603 440890 288721 282731 328663 326993 342699 347688 350753 355314 390881 394553 636460 660172 40.55 67.6 1
10:10:30 2023-09-27 350656 348448 85966 86614 132689 132285 132739 131070 94565 92403 101543 101912 123266 123927 354907 383348 1023775 1013223 376268 389746 115037 104186 115234 111961 131046 128471 123525 123427 81828 82474 270338 237994 705903 704215 211216 210194 269453 272008 315942 309883 324672 326714 342472 347661 324897 359028 725295 766147 538081 441584 288432 284916 326699 325730 342952 345884 350180 354635 393681 392341 629106 663750 40.55 67.6 1
10:10:31 2023-09-27 347599 348876 85952 86385 132612 131818 132772 131004 94631 92315 101605 101981 123299 123993 355409 378791 1033069 1019700 374925 393529 114839 102590 115348 112268 130980 128794 123491 120330 81523 82701 272808 240026 701977 699978 211548 210012 269934 273435 316995 309090 324636 328999 340423 347661 324188 360474 727401 757328 538081 441619 290294 283145 325928 327207 341951 347652 349125 356577 390988 391755 636571 660318 40.55 67.7 1
10:10:32 2023-09-27 351862 349128 85966 86508 132610 132128 132523 131712 92792 92507 101291 101912 123266 124331 354907 379141 1024116 1018887 378610 390329 115294 104398 115085 112115 130635 128897 123200 123581 81430 82734 282058 238669 698703 698123 211618 210159 270612 272876 315889 308226 326581 327437 342255 347739 324933 357660 725363 757292 538081 441367 287598 283613 325963 325694 342469 347938 347269 353562 393105 392341 638185 663750 40.55 67.6 1
10:10:33 2023-09-27 350914 348872 85860 85015 132505 131863 132560 131712 94435 92379 101257 102350 123167 124847 355154 384085 1033078 1012391 375645 392417 114905 104552 115348 112667 130914 128932 119973 123615 81430 82701 277273 239516 707886 705712 211076 209866 272832 271867 316401 308191 326617 327243 342986 347946 323875 360402 725717 763409 533546 441642 288842 283123 326948 325730 342952 345848 349951 355748 389857 393240 629106 661328 40.55 67.6 1
10:10:34 2023-09-27 351764 348488 85884 86500 132569 132132 132523 131712 94402 92379 101257 101981 123266 124570 354907 383348 1033069 1014371 376245 390603 114971 102875 114891 112192 130881 128897 123115 123581 81430 82734 270338 239346 701451 704215 211583 209503 269899 274134 316180 308226 326581 325730 343021 347185 324596 359859 724690 757328 539452 439538 288721 282713 326913 324679 342952 345884 347305 355748 390988 394419 634244 661328 40.55 67.6 1
10:10:35 2023-09-27 350764 347577 85893 86625 130780 132310 133039 131679 94760 92312 101645 101981 123943 123960 355551 383205 1023702 1012859 376233 390329 115037 102590 115383 112038 131079 128471 123354 123376 81631 82701 270676 239177 715564 702226 211364 210376 269077 272043 315668 310100 324275 327737 344846 347458 324933 359028 727541 765119 536710 445397 288721 283812 325893 327666 341674 347449 351029 354098 391573 391135 630998 664221 40.55 67.6 1
10:10:36 2023-09-27 350795 348908 85925 86385 132762 131627 132739 131582 94435 92379 101325 102051 123233 124570 355409 383301 1024102 1014408 377135 390912 114971 104398 115209 112192 130980 128932 123320 123581 81463 82734 271127 238669 699633 701161 210886 210376 269043 272424 316145 308191 324600 329226 340899 347179 324933 361760 728466 765119 536710 441656 288499 283145 328391 327472 340918 347449 350499 353598 393534 391470 634075 663926 40.55 67.6 1
10:10:37 2023-09-27 350163 348729 85888 86647 130325 132348 132456 131893 94693 92473 101224 102051 123233 125146 354907 378889 1035514 1018850 375668 392308 114780 104619 114971 112268 130291 129145 123046 123598 81397 84342 270732 238993 691375 702226 211618 209684 269676 272424 316658 307224 328382 327207 342979 348002 324861 359316 724690 757256 540823 440494 288815 283145 327936 326676 342952 347693 348282 355132 391023 394732 635340 662266 40.55 67.6 1
10:10:38 2023-09-27 347603 348622 85860 86422 132666 131603 133097 131712 94598 92379 101291 102051 123266 124160 355409 378791 1036468 1020336 374016 390638 114971 104432 114971 112192 130693 128932 123081 123495 81397 82734 270338 238288 695426 699146 211548 210012 269453 272008 319530 307009 324455 327808 342496 347185 324861 359028 726747 757292 532193 441548 288517 282466 330526 327527 342181 348881 348700 355027 389407 394625 640198 662082 40.55 67.7 1
10:10:39 2023-09-27 354311 348729 85828 86541 132325 132717 132419 131860 94726 92443 101257 102051 123266 124536 353544 382096 1023849 1011064 380001 389746 114971 104398 115005 112192 130791 128932 123115 123530 81683 82734 270338 237994 699869 705213 211548 210047 269043 272946 314717 308261 327650 325730 342232 347697 324933 357408 726747 765606 534898 444227 286669 284281 326948 325168 342952 346927 349406 353562 393369 394419 631892 664221 40.55 67.7 1
10:10:40 2023-09-27 349742 347857 85835 86422 132573 131570 132647 131103 94565 92125 101291 102140 123299 124193 355409 380492 1032616 1024112 374624 393529 114938 104513 115417 112115 131046 128670 120148 123650 81668 82701 272808 238331 704840 701197 211548 209440 270534 272008 315192 309630 324672 328963 342979 347946 323875 360510 727528 757292 538081 441104 288829 283578 325928 327401 341915 347938 349370 356866 391608 391755 636571 660355 40.55 67.7 1
10:10:41 2023-09-27 353416 349363 85930 86557 132723 132099 132739 131646 94890 92379 101572 101981 123266 124127 355388 380421 1031568 1022515 374843 390877 114971 104330 115245 112115 131013 128863 123491 123598 81654 82912 270338 239177 700996 700134 211548 210159 271101 271972 315924 309812 324600 328197 341172 348925 324030 360402 727364 759860 539452 441306 288721 284147 327732 327401 341915 347902 349334 356793 395356 391684 636082 660282 40.55 67.7 1
10:10:42 2023-09-27 347599 348867 85920 85047 132509 132166 132307 131960 94532 92500 101335 102350 123676 124847 355227 382025 1032616 1010386 377554 393529 114872 104697 115062 112268 130848 129077 121666 120593 81523 82701 270338 240026 695589 704215 211301 211155 270914 272008 317136 307689 327310 327207 341445 347423 326771 359787 726232 766233 535339 445169 288757 282086 327901 325659 342952 347414 351041 354062 389786 394070 630961 664221 40.55 67.7 1
10:10:43 2023-09-27 350408 347817 85967 86475 132693 132099 132489 131836 94532 92507 101291 102121 123233 124536 355409 381595 1031568 1009591 376245 390877 114938 102875 115131 112268 130536 129077 123217 123753 81397 82734 270338 240026 710697 704714 210781 210635 269829 273822 317101 309329 326617 327702 341410 346864 324861 360402 726747 768464 544130 441511 288829 281967 327406 325694 342952 346891 351524 355712 389786 393517 629069 663243 40.55 67.6 1
10:10:44 2023-09-27 351825 349107 85966 85272 130654 132589 133097 131893 94760 92601 101436 102248 123910 124881 355766 378925 1026761 1018850 378538 390567 115506 104658 115096 112192 130980 128897 123200 120395 81556 82734 270338 239007 703225 699073 211512 210635 270914 272840 315889 308191 324347 328693 342208 347669 326771 357911 725240 757364 539452 446666 287801 283578 326648 325730 342674 348916 348772 353562 392194 393169 638185 664221 40.55 67.6 1
10:10:45 2023-09-27 350836 347853 85993 86356 132981 131594 133047 131649 94729 92379 101605 102051 123299 124160 355661 383049 1024066 1014334 377099 390877 114971 104470 115051 112192 130947 128932 123251 123581 81565 82734 268471 239177 699108 701161 211181 210818 270914 272424 316145 309126 324600 329226 341445 347667 324933 359846 728438 765658 531798 441656 288721 283542 325703 327666 341879 347414 350993 354881 394091 394274 633624 664074 40.55 67.6 1
10:10:46 2023-09-27 350113 349260 85984 86725 130701 132564 132672 132075 94532 92507 101257 102146 123233 124862 355118 381323 1037480 1019574 375668 394100 114872 104470 114937 112448 130503 129201 123098 120395 81309 82734 270732 239328 693092 701693 212176 210026 269641 272008 316623 307224 328113 327172 342979 347704 324825 359280 726232 757220 539452 439874 288793 283308 327936 326676 342952 347902 348282 355187 390988 394732 638381 662229 40.55 67.6 1
10:10:47 2023-09-27 348389 348872 85925 86504 132728 131851 133097 131531 92558 92379 101257 102051 123266 124536 355661 378720 1037667 1020336 373981 390912 114971 104470 115051 112192 130881 128897 123251 123650 81397 82734 270338 240949 696367 699073 211548 210159 269641 271143 319530 308191 324672 328729 342979 348925 324897 359280 724937 757256 530463 441223 288468 281614 330526 329655 340739 348600 350827 354740 392568 394517 641565 662082 40.55 67.7 1
10:10:48 2023-09-27 353780 347817 85860 86541 132475 132290 132514 132224 94564 92379 101291 102146 123266 124570 354475 382202 1023849 1011064 379731 389711 115294 104364 115131 112192 131013 128897 123286 123633 81397 82734 272808 237994 704235 705213 211548 210306 272180 272840 315942 308226 328077 326678 342472 347946 324897 357624 726747 766147 534898 444154 287153 284445 327406 325624 342952 346855 349406 353562 393369 394383 631892 664221 40.55 67.7 1
10:10:49 2023-09-27 350357 347857 85900 86533 132592 132199 132706 131836 92696 92379 101257 102077 123233 124536 354907 379888 1031568 1008874 375668 390877 114971 104398 114937 113152 130414 128932 123217 123650 81397 84400 269437 240026 694409 702226 211512 211000 270152 272424 317101 307224 327577 327207 341445 347661 327514 361482 726255 770497 533968 447109 288653 283146 328255 328040 342771 347480 350921 353526 389822 394106 634676 663926 40.55 67.6 1
10:10:50 2023-09-27 351749 348832 85977 86535 132601 132199 132743 131906 94630 92379 101291 102051 123266 124451 353816 377627 1027213 1021788 378538 389711 114971 104364 115165 112192 130914 128863 123286 123581 81397 82734 270338 238669 701752 698087 212211 210124 270842 272876 315192 308226 326581 327702 341172 348259 326541 358199 726324 757328 539452 444818 287882 283578 326913 326643 342915 348671 348282 354098 393131 393517 638222 664221 40.55 67.6 1
10:10:51 2023-09-27 349706 348591 85920 85011 132535 132199 132652 131997 92665 92500 101579 102350 123134 124708 354762 383277 1036062 1016798 376711 393529 114905 104542 115120 112345 131050 128932 122055 120477 81565 82734 277618 239346 698114 704993 212227 209684 269934 272008 316623 308191 326581 325765 342986 348925 324825 360112 725717 761685 540823 441642 288824 283507 327406 325659 342952 345813 349142 355748 390952 394106 632824 662229 40.55 67.6 1
10:10:52 2023-09-27 350764 348872 85888 86593 132597 132939 132307 132349 94565 92634 101291 102210 123266 124981 355409 378155 1038673 1018850 375668 391461 114747 104916 114822 112919 129929 129325 123012 120593 81397 82734 270338 240026 689369 702226 212544 210012 269864 274523 316623 307940 328578 326678 341172 347704 324861 359316 726232 757256 537603 441475 288721 283343 328893 324644 342952 347938 348318 355424 390988 395288 637247 662229 40.45 67.6 1
10:10:53 2023-09-27 353919 349856 86121 85373 131210 131784 133106 131070 92729 92312 101611 102115 123828 124350 355912 382131 1026032 1014371 378348 393816 114971 104509 115085 112192 130602 128897 123491 120683 81598 82734 269437 239177 714822 702153 211181 210670 269418 272424 316180 309161 324600 328729 342726 347946 326541 358992 729017 767231 538081 446518 288545 283542 326913 329152 340607 347938 350993 354348 391573 391719 635668 664221 40.45 67.6 1
10:10:54 2023-09-27 351213 347822 85867 86537 132543 132756 132523 131888 94565 92379 101291 102051 123299 124417 354907 383063 1023849 1013223 376268 389711 114971 104364 115200 112192 131400 128684 123320 123513 81799 82734 270510 237826 707741 705213 211512 210306 269453 272424 315942 310100 326581 327172 342986 347946 324933 359593 726301 767231 538081 441584 287846 284992 326652 325694 342952 346607 352575 354918 393672 393986 631823 663603 40.55 67.7 1
10:10:55 2023-09-27 349672 348760 86004 86767 130416 132564 132639 131926 94565 92379 101257 102178 123134 125117 355515 378997 1036248 1019611 377969 391319 114859 104398 114857 112345 130169 128932 123046 123684 81397 82734 273250 239328 693877 701656 212028 209977 269453 272008 316623 307224 328614 327207 342979 350028 324861 359316 724690 757184 531798 440638 288239 283145 327936 326676 342952 347938 348282 355173 390988 394696 636311 661291 40.55 67.7 1
10:10:56 2023-09-27 348389 348591 85898 86381 132661 131884 132743 131465 92527 92315 101639 102051 123299 124536 355912 379888 1033175 1020336 375181 390912 115004 104432 115085 112192 130602 128897 123251 123581 81430 82734 275082 239754 703945 698087 211548 210194 269899 271143 318628 309126 324636 328693 342979 348925 324933 360402 726319 759624 539452 445081 290245 282510 327795 327263 341254 348355 349263 354991 392144 392163 639924 661255 40.55 67.7 1
10:10:57 2023-09-27 351889 348627 85828 86541 130442 132448 132307 131960 94402 92507 101257 102146 123167 124775 355643 380758 1028573 1011064 378646 390912 114747 104398 114857 112268 130258 129111 123012 123650 81397 82734 270338 239346 694488 704215 211548 210159 270533 272911 315889 308191 327287 326714 342472 348680 326771 357086 726747 766147 537603 445834 286920 283578 327901 325659 342952 346927 349406 351537 393141 394732 632824 664221 40.55 67.7 1
10:10:58 2023-09-27 348648 348382 85920 86537 132509 132041 132307 131712 94532 92379 101257 102051 123233 124536 355409 383384 1032579 1011064 375713 390912 114971 104398 114971 112192 130602 128897 123081 123615 81430 82734 270338 239346 697643 705213 211181 210341 270688 271592 317136 310484 327079 329962 345614 346615 324645 360330 727823 769951 534898 444794 288649 282536 327759 328528 342952 347902 351560 355712 389786 393784 629069 664221 40.55 67.7 1
10:10:59 2023-09-27 351898 348872 85921 85187 130507 132199 132523 131926 94565 92379 101291 102051 123266 124536 355409 378997 1024102 1018850 378574 390293 114971 102875 115131 112192 130914 128897 123234 123581 81430 82734 270338 238669 702575 698087 211583 210670 270533 273586 315924 309126 326581 327702 342496 348224 326771 357660 727487 757328 538081 441367 287801 283613 326913 326643 342952 348427 347305 354348 392230 393253 638185 664221 40.55 67.6 1
10:11:00 2023-09-27 351912 347862 85888 86504 132627 132066 132523 131679 94565 92379 101291 102051 123266 124570 355409 378997 1024102 1017094 378538 390603 115004 104432 115165 112192 130947 128897 123166 123581 81509 82734 270338 238669 699515 698087 211929 210754 270878 274598 318403 308120 327200 329084 342629 349908 327124 360750 728812 762529 539452 445205 288278 283613 329591 328528 341591 348916 349089 353562 391980 393374 638222 663889 40.55 67.6 1
10:11:01 2023-09-27 349742 348908 85888 86533 132509 132166 132614 132045 94532 92379 101291 102051 123299 124570 354907 384533 1033069 1014445 375104 390877 115004 104398 115005 112192 130602 128897 123286 123581 81430 82734 270902 239007 699397 704215 212211 209684 269899 272008 316623 308226 328077 325765 342986 347739 324861 360208 725717 757364 537603 440854 288793 283542 328135 325659 342952 346891 348318 355784 391608 394445 633950 664572 40.55 67.6 1
10:11:02 2023-09-27 352302 348092 86026 86610 133020 131909 133072 131646 94857 92634 101611 102146 123266 124768 354907 381061 1025590 1016836 378385 392308 115004 104398 115165 112268 131091 128932 123286 123581 81654 82734 270338 239007 698467 701161 211181 210502 269418 272424 316180 308226 324600 329226 341172 347458 324933 359028 728981 765155 538081 444190 288721 283343 325928 327702 340918 347693 351276 354613 391608 391719 632824 664221 40.55 67.6 1
10:11:03 2023-09-27 353668 347826 85916 86440 132719 131951 132560 131037 94565 92315 101325 101981 123299 124060 355409 383384 1023849 1013944 377099 389746 115037 104292 115704 111961 131079 128471 123525 123461 81799 82620 274968 238500 707971 704215 211512 210376 269864 272424 315886 310100 324672 327472 342986 347946 324933 360895 727660 765730 538081 444589 288585 284445 325437 329458 342699 346328 352826 354380 391466 391541 630369 664074 40.55 67.7 1
10:11:04 2023-09-27 348546 348729 85930 86643 132567 132041 132739 131712 94565 92379 101613 102109 123266 125012 354907 378190 1035822 1020336 376268 390912 114859 104432 114971 112448 130386 129111 123081 123650 81706 84342 270338 239363 696326 702226 212247 210159 269864 272424 317101 307224 328651 327472 342979 349800 324897 359859 726232 757292 534898 441548 288432 283343 328432 326676 342952 347938 348037 355460 390988 394732 636571 662266 40.55 67.7 1
10:11:05 2023-09-27 349287 348631 85863 86418 132636 132041 132523 131136 92759 92379 101257 102051 123233 124536 355409 378455 1034781 1020336 374877 390912 114971 104398 114971 113119 130668 129235 123115 123684 81430 82734 271898 240880 708065 700098 211583 210341 269864 271592 318097 308191 324708 328729 342979 347219 324933 359352 727359 761256 539452 444765 288568 282536 329284 328577 341807 349372 349227 354991 391867 394383 640087 663243 40.55 67.6 1
10:11:06 2023-09-27 353997 348876 85957 85308 132567 132415 132378 131997 94500 92534 101400 102146 123233 124775 354639 382202 1022732 1012503 378465 389711 114839 104398 115005 112192 130635 128897 123286 123495 81430 82734 270338 238331 714453 705213 211583 210376 270878 272946 315192 308226 328077 326678 342472 347946 324933 357660 726747 765606 538081 444227 287041 284445 327406 325431 342952 346927 349934 354134 394356 394732 632376 664221 40.55 67.6 1
10:11:07 2023-09-27 349636 347857 85856 86541 132475 132166 132274 131712 94467 92542 101291 102178 123266 124775 354907 380492 1030363 1009591 378538 390877 114780 104398 114891 112192 130357 129111 123081 123650 81430 82734 270338 240026 696403 704215 211548 210341 270533 272911 316658 310314 328090 329495 344846 348747 326663 359982 726710 764919 534898 445374 287634 283869 327866 325133 342686 346648 349370 353807 393093 394696 632376 663949 40.55 67.6 1
10:11:08 2023-09-27 350481 348341 85989 86385 132578 131942 132614 131712 94565 92379 101291 101981 123266 124027 355409 379924 1030106 1021788 375181 390293 115004 102590 115200 112038 130980 128505 123320 123427 81631 82734 270338 237994 709372 701197 211583 209684 270723 274328 315227 310100 324672 327772 341445 347185 323875 359895 727660 756154 536250 441619 288757 284481 325928 327207 342710 347938 348353 356866 393369 392305 636571 661797 40.55 67.6 1
10:11:09 2023-09-27 351898 347505 85888 86478 132573 132410 132523 131531 94565 92379 101325 102051 123266 124451 355409 378997 1025590 1021514 378574 389746 114971 104398 115005 112115 130791 128808 123115 123547 81463 82734 269437 238669 698939 701009 212481 210096 270878 272840 318178 309020 327699 327595 342906 350401 324789 358199 727401 757062 539452 441620 287666 285365 326877 326643 342952 347938 349723 355639 393369 392341 636571 662494 40.55 67.7 1
10:11:10 2023-09-27 348408 348943 85941 86541 132500 132008 132523 131979 94500 92379 101325 102051 123266 124570 354907 383099 1031604 1011064 375713 390912 114971 104364 115175 112192 131400 128932 123149 123615 81463 82734 271127 238288 712722 705213 210851 210376 269934 271213 317136 310131 327115 327737 342197 347423 324897 364049 721161 766147 538081 440198 288865 282801 330058 325730 342952 346927 351276 355784 389857 393543 630851 661972 40.55 67.7 1
10:11:11 2023-09-27 351717 348745 85898 86635 130502 132344 132548 131893 94758 92473 101257 102051 123266 124768 354907 378817 1025599 1014408 378574 392308 114971 102875 115188 112192 130758 128897 123115 123444 81430 82734 272808 239007 701451 699640 211548 210719 269008 272876 316145 308226 326654 329262 342496 347482 326771 358199 725539 763372 539452 445556 288278 284046 327406 326678 342710 346934 349370 354057 392230 393552 638222 664221 40.55 67.7 1
10:11:12 2023-09-27 352390 348555 85863 86414 132569 132162 132647 131621 94693 92379 101291 102051 123266 124570 355409 377592 1024102 1014408 377437 389782 114938 104326 114971 113042 130390 128932 123115 123581 81430 82734 269437 239177 698703 698123 211548 211035 269043 272649 316145 308226 326617 329226 342496 347185 326771 357947 728197 761721 535339 446477 287927 284207 329358 328969 341627 349264 349299 353417 392051 393097 639484 664074 40.55 67.6 1
10:11:13 2023-09-27 350841 347715 85920 86496 132413 131818 132307 131136 94693 92379 101257 102051 123266 124451 355392 383241 1033069 1013652 376245 390603 114938 104398 115005 112115 130447 128932 123115 123615 81430 82734 270338 238669 697996 704215 211583 209684 270878 272008 316658 308226 327310 325765 343057 347219 324596 359859 724690 757400 534898 439852 288793 283242 326948 325204 342952 345884 348318 355748 391931 394455 632861 661291 40.55 67.6 1
10:11:14 2023-09-27 351662 348631 85874 86566 132190 132448 131877 131960 94304 92609 101084 102248 123031 124895 354907 377627 1029960 1016644 375704 390603 114556 104432 114777 112448 130136 129235 122961 123650 81430 82734 270338 239007 693172 702226 212247 210012 269864 272008 316180 308261 328614 325765 341515 347739 324861 362033 725460 760068 536710 442985 288770 283400 328520 327333 345599 347480 350827 355529 390917 394661 632824 661958 40.55 67.6 1
10:11:15 2023-09-27 351912 348693 85984 86471 132728 131504 132706 131037 94693 92379 101257 102121 123266 124536 355409 380723 1026032 1013578 377365 389711 114938 104364 115131 112192 130881 128650 123217 123547 81397 82734 272808 238669 702099 700061 210998 210818 269043 274404 316145 308226 324600 329724 342979 347946 326771 358235 728429 766147 539452 445483 288685 283542 326877 327136 340846 348671 350957 354062 391573 392905 636571 664221 40.55 67.6 1
10:11:16 2023-09-27 350759 347822 85952 86504 132728 132066 132706 131103 94565 92379 101678 101912 123266 124027 355409 383348 1023849 1013615 376233 390603 115004 104364 115394 112038 131079 128437 123491 123513 81855 82677 272808 238331 710452 704943 211512 210670 269864 272805 317924 310793 326801 330429 343361 347839 324789 359715 728812 770497 538081 441475 288577 284809 325629 327136 342952 346369 352826 355100 391812 391719 631408 664221 40.55 67.6 1
10:11:17 2023-09-27 349072 348698 85888 86529 132592 132207 132523 132457 94532 92571 101257 102051 123233 124570 355158 378455 1034745 1020336 375932 390877 114938 104470 113374 112448 130390 129111 123046 123684 81365 82734 271898 239496 694775 700134 212211 210306 269829 272388 317800 307224 328309 327666 342979 348189 324861 359316 726232 757256 540823 441165 288721 283644 328663 327138 342952 347938 348282 355424 390988 395288 638381 662229 40.55 67.6 1
10:11:18 2023-09-27 348747 348885 85876 86471 132685 132066 132614 131679 94565 92379 101572 102051 123266 124451 355661 378791 1033976 1019626 374016 390877 114938 104470 115051 112268 130758 129049 123217 123615 81397 82734 272808 241051 697100 701699 212261 210201 270914 272735 317955 309438 327396 329247 342834 349908 324861 359787 726747 757256 539452 444871 289208 283308 328893 325133 342710 347581 350827 355712 390988 394732 636571 661760 40.55 67.6 1
10:11:19 2023-09-27 352390 347822 85984 86348 132762 131694 132739 130906 94696 92125 101572 101785 123299 123623 355661 382775 1026032 1013615 377099 390567 115004 104330 115165 112769 130980 128505 123251 123461 81397 82734 270338 239177 706532 702226 211181 210635 269453 272424 316145 310064 324600 328463 342472 347667 324645 359244 729264 765658 538081 441584 288685 283622 327501 330393 342952 346855 350957 354635 393083 392020 632425 663889 40.55 67.7 1
10:11:20 2023-09-27 351312 347822 85920 86778 132601 131942 132523 131465 94597 92379 101291 101981 123266 124417 354907 383348 1023849 1013223 377665 389711 115004 104330 115280 112038 131736 128657 120344 120332 81747 82701 270338 237994 706688 704604 211787 210166 270914 272699 315942 309847 324672 327172 342507 348854 324897 359533 725354 768464 525529 445188 288692 284916 325893 325694 342952 346369 352552 354635 393333 391994 629106 664221 40.55 67.6 1
10:11:21 2023-09-27 347603 348322 85924 86504 132631 132000 132743 131136 94402 92379 101257 102051 123233 124536 355409 378755 1029888 1020299 374016 390877 114938 104364 114937 112192 131410 128897 123217 123581 81430 82734 273604 238957 700567 698051 211548 210341 269829 271178 317172 308191 324708 328764 342979 348925 324897 359569 726747 757292 539452 441548 288757 281900 330526 328528 342145 348738 349263 355027 391867 393338 640198 663257 40.55 67.6 1
10:11:22 2023-09-27 354048 348693 85856 86594 132449 133031 132274 132349 92696 92507 101224 102178 123200 124742 355409 384533 1026321 1012503 378610 390877 114938 102875 114971 112448 130169 128773 123046 123581 81397 82734 270338 238669 696898 705213 211548 210341 269829 273847 315942 310314 327577 325765 342472 347946 324897 357911 726747 766147 537603 444154 287396 284445 327371 325624 342952 346891 349370 354635 393922 394696 631445 664221 40.55 67.6 1
10:11:23 2023-09-27 349706 348546 85892 86541 132728 132166 132307 131960 94532 92507 101257 102178 123266 124775 355409 381025 1031568 1010790 378271 390877 114938 104542 114971 112700 130881 129111 123251 123684 81397 82734 270338 238957 693639 704215 211548 210341 270724 272876 316879 307940 328345 327172 341958 348680 328377 360383 726526 770116 539452 445749 288337 283202 328786 328063 342555 347236 350283 353381 390952 394696 634731 663926 40.55 67.7 1
10:11:24 2023-09-27 353919 348453 85952 86500 132719 132132 132743 132053 94760 92315 101291 101981 123266 124160 354907 382723 1030184 1023243 376245 389711 114971 104364 115165 112038 131050 128773 123286 123307 81687 82734 270757 238331 714947 702189 211583 209649 270688 272649 315192 310100 324708 327737 341445 347947 324560 360172 728429 755054 534898 441619 288368 284445 326881 327136 342433 347938 348282 355748 393369 392571 638381 662229 40.55 67.7 1
10:11:25 2023-09-27 351294 347862 85952 86533 132719 132232 132743 131906 94565 92379 101603 102121 123299 124536 355661 378720 1024924 1017366 378501 390877 114971 104364 115165 112192 130635 128897 123251 123495 81598 82734 274968 239177 698350 699604 211512 211331 269043 272840 319304 309347 327299 329475 342870 349380 327428 360750 730365 764883 538081 446004 288541 283657 327406 326678 341915 348702 349790 353526 392194 393481 637247 665333 40.55 67.6 1
10:11:26 2023-09-27 351903 347719 85920 86500 132543 132199 132307 131498 94532 92379 101257 102051 123266 124160 354871 383348 1033208 1014371 376779 390912 114938 104432 115131 112192 130635 128684 123217 123547 81565 82734 272808 239346 698232 705213 212211 209831 269899 272008 319261 308226 327042 325765 343502 347704 324825 360402 725717 757400 537603 439852 288721 283542 327406 325659 342952 346369 348843 356288 391537 394696 632824 662229 40.55 67.6 1
10:11:27 2023-09-27 347599 348872 85920 86504 132762 132166 132523 131803 94565 92379 101291 102051 123266 124417 354907 378755 1034745 1020336 374841 390912 114938 104398 115005 112448 130692 128932 123251 123581 81430 82734 270338 241223 698350 701699 211964 210201 270914 271902 317990 308050 326400 329319 342906 349908 324897 359859 726265 757292 530463 444765 288757 281817 328663 325694 341915 348738 349227 355460 389205 393829 637247 662266 40.55 67.6 1
10:11:28 2023-09-27 353403 348908 85941 86541 132597 132664 132307 131960 94532 92507 101257 102178 123233 124862 354907 382167 1027117 1013223 378574 390877 114938 104432 115051 113009 130569 128897 123115 123581 81430 82734 270338 238669 695834 705213 211548 210341 269641 272911 315157 310309 327614 326714 343261 347946 324933 358163 726969 766147 545519 441367 287562 284916 326913 327187 342952 346891 350180 355420 394298 394445 632388 665563 40.55 67.6 1
10:11:29 2023-09-27 350629 348591 85888 86537 132408 132415 132523 131960 94532 92507 101257 102248 123233 124775 354871 380758 1029339 1011064 378610 391187 114747 104432 113315 113074 130659 129084 121497 120593 81467 82701 270338 240026 697351 705103 211406 210642 270533 273711 316145 308156 328077 329495 345590 348435 324861 357660 726747 765606 534898 444901 287360 284880 327406 325624 342952 346927 352325 355424 394549 393517 630479 664221 40.55 67.7 1
10:11:30 2023-09-27 347599 348327 85948 86385 132394 131718 132739 131079 94598 92379 101605 101981 123299 123993 355409 378791 1033069 1020336 374879 390877 115004 104364 115005 112038 131491 128897 123286 123461 81654 82734 271898 237516 700030 700171 211583 210341 271101 271213 316623 309595 324672 328729 341445 348925 324332 360546 729081 757328 539452 441730 288766 283926 328623 329925 342614 347866 350037 357225 392087 392163 636460 661774 40.55 67.6 1
10:11:31 2023-09-27 351853 347857 85920 86508 132636 132166 132739 131712 94565 92379 101291 102051 123569 124093 355409 379888 1031845 1025576 378164 392973 114938 104586 115417 112570 131013 128725 123577 120364 81757 82734 270338 238500 710837 702226 212964 210061 269829 272876 315227 309812 326617 328622 344398 348925 324596 360402 729017 757256 537603 442449 288757 284481 325928 327207 342710 347938 348843 357118 393681 392377 636571 661760 40.55 67.6 1
10:11:32 2023-09-27 347639 348546 85925 86474 132535 132199 132340 131926 94565 92379 101291 102178 123266 124417 354907 382775 1031604 1011064 376245 390877 114971 104470 114971 112268 130704 128897 123251 123581 81397 82734 282058 238587 699042 705213 211181 210670 270499 272008 317172 308191 327346 327737 342197 347661 324609 360258 728110 766074 537603 442874 288721 283021 329554 328528 342555 346713 351487 355784 389857 394106 629918 663926 40.55 67.6 1
10:11:33 2023-09-27 351677 347857 85893 86414 132543 132166 132548 131712 94565 92315 101291 102051 123266 124536 355409 379141 1023593 1014445 377969 389711 114938 104398 115085 112192 130791 128932 123251 123615 81430 82734 270338 239177 699226 699110 211548 211000 269418 274598 316180 310277 326581 329760 342496 349631 327233 358199 727364 763372 544130 445556 288721 283578 327406 326643 341434 347176 350427 354098 392194 394432 636311 664221 40.55 67.6 1
10:11:34 2023-09-27 350517 348590 85920 86440 132788 132071 132772 131103 94598 92252 101605 101912 123266 123723 355409 383348 1023849 1014099 376268 390603 115545 104364 115314 112038 131112 128540 123354 123376 81687 82734 269437 239346 702876 704215 211583 210853 272411 272664 318853 310793 326169 328356 343121 347875 324825 359932 730884 769644 539452 441367 288757 284445 325893 327702 342483 345565 350921 355173 393369 391719 632723 666283 40.55 67.6 1
10:11:35 2023-09-27 349388 348912 85856 86541 132539 132166 132378 132053 94565 92379 101291 102121 123266 124570 354907 378817 1029924 1020336 376233 390912 114938 104470 114971 112268 130336 129145 123081 123718 81397 82734 271305 239328 693678 701161 212247 210341 269864 272649 317172 307689 328651 327737 340934 347981 324933 362275 725240 757328 539452 441584 288987 282810 329141 325659 342952 348671 349089 355209 389513 394732 638185 663750 40.55 67.7 1
10:11:36 2023-09-27 349810 347857 86004 86440 132631 131694 132614 131103 94532 92252 101291 101912 123266 124127 355409 378791 1033069 1019626 374085 390877 114971 104398 115051 112192 130980 128836 123286 123581 81602 82928 272808 240026 701399 700861 211477 210236 270996 273629 316995 309453 324528 329084 342979 347185 324933 360474 727594 764189 542373 441367 290499 281887 327442 329225 341254 347652 349370 355748 389513 392305 635862 661797 40.45 67.6 1
10:11:37 2023-09-27 351334 348912 85861 86566 132543 132539 132340 131960 92589 92507 101291 102141 123233 124981 354907 380456 1031333 1011064 378610 390912 114747 104432 114971 112268 130291 128932 123046 123615 81430 82734 271898 240026 696203 704215 211548 210341 270533 273711 316145 308191 328382 326749 342197 348435 325190 357660 720859 766233 538081 446222 287918 283578 328929 327722 342952 347165 352826 354380 393708 394445 634001 665563 40.55 67.6 1
10:11:38 2023-09-27 347639 348627 85888 86537 132543 132199 132523 131926 94565 92379 101291 102318 123266 124570 355409 383384 1033069 1011064 375709 390293 114839 102875 113473 112822 130980 128794 123371 120347 81556 82701 272808 240026 696690 704105 211076 211000 269676 272008 317207 309875 327468 329925 341958 347458 324933 360474 726526 766306 531686 441584 290494 282713 327936 325730 342952 347693 351560 355748 389857 394142 629069 663280 40.55 67.6 1
10:11:39 2023-09-27 351862 347893 85893 86537 132535 132199 132647 131712 94598 92379 101325 102051 123299 124570 355409 378997 1026235 1018887 378574 390329 115004 104432 114971 112192 130635 128897 123251 123495 81463 82734 270338 239007 698585 698087 211618 211000 269043 272911 316180 309519 327079 329226 342496 347739 327233 358235 727594 761721 531798 445931 288432 284196 327565 327030 342879 349653 349263 353953 392914 393374 640198 664221 40.55 67.6 1
10:11:40 2023-09-27 351912 347822 86016 86389 132792 131594 132772 131037 94664 92125 101605 101785 123867 123689 355154 383099 1026235 1016836 378385 392973 115446 104373 115543 112192 131588 128760 123577 123461 81654 82734 269437 239007 703930 702080 211512 210818 269676 272649 316180 310793 324492 328498 342762 347946 324933 359316 727496 765730 538081 441367 288757 284450 325665 327666 342952 346648 351235 355209 393958 392341 629142 664221 40.55 67.6 1
10:11:41 2023-09-27 347324 348327 85952 86422 132666 132037 132739 131531 94598 92379 101291 102051 123266 124160 355409 378791 1033083 1020336 375181 390603 114938 104398 115051 112268 131401 128897 123081 123581 81430 82734 271898 238957 700804 699640 212211 210706 269899 271213 317207 308261 324708 329475 342834 349273 324681 360330 728812 757220 539452 441385 290399 282501 330021 327524 341627 348916 349406 355748 389240 393231 637211 664221 40.55 67.6 1
10:11:42 2023-09-27 351681 347893 85820 85264 130144 132232 132183 131997 94402 92507 101257 102146 123115 124775 354907 380492 1027195 1012503 378574 390329 114859 104470 114857 112192 130247 128932 123046 123530 81397 82734 270338 239177 696039 705213 211583 210376 269043 273847 315668 310350 328614 326714 342542 348680 326771 357660 726747 766147 538081 445556 286992 283737 327936 325431 342952 347693 349406 353598 392194 395580 632861 664221 40.55 67.6 1
10:11:43 2023-09-27 349920 348627 85888 86570 132539 132199 132307 131745 94402 92379 101291 102051 123233 124570 354907 380492 1032336 1010790 376268 390912 114971 104398 114891 112192 130361 128932 123081 123650 81397 82734 270338 238790 701554 702226 211301 211415 270878 274404 317990 308120 327699 327595 342979 347839 327696 359679 726673 766076 541350 443937 288793 282678 328680 328528 342350 347938 351524 354348 392977 394553 632897 663963 40.55 67.6 1
10:11:44 2023-09-27 351934 348590 85920 86537 132573 132444 132739 131712 94598 92507 101291 102051 123299 124570 354907 377627 1028610 1020336 378538 390912 115004 104398 115414 112192 130947 128897 123115 123495 81687 82734 271898 238669 698130 699110 212913 210376 269453 272946 316655 309161 327115 327772 341207 348294 326771 359872 727487 761721 538081 441367 288278 284445 326948 326714 342952 347176 349089 354348 393405 393552 642022 664000 40.55 67.6 1
10:11:45 2023-09-27 350836 348291 86111 86326 132822 131678 132772 131004 94598 92315 101325 101981 123299 124093 355158 381096 1024253 1014408 376304 390603 114971 104432 115040 112192 130914 128897 121666 120510 81747 83043 272808 239346 698585 702392 211442 211190 270914 272770 316995 309923 324636 329533 341480 347946 324933 362033 728981 765694 533968 441692 288824 284104 325963 328197 341951 347129 351560 354671 391883 391170 630998 664221 40.55 67.6 1
10:11:46 2023-09-27 350642 347893 85798 86570 132045 132939 132307 132349 94402 94432 101257 102210 123266 125015 354907 378190 1039410 1017403 376268 390912 114589 104465 114743 113054 129840 129235 123046 123684 81397 84367 270338 239686 690407 702226 212580 210376 269899 272459 316215 310045 328651 326485 341445 347774 324933 359859 725277 757292 530463 441511 288793 283591 328929 327237 342771 347724 351575 356284 391466 395180 636338 662119 40.55 67.6 1
10:11:47 2023-09-27 348857 347857 85952 86570 132539 131742 132523 131745 94565 92379 101291 102051 123233 124570 354907 378455 1034781 1020336 378053 394087 114806 102875 113315 112887 130766 128973 123423 120395 81523 82701 271898 241051 699579 700061 211893 210306 269829 272424 320209 307619 328004 328197 342713 347947 324609 360222 726232 757256 539452 441282 288721 283640 328893 327138 342952 347938 350753 355712 391573 395288 636571 662229 40.55 67.7 1
10:11:48 2023-09-27 350755 347278 85925 86535 132693 131888 132706 131821 94565 92379 101257 101981 123266 124417 354871 383312 1023849 1013944 376233 389711 115004 104330 115200 111885 131491 128437 123371 123478 81687 82644 270338 237994 706688 705213 211548 210341 269829 272805 315942 310570 326545 327172 343261 348680 324933 359823 728664 767555 530463 445397 288658 285174 328660 328528 345111 346678 350283 355278 394333 393445 629069 663912 40.55 67.6 1
10:11:49 2023-09-27 353956 348351 85937 86593 132475 132506 132307 131960 94499 92507 101257 102280 123810 125140 354580 383301 1029683 1013870 382355 393529 114839 104697 113488 112887 130848 128863 123217 123650 81654 82734 269437 240026 697063 705712 211548 210635 269864 274302 318178 308226 327432 326678 345577 348680 324933 359028 726301 767774 539452 445397 287801 285401 325963 325694 342952 346855 350463 355460 394549 394383 630925 664221 40.55 67.6 1
10:11:50 2023-09-27 348930 347822 85952 86475 132723 131694 132739 131498 94630 92379 101257 102051 123266 124298 355409 378720 1036007 1020063 375713 390877 114971 104364 115131 112038 130848 128773 123217 123547 81397 82734 270338 239686 695684 699073 211583 210341 270653 271178 317136 311119 324419 329475 342834 349519 324753 360330 728812 763219 539452 444765 290282 282501 327901 327366 341075 348671 349370 355420 392144 392305 639289 663439 40.55 67.7 1
10:11:51 2023-09-27 350728 347790 85962 86500 130770 132531 132914 131860 92823 92473 101470 102146 123200 124384 355227 380848 1032616 1024701 377313 393538 114971 104364 113631 112345 131013 128650 123371 123513 81654 82734 271898 238500 701405 702189 212509 209767 269899 272876 315192 310029 326545 327737 341445 348259 324825 359280 727460 759860 538081 440126 288242 284880 325928 327136 342952 347938 347269 356523 393958 393204 638185 662266 40.55 67.6 1
10:11:52 2023-09-27 347634 347822 85884 86500 132509 132166 132523 131712 94565 92379 101608 102146 123233 124570 354907 383384 1033069 1013944 375713 390567 114938 104436 115017 112192 130881 128897 123046 123461 81430 82734 271898 239516 700395 706029 211929 210390 273217 272283 316995 308949 327372 328055 343431 348537 324609 360438 726747 766147 534898 442357 288504 283941 327600 326608 342952 345848 349370 356646 390988 393481 629106 661985 40.55 67.6 1
10:11:53 2023-09-27 350800 347857 86079 86504 132973 131718 132739 131579 94630 92379 101291 102051 123233 124193 354907 382687 1025590 1014371 376798 390877 114938 104398 113583 112268 130914 128863 123251 123581 81598 82734 271898 239346 699987 701656 211512 210853 269418 272840 316876 309126 324672 329493 341923 347946 324933 361996 729619 766233 536710 441367 288721 283542 327927 327702 341915 347414 351524 355173 392158 392020 633624 663926 40.55 67.6 1
10:11:54 2023-09-27 352914 347822 85893 86500 132597 131884 132706 131037 94565 92379 101501 101981 123266 124093 354907 382775 1023849 1013944 376233 389711 115037 104364 115200 111961 131736 128657 120277 120397 81747 82701 272808 238500 709951 704966 211406 210825 270914 272735 315942 310535 324708 327476 343261 348466 326663 359823 726265 767774 537603 441403 288613 285316 325928 326678 342952 346328 350463 355460 394271 393517 630479 664221 40.55 67.6 1
10:11:55 2023-09-27 347340 347541 86037 86508 132666 131747 132739 131037 92369 92315 101605 102051 123299 124060 355409 378755 1033069 1020336 375181 390877 115004 104542 115165 112192 131013 128897 123251 123581 81654 82734 272808 238696 700430 700134 212176 210670 270723 271782 319982 309812 324383 329724 341445 347185 324861 360546 728429 757364 537603 441933 290535 283591 329321 330393 341627 348421 350283 357225 391741 392198 636460 661540 40.55 67.6 1
10:11:56 2023-09-27 350199 347505 85956 86564 132666 132162 132739 131498 94532 92379 101572 102045 123266 124160 355409 380456 1030069 1025576 376595 393493 115506 104407 115463 112268 131621 128760 120346 120297 81757 82701 271898 238331 714947 702189 212211 209649 273025 272840 315854 310100 326581 329461 341923 350401 324825 359859 728547 756686 542194 440126 288721 284880 325963 327172 342952 347093 348318 356793 393958 392928 636761 663243 40.55 67.6 1
10:11:57 2023-09-27 350642 348872 85888 86601 132539 132448 132743 131997 94565 92738 101257 102178 123266 124689 355158 380456 1033157 1010308 375140 390841 114938 104576 114971 113152 130471 128897 123081 123650 81397 82734 274514 238957 702824 704215 211181 211662 269864 272008 318097 308865 327845 327737 341958 347423 326771 364324 728701 769805 538081 441259 290427 282968 328290 328345 342807 347759 351415 355712 390333 394383 630777 664221 40.55 67.7 1
10:11:58 2023-09-27 350841 347826 85920 86508 132505 132166 132523 131926 94565 92507 101509 102382 123134 124761 355300 384355 1035197 1014629 375879 393529 114905 104697 115314 112667 131598 129111 123251 123787 81714 83043 270338 239346 699987 706212 212261 210425 271410 272424 317136 310314 327577 327702 343572 348925 324861 360474 727262 765028 537603 440198 288829 283542 327901 326678 342952 345884 352302 356829 391023 394106 629069 662303 40.55 67.6 1
10:11:59 2023-09-27 351294 348327 85920 86533 132535 132162 132614 131712 94532 92379 101291 102051 123266 124570 355409 378720 1024066 1014408 377933 390603 114971 104398 115131 112192 131401 128897 123251 123547 81430 82734 272808 239007 699226 699604 211548 211331 269453 273464 319304 309781 326327 330473 342906 349662 327696 362219 730884 763766 536710 445120 288685 283975 328742 326678 341627 349792 352826 354062 393333 393517 638222 663963 40.55 67.7 1
10:12:00 2023-09-27 349742 347766 86111 86694 130718 132402 133110 131769 94726 92312 101540 102051 123200 124231 354726 382901 1023849 1013944 376268 393186 115539 102590 115326 112038 131112 128471 123440 123341 81846 82701 274968 237994 706917 704215 211548 210902 269864 272876 315192 311042 326581 327737 343021 347946 324933 359823 727401 765155 538081 445217 288820 285316 325893 326714 342952 346891 350463 355479 394549 393204 630740 664221 40.55 67.7 1
10:12:01 2023-09-27 349314 347822 85835 86508 132321 132008 132706 131136 94532 92379 101434 102051 123266 124570 354907 378755 1034708 1021788 375704 390877 114938 104398 114971 112192 130390 128863 123046 123530 81397 82734 270338 241051 696837 701009 212297 210712 270914 272318 318695 308085 327164 329582 342943 349872 324897 359859 725277 761417 537941 441525 288757 281830 328929 326678 342433 349899 349370 355460 389786 394142 638185 663911 40.55 67.7 1
10:12:02 2023-09-27 351934 348327 85941 86562 132470 132535 132307 131926 94402 92507 101257 102210 123233 124570 354584 381061 1027085 1012503 378610 390603 114938 104364 115380 112192 130324 128897 123251 123650 81430 82734 270338 238669 696120 705213 211583 210853 269899 273711 315886 309595 328345 326714 343021 348925 324933 359761 725204 766147 539452 444190 287598 284880 327901 325694 342952 347414 350463 354881 393985 395001 634527 666036 40.55 67.7 1
10:12:03 2023-09-27 349810 348519 86037 86541 132470 132195 132560 131997 94467 92507 101257 102146 123200 124742 354907 380723 1030230 1011064 378574 390912 114747 104432 114971 113119 130782 129118 121497 120593 81300 82701 270338 240026 693682 705139 212367 210677 270878 272911 316879 308191 328614 328201 345370 348430 326771 358163 725240 766147 539452 445410 287841 284246 327936 325659 342952 347449 349898 354098 393369 395566 632824 665637 40.55 67.6 1
10:12:04 2023-09-27 352140 347857 85930 86508 132666 131751 132739 131136 94598 92125 101291 101981 123299 123960 355409 379888 1033069 1020336 375181 389746 115004 104398 115200 112614 131046 128684 123286 123495 81687 82734 270338 239177 705658 700134 212211 210818 271551 272008 316658 310562 326581 329226 341480 347185 324825 360582 731155 757256 539452 441619 290209 284196 328623 330246 342663 348355 350319 357768 392638 393026 638156 662045 40.55 67.6 1
10:12:05 2023-09-27 351862 347822 85893 86850 132385 132166 132743 131712 94565 92315 101291 102051 123266 124093 354907 380190 1032579 1024843 378859 393493 114938 104479 115383 112345 131050 128939 123560 120395 81700 82701 270338 237994 698717 701161 213113 210096 272447 272911 315889 309630 326581 327737 342979 347981 324332 360112 729537 757220 543565 440198 288721 284996 325963 327172 342952 347938 351538 357408 393369 392341 636571 661291 40.55 67.6 1
10:12:06 2023-09-27 348403 349666 85915 86575 132509 132199 132307 131960 94435 92609 101291 102146 123233 124417 354907 381025 1031604 1011064 375140 390877 114938 104576 115051 112268 130868 128932 123286 123598 81598 82734 273604 238993 697266 704215 211618 211549 269453 272649 317172 307940 328113 327737 342472 347946 328282 362844 727594 766269 535339 446077 288888 282968 328786 328528 344624 347795 351415 354635 389857 394732 631928 663691 40.55 67.6 1
10:12:07 2023-09-27 349733 347822 85952 86418 132796 132199 132523 131926 92760 92534 101613 102280 123747 124503 354762 382668 1035970 1016836 376705 393529 114872 104364 115131 112268 130602 128897 123081 122674 81588 82734 272808 239346 699751 705213 212772 210201 270688 272649 316879 308261 327214 326678 346384 349559 324825 360438 726747 763372 543565 442800 290499 283821 327671 326678 342952 346648 349370 356829 391608 394383 631892 662303 40.55 67.6 1
10:12:08 2023-09-27 350553 347496 86048 86381 132977 131594 133172 131037 94664 92252 101605 101912 123299 124060 354907 381631 1024102 1014173 377401 390877 114971 104398 115165 112192 130947 128897 123286 123615 81598 82734 269437 239177 696788 702189 211512 211035 272411 272699 319530 310286 326024 329617 344919 347839 327428 359968 730884 769681 538081 446793 288815 284445 327671 328197 342551 348881 351487 354598 392194 392341 635668 666283 40.55 67.7 1
10:12:09 2023-09-27 352914 347608 86058 85224 130775 132132 132706 131679 94760 92473 101611 102051 123742 124566 355515 383348 1023849 1013652 376268 392344 115539 104258 115360 111961 131079 128471 123354 123581 81831 82677 270338 236747 704889 704215 211548 210670 269899 272876 315924 309785 324708 327737 343261 346928 326771 360402 728475 766269 539452 441620 288793 285352 325928 327702 342952 346927 350993 355456 394584 393517 630961 664221 40.55 67.7 1
10:12:10 2023-09-27 347634 347857 86125 86529 132797 132199 132739 131136 94598 92379 101605 101912 123299 124451 355409 378826 1032477 1021193 375713 390877 114971 104432 115085 112192 130602 128864 123251 123444 81687 83043 270338 240026 703122 702701 212254 210712 270618 271867 317955 309670 324528 329617 342979 347669 324933 360474 725277 764031 537603 441584 290499 282736 327936 329225 342145 349121 349406 355748 389478 393517 638233 662303 40.55 67.7 1
10:12:11 2023-09-27 350408 347719 86017 86605 133095 131942 133097 131095 94532 92315 101291 101912 123266 124436 355137 379888 1033087 1020336 375181 391355 115004 104364 115040 112038 130947 128718 123115 123495 81687 82912 270338 239346 704416 699640 212211 210376 270723 271178 316915 309847 324708 328764 341445 347185 324667 360546 728981 757364 538081 441619 290535 284765 325928 327702 342433 347938 349934 356866 391909 392341 636571 661291 40.55 67.6 1
10:12:12 2023-09-27 348408 347893 85856 86849 132539 132232 132523 131926 94565 92379 101291 102121 123266 124775 354621 380456 1031604 1009591 378043 390912 114859 103011 113473 112887 131598 129084 123286 120427 81588 82701 270338 240026 694086 703571 211823 211662 270914 272649 317874 307725 327822 328463 342727 347946 325226 359859 724396 770497 539452 445871 288829 282713 328663 325694 342952 347938 351307 354635 389822 394419 630961 664221 40.55 67.6 1
10:12:13 2023-09-27 351857 348617 85888 86541 132543 132166 132307 131712 94598 92575 101291 102051 123266 124193 354907 379141 1026353 1020336 378538 389782 114971 104398 115005 112192 130947 128897 123200 123547 81575 82734 270338 238669 699182 698087 212247 210853 269043 272911 316145 309126 327079 327772 342979 348294 324753 358235 726851 757292 539452 446666 288432 284631 329591 327295 342650 348881 350827 355278 393815 393338 640198 663949 40.55 67.6 1
10:12:14 2023-09-27 350795 347862 85994 86381 132831 131470 132772 130807 94631 92379 101325 101912 123635 123841 355154 381953 1026613 1016000 378385 390770 114905 104552 115314 112667 130848 128794 123491 123581 81598 82734 269437 239346 700771 702080 211548 211000 269864 272840 316915 309852 324528 329262 345590 347946 326771 359352 729044 766233 538081 445229 288865 284210 327406 327737 341398 347938 351560 354707 392194 391755 632897 664221 40.55 67.6 1
10:12:15 2023-09-27 350306 348550 85852 86600 132443 132199 132560 131997 94565 92507 101257 102146 123233 124775 354907 377627 1029997 1019611 375176 390293 114747 104432 114777 112192 130745 128897 122876 123650 81397 84342 275310 238993 695466 702226 212247 210376 269899 272685 317101 307689 329312 327772 342870 350858 324681 362955 726158 761058 537603 442874 288613 283467 329248 327600 342591 347938 348353 355748 391608 394445 639289 663911 40.55 67.7 1
10:12:16 2023-09-27 347639 347857 85925 86500 132788 131784 133072 131860 92792 92373 101613 102051 123233 124667 355588 380350 1032922 1020188 374999 392271 114971 104432 115200 112038 131013 128691 123354 123547 81654 82734 270338 237149 702825 701161 212211 210026 271171 272043 316436 310135 324708 328729 341958 347185 324825 360510 729533 757292 537603 439578 288865 284445 325963 327666 342952 347938 349934 357061 393369 392412 636571 661797 40.55 67.6 1
10:12:17 2023-09-27 348644 347893 85861 86537 132486 132232 132614 131836 94533 92507 101467 102146 123266 124536 354907 382167 1031862 1011064 374016 390912 114971 104432 114971 112192 130602 128897 122995 123564 81430 82734 270338 238993 710942 704943 211301 211415 272832 273822 320209 309020 327214 328090 344919 347804 328159 360294 727741 769805 538081 445556 290294 283145 329177 327295 342952 348653 351596 355209 390714 394589 630515 664221 40.55 67.7 1
10:12:18 2023-09-27 350914 350352 86107 86694 130507 132585 133097 131893 94757 92406 101436 102280 123167 124536 355643 383008 1031568 1013272 376245 390841 115327 104470 115131 112192 130881 128939 123217 123753 81397 82734 270338 239856 699279 704714 211329 211000 272988 272008 319042 308191 327310 327737 342436 347911 324861 360474 725240 766147 539452 440818 290499 283626 327671 326643 342952 346891 351524 356793 391860 394070 629069 662229 40.55 67.7 1
10:12:19 2023-09-27 350728 347822 85952 86504 132689 132099 132489 131712 94532 92507 101257 102280 123233 124570 355409 381286 1026761 1014371 378236 389711 114938 104364 115131 112345 130791 128863 123337 120427 81714 82952 270338 239686 698467 701009 211442 211521 270914 272735 319079 310827 324672 330437 342979 348925 325646 362033 731245 764992 517747 446150 288910 284011 329591 326872 341398 347176 350957 354098 392158 392377 636571 664221 40.55 67.6 1
10:12:20 2023-09-27 350620 347643 86089 86669 130871 132132 133360 131037 94729 92315 101684 102121 123795 123723 355620 383312 1023849 1016074 376233 390258 115512 104330 115280 112115 131013 128471 123457 123341 81654 82912 271898 239177 707305 704215 211548 210818 269864 272840 316110 310535 324672 328232 343466 347946 326965 359823 727487 766233 539452 441367 288757 285058 325893 327437 342952 346891 351276 355424 394226 392341 630479 664184 40.55 67.7 1
10:12:21 2023-09-27 348683 348555 85888 86541 132689 132162 132560 131712 94532 92379 101257 102178 123200 124417 355409 381359 1032148 1020336 375668 394087 114806 102875 113473 113009 130602 129153 123423 120395 81556 83043 272808 241051 695589 701124 212226 210341 269864 272840 320435 308015 328541 328658 341187 347704 324933 360294 726747 757292 539452 441584 288757 282771 329426 325730 342433 349407 352325 355748 391573 395845 638185 663713 40.55 67.7 1
10:12:22 2023-09-27 348653 348327 86116 85316 133272 132162 133131 131679 94630 92379 101684 102146 123266 123875 354907 379888 1030147 1021788 374843 390877 115004 102969 115165 112038 131046 128863 123457 123547 81654 82734 272808 237446 716680 701161 212211 210341 271326 272424 316145 310100 326581 328729 341480 348925 324501 360474 729496 756650 530094 441619 288833 284560 325928 327666 342952 347938 349898 357371 393333 392341 636571 661760 40.55 67.6 1
10:12:23 2023-09-27 350417 347897 85893 86652 132597 132415 132489 131926 94532 92507 101257 102178 123602 124847 354580 383301 1034087 1010160 377257 393529 114905 104697 115279 112887 130848 128939 123183 123650 81397 82734 270338 240709 709839 704215 211477 211697 269829 272424 320690 308156 328077 327702 343002 347946 326771 360438 726747 766269 538081 444587 288829 283074 328397 325730 342952 347938 351307 355675 389822 394696 629106 664221 40.55 67.6 1
10:12:24 2023-09-27 351825 348255 85924 86568 132685 132199 132489 131712 94565 92379 101257 102051 123233 124536 354907 378997 1026761 1019301 378538 389711 114971 104398 115165 112192 130947 128897 123251 123581 81654 82734 270338 238669 699344 698051 212211 211000 269418 272911 316180 309126 327287 329439 342762 350858 327392 361043 728812 764449 538081 445120 288301 284667 329591 327136 342663 347176 349334 353272 392914 393481 638185 663963 40.55 67.7 1
10:12:25 2023-09-27 350517 347603 85989 86467 130871 132045 133005 131613 92760 91991 101645 101912 123233 123689 354726 382597 1023665 1016112 376197 393178 115037 104258 115245 112268 131592 128437 123423 123341 81397 82734 277273 239177 703457 702226 211512 210790 269829 272840 316145 310135 324672 328232 342986 347946 324933 360112 727364 766233 539452 441259 288824 284845 325893 327437 342952 346855 350463 355443 394235 392305 630292 664221 40.55 67.6 1
10:12:26 2023-09-27 347380 347822 86000 86508 132636 131863 132743 131679 94630 92315 101545 101981 123233 124127 355158 378755 1033175 1021884 375713 390293 114971 104436 115165 112192 130758 128795 123251 123581 81654 82734 270338 239686 699344 703202 212445 210754 273217 271867 317031 309453 324564 329546 342943 349626 324753 360330 726265 757364 539452 441584 290655 282959 327866 327666 341915 349210 349406 355602 389786 392377 636311 661760 40.55 67.6 1
10:12:27 2023-09-27 353905 347679 86017 86639 130511 132650 132672 131860 94857 92440 101611 102121 123266 124160 355409 380456 1031420 1023243 376245 390567 115526 104364 115497 112192 131079 128684 123371 123427 81714 82734 272808 237994 700361 701656 212176 209649 270843 272840 315192 309847 326581 328232 342197 349447 324825 360112 728981 757220 542194 442246 288490 284880 325963 327172 342952 347938 348318 355784 393958 393169 637211 663243 40.55 67.6 1
10:12:28 2023-09-27 347639 347857 85929 86508 132627 132199 132307 131926 94532 92379 101257 102350 123233 124451 354907 383384 1033069 1012503 375181 389746 114938 104364 114971 112192 130914 129049 121666 120395 81658 82701 282058 239686 699751 706212 212035 210677 271375 272664 317031 309090 327577 328679 343537 347661 324573 360438 727778 765065 541680 440198 290354 283542 327901 326678 342952 346612 350427 357371 391537 394696 630033 662266 40.55 67.7 1
10:12:29 2023-09-27 350914 347679 85925 86535 132535 132199 132926 131745 92823 92473 101572 102146 123266 124536 354544 382525 1033244 1014408 376779 390877 114971 104398 114937 112192 130602 128773 123166 123615 81430 82912 270338 239177 702099 705213 212843 210306 270688 272459 317101 309090 328077 326678 343537 348224 324667 360402 726232 757364 542194 440854 288757 284720 327406 325396 344892 347414 348843 355748 393534 395566 636571 661760 40.55 67.6 1
10:12:30 2023-09-27 350759 347822 85893 86729 132728 131603 133097 130939 94565 92125 101291 101981 123266 123927 354907 382703 1023849 1015445 378016 392308 115539 102760 115417 112192 131013 128368 120281 120267 81846 82701 272808 237994 707147 704215 211964 211000 272411 272649 317729 310100 326581 327437 343502 348818 324933 359316 726301 767774 538081 441620 288721 285419 325928 326678 342952 346648 352552 355460 394235 392305 629106 664221 40.55 67.6 1
10:12:31 2023-09-27 351658 348453 85937 86619 132475 132631 132307 132038 94660 92507 101291 102248 123115 124775 354370 380492 1028573 1011064 378574 390603 114747 103079 114902 112192 130047 128932 123012 123581 81430 82734 270338 239516 694244 704215 212211 210341 270724 274338 316180 310058 328651 327207 342472 348925 325190 357911 726232 766233 539452 445192 288093 284011 328663 325659 342952 347693 349934 353526 391573 395288 633795 664221 40.55 67.6 1
10:12:32 2023-09-27 351789 347786 85920 86500 132719 131975 132523 131136 94565 92315 101509 102178 123843 124641 355154 380919 1029683 1023169 378385 392973 114905 102760 115394 112192 131013 128684 123251 120187 81747 82928 271898 238500 699528 701161 213248 210159 270914 272911 315889 309847 324383 327737 344846 348259 324861 359895 728466 756686 542194 442449 288811 285112 325963 327401 342952 347938 348318 356288 394235 392377 637247 662266 40.55 67.7 1
10:12:33 2023-09-27 348648 347461 85924 86541 132509 132166 132378 131465 94532 92379 101257 102051 123233 124417 354621 383348 1033161 1012229 375181 390603 114971 104364 115131 112115 130382 128684 123251 123581 81397 82734 270338 239346 697878 705712 211548 210376 271101 272008 319530 311193 327554 330429 343431 348854 324717 360366 727189 764614 536250 442874 288743 283781 327901 326643 342735 345529 350319 356793 390988 393517 630479 662494 40.55 67.6 1
10:12:34 2023-09-27 349985 347871 85989 85232 130592 132564 132606 131926 94660 92473 101156 102312 123167 124881 354726 378925 1036211 1019574 375704 394485 114806 103155 114948 112887 130019 129235 123012 123718 81467 83043 270732 238922 692739 702226 212729 210719 269899 272840 317101 307940 329349 327472 341445 347981 324933 359859 726747 757292 537603 441548 288757 283343 329658 325624 342952 348916 349089 356559 389822 395845 638185 663750 40.55 67.6 1
10:12:35 2023-09-27 351898 347857 85888 86537 132500 132415 132274 131803 94532 92379 101467 102051 123266 124536 354907 382202 1023342 1013944 380001 390329 115004 104398 115131 112192 130725 128932 123286 123495 81598 82734 270338 238669 701396 705529 212297 210895 270914 274217 318178 309453 328372 327295 343396 349380 326771 358199 725240 765119 537941 445374 287801 284854 327936 325659 342952 347795 350427 354384 393681 395566 632861 663926 40.65 67.6 1
10:12:36 2023-09-27 349810 347719 85989 86758 130502 132784 132639 132075 94532 92507 101291 102109 123266 124814 354617 382597 1033069 1011064 373981 392936 114905 104398 114971 112192 130602 128897 123217 123581 81571 82734 270338 240026 695915 703717 211512 211697 269676 272043 318097 308191 327614 327737 342472 347138 326771 360438 726747 766342 538081 441367 288541 283109 328468 326643 342952 347938 351596 355712 389822 394419 629106 664221 40.55 67.6 1
10:12:37 2023-09-27 351825 347857 85888 86445 132509 132166 132556 131498 94565 92379 101291 102051 123266 124570 354657 378730 1025590 1019611 378574 390293 114938 104398 113691 112822 130947 128960 121666 120364 81556 82701 271898 239177 700750 700512 212070 211190 269418 272876 316623 309595 327310 329247 342762 348259 327696 358199 726851 761721 535339 447109 288558 284445 327406 326678 342952 347176 349370 354348 392265 393517 638185 664221 40.55 67.6 1
10:12:38 2023-09-27 351732 347786 85930 86385 132981 131347 133494 131136 94597 92315 101291 101981 123266 124436 355839 381061 1024139 1014408 377099 390603 114971 104398 115085 112192 130947 128897 123251 123581 81654 82912 270338 239007 699108 702226 211548 211331 269864 272876 316879 310064 324672 329760 342232 347946 327282 359859 729533 766269 539452 441403 288757 284125 325928 330159 342469 347693 351524 355209 392158 392305 631928 664221 40.55 67.7 1
10:12:39 2023-09-27 348408 348382 85912 86541 132530 132166 132614 131498 94532 92379 101291 102146 123266 124451 355158 378889 1038807 1022651 378311 391355 114872 104619 115188 112822 130626 129187 123423 120427 81523 82734 270338 239363 692672 701197 212665 210376 270276 272840 318132 307725 328651 328587 341222 347739 324933 360402 725277 757328 542194 441620 288793 283109 329960 325730 342952 347211 352575 355784 392194 395845 638222 663243 40.55 67.6 1
10:12:40 2023-09-27 349847 347497 85921 86537 132788 132406 133110 131531 94598 92379 101605 101981 123266 124127 355409 378791 1033161 1020336 375181 390912 114971 102875 115165 112192 130701 128897 123251 123581 81598 82734 277618 238253 703584 700134 212211 211035 271136 273553 317172 309847 324708 329493 341480 347219 324897 360582 729496 757364 535968 441619 291215 283613 326913 328197 342710 348671 350427 357914 392194 392377 636571 662266 40.55 67.6 1
10:12:41 2023-09-27 349215 348519 85775 86482 132505 132535 132560 131997 92792 92500 101509 102382 123876 124708 355049 380919 1030078 1010841 377257 391355 114905 104470 115005 112513 130357 128932 121582 120427 81598 82734 270338 238957 705807 704502 212070 211733 269864 272649 319530 308226 328345 328232 343312 347946 324736 360438 721161 766342 539960 446306 290599 283109 328929 326678 342952 347938 351343 355209 390404 394732 630998 664221 40.55 67.6 1
10:12:42 2023-09-27 349461 348291 85924 86575 132526 132410 133298 131836 94565 92379 101291 102051 123266 124536 354907 383384 1033083 1014371 375979 390603 115004 104770 115040 112192 130635 128932 123149 123581 81631 82734 270338 239346 700750 705712 212544 210341 270723 272686 317136 309126 327614 327207 343572 348224 324501 360474 721124 762833 536250 440854 288870 284343 327936 326678 344892 346927 349406 356829 391883 394732 633795 662266 40.55 67.6 1
10:12:43 2023-09-27 352840 348096 86087 85183 132998 132166 132706 131679 94726 92537 101470 102248 123569 124503 355912 379888 1025590 1014445 379424 393529 114938 104436 114971 112192 130423 128897 123491 123581 81430 82734 270338 239346 700106 701197 211548 211366 269864 272911 318592 309161 324744 329795 342247 347946 327646 359352 729569 765694 537603 445251 289045 284250 326913 328693 341951 347938 351343 355748 392194 392377 632897 664221 40.55 67.6 1
10:12:44 2023-09-27 350271 348291 85969 86570 132500 132539 132523 131960 94402 92507 101257 102178 123233 124742 354907 377627 1036284 1020063 375104 390912 114859 104432 114971 112602 130593 128932 123046 120427 81458 83157 273250 241051 692824 702116 212807 210895 270618 272770 317031 308050 329705 328197 341480 348294 324933 360438 727594 762248 534898 441584 288829 284246 329693 328063 342771 347176 349406 356577 390988 395845 638222 663419 40.55 67.6 1
10:12:45 2023-09-27 350417 349000 86058 86669 130693 132166 132739 131103 94598 92379 101325 101981 123676 123960 355409 378755 1030033 1020336 375072 393493 114971 104326 115040 112192 130980 128897 123200 123495 81631 82734 269437 238253 697844 700134 212247 210972 271101 272008 317207 309847 326581 329760 341445 347219 324897 360546 728584 757400 532193 440126 290946 284011 326913 328463 342710 346658 350463 357644 391883 392377 635861 661797 40.55 67.6 1
10:12:46 2023-09-27 349554 348908 85940 86570 132543 132415 133114 131926 94500 92507 101291 102121 123266 124570 354657 380456 1033069 1010348 377401 393493 114839 103083 113612 113152 130848 129154 123286 120510 81588 83043 271898 240367 697186 706006 212211 211479 269008 273711 317172 310314 328651 327737 342472 347185 325716 359316 727778 766378 533968 446927 288870 283578 328964 327954 342952 347688 350463 354384 391023 395566 634527 665637 40.55 67.6 1
10:12:47 2023-09-27 348403 347893 85944 85215 130658 133114 132489 131960 94598 94367 101291 102483 123167 124728 354907 383384 1033069 1011064 375713 390948 114971 104465 115005 112192 130480 129111 123081 123581 81706 82734 270338 239686 698637 706212 211583 211035 271136 272043 317172 308261 327614 327772 343537 347697 324897 360546 725277 766147 540823 440234 290245 283688 329554 327172 342952 346927 351029 356866 391573 394106 629142 662303 40.55 67.6 1
10:12:48 2023-09-27 351330 347853 85952 86533 132535 132756 132739 132258 94468 92379 101291 102306 123233 124761 355154 381607 1028109 1016836 379461 390806 114905 104658 115348 112667 131400 128973 123251 123581 81631 84367 270338 239007 699698 701161 211548 211662 269864 272876 319530 309705 326617 331032 341445 347946 331243 359352 729569 765694 538081 445556 288793 284343 327972 328693 341951 347652 351560 355460 392194 392341 634767 664221 40.55 67.6 1
10:12:49 2023-09-27 350800 347862 85966 86612 132822 131661 132806 130939 94631 92125 101639 101779 123299 123604 355424 382202 1021173 1014408 376304 390329 115004 104432 115165 112038 130980 128932 123115 123410 81687 82912 271898 239177 712612 702226 211583 211071 269899 272911 317172 310824 324744 329493 342986 348435 324477 360402 729126 766306 538081 441367 288793 284219 325928 328693 342952 347693 351524 355460 393119 392341 630998 664221 40.55 67.6 1
10:12:50 2023-09-27 347634 348631 85863 85011 132728 132564 132639 132166 92728 92500 101470 102146 123233 124503 354762 381141 1037480 1020188 377969 390877 114938 104432 114971 112887 130914 129187 123251 123684 81687 84400 271898 241394 698114 700171 212630 211035 269934 272043 318837 308226 326654 329760 341410 347219 326771 360510 727510 761757 539452 441367 291151 282713 327972 327702 342433 346969 352552 355748 389822 394732 638222 664221 40.55 67.6 1
10:12:51 2023-09-27 350759 347862 85870 86422 132612 132108 132955 131712 94468 92315 101325 102051 123299 124127 354907 379924 1030211 1022140 375140 389746 115037 104659 115120 112192 130914 128932 123320 123444 81719 83043 271086 238163 702886 702226 212913 209719 270723 272911 315924 310135 326617 328764 342232 348294 324609 359859 728502 757292 534898 440638 288833 284995 326913 327207 342952 347938 348318 355821 394620 393552 640896 662948 40.55 67.7 1
10:12:52 2023-09-27 349626 348550 86036 86729 130507 132564 132672 131893 94791 92504 101436 102350 123616 124536 355409 382167 1034824 1010386 376245 390877 114938 104542 115096 112854 130447 129077 123251 123615 81654 82734 270338 238957 699160 705712 211477 211514 270688 272008 318097 309090 328077 328197 342691 347946 324933 360510 725240 766233 535968 441548 290946 283644 327936 327136 342952 347414 351307 356829 390952 394661 629106 664184 40.55 67.7 1
10:12:53 2023-09-27 350914 348595 85926 86593 132719 132290 132523 131836 94597 92507 101572 102178 123266 124536 354907 384235 1036007 1014334 376245 390877 114971 104542 115131 112268 131013 128897 123251 123787 81687 82734 270338 239346 701688 706212 212509 210341 271291 275182 317172 311193 328077 327437 344571 347947 324897 360474 727778 764488 537603 440157 290463 284410 327936 329925 345794 347129 352826 357731 392016 394880 632723 663022 40.55 67.6 1
10:12:54 2023-09-27 351681 348657 86026 86657 132912 132381 132739 131960 94630 92500 101785 102178 123695 124536 355409 378755 1029683 1017329 378235 391461 114971 104470 115165 112537 130881 128897 123286 120517 81654 82734 271898 239346 699344 700629 212028 211662 269864 272876 317101 309595 324347 329760 342762 347185 325681 359316 728999 766147 536710 446525 288824 284663 327936 327401 341915 347695 350957 354635 392194 394383 636311 666110 40.55 67.6 1
10:12:55 2023-09-27 349742 347461 85914 86694 129782 132768 132274 132390 94499 92634 101257 102382 123233 124981 354907 378791 1036113 1019387 378006 394087 115506 102875 115383 112789 131530 128973 123491 120427 81757 82701 277388 239686 702218 704215 213362 210670 270723 273464 317031 308191 329582 327207 342507 350540 324789 360438 726747 757292 539960 441385 288892 284427 330994 325624 344710 348916 349334 356252 392194 396403 637698 665637 40.55 67.6 1
10:12:56 2023-09-27 349736 349393 86048 86590 132874 132756 132831 132167 94630 92537 101291 102115 123266 124451 355661 378755 1037937 1021788 374016 394366 114971 104504 115131 112268 130947 129111 123251 120477 81598 82734 272808 239496 698755 701124 212544 211120 270688 272424 319060 309126 327577 329724 341445 347947 326771 362586 728981 763912 539452 441584 291357 283401 328397 328427 342433 347695 350391 357354 390369 393481 637247 662266 40.55 67.7 1
10:12:57 2023-09-27 351898 349666 85920 86657 132505 132664 132307 131960 94565 92571 101434 102553 123643 125053 355118 380919 1031882 1015351 378501 393529 114872 104876 115279 113107 130503 129325 123046 120427 81430 83157 272808 239686 696407 705712 212544 211000 270878 274444 316623 309126 329020 327437 343502 347185 325418 358739 725240 766233 537603 446890 288242 285116 328929 326414 344892 347938 351240 355136 394235 395845 633758 663889 40.55 67.6 1
10:12:58 2023-09-27 353671 348638 85860 86634 132492 132660 132378 131997 94532 92634 101257 102280 123266 124948 355409 381061 1028669 1013944 378610 391461 115261 104610 115131 112602 130602 129111 123081 123650 81654 82734 272479 239177 695589 706212 212693 211000 272796 274323 315766 309812 328614 327666 343537 347185 326771 358235 725240 766147 539452 445483 288242 285436 328663 325694 344892 347938 350957 355209 395503 395845 632861 666110 40.55 67.7 1
10:12:59 2023-09-27 350914 347862 85930 85053 130871 132572 133039 131802 94858 92473 101645 102146 123233 124127 355227 382219 1035933 1022515 375718 390912 115004 102875 115383 112472 131046 128863 119972 123581 81654 82701 270676 239346 698378 700134 212368 211000 271515 271972 317172 310100 326545 329760 341923 347704 324897 362622 729496 757364 537603 439852 291151 283578 328623 328658 342952 348671 350691 357914 392194 392341 636571 661760 40.55 67.7 1
10:13:00 2023-09-27 352413 347786 85889 86504 132719 132166 132743 131103 94630 92379 101605 101981 123266 124160 354907 379888 1031692 1023243 375713 390912 115004 102875 115360 112192 131654 128773 123457 123581 81799 82734 271086 238669 705297 701656 212544 210670 271551 273203 316879 311042 326617 329190 342436 347704 324825 360474 729533 757256 544935 439255 288910 285280 326913 327737 342952 348916 350180 357914 394298 393231 636349 663911 40.45 67.6 1
10:13:01 2023-09-27 349920 349009 85961 86707 130502 132593 132672 132075 94758 92601 101257 102146 123602 124570 354907 383301 1033069 1011027 377401 390877 114938 104658 115005 112480 130602 129111 123217 123684 81654 82734 270338 238957 704532 703717 211583 211697 269899 272840 318578 308191 328614 328197 345590 347185 325752 359316 721124 766342 539452 446562 288757 283542 329426 326643 342952 347938 351487 354348 390714 395566 635668 665637 40.45 67.6 1
10:13:02 2023-09-27 348653 348590 85957 86566 132569 132535 132706 131960 94565 92507 101291 102121 123266 124536 354907 383348 1033295 1013944 375713 391461 114971 104432 115085 112448 130881 128932 123251 123615 81687 82734 272808 238218 698114 706212 212176 210818 271551 274792 317136 310314 328345 328729 343572 348925 324861 360510 725467 765065 537603 440854 290535 284161 330526 329692 344747 347271 351096 357514 392016 394517 634262 663022 40.55 67.6 1
10:13:03 2023-09-27 352840 348836 86016 86537 132796 132381 132772 132257 94793 92507 101572 102190 123643 124570 355406 378997 1026280 1018850 378574 390912 114971 104504 115165 112448 130947 128932 123286 120435 81654 82734 269437 239177 699344 699073 212211 211514 269641 272911 317136 309595 327128 329760 342726 348259 325716 359280 727910 763948 538081 446562 288842 284690 327901 327172 342952 347730 350427 354635 393369 394142 638222 665637 40.55 67.6 1
10:13:04 2023-09-27 350271 348555 85957 86541 132539 132626 132560 131997 94532 92379 101291 102121 123266 124536 354871 381061 1035561 1019387 377166 393808 114905 104586 115383 112679 131050 128939 123491 120430 81668 82701 277503 239346 702456 704215 212913 210719 270723 272840 317136 309595 329312 327172 343396 349059 324933 360402 726747 757098 533546 441385 288888 284210 328893 325624 345270 347938 349370 356793 392194 395845 637928 664385 40.55 67.6 1
10:13:05 2023-09-27 348689 348817 86020 86541 132723 132195 132606 131893 94565 92379 101291 102115 123233 124570 355409 378190 1035253 1020336 376233 394087 114938 104504 115005 112345 130390 129111 123046 123650 81430 84457 270338 239699 706382 700134 212544 211120 269899 272614 319060 308226 327115 329760 341445 347981 326771 360546 728466 762797 540823 441620 291156 282793 328432 327702 342433 347176 350463 356559 390369 393552 637284 662266 40.55 67.6 1
10:13:06 2023-09-27 351573 347857 85973 86575 132693 132664 132307 131960 94402 92662 101369 102451 123134 124881 354762 380954 1031148 1013558 382355 393529 114839 104730 115017 112777 130291 129201 123046 120593 81556 82734 271709 239686 695916 705712 212594 211190 269418 274131 316658 308261 329312 327702 343261 347150 325681 358199 726747 766004 537603 446890 288242 284445 328929 325694 342663 347938 350463 354384 392230 395845 633758 665851 40.55 67.7 1
10:13:07 2023-09-27 350145 348876 85952 86533 132451 132851 132340 131960 94532 92507 101291 102210 123266 124881 354907 380456 1032336 1010345 376268 390912 114971 104432 114971 112268 130390 128897 123046 123615 81795 82734 271898 240026 695222 704215 212211 211697 269230 272876 318132 308226 328614 327737 342472 348711 325716 360112 726747 766342 541350 447109 288504 283343 328929 325730 342952 347938 351596 354635 390678 395288 632861 665637 40.55 67.6 1
10:13:08 2023-09-27 351862 348888 86026 85236 130476 132531 132743 131860 94693 92312 101470 102178 123167 124589 354726 378997 1027236 1021788 378538 393529 115506 104509 115165 112115 130947 128897 123200 120347 81687 82734 270338 238669 697609 698123 212878 211000 269453 273747 316658 311707 327614 329230 341445 348294 325226 359028 727423 763372 538081 446222 288829 284880 327901 326943 342952 349228 349370 354635 393369 394106 639198 665637 40.55 67.6 1
10:13:09 2023-09-27 350800 347542 86048 86352 132973 131537 133172 130906 94664 92125 101605 101886 123266 123486 353781 382202 1023849 1014408 376798 390603 114971 104398 115165 112192 131013 128684 123286 123444 81654 82734 270338 239346 706858 702226 211583 211514 270499 272911 317136 310570 324275 329760 343502 348925 326771 360402 729569 766306 538081 444190 288829 284534 325963 328693 342952 347938 351343 355493 396585 392919 630852 664074 40.55 67.6 1
10:13:10 2023-09-27 347528 347715 85781 85027 130511 132498 133097 131926 94532 92379 101291 102146 123266 124761 355264 378155 1037937 1020336 378311 391940 114971 104504 115005 112268 131220 129111 121666 123650 81598 82734 270338 239735 697996 700134 212702 211000 270499 272008 318613 308226 327115 329760 341410 347704 326771 360582 727401 762797 539452 441620 291357 283216 327936 327702 342433 347176 351258 356540 390404 393517 636348 662266 40.55 67.6 1
10:13:11 2023-09-27 351929 347822 85930 86593 132762 132847 132523 132349 94565 92379 101291 102121 123299 124451 354907 378226 1030106 1023243 378501 390912 114971 104736 115165 112383 131400 128932 123286 123495 81687 82734 270338 238669 698078 700665 213583 211000 269899 275166 316180 310100 327577 328729 342507 349059 324645 359280 728466 757364 539452 445229 288432 285160 330058 327560 342879 349653 349263 355027 394092 394240 639920 664074 40.55 67.6 1
10:13:12 2023-09-27 350878 347857 85857 86537 132661 132564 132419 131498 94499 92379 101257 102051 123602 124708 354907 384228 1033069 1013944 375713 390329 114971 104398 114971 112192 130602 128897 123081 120435 81430 82734 270338 239686 701159 706212 212211 210670 271136 272649 317172 309161 327055 327772 346874 347946 324933 360546 726587 764042 537603 443818 290535 283826 327936 327401 342952 347449 351596 357661 391883 394732 629106 663750 40.55 67.6 1
10:13:13 2023-09-27 350914 348872 85844 86723 132443 132697 132092 132224 94500 92379 101291 102051 123233 124503 354370 381032 1033069 1017366 375104 391497 114971 104470 115449 112268 130635 128932 123251 123650 81687 82734 269437 239346 698467 703219 213212 210411 270688 272876 317836 308261 329582 327207 345894 350858 324645 362879 727741 757256 542194 442897 288779 284267 327795 328528 345623 347902 349370 356866 392158 395845 635374 662082 40.55 67.7 1
10:13:14 2023-09-27 350477 347334 85952 86449 132762 132166 132772 131103 94598 92379 101605 101912 123299 124394 355409 383384 1023849 1014408 376268 390877 115545 104220 115349 112038 131112 128471 123525 123376 81831 82734 270338 237516 703103 704215 212211 211366 270310 272911 316658 310722 326581 328764 343537 346963 326771 360438 729017 766306 538081 444190 288919 285316 326877 327702 342952 347693 351560 356537 395176 393517 630961 664221 40.55 67.7 1
10:13:15 2023-09-27 348893 348908 86004 86604 132569 133031 132739 132349 92728 92534 101613 102382 123200 124795 355013 378997 1038960 1022730 378385 391904 114971 104538 114971 112777 130693 129520 123320 120510 81509 82734 270732 239531 692543 702891 212913 210706 270499 272911 318097 307940 329582 328963 341480 348259 326771 360438 726301 757328 537603 441620 288829 283578 329960 325730 342952 348702 349406 356288 390404 395845 638222 664221 40.55 67.7 1
10:13:16 2023-09-27 347603 347893 85962 86541 132977 132207 132772 131712 94598 92379 101605 101912 123266 124027 355409 379888 1033069 1020336 375181 390912 115645 104432 115234 112192 131013 128808 123354 123650 81719 84400 270338 237551 702888 701197 212913 211035 272292 272008 317207 310135 326617 329760 342472 347739 324933 362658 729533 757364 539452 440157 291151 284445 326948 328729 342952 346934 350993 357914 393141 393517 636571 661972 40.55 67.7 1
10:13:17 2023-09-27 350914 349429 86057 85251 130416 132934 132706 132324 94726 92634 101470 102860 123200 124914 355158 380492 1031568 1013272 380448 390912 114905 104465 114971 112570 130357 129097 123081 120510 81430 84400 269437 239856 705239 705213 212729 211071 269453 274586 317136 309126 329349 329962 343021 347704 325716 358235 725277 766306 531686 447742 288815 284481 329426 325730 344648 347938 350499 354635 393093 396862 634731 663537 40.55 67.7 1
10:13:18 2023-09-27 348408 348590 85920 86537 132569 132935 132556 132349 94532 92379 101291 102115 123266 124570 354907 382739 1033074 1011064 374016 390912 114971 104804 115005 112268 130291 128773 123115 123615 81430 82734 272808 238790 700449 705712 211512 211366 270723 272616 318097 309126 328113 328498 342507 347946 324573 360546 725277 765155 539452 441584 290946 283706 328432 327172 342771 347688 351379 357078 394091 394589 628996 663095 40.45 67.7 1
10:13:19 2023-09-27 352877 348729 85993 86740 130507 132597 132706 131960 94598 92379 101291 102280 123843 124451 354871 378997 1027117 1021922 381083 390912 115004 104504 115200 112192 130947 128897 123286 123615 81719 82734 270338 239007 699580 698123 212949 211366 269453 273747 316658 309595 327650 328729 342568 349094 325190 359352 728466 761219 534898 445895 288757 285316 327901 327437 342952 347211 348843 354922 393369 394106 638258 664221 40.45 67.7 1
10:13:20 2023-09-27 351912 347893 86016 86418 133003 131818 132772 131582 94598 92125 101605 102051 123266 124160 355409 383301 1025590 1014445 377401 390912 114971 104398 115288 112192 130791 128808 123286 123615 81719 82734 269437 239346 699108 702226 211618 211071 269864 272911 317136 310100 324708 329795 342507 348680 325190 362828 729674 770387 539452 446460 288734 284356 329554 329048 342843 347866 351451 355566 392087 392198 631855 664221 40.55 67.6 1
10:13:21 2023-09-27 348689 348817 85961 85240 132818 132410 132523 131836 94500 92379 101543 102178 123233 124768 354907 378190 1035368 1021788 376304 393456 114971 104504 114971 112700 130602 128932 123081 123547 81430 84400 269437 239531 693600 701693 212913 211035 270688 272911 318578 308191 328651 329226 341480 348259 326541 360438 725277 757400 533546 441620 288906 283145 329960 326678 342952 347211 349934 356230 389857 395288 638258 664221 40.55 67.6 1
10:13:22 2023-09-27 349179 347278 85957 86529 132700 132195 132739 131103 94598 92252 101535 101912 123299 124060 354907 379888 1032341 1023243 375979 390912 115037 104254 113771 112115 131046 128505 123320 123495 81719 82734 270338 237280 704091 702226 212729 210706 271621 272876 316947 311078 327055 329510 345370 349836 324825 363026 729387 757292 530463 442874 291212 284303 329125 328658 342952 349095 350499 357914 391980 393338 637928 662266 40.55 67.6 1
10:13:23 2023-09-27 350914 348631 86053 86833 132539 132884 132340 131960 94435 94432 101291 102210 123266 125053 354907 380492 1030106 1011064 378646 390603 114859 104538 114811 112448 130169 129111 123081 123684 81739 84342 270338 238790 694733 705213 212729 211366 269453 274394 316915 308261 329116 327737 343537 349800 325716 358235 721264 766306 539452 445931 288229 284481 329693 325730 342952 347938 350499 354098 392265 395845 634767 664042 40.55 67.6 1
10:13:24 2023-09-27 350642 347893 85924 86575 132573 132415 132560 131906 94565 92379 101291 102077 123266 124570 354907 383079 1029924 1011064 373718 390912 114971 104465 115005 112887 130635 128932 123115 123444 81631 82734 270338 238622 698336 703996 211371 211895 272411 272735 318436 309697 328163 328587 345406 349345 328623 360222 727005 766342 532193 446854 290499 283691 329746 326608 342952 347938 351560 354307 390846 395566 632861 665637 40.55 67.7 1
10:13:25 2023-09-27 351857 347822 85984 86627 132728 132381 132792 131926 94662 92379 101572 102190 123266 124570 354871 379141 1028573 1022515 378501 390912 115004 104470 115085 112268 130914 128897 123286 123547 81654 82912 272808 238669 699698 699073 212913 211000 269641 274095 316623 310064 327614 328463 341445 348259 328208 358992 728429 762761 537603 444528 288721 285031 327901 328919 342952 347695 349370 354635 393922 393195 641985 665888 40.55 67.6 1
10:13:26 2023-09-27 351690 348698 86053 86732 130511 132564 132672 131893 94824 92504 101436 102178 123200 124570 354907 383384 1037294 1014334 376779 391461 114971 104470 115165 112789 130980 128897 123251 123581 81687 82734 272808 239686 698114 706212 212226 210635 271551 272840 317172 309126 328345 327702 344829 347947 324897 360510 727778 765028 536250 440818 290499 284210 328432 327366 345379 347378 352826 357624 391848 394732 629106 663206 40.55 67.6 1
10:13:27 2023-09-27 350914 348836 85884 86686 132470 133135 132274 132361 94369 92634 101224 102344 123200 125015 354621 378155 1032879 1018813 375932 391461 114826 103018 115051 112345 130382 128863 123046 123581 81598 82734 277618 239346 700504 704215 212913 210341 270688 275182 317136 311193 329582 327207 343502 348294 324933 360402 727778 757364 542194 441511 288829 284299 330526 328491 345794 348702 351824 357478 392051 396065 634097 662082 40.55 67.7 1
10:13:28 2023-09-27 351389 347679 86121 86582 133235 132132 133172 131037 94762 92306 101955 101912 124017 123775 355661 382202 1026724 1016607 377365 390912 115004 104364 115200 112268 131013 128863 123251 120435 81687 82734 270338 239346 703934 704215 212509 211662 270688 272876 317172 311042 324419 329724 346628 347946 325418 360402 731119 766269 539452 447303 289059 284694 327671 329190 342397 348916 351560 355675 393057 392377 634694 664221 40.55 67.7 1
10:13:29 2023-09-27 351893 347826 85921 86652 132509 132631 132307 132360 94532 92507 101291 102210 123266 124570 354871 383049 1026761 1013223 379731 390877 114971 104398 115085 112383 131013 128897 123251 123615 81654 82734 272467 237994 701870 705712 212544 211035 269899 274323 315889 310064 328614 328956 343502 347219 326771 358739 728664 765892 540823 447096 288541 285454 328786 328528 345623 347759 351343 355242 394549 396696 632824 666110 40.55 67.6 1
10:13:30 2023-09-27 350841 348550 85934 86467 130944 132000 132743 131712 92823 92312 101605 101981 123299 124093 354907 378791 1033161 1020336 375181 394375 115037 104542 115245 112192 131050 128684 123286 120347 81687 82734 270338 239177 706182 701161 212509 211120 271551 272614 317136 310535 326545 329724 342436 347739 324897 362622 729528 757292 539452 440198 290599 284845 326913 328392 342952 348916 350463 358405 393369 393481 635328 662229 40.55 67.6 1
10:13:31 2023-09-27 352914 347857 85925 86661 132758 132415 132739 132194 94565 92379 101291 102146 123266 124536 354871 378709 1027117 1022515 378538 390877 114971 104398 115370 112268 131013 128897 123286 123547 81831 82734 276126 238669 704235 700098 213397 211000 269829 274131 319530 310504 328054 329208 344567 349686 327124 361885 730884 761329 530463 444009 288577 285280 330021 327631 342952 347938 351824 357188 395140 394661 638149 664221 40.55 67.6 1
10:13:32 2023-09-27 348648 348733 85957 86566 132359 132415 132523 131926 94565 92379 101291 102178 123266 124600 355409 384228 1033069 1012503 375713 391461 114938 104398 115165 112383 130725 128897 123251 123581 81795 82734 270338 239856 699751 705712 211583 211331 271326 272614 318097 309126 328113 328729 343572 348956 324933 362622 726814 767774 539452 440854 290861 284011 329554 327401 342952 347414 351524 357661 391608 395288 630033 663243 40.55 67.6 1
10:13:33 2023-09-27 351640 348274 85856 86690 132500 133060 132274 132390 94691 92634 101257 102344 123115 124981 354621 378155 1038526 1018089 375668 390877 114938 104542 115051 113152 130701 129077 123217 123615 81687 82734 269437 239768 702919 705529 213263 210712 270996 272770 317031 309705 329166 329262 343396 351389 326771 360438 725018 757328 539452 444765 288622 284410 328893 328222 345623 348916 349263 356829 393057 396826 637706 663206 40.55 67.6 1
10:13:34 2023-09-27 351912 347822 85990 86475 132696 131875 133097 131095 94630 92125 101780 101880 123299 123571 355643 382167 1024102 1014408 376834 390877 115004 104364 115200 112192 131046 128773 123286 123547 81687 82734 270338 239346 705503 702226 212211 211662 272411 272911 317136 311042 324708 329724 343537 348925 327233 360438 729533 766306 538081 444190 288793 284543 325928 328693 342952 347693 351560 355784 395216 393231 634075 663963 40.55 67.6 1
10:13:35 2023-09-27 348265 349219 86048 86680 130507 132593 132672 131893 94760 92507 101538 102344 123266 124536 354907 381141 1034708 1021788 375440 391772 115347 104730 115131 112635 130881 128897 123251 123530 81654 82734 270338 239328 696602 700171 212878 211035 270499 272008 319060 309126 327346 330437 341445 347981 326771 362622 729533 763372 538938 441548 291553 283631 328432 328658 342710 347141 350463 356829 390952 393517 636311 662266 40.55 67.6 1
10:13:36 2023-09-27 347568 347857 85994 86500 132797 131784 133039 131070 94729 92315 101605 102051 123266 123927 355158 378791 1033069 1021788 375181 390912 115037 103045 115200 112448 131079 128897 123286 123581 81687 82734 269437 239686 699017 701161 212693 211331 271551 272424 317172 310100 326581 329724 341958 347704 324609 362622 729642 757328 539452 442043 291550 284710 329591 329172 342699 349372 351132 357804 393226 393338 637664 661576 40.55 67.6 1
10:13:37 2023-09-27 349773 347790 85952 86630 132535 132631 132378 132257 92792 92571 101257 102210 123598 124775 354867 381061 1031692 1012503 378646 390912 114938 104576 114971 112777 130423 129111 123217 123856 81598 84400 270338 240026 695794 705712 212693 211331 269418 274586 319260 309126 329582 327737 343347 347704 325716 359028 726301 766306 536710 447960 288757 284778 329658 325730 344892 347938 353328 355748 395768 395566 632824 666110 40.55 67.6 1
10:13:38 2023-09-27 349179 347857 85952 86541 132539 132448 132489 131926 94532 92379 101291 102051 123200 124570 354907 380190 1033069 1011064 376268 391461 114938 102875 115017 112345 130225 128897 123046 123615 81598 84400 270338 238957 704410 702226 211583 211733 269899 272369 318578 308261 328113 328232 342507 347946 327283 360294 728664 770423 539452 444045 291042 283436 329017 327453 342879 347831 351487 356504 390678 394696 629106 663926 40.55 67.6 1
10:13:39 2023-09-27 351785 347822 85888 86541 132543 132415 132639 131893 94565 92379 101291 102051 123569 124127 354907 378997 1025590 1020336 378538 390567 114938 104364 115051 112192 130635 128773 123166 123461 81430 82734 270338 239007 700395 698087 212544 211697 269641 273711 316879 309630 328077 329760 342568 348294 325453 358739 727478 763912 538081 446708 288721 284880 327901 327437 342952 347730 349406 354635 393369 394383 639162 665637 40.55 67.6 1
10:13:40 2023-09-27 350764 348291 85988 86541 132543 132228 132739 131926 94598 92379 101535 101981 123299 124331 354657 382775 1023849 1013944 376233 390603 115004 104364 115234 112115 131112 128684 123286 123495 81831 82734 272379 237994 704063 705213 212396 211366 273025 276158 318817 312888 327786 328356 344430 349416 327160 360294 730884 770497 539452 441367 288761 285387 325963 327401 344783 347759 351204 355712 395454 394661 632723 664111 40.55 67.6 1
10:13:41 2023-09-27 349314 347857 85980 86537 132758 132415 132743 131997 94598 92379 101572 102051 123299 124570 355158 378455 1032185 1020336 375104 394087 114971 104398 115085 112635 130815 129111 123081 123615 81598 82734 275310 239531 697878 700134 212878 211155 269934 272424 319060 309161 327346 329760 341480 347981 326771 362586 729017 761721 539452 441259 291421 283343 327936 328427 342710 347176 350427 357644 390678 393240 636311 661760 40.55 67.7 1
10:13:42 2023-09-27 350914 347857 86048 86537 132792 132008 132739 131070 94630 92379 101572 101912 123266 124027 355661 378791 1033069 1020336 375181 390912 115004 104398 113631 112480 131046 128897 123286 123581 81687 83043 270338 240026 705020 701511 212438 210895 271860 272283 318434 310646 326400 329582 342472 347704 324897 364287 730189 763490 525529 442246 290499 284445 326913 328427 342879 348916 350993 357914 393057 393481 636571 662266 40.55 67.7 1
10:13:44 2023-09-27 348372 348255 85956 86575 132505 132410 132340 131712 94532 92379 101257 102146 123233 124806 354657 380456 1031609 1011064 376233 391497 114938 104470 114971 112635 130390 128932 123115 123615 81430 84367 270338 238957 694126 704215 212878 211733 269453 272911 318132 308226 328651 328427 342986 347482 325716 360402 725358 766414 539452 445858 290883 283578 329925 326678 342952 348671 351343 356808 391980 396187 634584 667020 40.55 67.6 1
10:13:45 2023-09-27 349649 347541 85930 86566 132569 132440 132523 131926 92791 92379 101291 102178 123233 124451 354907 379888 1033069 1011064 375968 390948 114938 102977 113473 113299 130947 129118 123491 120510 81588 83190 272808 240977 697966 705103 212701 211733 269829 272911 318578 308226 328824 328587 342472 348925 325716 360402 724973 770497 535339 446222 288829 283343 328929 329189 342952 348427 351596 355209 390678 395566 634527 664221 40.55 67.6 1
10:13:46 2023-09-27 351898 347857 85867 86541 132539 132232 132523 131712 94565 92379 101291 102051 123233 124160 355643 378997 1027117 1022515 378574 390877 114971 104398 115085 112192 130914 128897 123286 123615 81463 82734 272808 238669 699580 699110 212913 211366 269641 274131 316658 309847 327019 328729 341445 348329 325681 359316 727669 763372 534898 446598 288504 284840 330058 327560 342879 349899 350319 354489 396060 394517 641565 666110 40.55 67.7 1
10:13:47 2023-09-27 349706 348291 85924 86541 130507 132560 132672 131926 94532 92379 101325 102109 123134 124708 354370 381061 1032440 1017366 375989 390912 114971 104504 115120 112415 130980 129111 123286 123615 81631 82734 272808 239346 699515 705213 212928 210853 270723 272876 319530 309630 329349 327207 343312 348294 324933 360474 726747 757328 540823 441548 288870 284445 328893 325694 344892 348671 352325 357408 392230 395566 633758 663243 40.55 67.7 1
10:13:48 2023-09-27 349778 348817 85925 86570 132539 132535 132560 131997 94467 92507 101291 102178 123233 124570 354907 378997 1032952 1020336 376268 391497 114859 104804 114891 112809 130247 129360 123046 120445 81397 84523 270732 239328 704426 702226 213433 211035 270723 273847 317207 309839 329582 328729 345370 351636 326554 360258 728812 763133 530463 441475 290149 284503 329284 328295 345867 348671 349334 356866 392194 394332 639289 663206 40.55 67.7 1
10:13:49 2023-09-27 351912 347826 85990 86537 130979 131942 132772 130873 94631 92125 101605 101924 123332 123571 355158 382202 1023849 1014408 376304 391234 115037 104254 115200 112192 131046 128808 123286 120352 81598 82734 270338 239346 701153 702226 212211 211508 269934 272911 317136 311042 324708 329226 343261 348680 326518 360438 729533 768135 539452 445397 288865 284481 325998 329226 342952 347938 351596 355784 394271 393517 631892 664221 40.55 67.7 1
10:13:50 2023-09-27 351042 347862 85825 86537 132413 132664 132523 132360 94532 92571 101257 102210 123233 124809 354370 380835 1030106 1011064 378646 390912 114780 104432 114891 112635 130291 129145 123081 123615 81430 84400 270902 240026 695508 705213 212729 211120 270878 274951 319530 312369 328970 327595 343431 349908 328623 359702 728258 770497 539452 446246 288757 284485 330464 328528 342771 347938 350957 354384 392194 395557 634097 665637 40.55 67.6 1
10:13:51 2023-09-27 351542 348010 85984 86541 132666 131913 132739 131712 94565 92379 101325 102051 123266 124093 354907 379888 1029380 1020618 378385 393493 115037 104432 115165 112192 131013 128808 123320 123410 81687 82734 269437 238331 701051 702189 213583 210790 270723 274166 316623 310859 327614 329262 342507 349337 326771 359859 729122 757256 539452 441367 288725 285352 327442 327666 342952 346175 348843 356596 394620 394419 639614 663926 40.55 67.6 1
10:13:52 2023-09-27 351898 348255 86005 86529 132535 132195 133006 131926 94500 92379 101535 102051 123266 124451 354907 378997 1026362 1019611 378610 390912 115004 104398 115414 112268 130783 128505 123166 123581 81747 82928 272808 239686 703582 699458 212772 211556 270914 273797 319083 309958 327895 329724 342979 348294 325681 361188 730847 764452 537603 446222 288757 284534 329321 327560 342952 347695 349934 354671 393405 394732 638222 664221 40.55 67.7 1
10:13:53 2023-09-27 350914 347857 85856 86541 132443 132290 132523 131926 94565 92379 101291 102121 123266 124633 354907 383384 1033244 1014371 376245 390912 114971 104398 115040 112448 130390 128808 123081 123495 81631 84400 270338 239516 698873 705712 212878 210888 271361 272876 317172 309595 328113 327702 344571 348801 324933 360546 726747 764524 537603 440854 290883 284485 327972 327172 343200 347724 351824 357328 391944 395144 632714 662119 40.55 67.7 1
10:13:54 2023-09-27 352140 348377 85914 86608 132321 132768 131877 132270 94369 94432 101187 102312 123031 125015 354370 377627 1035221 1017366 375404 390912 114806 104987 113315 113197 130815 129097 123320 120477 81644 82701 277388 239686 695071 704105 212913 210341 270499 272911 317101 309590 328860 326714 342986 348294 324933 360438 729900 757364 540823 441584 288829 284117 329462 327224 344892 346658 349370 356866 392230 393729 636349 663206 40.55 67.7 1
10:13:55 2023-09-27 351186 347541 85952 86533 132385 132410 132926 131712 94631 92379 101605 102051 123299 124127 354617 383079 1023849 1013944 376304 390329 115037 104398 115120 112192 131046 128505 123354 123461 81719 82917 270338 237826 700886 705213 212544 211401 270723 272946 315262 311078 328150 327737 344606 347739 325456 359895 727437 767555 538081 446349 288541 286692 327565 327524 345379 347551 351379 356394 395337 394553 632824 665637 40.55 67.7 1
10:13:56 2023-09-27 348783 347893 85961 85240 131053 132539 132739 131712 94697 92379 101605 102248 123200 124160 355409 378791 1035514 1021788 374925 391807 115004 104432 115120 112192 130914 128897 123320 123564 81631 84342 270338 238825 695470 701197 212594 211366 271136 272043 319096 310100 327382 330527 342247 347981 326771 363207 729606 763948 539452 440890 291357 283613 327936 328729 342952 347211 351307 357914 392158 393517 636311 662303 40.55 67.7 1
10:13:57 2023-09-27 351609 347862 85957 86566 132792 132664 132831 131926 94598 92379 101605 102146 123299 124160 354907 379924 1030363 1022140 379192 390912 115004 104432 115234 112635 131136 128932 123388 123598 81719 84342 270338 237315 709070 702226 213954 211035 270758 275144 317136 309781 328614 329546 346628 351884 326554 360402 731654 757220 536250 444244 288685 286526 328786 329546 344892 348250 350463 358459 396110 395957 641501 666110 40.55 67.6 2
10:13:58 2023-09-27 350800 350966 86239 85158 130080 133587 133952 132889 94861 94662 102374 102771 124579 125843 355143 387465 1039042 1020336 376870 395100 116157 105103 115877 114180 133089 130871 121069 122689 82593 85094 274404 241059 703055 712852 214326 213029 274578 275464 322569 313998 331307 333581 348532 350945 327229 367114 729886 775263 544935 447657 293471 288761 333947 333310 347147 350411 355917 360407 396246 399391 641537 671497 40.55 67.6 2
10:13:59 2023-09-27 364898 361024 88763 86212 135628 139512 142808 142216 93425 95651 106777 106370 130965 129750 366225 395535 1065296 1060439 392208 409490 122103 105110 118300 119535 142208 135899 128678 129057 86583 84789 281905 246961 725347 728669 220531 216049 282707 285315 330768 324712 340407 342131 354863 361164 336713 372593 760167 789993 551790 461314 301085 296780 342744 342758 356226 363213 364923 367095 410074 407658 663546 693849 40.55 67.7 2
10:14:00 2023-09-27 368705 367234 89447 87689 137649 144351 141009 141130 93456 96118 104849 108383 128572 134594 373015 397808 1087580 1066699 396529 413597 122748 106568 120281 123110 141034 139171 132573 129451 87177 85679 284504 248587 729872 734273 220944 217980 283014 285187 333969 324767 342591 342866 358548 364604 336587 376245 762981 797907 551128 462705 304516 297250 346633 345781 358449 365763 367702 371619 407477 409846 671829 695675 40.55 67.6 2
10:14:01 2023-09-27 379648 371924 90384 88343 142596 142803 145193 144828 93710 96118 106469 111935 130496 131888 377495 406652 1091484 1074369 407385 417176 120265 107718 124630 122184 144632 140425 132485 133432 85896 87430 285438 251506 738861 746049 222569 220988 284578 290336 336444 327790 346492 344837 361006 365416 341227 376779 768784 811374 538470 467616 307779 300888 349854 347443 363534 365763 366709 374774 412174 415133 671469 701101 40.55 67.6 2
10:14:02 2023-09-27 378232 374186 90670 88368 143164 143233 146229 145333 93805 95918 107189 110080 131314 131979 378740 411276 1088389 1078269 403050 418456 120844 107751 125396 123023 146255 144623 133244 133633 85938 87254 284887 250943 746730 747108 222939 221665 286204 289005 336208 331314 344674 345928 361006 365188 339612 376245 772168 813451 563588 470534 306473 300984 350661 347961 363939 367561 369443 374930 411644 414917 670873 703483 40.55 67.6 2
10:14:03 2023-09-27 378939 377913 90637 88331 139708 143930 146774 146349 93456 95785 107915 112446 131413 132395 383260 410649 1097708 1086713 409485 423874 120678 107982 122441 124109 147071 142335 134293 134881 86029 87557 288635 252540 744170 744060 222846 222784 285530 288879 337768 329778 342663 347407 359919 363003 338350 375942 772234 811374 558644 467873 306208 301691 347435 347478 364048 368004 367261 369492 409984 412720 673450 705048 40.55 67.7 2
10:14:04 2023-09-27 383424 378538 90417 88239 143520 143731 147252 146689 93488 95685 107882 112446 131413 132328 383260 407614 1097609 1086788 407945 420662 120513 107751 125535 123867 147225 142436 134116 134982 86024 87589 287467 252540 743590 744461 223132 221892 284694 288775 336751 329244 342627 345427 357148 362684 340138 374514 774911 813991 555903 467726 307341 303636 347013 348385 363791 366792 366966 369456 412149 414480 673266 706047 40.55 67.6 2
10:14:05 2023-09-27 383967 378501 90384 88170 139811 143922 148027 147300 93488 95619 107915 112413 132113 132203 384127 410122 1097609 1088335 407982 421290 120513 107900 122441 124157 147172 142268 134639 135322 85997 87621 286454 252540 745097 744845 223795 221701 284907 288793 336751 329279 342627 344802 356645 362713 337568 373939 772779 811727 548312 469201 305741 300740 347750 349090 363021 365763 366673 369528 413382 413821 672459 706121 40.55 67.6 2
10:14:06 2023-09-27 382805 379871 90637 88299 140044 144398 148214 147232 93583 95719 108538 112558 132511 133004 384136 414072 1103619 1096853 405579 423253 121010 108115 123623 124685 150494 143396 135377 135936 86441 87893 284988 252612 754515 753082 224598 221537 286190 288739 336680 330670 342519 346013 357542 365045 337390 373524 772743 811727 559418 468552 306388 301232 349590 350109 360979 366792 370280 372597 414620 411971 673450 709240 40.55 67.7 2
10:14:07 2023-09-27 383160 381078 90798 88368 142056 144769 148834 147472 94028 95852 109014 112926 133336 133415 386412 415052 1106828 1097350 409136 423993 121649 108481 123598 125097 150773 144096 135915 136416 86559 88198 290093 254652 755195 752051 225043 221856 286991 288775 337803 331081 342699 345427 358607 365480 337568 372811 775113 812876 545718 468589 306712 302150 349854 350674 360979 366792 368102 372779 414076 412300 676141 710026 40.55 67.7 2
10:14:08 2023-09-27 385335 384552 91403 88946 142229 145756 152436 151289 94187 96118 109451 113217 133788 134627 389984 417061 1109590 1103788 412843 427671 122498 108915 125032 126050 149765 145099 136921 137625 87499 88901 291003 256278 757624 756328 225801 222721 287283 295910 338860 332589 344674 348765 359919 366538 336551 373675 779364 815144 567555 472050 306784 303142 351726 350674 360979 365681 369515 373643 414328 413203 677666 711068 40.55 67.6 2
10:14:09 2023-09-27 385227 386629 91558 89100 142690 146152 152647 151535 94474 96118 109485 113474 134006 134797 392099 418928 1116048 1106933 410440 427125 123018 109283 125200 126199 149303 145442 137640 138118 87900 88877 290093 256278 759215 760142 225202 222515 288738 295455 339610 333599 345478 347514 359954 366801 337059 373939 781356 811338 564978 475577 308302 304208 351758 351627 363021 368862 369443 373725 414768 413642 678480 713119 40.55 67.7 2
10:14:10 2023-09-27 387650 388065 92033 89598 143216 147691 149592 150282 94796 96352 110194 110767 134663 135998 394494 421847 1125568 1112465 412478 429505 123764 110042 126170 127109 149857 146724 138579 138987 88238 89373 290708 258100 764987 763232 225837 223140 287125 290573 341526 333870 346528 348074 360498 367317 337568 374806 781906 816036 566367 475618 309538 304100 351974 351880 363534 367905 369623 375040 414948 414405 682670 717349 40.55 67.7 2
10:14:11 2023-09-27 390815 389293 92104 89667 143918 147654 150139 148896 95022 96386 110491 111047 134985 135904 393627 422405 1125268 1113061 413795 431573 123863 110058 126271 127489 150198 146798 139000 141417 88512 89529 287232 256648 768231 763730 225837 223140 288133 290397 341706 333654 346518 348839 360754 367655 337461 374692 785803 817080 566367 476483 310305 305746 353965 351844 363791 367869 369659 374784 414840 414405 682670 717392 40.55 67.7 2
10:14:12 2023-09-27 392271 390935 92396 89700 144841 147582 150864 149263 95022 96419 110900 111208 135473 136453 395993 424066 1128468 1116232 414676 432899 123896 110431 126723 127911 150577 147312 139388 141648 88759 89840 292876 257837 765113 766038 225837 223140 288877 290467 341982 335759 346810 349125 359217 365620 337603 375108 785931 820263 564978 477041 310414 306141 354002 353870 362185 369005 371519 375076 414984 414697 684612 719504 40.55 67.8 2
10:14:13 2023-09-27 393940 393494 92681 90193 144922 148619 151241 150290 95151 94236 111388 111802 136314 137107 396732 426003 1129562 1119074 414556 435747 124476 110806 127353 128581 151267 148137 141893 142182 89007 90186 293777 260494 770574 770203 227115 224083 291192 291859 342875 337185 347646 349473 360898 365620 337603 374843 787675 820552 569147 479413 311293 306789 355003 354871 365595 369416 371787 375947 417404 412720 685739 721587 40.55 67.8 2
10:14:14 2023-09-27 393877 394397 92681 90288 145359 148931 152009 150740 95151 94236 111543 112161 136537 136866 399967 427841 1131201 1122060 417636 436145 124681 110959 127598 128849 152181 148656 142160 142449 89194 90467 293229 259033 771423 770387 227115 222058 289044 292206 342983 334561 348335 349653 361006 365400 338113 374806 788269 820351 574305 479413 311293 306753 353356 353617 363556 369310 372357 375920 418440 414881 687537 723641 40.55 67.8 2
10:14:15 2023-09-27 396596 397079 94932 90602 145592 149276 152884 151258 95605 94235 111800 113041 136893 137736 402630 430468 1134488 1125531 421340 437852 125131 111319 128240 129622 152562 149628 138765 139765 89595 90716 293777 260530 778648 772426 227757 222745 289079 292679 344778 337662 348605 350975 360752 365655 338624 374962 789983 827544 571486 479754 312176 305759 354171 354752 364912 369885 372348 376250 416375 414018 687867 724419 40.55 67.9 2
10:14:16 2023-09-27 396736 397079 95166 90760 146239 152322 153165 151989 95605 94268 112146 112906 137304 137637 400741 432609 1134488 1125010 421974 436504 125040 111627 128652 131464 152732 149488 142731 139961 89755 90880 309441 261297 771874 772820 226139 223244 289044 293580 342983 334631 348605 349688 360498 365655 338659 374546 792604 830198 574305 482487 313062 306789 357469 355678 365317 369968 372167 376904 419770 416189 689820 726586 40.55 67.9 2
10:14:17 2023-09-27 403671 399324 95265 90951 146405 150290 153658 152792 95671 94512 112320 113559 137926 138562 406068 435529 1138066 1128740 426904 439037 125438 111732 128768 131966 153224 152791 140040 140968 89965 91438 299428 263070 777594 775154 226139 224300 291274 293858 343231 335850 352879 351880 361006 365223 338624 375979 795066 834238 575714 477530 313507 307685 353392 353958 367736 371809 371787 375076 415056 417434 692649 727138 40.55 67.9 2
10:14:18 2023-09-27 404649 399956 95233 91017 146439 149005 153940 153144 95768 94363 112562 113502 140150 138814 404104 432402 1134488 1124730 423534 439906 125572 113730 128906 132035 153718 153110 140492 141424 90068 91637 295551 264296 777141 779554 227115 224855 289686 293779 346878 338140 348632 351771 361006 366173 338243 376062 795607 835235 575714 477602 313729 307650 353887 353688 368520 372366 371750 375640 415056 417727 697244 728761 40.55 67.9 2
10:14:19 2023-09-27 407385 403350 93711 91353 147226 149285 154621 153889 95965 94555 113007 114159 138358 139256 405673 435082 1137093 1125817 426866 439892 126403 113809 130048 132407 155138 150714 141838 141859 90476 91641 301049 264296 787618 784233 227435 224542 290365 293169 342991 336653 347242 349125 359727 365772 338659 373976 791103 839075 588183 482221 312749 305794 356663 354219 367405 370145 369623 376094 417404 416486 694881 727691 40.55 67.9 2
10:14:20 2023-09-27 405509 403628 95527 91426 147810 153278 154863 153778 95963 94395 115068 113723 140676 138779 405745 441052 1134488 1122333 428562 440894 126021 114103 129437 132591 154283 151847 142132 142842 90345 91887 308719 264597 782704 788418 227757 224716 289783 294695 346388 335934 348571 349688 358974 365223 338374 375832 792788 839075 570983 477638 313481 306428 356627 354752 369400 371809 369551 377622 417404 417798 700613 728809 40.55 68.0 2
10:14:21 2023-09-27 409458 404557 95493 91522 147604 149522 154721 154167 95800 94555 115068 114100 140676 139528 405781 440741 1137130 1123931 429923 441804 125606 114103 129696 132767 154532 151847 141403 142675 90509 92178 298275 266172 775611 787049 226139 224855 289044 294135 345388 334596 347802 350746 360553 365480 335503 375261 790996 829365 577123 477566 312494 307150 357416 355839 365246 373234 369551 377817 414512 415108 702993 727470 40.55 68.0 2
10:14:22 2023-09-27 408549 405835 95763 91904 148249 149963 155289 154841 96261 94555 115182 114368 140970 140254 409955 442093 1155967 1135196 428120 445779 126060 114624 129694 129687 154858 150977 141794 143431 90410 92241 301058 267340 779205 787606 228887 224560 290842 293644 346655 334596 347278 351771 361150 366286 334565 377083 797357 828678 577123 481772 313729 308151 357739 356070 365496 374008 373739 376213 417404 414772 700043 732913 40.55 68.0 2
10:14:23 2023-09-27 405871 408390 95729 91808 147971 150546 155722 155056 96062 94716 115343 114749 141213 140274 411772 438670 1152928 1137255 422199 441696 126821 114306 130879 129331 156143 154002 142354 142871 90950 92241 301049 266739 788497 787049 228079 224507 292129 293133 345301 338619 348852 351771 360754 368208 339416 373647 797211 835855 574305 486280 313952 310053 356449 357789 366674 371218 372611 376783 417252 417890 695902 732913 40.65 68.0 2
10:14:24 2023-09-27 414277 407525 95861 91904 148216 152627 156738 155783 96293 94974 115987 114887 141803 140388 413194 439834 1150188 1138028 431179 447113 126821 114522 130879 130043 156365 151115 142782 143532 91108 94005 299196 267686 785503 788722 227757 225203 290294 294064 345301 337326 348605 351880 361006 364604 336516 373939 796756 839039 575714 484687 313507 308186 357380 354716 367700 372331 374039 376783 414948 416450 694881 731872 40.55 68.0 2
10:14:25 2023-09-27 413104 407596 95767 92031 148454 151064 156260 155809 96127 94781 115687 115032 141385 140648 411456 442201 1146960 1134022 428635 445633 127274 114261 131428 129586 157230 150231 143752 143300 91108 94005 301976 265475 795667 795182 228079 225344 291516 293957 346878 338548 348458 351361 363012 365522 338696 373192 796756 840858 575714 486898 315292 309360 358746 355749 367700 371218 373183 378205 415020 416159 695902 731872 40.55 68.0 2
10:14:26 2023-09-27 413104 409427 96125 91875 149357 150580 157204 155341 96422 94684 115837 114828 141534 140351 412071 447113 1143708 1134830 429923 445417 127064 114488 133593 129865 157011 151565 143951 143566 91426 94103 301058 266172 790548 795634 226139 224820 290497 295865 345023 336075 348327 350463 361006 363548 336044 375640 795629 836598 579942 480377 313702 307650 357667 354716 368808 374605 369551 377060 414660 419405 709130 732876 40.55 68.0 2
10:14:27 2023-09-27 412614 410969 96024 92128 148672 151132 156671 156347 96290 94781 115722 115163 141534 141011 412723 448286 1158745 1137492 429923 448869 126471 112149 131289 131075 156911 152547 143414 144632 91326 92752 301976 269978 783265 795464 228725 224473 291693 294064 346341 335569 350762 351663 360426 365736 335468 375640 800714 836598 581351 480340 315137 308116 356556 357214 367664 374306 369515 375076 418767 415214 708208 733587 40.55 68.0 2
10:14:28 2023-09-27 414240 411904 95796 92191 151211 152038 156766 157107 96127 94813 115837 115243 141731 141005 413341 444340 1162148 1137529 431252 452368 126855 114715 131062 131136 156976 152611 143279 144564 91363 94462 303875 270006 780052 792716 226173 224682 292137 292741 347701 338655 348605 351807 360752 365772 335836 373374 800297 833307 579414 488017 314845 310639 357559 356249 365317 372224 372729 375764 414876 414989 700006 733031 40.55 68.0 2
10:14:29 2023-09-27 417341 414485 96058 92191 149155 152004 157966 157326 96422 94845 116067 115700 138263 141331 418137 444376 1153502 1141314 433668 448000 127315 115011 131796 131103 157670 152717 144179 144803 91779 93202 304810 268761 802183 796761 227596 224820 293637 294370 345578 339202 349347 349653 361006 364640 334494 369488 796793 843267 578178 488280 315292 307150 359323 356391 367736 371218 369623 377853 415056 415249 701073 732476 40.55 68.0 2
10:14:30 2023-09-27 414885 413830 96445 92196 152085 151550 158225 157107 96487 94716 116183 115163 142067 140912 414723 451070 1146261 1136817 435866 448143 127308 114715 133943 131136 157670 153139 144179 144803 91682 94462 303875 267147 796334 800008 227757 224820 289924 295614 348847 339098 350799 349894 360862 363406 336409 372366 795483 844201 578533 483750 314658 307650 358241 356391 369956 373759 369479 376213 415056 416521 708208 734741 40.55 68.0 2
10:14:31 2023-09-27 415417 414890 96493 92601 152118 152460 158190 157291 96358 95039 116449 115912 138237 141406 417695 453659 1160463 1140804 432956 450786 127451 114989 134036 131202 157785 153499 144611 145236 91812 94594 303875 269626 804642 799588 228941 224161 290731 293850 347178 336075 347278 351844 359665 365188 333947 373976 801433 832311 587647 484344 313952 309086 356627 356391 366596 374640 372312 375040 415056 413333 704023 736824 40.55 68.1 2
10:14:32 2023-09-27 414367 415101 96295 92446 149643 152562 158902 157801 96290 94942 116102 115852 142084 144500 418358 447223 1164560 1143413 428672 449162 127695 114909 134293 132012 160360 152751 144979 145371 91865 93266 304810 269898 801344 798985 228079 223400 292476 293957 346878 339262 348852 350710 359919 366544 335836 372401 799879 837781 579607 488974 313225 310273 357955 358544 366596 371774 369659 375644 418289 413947 700576 737944 40.55 68.0 2
10:14:33 2023-09-27 417548 415106 96325 92191 150133 152422 161267 157361 96454 94781 116333 115309 138522 141436 419355 449658 1157924 1150114 435866 452209 127729 114943 134293 131836 160465 153244 144782 145475 92036 94659 304810 269175 799340 797890 226173 225309 290806 294713 345649 338144 346720 351880 360462 362968 336786 369524 800297 838415 581351 488059 311801 311152 358495 357896 368520 373199 372729 375498 413565 415108 699858 737097 40.55 68.0 2
10:14:34 2023-09-27 423471 418530 96192 92574 152089 152909 161042 160870 96454 95007 116333 116045 138591 144478 420616 453659 1159266 1138442 436533 450782 128099 112299 134599 132631 158553 154346 144981 146559 92052 94890 306511 272098 789956 802429 227435 225344 291516 293580 347737 337634 349347 350458 360898 364605 333911 372212 797995 835417 577123 486172 314393 308151 359901 356356 365496 374008 369551 378302 414328 412755 708208 733587 40.65 68.0 2
10:14:35 2023-09-27 414957 417447 96333 92578 149918 152948 161302 160722 96454 95039 116333 116045 138522 144548 420616 453163 1162148 1140605 432476 450926 127940 115012 134492 132423 158998 154094 145286 146220 92133 94759 306753 270567 799838 804776 226647 223469 292172 294100 347178 336582 348362 350746 358548 364867 335582 372520 801359 835855 599321 483135 314514 309413 356449 358113 367520 374640 369479 373944 415056 417300 711154 737907 40.55 68.0 2
10:14:36 2023-09-27 418262 417367 94559 92510 148441 152849 159112 158137 96887 95233 113606 116138 139428 141803 422070 450926 1161964 1156085 434938 450962 128152 115012 134813 132656 159550 154307 145416 145945 92357 94726 305746 270315 800591 802429 226841 223538 290842 294677 345578 338144 348595 350710 357433 362459 336311 369380 800087 845724 574305 487588 313481 309086 356056 356356 368225 372366 369515 373342 414656 415179 704023 738059 40.55 68.1 2
10:14:37 2023-09-27 423961 417700 96392 94397 150479 152951 161598 158242 96487 95007 116565 116238 138977 144377 419780 450062 1160427 1143487 437096 450998 128152 112341 134621 132639 160906 154235 145759 146493 92293 94891 306511 270567 796485 804710 227757 224682 290701 295207 346549 340050 347683 349509 360826 363080 333442 368269 800297 843267 583895 491760 315516 310017 359575 356356 367147 370180 369443 376250 413350 413982 701110 735185 40.55 68.1 2
10:14:38 2023-09-27 426783 420093 96499 92702 148345 153692 159112 161693 96722 95168 116565 116658 139332 143043 423005 457350 1162148 1136685 433192 454833 127906 115080 134621 132856 160983 154626 145759 146765 92293 94956 306753 273842 811899 808775 227115 223503 292377 293169 348847 337634 348852 349688 360752 363548 332864 369452 796829 835417 585324 486208 313702 307685 359901 356391 365496 373221 369219 376250 414328 414405 708208 736824 40.55 68.1 2
10:14:39 2023-09-27 419884 420236 96367 94439 148309 153122 161746 161199 96454 95039 116599 116464 139461 144931 421034 458856 1164625 1144943 432207 453973 127913 112341 131337 132722 157810 154665 145994 146662 92481 95085 307697 272795 799178 809349 228402 225400 291728 294064 346655 338619 350762 349371 356645 363548 333839 369452 801359 836007 578876 484896 314215 308186 356592 357501 367147 374640 368368 373342 415056 413333 712350 739766 40.55 68.1 2
10:14:40 2023-09-27 423166 423966 96226 94730 152407 154077 161372 161826 96454 95590 116437 116853 139461 145192 421070 451506 1171368 1150151 432692 455585 128118 115217 134784 133164 161088 154837 145996 147001 92454 94990 306753 275145 798928 804206 227435 223503 292377 292064 347701 339678 348358 350746 358295 364604 332522 368305 802387 839418 582466 491410 315292 308945 358098 359676 365353 371632 369479 374893 414840 414989 703489 740084 40.65 68.1 2
10:14:41 2023-09-27 426369 422774 96397 94500 148912 153547 161999 161382 96519 95039 116669 116619 140230 142943 425715 453586 1162074 1149729 439888 456193 128405 112341 131528 133164 158347 154837 146505 147449 92713 95348 306511 273786 803406 806486 225837 224161 290701 294100 346655 339715 347337 349688 359665 361375 333568 367198 800297 843267 583895 490169 314845 307650 359901 356356 367147 370145 369551 376213 413055 412791 703104 737384 40.55 68.1 2
10:14:42 2023-09-27 423827 422783 96636 94328 150004 153054 158798 161164 96816 94845 113870 116271 140827 144548 423628 458646 1156207 1143487 438599 455585 128611 115309 135019 132922 158447 154802 146744 147243 92713 93098 309586 270531 802377 810362 227115 223503 289959 295650 348354 337895 350228 348456 358440 362572 333803 369202 798980 845543 582466 487133 315137 307220 358241 356391 368556 372224 367225 374774 413709 414018 710330 740256 40.55 68.1 2
10:14:43 2023-09-27 423740 423831 94758 93087 149251 153974 158045 159764 96851 95362 113870 116753 140263 145325 423628 458820 1164597 1144943 436176 456229 128453 112243 134984 133198 157944 155199 146744 147551 92777 95154 304108 273786 804394 811581 227596 223124 291728 294064 346691 336653 347278 349688 356395 362424 332828 369083 799485 835417 583895 484760 314215 308222 356592 357466 366596 374043 367261 372479 414656 415169 711114 740079 40.55 68.1 2
10:14:44 2023-09-27 426820 424120 96359 94856 148478 154360 161929 158506 96487 95523 116669 117161 139527 145502 423664 454544 1173728 1152607 437187 454365 128576 112373 135019 133628 158447 155697 147150 147649 92704 93334 303875 276514 798637 808202 227774 223400 291547 293026 347559 339536 347583 349688 357720 363512 330996 370289 801218 837854 590316 489441 314565 308151 357702 357179 365204 371253 369551 373342 414328 412623 701998 739632 40.55 68.1 2
10:14:45 2023-09-27 428066 423980 96568 94634 149801 153726 158675 161635 96952 95459 113812 116853 140251 145086 426170 457822 1163736 1155201 442611 456521 128611 112406 131800 133633 158733 155805 146813 148237 92906 95187 309311 273786 805947 807058 225837 224408 289888 294100 346134 337670 346810 351312 357470 360225 332828 367126 801254 845127 582466 489901 311801 309157 357702 355286 367147 372105 369335 373079 411209 412720 703104 737981 40.55 68.1 2
10:14:46 2023-09-27 428592 426270 96593 94598 149419 154073 158784 157659 96816 95837 113779 116953 140827 145179 423773 454579 1165863 1152308 440246 458170 128865 112329 132073 133566 159359 155415 147563 148031 92933 95154 308642 274562 812232 811545 227115 225666 291053 293822 344576 338463 348852 347443 357756 361305 333839 367114 800026 846957 582466 486652 314436 306970 358853 356164 367700 370109 366673 373980 412475 412720 707706 738193 40.55 68.1 2
10:14:47 2023-09-27 428786 426256 96464 94697 149759 154300 158675 161740 96848 95103 113779 116853 140396 144989 426206 460120 1158819 1143487 442925 454437 128186 112373 135054 133666 158481 155805 146813 148066 92941 95253 308642 274756 805415 813917 225837 223503 289044 293858 347457 336618 348358 348599 357470 360546 331032 370778 801359 840748 599321 486788 313594 309251 358098 356884 366417 373186 367261 372815 409984 413570 712165 737384 40.55 68.2 2
10:14:48 2023-09-27 426442 425256 96602 94697 149767 154368 159627 158405 97085 95686 114126 117142 140750 145396 427688 463632 1173754 1153279 439028 457106 128487 112438 131619 134289 159072 156101 146468 148099 92906 95221 308642 275340 816608 811545 225837 222745 292223 293026 347773 336653 347337 349724 355610 360800 329782 367974 801254 829473 585324 487588 311836 308222 356342 356391 365460 373221 368663 371655 412475 412623 710330 740176 40.55 68.1 2
10:14:49 2023-09-27 427081 425282 96527 94730 149797 154506 158961 158539 96519 95523 113812 117764 140425 145573 428125 455574 1175562 1155201 435176 455787 128879 112438 131891 133759 159494 155875 147185 148066 92906 95287 309311 275340 811490 811607 227115 224873 291516 294207 345507 338584 346664 348946 356217 362826 331605 367114 800087 841805 568667 492810 313225 309288 356663 358292 366596 370109 370843 372779 414984 413530 702034 739820 40.55 68.1 2
10:14:50 2023-09-27 432946 428936 96793 93087 150181 154403 159435 158944 97015 95588 114068 117242 140817 141568 429082 460274 1167110 1153427 442353 460122 128728 112516 132095 133759 159292 156166 147459 148480 93034 95352 308642 275926 807728 813881 225463 223400 290329 293545 346620 339679 346810 347514 357433 360190 330478 366781 800865 846920 576212 490898 313952 307150 359323 355784 366524 369521 367813 373944 411173 413821 703987 737981 40.55 68.2 2
10:14:51 2023-09-27 430227 426557 96971 94699 151007 154043 160233 157801 97384 95168 114179 116853 141141 144918 430019 463385 1162111 1150151 442814 457070 129121 112825 132724 134390 159834 156101 148149 148584 93258 93271 310530 274196 810514 818506 225837 223055 289009 293868 345543 339098 348632 347478 356038 358828 331785 368156 800187 843230 587647 487243 313702 307150 357667 355286 367664 371774 368221 372443 409984 414697 712624 737981 40.55 68.2 2
10:14:52 2023-09-27 427684 430495 94697 95018 150177 154824 159469 159045 96949 95685 114291 117561 141073 145706 430055 463024 1171368 1152607 437751 458108 128968 112593 131982 134196 159950 156563 147838 150914 93034 95450 312162 276122 809484 817962 225837 227184 290497 292892 345649 335569 348852 346712 353940 360764 329746 367114 802002 839039 583895 486172 314179 307150 356056 357143 365424 371774 367178 369528 413055 412551 714192 742186 40.55 68.1 2
10:14:53 2023-09-27 430829 427917 96727 94692 150004 154575 159469 159519 96981 95555 114101 117365 141605 142076 430784 462614 1179719 1156679 441624 458968 128557 112902 132073 135136 159316 156886 147427 151018 92777 93495 311592 277694 797418 811545 225837 222711 292952 292884 347701 338108 345722 349125 355005 360190 327724 368977 802388 834166 581704 486580 313952 308151 356627 356320 364073 371774 368368 372861 411788 411032 707669 741658 40.55 68.1 2
10:14:54 2023-09-27 428289 429134 94591 94762 150278 154575 159469 159045 96816 95620 114101 117633 141044 145671 430970 459976 1175429 1159042 437678 458466 129147 112438 132347 133977 160037 156350 148044 148376 93034 95319 309586 275731 813021 815648 225837 223140 290771 293537 346878 338405 345956 348385 354863 361164 329568 364714 802497 843802 587960 490716 313952 307650 356627 357430 367151 371995 367225 369456 413346 411357 703489 744188 40.55 68.2 2
10:14:55 2023-09-27 434464 431371 94632 93220 150626 154828 159910 159232 97017 95751 114324 117652 141172 141602 431275 459652 1164597 1153427 444716 459112 128968 112593 132164 134196 159561 156711 148147 150914 93034 95352 304437 276317 808725 815693 225519 222058 289044 292687 345543 338655 345722 346433 356109 358578 328715 364271 801433 846050 592142 490935 313952 306536 358493 355250 365460 368677 366673 372779 409913 412261 703987 739201 40.55 68.2 2
10:14:56 2023-09-27 433058 429130 96795 94659 150731 154111 160489 158877 97146 95200 114423 116886 141305 145090 431275 466591 1162148 1150114 445095 458466 128968 112593 132608 134301 160037 156707 148109 148615 93319 93367 309136 275340 813191 820868 225837 224398 290576 294263 347615 336440 348605 345948 354507 358828 330710 365404 801433 845652 582466 488280 313702 309506 359555 355286 367370 370109 367178 369528 409984 413821 713363 740079 40.55 68.2 2
10:14:57 2023-09-27 431027 430912 96602 94897 150181 155108 159978 159519 97387 95783 114324 117633 141234 141966 429321 465273 1176369 1150114 439723 459868 128968 112670 132675 134415 160037 156886 148286 150983 93034 95485 312162 278210 807407 820045 225837 223140 290497 292206 347369 336618 346528 345392 355290 360190 327724 365966 799730 836598 582466 488974 312678 306789 358781 356356 364329 370145 365095 373306 411823 410095 712350 740162 40.55 68.2 2
10:14:58 2023-09-27 431135 430454 96736 94766 150282 154609 159978 159519 97047 95783 114357 117633 141272 142217 429997 467599 1178797 1158080 442076 463654 129079 112902 133017 134534 160413 156965 148458 149311 93258 93367 312162 276906 807856 818542 225693 224162 290294 292206 345578 334561 346810 348765 355487 359114 327688 364859 801433 839075 587647 485878 313702 306685 355521 356391 364364 370109 366622 369420 411823 411032 715261 738161 40.55 68.2 2
10:14:59 2023-09-27 433279 431380 96731 94856 150593 154897 159502 159587 96949 95979 114258 118060 141175 142432 431016 462723 1180675 1159386 440273 459940 129295 112747 132959 134542 160259 156886 148493 151123 93034 95584 312162 276837 812909 815648 225678 227112 291982 291317 345336 338144 345441 347235 353409 359938 327688 363171 800050 840858 579607 490898 313952 306935 356306 356391 363783 368677 366122 371236 412113 409772 703489 739985 40.55 68.2 2
10:15:00 2023-09-27 431440 432222 94628 94831 150727 154833 160867 159418 97416 95816 114726 117499 141997 141663 433420 465345 1171220 1167229 444277 459868 128968 112593 132675 135038 160481 156851 148493 151194 93292 95517 310530 276673 821120 815955 225837 223140 288133 293133 344540 336582 345932 347514 351787 356691 328219 364014 802388 845420 589410 486616 311801 308081 354454 354219 367922 369521 368221 368237 408119 412297 708208 739192 40.55 68.2 2
10:15:01 2023-09-27 436086 431731 96728 94823 150282 154609 160233 159553 97114 95653 114403 117667 141305 145777 431281 460120 1169670 1152707 441633 459904 128968 112815 132696 134449 160259 156921 148389 151263 93034 93399 312545 276906 811969 818395 224282 224169 291815 292099 346878 337492 342519 348104 354330 358871 328311 363720 800087 843230 589255 492361 313062 309142 357631 354149 364364 369521 369980 369276 407512 410167 701998 740079 40.55 68.2 2
10:15:02 2023-09-27 435437 432881 94729 94923 151106 154936 160678 159486 97182 95491 114535 117438 141339 145502 433691 467383 1165453 1151787 446794 459940 128865 112747 133431 134668 160293 157249 148493 151229 93292 95419 323985 276906 814506 820661 225202 223140 287862 292687 345578 335534 346247 346155 353374 357863 326736 364896 800297 844022 589613 487243 311801 306257 356592 353652 365460 371253 367178 369420 406266 411357 714212 739554 40.55 68.2 2
10:15:03 2023-09-27 436856 433097 96593 94861 150244 155143 160233 160318 96981 96011 114324 118223 141272 142861 431934 465849 1174699 1146738 444110 462614 129375 112980 133419 134839 160713 157479 148978 151651 93292 93431 313637 279277 811392 823202 224347 223140 289853 291741 345578 336075 345467 345392 354437 358828 325716 364859 799575 839418 583359 488974 313433 306222 357702 354184 362948 370109 367178 369456 406871 408230 711077 740079 40.55 68.2 2
10:15:04 2023-09-27 435054 433129 94664 93215 151216 155074 160523 160063 97179 95913 115083 117987 141339 142876 432687 469062 1178877 1159349 441597 463341 128968 112902 132925 134786 160259 157614 148388 149520 93292 95584 312545 276837 814718 819429 225202 223205 289009 292206 346620 334596 344674 347514 351787 356974 327477 365708 801821 834166 585324 488059 313062 307185 354987 355250 364073 371218 366848 368237 408728 409484 712856 738161 40.65 68.2 2
10:15:05 2023-09-27 435822 435945 96602 94898 150731 155074 160489 160463 96981 96299 114324 118184 141503 143069 434961 465273 1180588 1160925 441260 463159 129258 112902 133360 134567 160549 157359 150927 151404 93034 95584 312162 278115 816489 818542 224569 223140 292103 293297 344576 338392 342699 346433 352315 359114 325716 360510 802424 839075 568667 491629 312841 306257 356056 357166 362948 367869 368221 369088 409984 407623 704824 740581 40.55 68.2 2
10:15:06 2023-09-27 435742 433142 96862 94827 151149 154893 161294 159587 97179 95588 115221 117667 141595 145777 432678 465849 1172979 1166962 447159 463341 129465 112747 133277 134575 160583 157394 150996 151333 93292 95584 312162 275530 813438 817962 225202 222827 289027 292241 343506 336111 344674 346433 350699 357612 326700 360546 802424 845724 596660 486616 313062 307185 353887 353900 364876 367905 366659 367095 406871 410167 709286 738416 40.55 68.2 2
10:15:07 2023-09-27 439060 435439 94765 93215 151115 155039 161096 160361 97281 95946 114891 117892 141997 142126 435468 462015 1173865 1159386 445242 463705 129465 112747 133243 134673 160549 157649 148908 150424 93292 93327 312545 276837 813088 818235 223831 223140 287923 291352 344540 337634 342591 345463 353409 358546 325716 360546 799485 838451 589791 492013 312176 306008 356627 353652 364329 367869 365059 369384 406301 409484 703028 740084 40.55 68.2 2
10:15:08 2023-09-27 437392 434506 94729 94861 151245 154858 161071 159620 97146 95979 114502 118060 141763 142162 432750 467599 1167976 1157253 444204 464032 131585 112593 133897 134449 161062 157221 151276 149311 93550 93367 312545 277496 823965 824224 224196 223105 290576 292064 345411 336476 345016 344284 352350 359086 326665 362033 801433 848638 560808 491629 313729 306356 358791 354184 363273 366738 366067 369420 407477 408875 708171 741313 40.55 68.2 2
10:15:09 2023-09-27 440594 436816 96764 94996 150623 155177 160489 160608 97080 96242 114680 118257 141339 142894 432714 469026 1175442 1149296 446717 464688 129499 112902 133243 135109 160583 157940 149081 151719 93292 93463 313637 279401 827817 824225 223089 222827 289009 290193 345578 335534 344638 344873 353409 356656 326771 362658 799164 836634 588866 486544 313062 306789 357415 353900 362115 368970 366363 369456 406266 407017 712350 740079 40.55 68.2 2
10:15:10 2023-09-27 432683 443300 96732 94852 151003 155143 160891 160574 97342 95979 114937 118093 141992 142432 435303 471788 1177957 1157253 444073 464397 129293 112902 133431 135084 160994 157729 148698 149904 93486 93367 312418 277652 816562 825393 224569 221919 288737 290573 345039 334561 346247 343321 351992 356905 327877 364287 800297 839075 589410 487588 312714 306789 357216 355784 363237 368970 364408 367978 408764 410317 716348 738161 40.55 68.2 2
10:15:11 2023-09-27 438233 434943 96598 94959 152333 155801 160523 161088 97114 96661 114357 118454 141322 143502 435235 465522 1184051 1161899 442354 465345 129499 112902 133243 134736 160583 157940 150996 151614 93034 95620 315065 279473 825728 818235 224182 222359 289079 295565 344540 339098 342555 345392 350980 356940 324933 360148 802350 838446 578178 491629 311955 305973 354454 356558 363534 367321 367178 367683 407512 405240 706537 740581 40.55 68.2 2
10:15:12 2023-09-27 443601 436598 96799 94762 151250 154858 161864 160405 97582 95914 115116 117959 142389 142028 436125 467419 1178005 1168537 445541 464688 129398 112670 133679 134938 161407 157659 151242 151544 93421 95551 314452 276025 818397 820661 225202 221856 287910 291419 344923 335569 342627 344837 351992 357613 325681 359316 801254 838415 578178 490169 313507 306789 354454 355286 364038 367286 365808 368986 408764 408839 705057 740581 40.55 68.2 2
10:15:13 2023-09-27 441854 435059 96765 94831 151216 155143 161406 160574 97179 96011 114904 118093 141997 142230 436230 464796 1174699 1159423 447561 465345 131460 113204 133679 134736 161062 157905 151066 151648 93292 95618 313499 277724 813880 820661 222939 222515 288942 290242 343506 336618 342037 344873 352350 356859 326711 360402 798885 843194 596660 492397 311734 305998 356592 353122 362693 366738 367178 368237 408504 410731 706537 740463 40.55 68.2 2
10:15:14 2023-09-27 439558 438048 94697 94920 151635 155005 161450 160472 97348 96011 114891 118003 141796 142466 436162 468773 1166211 1156022 446163 464688 129618 113057 134083 134711 161354 157649 151381 149986 93550 95419 313363 275760 823926 825393 223167 221856 288942 291352 342983 335569 342663 343026 350980 356859 331207 358199 799730 847592 578178 490205 313062 306357 355521 353652 363237 365681 363857 368237 408340 407658 709790 740297 40.55 68.2 2
10:15:15 2023-09-27 440571 438020 96695 94791 151103 155104 161406 160463 97179 95815 115004 118093 142025 142000 436538 470903 1167939 1155070 450864 465345 129285 113213 133766 135348 161149 158136 151560 147861 93486 93431 327202 277581 814191 827699 223025 222373 288093 290467 343541 334022 342375 346306 351992 355788 331368 360172 799730 844925 582466 487588 313062 306573 354454 353122 364364 367905 363857 367166 406043 408588 713202 740084 40.55 68.2 2
10:15:16 2023-09-27 437609 436736 96736 93215 151111 155143 161552 160608 97450 96011 114680 118237 141829 142894 437192 472788 1178877 1152670 441561 465345 129147 112825 133679 135130 161096 157835 149395 150045 93356 95618 312545 279799 817923 826564 223638 220511 287295 289436 345790 334561 342699 344842 351296 357863 324861 360112 797995 836634 599197 486544 312176 306573 356592 353652 363021 367613 364444 368273 408340 405204 712350 740079 40.55 68.2 2
10:15:17 2023-09-27 436122 436807 96665 94824 151250 155927 161440 160642 97179 96043 114891 118454 142284 143319 437555 475433 1179719 1159191 445448 466334 129293 113057 133796 135322 161363 157624 151382 147861 93292 95552 313499 280074 815781 826564 223867 220846 288942 292675 346388 334596 344674 342902 350210 355876 324897 359859 799730 836007 587960 486580 312619 305675 356092 354752 363534 367613 364150 368273 407156 405169 711077 741131 40.55 68.2 2
10:15:18 2023-09-27 437938 436486 96703 94799 151144 155177 161739 160608 97211 95979 115037 118257 141960 142335 437555 472038 1180675 1161073 447159 463314 129105 112902 133277 135143 160616 158196 151031 151683 93292 95584 315065 278579 813803 823059 223132 220546 288833 295983 344576 333520 342037 344873 351497 356859 323911 360438 800087 829401 582466 487588 310634 305759 355003 353122 363021 369005 364996 367863 406043 404602 710330 739498 40.55 68.2 2
10:15:19 2023-09-27 438339 440314 94624 93215 151111 155727 161304 160986 97214 95979 114891 118319 142291 142957 437701 467455 1183945 1163332 441106 465163 129507 113057 133897 134702 161096 157877 149325 150184 93516 95651 315561 279437 822674 823202 222783 220511 288133 295565 344923 336075 341555 343356 351992 357863 324139 358163 801254 839418 586510 491665 311293 306789 353922 353900 360979 365646 365033 369092 406266 403967 704060 741473 40.55 68.2 2
10:15:20 2023-09-27 452896 436798 96703 94730 151279 155143 161586 160608 97211 95783 115116 118093 142496 142398 439202 471788 1173824 1166999 449551 463314 131425 112902 133897 135384 161096 157975 149289 151753 93421 95651 312162 278151 822515 820697 222654 221164 287804 290925 344923 334561 342314 345573 350737 356859 324933 357408 800087 838379 578178 490552 311734 306789 355003 354219 365078 368235 364116 368499 410074 406875 705983 743771 40.65 68.2 2
10:15:21 2023-09-27 443262 438540 94705 93087 151245 155143 161586 160608 97344 96011 115500 118237 142255 142762 439275 471788 1177957 1169370 451504 465163 131460 112902 133990 135253 161499 158196 149289 150044 93421 95553 320529 278579 819177 822477 222435 221701 288093 290573 342441 334561 340524 345392 351992 354685 324897 358199 802192 844494 586510 486652 310414 306008 353887 353870 362185 366482 365513 367082 405363 406411 704060 737639 40.65 68.2 2
10:15:22 2023-09-27 443040 438112 96665 94795 151279 154902 161586 160642 97211 96043 114958 118290 142724 143304 439197 469026 1171368 1161636 449013 466335 129528 113213 133923 135262 161509 158679 151523 148362 93421 93527 315065 279293 821095 825393 222243 220656 288973 292054 342983 336311 340452 345573 350210 354437 324753 357947 799485 843230 579607 491665 310414 305298 354454 353870 362150 366738 366104 366028 405363 405275 704023 741131 40.55 68.2 2
10:15:23 2023-09-27 442228 439382 96765 94861 151313 154902 161620 160574 97344 96043 115182 118372 142724 143126 446791 470572 1171368 1159423 448060 464327 129618 112747 134116 134702 161680 157940 151627 151402 93550 95584 316524 277493 825274 826741 222399 220511 288870 290432 342983 334596 342555 342902 350210 354720 323875 356835 800297 845688 587960 492434 311293 305926 355521 354621 361102 366792 363893 366837 405685 405204 704060 740079 40.55 68.2 2
10:15:24 2023-09-27 442412 439109 96871 94636 151800 154902 162103 160497 97615 95914 115726 117987 142917 142365 440021 476626 1170433 1160234 450237 467288 129563 112980 133990 135143 161611 158101 149952 148326 93550 93399 315405 277652 821343 829315 222066 220440 287890 290432 342983 336471 342555 342902 351992 354685 324296 357946 800297 847325 560808 491629 312176 304350 354952 354871 363791 366792 362686 367059 405971 405169 708171 741313 40.55 68.2 2
10:15:25 2023-09-27 444820 439382 96791 94827 151279 155333 161922 161122 97379 96011 115407 118338 142724 142432 439819 475104 1169633 1155985 453666 465343 129237 113057 134082 135330 161197 158674 149289 148833 93421 95553 315065 279437 829465 827289 221817 221129 287193 289480 343471 333870 341519 344842 350683 352527 324296 357911 800297 838379 590860 487243 312176 305890 356008 353870 362115 367286 360573 367863 403547 406056 717359 739899 40.55 68.2 2
10:15:26 2023-09-27 446442 439978 96760 95018 151149 155905 161415 161535 97315 96274 115182 118681 141625 143712 440443 472298 1178960 1153316 449061 465997 129465 112902 133679 135507 161475 158674 151382 148528 93292 93431 315065 281163 814324 828532 220979 220405 288824 290409 345655 333870 341483 342902 350966 352562 322786 358199 800026 839075 589410 488280 311293 305890 355505 351844 363021 367286 360609 367603 403476 403967 713670 739554 40.55 68.2 2
10:15:27 2023-09-27 440351 441016 96627 94861 151250 155177 161586 161345 97312 96043 115149 118454 142123 143358 440131 473698 1179714 1155985 445146 465670 129465 112902 134158 135364 161896 158312 149604 148193 93292 95586 315561 279473 829091 828532 222364 219377 288738 290409 344923 335759 342001 342830 351744 355503 321844 360167 797959 834166 598291 488974 311293 305172 357486 355227 360763 368790 360537 369170 405826 405617 712202 740983 40.55 68.2 2
10:15:28 2023-09-27 441367 440323 96727 94758 151250 155644 162123 161467 97514 96011 115249 118454 142255 143225 440443 476443 1178840 1159386 445497 465343 129430 112902 133679 135109 161354 158417 151487 147920 93292 93356 315561 279473 817593 827736 222364 219719 288093 290409 342983 333870 342555 342552 350401 355752 322557 359619 799164 836561 578178 488974 312176 304030 353887 353582 360979 365646 360537 368683 406043 406119 714175 741658 40.55 68.2 2
10:15:29 2023-09-27 441711 439740 96778 94831 151283 155861 161922 161379 97478 96043 115520 118454 142389 143901 440443 476551 1184767 1163740 450150 466582 129507 113213 134049 135416 161475 158508 149638 148799 93550 93463 316524 279437 817215 827897 222115 219956 288093 290409 344923 333834 342001 342650 348532 354685 322332 358708 799730 835708 578178 486898 312176 304136 354502 355373 360979 367825 359415 366526 406043 406155 715297 740835 40.55 68.2 2
10:15:30 2023-09-27 437372 441380 96665 94856 151601 155940 161552 161525 97146 96339 115149 118454 142221 143591 441877 471788 1180819 1161890 446400 466069 131642 112902 134453 135109 161373 158417 149498 147989 93421 95651 315065 281163 819501 824225 221160 219377 288824 288775 342983 334525 339389 344842 349590 354153 320573 357121 800050 829401 586510 489405 309538 306789 354502 353870 360943 365611 362758 365934 404721 404833 708208 738416 40.55 68.2 2
10:15:31 2023-09-27 440081 442075 96632 94758 151283 155177 162382 161432 97516 96209 115500 118353 142449 143291 441771 472679 1183852 1169370 446717 465997 131734 112747 134116 135424 162295 158498 149707 150149 93421 95553 317494 280074 828798 826564 221670 218659 288093 295928 342983 334525 339902 342902 349590 355467 320869 357946 800949 837817 582466 491629 310414 305890 355003 354871 360943 366792 363271 366526 406007 404833 705057 740545 40.55 68.2 2
10:15:32 2023-09-27 442703 440395 96770 94766 151283 155177 162363 161122 97644 96011 115633 118454 142584 143126 438960 472333 1179714 1170085 451135 466069 131460 112980 134116 135330 162190 158452 151592 148359 93486 95685 317486 279007 823512 825393 221670 219565 286879 295800 342983 335759 340452 342902 347804 354649 322822 356861 802571 838379 560808 490515 310086 305675 354002 353087 363534 366792 360645 366489 405790 405867 709130 744188 40.55 68.2 2
10:15:33 2023-09-27 445634 440912 94770 93087 151845 155688 162512 161535 97648 96274 115407 118257 142783 143901 441509 475769 1180558 1167754 453208 466069 131425 113213 134015 135330 161611 158674 151557 148326 93421 93324 316524 279473 822064 824809 220979 219754 286879 290409 342983 335759 340416 344842 347768 352562 323574 357403 800050 844458 568667 486616 310414 305460 351974 354871 364048 366792 360609 364828 405971 404567 707669 738161 40.55 68.2 2
10:15:34 2023-09-27 446858 442147 96627 94791 151283 155896 162103 161379 97510 96339 115282 118454 142485 143324 439888 471788 1176308 1162726 452145 466725 131642 112980 133948 135457 161611 158674 149603 148866 93421 93367 315405 279509 822847 827736 220290 219754 287310 290517 342717 335759 338365 344842 349063 351471 321844 357037 800050 844458 590860 491024 310423 306644 354603 351699 363791 367237 362613 364682 402128 405615 707114 741658 40.55 68.2 2
10:15:35 2023-09-27 444791 442106 96761 94762 151987 155905 162035 161379 97478 96043 115249 118454 142711 143324 439614 471788 1174699 1161899 450864 467190 131460 113057 133897 135364 161611 158674 151627 149270 93421 95586 316524 279545 821360 827326 220290 219412 287283 290409 342983 334525 338365 342902 349585 351998 320869 357403 801433 838451 578178 492861 309283 305890 355003 351844 363021 366792 363530 366786 402307 405404 701998 741131 40.55 68.2 2
10:15:36 2023-09-27 444499 442151 96736 94831 151283 155896 162103 161637 97411 96496 115566 118454 142289 143316 442911 475396 1179506 1160925 451393 467311 129791 113057 134454 135008 162545 158241 147840 148191 93550 95618 316524 279437 830658 829741 220255 219070 287283 290409 342417 337356 340416 342552 349908 352527 320869 356609 802002 843230 586510 491976 310414 303673 353887 353313 360979 365727 360645 367082 402873 404833 704787 740079 40.55 68.2 2
10:15:37 2023-09-27 444345 442003 94724 94667 151736 155177 162622 161122 97677 96011 115633 118257 142749 142894 440270 478039 1171331 1159943 454721 467090 131334 112902 134116 135458 161646 158709 151521 148461 93486 95651 318022 279401 820658 831931 220290 219035 285717 295455 342983 333870 341749 342794 349590 352527 322822 355743 798032 848191 568667 486616 311293 304030 355003 351880 363389 365763 359415 366786 403512 403931 710330 739228 40.55 68.2 2
10:15:38 2023-09-27 447082 442156 94705 93215 152021 155870 162417 161535 97713 96274 115759 118353 142812 143291 443031 477895 1174699 1157702 450647 468479 131209 114063 133986 135653 161577 158967 149603 149171 93550 93527 320529 281163 818720 832201 220290 219719 285601 290517 344923 333834 340488 342830 348818 352527 322571 355743 797995 845688 582466 488280 311293 304407 354752 353870 363534 366792 358874 365971 403261 403931 712120 740079 40.55 68.2 2
10:15:39 2023-09-27 448874 444653 96560 94865 151250 156039 161586 161671 97407 96339 115215 118782 142255 143824 440305 475211 1180316 1153427 451183 468479 131334 112980 133679 135458 161611 158967 151627 149171 93421 93527 314599 283033 819639 832201 218921 219035 287688 288775 344511 333870 339938 342866 348537 350385 319863 357946 799730 840858 589410 487588 310414 304958 353784 351488 360979 368754 362098 365642 403532 404117 716413 739968 40.55 68.2 2
10:15:40 2023-09-27 445018 441719 94628 93215 151601 156009 162069 161637 97411 96371 115215 118883 142783 144300 440270 475176 1180588 1155070 446430 468616 131425 113057 133897 135585 161646 158967 151557 149517 93421 95685 318635 282665 819858 833380 219912 218436 287890 288775 342983 333870 339389 342311 349908 351471 321338 357946 797995 836634 586510 488789 310414 304530 355003 351771 360399 367308 361841 366526 401107 403056 711041 738059 40.55 68.2 2
10:15:41 2023-09-27 440975 445272 96627 94726 151283 155930 162103 161671 97411 96075 115282 118454 142584 143591 441178 478039 1180588 1158525 447853 468479 129549 112980 134125 135598 161680 158932 150023 148600 93421 95651 315561 281596 818961 832201 220326 217676 287648 288793 342983 333870 340452 340761 349626 352562 318896 356861 799575 838823 578178 488863 310341 304351 355468 351663 360219 367237 359814 366862 400929 403021 711114 740079 40.55 68.2 2
10:15:42 2023-09-27 441818 444141 94891 94827 151283 156004 162103 161671 97478 96537 115600 118454 142684 144200 441620 478003 1180588 1160754 446576 468918 131460 112980 134116 135551 161680 158940 151661 149171 93421 95718 316524 282031 819748 834224 220290 217676 287283 288775 342983 333870 339938 340761 349626 352562 321118 356572 796793 834524 578178 488974 310195 303142 353356 351880 360399 366792 359415 366786 403512 402454 711844 739783 40.55 68.2 2
10:15:43 2023-09-27 441813 445276 96598 94697 151283 155896 162069 162034 97478 96075 115693 118613 142745 143688 444836 481169 1180588 1162615 449331 468665 129507 113213 134167 135551 161646 158967 151554 149171 93516 93495 318022 281759 822847 831024 220290 217571 286991 288775 342983 333834 340452 340725 347524 352562 318896 356339 797995 834166 586510 486580 310414 302858 354002 353870 360689 366535 357794 365971 404721 403056 714212 741131 40.55 68.2 2
10:15:44 2023-09-27 444996 445272 96589 94730 151283 155896 162103 161705 97344 96043 115600 118454 142289 143392 441584 477294 1186364 1164382 450864 468515 128968 113213 133243 135807 160950 158967 151346 149650 93292 93559 316524 282501 814645 827326 219569 217676 286476 288775 342983 332895 338401 342902 345645 351471 318932 355780 800297 829473 568667 486208 310195 304744 351974 351880 360943 367308 358297 362590 403512 403056 714212 743659 40.55 68.2 2
10:15:45 2023-09-27 446908 446432 94798 93220 151149 156405 161484 162380 97380 96603 115454 119029 142548 144470 441237 472405 1182676 1165826 449441 470315 131425 113057 133897 135585 161407 158826 151627 149138 93292 93495 317664 283703 821850 827736 219605 218414 287283 288106 342983 333870 337855 342902 346443 351471 318896 357440 801433 829401 587960 487588 309538 305030 351974 351880 360979 365356 360247 362627 402873 403056 712350 740021 40.55 68.2 2
10:15:46 2023-09-27 441809 443670 96602 94697 151317 155212 162103 161671 97411 96339 115520 118454 142651 143392 444032 473770 1179185 1170359 447536 468185 129653 112747 134150 135364 162197 158709 147840 148528 93486 95618 315065 279545 827116 827326 219912 216965 286768 288775 341706 333870 338092 342552 346722 352562 317898 354416 801433 836634 592142 490898 308628 304530 351830 351555 359026 364858 360393 363580 403049 401111 707114 742149 40.55 68.2 2
10:15:47 2023-09-27 444605 446857 94531 94729 151770 155143 162622 161525 97648 96011 115633 118454 142749 143126 441439 477155 1183123 1172711 451504 468845 131676 112902 134150 135551 162163 158904 150162 149138 93550 95618 320529 279473 826307 827362 220290 217303 285601 288883 341946 333870 338365 342311 346722 352527 318896 353594 800297 841245 592142 490898 309283 304030 351974 353870 360943 364340 359451 363725 404721 403021 704096 742755 40.55 68.2 2
10:15:48 2023-09-27 449102 443981 96698 94697 151317 155787 162397 161671 97510 96075 115633 118454 142795 143358 441764 475916 1178877 1167828 454230 468918 131460 112980 134116 135398 161680 158856 151731 149105 93292 95651 316524 281199 823734 827736 220531 218167 285365 288775 342742 333870 338365 342902 345419 351884 320099 354125 802423 845634 560808 491061 309392 304315 351830 351663 360907 365179 359090 360551 401989 404833 708097 740545 40.55 68.2 2
10:15:49 2023-09-27 449123 445341 96636 94701 152021 155905 162622 161671 97510 96043 115633 118454 142783 143901 441728 472369 1180588 1161927 454647 468918 131460 112980 134116 135458 161646 158967 151696 149138 93421 95651 316524 281975 827805 827326 218206 218319 285365 288775 342500 333870 339444 342902 345680 349337 318932 353594 799485 843267 568667 486616 309538 305460 351974 351524 360979 365727 359126 360515 400192 404264 707706 738161 40.55 68.2 2
10:15:50 2023-09-27 449766 444328 96770 94766 151317 156039 162937 161984 97615 96570 115806 118748 142649 144006 441584 474462 1179719 1165137 454721 468665 131425 112902 134116 136076 162183 158896 147738 149205 93421 95685 318022 282466 821800 829777 218206 218121 285682 288775 342742 333870 339203 342830 346722 348329 318861 353594 801433 838487 560808 488789 306712 305030 351974 350746 360979 365471 360537 362627 399280 403659 703028 740079 40.55 68.2 2
10:15:51 2023-09-27 446867 444988 96598 94692 151283 155644 162137 161671 97510 96075 115633 118454 142519 143392 445360 475881 1172897 1162726 450575 468954 130014 112593 134184 134770 162457 158342 148507 148224 93550 95486 316524 279581 831199 832201 218511 217303 285280 288775 340638 333870 338365 340211 347488 349337 317933 351605 799164 843230 568667 491665 308592 303106 354002 351240 360689 363574 359994 364864 402676 402168 706537 739820 40.55 68.1 2
10:15:52 2023-09-27 448321 447173 94664 92898 152157 155039 163006 161501 97713 96274 115826 118454 142749 143160 444299 480562 1171368 1159868 450185 468918 131585 113057 134150 135330 162163 158649 147942 148766 93550 95552 316358 279509 834375 834818 218546 217338 285566 288775 340638 333834 338436 339697 347245 349337 317933 351460 798032 844852 587728 490552 309538 301794 354002 351524 360399 363503 357794 364864 400473 402454 706166 739201 40.55 68.1 2
10:15:53 2023-09-27 448463 444328 96762 94533 152371 155177 162691 161379 97677 95913 115939 118290 142783 142466 441439 481872 1171368 1159423 454721 468688 131368 112902 134116 135253 162016 158967 150162 149510 93486 95618 318449 279473 827110 834561 218546 216965 283826 288883 341465 332859 338436 339697 346438 349861 318896 351460 797995 846358 583610 492886 310159 303800 353857 351627 360799 363397 359826 364645 400612 403161 708060 740079 40.55 68.1 2
10:15:54 2023-09-27 448092 444988 96627 94566 152055 155896 162588 161671 97510 96331 115633 118454 143010 143358 445919 479826 1174605 1159423 455983 468990 131243 113057 134344 135585 161680 158967 150027 149205 93421 95553 316524 281632 822828 834561 218546 217303 283826 288788 342742 333099 339150 340211 345680 349372 319379 351460 799164 843267 593797 488280 309975 301336 351974 351253 360979 364631 356182 363725 400473 403695 710808 740079 40.55 68.1 2
10:15:55 2023-09-27 450192 447063 96589 94734 151283 156182 162363 162189 97344 96371 115706 118951 142783 144300 444299 478148 1177207 1155201 454721 469026 131209 112980 133645 135619 161646 158967 151486 149684 93034 95620 318635 283703 817479 833380 217306 217489 285584 287010 342983 332608 341344 340474 345467 349836 317792 354271 797849 840478 587960 486751 309539 302928 351974 349653 360713 365763 357184 363030 398055 402454 713202 738059 40.55 68.1 2
10:15:56 2023-09-27 450220 449821 96568 94831 151182 156148 162382 162154 97346 96503 115520 118782 142539 143811 444227 478075 1180675 1155070 452255 471643 129430 113057 133990 135585 162095 158967 151627 149205 93292 93419 318022 284105 818053 835744 217493 216931 285677 286974 342464 332859 337819 340690 346651 348189 317602 354380 797394 837817 586510 487588 309028 302822 351974 349545 358772 365727 357184 362554 397463 401183 712624 737944 40.55 68.2 2
10:15:57 2023-09-27 447191 445684 94770 93151 151811 156375 162417 162311 97546 96603 115566 118913 142812 144055 443937 477859 1180551 1156716 450507 468629 129459 113213 134083 135649 161982 158433 150057 149205 93421 93431 318635 283503 820321 836600 218136 216257 286003 287090 341946 332823 339684 339661 346687 349267 318787 353557 795629 834129 592142 488280 308556 302858 354002 350391 358197 365143 357184 363689 398334 399671 712350 738170 40.55 68.2 2
10:15:58 2023-09-27 445783 447687 96598 94729 151052 155861 162622 162189 97478 96339 115520 118782 142783 144300 444927 482212 1180588 1159386 448549 471375 129327 112825 133990 135551 162095 158967 147738 149613 93292 93399 319607 282902 827123 834561 218511 216223 285530 286974 341910 333328 338330 338601 347856 349302 315912 353557 796192 834129 560808 488023 308592 301794 353965 350391 358161 364894 359973 363948 401465 399529 712239 737773 40.55 68.2 2
10:15:59 2023-09-27 445989 447865 96730 92958 151635 155974 162588 161705 97478 96628 115520 118777 142942 144023 441439 482212 1183104 1162427 449821 471643 129237 112902 134116 135547 162016 158932 149917 149171 93292 95618 316524 282902 823803 834561 218511 215887 285330 287077 341946 332968 338056 338637 346408 350350 315947 351496 796664 834166 568667 488280 308556 302822 351974 350145 357622 364631 356933 363396 398299 398795 709998 737944 40.55 68.2 2
10:16:00 2023-09-27 453464 448040 94563 94630 151283 155861 162588 161705 97478 96075 115633 118454 142783 144300 445241 481211 1183104 1163294 450213 468954 129465 112902 134116 135551 162129 159163 147840 149171 93292 95651 319607 282865 821718 834561 218206 215887 284658 286974 340914 331583 338365 338601 344571 349826 316389 351424 797871 835968 560808 489412 309097 302866 354465 351591 358018 364453 359791 363507 400402 399635 710330 741313 40.55 68.1 2
10:16:01 2023-09-27 446491 448161 94737 94733 151702 156004 162622 162622 97849 96538 115600 118782 142716 143690 443973 483432 1183104 1162726 451504 471643 129465 112902 134083 135521 161646 158932 150162 149205 93292 95651 316163 282902 823060 833970 218206 215887 284694 287077 341430 331816 338330 338601 344571 350350 315912 351424 796793 829401 582466 488974 309501 302511 351974 351807 358197 364084 358011 362590 401071 399391 712587 740079 40.55 68.1 2
10:16:02 2023-09-27 448178 447010 96564 94569 151283 155861 162475 161671 97478 96339 115600 118454 142716 143824 444927 478111 1188047 1166042 450539 471715 128968 113057 133243 135901 161577 159413 151557 149890 93034 93527 316524 284178 823285 829777 217493 216072 284374 286450 342695 331529 339334 340582 343396 350894 319056 351352 798943 834671 560808 485410 306820 302858 350948 351488 358629 365692 358772 360370 400437 400584 716413 742186 40.55 68.1 2
10:16:03 2023-09-27 449457 449038 96459 94831 151216 156544 162069 162708 97478 96668 115249 118947 142586 144850 444927 476922 1189808 1164404 451960 472425 129147 112980 133679 135551 161646 158967 147636 149617 93292 93367 316692 284508 825328 829118 217493 216431 285094 285824 342464 332589 337730 340761 343502 348259 315691 351569 800297 832311 579607 486627 307779 303070 350629 350674 358449 365435 357184 359827 398685 399671 711844 742065 40.55 68.1 2
10:16:04 2023-09-27 445824 447639 96568 94630 151283 155896 162622 161705 97478 96075 115633 118782 142749 143858 446366 477294 1185486 1168659 449514 472345 129549 112902 134150 135440 162501 158820 150513 150887 93483 93431 319607 282320 830418 831857 219286 214815 284875 287324 339670 333654 338448 339661 343572 349826 315595 351244 800297 829401 582466 490169 306424 304015 351726 350427 356583 362415 357220 360407 398649 397609 703987 741131 40.55 68.1 2
10:16:05 2023-09-27 444204 447010 96731 94527 151980 155177 162657 161671 97644 96043 115666 118454 142716 143358 447182 478039 1183945 1172636 452145 472382 131642 112902 134125 135458 162535 158685 150237 150676 93486 95584 317486 281163 832116 832448 218171 214919 283790 287864 339336 332823 338724 338708 343537 349826 317707 349272 800297 838118 593429 489441 306676 300878 351155 351519 357407 362097 359536 360262 400964 398654 706109 742864 40.55 68.1 2
10:16:06 2023-09-27 448926 447495 96702 92702 151980 155177 162917 161637 97849 96043 115792 118454 142980 143358 446963 477967 1180588 1173695 455182 471679 131425 112902 134390 135518 162163 158967 147942 149171 93356 95584 317486 281795 829369 828532 217528 215587 282925 287891 339849 332319 338724 338673 342507 349337 316425 351936 800297 839039 590670 489441 307346 302150 351650 351771 357658 361331 357148 360407 401036 401186 701961 738161 40.55 68.1 2
10:16:07 2023-09-27 446219 448116 96564 94504 151736 155177 162622 161637 97510 96331 115633 118454 142980 143358 447182 478111 1180588 1171192 455692 472345 131391 112825 134344 135330 162388 158967 150132 149171 93292 95584 319607 282031 830013 828532 217493 215552 282099 287652 339849 332500 338724 339626 342472 351389 318947 351723 799278 835855 560808 491410 307560 302432 351263 350494 356405 362923 357687 360370 399244 397573 707039 740070 40.55 68.2 2
10:16:08 2023-09-27 447527 449821 96602 94569 151669 155757 163516 161671 97644 96075 115906 118454 143001 143502 446635 478075 1184037 1174530 452255 473086 131517 112902 134116 135330 162163 158820 147942 149138 93421 95485 318022 281795 831549 831576 217528 214884 283940 287855 338860 332859 338448 339149 343261 349337 317707 349308 799730 837817 589199 490133 307341 301691 350948 351771 357371 361331 356146 360370 400437 398166 701961 737114 40.55 68.2 2
10:16:09 2023-09-27 450786 447989 96522 94467 151736 155212 162657 162215 97644 96043 115633 118454 142947 143392 447182 477823 1178877 1167828 456952 471715 129465 112825 134344 135364 162129 158967 150237 149205 93356 95486 316163 282865 830937 830051 218976 216049 282642 286795 339742 331673 338338 340582 342979 350894 319281 351524 799730 839075 589199 489405 307341 301865 350342 351452 358197 361331 358772 363181 403532 398795 702991 741229 40.55 68.1 2
10:16:10 2023-09-27 450781 449821 96568 94471 151907 155644 162657 161637 97677 96075 115826 118454 143111 143413 446963 478111 1179820 1171192 457429 472382 131425 112825 134116 135364 162163 158967 147840 149205 93292 95584 321034 282230 826875 829154 217120 215552 282182 286974 339849 331816 338724 339351 341699 347739 316389 348709 800297 841453 590670 486580 307341 301232 349818 350710 359278 361331 358011 359285 402391 400299 708084 741473 40.55 68.1 2
10:16:11 2023-09-27 452140 449007 96560 94565 151736 156004 162622 161705 97510 96075 115600 118454 142716 143904 448132 476551 1179962 1161890 455266 471389 129465 112825 134344 135570 162330 159089 150654 151099 93486 93495 316524 283193 826270 832448 218358 217878 283809 286262 340363 332319 336156 339411 343121 347804 317707 349308 799730 838415 585241 488627 305490 302858 349854 348283 358484 362380 357184 358960 397029 399391 701998 740079 40.55 68.1 2
10:16:12 2023-09-27 452444 451771 96497 94569 151283 155644 162622 162076 97510 96011 115633 118454 142749 143790 446999 476587 1176299 1162726 453909 473086 129465 112747 133679 135330 162430 158967 147840 149205 93421 95618 333699 282902 831330 833380 218050 214919 282925 286061 338824 333364 336668 338126 343537 347946 315920 349272 798032 841453 592142 492460 307123 301901 351686 348385 357550 362274 360047 360226 396885 398654 703770 737944 40.55 68.1 2
10:16:13 2023-09-27 451692 449711 96560 94565 151811 155905 162972 162154 97612 96339 115666 118782 143178 143751 448704 480852 1174699 1162726 454287 473457 129618 112670 134589 134702 162682 158452 149048 148866 93421 95386 319607 281831 839673 835744 216446 214919 283245 286535 338278 332319 338484 337072 343607 348925 315920 348709 797959 838415 590670 490133 307123 300319 351974 349054 357658 360216 358518 360443 399275 398481 701961 738027 40.55 68.1 2
10:16:14 2023-09-27 452288 448376 96501 94504 151770 155644 162657 161705 97677 96075 115826 118454 142980 143358 446004 482672 1171368 1159423 458357 473791 131368 113048 134116 135478 161680 158967 150162 149650 93292 95584 319607 282902 823631 836930 218050 214919 281599 287679 340363 329778 338947 339597 345650 348747 317634 350265 797247 843839 584786 491760 307341 301157 351974 348528 357371 360216 358011 360226 396281 398760 705105 737944 40.55 68.1 2
10:16:15 2023-09-27 450960 450161 94697 92574 152119 155143 163178 161413 97811 95815 115826 118257 143178 142759 447036 482672 1171368 1161073 457242 473122 131334 112747 134116 135330 162163 158709 150162 149105 93034 95485 320579 281163 827779 836337 218707 214850 281599 286974 338824 329813 338724 336564 342507 348680 317707 349916 796793 838451 594952 489441 307197 301157 351974 348528 356619 360216 358011 360407 397029 398166 704023 736861 40.55 68.1 2
10:16:16 2023-09-27 452435 449359 96602 94471 151317 155212 162691 161637 97510 96011 115633 118454 142980 143369 446999 482672 1171368 1158525 458321 471389 129147 112825 133897 135177 161646 158967 147840 149238 93227 95486 319607 282647 824550 837413 218358 216652 281458 286195 339742 329635 338577 337948 345406 348925 317483 349558 796793 838415 593459 491760 305670 301157 351726 348283 356333 360509 357757 360407 397029 397609 701998 737420 40.55 68.1 2
10:16:17 2023-09-27 450570 450340 96593 92574 151980 155143 163030 161525 97677 95979 115826 118257 143079 142894 446319 482672 1171368 1159150 457317 472382 129499 112670 134083 135232 162190 158967 150057 149171 93292 95551 317486 281795 836858 836930 218050 214517 281135 287073 338824 329778 338724 336564 342507 347946 315920 349273 795066 838451 586257 486652 306468 301325 351726 348283 356583 359929 356669 363069 399058 400054 707114 737759 40.55 68.1 2
10:16:18 2023-09-27 453347 450455 96534 94458 151317 155074 162622 161739 97510 96011 115600 118454 142736 143050 446999 482297 1171368 1158908 459389 473500 129190 113213 133981 135570 161880 159024 147840 149824 93292 93431 321034 283393 822601 838985 218050 214919 281249 285860 340399 329671 338724 337309 342472 347946 318337 350403 796793 843230 592142 486544 306676 299373 351443 348563 357693 359929 355917 359827 397029 398760 708208 738193 40.55 68.1 2
10:16:19 2023-09-27 453125 449359 96392 94496 151736 155644 162622 161705 97510 96075 115520 118454 142980 143392 447669 484189 1173865 1159423 458682 473791 128968 112902 133901 135585 161646 158967 147738 149650 93034 95551 333577 283503 825937 836930 216823 214919 281170 285223 339885 329315 337730 337072 342232 347946 315920 350380 795496 844925 586257 491760 307788 299267 351542 348420 356476 360040 356779 360226 399166 400336 705057 738045 40.55 68.1 2
10:16:20 2023-09-27 450602 449072 96768 92638 152021 155143 162691 161671 97677 96242 115919 118372 142980 143324 448303 483763 1171368 1159423 458284 474193 129285 112825 133712 135364 161680 158967 151731 149646 93034 95551 321034 282665 823515 836930 216823 214517 280847 286061 338895 329279 337767 336564 342762 347946 315920 348779 795666 838379 590670 491373 304810 299408 351479 348319 356619 360181 357757 360370 397029 396461 701429 736861 40.55 68.1 2
10:16:21 2023-09-27 460492 451163 96564 92574 151669 155212 163171 161671 97677 95979 115826 118290 142934 142852 448156 483387 1171368 1159423 458734 474126 129147 112747 133990 135458 162016 158967 147942 149205 93227 93164 321034 282031 828922 836930 216823 214219 281035 286687 339324 329528 338192 338637 344919 347839 315509 348705 797247 840711 583610 491760 304739 300058 351479 347514 356583 360761 358990 360081 396763 396461 703104 737796 40.55 68.1 2
10:16:22 2023-09-27 452297 449712 96593 94397 152119 155143 163212 161413 97510 96043 115826 120787 143079 143259 449292 481246 1171368 1162726 454623 472019 131334 112670 134116 135329 162016 158066 148203 149105 93292 95419 316358 281199 836389 836783 216823 214219 281866 286535 337803 329849 337730 336058 342507 347946 315883 348779 796829 841453 590670 489478 306033 299408 351479 347514 356583 359678 358011 359827 397029 396461 701429 737485 40.55 68.1 2
10:16:23 2023-09-27 451545 449712 96531 92446 152010 154893 163065 161525 97677 96011 115826 118372 143224 143126 449721 483387 1171368 1161073 455442 473791 129499 112593 134125 135143 162129 158750 150233 151099 93483 93399 315566 281776 829339 838118 216643 214448 281666 286378 338610 329635 337548 336022 342212 347458 315920 348285 797247 842645 591966 486652 304810 299164 350661 347550 356047 359140 356998 359827 397029 396426 701961 736861 40.55 68.1 2
10:16:24 2023-09-27 458770 450664 96527 92446 151871 155143 163178 161525 97811 96167 116019 118290 142980 142759 447766 483763 1172062 1161073 457205 473791 128968 112670 134083 135384 162016 158820 150057 149138 93034 95419 321551 281795 827668 836416 216823 214219 280315 286097 337803 329586 337767 336022 341445 347946 315920 348285 798032 838451 591966 486688 304810 300307 350948 347698 357983 360889 356417 362001 396849 396320 706337 736713 40.55 68.1 2
10:16:25 2023-09-27 450832 450381 94656 92574 151766 155177 162951 161671 97709 96043 115885 118372 142783 142894 448974 484139 1171368 1163332 459932 472831 129190 113057 133923 135322 162060 158861 150162 149583 93292 93335 317486 282756 824088 836184 216823 213556 282707 286365 338860 328782 337170 336022 341445 347560 315920 348532 793381 843267 586257 486616 306658 298466 350948 347514 357983 359105 355917 359285 397029 396391 705094 737787 40.55 68.1 2
10:16:26 2023-09-27 452334 449604 96435 92450 151317 155108 162657 161705 97510 96043 115633 118372 142736 143413 448339 484969 1171368 1159386 459717 473791 128968 113057 133679 135143 161646 158967 147840 149205 93034 95387 318022 282902 822828 836930 216823 214185 280376 285833 338824 328551 337455 336058 341172 346935 315415 348559 797871 843692 584786 491061 304703 299232 350768 347372 356405 359000 356526 359285 397029 396426 702991 739201 40.55 68.1 2
10:16:27 2023-09-27 453594 451021 96560 92446 151766 155177 163030 161569 97677 95979 115826 118290 143014 142894 448974 484139 1171368 1159423 459932 473791 131243 112747 134116 135143 162163 158967 148441 149171 93034 95419 317486 282067 830279 836416 217782 213556 280315 285896 337803 329279 337730 336022 341445 347458 315920 348285 795629 838415 594952 486652 306250 298919 351479 347514 356047 358854 355953 359285 396993 396426 703489 736967 40.55 68.1 2
10:16:28 2023-09-27 451829 449491 96435 92446 151753 155615 162657 161671 97677 96011 115826 118372 142980 143225 449721 484175 1171368 1159423 458645 474462 129285 112747 134158 135364 162016 158967 150237 149271 93559 95453 319854 282702 836513 836416 216823 215891 282308 285009 338539 328640 337584 337534 342979 347031 314707 347573 795483 841343 590670 486652 306195 299373 350948 347372 355441 358569 356998 361487 396957 396285 703104 736967 40.55 68.1 2
10:16:29 2023-09-27 450904 450904 94430 92382 151942 155143 163178 161413 97776 96011 115919 118372 142934 143215 446594 483763 1171368 1162726 457429 474126 131243 112516 133990 135143 162129 158967 147942 149002 93034 95386 318022 281199 831303 836184 216823 213522 280402 285223 337566 329315 337170 334578 341445 346935 315367 347792 795629 838451 584786 486652 304560 298466 350912 347478 357476 358604 355953 359249 396957 395801 704456 737377 40.55 68.1 2
10:16:30 2023-09-27 450832 450904 96430 92601 151766 155143 162917 161671 97510 95979 115666 118127 142980 142759 449292 484856 1171368 1159386 459656 473791 128879 112593 133679 135143 161680 158720 150498 149550 93190 93399 319607 282792 823744 838118 216823 215133 280139 284844 338171 327790 336942 337130 346901 346414 314599 347536 795030 841453 583610 486616 304595 300804 349890 346920 355477 358569 355880 359213 396641 395766 704104 735743 40.55 68.1 2
10:16:31 2023-09-27 453546 450868 96530 92446 151563 155108 163130 161637 97744 95847 115826 118093 143113 142861 449721 484103 1171368 1159386 457886 474462 128968 112593 133864 135130 162016 158826 150233 149071 93034 95386 317486 281740 828474 836930 216823 213191 279853 285209 337732 328250 336906 334543 342979 345857 313894 346700 795359 839039 590670 489405 304732 301157 349603 348728 357983 363075 357357 359950 395589 396961 702956 737162 40.55 68.1 2
10:16:32 2023-09-27 453726 451052 96359 94462 151283 155177 162622 161705 97478 96339 115806 118454 142848 143824 449611 481211 1175442 1165549 456666 473980 129507 112670 134546 134974 162634 158644 149084 150570 93421 95351 319607 282031 833579 836930 216715 213522 281135 284916 335737 329813 336436 337203 341410 345857 313894 347473 793345 838806 589199 486616 304516 299338 349854 346362 356034 359105 356962 358167 395732 395766 703104 736930 40.55 68.1 2
10:16:33 2023-09-27 450899 451089 96367 92574 151736 155143 163426 161671 97478 96075 115520 118454 142716 143358 449292 482636 1171368 1162726 454551 474126 131391 112593 134116 134668 162422 158452 148574 148969 93034 93195 321034 281596 842763 836416 216518 213487 281258 284951 336208 329778 336394 334508 342834 345609 314525 348522 797812 840748 590670 490364 304695 302596 349112 346499 355334 359643 357504 357593 395409 396853 702993 736824 40.55 68.1 2
10:16:34 2023-09-27 450908 451120 96329 92714 151567 155649 162622 162076 97478 96043 115441 118454 142716 143392 449611 481532 1173728 1162726 455678 473791 131460 112438 134150 134702 162648 158417 148938 148257 93292 95352 333456 282502 834857 836930 216518 212827 280938 284281 335702 330545 333685 337094 341410 345822 313674 347756 796229 839075 580166 486616 304732 299408 349572 346398 355192 359929 357504 358132 395176 395213 702605 735849 40.55 68.1 2
10:16:35 2023-09-27 453500 451125 96363 94406 151283 155143 162657 161705 97379 96043 115441 118454 142716 144040 451071 482261 1174699 1162726 454623 474206 131425 112438 134116 134702 162422 158452 148338 148461 93034 95253 319411 281831 832822 839234 216715 215374 283107 285044 337762 329635 335975 337203 342943 345402 313715 348102 797959 839075 589199 488974 304300 302584 348448 345356 355192 359140 356962 359403 394549 395213 701110 736930 40.55 68.1 2
10:16:36 2023-09-27 453296 450800 96333 92574 151250 155610 162657 161705 97411 96043 115441 118454 142749 143790 449611 480852 1173856 1162452 456016 474462 131425 112438 134150 134668 162710 158452 148574 148561 93034 95386 321034 282902 831257 835744 216213 217711 280416 283414 335737 330545 333685 334508 341172 345579 313382 348285 795666 839075 592142 488974 304300 301230 348765 345392 355214 359175 356962 360171 394262 396889 700852 739201 40.55 68.1 2
10:16:37 2023-09-27 450714 451089 96196 92446 151736 155108 162657 161671 97344 96043 115441 118454 142783 144300 449611 482636 1171368 1161598 455942 474462 129499 112593 133982 135093 162703 158438 149051 150605 93292 95350 319411 281451 839185 838985 216482 214830 280994 284281 334763 328782 335646 334472 342762 345160 313382 347756 796229 839075 583610 486544 303869 299338 347750 345356 354375 359140 356709 358967 394549 395143 701110 736000 40.55 68.1 2
10:16:38 2023-09-27 454531 451161 96367 92446 151250 155212 162510 161739 97478 96011 115600 118454 142749 143790 449611 480562 1173728 1162726 455947 474462 131425 112418 134526 134668 162682 158161 149151 148561 93292 95287 330239 282702 853257 836930 216213 217604 280315 283847 334763 329813 333685 334472 342979 344783 312942 347955 796829 839075 589199 487588 304547 300492 349815 348235 356440 359000 354657 357768 396849 396709 707114 739931 40.55 68.1 2
10:16:39 2023-09-27 462404 450800 96234 92446 151279 155177 162657 161705 97510 96043 115487 118454 142749 143358 448718 484532 1181361 1171874 459259 474425 128900 112747 134074 135555 162026 158791 150127 149105 93034 95484 318022 283302 833288 833632 216034 213487 279932 283453 336751 329943 333505 336564 340430 346900 313930 346382 796793 835381 594952 486580 302923 298884 347715 348528 354410 358033 354803 359587 397029 394004 704104 739554 40.65 68.1 2
10:16:40 2023-09-27 450868 451125 96363 92446 151313 155177 163220 161739 97543 96011 115666 118454 142749 143358 450383 481246 1180588 1171192 458645 474462 128968 112593 133679 135109 161680 158709 147840 149138 93034 95386 318635 282902 831682 831576 216213 217910 281873 284281 336244 328782 333649 337680 340179 347417 313167 346409 796683 834671 594952 490364 305455 300586 347536 347336 354957 358033 355592 358713 397029 395315 703604 737944 40.55 68.1 2
10:16:41 2023-09-27 449776 450904 96363 92446 151279 155511 162903 162243 97615 96406 115566 118386 143079 144500 450850 480381 1187278 1171039 451566 474462 129409 112438 134340 134906 162535 158417 148607 148594 93034 95352 327202 282829 831174 833970 216518 213627 280707 283414 334763 329546 333577 335516 340981 345337 310975 348485 795666 829373 583610 485827 304516 299408 348861 346433 354126 360791 353657 357371 396677 396502 712350 739559 40.55 68.1 2
10:16:42 2023-09-27 453694 455380 96162 94431 150588 156148 162069 162742 97179 96668 114937 121202 142322 144326 449611 480852 1189808 1165268 450575 474029 128968 112670 133553 135143 161646 158820 147636 149750 93034 95386 317664 285923 827373 834818 216374 214795 281781 281548 337152 329137 333433 338397 340000 345645 312507 348632 793308 829401 589199 484551 306468 300016 346112 347199 353843 360216 351560 357768 396993 397142 711077 737981 40.55 68.1 2
10:16:43 2023-09-27 450904 453196 96125 92578 150794 155891 162103 162448 97478 96011 115249 118454 142682 143824 448010 479826 1186143 1164958 455692 473223 128576 112747 133247 135436 161896 158967 149603 149650 92906 95453 318825 285720 819290 832201 216213 217380 280280 281777 338349 327790 333306 336529 340705 345615 312028 347473 792151 832311 589199 484381 304810 297493 347227 347478 353617 358569 351524 357914 396741 396223 714266 737649 40.55 68.1 2
10:16:44 2023-09-27 451504 453713 96196 92681 151250 155177 162363 161739 97478 96075 115282 118454 142749 143824 450358 486331 1182896 1164382 454319 472155 128968 112593 134344 135314 162183 158720 150604 150887 93000 95450 333577 284471 844787 836893 216671 214228 280280 282946 337531 328277 335646 337352 340287 346864 311957 347756 790401 830198 580166 486208 304732 297285 348836 346433 352253 359105 353693 357628 395804 394732 709249 735876 40.55 68.1 2
10:16:45 2023-09-27 451237 453677 96200 92446 151216 155108 161932 162189 97411 96075 115520 118454 142539 143811 447888 487017 1183211 1162726 454509 472155 128879 112593 133679 135143 161646 158967 151731 149171 93034 95517 318022 284966 825851 835825 216518 213927 280402 282550 336479 327755 335646 335777 341773 345857 311483 347756 791846 832311 585241 485878 305598 300731 349040 345250 354957 359824 351560 359695 393190 395144 710146 735743 40.55 68.1 2
10:16:46 2023-09-27 454712 450796 96158 92446 151250 155212 162363 162076 97411 96043 115182 118454 142485 143824 449134 485635 1184767 1158090 453430 475806 128900 112747 133616 135288 162193 158826 150131 149171 92906 95386 318635 284911 827110 839271 215606 213627 281170 281804 336751 327648 333577 335777 342496 343233 311011 348285 792748 836366 590670 483318 303847 297528 347191 344319 355784 359964 351596 357914 393369 394626 712350 733624 40.55 68.1 2
10:16:47 2023-09-27 455988 453713 96230 92446 151250 155896 162382 162482 97344 96075 115070 118782 142684 144600 449611 483047 1180588 1152670 455368 472227 128879 112670 133461 135143 161646 158967 151661 149650 92906 93291 318635 285315 828825 838893 214964 214077 280707 281654 336786 327525 333361 337130 341690 342951 315144 347573 793351 842608 587728 488129 304381 299278 347572 346119 355227 356966 351560 358967 396894 396961 707131 735780 40.55 68.1 2
10:16:48 2023-09-27 454911 451161 96401 92312 152055 154936 163460 161984 97851 95979 115872 118156 143077 142827 449244 486837 1171220 1159349 459222 474462 128879 112438 133986 135104 161982 158896 149952 149171 92970 93335 318449 282378 827779 836416 215606 213927 278350 283975 337762 326767 333722 335777 340981 343784 311738 344529 793112 838446 589199 486616 301968 299423 347750 345079 353347 356966 354803 359077 393369 395845 701110 735222 40.55 68.1 2
10:16:49 2023-09-27 453563 451161 96259 92191 151313 154958 163030 161671 97411 96075 115407 118454 142980 143589 448590 485575 1171368 1162726 456991 472191 129285 112438 133897 134702 162163 158452 147942 148528 93034 95187 320374 282174 838387 839308 215355 213942 281512 283740 336809 328179 333505 335705 341798 343383 311957 346664 795629 839075 584516 488974 303469 298884 347156 344837 353878 360635 355195 357661 393405 396862 701110 736861 40.55 68.1 2
10:16:50 2023-09-27 454874 450575 96209 92382 151245 155177 162397 161705 97411 96043 115249 118454 142749 143392 448942 479826 1173765 1162452 456991 472191 131300 112341 133897 134668 162710 158452 147942 148326 92906 95287 319607 284105 836755 835744 215454 213927 279463 282550 334657 329315 332567 335777 342014 343233 311519 345893 795666 839075 587728 486208 303869 298919 345591 344284 354149 357749 351415 356248 393119 396817 705105 736787 40.55 68.1 2
10:16:51 2023-09-27 457249 463762 96196 92382 151245 155177 162657 161739 97411 96011 115215 118454 142617 143392 447959 481641 1179751 1161927 459932 472227 129155 112825 133981 135127 161958 158568 150127 149138 92967 95515 318635 284471 832105 834488 214609 213927 278614 281724 335737 329477 331920 336022 339916 343233 312028 345332 797247 837890 587728 487588 304373 297667 345349 346955 354375 356966 351632 356866 396993 394591 701961 737981 40.55 68.1 2
10:16:52 2023-09-27 456857 453427 96226 92191 151245 155173 162510 161705 97478 96011 115282 118454 142749 143358 449390 481282 1180592 1168696 460058 472191 128879 112438 133645 135348 161680 158820 149952 149205 92906 95386 320529 283484 831248 832201 215303 213927 278592 282603 335737 327525 333072 335552 338380 344854 312722 344565 795396 837004 586257 488900 304732 300095 346527 347372 355459 358862 351524 357768 396813 395423 703104 737981 40.55 68.1 2
10:16:53 2023-09-27 450466 450760 96363 92191 151317 155143 162691 161671 97510 95913 115600 118372 143043 143489 451773 484911 1180477 1173383 456666 475806 128900 112593 133796 134974 162606 158452 147840 148594 93034 95187 319607 283229 833907 833970 216366 213477 278579 283272 334657 327755 333000 336489 339916 345544 310033 345576 795629 828750 587728 488280 303365 298396 346355 345356 353956 358033 354229 356793 394477 393481 704604 736902 40.55 68.1 2
10:16:54 2023-09-27 459658 453713 96199 92191 151216 155143 163023 161671 97344 96043 115487 118454 142716 143392 450703 480500 1179148 1170359 450539 472191 128968 112373 133679 134668 162129 158674 147942 148866 93034 93132 321034 283503 846413 834561 215606 212695 279511 282479 337285 328498 333018 336581 339630 343572 311810 346482 797305 827947 578178 483332 304732 300798 345278 346119 354957 359140 351343 355456 394262 394696 710330 737907 40.55 68.1 2
10:16:55 2023-09-27 454911 454814 96321 92567 151047 155870 162226 162571 97514 96274 115454 118319 142812 143955 451637 483578 1189771 1164382 455947 473519 128515 112902 133109 135379 161319 158967 149813 151311 92771 95484 319806 286126 819947 833970 215267 213477 279163 280823 336751 327225 331561 334508 338891 343784 311932 345540 793345 832311 589199 482903 305598 296558 345591 347216 354957 357999 350427 356829 396326 394696 713597 738013 40.55 68.1 2
10:16:56 2023-09-27 453546 454675 96287 92191 151212 155615 162622 162154 97379 96043 115520 118454 142606 143502 448870 485539 1185721 1161890 456778 473555 128152 112747 132825 135330 161062 158967 151522 149650 92906 93399 318022 285021 818954 836300 215124 213556 281512 281583 337389 328314 333126 337441 338820 345006 310033 345576 793351 831968 577123 485754 304516 296558 347750 345356 353956 357999 351560 359607 394549 393517 707632 735706 40.55 68.1 2
10:16:57 2023-09-27 450442 454354 96300 92191 151212 155143 162622 162154 97312 96043 115249 118454 142882 144100 447888 487053 1180588 1162452 454647 475133 128968 112438 133243 134702 162043 158820 147738 149105 92906 95319 321769 284508 831974 836930 215606 213029 279393 281654 334763 325747 333613 333888 339642 344748 309998 346101 792226 829099 583610 484344 304300 297042 346598 345537 355657 360889 351307 357042 394091 395458 710183 735773 40.55 68.1 2
10:16:58 2023-09-27 457508 452927 95967 92470 150757 155644 162103 162189 97179 96075 115004 118454 142519 143824 450248 484103 1178840 1153427 457042 477045 128728 112825 133544 135280 161880 158791 150287 149550 92805 93398 319806 286126 829622 839308 213847 213477 279393 280761 338719 327225 333000 333492 339606 341621 311265 345711 792788 840858 586257 487243 302888 297523 346669 344802 353312 357854 350427 357914 393369 395845 705057 734664 40.55 68.1 2
10:16:59 2023-09-27 458814 454104 96192 92191 151212 155104 162622 161671 97582 95979 115600 118454 142716 143324 449354 487053 1174699 1158525 461365 473187 128542 112593 133142 134799 161543 158967 149707 149205 92906 95253 321769 284054 821545 838118 214290 213627 279534 281733 337762 325519 333541 333888 339642 342683 311702 342447 792895 839418 587728 490290 303108 297775 347293 346760 355459 359620 354048 356646 391705 394696 701073 734664 40.55 68.1 2
10:17:00 2023-09-27 456015 450760 96054 92191 150973 155479 162622 161705 97379 96043 115520 118579 143178 144600 452057 482176 1177205 1163996 457172 477155 128831 112747 133578 134668 162340 158674 147738 149171 92906 93335 336972 284508 834099 836930 214290 213029 279928 281654 335859 328782 331525 335777 340669 341656 310975 345296 796793 839075 583610 486898 304300 300167 344518 343321 354113 356931 351524 355173 392230 395845 704023 737907 40.55 68.1 2
10:17:01 2023-09-27 471878 454987 96133 92191 151216 155143 163023 161705 97445 96043 115215 118454 142749 143690 451655 481872 1177170 1164382 458682 473555 128968 112438 133243 134694 161611 158568 150023 149105 92777 93132 321769 284306 831465 835744 214068 213328 278544 284142 337762 328462 333341 337369 339702 342267 313657 344384 796046 838264 587728 487096 303832 299790 343519 345356 354126 358755 351415 355136 394298 395845 701961 737865 40.55 68.1 2
10:17:02 2023-09-27 457195 454814 96522 92440 151567 155584 162893 162052 97579 96306 115759 118319 143077 143722 452168 483691 1180588 1170359 460710 476333 128865 112438 133427 134702 161646 158452 149952 150817 92906 95285 318635 283886 836556 832201 214290 213328 279928 281689 334693 326767 332027 335777 337597 344748 310504 342447 793039 833490 584786 488627 305055 297595 345314 345877 351965 357854 351596 356288 395454 392341 701110 737958 40.55 68.1 2
10:17:03 2023-09-27 452186 453713 96162 92191 151212 155108 162622 161671 97478 95881 115407 118257 142947 143403 450703 483011 1180809 1171192 457923 474206 128789 112264 133524 134770 161646 158417 150057 148229 92865 93334 315566 283484 832442 832644 214786 212639 279695 282474 336809 327083 332118 333888 337526 343784 309781 342483 797267 828678 589199 486898 302219 297493 346855 346760 353956 358569 350463 355479 393958 394106 710330 737907 40.55 68.1 2
10:17:04 2023-09-27 454265 456020 96264 92371 150838 155143 162417 161671 97312 96011 115500 118579 142584 143557 449317 486295 1183945 1164308 455266 474257 128152 112815 132642 135215 161096 158967 149498 149650 92777 93398 318635 284508 822225 834561 214778 212879 278544 281488 336244 324731 332261 336252 337562 343748 312780 342591 792226 829959 587728 484760 303401 297595 347156 345044 351965 356931 350993 357914 394650 392305 706130 734760 40.55 68.1 2
10:17:05 2023-09-27 450832 455462 96125 92382 151212 155139 162363 162076 97211 96043 115182 118454 142485 143824 449258 487089 1180675 1162726 455756 477082 128762 112670 134175 134635 161911 158791 149917 149105 92933 93366 318022 285077 825950 838118 215090 212546 278666 283539 334728 325782 333541 333816 339642 343748 308953 344565 791103 829401 590670 482903 303869 296593 345591 344806 353312 357999 350198 355784 390988 395566 711844 733688 40.55 68.1 2
10:17:06 2023-09-27 458614 453149 96033 92446 150765 155177 162069 162189 97179 96075 115037 118454 142584 144058 448906 485162 1180675 1153427 455625 474257 128576 112438 133176 135064 161465 158967 151627 149171 92777 95352 321034 285923 822028 838857 213397 213029 278697 280299 335702 325747 332027 333888 338820 340870 310069 342303 795496 841233 587728 487133 304516 297739 345970 346541 354957 357711 351343 357731 392123 394070 701961 733155 40.55 68.1 2
10:17:07 2023-09-27 457353 454996 96058 92191 151212 155143 162510 162076 97411 96043 115533 118579 142942 143688 452168 482140 1178042 1163479 458174 475031 128742 112593 133658 134900 161646 158101 151627 149138 92865 95384 321034 284508 827502 836006 213883 212922 279928 281189 334189 327755 329524 333888 338927 341109 310033 342519 795629 837854 586257 486208 303008 297007 345913 345392 352289 358166 351276 355748 394584 394732 704104 737907 40.55 68.1 2
10:17:08 2023-09-27 457572 456758 96133 92196 151107 155108 162417 161671 97344 96011 115215 118454 142783 143901 449927 483763 1178877 1168659 459932 472191 128789 112373 133544 134668 161646 158452 147636 148899 92777 95154 319607 283904 831791 833380 213918 213029 279623 283740 337255 328546 332279 336727 336675 343332 310869 344148 795607 829813 586257 488974 303008 296593 345036 344802 351713 358862 351560 355675 393369 390779 700815 737293 40.55 68.1 2
10:17:09 2023-09-27 452297 455655 96321 92279 151182 155039 162745 162052 97380 96242 115420 118319 142812 143722 451342 481211 1186511 1168659 454721 477155 128968 112430 133990 134753 162170 158171 150127 148528 93034 95154 318449 283703 835600 834561 214254 211697 278579 281698 333969 327525 331023 333888 338618 342169 308089 345613 794468 827544 590670 482562 303008 297493 344518 344284 353956 358033 351560 354635 392230 393517 708208 737384 40.55 68.1 2
10:17:10 2023-09-27 454598 454298 96024 92196 150969 155143 162502 162189 97146 96339 115149 118454 142586 144300 451736 480536 1188084 1166133 453282 474627 128611 112373 133209 134668 161646 158709 151627 149517 92768 93259 320788 286089 829554 833860 214076 212553 281512 282140 336809 327577 332336 335777 338309 342443 309086 345322 795607 829923 587728 482562 302640 297509 346647 345356 351965 356399 349370 356866 395503 392377 712350 735743 40.55 68.1 2
10:17:11 2023-09-27 459848 456248 96097 92413 150664 155039 161830 162189 97179 96306 115420 118613 142552 144011 447959 485198 1181361 1155070 456128 474996 128576 112516 133209 134668 161354 158967 151521 149171 92713 95187 321034 286089 823512 838893 213248 212730 278662 279872 334728 325747 331525 333888 338855 340325 309564 344529 790728 836670 592142 483281 303869 297775 345072 343286 352289 356647 348843 355460 392194 394732 710330 735222 40.55 68.1 2
10:17:12 2023-09-27 460632 453180 95992 92191 150765 155177 162137 162189 97379 96043 115149 118454 142617 143904 449258 487017 1173765 1157253 461180 476788 128337 112747 133176 135008 161509 158861 147433 149550 92707 95482 319806 286126 822599 836416 212913 213029 279892 282539 335702 325221 332027 333888 338344 342177 310651 342411 792226 839075 584786 488627 303008 297565 346390 343251 353956 356850 350463 357101 391573 393204 703104 733031 40.55 68.1 2
10:17:13 2023-09-27 456857 454996 96167 91938 151245 154858 162657 161379 97478 95783 115520 118060 143317 142466 450280 487161 1171368 1159113 459984 473223 128789 112430 133209 134668 161930 158417 151661 148899 92777 95154 319607 282902 829131 838264 213618 211768 278944 281689 335859 324767 332531 333346 338618 341621 308195 341677 793240 838823 587728 487515 301938 297523 346892 344733 354972 358286 350283 353417 391573 394142 701961 736589 40.55 68.1 2
10:17:14 2023-09-27 456170 453599 96034 92115 151111 154858 162397 161671 97411 95946 115533 118102 142976 143688 452168 483995 1179719 1171039 461907 476817 128865 112438 133209 134668 161611 158417 150162 149071 92832 95153 318635 283703 831465 832201 213706 212256 278908 281189 335859 325747 330987 333888 336274 343233 309095 341412 792151 831722 583315 487588 302005 297775 343555 344802 351965 356850 350957 354635 393922 391719 701110 736925 40.55 68.1 2
10:17:15 2023-09-27 452260 453599 96205 92191 151233 154824 162657 161525 97478 95913 115520 118290 142749 142894 450280 483763 1180675 1172025 457960 473555 128611 112275 133243 134668 161611 158306 151696 148561 92713 95154 318022 282647 832442 832201 214104 211733 279033 283539 335786 328546 331346 333744 336711 343057 308054 342267 796465 827847 589199 485242 302152 296593 345913 344541 351821 359874 350391 353598 392194 392341 710878 736953 40.55 68.1 2
10:17:16 2023-09-27 456207 456248 96358 92279 151149 155039 162520 162086 97413 96242 115606 118353 143079 144300 450703 486295 1182896 1161927 456772 474627 128118 112438 132073 134770 160839 158720 151699 149205 92488 95220 318635 285315 817804 834561 213618 211733 279534 279942 335737 324696 331763 333888 336310 342443 308125 342483 791103 829959 587728 484760 303008 296937 345627 343286 351641 357854 349898 356829 392158 391135 706130 734951 40.55 68.1 2
10:17:17 2023-09-27 450710 453220 96000 92069 150765 155108 162363 161705 97411 96011 115149 118454 142289 143358 449963 489917 1180588 1161073 453909 473591 128576 112661 132858 134668 161611 158452 151450 149071 92768 93334 318635 285003 826752 839308 214112 211556 279892 282669 336333 327618 332531 332769 337834 342443 309333 342267 791103 832311 583610 482562 303008 297847 346892 342866 352289 356150 348318 355209 391573 394383 710330 733587 40.55 68.1 2
10:17:18 2023-09-27 456097 455966 96264 91995 151245 154540 162691 161122 97510 96199 115726 118156 142783 142759 450633 487053 1168659 1159312 458183 473591 128789 115183 133243 134542 161646 158196 151731 148226 92777 95121 321551 282466 834342 838264 212949 211733 279141 281654 333969 325558 331525 332841 338380 340598 308160 341448 792604 836634 586257 485484 301298 296628 345913 344806 353956 356850 349934 353562 392230 393552 702882 736976 40.55 68.1 2
10:17:19 2023-09-27 458943 454343 95992 92191 150761 155108 162363 161559 97179 95881 115149 118372 142617 143259 450367 481211 1177280 1165826 459800 477082 128701 112593 133176 134567 161543 158312 147636 149071 92609 95349 321034 284270 831465 833380 212764 212397 279160 282738 336333 325484 329524 333888 335804 342629 308989 341135 792151 832311 584786 487588 302152 297775 343519 344802 351965 356600 350180 354384 393369 391135 701110 736824 40.55 68.1 2
10:17:20 2023-09-27 456723 455530 95767 92187 150282 155212 161586 162502 97049 96075 114423 118454 142255 144058 449258 481246 1182639 1161927 453269 474662 128364 112341 133263 134702 161354 158674 151381 149105 92488 95154 321034 286126 823845 833380 213248 211697 279928 279761 333722 325747 329452 333888 336581 341144 308125 342267 792226 828165 586257 482562 303869 296484 345876 343321 351965 357854 349125 355784 392194 391170 708171 733693 40.55 68.1 2
10:17:21 2023-09-27 454191 453884 95900 92064 150761 155143 162363 161671 97179 96242 115387 118252 143515 143688 450136 489808 1184005 1162577 456554 475627 128440 112438 133051 134635 161611 158820 151627 149071 92704 95154 318022 284911 825396 835199 213618 211367 279141 279907 333652 323790 332531 333310 336546 341691 307659 342447 791103 829959 596445 482940 302794 297356 345072 342866 351965 356931 349125 354671 387503 391755 710330 731499 40.55 68.1 2
10:17:22 2023-09-27 456353 456134 95830 92191 150311 155143 162103 161705 97179 96043 114858 118454 142289 143824 449294 485575 1179001 1152633 453269 474293 128186 115217 132858 134668 161462 158563 151627 149138 92649 95154 321034 285315 831641 838893 212729 211071 279892 281868 336534 327582 332396 333437 338748 340945 308089 342339 790396 838893 586257 485447 302935 296520 344589 344806 353544 356029 349370 355748 390440 392341 701110 735001 40.55 68.1 2
10:17:23 2023-09-27 457029 456966 96225 92215 150902 155035 162520 162052 97380 95979 115182 118319 142581 143324 450244 482636 1172167 1161073 458510 477155 128968 115206 134082 134229 162052 157694 150127 151648 92649 94924 321034 283703 840142 835825 212887 211549 279141 279872 333969 325782 330219 332301 337905 339578 307659 341376 792151 836007 586257 484381 301298 296593 345424 342866 353956 356850 350198 351501 391608 392377 702605 734793 40.55 68.1 2
10:17:24 2023-09-27 458939 453220 95900 91938 150765 154858 162363 161413 97211 95979 114983 118290 142617 143225 449927 480500 1177298 1161927 460058 473924 128576 115183 133176 134657 161611 158452 151415 149038 92704 93366 321034 284361 827668 834488 212403 212220 278676 282140 335859 327618 331690 333888 335768 339613 308195 340344 796738 833490 583315 487588 302152 297775 346610 345173 350903 355867 350499 351537 390714 389933 702919 733661 40.55 68.1 2
10:17:25 2023-09-27 454763 456280 96126 92025 150898 155039 162103 161671 97312 96011 115467 118474 142452 143324 449186 487089 1183331 1164308 455947 474961 128029 112438 132164 134702 160583 158932 151276 149105 92488 95153 318635 284636 819310 834818 212878 211000 278908 281741 334693 324857 330451 333622 334759 341347 307623 341376 790543 827507 587728 483281 302152 295689 345314 345537 351362 358143 348808 355136 388589 389968 707632 732476 40.55 68.1 2
10:17:26 2023-09-27 453150 454272 95933 92064 150485 154858 162069 161671 97146 96011 114937 118454 142255 143591 450561 487053 1180551 1157628 453709 477082 128481 112593 133665 134534 161475 158498 147636 149071 92609 95381 320788 284875 832842 838227 213397 210341 279534 281632 336065 326694 330451 331224 337834 340325 309078 344259 791103 829365 587728 481092 302580 295892 345668 344806 353956 356779 347269 354062 389822 392305 705020 733031 40.55 68.1 2
10:17:27 2023-09-27 457047 455452 96126 92031 150731 155074 162103 161637 97582 95979 115004 118257 142684 143901 450597 481246 1173865 1159150 457279 473555 128879 115206 133243 134196 162121 157870 151767 147861 92454 95087 318635 284105 834721 836930 212211 211000 278712 281344 333734 325782 329452 332301 337834 339509 307623 341340 792115 836598 583610 484760 301298 297775 344937 342866 353508 356278 348843 351429 391848 392305 701110 735472 40.55 68.1 2
10:17:28 2023-09-27 458650 453852 95962 91938 150559 154643 162328 161637 97179 95979 115500 118218 143178 143155 450489 484262 1178042 1166004 460514 477155 128405 112462 132608 134415 161465 158271 151627 148561 92636 93130 321769 284508 831682 833380 211583 211415 278284 279872 333969 326694 328955 333888 334759 339578 310891 340309 793351 829959 568172 487588 301724 297277 344937 344806 349845 357352 350427 351465 389822 389316 703104 733702 40.55 68.1 2
10:17:29 2023-09-27 453546 456179 95829 92060 150727 155104 162103 161637 97146 95979 114713 118257 142255 143324 452278 487125 1183044 1162726 455910 475550 128152 115240 132281 134635 161354 158417 149399 148561 92488 95087 318635 284306 824781 835744 212878 210965 278320 281344 335859 324591 330987 333310 334759 341347 306659 341100 790846 827507 587728 482903 302225 296369 345072 342505 351398 357854 348282 353526 387467 389968 709093 731403 40.55 68.1 2
10:17:30 2023-09-27 454291 457540 96125 91958 150943 155005 162226 162052 97348 96242 115149 118319 142615 143722 453936 485503 1180588 1155893 454758 477155 128522 112308 132700 134445 161319 158312 150023 150676 92616 95121 318635 284911 823374 838227 212693 210306 279590 279761 333969 324857 329488 331296 337799 339272 308860 342411 791103 829401 587728 480413 302867 295708 345913 344562 351965 355209 347305 354598 389560 391135 704104 731403 40.55 68.1 2
10:17:31 2023-09-27 458814 453817 95958 91900 150731 154858 162363 161637 97344 95881 115016 118205 142485 143126 451736 487125 1171331 1155164 461365 475177 128152 112430 132608 134850 161096 158066 151417 148866 92636 93397 318635 284361 826395 839583 212367 211521 277396 282140 336333 324748 330844 332265 335768 339578 308089 339007 791972 834044 583610 487588 301298 297009 343519 342650 351965 356302 350427 351537 387467 390825 698977 731403 40.55 68.1 2
10:17:32 2023-09-27 457390 456024 96126 92025 151111 154824 162588 161501 97179 95783 114858 118069 143187 144049 450561 484820 1176299 1169370 461365 477758 128152 115240 132675 134415 161577 157940 151592 148226 92616 95087 321769 283703 828448 833380 212211 211155 277929 279872 333969 326694 329488 333852 334256 341109 307874 339795 790960 831722 584786 486208 301298 297428 345668 344806 350338 356850 349934 351271 389786 388770 704104 733587 40.55 68.1 2
10:17:33 2023-09-27 450868 456216 95929 91904 150727 154854 162475 161501 97146 96011 114970 118290 142693 143901 450633 482672 1183950 1168348 453060 477082 128605 112373 133544 134534 162305 158020 147840 148058 92609 95216 318635 284233 838180 834561 212509 209649 279105 281344 333717 325747 329417 332805 335804 339578 306654 344222 792115 820351 583610 481431 301298 297847 344937 345293 351375 356850 349337 353598 391573 389933 710330 735033 40.55 68.1 2
10:17:34 2023-09-27 459736 457577 95993 92095 150240 155108 162069 161705 97179 96274 114904 118454 142485 143591 450597 487053 1173728 1153427 460489 474961 128152 112406 132683 134702 161419 158709 149289 149138 92454 95186 315566 285720 822942 836380 211668 211366 278320 279761 335859 324857 329524 332535 336274 339307 308125 340309 790543 837817 580372 487243 302152 294807 344518 342866 351965 355245 350162 354348 387503 390551 699014 731440 40.55 68.1 2
10:17:35 2023-09-27 456857 453852 95996 91745 151245 154467 162657 161122 97179 95745 115467 118184 142976 143121 454744 486945 1171076 1160887 457166 477155 128618 112332 133486 134196 161982 157940 147738 147861 92777 95412 338164 282865 840997 838264 211583 210670 278908 279907 333499 325487 329524 331296 336782 339272 306694 340344 792005 835381 586257 483318 301298 297068 342961 342866 351965 355743 348318 351465 391573 391684 701110 735748 40.55 68.1 2
10:17:36 2023-09-27 450791 454597 95862 92064 150731 154966 162069 161705 97146 96011 114937 118527 142389 144200 450633 481246 1184610 1165268 453927 474627 128789 115149 133176 134449 161611 158417 151767 148157 92616 95121 318635 285315 848044 834561 212211 210341 279534 279761 333969 325747 328458 333262 334794 339613 306906 342411 792226 829923 575816 477638 302794 296484 342961 345781 350867 356850 347305 354635 390952 389351 706093 732604 40.55 68.1 2
10:17:37 2023-09-27 455558 457144 96125 91991 150839 154798 162485 162052 97348 96011 115116 118319 142606 143811 450489 491303 1184051 1162726 456778 477082 128515 112308 132858 134843 161354 158271 151592 148733 92488 94956 321034 284911 831465 836930 212693 210341 278320 279761 333969 324857 330987 331296 335533 340870 306906 340380 790272 829959 587728 481808 301298 296693 345424 342239 351965 357603 349585 353562 389786 392305 708171 732476 40.55 68.1 2
10:17:38 2023-09-27 460124 454530 95929 92064 150714 154858 162069 161671 97312 95881 114970 118093 142485 143225 452278 489917 1171368 1156022 459552 474961 128537 112418 132372 134668 161062 158709 149395 149105 92475 93429 320788 285647 827556 839308 212070 211373 277822 281344 336333 324748 332396 332122 335733 340766 312966 338258 791103 834561 583791 487588 300447 297428 345913 342794 351857 355779 348282 351109 387503 391719 703104 733587 40.55 68.1 2
10:17:39 2023-09-27 454464 457253 96164 91961 151149 154794 162588 161637 97675 95783 115182 118093 143178 142759 450705 484103 1180316 1171192 457130 474627 128611 115275 133209 134229 161611 158161 151661 148226 92616 94923 319607 284036 833983 834561 212913 210159 277929 279872 333482 324731 331109 332535 335768 341109 306784 340069 790996 820424 583791 485827 300872 297428 344937 342866 351681 357854 347269 351393 389822 389968 709249 735743 40.55 68.1 2
10:17:40 2023-09-27 457233 455525 95692 92191 150248 155177 161552 162448 97146 96339 114456 118454 142389 144406 450633 482672 1188084 1161927 456016 476788 128303 112406 133042 134872 161475 158533 149325 149038 92448 95315 319806 286736 821231 834561 211548 210026 278712 279761 335750 326694 330516 333545 334724 339356 309988 343244 792226 827507 586257 483281 303008 295128 345913 344806 350338 356850 348002 354039 390210 388770 706093 730931 40.55 68.1 2
10:17:41 2023-09-27 456857 454343 96292 91805 151212 154824 162657 161663 97478 95652 115341 117978 142716 142398 450633 489591 1169670 1157665 461365 474293 128364 115240 132892 134415 161319 157905 151592 148293 92488 94956 319243 282902 835156 838893 211583 210376 277344 279942 333969 324857 330451 331260 336274 339035 306266 339054 792226 834166 586257 486208 300447 297104 345157 342830 351965 356314 348282 351393 389822 392078 703604 735743 40.45 68.1 2
10:17:42 2023-09-27 460237 454606 95858 92064 151035 155001 162657 161671 97478 95979 115182 118290 143203 143688 454098 485635 1179719 1166042 461328 477155 128405 112430 133176 134534 161465 158417 151592 148495 92488 95087 318635 284508 828893 834561 211512 211035 277539 281344 333969 326694 328493 333888 334464 339578 307659 339281 792226 829959 584786 487317 300157 296693 344937 342866 349845 356850 352074 351357 389786 389933 707168 735304 40.55 68.1 2
10:17:43 2023-09-27 456095 455769 95792 92064 150519 155108 162615 161671 97179 96043 114924 118372 142485 143392 455226 486638 1180588 1152707 453909 474627 128186 115275 132575 134466 161354 158347 149708 148091 92488 93193 323973 285315 825407 838929 211583 210012 278908 279761 333969 324857 330765 330795 336817 339988 306899 341100 789983 836634 575319 482940 302366 296535 345424 342866 351681 354427 348843 353562 390580 389968 698518 731403 40.45 68.1 2
10:17:44 2023-09-27 457645 455657 96330 91724 151466 154725 163426 161501 97546 95946 115374 117959 142980 142957 450525 486945 1170463 1159423 459656 475032 128576 112418 133289 134415 161577 157940 148096 151683 92670 95085 321551 282902 838059 838893 211548 210341 278320 279872 332994 323790 329524 330402 336310 338528 312488 340069 789807 829437 583610 486208 300235 297428 344937 342794 351965 355779 347305 350332 388660 391135 703104 733587 40.45 68.1 2
10:17:45 2023-09-27 455153 454561 95962 92064 151007 154889 162622 161413 97344 96011 115182 118093 142749 143056 450633 485575 1178877 1168696 460710 474293 128576 115240 132925 134229 161611 158306 151627 148124 92488 94956 319607 283703 829531 832201 212544 210012 277539 279677 333499 324857 328493 331834 334759 340885 306906 339246 790996 826303 586257 486208 300520 295708 342997 342866 351434 357854 350790 353851 393534 389684 710146 733546 40.45 68.1 2
10:17:46 2023-09-27 457508 457577 95993 92062 150902 154902 162338 161671 97146 96011 115301 118290 143119 143688 451983 487125 1182371 1161890 457153 474889 127940 112308 131982 134668 160616 158674 151206 148428 92488 94956 321034 284508 819323 836337 211583 209684 277929 279761 333969 324363 329296 332535 333718 339613 306906 339795 788864 827544 586257 482526 301298 296067 343519 342830 349241 356850 347233 351465 388015 387683 707168 731540 40.45 68.1 2
10:17:47 2023-09-27 455599 455596 95767 91938 150274 154966 162069 161705 97179 96043 114647 118372 142519 143392 450633 486823 1179838 1152670 453269 475701 128303 112593 133075 134466 161441 158312 147433 148495 92354 95250 321034 285315 832288 841694 211406 209649 278320 279495 333969 324604 331381 330992 336782 339034 312488 340380 790846 836634 583315 483281 301116 295164 344937 342830 351398 354676 348843 353562 387503 389968 699014 730890 40.45 68.1 2
10:17:48 2023-09-27 456248 454593 95830 91958 151149 154575 162328 161413 97510 95847 115215 117959 142783 142759 450669 486259 1177931 1168696 459932 476333 128220 115275 132575 134423 161354 157940 151486 147861 92488 94956 319607 283703 831441 833380 211583 210159 276724 279056 333734 324019 328458 331798 333753 340360 306906 338294 792042 820424 591958 484381 300447 296937 342961 342866 350903 356850 348843 351429 389857 388770 711154 733624 40.45 68.1 2
10:17:49 2023-09-27 455951 454601 95767 91950 150727 154643 162103 161705 97179 96011 115070 118290 143119 143455 453925 486873 1184767 1162652 457242 474889 127743 112483 131982 134652 160926 158755 149081 149171 92166 95087 321551 285942 820315 835744 211512 209684 277876 279761 335859 324363 328493 332841 333718 339578 306906 339281 788828 820460 584786 481844 300617 293944 343519 342866 349845 356600 347233 351501 388015 387648 706130 730369 40.45 68.1 2
10:17:50 2023-09-27 458673 457640 96127 91808 151107 154111 162657 161267 97608 95717 115182 117734 142749 142432 450669 489917 1169399 1158562 459149 474662 128398 115240 132892 134229 161499 157940 151661 147861 92488 94923 318449 282633 839547 838893 211364 210012 277539 279677 332946 324857 329488 329795 334829 338022 306906 339281 792226 834166 562545 483318 300447 297428 342961 342830 351965 354711 347269 350862 389857 390003 701110 734701 40.55 68.1 2
10:17:51 2023-09-27 460241 455876 95796 91958 151081 154902 162417 161949 97348 95946 115182 117925 142783 143835 450561 485054 1178042 1165231 461549 477082 128186 112593 133075 135001 161465 158382 151592 148461 92488 95281 318635 284306 830899 833970 211216 210096 276724 279761 333499 324857 328458 333346 332751 339578 312561 340795 788693 831722 584786 486208 300660 296175 342997 342866 348756 355814 348353 351199 388660 387306 701961 733587 40.55 68.1 2
10:17:52 2023-09-27 454911 455912 95796 91938 150278 154858 162069 161705 97179 96043 114680 118372 142416 143392 450741 487089 1180588 1156022 454587 476072 128152 112352 132541 134449 161096 157975 151346 148260 92390 94956 320788 285315 824388 840711 211364 209065 278320 279495 333969 324857 328458 329795 336310 337517 305575 340380 790543 829473 586257 480413 301724 294393 342997 342866 350867 353612 348843 351321 390065 389411 699805 732913 40.45 68.1 2
10:17:53 2023-09-27 458184 456904 96161 91645 151174 154686 162972 161389 97546 95815 115004 117897 142930 142562 450489 486801 1167976 1159423 460120 476333 128440 115206 132575 134229 161499 157905 151450 151683 92488 94792 327440 282902 833788 838264 211041 209684 277539 279761 332022 324857 328724 329760 334794 337517 306906 338330 791103 829437 576360 482940 299600 296937 342961 342552 351965 354179 347774 350332 389513 389968 701110 733711 40.45 68.1 2
10:17:54 2023-09-27 454298 455907 95763 91841 150664 154502 162103 161156 97179 95815 114904 118093 142508 142631 450741 484139 1180675 1168696 455479 474329 128487 115012 132925 134011 161354 157115 151557 151648 92455 94792 318022 283302 834885 834561 211548 208634 277539 279761 332526 324857 330049 331296 333753 340562 305935 340344 791103 826959 590473 481765 300860 295780 342744 342758 349139 354569 347747 351393 390725 387437 706109 731440 40.45 68.1 2
10:17:55 2023-09-27 454204 455907 95763 91841 150110 155039 162226 161637 97146 95913 114568 118003 142646 143324 450669 488678 1180814 1161073 455983 474293 128152 115206 132098 134229 161062 157940 149399 147956 92293 94858 318635 284911 836953 835744 211512 209030 277539 279761 333969 323871 329026 331032 332751 339070 306906 338294 787675 825137 586257 481844 300945 293944 344937 340725 350939 355994 348349 351429 387467 389968 706166 731440 40.45 68.1 2
10:17:56 2023-09-27 459579 455688 95626 91908 150244 154858 161957 161705 97407 95881 114601 118290 142389 143901 454744 489627 1177681 1155070 461907 476299 127838 112364 132164 134534 160960 158387 149325 148866 92260 94956 319806 286667 821229 838264 210157 210341 277539 279564 333825 324604 330214 330795 334256 337517 312561 338223 788864 836007 580372 486208 300447 294265 344937 341758 350620 354711 348353 351393 388015 388770 696999 730977 40.55 68.1 2
10:17:57 2023-09-27 454911 455952 95701 91771 150593 154146 162103 161413 97211 95913 114680 118290 143119 143200 450741 484103 1180588 1168327 454324 474329 128220 115046 132608 134011 161388 157659 151486 151648 92454 94759 319607 283703 835212 836006 211548 208669 277539 279761 332022 324857 329582 330795 333753 337551 304716 339317 791665 820388 583610 477602 300872 296067 342719 342866 349318 354912 347610 351537 388660 387036 706093 731540 40.45 68.0 2
10:17:58 2023-09-27 455025 455596 95701 91782 150181 154902 162417 161984 97548 96209 115083 118122 142804 143333 450597 492694 1180546 1162615 457461 475032 128152 115080 132895 134432 161407 158271 150226 147861 92327 94891 321034 285205 827654 836930 211512 208995 277539 279761 333734 323907 329452 329760 333718 339272 306294 340874 786524 829373 586257 480377 300872 295579 342708 340654 351965 355743 348349 351393 388015 389933 705057 731403 40.45 68.0 2
10:17:59 2023-09-27 460124 454557 94399 91585 150490 154433 162069 161379 97179 95815 114858 117863 142584 142894 453416 486638 1175429 1166659 461365 474996 128152 115046 132164 134314 161062 158133 149498 150149 92133 95021 318635 284105 828908 834818 210851 209649 276459 279761 332994 324857 330282 331762 332681 339035 306906 339611 791103 825065 583315 486172 297482 295787 342961 342758 349774 356302 348843 349804 387503 390694 711154 735974 40.55 68.1 2
10:18:00 2023-09-27 458235 456803 95727 92091 149870 155039 161484 162311 97249 96406 114568 118420 142221 143824 450669 484103 1187843 1162726 456991 475701 127818 115240 133195 134432 160805 158161 151242 148495 92133 94956 321991 286126 820891 834561 210816 208995 277539 278670 333969 324821 329582 331798 332716 339988 306618 340113 787638 820388 584786 481844 300447 293781 344937 341686 349282 355779 348843 350862 387979 388770 708171 729264 40.55 68.1 2
10:18:01 2023-09-27 460715 455912 94238 91745 150248 154609 162069 161491 97146 95783 114680 118060 142389 142957 450669 482672 1171368 1159042 458622 474293 127940 115012 132164 134196 160917 157877 151522 147759 92099 94858 320788 284508 831534 836681 210010 208995 276689 279761 331717 324857 328651 329795 334489 338796 306906 339611 792226 829959 590473 484724 300023 294635 342780 342577 347456 355602 350081 350153 387943 387948 702457 735001 40.55 68.0 2
10:18:02 2023-09-27 453398 456441 95695 91711 150244 154575 161586 161467 97416 95815 114614 118060 142289 143225 450705 483995 1183945 1161890 454075 474627 128186 115012 133296 134070 161354 157759 151557 151648 92454 94824 321769 284105 836729 834561 210668 208129 277539 279761 331722 324857 329349 330759 333217 339034 305971 339795 789983 825137 584786 477566 301298 294193 342961 342866 348475 354640 348596 351429 387979 386424 704558 731872 40.55 68.0 2
10:18:03 2023-09-27 457964 454601 95967 91573 151107 154077 162588 160608 97379 95523 115447 117700 143317 142432 454421 490609 1167976 1161899 459604 474961 128152 115092 132164 133792 161354 157649 151346 151648 92454 94759 320579 282665 834559 837635 210192 208995 276494 279761 331986 324821 329225 328764 333753 339034 306581 340428 790883 837004 584786 482758 299842 295185 341744 342614 349630 352377 348733 350261 388625 386424 698482 736128 40.55 68.0 2
10:18:04 2023-09-27 454726 455876 95795 91585 150278 154111 162520 161629 97146 95555 114904 117700 142617 142894 453416 486729 1177170 1168659 460021 474627 128152 115012 132073 133876 161354 157905 149289 149939 92293 94824 316163 283703 830875 833380 211181 208815 275877 279761 331986 324857 329582 330491 332716 339544 306402 337995 792226 820388 586257 481808 297482 296067 342695 342516 349282 355779 347574 350050 388660 390070 709249 733031 40.55 68.0 2
10:18:05 2023-09-27 456964 456589 95758 91618 150563 154643 162069 161525 97416 95946 115050 118102 142745 143291 450525 489808 1182994 1162540 457166 475962 127770 115183 131891 134546 160549 158674 149289 151261 92220 94987 318635 285077 829825 835744 210710 208960 276724 279367 333969 322925 330049 331028 333785 338494 305288 338223 787675 820424 584786 482487 299310 294022 344937 340725 349282 355743 348349 350332 388015 389386 709213 729391 40.55 68.1 2
10:18:06 2023-09-27 459162 455912 95663 91745 150278 154467 161957 161525 97146 95751 114614 117978 142684 143801 450669 482408 1173980 1162726 461365 476407 128152 112430 132073 134070 161062 157905 151311 151647 92293 94824 318635 284508 829685 834561 209536 209030 276265 279495 332760 324592 328614 331834 332449 339034 306906 339130 790543 825137 581843 485827 299316 295164 342961 342239 348791 355779 348843 349204 387503 387306 707669 734927 40.55 68.0 2
10:18:07 2023-09-27 458328 458879 93841 91958 149941 155005 161450 162345 97017 96274 114614 118319 142592 144089 450633 484103 1186327 1162726 455692 476407 127995 115240 131982 134234 160583 158136 149498 148326 92133 94956 321991 286940 821004 833970 210605 208815 277308 278047 333969 324857 328651 331296 332414 339749 305935 339648 786524 820388 593459 481576 300023 293297 342997 341205 347741 355494 348056 350332 387397 387683 708208 731872 40.55 68.0 2
10:18:08 2023-09-27 458943 455948 95630 91618 150244 154467 162110 161413 97179 95783 114568 118026 142519 143126 457173 486259 1171368 1158562 458682 474996 128576 114978 132883 133805 161611 157324 149813 149835 92357 94759 320788 283703 853803 837043 210157 208815 276174 279367 330983 324857 329582 328764 334256 338558 306640 339648 792226 829365 584786 483281 299600 295494 341960 342866 348470 352306 349686 352478 387619 387948 704067 735001 40.55 68.0 2
10:18:09 2023-09-27 454733 457129 95793 91903 150664 154575 161620 161413 97146 95847 114983 118122 142812 143358 453379 484139 1182022 1166042 454319 474996 128152 114852 132164 133876 161319 157649 149693 149729 92293 94792 319806 284508 830260 834561 210157 207694 277539 278706 331448 324857 328651 329439 332681 339034 305971 339281 788864 825101 591966 477566 301298 292977 342719 342830 347706 354144 348572 351393 387397 385849 704023 730833 40.55 68.0 2
10:18:10 2023-09-27 458487 455240 95733 91426 150757 154077 162404 160642 97179 95620 114858 117897 142651 142894 457173 487125 1167112 1159386 458719 474627 128152 115012 132483 133805 161096 157579 149604 149835 92390 94726 320579 282902 833687 838264 210010 208669 275944 279761 330947 324857 330049 328729 333753 338558 306640 339648 791444 834561 584786 484551 299878 295910 341263 342686 348613 352342 348733 350153 390987 385275 696962 732572 40.55 68.1 2
10:18:11 2023-09-27 454557 458225 96033 91612 150490 154111 162363 161122 97179 95882 115116 117700 142289 142894 450705 485233 1177280 1168696 458412 475032 128152 115080 132164 134011 161319 157759 147392 151614 92454 94759 321034 282902 838419 833380 210886 208309 275877 279761 331951 324448 329349 330437 332716 338258 304967 339370 791103 820351 575816 480377 297523 295615 342478 342239 348756 354676 346519 350862 387538 386424 708244 731440 40.55 68.1 2
10:18:12 2023-09-27 459845 456589 95563 91745 150004 154609 161552 161671 97146 96011 114581 118290 142291 143901 450440 487125 1174699 1150151 458425 475701 127662 115080 131800 134229 160549 158196 151066 148157 91845 94858 319806 286126 831635 836452 208882 208995 276140 278083 333717 323583 329829 329510 335999 337905 306690 338228 786378 834671 584786 485988 297662 293745 342961 340450 349318 353612 349686 348678 387749 387578 701110 731440 40.55 68.0 2
10:18:13 2023-09-27 460697 458875 95593 91622 150145 154146 162069 161637 97146 95783 114535 117935 142289 142894 454209 482297 1174699 1159423 460384 475032 127940 115012 132007 133809 161096 157659 149399 150260 92133 94759 320788 284508 827169 834561 209501 208815 276265 279171 332724 324857 327845 331570 332681 337811 306906 338651 789983 827544 569065 484760 297446 295343 342961 341758 347182 354179 346711 348995 388015 385275 702605 731440 40.45 68.0 2
10:18:14 2023-09-27 450936 459347 93971 91638 151825 154833 162133 161569 97049 95979 114792 117959 142684 144100 453146 483959 1183945 1161890 453964 475032 128303 115183 132256 134184 161096 157649 151522 149765 92287 94759 320788 284508 835884 834561 209864 207660 277539 278706 330983 324857 328651 329795 332449 338796 305719 338258 790543 820460 583315 477566 301085 293333 341996 342469 347670 354144 347856 350826 386852 385275 704957 730833 40.45 68.0 2
10:18:15 2023-09-27 458294 458554 95663 91585 150623 153722 162328 160865 97179 95815 114456 118003 142213 142730 453364 487161 1167976 1157739 458734 474996 128186 114898 132164 133725 161388 157394 151381 151402 92293 94595 321034 282902 834149 837970 209536 208344 275842 279761 330947 324857 329582 328963 333753 338558 305935 339370 791103 829401 591966 481881 297482 294265 340927 342866 348756 354047 348376 352227 387763 387840 700926 732913 40.55 68.1 2
10:18:16 2023-09-27 455883 456446 95822 91579 150215 154471 161966 161364 97146 95880 114535 118093 142398 143155 454707 484103 1182058 1165231 454647 477155 128186 114978 132164 133998 161319 157394 151522 151614 92133 94759 318635 284105 834616 834561 210010 207660 276724 278938 330947 324857 328651 329795 332449 338796 305039 338294 790283 825101 583315 477530 300872 293333 341996 342830 347147 353365 347856 350862 387397 385275 704957 730833 40.55 68.1 2
10:18:17 2023-09-27 458934 456593 95601 91614 150765 154009 162363 161156 97179 95847 114601 118003 142213 143304 450778 487125 1168013 1158562 459389 475068 128186 114932 132892 133792 161388 157394 151627 151368 92454 94595 321034 283302 844646 837635 209536 208309 276265 279761 330018 324857 329349 328714 333753 338048 305935 339130 791103 829365 583941 482990 297302 293979 341156 342722 347563 352377 348276 349169 387871 387948 698335 731403 40.45 68.0 2
10:18:18 2023-09-27 454911 455952 95733 91585 150868 154364 162588 161122 97179 95815 114904 118093 142585 143324 450741 485575 1180588 1168659 455331 475032 128152 114818 132256 134184 161096 157684 151381 151437 92293 94660 321769 283302 832389 834561 210227 207625 276300 279367 330947 324821 328614 329262 332217 338558 303778 338258 791103 825137 583315 479754 300447 294229 341719 342228 347706 353612 346519 350862 388015 385275 703918 729300 40.45 68.0 2
10:18:19 2023-09-27 458289 455952 95767 91389 150731 153936 162363 160608 97211 95394 114904 117543 142684 141929 450741 488678 1167976 1152707 459624 475032 127729 114932 131800 133796 160616 157940 151066 149729 92069 94759 319607 284105 825124 839271 209864 207984 274578 279367 332022 322662 329326 328977 333893 338273 305611 338504 790433 834671 584786 481663 297554 295436 341780 340510 349809 352271 347610 349240 391205 387948 697950 732512 40.45 68.1 2
10:18:20 2023-09-27 459754 455943 95854 91672 150282 154111 162103 161156 97179 95652 114568 117700 142322 142466 454098 487089 1176368 1165305 461365 475032 127729 114932 131891 134103 160805 157794 149185 149939 92133 94792 323622 283922 830118 833380 209536 208309 274998 279367 331484 323907 328651 329760 333025 337482 305935 337584 790832 820388 583315 484551 297410 294300 341996 342287 347741 354711 347610 348152 388015 385310 709015 731994 40.55 68.1 2
10:18:21 2023-09-27 461554 457241 95526 91711 149767 154609 161552 161637 97047 95979 114390 118257 142221 143591 453675 487125 1176369 1150516 460058 476407 127695 115206 131891 134292 160771 157995 149046 150044 92002 94890 322982 286126 820719 841342 210765 208751 276174 277441 332814 322710 329202 329279 333893 336853 306690 337366 786451 834080 583315 485447 297482 293389 342961 339590 348720 352271 348843 350730 388015 387578 700006 731513 40.55 68.0 2
10:18:22 2023-09-27 462117 456593 95700 91556 149940 154879 162035 161345 97146 95555 114502 117700 143438 142852 450705 484103 1173833 1162726 461346 474996 127906 115103 131982 134200 160917 157759 151276 151683 92099 94791 318022 284288 831357 833380 208847 208634 274963 278670 331448 323607 328077 330723 333025 338048 305899 337548 790832 820351 574910 484687 297338 294229 341960 341133 347670 354676 347820 348152 388015 387840 711154 734890 40.55 68.0 2
10:18:23 2023-09-27 458362 457164 95623 91742 149696 155005 161415 162052 97216 95946 114535 118189 142123 143358 450669 485575 1189599 1162726 458357 476407 127901 112332 132073 134196 160549 157905 151102 148260 92055 94890 321991 286940 825885 834561 209501 207949 275806 277159 333734 323344 328077 330723 333495 337692 304931 339370 786487 820315 583315 480377 297807 293297 342961 339590 347706 354640 346764 349204 386744 387578 706093 730833 40.55 68.0 2
10:18:24 2023-09-27 461134 456910 95629 91585 150043 154433 162069 161379 97146 95717 114423 118060 142389 142759 450705 482636 1176369 1159386 459932 475701 127695 114978 131891 133977 160917 157614 151312 151614 92036 94726 320788 285040 825729 835744 208847 208309 275384 278083 331681 324363 327079 330491 332681 336994 306294 337584 790272 827507 578901 485242 297771 293850 342154 341926 348815 355067 347674 350481 390138 387948 710109 735001 40.55 68.1 2
[truncated: 154,132 more chars]
